# Supplementary material for: Unveiling the enzymatic pathway of UMG-SP2 urethanase: insights into polyurethane degradation at the atomic level
Source: Chem Sci. 2024 Dec 18;16(5):2437–52. doi: 10.1039/d4sc06688j (PMC11708778; doi:10.1039/d4sc06688j)
Supplement: SC-016-D4SC06688J-s001 [file SC-016-D4SC06688J-s001.zip]

Archive with 14 entries (14 files):
- 01_REACT.pdb
- 02_TS1.pdb
- 03_INT1.pdb
- 04_TS2.pdb
- 05_INT2-TI.pdb
- 06_TS3.pdb
- 07_INT3.pdb
- 08_TS4.pdb
- 09_AE.pdb
- 10_AE-.pdb
- 11_TS5.pdb
- 12_INT5.pdb
- 13_TS6.pdb
- 14_PROD.pdb
