# Supplementary material for: Unveiling the enzymatic pathway of UMG-SP2 urethanase: insights into polyurethane degradation at the atomic level
Source: Chem Sci. 2024 Dec 18;16(5):2437–52. doi: 10.1039/d4sc06688j (PMC11708778; doi:10.1039/d4sc06688j)
Supplement: SC-016-D4SC06688J-s001 [file SC-016-D4SC06688J-s001.zip › 01_REACT.pdb]

ATOM      0 N   LMET     1     -15.584 -10.083  13.395  0.00  0.00           N  
ATOM      1 H1  LMET     1     -15.594  -9.624  12.489  0.00  0.00           H  
ATOM      2 H2  LMET     1     -14.907  -9.599  13.964  0.00  0.00           H  
ATOM      3 H3  LMET     1     -16.492  -9.991  13.826  0.00  0.00           H  
ATOM      4 CA  LMET     1     -15.205 -11.496  13.226  0.00  0.00           C  
ATOM      5 HA  LMET     1     -14.219 -11.520  12.760  0.00  0.00           H  
ATOM      6 CB  LMET     1     -15.137 -12.279  14.547  0.00  0.00           C  
ATOM      7 HB2 LMET     1     -16.081 -12.175  15.084  0.00  0.00           H  
ATOM      8 HB3 LMET     1     -14.985 -13.337  14.325  0.00  0.00           H  
ATOM      9 CG  LMET     1     -13.987 -11.813  15.445  0.00  0.00           C  
ATOM     10 HG2 LMET     1     -14.169 -10.785  15.753  0.00  0.00           H  
ATOM     11 HG3 LMET     1     -13.978 -12.432  16.342  0.00  0.00           H  
ATOM     12 SD  LMET     1     -12.352 -11.915  14.664  0.00  0.00           S  
ATOM     13 CE  LMET     1     -11.327 -11.201  15.981  0.00  0.00           C  
ATOM     14 HE1 LMET     1     -10.284 -11.187  15.665  0.00  0.00           H  
ATOM     15 HE2 LMET     1     -11.647 -10.180  16.188  0.00  0.00           H  
ATOM     16 HE3 LMET     1     -11.420 -11.800  16.887  0.00  0.00           H  
ATOM     17 C   LMET     1     -16.157 -12.167  12.257  0.00  0.00           C  
ATOM     18 O   LMET     1     -17.355 -11.864  12.257  0.00  0.00           O  
ATOM     19 N   LSER     2     -15.599 -13.065  11.443  0.00  0.00           N  
ATOM     20 H   LSER     2     -14.600 -13.213  11.522  0.00  0.00           H  
ATOM     21 CA  LSER     2     -16.281 -13.838  10.393  0.00  0.00           C  
ATOM     22 HA  LSER     2     -15.511 -14.439   9.910  0.00  0.00           H  
ATOM     23 CB  LSER     2     -17.269 -14.848  10.995  0.00  0.00           C  
ATOM     24 HB2 LSER     2     -18.076 -14.318  11.502  0.00  0.00           H  
ATOM     25 HB3 LSER     2     -17.693 -15.453  10.195  0.00  0.00           H  
ATOM     26 OG  LSER     2     -16.599 -15.694  11.917  0.00  0.00           O  
ATOM     27 HG  LSER     2     -17.256 -16.123  12.490  0.00  0.00           H  
ATOM     28 C   LSER     2     -16.901 -13.003   9.258  0.00  0.00           C  
ATOM     29 O   LSER     2     -17.630 -13.551   8.431  0.00  0.00           O  
ATOM     30 N   LGLU     3     -16.609 -11.697   9.179  0.00  0.00           N  
ATOM     31 H   LGLU     3     -15.918 -11.333   9.821  0.00  0.00           H  
ATOM     32 CA  LGLU     3     -17.010 -10.847   8.044  0.00  0.00           C  
ATOM     33 HA  LGLU     3     -18.073 -10.996   7.870  0.00  0.00           H  
ATOM     34 CB  LGLU     3     -16.825  -9.345   8.330  0.00  0.00           C  
ATOM     35 HB2 LGLU     3     -17.045  -8.806   7.411  0.00  0.00           H  
ATOM     36 HB3 LGLU     3     -17.567  -9.036   9.066  0.00  0.00           H  
ATOM     37 CG  LGLU     3     -15.434  -8.909   8.809  0.00  0.00           C  
ATOM     38 HG2 LGLU     3     -14.660  -9.440   8.254  0.00  0.00           H  
ATOM     39 HG3 LGLU     3     -15.316  -7.846   8.605  0.00  0.00           H  
ATOM     40 CD  LGLU     3     -15.275  -9.141  10.311  0.00  0.00           C  
ATOM     41 OE1 LGLU     3     -14.558 -10.088  10.709  0.00  0.00           O  
ATOM     42 OE2 LGLU     3     -15.926  -8.460  11.140  0.00  0.00           O  
ATOM     43 C   LGLU     3     -16.306 -11.280   6.753  0.00  0.00           C  
ATOM     44 O   LGLU     3     -15.146 -11.689   6.771  0.00  0.00           O  
ATOM     45 N   LLEU     4     -17.033 -11.247   5.638  0.00  0.00           N  
ATOM     46 H   LLEU     4     -17.950 -10.826   5.677  0.00  0.00           H  
ATOM     47 CA  LLEU     4     -16.643 -11.936   4.406  0.00  0.00           C  
ATOM     48 HA  LLEU     4     -16.317 -12.935   4.681  0.00  0.00           H  
ATOM     49 CB  LLEU     4     -17.862 -12.066   3.475  0.00  0.00           C  
ATOM     50 HB2 LLEU     4     -18.110 -11.066   3.142  0.00  0.00           H  
ATOM     51 HB3 LLEU     4     -17.577 -12.656   2.604  0.00  0.00           H  
ATOM     52 CG  LLEU     4     -19.143 -12.662   4.085  0.00  0.00           C  
ATOM     53 HG  LLEU     4     -19.484 -12.017   4.893  0.00  0.00           H  
ATOM     54 CD1 LLEU     4     -20.247 -12.696   3.027  0.00  0.00           C  
ATOM     55 HD11LLEU     4     -20.379 -11.699   2.610  0.00  0.00           H  
ATOM     56 HD12LLEU     4     -19.982 -13.386   2.224  0.00  0.00           H  
ATOM     57 HD13LLEU     4     -21.185 -13.004   3.485  0.00  0.00           H  
ATOM     58 CD2 LLEU     4     -18.937 -14.070   4.638  0.00  0.00           C  
ATOM     59 HD21LLEU     4     -18.576 -14.736   3.855  0.00  0.00           H  
ATOM     60 HD22LLEU     4     -18.207 -14.034   5.444  0.00  0.00           H  
ATOM     61 HD23LLEU     4     -19.870 -14.450   5.045  0.00  0.00           H  
ATOM     62 C   LLEU     4     -15.464 -11.272   3.673  0.00  0.00           C  
ATOM     63 O   LLEU     4     -15.295 -10.051   3.716  0.00  0.00           O  
ATOM     64 N   LSER     5     -14.691 -12.071   2.934  0.00  0.00           N  
ATOM     65 H   LSER     5     -14.845 -13.069   2.986  0.00  0.00           H  
ATOM     66 CA  LSER     5     -13.744 -11.584   1.918  0.00  0.00           C  
ATOM     67 HA  LSER     5     -13.053 -10.882   2.388  0.00  0.00           H  
ATOM     68 CB  LSER     5     -12.916 -12.754   1.365  0.00  0.00           C  
ATOM     69 HB2 LSER     5     -12.155 -12.360   0.694  0.00  0.00           H  
ATOM     70 HB3 LSER     5     -12.412 -13.257   2.190  0.00  0.00           H  
ATOM     71 OG  LSER     5     -13.705 -13.697   0.655  0.00  0.00           O  
ATOM     72 HG  LSER     5     -13.761 -14.517   1.196  0.00  0.00           H  
ATOM     73 C   LSER     5     -14.479 -10.836   0.794  0.00  0.00           C  
ATOM     74 O   LSER     5     -15.711 -10.910   0.687  0.00  0.00           O  
ATOM     75 N   LALA     6     -13.765 -10.099  -0.062  0.00  0.00           N  
ATOM     76 H   LALA     6     -12.749 -10.113   0.002  0.00  0.00           H  
ATOM     77 CA  LALA     6     -14.403  -9.414  -1.193  0.00  0.00           C  
ATOM     78 HA  LALA     6     -15.215  -8.798  -0.805  0.00  0.00           H  
ATOM     79 CB  LALA     6     -13.397  -8.482  -1.879  0.00  0.00           C  
ATOM     80 HB1 LALA     6     -13.921  -7.846  -2.593  0.00  0.00           H  
ATOM     81 HB2 LALA     6     -12.903  -7.853  -1.137  0.00  0.00           H  
ATOM     82 HB3 LALA     6     -12.651  -9.063  -2.419  0.00  0.00           H  
ATOM     83 C   LALA     6     -15.025 -10.428  -2.173  0.00  0.00           C  
ATOM     84 O   LALA     6     -16.175 -10.255  -2.586  0.00  0.00           O  
ATOM     85 N   LILE     7     -14.311 -11.522  -2.466  0.00  0.00           N  
ATOM     86 H   LILE     7     -13.354 -11.577  -2.115  0.00  0.00           H  
ATOM     87 CA  LILE     7     -14.807 -12.627  -3.302  0.00  0.00           C  
ATOM     88 HA  LILE     7     -15.170 -12.206  -4.241  0.00  0.00           H  
ATOM     89 CB  LILE     7     -13.648 -13.593  -3.646  0.00  0.00           C  
ATOM     90 HB  LILE     7     -13.085 -13.798  -2.735  0.00  0.00           H  
ATOM     91 CG2 LILE     7     -14.143 -14.936  -4.215  0.00  0.00           C  
ATOM     92 HG21LILE     7     -14.739 -14.777  -5.113  0.00  0.00           H  
ATOM     93 HG22LILE     7     -13.301 -15.582  -4.463  0.00  0.00           H  
ATOM     94 HG23LILE     7     -14.740 -15.476  -3.479  0.00  0.00           H  
ATOM     95 CG1 LILE     7     -12.725 -12.895  -4.672  0.00  0.00           C  
ATOM     96 HG12LILE     7     -13.230 -12.860  -5.637  0.00  0.00           H  
ATOM     97 HG13LILE     7     -12.531 -11.870  -4.355  0.00  0.00           H  
ATOM     98 CD1 LILE     7     -11.363 -13.566  -4.850  0.00  0.00           C  
ATOM     99 HD11LILE     7     -11.475 -14.569  -5.260  0.00  0.00           H  
ATOM    100 HD12LILE     7     -10.763 -12.976  -5.541  0.00  0.00           H  
ATOM    101 HD13LILE     7     -10.859 -13.615  -3.886  0.00  0.00           H  
ATOM    102 C   LILE     7     -16.011 -13.332  -2.661  0.00  0.00           C  
ATOM    103 O   LILE     7     -17.036 -13.483  -3.330  0.00  0.00           O  
ATOM    104 N   LGLU     8     -15.968 -13.704  -1.375  0.00  0.00           N  
ATOM    105 H   LGLU     8     -15.111 -13.581  -0.844  0.00  0.00           H  
ATOM    106 CA  LGLU     8     -17.117 -14.372  -0.739  0.00  0.00           C  
ATOM    107 HA  LGLU     8     -17.452 -15.151  -1.425  0.00  0.00           H  
ATOM    108 CB  LGLU     8     -16.703 -15.092   0.559  0.00  0.00           C  
ATOM    109 HB2 LGLU     8     -15.856 -15.734   0.323  0.00  0.00           H  
ATOM    110 HB3 LGLU     8     -16.400 -14.364   1.313  0.00  0.00           H  
ATOM    111 CG  LGLU     8     -17.844 -15.969   1.109  0.00  0.00           C  
ATOM    112 HG2 LGLU     8     -18.591 -15.322   1.569  0.00  0.00           H  
ATOM    113 HG3 LGLU     8     -18.324 -16.477   0.269  0.00  0.00           H  
ATOM    114 CD  LGLU     8     -17.419 -17.043   2.128  0.00  0.00           C  
ATOM    115 OE1 LGLU     8     -16.350 -16.942   2.772  0.00  0.00           O  
ATOM    116 OE2 LGLU     8     -18.220 -17.979   2.360  0.00  0.00           O  
ATOM    117 C   LGLU     8     -18.315 -13.420  -0.549  0.00  0.00           C  
ATOM    118 O   LGLU     8     -19.463 -13.851  -0.654  0.00  0.00           O  
ATOM    119 N   LTHR     9     -18.085 -12.109  -0.382  0.00  0.00           N  
ATOM    120 H   LTHR     9     -17.121 -11.802  -0.294  0.00  0.00           H  
ATOM    121 CA  LTHR     9     -19.160 -11.098  -0.428  0.00  0.00           C  
ATOM    122 HA  LTHR     9     -19.923 -11.370   0.298  0.00  0.00           H  
ATOM    123 CB  LTHR     9     -18.661  -9.680  -0.096  0.00  0.00           C  
ATOM    124 HB  LTHR     9     -17.938  -9.354  -0.844  0.00  0.00           H  
ATOM    125 CG2 LTHR     9     -19.802  -8.665  -0.020  0.00  0.00           C  
ATOM    126 HG21LTHR     9     -20.561  -9.007   0.682  0.00  0.00           H  
ATOM    127 HG22LTHR     9     -19.407  -7.710   0.318  0.00  0.00           H  
ATOM    128 HG23LTHR     9     -20.260  -8.527  -0.999  0.00  0.00           H  
ATOM    129 OG1 LTHR     9     -18.052  -9.640   1.167  0.00  0.00           O  
ATOM    130 HG1 LTHR     9     -17.189 -10.093   1.074  0.00  0.00           H  
ATOM    131 C   LTHR     9     -19.826 -11.072  -1.802  0.00  0.00           C  
ATOM    132 O   LTHR     9     -21.054 -11.144  -1.892  0.00  0.00           O  
ATOM    133 N   LALA    10     -19.031 -11.016  -2.878  0.00  0.00           N  
ATOM    134 H   LALA    10     -18.024 -10.960  -2.750  0.00  0.00           H  
ATOM    135 CA  LALA    10     -19.545 -11.076  -4.241  0.00  0.00           C  
ATOM    136 HA  LALA    10     -20.257 -10.260  -4.381  0.00  0.00           H  
ATOM    137 CB  LALA    10     -18.389 -10.884  -5.232  0.00  0.00           C  
ATOM    138 HB1 LALA    10     -17.923  -9.912  -5.091  0.00  0.00           H  
ATOM    139 HB2 LALA    10     -17.631 -11.651  -5.081  0.00  0.00           H  
ATOM    140 HB3 LALA    10     -18.764 -10.947  -6.254  0.00  0.00           H  
ATOM    141 C   LALA    10     -20.289 -12.394  -4.504  0.00  0.00           C  
ATOM    142 O   LALA    10     -21.338 -12.367  -5.140  0.00  0.00           O  
ATOM    143 N   LALA    11     -19.800 -13.523  -3.986  0.00  0.00           N  
ATOM    144 H   LALA    11     -18.927 -13.471  -3.471  0.00  0.00           H  
ATOM    145 CA  LALA    11     -20.389 -14.846  -4.188  0.00  0.00           C  
ATOM    146 HA  LALA    11     -20.574 -14.987  -5.252  0.00  0.00           H  
ATOM    147 CB  LALA    11     -19.366 -15.895  -3.742  0.00  0.00           C  
ATOM    148 HB1 LALA    11     -19.278 -15.899  -2.656  0.00  0.00           H  
ATOM    149 HB2 LALA    11     -19.684 -16.878  -4.087  0.00  0.00           H  
ATOM    150 HB3 LALA    11     -18.390 -15.695  -4.172  0.00  0.00           H  
ATOM    151 C   LALA    11     -21.730 -15.021  -3.450  0.00  0.00           C  
ATOM    152 O   LALA    11     -22.695 -15.524  -4.034  0.00  0.00           O  
ATOM    153 N   LALA    12     -21.817 -14.556  -2.198  0.00  0.00           N  
ATOM    154 H   LALA    12     -20.968 -14.213  -1.756  0.00  0.00           H  
ATOM    155 CA  LALA    12     -23.034 -14.597  -1.384  0.00  0.00           C  
ATOM    156 HA  LALA    12     -23.394 -15.627  -1.343  0.00  0.00           H  
ATOM    157 CB  LALA    12     -22.667 -14.148   0.037  0.00  0.00           C  
ATOM    158 HB1 LALA    12     -21.903 -14.811   0.446  0.00  0.00           H  
ATOM    159 HB2 LALA    12     -22.278 -13.130   0.019  0.00  0.00           H  
ATOM    160 HB3 LALA    12     -23.549 -14.190   0.677  0.00  0.00           H  
ATOM    161 C   LALA    12     -24.158 -13.720  -1.965  0.00  0.00           C  
ATOM    162 O   LALA    12     -25.341 -14.059  -1.849  0.00  0.00           O  
ATOM    163 N   LILE    13     -23.795 -12.605  -2.610  0.00  0.00           N  
ATOM    164 H   LILE    13     -22.812 -12.352  -2.605  0.00  0.00           H  
ATOM    165 CA  LILE    13     -24.727 -11.759  -3.365  0.00  0.00           C  
ATOM    166 HA  LILE    13     -25.651 -11.688  -2.801  0.00  0.00           H  
ATOM    167 CB  LILE    13     -24.162 -10.324  -3.503  0.00  0.00           C  
ATOM    168 HB  LILE    13     -23.154 -10.386  -3.917  0.00  0.00           H  
ATOM    169 CG2 LILE    13     -25.018  -9.459  -4.445  0.00  0.00           C  
ATOM    170 HG21LILE    13     -25.065  -9.907  -5.436  0.00  0.00           H  
ATOM    171 HG22LILE    13     -26.025  -9.349  -4.045  0.00  0.00           H  
ATOM    172 HG23LILE    13     -24.571  -8.474  -4.565  0.00  0.00           H  
ATOM    173 CG1 LILE    13     -24.091  -9.666  -2.103  0.00  0.00           C  
ATOM    174 HG12LILE    13     -25.100  -9.527  -1.711  0.00  0.00           H  
ATOM    175 HG13LILE    13     -23.560 -10.327  -1.420  0.00  0.00           H  
ATOM    176 CD1 LILE    13     -23.361  -8.319  -2.079  0.00  0.00           C  
ATOM    177 HD11LILE    13     -23.952  -7.561  -2.591  0.00  0.00           H  
ATOM    178 HD12LILE    13     -23.216  -8.002  -1.047  0.00  0.00           H  
ATOM    179 HD13LILE    13     -22.387  -8.414  -2.561  0.00  0.00           H  
ATOM    180 C   LILE    13     -25.095 -12.418  -4.705  0.00  0.00           C  
ATOM    181 O   LILE    13     -26.283 -12.520  -5.027  0.00  0.00           O  
ATOM    182 N   LALA    14     -24.114 -12.949  -5.442  0.00  0.00           N  
ATOM    183 H   LALA    14     -23.156 -12.808  -5.144  0.00  0.00           H  
ATOM    184 CA  LALA    14     -24.321 -13.592  -6.739  0.00  0.00           C  
ATOM    185 HA  LALA    14     -24.748 -12.864  -7.429  0.00  0.00           H  
ATOM    186 CB  LALA    14     -22.976 -14.071  -7.308  0.00  0.00           C  
ATOM    187 HB1 LALA    14     -23.137 -14.590  -8.253  0.00  0.00           H  
ATOM    188 HB2 LALA    14     -22.314 -13.226  -7.483  0.00  0.00           H  
ATOM    189 HB3 LALA    14     -22.491 -14.756  -6.614  0.00  0.00           H  
ATOM    190 C   LALA    14     -25.299 -14.759  -6.614  0.00  0.00           C  
ATOM    191 O   LALA    14     -26.306 -14.791  -7.314  0.00  0.00           O  
ATOM    192 N   LGLY    15     -25.043 -15.668  -5.669  0.00  0.00           N  
ATOM    193 H   LGLY    15     -24.205 -15.530  -5.109  0.00  0.00           H  
ATOM    194 CA  LGLY    15     -25.853 -16.853  -5.392  0.00  0.00           C  
ATOM    195 HA2 LGLY    15     -26.151 -17.290  -6.342  0.00  0.00           H  
ATOM    196 HA3 LGLY    15     -25.238 -17.576  -4.864  0.00  0.00           H  
ATOM    197 C   LGLY    15     -27.129 -16.611  -4.577  0.00  0.00           C  
ATOM    198 O   LGLY    15     -27.731 -17.578  -4.102  0.00  0.00           O  
ATOM    199 N   LGLY    16     -27.536 -15.352  -4.381  0.00  0.00           N  
ATOM    200 H   LGLY    16     -26.989 -14.604  -4.788  0.00  0.00           H  
ATOM    201 CA  LGLY    16     -28.843 -15.008  -3.815  0.00  0.00           C  
ATOM    202 HA2 LGLY    16     -28.970 -13.926  -3.871  0.00  0.00           H  
ATOM    203 HA3 LGLY    16     -29.629 -15.471  -4.413  0.00  0.00           H  
ATOM    204 C   LGLY    16     -29.025 -15.427  -2.356  0.00  0.00           C  
ATOM    205 O   LGLY    16     -30.133 -15.778  -1.949  0.00  0.00           O  
ATOM    206 N   LSER    17     -27.947 -15.440  -1.570  0.00  0.00           N  
ATOM    207 H   LSER    17     -27.055 -15.186  -1.979  0.00  0.00           H  
ATOM    208 CA  LSER    17     -28.002 -15.601  -0.110  0.00  0.00           C  
ATOM    209 HA  LSER    17     -28.805 -16.283   0.163  0.00  0.00           H  
ATOM    210 CB  LSER    17     -26.689 -16.200   0.405  0.00  0.00           C  
ATOM    211 HB2 LSER    17     -25.860 -15.531   0.175  0.00  0.00           H  
ATOM    212 HB3 LSER    17     -26.746 -16.325   1.487  0.00  0.00           H  
ATOM    213 OG  LSER    17     -26.456 -17.456  -0.210  0.00  0.00           O  
ATOM    214 HG  LSER    17     -26.893 -18.136   0.326  0.00  0.00           H  
ATOM    215 C   LSER    17     -28.276 -14.253   0.564  0.00  0.00           C  
ATOM    216 O   LSER    17     -29.221 -14.128   1.343  0.00  0.00           O  
ATOM    217 N   LMET    18     -27.497 -13.235   0.187  0.00  0.00           N  
ATOM    218 H   LMET    18     -26.809 -13.424  -0.534  0.00  0.00           H  
ATOM    219 CA  LMET    18     -27.538 -11.859   0.696  0.00  0.00           C  
ATOM    220 HA  LMET    18     -28.300 -11.775   1.474  0.00  0.00           H  
ATOM    221 CB  LMET    18     -26.165 -11.565   1.329  0.00  0.00           C  
ATOM    222 HB2 LMET    18     -26.038 -12.225   2.189  0.00  0.00           H  
ATOM    223 HB3 LMET    18     -25.389 -11.804   0.601  0.00  0.00           H  
ATOM    224 CG  LMET    18     -25.958 -10.119   1.793  0.00  0.00           C  
ATOM    225 HG2 LMET    18     -25.891  -9.468   0.921  0.00  0.00           H  
ATOM    226 HG3 LMET    18     -26.826  -9.818   2.380  0.00  0.00           H  
ATOM    227 SD  LMET    18     -24.481  -9.858   2.816  0.00  0.00           S  
ATOM    228 CE  LMET    18     -23.161 -10.306   1.654  0.00  0.00           C  
ATOM    229 HE1 LMET    18     -22.195 -10.185   2.142  0.00  0.00           H  
ATOM    230 HE2 LMET    18     -23.269 -11.344   1.345  0.00  0.00           H  
ATOM    231 HE3 LMET    18     -23.204  -9.656   0.780  0.00  0.00           H  
ATOM    232 C   LMET    18     -27.893 -10.870  -0.428  0.00  0.00           C  
ATOM    233 O   LMET    18     -27.592 -11.130  -1.592  0.00  0.00           O  
ATOM    234 N   LTHR    19     -28.498  -9.724  -0.102  0.00  0.00           N  
ATOM    235 H   LTHR    19     -28.707  -9.559   0.872  0.00  0.00           H  
ATOM    236 CA  LTHR    19     -28.722  -8.609  -1.047  0.00  0.00           C  
ATOM    237 HA  LTHR    19     -28.594  -8.997  -2.051  0.00  0.00           H  
ATOM    238 CB  LTHR    19     -30.170  -8.073  -0.984  0.00  0.00           C  
ATOM    239 HB  LTHR    19     -30.836  -8.812  -1.430  0.00  0.00           H  
ATOM    240 CG2 LTHR    19     -30.669  -7.774   0.429  0.00  0.00           C  
ATOM    241 HG21LTHR    19     -30.007  -7.064   0.911  0.00  0.00           H  
ATOM    242 HG22LTHR    19     -31.669  -7.344   0.377  0.00  0.00           H  
ATOM    243 HG23LTHR    19     -30.715  -8.691   1.016  0.00  0.00           H  
ATOM    244 OG1 LTHR    19     -30.300  -6.860  -1.694  0.00  0.00           O  
ATOM    245 HG1 LTHR    19     -30.644  -7.067  -2.594  0.00  0.00           H  
ATOM    246 C   LTHR    19     -27.675  -7.501  -0.874  0.00  0.00           C  
ATOM    247 O   LTHR    19     -27.190  -7.262   0.233  0.00  0.00           O  
ATOM    248 N   LALA    20     -27.345  -6.781  -1.952  0.00  0.00           N  
ATOM    249 H   LALA    20     -27.754  -7.037  -2.845  0.00  0.00           H  
ATOM    250 CA  LALA    20     -26.476  -5.600  -1.896  0.00  0.00           C  
ATOM    251 HA  LALA    20     -25.484  -5.908  -1.559  0.00  0.00           H  
ATOM    252 CB  LALA    20     -26.352  -5.043  -3.319  0.00  0.00           C  
ATOM    253 HB1 LALA    20     -27.328  -4.714  -3.680  0.00  0.00           H  
ATOM    254 HB2 LALA    20     -25.665  -4.195  -3.319  0.00  0.00           H  
ATOM    255 HB3 LALA    20     -25.965  -5.814  -3.987  0.00  0.00           H  
ATOM    256 C   LALA    20     -26.984  -4.517  -0.913  0.00  0.00           C  
ATOM    257 O   LALA    20     -26.184  -3.804  -0.306  0.00  0.00           O  
ATOM    258 N   LLEU    21     -28.305  -4.424  -0.703  0.00  0.00           N  
ATOM    259 H   LLEU    21     -28.908  -5.056  -1.216  0.00  0.00           H  
ATOM    260 CA  LLEU    21     -28.922  -3.512   0.271  0.00  0.00           C  
ATOM    261 HA  LLEU    21     -28.613  -2.489   0.056  0.00  0.00           H  
ATOM    262 CB  LLEU    21     -30.457  -3.612   0.153  0.00  0.00           C  
ATOM    263 HB2 LLEU    21     -30.749  -4.644   0.349  0.00  0.00           H  
ATOM    264 HB3 LLEU    21     -30.910  -2.989   0.926  0.00  0.00           H  
ATOM    265 CG  LLEU    21     -31.032  -3.196  -1.213  0.00  0.00           C  
ATOM    266 HG  LLEU    21     -30.497  -3.700  -2.017  0.00  0.00           H  
ATOM    267 CD1 LLEU    21     -32.504  -3.598  -1.297  0.00  0.00           C  
ATOM    268 HD11LLEU    21     -32.592  -4.681  -1.214  0.00  0.00           H  
ATOM    269 HD12LLEU    21     -33.068  -3.123  -0.493  0.00  0.00           H  
ATOM    270 HD13LLEU    21     -32.915  -3.293  -2.259  0.00  0.00           H  
ATOM    271 CD2 LLEU    21     -30.941  -1.686  -1.422  0.00  0.00           C  
ATOM    272 HD21LLEU    21     -31.465  -1.167  -0.620  0.00  0.00           H  
ATOM    273 HD22LLEU    21     -29.900  -1.368  -1.431  0.00  0.00           H  
ATOM    274 HD23LLEU    21     -31.393  -1.429  -2.375  0.00  0.00           H  
ATOM    275 C   LLEU    21     -28.474  -3.827   1.708  0.00  0.00           C  
ATOM    276 O   LLEU    21     -27.997  -2.948   2.424  0.00  0.00           O  
ATOM    277 N   LGLU    22     -28.581  -5.102   2.089  0.00  0.00           N  
ATOM    278 H   LGLU    22     -28.908  -5.756   1.397  0.00  0.00           H  
ATOM    279 CA  LGLU    22     -28.163  -5.659   3.384  0.00  0.00           C  
ATOM    280 HA  LGLU    22     -28.699  -5.157   4.192  0.00  0.00           H  
ATOM    281 CB  LGLU    22     -28.542  -7.156   3.391  0.00  0.00           C  
ATOM    282 HB2 LGLU    22     -29.628  -7.245   3.432  0.00  0.00           H  
ATOM    283 HB3 LGLU    22     -28.230  -7.594   2.447  0.00  0.00           H  
ATOM    284 CG  LGLU    22     -27.920  -8.039   4.482  0.00  0.00           C  
ATOM    285 HG2 LGLU    22     -28.181  -9.069   4.247  0.00  0.00           H  
ATOM    286 HG3 LGLU    22     -26.832  -7.967   4.440  0.00  0.00           H  
ATOM    287 CD  LGLU    22     -28.408  -7.744   5.900  0.00  0.00           C  
ATOM    288 OE1 LGLU    22     -27.743  -8.204   6.863  0.00  0.00           O  
ATOM    289 OE2 LGLU    22     -29.447  -7.073   6.072  0.00  0.00           O  
ATOM    290 C   LGLU    22     -26.661  -5.453   3.616  0.00  0.00           C  
ATOM    291 O   LGLU    22     -26.255  -5.096   4.721  0.00  0.00           O  
ATOM    292 N   LALA    23     -25.844  -5.627   2.570  0.00  0.00           N  
ATOM    293 H   LALA    23     -26.252  -5.941   1.697  0.00  0.00           H  
ATOM    294 CA  LALA    23     -24.400  -5.412   2.620  0.00  0.00           C  
ATOM    295 HA  LALA    23     -23.998  -6.003   3.443  0.00  0.00           H  
ATOM    296 CB  LALA    23     -23.800  -5.922   1.302  0.00  0.00           C  
ATOM    297 HB1 LALA    23     -24.082  -6.964   1.141  0.00  0.00           H  
ATOM    298 HB2 LALA    23     -24.162  -5.325   0.464  0.00  0.00           H  
ATOM    299 HB3 LALA    23     -22.714  -5.843   1.335  0.00  0.00           H  
ATOM    300 C   LALA    23     -24.022  -3.940   2.886  0.00  0.00           C  
ATOM    301 O   LALA    23     -23.137  -3.672   3.705  0.00  0.00           O  
ATOM    302 N   LCYS    24     -24.704  -2.989   2.238  0.00  0.00           N  
ATOM    303 H   LCYS    24     -25.393  -3.275   1.550  0.00  0.00           H  
ATOM    304 CA  LCYS    24     -24.530  -1.558   2.497  0.00  0.00           C  
ATOM    305 HA  LCYS    24     -23.473  -1.303   2.398  0.00  0.00           H  
ATOM    306 CB  LCYS    24     -25.322  -0.779   1.437  0.00  0.00           C  
ATOM    307 HB2 LCYS    24     -24.994  -1.086   0.442  0.00  0.00           H  
ATOM    308 HB3 LCYS    24     -26.387  -0.997   1.534  0.00  0.00           H  
ATOM    309 SG  LCYS    24     -25.048   1.007   1.622  0.00  0.00           S  
ATOM    310 HG  LCYS    24     -25.488   1.124   2.883  0.00  0.00           H  
ATOM    311 C   LCYS    24     -24.955  -1.188   3.931  0.00  0.00           C  
ATOM    312 O   LCYS    24     -24.206  -0.528   4.652  0.00  0.00           O  
ATOM    313 N   LASP    25     -26.123  -1.665   4.375  0.00  0.00           N  
ATOM    314 H   LASP    25     -26.695  -2.215   3.742  0.00  0.00           H  
ATOM    315 CA  LASP    25     -26.632  -1.417   5.731  0.00  0.00           C  
ATOM    316 HA  LASP    25     -26.700  -0.339   5.887  0.00  0.00           H  
ATOM    317 CB  LASP    25     -28.033  -2.025   5.892  0.00  0.00           C  
ATOM    318 HB2 LASP    25     -28.009  -3.076   5.602  0.00  0.00           H  
ATOM    319 HB3 LASP    25     -28.310  -1.974   6.946  0.00  0.00           H  
ATOM    320 CG  LASP    25     -29.122  -1.308   5.100  0.00  0.00           C  
ATOM    321 OD1 LASP    25     -30.250  -1.830   5.010  0.00  0.00           O  
ATOM    322 OD2 LASP    25     -28.941  -0.160   4.644  0.00  0.00           O  
ATOM    323 C   LASP    25     -25.710  -1.971   6.825  0.00  0.00           C  
ATOM    324 O   LASP    25     -25.483  -1.291   7.830  0.00  0.00           O  
ATOM    325 N   LALA    26     -25.146  -3.166   6.613  0.00  0.00           N  
ATOM    326 H   LALA    26     -25.428  -3.693   5.792  0.00  0.00           H  
ATOM    327 CA  LALA    26     -24.216  -3.803   7.539  0.00  0.00           C  
ATOM    328 HA  LALA    26     -24.694  -3.874   8.517  0.00  0.00           H  
ATOM    329 CB  LALA    26     -23.910  -5.221   7.041  0.00  0.00           C  
ATOM    330 HB1 LALA    26     -23.475  -5.185   6.043  0.00  0.00           H  
ATOM    331 HB2 LALA    26     -23.208  -5.705   7.720  0.00  0.00           H  
ATOM    332 HB3 LALA    26     -24.826  -5.810   7.008  0.00  0.00           H  
ATOM    333 C   LALA    26     -22.921  -2.994   7.703  0.00  0.00           C  
ATOM    334 O   LALA    26     -22.439  -2.842   8.823  0.00  0.00           O  
ATOM    335 N   LALA    27     -22.369  -2.437   6.620  0.00  0.00           N  
ATOM    336 H   LALA    27     -22.821  -2.564   5.723  0.00  0.00           H  
ATOM    337 CA  LALA    27     -21.169  -1.602   6.691  0.00  0.00           C  
ATOM    338 HA  LALA    27     -20.388  -2.149   7.220  0.00  0.00           H  
ATOM    339 CB  LALA    27     -20.673  -1.334   5.271  0.00  0.00           C  
ATOM    340 HB1 LALA    27     -20.477  -2.274   4.756  0.00  0.00           H  
ATOM    341 HB2 LALA    27     -21.411  -0.759   4.711  0.00  0.00           H  
ATOM    342 HB3 LALA    27     -19.743  -0.771   5.334  0.00  0.00           H  
ATOM    343 C   LALA    27     -21.425  -0.295   7.466  0.00  0.00           C  
ATOM    344 O   LALA    27     -20.636   0.081   8.334  0.00  0.00           O  
ATOM    345 N   LILE    28     -22.569   0.350   7.220  0.00  0.00           N  
ATOM    346 H   LILE    28     -23.166  -0.010   6.482  0.00  0.00           H  
ATOM    347 CA  LILE    28     -23.006   1.561   7.933  0.00  0.00           C  
ATOM    348 HA  LILE    28     -22.212   2.307   7.877  0.00  0.00           H  
ATOM    349 CB  LILE    28     -24.251   2.136   7.212  0.00  0.00           C  
ATOM    350 HB  LILE    28     -24.975   1.330   7.078  0.00  0.00           H  
ATOM    351 CG2 LILE    28     -24.938   3.250   8.021  0.00  0.00           C  
ATOM    352 HG21LILE    28     -25.826   3.605   7.502  0.00  0.00           H  
ATOM    353 HG22LILE    28     -25.258   2.878   8.994  0.00  0.00           H  
ATOM    354 HG23LILE    28     -24.251   4.083   8.165  0.00  0.00           H  
ATOM    355 CG1 LILE    28     -23.830   2.659   5.814  0.00  0.00           C  
ATOM    356 HG12LILE    28     -23.181   3.525   5.936  0.00  0.00           H  
ATOM    357 HG13LILE    28     -23.253   1.897   5.292  0.00  0.00           H  
ATOM    358 CD1 LILE    28     -24.991   3.040   4.888  0.00  0.00           C  
ATOM    359 HD11LILE    28     -24.597   3.280   3.900  0.00  0.00           H  
ATOM    360 HD12LILE    28     -25.688   2.206   4.801  0.00  0.00           H  
ATOM    361 HD13LILE    28     -25.504   3.918   5.273  0.00  0.00           H  
ATOM    362 C   LILE    28     -23.226   1.269   9.433  0.00  0.00           C  
ATOM    363 O   LILE    28     -22.798   2.049  10.288  0.00  0.00           O  
ATOM    364 N   LALA    29     -23.801   0.110   9.775  0.00  0.00           N  
ATOM    365 H   LALA    29     -24.164  -0.486   9.040  0.00  0.00           H  
ATOM    366 CA  LALA    29     -23.934  -0.341  11.163  0.00  0.00           C  
ATOM    367 HA  LALA    29     -24.395   0.459  11.744  0.00  0.00           H  
ATOM    368 CB  LALA    29     -24.863  -1.561  11.191  0.00  0.00           C  
ATOM    369 HB1 LALA    29     -24.426  -2.383  10.624  0.00  0.00           H  
ATOM    370 HB2 LALA    29     -25.014  -1.881  12.223  0.00  0.00           H  
ATOM    371 HB3 LALA    29     -25.829  -1.305  10.759  0.00  0.00           H  
ATOM    372 C   LALA    29     -22.580  -0.659  11.827  0.00  0.00           C  
ATOM    373 O   LALA    29     -22.394  -0.374  13.013  0.00  0.00           O  
ATOM    374 N   LARG    30     -21.620  -1.219  11.074  0.00  0.00           N  
ATOM    375 H   LARG    30     -21.863  -1.463  10.118  0.00  0.00           H  
ATOM    376 CA  LARG    30     -20.253  -1.513  11.544  0.00  0.00           C  
ATOM    377 HA  LARG    30     -20.319  -2.065  12.482  0.00  0.00           H  
ATOM    378 CB  LARG    30     -19.502  -2.373  10.510  0.00  0.00           C  
ATOM    379 HB2 LARG    30     -19.631  -1.948   9.516  0.00  0.00           H  
ATOM    380 HB3 LARG    30     -18.436  -2.380  10.741  0.00  0.00           H  
ATOM    381 CG  LARG    30     -20.012  -3.819  10.535  0.00  0.00           C  
ATOM    382 HG2 LARG    30     -19.580  -4.329  11.394  0.00  0.00           H  
ATOM    383 HG3 LARG    30     -21.093  -3.823  10.671  0.00  0.00           H  
ATOM    384 CD  LARG    30     -19.680  -4.605   9.261  0.00  0.00           C  
ATOM    385 HD2 LARG    30     -20.002  -4.037   8.387  0.00  0.00           H  
ATOM    386 HD3 LARG    30     -18.601  -4.768   9.201  0.00  0.00           H  
ATOM    387 NE  LARG    30     -20.397  -5.887   9.288  0.00  0.00           N  
ATOM    388 HE  LARG    30     -21.187  -5.952   9.914  0.00  0.00           H  
ATOM    389 CZ  LARG    30     -20.136  -6.985   8.612  0.00  0.00           C  
ATOM    390 NH1 LARG    30     -19.252  -7.084   7.671  0.00  0.00           N  
ATOM    391 HH11LARG    30     -18.802  -6.236   7.330  0.00  0.00           H  
ATOM    392 HH12LARG    30     -19.248  -7.911   7.087  0.00  0.00           H  
ATOM    393 NH2 LARG    30     -20.803  -8.047   8.925  0.00  0.00           N  
ATOM    394 HH21LARG    30     -21.469  -7.964   9.675  0.00  0.00           H  
ATOM    395 HH22LARG    30     -20.449  -8.955   8.649  0.00  0.00           H  
ATOM    396 C   LARG    30     -19.481  -0.240  11.879  0.00  0.00           C  
ATOM    397 O   LARG    30     -18.837  -0.222  12.921  0.00  0.00           O  
ATOM    398 N   LILE    31     -19.597   0.819  11.076  0.00  0.00           N  
ATOM    399 H   LILE    31     -20.123   0.708  10.215  0.00  0.00           H  
ATOM    400 CA  LILE    31     -19.018   2.141  11.380  0.00  0.00           C  
ATOM    401 HA  LILE    31     -17.947   2.027  11.548  0.00  0.00           H  
ATOM    402 CB  LILE    31     -19.207   3.088  10.168  0.00  0.00           C  
ATOM    403 HB  LILE    31     -20.250   3.026   9.855  0.00  0.00           H  
ATOM    404 CG2 LILE    31     -18.901   4.560  10.501  0.00  0.00           C  
ATOM    405 HG21LILE    31     -17.855   4.682  10.781  0.00  0.00           H  
ATOM    406 HG22LILE    31     -19.106   5.194   9.638  0.00  0.00           H  
ATOM    407 HG23LILE    31     -19.535   4.917  11.313  0.00  0.00           H  
ATOM    408 CG1 LILE    31     -18.314   2.617   8.994  0.00  0.00           C  
ATOM    409 HG12LILE    31     -17.274   2.878   9.198  0.00  0.00           H  
ATOM    410 HG13LILE    31     -18.366   1.532   8.901  0.00  0.00           H  
ATOM    411 CD1 LILE    31     -18.724   3.199   7.636  0.00  0.00           C  
ATOM    412 HD11LILE    31     -18.109   2.753   6.853  0.00  0.00           H  
ATOM    413 HD12LILE    31     -19.771   2.971   7.435  0.00  0.00           H  
ATOM    414 HD13LILE    31     -18.575   4.278   7.624  0.00  0.00           H  
ATOM    415 C   LILE    31     -19.611   2.687  12.692  0.00  0.00           C  
ATOM    416 O   LILE    31     -18.869   2.926  13.648  0.00  0.00           O  
ATOM    417 N   LGLU    32     -20.943   2.743  12.801  0.00  0.00           N  
ATOM    418 H   LGLU    32     -21.498   2.518  11.983  0.00  0.00           H  
ATOM    419 CA  LGLU    32     -21.651   3.228  14.001  0.00  0.00           C  
ATOM    420 HA  LGLU    32     -21.337   4.254  14.178  0.00  0.00           H  
ATOM    421 CB  LGLU    32     -23.165   3.229  13.698  0.00  0.00           C  
ATOM    422 HB2 LGLU    32     -23.343   3.845  12.815  0.00  0.00           H  
ATOM    423 HB3 LGLU    32     -23.451   2.209  13.439  0.00  0.00           H  
ATOM    424 CG  LGLU    32     -24.115   3.706  14.815  0.00  0.00           C  
ATOM    425 HG2 LGLU    32     -25.133   3.463  14.504  0.00  0.00           H  
ATOM    426 HG3 LGLU    32     -23.918   3.148  15.732  0.00  0.00           H  
ATOM    427 CD  LGLU    32     -24.038   5.215  15.100  0.00  0.00           C  
ATOM    428 OE1 LGLU    32     -22.919   5.760  15.252  0.00  0.00           O  
ATOM    429 OE2 LGLU    32     -25.097   5.883  15.176  0.00  0.00           O  
ATOM    430 C   LGLU    32     -21.304   2.428  15.278  0.00  0.00           C  
ATOM    431 O   LGLU    32     -21.293   2.976  16.383  0.00  0.00           O  
ATOM    432 N   LGLN    33     -20.953   1.143  15.144  0.00  0.00           N  
ATOM    433 H   LGLN    33     -21.047   0.724  14.226  0.00  0.00           H  
ATOM    434 CA  LGLN    33     -20.495   0.307  16.257  0.00  0.00           C  
ATOM    435 HA  LGLN    33     -21.006   0.650  17.156  0.00  0.00           H  
ATOM    436 CB  LGLN    33     -20.957  -1.141  16.001  0.00  0.00           C  
ATOM    437 HB2 LGLN    33     -22.013  -1.119  15.727  0.00  0.00           H  
ATOM    438 HB3 LGLN    33     -20.396  -1.567  15.168  0.00  0.00           H  
ATOM    439 CG  LGLN    33     -20.806  -2.037  17.243  0.00  0.00           C  
ATOM    440 HG2 LGLN    33     -19.750  -2.221  17.438  0.00  0.00           H  
ATOM    441 HG3 LGLN    33     -21.219  -1.509  18.104  0.00  0.00           H  
ATOM    442 CD  LGLN    33     -21.523  -3.382  17.125  0.00  0.00           C  
ATOM    443 OE1 LGLN    33     -21.809  -3.898  16.050  0.00  0.00           O  
ATOM    444 NE2 LGLN    33     -21.836  -4.027  18.229  0.00  0.00           N  
ATOM    445 HE21LGLN    33     -22.333  -4.896  18.161  0.00  0.00           H  
ATOM    446 HE22LGLN    33     -21.623  -3.613  19.132  0.00  0.00           H  
ATOM    447 C   LGLN    33     -18.981   0.404  16.561  0.00  0.00           C  
ATOM    448 O   LGLN    33     -18.606   0.237  17.726  0.00  0.00           O  
ATOM    449 N   LARG    34     -18.115   0.645  15.556  0.00  0.00           N  
ATOM    450 H   LARG    34     -18.510   0.788  14.630  0.00  0.00           H  
ATOM    451 CA  LARG    34     -16.647   0.438  15.647  0.00  0.00           C  
ATOM    452 HA  LARG    34     -16.400   0.110  16.658  0.00  0.00           H  
ATOM    453 CB  LARG    34     -16.195  -0.670  14.671  0.00  0.00           C  
ATOM    454 HB2 LARG    34     -16.363  -0.324  13.652  0.00  0.00           H  
ATOM    455 HB3 LARG    34     -15.122  -0.827  14.793  0.00  0.00           H  
ATOM    456 CG  LARG    34     -16.901  -2.019  14.861  0.00  0.00           C  
ATOM    457 HG2 LARG    34     -16.672  -2.411  15.851  0.00  0.00           H  
ATOM    458 HG3 LARG    34     -17.978  -1.875  14.787  0.00  0.00           H  
ATOM    459 CD  LARG    34     -16.471  -3.039  13.797  0.00  0.00           C  
ATOM    460 HD2 LARG    34     -16.469  -2.555  12.818  0.00  0.00           H  
ATOM    461 HD3 LARG    34     -15.461  -3.386  14.020  0.00  0.00           H  
ATOM    462 NE  LARG    34     -17.421  -4.164  13.770  0.00  0.00           N  
ATOM    463 HE  LARG    34     -18.246  -4.043  14.334  0.00  0.00           H  
ATOM    464 CZ  LARG    34     -17.349  -5.295  13.093  0.00  0.00           C  
ATOM    465 NH1 LARG    34     -16.310  -5.676  12.403  0.00  0.00           N  
ATOM    466 HH11LARG    34     -15.491  -5.075  12.353  0.00  0.00           H  
ATOM    467 HH12LARG    34     -16.293  -6.565  11.912  0.00  0.00           H  
ATOM    468 NH2 LARG    34     -18.379  -6.082  13.115  0.00  0.00           N  
ATOM    469 HH21LARG    34     -19.266  -5.766  13.495  0.00  0.00           H  
ATOM    470 HH22LARG    34     -18.359  -6.931  12.561  0.00  0.00           H  
ATOM    471 C   LARG    34     -15.759   1.662  15.390  0.00  0.00           C  
ATOM    472 O   LARG    34     -14.699   1.725  16.001  0.00  0.00           O  
ATOM    473 N   LASP    35     -16.111   2.579  14.489  0.00  0.00           N  
ATOM    474 H   LASP    35     -17.019   2.505  14.049  0.00  0.00           H  
ATOM    475 CA  LASP    35     -15.181   3.606  13.971  0.00  0.00           C  
ATOM    476 HA  LASP    35     -14.247   3.115  13.691  0.00  0.00           H  
ATOM    477 CB  LASP    35     -15.777   4.208  12.689  0.00  0.00           C  
ATOM    478 HB2 LASP    35     -15.942   3.413  11.962  0.00  0.00           H  
ATOM    479 HB3 LASP    35     -16.749   4.640  12.934  0.00  0.00           H  
ATOM    480 CG  LASP    35     -14.900   5.290  12.042  0.00  0.00           C  
ATOM    481 OD1 LASP    35     -13.823   4.975  11.481  0.00  0.00           O  
ATOM    482 OD2 LASP    35     -15.342   6.459  12.074  0.00  0.00           O  
ATOM    483 C   LASP    35     -14.806   4.719  14.975  0.00  0.00           C  
ATOM    484 O   LASP    35     -13.721   5.280  14.865  0.00  0.00           O  
ATOM    485 N   LGLY    36     -15.643   5.018  15.975  0.00  0.00           N  
ATOM    486 H   LGLY    36     -16.524   4.519  16.012  0.00  0.00           H  
ATOM    487 CA  LGLY    36     -15.483   6.151  16.906  0.00  0.00           C  
ATOM    488 HA2 LGLY    36     -15.786   7.065  16.393  0.00  0.00           H  
ATOM    489 HA3 LGLY    36     -16.169   6.004  17.740  0.00  0.00           H  
ATOM    490 C   LGLY    36     -14.077   6.379  17.500  0.00  0.00           C  
ATOM    491 O   LGLY    36     -13.557   7.494  17.385  0.00  0.00           O  
ATOM    492 N   LPRO    37     -13.422   5.374  18.120  0.00  0.00           N  
ATOM    493 CD  LPRO    37     -13.981   4.089  18.519  0.00  0.00           C  
ATOM    494 HD2 LPRO    37     -14.353   3.530  17.664  0.00  0.00           H  
ATOM    495 HD3 LPRO    37     -14.785   4.247  19.238  0.00  0.00           H  
ATOM    496 CG  LPRO    37     -12.842   3.315  19.183  0.00  0.00           C  
ATOM    497 HG2 LPRO    37     -12.317   2.720  18.435  0.00  0.00           H  
ATOM    498 HG3 LPRO    37     -13.202   2.681  19.993  0.00  0.00           H  
ATOM    499 CB  LPRO    37     -11.919   4.422  19.690  0.00  0.00           C  
ATOM    500 HB2 LPRO    37     -10.894   4.069  19.815  0.00  0.00           H  
ATOM    501 HB3 LPRO    37     -12.300   4.815  20.632  0.00  0.00           H  
ATOM    502 CA  LPRO    37     -12.042   5.495  18.605  0.00  0.00           C  
ATOM    503 HA  LPRO    37     -11.883   6.477  19.050  0.00  0.00           H  
ATOM    504 C   LPRO    37     -10.976   5.287  17.515  0.00  0.00           C  
ATOM    505 O   LPRO    37      -9.807   5.588  17.746  0.00  0.00           O  
ATOM    506 N   LILE    38     -11.345   4.745  16.350  0.00  0.00           N  
ATOM    507 H   LILE    38     -12.334   4.605  16.183  0.00  0.00           H  
ATOM    508 CA  LILE    38     -10.422   4.440  15.246  0.00  0.00           C  
ATOM    509 HA  LILE    38      -9.459   4.152  15.669  0.00  0.00           H  
ATOM    510 CB  LILE    38     -10.931   3.255  14.389  0.00  0.00           C  
ATOM    511 HB  LILE    38     -11.790   3.590  13.805  0.00  0.00           H  
ATOM    512 CG2 LILE    38      -9.824   2.803  13.416  0.00  0.00           C  
ATOM    513 HG21LILE    38     -10.227   2.112  12.677  0.00  0.00           H  
ATOM    514 HG22LILE    38      -9.404   3.653  12.884  0.00  0.00           H  
ATOM    515 HG23LILE    38      -9.017   2.318  13.968  0.00  0.00           H  
ATOM    516 CG1 LILE    38     -11.372   2.060  15.263  0.00  0.00           C  
ATOM    517 HG12LILE    38     -10.525   1.739  15.869  0.00  0.00           H  
ATOM    518 HG13LILE    38     -12.168   2.376  15.935  0.00  0.00           H  
ATOM    519 CD1 LILE    38     -11.902   0.857  14.475  0.00  0.00           C  
ATOM    520 HD11LILE    38     -12.689   1.175  13.790  0.00  0.00           H  
ATOM    521 HD12LILE    38     -11.091   0.392  13.919  0.00  0.00           H  
ATOM    522 HD13LILE    38     -12.311   0.122  15.169  0.00  0.00           H  
ATOM    523 C   LILE    38     -10.191   5.681  14.377  0.00  0.00           C  
ATOM    524 O   LILE    38      -9.047   5.949  14.011  0.00  0.00           O  
ATOM    525 N   LASN    39     -11.254   6.443  14.082  0.00  0.00           N  
ATOM    526 H   LASN    39     -12.158   6.137  14.428  0.00  0.00           H  
ATOM    527 CA  LASN    39     -11.236   7.663  13.265  0.00  0.00           C  
ATOM    528 HA  LASN    39     -12.269   7.977  13.109  0.00  0.00           H  
ATOM    529 CB  LASN    39     -10.540   8.758  14.100  0.00  0.00           C  
ATOM    530 HB2 LASN    39     -10.883   8.665  15.127  0.00  0.00           H  
ATOM    531 HB3 LASN    39      -9.469   8.582  14.088  0.00  0.00           H  
ATOM    532 CG  LASN    39     -10.796  10.199  13.697  0.00  0.00           C  
ATOM    533 OD1 LASN    39     -11.253  11.008  14.490  0.00  0.00           O  
ATOM    534 ND2 LASN    39     -10.445  10.581  12.494  0.00  0.00           N  
ATOM    535 HD21LASN    39     -10.632  11.549  12.255  0.00  0.00           H  
ATOM    536 HD22LASN    39     -10.102   9.900  11.837  0.00  0.00           H  
ATOM    537 C   LASN    39     -10.666   7.373  11.859  0.00  0.00           C  
ATOM    538 O   LASN    39      -9.709   8.012  11.405  0.00  0.00           O  
ATOM    539 N   LALA    40     -11.197   6.333  11.202  0.00  0.00           N  
ATOM    540 H   LALA    40     -12.021   5.882  11.599  0.00  0.00           H  
ATOM    541 CA  LALA    40     -10.700   5.816   9.926  0.00  0.00           C  
ATOM    542 HA  LALA    40      -9.705   6.221   9.734  0.00  0.00           H  
ATOM    543 CB  LALA    40     -10.560   4.292  10.023  0.00  0.00           C  
ATOM    544 HB1 LALA    40      -9.776   4.042  10.733  0.00  0.00           H  
ATOM    545 HB2 LALA    40     -11.502   3.844  10.344  0.00  0.00           H  
ATOM    546 HB3 LALA    40     -10.285   3.886   9.049  0.00  0.00           H  
ATOM    547 C   LALA    40     -11.578   6.217   8.734  0.00  0.00           C  
ATOM    548 O   LALA    40     -11.049   6.725   7.743  0.00  0.00           O  
ATOM    549 N   LVAL    41     -12.897   5.999   8.797  0.00  0.00           N  
ATOM    550 H   LVAL    41     -13.281   5.627   9.667  0.00  0.00           H  
ATOM    551 CA  LVAL    41     -13.822   6.295   7.680  0.00  0.00           C  
ATOM    552 HA  LVAL    41     -13.268   6.216   6.744  0.00  0.00           H  
ATOM    553 CB  LVAL    41     -14.976   5.270   7.592  0.00  0.00           C  
ATOM    554 HB  LVAL    41     -15.623   5.363   8.464  0.00  0.00           H  
ATOM    555 CG1 LVAL    41     -15.807   5.498   6.318  0.00  0.00           C  
ATOM    556 HG11LVAL    41     -15.161   5.489   5.440  0.00  0.00           H  
ATOM    557 HG12LVAL    41     -16.559   4.716   6.217  0.00  0.00           H  
ATOM    558 HG13LVAL    41     -16.323   6.457   6.366  0.00  0.00           H  
ATOM    559 CG2 LVAL    41     -14.444   3.829   7.539  0.00  0.00           C  
ATOM    560 HG21LVAL    41     -13.923   3.592   8.466  0.00  0.00           H  
ATOM    561 HG22LVAL    41     -15.274   3.132   7.430  0.00  0.00           H  
ATOM    562 HG23LVAL    41     -13.759   3.710   6.698  0.00  0.00           H  
ATOM    563 C   LVAL    41     -14.306   7.744   7.781  0.00  0.00           C  
ATOM    564 O   LVAL    41     -15.422   8.018   8.211  0.00  0.00           O  
ATOM    565 N   LVAL    42     -13.424   8.700   7.494  0.00  0.00           N  
ATOM    566 H   LVAL    42     -12.506   8.407   7.190  0.00  0.00           H  
ATOM    567 CA  LVAL    42     -13.632  10.129   7.816  0.00  0.00           C  
ATOM    568 HA  LVAL    42     -14.145  10.187   8.776  0.00  0.00           H  
ATOM    569 CB  LVAL    42     -12.291  10.854   8.003  0.00  0.00           C  
ATOM    570 HB  LVAL    42     -12.501  11.909   8.169  0.00  0.00           H  
ATOM    571 CG1 LVAL    42     -11.582  10.318   9.253  0.00  0.00           C  
ATOM    572 HG11LVAL    42     -12.203  10.511  10.130  0.00  0.00           H  
ATOM    573 HG12LVAL    42     -11.422   9.244   9.183  0.00  0.00           H  
ATOM    574 HG13LVAL    42     -10.627  10.821   9.391  0.00  0.00           H  
ATOM    575 CG2 LVAL    42     -11.378  10.743   6.773  0.00  0.00           C  
ATOM    576 HG21LVAL    42     -11.110   9.706   6.583  0.00  0.00           H  
ATOM    577 HG22LVAL    42     -11.880  11.152   5.898  0.00  0.00           H  
ATOM    578 HG23LVAL    42     -10.473  11.322   6.944  0.00  0.00           H  
ATOM    579 C   LVAL    42     -14.528  10.898   6.838  0.00  0.00           C  
ATOM    580 O   LVAL    42     -14.963  12.005   7.156  0.00  0.00           O  
ATOM    581 N   LVAL    43     -14.856  10.333   5.673  0.00  0.00           N  
ATOM    582 H   LVAL    43     -14.470   9.418   5.467  0.00  0.00           H  
ATOM    583 CA  LVAL    43     -15.817  10.905   4.709  0.00  0.00           C  
ATOM    584 HA  LVAL    43     -16.362  11.724   5.177  0.00  0.00           H  
ATOM    585 CB  LVAL    43     -15.096  11.478   3.473  0.00  0.00           C  
ATOM    586 HB  LVAL    43     -14.467  10.695   3.060  0.00  0.00           H  
ATOM    587 CG1 LVAL    43     -16.057  11.934   2.367  0.00  0.00           C  
ATOM    588 HG11LVAL    43     -16.664  11.102   2.015  0.00  0.00           H  
ATOM    589 HG12LVAL    43     -16.710  12.726   2.738  0.00  0.00           H  
ATOM    590 HG13LVAL    43     -15.482  12.304   1.522  0.00  0.00           H  
ATOM    591 CG2 LVAL    43     -14.208  12.677   3.831  0.00  0.00           C  
ATOM    592 HG21LVAL    43     -13.703  13.052   2.940  0.00  0.00           H  
ATOM    593 HG22LVAL    43     -14.810  13.476   4.264  0.00  0.00           H  
ATOM    594 HG23LVAL    43     -13.445  12.382   4.550  0.00  0.00           H  
ATOM    595 C   LVAL    43     -16.843   9.843   4.321  0.00  0.00           C  
ATOM    596 O   LVAL    43     -16.474   8.696   4.070  0.00  0.00           O  
ATOM    597 N   LARG    44     -18.123  10.224   4.250  0.00  0.00           N  
ATOM    598 H   LARG    44     -18.328  11.207   4.405  0.00  0.00           H  
ATOM    599 CA  LARG    44     -19.263   9.333   3.955  0.00  0.00           C  
ATOM    600 HA  LARG    44     -18.909   8.304   3.864  0.00  0.00           H  
ATOM    601 CB  LARG    44     -20.268   9.390   5.122  0.00  0.00           C  
ATOM    602 HB2 LARG    44     -20.633  10.414   5.218  0.00  0.00           H  
ATOM    603 HB3 LARG    44     -21.120   8.749   4.887  0.00  0.00           H  
ATOM    604 CG  LARG    44     -19.670   8.936   6.469  0.00  0.00           C  
ATOM    605 HG2 LARG    44     -19.390   7.884   6.405  0.00  0.00           H  
ATOM    606 HG3 LARG    44     -18.780   9.521   6.704  0.00  0.00           H  
ATOM    607 CD  LARG    44     -20.687   9.131   7.601  0.00  0.00           C  
ATOM    608 HD2 LARG    44     -20.939  10.190   7.663  0.00  0.00           H  
ATOM    609 HD3 LARG    44     -21.591   8.574   7.359  0.00  0.00           H  
ATOM    610 NE  LARG    44     -20.156   8.695   8.905  0.00  0.00           N  
ATOM    611 HE  LARG    44     -19.146   8.610   9.013  0.00  0.00           H  
ATOM    612 CZ  LARG    44     -20.831   8.377   9.992  0.00  0.00           C  
ATOM    613 NH1 LARG    44     -22.129   8.399  10.037  0.00  0.00           N  
ATOM    614 HH11LARG    44     -22.652   8.548   9.192  0.00  0.00           H  
ATOM    615 HH12LARG    44     -22.574   8.097  10.887  0.00  0.00           H  
ATOM    616 NH2 LARG    44     -20.223   8.032  11.083  0.00  0.00           N  
ATOM    617 HH21LARG    44     -19.204   8.063  11.129  0.00  0.00           H  
ATOM    618 HH22LARG    44     -20.736   7.661  11.874  0.00  0.00           H  
ATOM    619 C   LARG    44     -19.928   9.690   2.617  0.00  0.00           C  
ATOM    620 O   LARG    44     -19.859  10.842   2.194  0.00  0.00           O  
ATOM    621 N   LASP    45     -20.563   8.694   1.994  0.00  0.00           N  
ATOM    622 H   LASP    45     -20.451   7.768   2.390  0.00  0.00           H  
ATOM    623 CA  LASP    45     -21.245   8.752   0.683  0.00  0.00           C  
ATOM    624 HA  LASP    45     -21.476   9.797   0.457  0.00  0.00           H  
ATOM    625 CB  LASP    45     -20.284   8.191  -0.394  0.00  0.00           C  
ATOM    626 HB2 LASP    45     -19.263   8.446  -0.113  0.00  0.00           H  
ATOM    627 HB3 LASP    45     -20.347   7.102  -0.408  0.00  0.00           H  
ATOM    628 CG  LASP    45     -20.518   8.738  -1.809  0.00  0.00           C  
ATOM    629 OD1 LASP    45     -21.066   9.845  -1.957  0.00  0.00           O  
ATOM    630 OD2 LASP    45     -20.070   8.118  -2.802  0.00  0.00           O  
ATOM    631 C   LASP    45     -22.587   7.972   0.704  0.00  0.00           C  
ATOM    632 O   LASP    45     -23.012   7.378  -0.289  0.00  0.00           O  
ATOM    633 N   LPHE    46     -23.209   7.840   1.884  0.00  0.00           N  
ATOM    634 H   LPHE    46     -22.882   8.420   2.643  0.00  0.00           H  
ATOM    635 CA  LPHE    46     -24.208   6.795   2.173  0.00  0.00           C  
ATOM    636 HA  LPHE    46     -23.787   5.829   1.900  0.00  0.00           H  
ATOM    637 CB  LPHE    46     -24.526   6.778   3.678  0.00  0.00           C  
ATOM    638 HB2 LPHE    46     -24.916   7.760   3.953  0.00  0.00           H  
ATOM    639 HB3 LPHE    46     -25.328   6.057   3.839  0.00  0.00           H  
ATOM    640 CG  LPHE    46     -23.412   6.422   4.654  0.00  0.00           C  
ATOM    641 CD1 LPHE    46     -22.167   5.906   4.237  0.00  0.00           C  
ATOM    642 HD1 LPHE    46     -21.955   5.754   3.190  0.00  0.00           H  
ATOM    643 CE1 LPHE    46     -21.180   5.576   5.184  0.00  0.00           C  
ATOM    644 HE1 LPHE    46     -20.224   5.193   4.855  0.00  0.00           H  
ATOM    645 CZ  LPHE    46     -21.440   5.732   6.556  0.00  0.00           C  
ATOM    646 HZ  LPHE    46     -20.691   5.467   7.291  0.00  0.00           H  
ATOM    647 CE2 LPHE    46     -22.684   6.224   6.976  0.00  0.00           C  
ATOM    648 HE2 LPHE    46     -22.890   6.329   8.031  0.00  0.00           H  
ATOM    649 CD2 LPHE    46     -23.662   6.574   6.030  0.00  0.00           C  
ATOM    650 HD2 LPHE    46     -24.617   6.951   6.365  0.00  0.00           H  
ATOM    651 C   LPHE    46     -25.521   6.934   1.385  0.00  0.00           C  
ATOM    652 O   LPHE    46     -26.159   5.931   1.060  0.00  0.00           O  
ATOM    653 N   LASP    47     -25.931   8.158   1.067  0.00  0.00           N  
ATOM    654 H   LASP    47     -25.296   8.936   1.249  0.00  0.00           H  
ATOM    655 CA  LASP    47     -27.088   8.479   0.228  0.00  0.00           C  
ATOM    656 HA  LASP    47     -27.958   7.947   0.611  0.00  0.00           H  
ATOM    657 CB  LASP    47     -27.377   9.992   0.301  0.00  0.00           C  
ATOM    658 HB2 LASP    47     -28.235  10.219  -0.330  0.00  0.00           H  
ATOM    659 HB3 LASP    47     -27.658  10.237   1.327  0.00  0.00           H  
ATOM    660 CG  LASP    47     -26.207  10.900  -0.105  0.00  0.00           C  
ATOM    661 OD1 LASP    47     -26.491  11.930  -0.754  0.00  0.00           O  
ATOM    662 OD2 LASP    47     -25.058  10.573   0.269  0.00  0.00           O  
ATOM    663 C   LASP    47     -26.899   8.042  -1.235  0.00  0.00           C  
ATOM    664 O   LASP    47     -27.887   7.759  -1.921  0.00  0.00           O  
ATOM    665 N   LARG    48     -25.653   7.924  -1.711  0.00  0.00           N  
ATOM    666 H   LARG    48     -24.887   8.233  -1.115  0.00  0.00           H  
ATOM    667 CA  LARG    48     -25.331   7.331  -3.018  0.00  0.00           C  
ATOM    668 HA  LARG    48     -26.195   7.422  -3.677  0.00  0.00           H  
ATOM    669 CB  LARG    48     -24.178   8.098  -3.667  0.00  0.00           C  
ATOM    670 HB2 LARG    48     -23.307   8.096  -3.009  0.00  0.00           H  
ATOM    671 HB3 LARG    48     -23.913   7.601  -4.602  0.00  0.00           H  
ATOM    672 CG  LARG    48     -24.608   9.542  -3.963  0.00  0.00           C  
ATOM    673 HG2 LARG    48     -25.600   9.544  -4.412  0.00  0.00           H  
ATOM    674 HG3 LARG    48     -24.640  10.123  -3.039  0.00  0.00           H  
ATOM    675 CD  LARG    48     -23.650  10.201  -4.948  0.00  0.00           C  
ATOM    676 HD2 LARG    48     -23.610   9.604  -5.860  0.00  0.00           H  
ATOM    677 HD3 LARG    48     -24.035  11.192  -5.184  0.00  0.00           H  
ATOM    678 NE  LARG    48     -22.309  10.330  -4.377  0.00  0.00           N  
ATOM    679 HE  LARG    48     -22.185  10.114  -3.384  0.00  0.00           H  
ATOM    680 CZ  LARG    48     -21.264  10.889  -4.930  0.00  0.00           C  
ATOM    681 NH1 LARG    48     -21.256  11.318  -6.155  0.00  0.00           N  
ATOM    682 HH11LARG    48     -22.096  11.237  -6.706  0.00  0.00           H  
ATOM    683 HH12LARG    48     -20.438  11.828  -6.463  0.00  0.00           H  
ATOM    684 NH2 LARG    48     -20.177  11.024  -4.249  0.00  0.00           N  
ATOM    685 HH21LARG    48     -20.224  10.676  -3.285  0.00  0.00           H  
ATOM    686 HH22LARG    48     -19.371  11.470  -4.654  0.00  0.00           H  
ATOM    687 C   LARG    48     -25.034   5.840  -2.931  0.00  0.00           C  
ATOM    688 O   LARG    48     -25.558   5.088  -3.753  0.00  0.00           O  
ATOM    689 N   LALA    49     -24.323   5.387  -1.897  0.00  0.00           N  
ATOM    690 H   LALA    49     -23.866   6.079  -1.310  0.00  0.00           H  
ATOM    691 CA  LALA    49     -24.024   3.971  -1.665  0.00  0.00           C  
ATOM    692 HA  LALA    49     -23.412   3.606  -2.492  0.00  0.00           H  
ATOM    693 CB  LALA    49     -23.214   3.855  -0.368  0.00  0.00           C  
ATOM    694 HB1 LALA    49     -22.822   2.842  -0.275  0.00  0.00           H  
ATOM    695 HB2 LALA    49     -22.383   4.560  -0.386  0.00  0.00           H  
ATOM    696 HB3 LALA    49     -23.845   4.073   0.492  0.00  0.00           H  
ATOM    697 C   LALA    49     -25.304   3.116  -1.590  0.00  0.00           C  
ATOM    698 O   LALA    49     -25.408   2.070  -2.233  0.00  0.00           O  
ATOM    699 N   LARG    50     -26.330   3.604  -0.878  0.00  0.00           N  
ATOM    700 H   LARG    50     -26.170   4.462  -0.353  0.00  0.00           H  
ATOM    701 CA  LARG    50     -27.658   2.970  -0.801  0.00  0.00           C  
ATOM    702 HA  LARG    50     -27.549   1.939  -0.461  0.00  0.00           H  
ATOM    703 CB  LARG    50     -28.524   3.751   0.190  0.00  0.00           C  
ATOM    704 HB2 LARG    50     -28.423   4.822  -0.001  0.00  0.00           H  
ATOM    705 HB3 LARG    50     -29.568   3.487   0.036  0.00  0.00           H  
ATOM    706 CG  LARG    50     -28.170   3.440   1.644  0.00  0.00           C  
ATOM    707 HG2 LARG    50     -28.277   2.371   1.837  0.00  0.00           H  
ATOM    708 HG3 LARG    50     -27.144   3.737   1.857  0.00  0.00           H  
ATOM    709 CD  LARG    50     -29.139   4.219   2.530  0.00  0.00           C  
ATOM    710 HD2 LARG    50     -29.167   5.257   2.193  0.00  0.00           H  
ATOM    711 HD3 LARG    50     -30.139   3.796   2.420  0.00  0.00           H  
ATOM    712 NE  LARG    50     -28.737   4.146   3.937  0.00  0.00           N  
ATOM    713 HE  LARG    50     -28.692   3.231   4.374  0.00  0.00           H  
ATOM    714 CZ  LARG    50     -28.326   5.133   4.701  0.00  0.00           C  
ATOM    715 NH1 LARG    50     -28.277   6.373   4.314  0.00  0.00           N  
ATOM    716 HH11LARG    50     -28.566   6.652   3.389  0.00  0.00           H  
ATOM    717 HH12LARG    50     -27.890   7.047   4.964  0.00  0.00           H  
ATOM    718 NH2 LARG    50     -27.963   4.867   5.914  0.00  0.00           N  
ATOM    719 HH21LARG    50     -28.009   3.904   6.229  0.00  0.00           H  
ATOM    720 HH22LARG    50     -27.678   5.606   6.537  0.00  0.00           H  
ATOM    721 C   LARG    50     -28.388   2.914  -2.138  0.00  0.00           C  
ATOM    722 O   LARG    50     -29.150   1.981  -2.381  0.00  0.00           O  
ATOM    723 N   LASP    51     -28.223   3.914  -2.994  0.00  0.00           N  
ATOM    724 H   LASP    51     -27.574   4.651  -2.754  0.00  0.00           H  
ATOM    725 CA  LASP    51     -28.890   3.969  -4.298  0.00  0.00           C  
ATOM    726 HA  LASP    51     -29.871   3.504  -4.214  0.00  0.00           H  
ATOM    727 CB  LASP    51     -29.124   5.431  -4.688  0.00  0.00           C  
ATOM    728 HB2 LASP    51     -28.196   5.993  -4.574  0.00  0.00           H  
ATOM    729 HB3 LASP    51     -29.400   5.454  -5.738  0.00  0.00           H  
ATOM    730 CG  LASP    51     -30.247   6.126  -3.904  0.00  0.00           C  
ATOM    731 OD1 LASP    51     -30.862   5.514  -2.988  0.00  0.00           O  
ATOM    732 OD2 LASP    51     -30.566   7.268  -4.308  0.00  0.00           O  
ATOM    733 C   LASP    51     -28.144   3.170  -5.381  0.00  0.00           C  
ATOM    734 O   LASP    51     -28.786   2.582  -6.258  0.00  0.00           O  
ATOM    735 N   LALA    52     -26.819   3.045  -5.266  0.00  0.00           N  
ATOM    736 H   LALA    52     -26.344   3.609  -4.566  0.00  0.00           H  
ATOM    737 CA  LALA    52     -26.020   2.056  -5.984  0.00  0.00           C  
ATOM    738 HA  LALA    52     -26.218   2.144  -7.053  0.00  0.00           H  
ATOM    739 CB  LALA    52     -24.537   2.359  -5.739  0.00  0.00           C  
ATOM    740 HB1 LALA    52     -24.306   2.297  -4.675  0.00  0.00           H  
ATOM    741 HB2 LALA    52     -23.919   1.637  -6.274  0.00  0.00           H  
ATOM    742 HB3 LALA    52     -24.296   3.362  -6.093  0.00  0.00           H  
ATOM    743 C   LALA    52     -26.391   0.625  -5.552  0.00  0.00           C  
ATOM    744 O   LALA    52     -26.609  -0.236  -6.402  0.00  0.00           O  
ATOM    745 N   LALA    53     -26.578   0.372  -4.251  0.00  0.00           N  
ATOM    746 H   LALA    53     -26.302   1.081  -3.577  0.00  0.00           H  
ATOM    747 CA  LALA    53     -27.048  -0.918  -3.744  0.00  0.00           C  
ATOM    748 HA  LALA    53     -26.347  -1.687  -4.073  0.00  0.00           H  
ATOM    749 CB  LALA    53     -27.016  -0.882  -2.213  0.00  0.00           C  
ATOM    750 HB1 LALA    53     -26.004  -0.667  -1.868  0.00  0.00           H  
ATOM    751 HB2 LALA    53     -27.693  -0.118  -1.833  0.00  0.00           H  
ATOM    752 HB3 LALA    53     -27.321  -1.851  -1.823  0.00  0.00           H  
ATOM    753 C   LALA    53     -28.440  -1.306  -4.291  0.00  0.00           C  
ATOM    754 O   LALA    53     -28.649  -2.465  -4.657  0.00  0.00           O  
ATOM    755 N   LLYS    54     -29.370  -0.347  -4.444  0.00  0.00           N  
ATOM    756 H   LLYS    54     -29.162   0.570  -4.063  0.00  0.00           H  
ATOM    757 CA  LLYS    54     -30.660  -0.562  -5.139  0.00  0.00           C  
ATOM    758 HA  LLYS    54     -31.194  -1.379  -4.653  0.00  0.00           H  
ATOM    759 CB  LLYS    54     -31.530   0.708  -5.084  0.00  0.00           C  
ATOM    760 HB2 LLYS    54     -30.942   1.555  -5.433  0.00  0.00           H  
ATOM    761 HB3 LLYS    54     -32.372   0.590  -5.767  0.00  0.00           H  
ATOM    762 CG  LLYS    54     -32.090   1.021  -3.689  0.00  0.00           C  
ATOM    763 HG2 LLYS    54     -32.823   0.263  -3.411  0.00  0.00           H  
ATOM    764 HG3 LLYS    54     -31.286   0.988  -2.962  0.00  0.00           H  
ATOM    765 CD  LLYS    54     -32.758   2.406  -3.664  0.00  0.00           C  
ATOM    766 HD2 LLYS    54     -32.132   3.137  -4.177  0.00  0.00           H  
ATOM    767 HD3 LLYS    54     -33.709   2.348  -4.192  0.00  0.00           H  
ATOM    768 CE  LLYS    54     -33.016   2.901  -2.238  0.00  0.00           C  
ATOM    769 HE2 LLYS    54     -33.685   3.766  -2.288  0.00  0.00           H  
ATOM    770 HE3 LLYS    54     -33.515   2.115  -1.665  0.00  0.00           H  
ATOM    771 NZ  LLYS    54     -31.758   3.308  -1.574  0.00  0.00           N  
ATOM    772 HZ1 LLYS    54     -31.327   4.080  -2.090  0.00  0.00           H  
ATOM    773 HZ2 LLYS    54     -31.949   3.629  -0.630  0.00  0.00           H  
ATOM    774 HZ3 LLYS    54     -31.095   2.539  -1.512  0.00  0.00           H  
ATOM    775 C   LLYS    54     -30.469  -0.988  -6.600  0.00  0.00           C  
ATOM    776 O   LLYS    54     -31.149  -1.912  -7.054  0.00  0.00           O  
ATOM    777 N   LALA    55     -29.556  -0.336  -7.324  0.00  0.00           N  
ATOM    778 H   LALA    55     -29.035   0.408  -6.876  0.00  0.00           H  
ATOM    779 CA  LALA    55     -29.241  -0.645  -8.721  0.00  0.00           C  
ATOM    780 HA  LALA    55     -30.172  -0.699  -9.286  0.00  0.00           H  
ATOM    781 CB  LALA    55     -28.403   0.506  -9.291  0.00  0.00           C  
ATOM    782 HB1 LALA    55     -27.455   0.589  -8.758  0.00  0.00           H  
ATOM    783 HB2 LALA    55     -28.192   0.318 -10.344  0.00  0.00           H  
ATOM    784 HB3 LALA    55     -28.947   1.447  -9.202  0.00  0.00           H  
ATOM    785 C   LALA    55     -28.521  -1.998  -8.893  0.00  0.00           C  
ATOM    786 O   LALA    55     -28.784  -2.708  -9.870  0.00  0.00           O  
ATOM    787 N   LALA    56     -27.657  -2.371  -7.944  0.00  0.00           N  
ATOM    788 H   LALA    56     -27.408  -1.688  -7.236  0.00  0.00           H  
ATOM    789 CA  LALA    56     -26.984  -3.668  -7.891  0.00  0.00           C  
ATOM    790 HA  LALA    56     -26.522  -3.869  -8.856  0.00  0.00           H  
ATOM    791 CB  LALA    56     -25.874  -3.604  -6.834  0.00  0.00           C  
ATOM    792 HB1 LALA    56     -25.160  -2.822  -7.097  0.00  0.00           H  
ATOM    793 HB2 LALA    56     -26.299  -3.384  -5.855  0.00  0.00           H  
ATOM    794 HB3 LALA    56     -25.354  -4.561  -6.791  0.00  0.00           H  
ATOM    795 C   LALA    56     -27.977  -4.806  -7.612  0.00  0.00           C  
ATOM    796 O   LALA    56     -27.963  -5.814  -8.315  0.00  0.00           O  
ATOM    797 N   LASP    57     -28.899  -4.621  -6.661  0.00  0.00           N  
ATOM    798 H   LASP    57     -28.837  -3.791  -6.077  0.00  0.00           H  
ATOM    799 CA  LASP    57     -29.962  -5.591  -6.375  0.00  0.00           C  
ATOM    800 HA  LASP    57     -29.492  -6.542  -6.116  0.00  0.00           H  
ATOM    801 CB  LASP    57     -30.776  -5.102  -5.166  0.00  0.00           C  
ATOM    802 HB2 LASP    57     -30.092  -4.839  -4.357  0.00  0.00           H  
ATOM    803 HB3 LASP    57     -31.345  -4.210  -5.436  0.00  0.00           H  
ATOM    804 CG  LASP    57     -31.719  -6.189  -4.656  0.00  0.00           C  
ATOM    805 OD1 LASP    57     -32.956  -6.042  -4.791  0.00  0.00           O  
ATOM    806 OD2 LASP    57     -31.202  -7.218  -4.158  0.00  0.00           O  
ATOM    807 C   LASP    57     -30.868  -5.830  -7.601  0.00  0.00           C  
ATOM    808 O   LASP    57     -31.193  -6.975  -7.932  0.00  0.00           O  
ATOM    809 N   LALA    58     -31.218  -4.758  -8.322  0.00  0.00           N  
ATOM    810 H   LALA    58     -30.937  -3.845  -7.986  0.00  0.00           H  
ATOM    811 CA  LALA    58     -31.986  -4.826  -9.565  0.00  0.00           C  
ATOM    812 HA  LALA    58     -32.879  -5.428  -9.387  0.00  0.00           H  
ATOM    813 CB  LALA    58     -32.432  -3.403  -9.923  0.00  0.00           C  
ATOM    814 HB1 LALA    58     -31.563  -2.768 -10.098  0.00  0.00           H  
ATOM    815 HB2 LALA    58     -33.042  -3.427 -10.826  0.00  0.00           H  
ATOM    816 HB3 LALA    58     -33.028  -2.986  -9.110  0.00  0.00           H  
ATOM    817 C   LALA    58     -31.210  -5.479 -10.730  0.00  0.00           C  
ATOM    818 O   LALA    58     -31.822  -6.147 -11.568  0.00  0.00           O  
ATOM    819 N   LGLU    59     -29.881  -5.322 -10.790  0.00  0.00           N  
ATOM    820 H   LGLU    59     -29.438  -4.734 -10.092  0.00  0.00           H  
ATOM    821 CA  LGLU    59     -29.018  -5.982 -11.783  0.00  0.00           C  
ATOM    822 HA  LGLU    59     -29.488  -5.890 -12.762  0.00  0.00           H  
ATOM    823 CB  LGLU    59     -27.650  -5.280 -11.850  0.00  0.00           C  
ATOM    824 HB2 LGLU    59     -27.822  -4.234 -12.095  0.00  0.00           H  
ATOM    825 HB3 LGLU    59     -27.149  -5.333 -10.883  0.00  0.00           H  
ATOM    826 CG  LGLU    59     -26.746  -5.894 -12.929  0.00  0.00           C  
ATOM    827 HG2 LGLU    59     -26.296  -6.815 -12.555  0.00  0.00           H  
ATOM    828 HG3 LGLU    59     -27.372  -6.146 -13.787  0.00  0.00           H  
ATOM    829 CD  LGLU    59     -25.649  -4.940 -13.417  0.00  0.00           C  
ATOM    830 OE1 LGLU    59     -25.380  -4.951 -14.645  0.00  0.00           O  
ATOM    831 OE2 LGLU    59     -25.102  -4.139 -12.619  0.00  0.00           O  
ATOM    832 C   LGLU    59     -28.860  -7.484 -11.505  0.00  0.00           C  
ATOM    833 O   LGLU    59     -29.024  -8.296 -12.419  0.00  0.00           O  
ATOM    834 N   LILE    60     -28.638  -7.864 -10.240  0.00  0.00           N  
ATOM    835 H   LILE    60     -28.491  -7.143  -9.538  0.00  0.00           H  
ATOM    836 CA  LILE    60     -28.657  -9.267  -9.809  0.00  0.00           C  
ATOM    837 HA  LILE    60     -27.875  -9.804 -10.342  0.00  0.00           H  
ATOM    838 CB  LILE    60     -28.405  -9.391  -8.285  0.00  0.00           C  
ATOM    839 HB  LILE    60     -29.044  -8.666  -7.780  0.00  0.00           H  
ATOM    840 CG2 LILE    60     -28.787 -10.785  -7.747  0.00  0.00           C  
ATOM    841 HG21LILE    60     -28.451 -10.880  -6.717  0.00  0.00           H  
ATOM    842 HG22LILE    60     -29.869 -10.916  -7.756  0.00  0.00           H  
ATOM    843 HG23LILE    60     -28.322 -11.569  -8.344  0.00  0.00           H  
ATOM    844 CG1 LILE    60     -26.950  -9.052  -7.896  0.00  0.00           C  
ATOM    845 HG12LILE    60     -26.667  -8.105  -8.354  0.00  0.00           H  
ATOM    846 HG13LILE    60     -26.907  -8.911  -6.816  0.00  0.00           H  
ATOM    847 CD1 LILE    60     -25.906 -10.110  -8.279  0.00  0.00           C  
ATOM    848 HD11LILE    60     -26.077 -11.031  -7.724  0.00  0.00           H  
ATOM    849 HD12LILE    60     -25.949 -10.313  -9.347  0.00  0.00           H  
ATOM    850 HD13LILE    60     -24.914  -9.738  -8.029  0.00  0.00           H  
ATOM    851 C   LILE    60     -29.990  -9.901 -10.208  0.00  0.00           C  
ATOM    852 O   LILE    60     -29.998 -10.907 -10.916  0.00  0.00           O  
ATOM    853 N   LALA    61     -31.115  -9.292  -9.823  0.00  0.00           N  
ATOM    854 H   LALA    61     -31.043  -8.439  -9.278  0.00  0.00           H  
ATOM    855 CA  LALA    61     -32.443  -9.841 -10.082  0.00  0.00           C  
ATOM    856 HA  LALA    61     -32.471 -10.862  -9.696  0.00  0.00           H  
ATOM    857 CB  LALA    61     -33.459  -9.015  -9.297  0.00  0.00           C  
ATOM    858 HB1 LALA    61     -33.484  -7.989  -9.670  0.00  0.00           H  
ATOM    859 HB2 LALA    61     -34.446  -9.462  -9.398  0.00  0.00           H  
ATOM    860 HB3 LALA    61     -33.190  -9.014  -8.242  0.00  0.00           H  
ATOM    861 C   LALA    61     -32.787  -9.918 -11.582  0.00  0.00           C  
ATOM    862 O   LALA    61     -33.470 -10.854 -12.006  0.00  0.00           O  
ATOM    863 N   LALA    62     -32.238  -9.027 -12.419  0.00  0.00           N  
ATOM    864 H   LALA    62     -31.696  -8.267 -12.024  0.00  0.00           H  
ATOM    865 CA  LALA    62     -32.326  -9.112 -13.884  0.00  0.00           C  
ATOM    866 HA  LALA    62     -33.382  -9.176 -14.150  0.00  0.00           H  
ATOM    867 CB  LALA    62     -31.768  -7.819 -14.495  0.00  0.00           C  
ATOM    868 HB1 LALA    62     -31.899  -7.840 -15.577  0.00  0.00           H  
ATOM    869 HB2 LALA    62     -32.300  -6.958 -14.093  0.00  0.00           H  
ATOM    870 HB3 LALA    62     -30.706  -7.725 -14.272  0.00  0.00           H  
ATOM    871 C   LALA    62     -31.635 -10.362 -14.483  0.00  0.00           C  
ATOM    872 O   LALA    62     -31.742 -10.594 -15.691  0.00  0.00           O  
ATOM    873 N   LALA    63     -30.991 -11.176 -13.635  0.00  0.00           N  
ATOM    874 H   LALA    63     -30.976 -10.887 -12.664  0.00  0.00           H  
ATOM    875 CA  LALA    63     -30.204 -12.373 -13.924  0.00  0.00           C  
ATOM    876 HA  LALA    63     -30.025 -12.828 -12.949  0.00  0.00           H  
ATOM    877 CB  LALA    63     -31.051 -13.395 -14.704  0.00  0.00           C  
ATOM    878 HB1 LALA    63     -32.055 -13.447 -14.284  0.00  0.00           H  
ATOM    879 HB2 LALA    63     -31.123 -13.104 -15.753  0.00  0.00           H  
ATOM    880 HB3 LALA    63     -30.603 -14.383 -14.640  0.00  0.00           H  
ATOM    881 C   LALA    63     -28.789 -12.092 -14.477  0.00  0.00           C  
ATOM    882 O   LALA    63     -28.196 -12.967 -15.112  0.00  0.00           O  
ATOM    883 N   LVAL    64     -28.240 -10.898 -14.219  0.00  0.00           N  
ATOM    884 H   LVAL    64     -28.766 -10.255 -13.635  0.00  0.00           H  
ATOM    885 CA  LVAL    64     -26.885 -10.458 -14.612  0.00  0.00           C  
ATOM    886 HA  LVAL    64     -26.526 -11.093 -15.423  0.00  0.00           H  
ATOM    887 CB  LVAL    64     -26.949  -9.007 -15.142  0.00  0.00           C  
ATOM    888 HB  LVAL    64     -27.375  -8.374 -14.370  0.00  0.00           H  
ATOM    889 CG1 LVAL    64     -25.588  -8.417 -15.531  0.00  0.00           C  
ATOM    890 HG11LVAL    64     -24.964  -8.286 -14.647  0.00  0.00           H  
ATOM    891 HG12LVAL    64     -25.085  -9.062 -16.249  0.00  0.00           H  
ATOM    892 HG13LVAL    64     -25.729  -7.427 -15.966  0.00  0.00           H  
ATOM    893 CG2 LVAL    64     -27.853  -8.918 -16.382  0.00  0.00           C  
ATOM    894 HG21LVAL    64     -28.871  -9.215 -16.131  0.00  0.00           H  
ATOM    895 HG22LVAL    64     -27.886  -7.890 -16.743  0.00  0.00           H  
ATOM    896 HG23LVAL    64     -27.476  -9.569 -17.170  0.00  0.00           H  
ATOM    897 C   LVAL    64     -25.898 -10.609 -13.439  0.00  0.00           C  
ATOM    898 O   LVAL    64     -26.310 -10.618 -12.278  0.00  0.00           O  
ATOM    899 N   LARG    65     -24.593 -10.754 -13.719  0.00  0.00           N  
ATOM    900 H   LARG    65     -24.309 -10.749 -14.692  0.00  0.00           H  
ATOM    901 CA  LARG    65     -23.515 -10.901 -12.717  0.00  0.00           C  
ATOM    902 HA  LARG    65     -23.853 -10.518 -11.754  0.00  0.00           H  
ATOM    903 CB  LARG    65     -23.158 -12.396 -12.554  0.00  0.00           C  
ATOM    904 HB2 LARG    65     -22.789 -12.764 -13.508  0.00  0.00           H  
ATOM    905 HB3 LARG    65     -22.335 -12.496 -11.847  0.00  0.00           H  
ATOM    906 CG  LARG    65     -24.301 -13.329 -12.108  0.00  0.00           C  
ATOM    907 HG2 LARG    65     -25.134 -13.252 -12.807  0.00  0.00           H  
ATOM    908 HG3 LARG    65     -23.934 -14.356 -12.147  0.00  0.00           H  
ATOM    909 CD  LARG    65     -24.802 -13.056 -10.683  0.00  0.00           C  
ATOM    910 HD2 LARG    65     -23.979 -13.220  -9.989  0.00  0.00           H  
ATOM    911 HD3 LARG    65     -25.109 -12.016 -10.590  0.00  0.00           H  
ATOM    912 NE  LARG    65     -25.915 -13.952 -10.316  0.00  0.00           N  
ATOM    913 HE  LARG    65     -25.690 -14.829  -9.857  0.00  0.00           H  
ATOM    914 CZ  LARG    65     -27.210 -13.729 -10.428  0.00  0.00           C  
ATOM    915 NH1 LARG    65     -27.721 -12.640 -10.924  0.00  0.00           N  
ATOM    916 HH11LARG    65     -27.115 -11.906 -11.273  0.00  0.00           H  
ATOM    917 HH12LARG    65     -28.725 -12.488 -10.878  0.00  0.00           H  
ATOM    918 NH2 LARG    65     -28.035 -14.638 -10.026  0.00  0.00           N  
ATOM    919 HH21LARG    65     -27.666 -15.481  -9.603  0.00  0.00           H  
ATOM    920 HH22LARG    65     -29.033 -14.460 -10.062  0.00  0.00           H  
ATOM    921 C   LARG    65     -22.273 -10.087 -13.119  0.00  0.00           C  
ATOM    922 O   LARG    65     -21.964 -10.008 -14.309  0.00  0.00           O  
ATOM    923 N   LLYS    66     -21.523  -9.539 -12.152  0.00  0.00           N  
ATOM    924 H   LLYS    66     -21.801  -9.731 -11.193  0.00  0.00           H  
ATOM    925 CA  LLYS    66     -20.197  -8.899 -12.363  0.00  0.00           C  
ATOM    926 HA  LLYS    66     -19.771  -9.317 -13.275  0.00  0.00           H  
ATOM    927 CB  LLYS    66     -20.275  -7.367 -12.544  0.00  0.00           C  
ATOM    928 HB2 LLYS    66     -20.489  -6.894 -11.588  0.00  0.00           H  
ATOM    929 HB3 LLYS    66     -19.286  -7.022 -12.842  0.00  0.00           H  
ATOM    930 CG  LLYS    66     -21.271  -6.833 -13.578  0.00  0.00           C  
ATOM    931 HG2 LLYS    66     -21.189  -7.396 -14.508  0.00  0.00           H  
ATOM    932 HG3 LLYS    66     -22.285  -6.926 -13.186  0.00  0.00           H  
ATOM    933 CD  LLYS    66     -20.945  -5.356 -13.849  0.00  0.00           C  
ATOM    934 HD2 LLYS    66     -20.830  -4.833 -12.900  0.00  0.00           H  
ATOM    935 HD3 LLYS    66     -20.005  -5.282 -14.395  0.00  0.00           H  
ATOM    936 CE  LLYS    66     -22.061  -4.706 -14.664  0.00  0.00           C  
ATOM    937 HE2 LLYS    66     -22.161  -5.234 -15.612  0.00  0.00           H  
ATOM    938 HE3 LLYS    66     -23.004  -4.814 -14.118  0.00  0.00           H  
ATOM    939 NZ  LLYS    66     -21.807  -3.270 -14.919  0.00  0.00           N  
ATOM    940 HZ1 LLYS    66     -20.985  -3.111 -15.492  0.00  0.00           H  
ATOM    941 HZ2 LLYS    66     -22.615  -2.876 -15.397  0.00  0.00           H  
ATOM    942 HZ3 LLYS    66     -21.709  -2.759 -14.047  0.00  0.00           H  
ATOM    943 C   LLYS    66     -19.231  -9.226 -11.209  0.00  0.00           C  
ATOM    944 O   LLYS    66     -19.703  -9.620 -10.141  0.00  0.00           O  
ATOM    945 N   LPRO    67     -17.899  -9.083 -11.364  0.00  0.00           N  
ATOM    946 CD  LPRO    67     -17.185  -8.680 -12.570  0.00  0.00           C  
ATOM    947 HD2 LPRO    67     -17.007  -7.603 -12.543  0.00  0.00           H  
ATOM    948 HD3 LPRO    67     -17.715  -8.948 -13.483  0.00  0.00           H  
ATOM    949 CG  LPRO    67     -15.853  -9.421 -12.515  0.00  0.00           C  
ATOM    950 HG2 LPRO    67     -15.067  -8.905 -13.063  0.00  0.00           H  
ATOM    951 HG3 LPRO    67     -15.981 -10.440 -12.884  0.00  0.00           H  
ATOM    952 CB  LPRO    67     -15.564  -9.444 -11.020  0.00  0.00           C  
ATOM    953 HB2 LPRO    67     -15.124  -8.492 -10.720  0.00  0.00           H  
ATOM    954 HB3 LPRO    67     -14.914 -10.278 -10.762  0.00  0.00           H  
ATOM    955 CA  LPRO    67     -16.945  -9.613 -10.386  0.00  0.00           C  
ATOM    956 HA  LPRO    67     -17.139 -10.681 -10.279  0.00  0.00           H  
ATOM    957 C   LPRO    67     -16.992  -8.996  -8.979  0.00  0.00           C  
ATOM    958 O   LPRO    67     -16.635  -9.686  -8.033  0.00  0.00           O  
ATOM    959 N   LLEU    68     -17.451  -7.753  -8.803  0.00  0.00           N  
ATOM    960 H   LLEU    68     -17.709  -7.201  -9.615  0.00  0.00           H  
ATOM    961 CA  LLEU    68     -17.654  -7.138  -7.479  0.00  0.00           C  
ATOM    962 HA  LLEU    68     -17.502  -7.891  -6.708  0.00  0.00           H  
ATOM    963 CB  LLEU    68     -16.623  -6.011  -7.243  0.00  0.00           C  
ATOM    964 HB2 LLEU    68     -16.682  -5.311  -8.078  0.00  0.00           H  
ATOM    965 HB3 LLEU    68     -16.896  -5.466  -6.339  0.00  0.00           H  
ATOM    966 CG  LLEU    68     -15.163  -6.468  -7.068  0.00  0.00           C  
ATOM    967 HG  LLEU    68     -14.850  -7.034  -7.945  0.00  0.00           H  
ATOM    968 CD1 LLEU    68     -14.263  -5.238  -6.928  0.00  0.00           C  
ATOM    969 HD11LLEU    68     -14.401  -4.575  -7.781  0.00  0.00           H  
ATOM    970 HD12LLEU    68     -14.509  -4.695  -6.015  0.00  0.00           H  
ATOM    971 HD13LLEU    68     -13.219  -5.547  -6.883  0.00  0.00           H  
ATOM    972 CD2 LLEU    68     -14.958  -7.322  -5.814  0.00  0.00           C  
ATOM    973 HD21LLEU    68     -15.321  -6.791  -4.934  0.00  0.00           H  
ATOM    974 HD22LLEU    68     -15.487  -8.269  -5.909  0.00  0.00           H  
ATOM    975 HD23LLEU    68     -13.898  -7.539  -5.685  0.00  0.00           H  
ATOM    976 C   LLEU    68     -19.104  -6.674  -7.261  0.00  0.00           C  
ATOM    977 O   LLEU    68     -19.349  -5.822  -6.411  0.00  0.00           O  
ATOM    978 N   LLEU    69     -20.072  -7.212  -8.017  0.00  0.00           N  
ATOM    979 H   LLEU    69     -19.824  -7.959  -8.650  0.00  0.00           H  
ATOM    980 CA  LLEU    69     -21.460  -6.738  -8.009  0.00  0.00           C  
ATOM    981 HA  LLEU    69     -21.448  -5.698  -8.323  0.00  0.00           H  
ATOM    982 CB  LLEU    69     -22.279  -7.528  -9.046  0.00  0.00           C  
ATOM    983 HB2 LLEU    69     -21.779  -7.453 -10.004  0.00  0.00           H  
ATOM    984 HB3 LLEU    69     -22.288  -8.579  -8.759  0.00  0.00           H  
ATOM    985 CG  LLEU    69     -23.736  -7.059  -9.229  0.00  0.00           C  
ATOM    986 HG  LLEU    69     -24.302  -7.264  -8.321  0.00  0.00           H  
ATOM    987 CD1 LLEU    69     -23.849  -5.570  -9.561  0.00  0.00           C  
ATOM    988 HD11LLEU    69     -24.885  -5.323  -9.793  0.00  0.00           H  
ATOM    989 HD12LLEU    69     -23.539  -4.962  -8.713  0.00  0.00           H  
ATOM    990 HD13LLEU    69     -23.230  -5.331 -10.426  0.00  0.00           H  
ATOM    991 CD2 LLEU    69     -24.358  -7.829 -10.395  0.00  0.00           C  
ATOM    992 HD21LLEU    69     -24.237  -8.897 -10.232  0.00  0.00           H  
ATOM    993 HD22LLEU    69     -25.423  -7.604 -10.451  0.00  0.00           H  
ATOM    994 HD23LLEU    69     -23.882  -7.547 -11.333  0.00  0.00           H  
ATOM    995 C   LLEU    69     -22.085  -6.787  -6.606  0.00  0.00           C  
ATOM    996 O   LLEU    69     -22.380  -7.869  -6.096  0.00  0.00           O  
ATOM    997 N   LGLY    70     -22.284  -5.604  -6.015  0.00  0.00           N  
ATOM    998 H   LGLY    70     -21.912  -4.785  -6.490  0.00  0.00           H  
ATOM    999 CA  LGLY    70     -22.859  -5.404  -4.682  0.00  0.00           C  
ATOM   1000 HA2 LGLY    70     -23.369  -4.442  -4.669  0.00  0.00           H  
ATOM   1001 HA3 LGLY    70     -23.598  -6.182  -4.496  0.00  0.00           H  
ATOM   1002 C   LGLY    70     -21.864  -5.413  -3.511  0.00  0.00           C  
ATOM   1003 O   LGLY    70     -22.302  -5.285  -2.370  0.00  0.00           O  
ATOM   1004 N   LVAL    71     -20.554  -5.557  -3.750  0.00  0.00           N  
ATOM   1005 H   LVAL    71     -20.241  -5.623  -4.714  0.00  0.00           H  
ATOM   1006 CA  LVAL    71     -19.525  -5.541  -2.689  0.00  0.00           C  
ATOM   1007 HA  LVAL    71     -19.882  -6.155  -1.867  0.00  0.00           H  
ATOM   1008 CB  LVAL    71     -18.194  -6.154  -3.175  0.00  0.00           C  
ATOM   1009 HB  LVAL    71     -17.818  -5.583  -4.023  0.00  0.00           H  
ATOM   1010 CG1 LVAL    71     -17.121  -6.154  -2.074  0.00  0.00           C  
ATOM   1011 HG11LVAL    71     -16.859  -5.132  -1.799  0.00  0.00           H  
ATOM   1012 HG12LVAL    71     -17.483  -6.682  -1.193  0.00  0.00           H  
ATOM   1013 HG13LVAL    71     -16.218  -6.643  -2.438  0.00  0.00           H  
ATOM   1014 CG2 LVAL    71     -18.380  -7.608  -3.619  0.00  0.00           C  
ATOM   1015 HG21LVAL    71     -18.757  -8.204  -2.793  0.00  0.00           H  
ATOM   1016 HG22LVAL    71     -19.082  -7.667  -4.449  0.00  0.00           H  
ATOM   1017 HG23LVAL    71     -17.421  -8.012  -3.941  0.00  0.00           H  
ATOM   1018 C   LVAL    71     -19.279  -4.106  -2.194  0.00  0.00           C  
ATOM   1019 O   LVAL    71     -18.826  -3.284  -2.992  0.00  0.00           O  
ATOM   1020 N   LPRO    72     -19.532  -3.775  -0.912  0.00  0.00           N  
ATOM   1021 CD  LPRO    72     -20.107  -4.630   0.117  0.00  0.00           C  
ATOM   1022 HD2 LPRO    72     -19.511  -5.532   0.248  0.00  0.00           H  
ATOM   1023 HD3 LPRO    72     -21.133  -4.883  -0.150  0.00  0.00           H  
ATOM   1024 CG  LPRO    72     -20.097  -3.819   1.412  0.00  0.00           C  
ATOM   1025 HG2 LPRO    72     -19.185  -4.030   1.972  0.00  0.00           H  
ATOM   1026 HG3 LPRO    72     -20.977  -4.024   2.020  0.00  0.00           H  
ATOM   1027 CB  LPRO    72     -20.079  -2.375   0.918  0.00  0.00           C  
ATOM   1028 HB2 LPRO    72     -19.644  -1.705   1.653  0.00  0.00           H  
ATOM   1029 HB3 LPRO    72     -21.094  -2.061   0.668  0.00  0.00           H  
ATOM   1030 CA  LPRO    72     -19.240  -2.455  -0.358  0.00  0.00           C  
ATOM   1031 HA  LPRO    72     -19.576  -1.685  -1.044  0.00  0.00           H  
ATOM   1032 C   LPRO    72     -17.737  -2.267  -0.080  0.00  0.00           C  
ATOM   1033 O   LPRO    72     -17.053  -3.222   0.283  0.00  0.00           O  
ATOM   1034 N   LMET    73     -17.224  -1.041  -0.209  0.00  0.00           N  
ATOM   1035 H   LMET    73     -17.824  -0.319  -0.599  0.00  0.00           H  
ATOM   1036 CA  LMET    73     -15.823  -0.668   0.045  0.00  0.00           C  
ATOM   1037 HA  LMET    73     -15.476  -1.196   0.933  0.00  0.00           H  
ATOM   1038 CB  LMET    73     -14.950  -1.120  -1.142  0.00  0.00           C  
ATOM   1039 HB2 LMET    73     -13.914  -0.971  -0.861  0.00  0.00           H  
ATOM   1040 HB3 LMET    73     -15.092  -2.188  -1.311  0.00  0.00           H  
ATOM   1041 CG  LMET    73     -15.189  -0.376  -2.464  0.00  0.00           C  
ATOM   1042 HG2 LMET    73     -16.217  -0.551  -2.782  0.00  0.00           H  
ATOM   1043 HG3 LMET    73     -15.058   0.695  -2.309  0.00  0.00           H  
ATOM   1044 SD  LMET    73     -14.077  -0.898  -3.807  0.00  0.00           S  
ATOM   1045 CE  LMET    73     -12.478  -0.300  -3.178  0.00  0.00           C  
ATOM   1046 HE1 LMET    73     -12.249  -0.757  -2.217  0.00  0.00           H  
ATOM   1047 HE2 LMET    73     -11.686  -0.558  -3.880  0.00  0.00           H  
ATOM   1048 HE3 LMET    73     -12.512   0.782  -3.057  0.00  0.00           H  
ATOM   1049 C   LMET    73     -15.652   0.843   0.308  0.00  0.00           C  
ATOM   1050 O   LMET    73     -16.595   1.620   0.155  0.00  0.00           O  
ATOM   1051 N   LTHR    74     -14.441   1.274   0.667  0.00  0.00           N  
ATOM   1052 H   LTHR    74     -13.700   0.592   0.775  0.00  0.00           H  
ATOM   1053 CA  LTHR    74     -14.013   2.690   0.694  0.00  0.00           C  
ATOM   1054 HA  LTHR    74     -14.794   3.316   0.264  0.00  0.00           H  
ATOM   1055 CB  LTHR    74     -13.763   3.195   2.131  0.00  0.00           C  
ATOM   1056 HB  LTHR    74     -13.340   4.199   2.089  0.00  0.00           H  
ATOM   1057 CG2 LTHR    74     -15.055   3.285   2.943  0.00  0.00           C  
ATOM   1058 HG21LTHR    74     -15.717   4.023   2.494  0.00  0.00           H  
ATOM   1059 HG22LTHR    74     -15.558   2.322   2.966  0.00  0.00           H  
ATOM   1060 HG23LTHR    74     -14.819   3.589   3.962  0.00  0.00           H  
ATOM   1061 OG1 LTHR    74     -12.868   2.374   2.839  0.00  0.00           O  
ATOM   1062 HG1 LTHR    74     -11.952   2.609   2.557  0.00  0.00           H  
ATOM   1063 C   LTHR    74     -12.772   2.888  -0.183  0.00  0.00           C  
ATOM   1064 O   LTHR    74     -12.258   1.927  -0.760  0.00  0.00           O  
ATOM   1065 N   LILE    75     -12.304   4.133  -0.318  0.00  0.00           N  
ATOM   1066 H   LILE    75     -12.786   4.890   0.145  0.00  0.00           H  
ATOM   1067 CA  LILE    75     -10.999   4.441  -0.920  0.00  0.00           C  
ATOM   1068 HA  LILE    75     -10.410   3.527  -0.897  0.00  0.00           H  
ATOM   1069 CB  LILE    75     -11.160   4.830  -2.405  0.00  0.00           C  
ATOM   1070 HB  LILE    75     -11.883   4.143  -2.839  0.00  0.00           H  
ATOM   1071 CG2 LILE    75     -11.698   6.262  -2.586  0.00  0.00           C  
ATOM   1072 HG21LILE    75     -11.963   6.433  -3.628  0.00  0.00           H  
ATOM   1073 HG22LILE    75     -12.586   6.400  -1.970  0.00  0.00           H  
ATOM   1074 HG23LILE    75     -10.944   6.993  -2.289  0.00  0.00           H  
ATOM   1075 CG1 LILE    75      -9.828   4.628  -3.155  0.00  0.00           C  
ATOM   1076 HG12LILE    75      -9.129   5.412  -2.872  0.00  0.00           H  
ATOM   1077 HG13LILE    75      -9.399   3.672  -2.856  0.00  0.00           H  
ATOM   1078 CD1 LILE    75      -9.977   4.609  -4.681  0.00  0.00           C  
ATOM   1079 HD11LILE    75      -9.006   4.410  -5.135  0.00  0.00           H  
ATOM   1080 HD12LILE    75     -10.676   3.827  -4.977  0.00  0.00           H  
ATOM   1081 HD13LILE    75     -10.336   5.573  -5.036  0.00  0.00           H  
ATOM   1082 C   LILE    75     -10.228   5.481  -0.097  0.00  0.00           C  
ATOM   1083 O   LILE    75     -10.830   6.381   0.493  0.00  0.00           O  
ATOM   1084 N   LLYN    76      -8.899   5.402  -0.089  0.00  0.00           N  
ATOM   1085 H   LLYN    76      -8.480   4.556  -0.461  0.00  0.00           H  
ATOM   1086 CA  LLYN    76      -8.012   6.406   0.506  0.00  0.00           C  
ATOM   1087 HA  LLYN    76      -8.133   6.381   1.589  0.00  0.00           H  
ATOM   1088 CB  HLYN    76      -6.577   5.987   0.165  0.00  0.00           C  
ATOM   1089 HB2 HLYN    76      -6.447   4.967   0.539  0.00  0.00           H  
ATOM   1090 HB3 HLYN    76      -6.495   5.902  -0.924  0.00  0.00           H  
ATOM   1091 CG  HLYN    76      -5.465   6.890   0.702  0.00  0.00           C  
ATOM   1092 HG2 HLYN    76      -5.589   7.940   0.385  0.00  0.00           H  
ATOM   1093 HG3 HLYN    76      -5.472   6.885   1.799  0.00  0.00           H  
ATOM   1094 CD  HLYN    76      -4.097   6.404   0.221  0.00  0.00           C  
ATOM   1095 HD2 HLYN    76      -3.954   5.374   0.567  0.00  0.00           H  
ATOM   1096 HD3 HLYN    76      -4.072   6.369  -0.877  0.00  0.00           H  
ATOM   1097 CE  HLYN    76      -2.939   7.256   0.734  0.00  0.00           C  
ATOM   1098 HE2 HLYN    76      -2.914   8.221   0.210  0.00  0.00           H  
ATOM   1099 HE3 HLYN    76      -3.076   7.453   1.802  0.00  0.00           H  
ATOM   1100 NZ  HLYN    76      -1.613   6.608   0.568  0.00  0.00           N  
ATOM   1101 HZ2 HLYN    76      -1.372   6.551  -0.424  0.00  0.00           H  
ATOM   1102 HZ3 HLYN    76      -1.691   5.654   0.926  0.00  0.00           H  
ATOM   1103 C   LLYN    76      -8.321   7.842   0.022  0.00  0.00           C  
ATOM   1104 O   LLYN    76      -8.523   8.068  -1.173  0.00  0.00           O  
ATOM   1105 N   LGLU    77      -8.334   8.830   0.931  0.00  0.00           N  
ATOM   1106 H   LGLU    77      -8.196   8.576   1.906  0.00  0.00           H  
ATOM   1107 CA  LGLU    77      -8.900  10.169   0.655  0.00  0.00           C  
ATOM   1108 HA  LGLU    77      -9.935  10.005   0.392  0.00  0.00           H  
ATOM   1109 CB  LGLU    77      -8.903  11.040   1.925  0.00  0.00           C  
ATOM   1110 HB2 LGLU    77      -9.239  10.419   2.754  0.00  0.00           H  
ATOM   1111 HB3 LGLU    77      -7.888  11.365   2.144  0.00  0.00           H  
ATOM   1112 CG  LGLU    77      -9.868  12.246   1.856  0.00  0.00           C  
ATOM   1113 HG2 LGLU    77     -10.660  12.040   1.132  0.00  0.00           H  
ATOM   1114 HG3 LGLU    77     -10.355  12.324   2.831  0.00  0.00           H  
ATOM   1115 CD  LGLU    77      -9.235  13.616   1.548  0.00  0.00           C  
ATOM   1116 OE1 LGLU    77      -8.068  13.715   1.116  0.00  0.00           O  
ATOM   1117 OE2 LGLU    77      -9.913  14.647   1.783  0.00  0.00           O  
ATOM   1118 C   LGLU    77      -8.264  10.931  -0.521  0.00  0.00           C  
ATOM   1119 O   LGLU    77      -8.937  11.734  -1.167  0.00  0.00           O  
ATOM   1120 N   LSER    78      -7.006  10.644  -0.855  0.00  0.00           N  
ATOM   1121 H   LSER    78      -6.512   9.938  -0.326  0.00  0.00           H  
ATOM   1122 CA  LSER    78      -6.296  11.266  -1.975  0.00  0.00           C  
ATOM   1123 HA  LSER    78      -6.433  12.341  -1.884  0.00  0.00           H  
ATOM   1124 CB  LSER    78      -4.796  10.985  -1.838  0.00  0.00           C  
ATOM   1125 HB2 LSER    78      -4.287  11.202  -2.777  0.00  0.00           H  
ATOM   1126 HB3 LSER    78      -4.403  11.664  -1.081  0.00  0.00           H  
ATOM   1127 OG  LSER    78      -4.520   9.657  -1.420  0.00  0.00           O  
ATOM   1128 HG  LSER    78      -4.415   9.063  -2.188  0.00  0.00           H  
ATOM   1129 C   LSER    78      -6.820  10.893  -3.371  0.00  0.00           C  
ATOM   1130 O   LSER    78      -6.591  11.661  -4.308  0.00  0.00           O  
ATOM   1131 N   LPHE    79      -7.551   9.783  -3.534  0.00  0.00           N  
ATOM   1132 H   LPHE    79      -7.777   9.232  -2.712  0.00  0.00           H  
ATOM   1133 CA  LPHE    79      -8.248   9.462  -4.789  0.00  0.00           C  
ATOM   1134 HA  LPHE    79      -7.605   9.722  -5.630  0.00  0.00           H  
ATOM   1135 CB  LPHE    79      -8.559   7.965  -4.871  0.00  0.00           C  
ATOM   1136 HB2 LPHE    79      -9.128   7.675  -3.987  0.00  0.00           H  
ATOM   1137 HB3 LPHE    79      -9.203   7.793  -5.735  0.00  0.00           H  
ATOM   1138 CG  LPHE    79      -7.352   7.061  -5.005  0.00  0.00           C  
ATOM   1139 CD1 LPHE    79      -6.773   6.485  -3.863  0.00  0.00           C  
ATOM   1140 HD1 LPHE    79      -7.176   6.712  -2.887  0.00  0.00           H  
ATOM   1141 CE1 LPHE    79      -5.710   5.577  -3.991  0.00  0.00           C  
ATOM   1142 HE1 LPHE    79      -5.300   5.101  -3.111  0.00  0.00           H  
ATOM   1143 CZ  LPHE    79      -5.209   5.261  -5.265  0.00  0.00           C  
ATOM   1144 HZ  LPHE    79      -4.404   4.551  -5.360  0.00  0.00           H  
ATOM   1145 CE2 LPHE    79      -5.778   5.844  -6.410  0.00  0.00           C  
ATOM   1146 HE2 LPHE    79      -5.417   5.582  -7.395  0.00  0.00           H  
ATOM   1147 CD2 LPHE    79      -6.851   6.742  -6.280  0.00  0.00           C  
ATOM   1148 HD2 LPHE    79      -7.306   7.171  -7.163  0.00  0.00           H  
ATOM   1149 C   LPHE    79      -9.563  10.241  -4.933  0.00  0.00           C  
ATOM   1150 O   LPHE    79     -10.326  10.361  -3.977  0.00  0.00           O  
ATOM   1151 N   LASP    80      -9.878  10.712  -6.138  0.00  0.00           N  
ATOM   1152 H   LASP    80      -9.198  10.616  -6.886  0.00  0.00           H  
ATOM   1153 CA  LASP    80     -11.147  11.385  -6.431  0.00  0.00           C  
ATOM   1154 HA  LASP    80     -11.347  12.082  -5.619  0.00  0.00           H  
ATOM   1155 CB  LASP    80     -11.037  12.217  -7.713  0.00  0.00           C  
ATOM   1156 HB2 LASP    80     -10.750  11.561  -8.538  0.00  0.00           H  
ATOM   1157 HB3 LASP    80     -12.020  12.629  -7.937  0.00  0.00           H  
ATOM   1158 CG  LASP    80     -10.049  13.379  -7.616  0.00  0.00           C  
ATOM   1159 OD1 LASP    80     -10.006  14.087  -6.581  0.00  0.00           O  
ATOM   1160 OD2 LASP    80      -9.319  13.594  -8.607  0.00  0.00           O  
ATOM   1161 C   LASP    80     -12.350  10.427  -6.536  0.00  0.00           C  
ATOM   1162 O   LASP    80     -12.416   9.569  -7.420  0.00  0.00           O  
ATOM   1163 N   LILE    81     -13.350  10.664  -5.685  0.00  0.00           N  
ATOM   1164 H   LILE    81     -13.177  11.373  -4.980  0.00  0.00           H  
ATOM   1165 CA  LILE    81     -14.760  10.319  -5.900  0.00  0.00           C  
ATOM   1166 HA  LILE    81     -14.863   9.733  -6.815  0.00  0.00           H  
ATOM   1167 CB  LILE    81     -15.324   9.490  -4.721  0.00  0.00           C  
ATOM   1168 HB  LILE    81     -15.148  10.048  -3.802  0.00  0.00           H  
ATOM   1169 CG2 LILE    81     -16.844   9.285  -4.881  0.00  0.00           C  
ATOM   1170 HG21LILE    81     -17.363  10.238  -4.970  0.00  0.00           H  
ATOM   1171 HG22LILE    81     -17.044   8.682  -5.766  0.00  0.00           H  
ATOM   1172 HG23LILE    81     -17.263   8.786  -4.007  0.00  0.00           H  
ATOM   1173 CG1 LILE    81     -14.598   8.129  -4.608  0.00  0.00           C  
ATOM   1174 HG12LILE    81     -14.687   7.602  -5.555  0.00  0.00           H  
ATOM   1175 HG13LILE    81     -13.540   8.308  -4.418  0.00  0.00           H  
ATOM   1176 CD1 LILE    81     -15.124   7.205  -3.501  0.00  0.00           C  
ATOM   1177 HD11LILE    81     -14.484   6.326  -3.432  0.00  0.00           H  
ATOM   1178 HD12LILE    81     -15.125   7.727  -2.545  0.00  0.00           H  
ATOM   1179 HD13LILE    81     -16.132   6.864  -3.734  0.00  0.00           H  
ATOM   1180 C   LILE    81     -15.515  11.642  -6.081  0.00  0.00           C  
ATOM   1181 O   LILE    81     -15.547  12.478  -5.172  0.00  0.00           O  
ATOM   1182 N   LALA    82     -16.123  11.851  -7.247  0.00  0.00           N  
ATOM   1183 H   LALA    82     -16.104  11.109  -7.943  0.00  0.00           H  
ATOM   1184 CA  LALA    82     -16.829  13.085  -7.574  0.00  0.00           C  
ATOM   1185 HA  LALA    82     -16.103  13.895  -7.559  0.00  0.00           H  
ATOM   1186 CB  LALA    82     -17.385  12.979  -8.994  0.00  0.00           C  
ATOM   1187 HB1 LALA    82     -17.924  13.891  -9.254  0.00  0.00           H  
ATOM   1188 HB2 LALA    82     -16.567  12.836  -9.693  0.00  0.00           H  
ATOM   1189 HB3 LALA    82     -18.053  12.125  -9.066  0.00  0.00           H  
ATOM   1190 C   LALA    82     -17.931  13.405  -6.547  0.00  0.00           C  
ATOM   1191 O   LALA    82     -18.675  12.524  -6.113  0.00  0.00           O  
ATOM   1192 N   LGLY    83     -18.042  14.675  -6.153  0.00  0.00           N  
ATOM   1193 H   LGLY    83     -17.389  15.349  -6.544  0.00  0.00           H  
ATOM   1194 CA  LGLY    83     -18.987  15.141  -5.132  0.00  0.00           C  
ATOM   1195 HA2 LGLY    83     -19.170  16.202  -5.293  0.00  0.00           H  
ATOM   1196 HA3 LGLY    83     -19.931  14.607  -5.246  0.00  0.00           H  
ATOM   1197 C   LGLY    83     -18.529  14.970  -3.676  0.00  0.00           C  
ATOM   1198 O   LGLY    83     -19.211  15.492  -2.794  0.00  0.00           O  
ATOM   1199 N   LLEU    84     -17.386  14.314  -3.428  0.00  0.00           N  
ATOM   1200 H   LLEU    84     -16.887  13.907  -4.210  0.00  0.00           H  
ATOM   1201 CA  LLEU    84     -16.719  14.234  -2.119  0.00  0.00           C  
ATOM   1202 HA  LLEU    84     -17.384  14.656  -1.368  0.00  0.00           H  
ATOM   1203 CB  LLEU    84     -16.440  12.762  -1.757  0.00  0.00           C  
ATOM   1204 HB2 LLEU    84     -15.736  12.360  -2.486  0.00  0.00           H  
ATOM   1205 HB3 LLEU    84     -15.956  12.731  -0.782  0.00  0.00           H  
ATOM   1206 CG  LLEU    84     -17.669  11.841  -1.715  0.00  0.00           C  
ATOM   1207 HG  LLEU    84     -18.105  11.784  -2.710  0.00  0.00           H  
ATOM   1208 CD1 LLEU    84     -17.223  10.439  -1.304  0.00  0.00           C  
ATOM   1209 HD11LLEU    84     -16.920  10.428  -0.259  0.00  0.00           H  
ATOM   1210 HD12LLEU    84     -18.052   9.753  -1.446  0.00  0.00           H  
ATOM   1211 HD13LLEU    84     -16.404  10.102  -1.931  0.00  0.00           H  
ATOM   1212 CD2 LLEU    84     -18.729  12.319  -0.723  0.00  0.00           C  
ATOM   1213 HD21LLEU    84     -18.300  12.445   0.270  0.00  0.00           H  
ATOM   1214 HD22LLEU    84     -19.166  13.259  -1.056  0.00  0.00           H  
ATOM   1215 HD23LLEU    84     -19.537  11.588  -0.663  0.00  0.00           H  
ATOM   1216 C   LLEU    84     -15.401  15.038  -2.097  0.00  0.00           C  
ATOM   1217 O   LLEU    84     -14.814  15.264  -3.163  0.00  0.00           O  
ATOM   1218 N   LPRO    85     -14.889  15.443  -0.914  0.00  0.00           N  
ATOM   1219 CD  LPRO    85     -15.493  15.328   0.405  0.00  0.00           C  
ATOM   1220 HD2 LPRO    85     -15.173  14.395   0.866  0.00  0.00           H  
ATOM   1221 HD3 LPRO    85     -16.578  15.382   0.381  0.00  0.00           H  
ATOM   1222 CG  LPRO    85     -14.935  16.501   1.203  0.00  0.00           C  
ATOM   1223 HG2 LPRO    85     -14.957  16.308   2.277  0.00  0.00           H  
ATOM   1224 HG3 LPRO    85     -15.486  17.410   0.960  0.00  0.00           H  
ATOM   1225 CB  LPRO    85     -13.508  16.600   0.672  0.00  0.00           C  
ATOM   1226 HB2 LPRO    85     -12.876  15.899   1.219  0.00  0.00           H  
ATOM   1227 HB3 LPRO    85     -13.115  17.613   0.761  0.00  0.00           H  
ATOM   1228 CA  LPRO    85     -13.624  16.164  -0.794  0.00  0.00           C  
ATOM   1229 HA  LPRO    85     -13.668  17.059  -1.408  0.00  0.00           H  
ATOM   1230 C   LPRO    85     -12.412  15.322  -1.206  0.00  0.00           C  
ATOM   1231 O   LPRO    85     -12.332  14.129  -0.901  0.00  0.00           O  
ATOM   1232 N   LTHR    86     -11.433  15.977  -1.826  0.00  0.00           N  
ATOM   1233 H   LTHR    86     -11.610  16.941  -2.098  0.00  0.00           H  
ATOM   1234 CA  LTHR    86     -10.066  15.470  -2.006  0.00  0.00           C  
ATOM   1235 HA  LTHR    86      -9.937  14.545  -1.442  0.00  0.00           H  
ATOM   1236 CB  LTHR    86      -9.747  15.173  -3.480  0.00  0.00           C  
ATOM   1237 HB  LTHR    86      -9.752  16.099  -4.056  0.00  0.00           H  
ATOM   1238 CG2 LTHR    86      -8.387  14.495  -3.617  0.00  0.00           C  
ATOM   1239 HG21LTHR    86      -8.265  14.161  -4.639  0.00  0.00           H  
ATOM   1240 HG22LTHR    86      -7.586  15.195  -3.385  0.00  0.00           H  
ATOM   1241 HG23LTHR    86      -8.329  13.632  -2.955  0.00  0.00           H  
ATOM   1242 OG1 LTHR    86     -10.686  14.296  -4.051  0.00  0.00           O  
ATOM   1243 HG1 LTHR    86     -10.410  14.187  -4.993  0.00  0.00           H  
ATOM   1244 C   LTHR    86      -9.104  16.503  -1.425  0.00  0.00           C  
ATOM   1245 O   LTHR    86      -8.509  17.300  -2.151  0.00  0.00           O  
ATOM   1246 N   LSER    87      -9.018  16.557  -0.098  0.00  0.00           N  
ATOM   1247 H   LSER    87      -9.502  15.846   0.447  0.00  0.00           H  
ATOM   1248 CA  LSER    87      -8.234  17.564   0.626  0.00  0.00           C  
ATOM   1249 HA  LSER    87      -8.274  18.496   0.065  0.00  0.00           H  
ATOM   1250 CB  LSER    87      -8.876  17.822   1.995  0.00  0.00           C  
ATOM   1251 HB2 LSER    87      -8.392  18.680   2.456  0.00  0.00           H  
ATOM   1252 HB3 LSER    87      -9.934  18.054   1.865  0.00  0.00           H  
ATOM   1253 OG  LSER    87      -8.736  16.704   2.853  0.00  0.00           O  
ATOM   1254 HG  LSER    87      -9.224  15.945   2.449  0.00  0.00           H  
ATOM   1255 C   LSER    87      -6.755  17.184   0.791  0.00  0.00           C  
ATOM   1256 O   LSER    87      -5.922  18.055   1.049  0.00  0.00           O  
ATOM   1257 N   LTRP    88      -6.418  15.892   0.682  0.00  0.00           N  
ATOM   1258 H   LTRP    88      -7.183  15.231   0.542  0.00  0.00           H  
ATOM   1259 CA  LTRP    88      -5.166  15.291   1.168  0.00  0.00           C  
ATOM   1260 HA  LTRP    88      -5.313  14.211   1.124  0.00  0.00           H  
ATOM   1261 CB  LTRP    88      -3.962  15.608   0.253  0.00  0.00           C  
ATOM   1262 HB2 LTRP    88      -3.879  16.687   0.126  0.00  0.00           H  
ATOM   1263 HB3 LTRP    88      -3.058  15.277   0.762  0.00  0.00           H  
ATOM   1264 CG  LTRP    88      -3.918  14.976  -1.111  0.00  0.00           C  
ATOM   1265 CD1 LTRP    88      -4.969  14.611  -1.882  0.00  0.00           C  
ATOM   1266 HD1 LTRP    88      -6.011  14.726  -1.611  0.00  0.00           H  
ATOM   1267 NE1 LTRP    88      -4.513  14.055  -3.065  0.00  0.00           N  
ATOM   1268 HE1 LTRP    88      -5.118  13.731  -3.814  0.00  0.00           H  
ATOM   1269 CE2 LTRP    88      -3.138  14.016  -3.107  0.00  0.00           C  
ATOM   1270 CZ2 LTRP    88      -2.222  13.526  -4.047  0.00  0.00           C  
ATOM   1271 HZ2 LTRP    88      -2.574  13.050  -4.952  0.00  0.00           H  
ATOM   1272 CH2 LTRP    88      -0.847  13.673  -3.802  0.00  0.00           C  
ATOM   1273 HH2 LTRP    88      -0.127  13.308  -4.521  0.00  0.00           H  
ATOM   1274 CZ3 LTRP    88      -0.406  14.309  -2.629  0.00  0.00           C  
ATOM   1275 HZ3 LTRP    88       0.656  14.431  -2.457  0.00  0.00           H  
ATOM   1276 CE3 LTRP    88      -1.336  14.787  -1.686  0.00  0.00           C  
ATOM   1277 HE3 LTRP    88      -0.982  15.274  -0.792  0.00  0.00           H  
ATOM   1278 CD2 LTRP    88      -2.726  14.642  -1.892  0.00  0.00           C  
ATOM   1279 C   LTRP    88      -4.927  15.590   2.665  0.00  0.00           C  
ATOM   1280 O   LTRP    88      -3.790  15.748   3.111  0.00  0.00           O  
ATOM   1281 N   LGLY    89      -6.007  15.719   3.442  0.00  0.00           N  
ATOM   1282 H   LGLY    89      -6.913  15.612   2.997  0.00  0.00           H  
ATOM   1283 CA  LGLY    89      -6.011  16.034   4.875  0.00  0.00           C  
ATOM   1284 HA2 LGLY    89      -6.981  15.756   5.289  0.00  0.00           H  
ATOM   1285 HA3 LGLY    89      -5.248  15.432   5.367  0.00  0.00           H  
ATOM   1286 C   LGLY    89      -5.759  17.508   5.225  0.00  0.00           C  
ATOM   1287 O   LGLY    89      -5.862  17.881   6.392  0.00  0.00           O  
ATOM   1288 N   LPHE    90      -5.427  18.366   4.256  0.00  0.00           N  
ATOM   1289 H   LPHE    90      -5.414  18.039   3.300  0.00  0.00           H  
ATOM   1290 CA  LPHE    90      -5.239  19.797   4.503  0.00  0.00           C  
ATOM   1291 HA  LPHE    90      -4.580  19.938   5.361  0.00  0.00           H  
ATOM   1292 CB  LPHE    90      -4.600  20.465   3.282  0.00  0.00           C  
ATOM   1293 HB2 LPHE    90      -5.217  20.232   2.421  0.00  0.00           H  
ATOM   1294 HB3 LPHE    90      -4.650  21.544   3.420  0.00  0.00           H  
ATOM   1295 CG  LPHE    90      -3.158  20.105   2.967  0.00  0.00           C  
ATOM   1296 CD1 LPHE    90      -2.116  20.882   3.504  0.00  0.00           C  
ATOM   1297 HD1 LPHE    90      -2.353  21.696   4.171  0.00  0.00           H  
ATOM   1298 CE1 LPHE    90      -0.779  20.623   3.152  0.00  0.00           C  
ATOM   1299 HE1 LPHE    90       0.015  21.222   3.573  0.00  0.00           H  
ATOM   1300 CZ  LPHE    90      -0.482  19.608   2.224  0.00  0.00           C  
ATOM   1301 HZ  LPHE    90       0.541  19.429   1.919  0.00  0.00           H  
ATOM   1302 CE2 LPHE    90      -1.521  18.843   1.671  0.00  0.00           C  
ATOM   1303 HE2 LPHE    90      -1.301  18.090   0.930  0.00  0.00           H  
ATOM   1304 CD2 LPHE    90      -2.850  19.072   2.063  0.00  0.00           C  
ATOM   1305 HD2 LPHE    90      -3.636  18.471   1.641  0.00  0.00           H  
ATOM   1306 C   LPHE    90      -6.582  20.478   4.802  0.00  0.00           C  
ATOM   1307 O   LPHE    90      -7.499  20.436   3.982  0.00  0.00           O  
ATOM   1308 N   LALA    91      -6.674  21.200   5.918  0.00  0.00           N  
ATOM   1309 H   LALA    91      -5.851  21.308   6.498  0.00  0.00           H  
ATOM   1310 CA  LALA    91      -7.801  22.094   6.185  0.00  0.00           C  
ATOM   1311 HA  LALA    91      -8.730  21.553   5.993  0.00  0.00           H  
ATOM   1312 CB  LALA    91      -7.779  22.461   7.671  0.00  0.00           C  
ATOM   1313 HB1 LALA    91      -6.855  22.976   7.922  0.00  0.00           H  
ATOM   1314 HB2 LALA    91      -8.625  23.106   7.901  0.00  0.00           H  
ATOM   1315 HB3 LALA    91      -7.863  21.556   8.274  0.00  0.00           H  
ATOM   1316 C   LALA    91      -7.784  23.318   5.238  0.00  0.00           C  
ATOM   1317 O   LALA    91      -8.835  23.856   4.907  0.00  0.00           O  
ATOM   1318 N   LGLU    92      -6.621  23.678   4.680  0.00  0.00           N  
ATOM   1319 H   LGLU    92      -5.776  23.280   5.073  0.00  0.00           H  
ATOM   1320 CA  LGLU    92      -6.487  24.593   3.527  0.00  0.00           C  
ATOM   1321 HA  LGLU    92      -6.918  25.562   3.787  0.00  0.00           H  
ATOM   1322 CB  LGLU    92      -4.989  24.781   3.214  0.00  0.00           C  
ATOM   1323 HB2 LGLU    92      -4.495  23.812   3.272  0.00  0.00           H  
ATOM   1324 HB3 LGLU    92      -4.866  25.138   2.191  0.00  0.00           H  
ATOM   1325 CG  LGLU    92      -4.282  25.752   4.173  0.00  0.00           C  
ATOM   1326 HG2 LGLU    92      -4.738  25.705   5.164  0.00  0.00           H  
ATOM   1327 HG3 LGLU    92      -3.244  25.433   4.277  0.00  0.00           H  
ATOM   1328 CD  LGLU    92      -4.290  27.186   3.634  0.00  0.00           C  
ATOM   1329 OE1 LGLU    92      -3.667  27.451   2.580  0.00  0.00           O  
ATOM   1330 OE2 LGLU    92      -4.921  28.078   4.237  0.00  0.00           O  
ATOM   1331 C   LGLU    92      -7.211  24.109   2.247  0.00  0.00           C  
ATOM   1332 O   LGLU    92      -7.426  24.904   1.329  0.00  0.00           O  
ATOM   1333 N   LHID    93      -7.591  22.826   2.171  0.00  0.00           N  
ATOM   1334 H   LHID    93      -7.403  22.229   2.967  0.00  0.00           H  
ATOM   1335 CA  LHID    93      -8.257  22.188   1.027  0.00  0.00           C  
ATOM   1336 HA  LHID    93      -8.438  22.933   0.255  0.00  0.00           H  
ATOM   1337 CB  LHID    93      -7.339  21.109   0.430  0.00  0.00           C  
ATOM   1338 HB2 LHID    93      -7.246  20.314   1.167  0.00  0.00           H  
ATOM   1339 HB3 LHID    93      -7.824  20.691  -0.453  0.00  0.00           H  
ATOM   1340 CG  LHID    93      -5.949  21.511   0.006  0.00  0.00           C  
ATOM   1341 ND1 LHID    93      -4.893  20.641  -0.105  0.00  0.00           N  
ATOM   1342 HD1 LHID    93      -4.916  19.668   0.187  0.00  0.00           H  
ATOM   1343 CE1 LHID    93      -3.847  21.304  -0.621  0.00  0.00           C  
ATOM   1344 HE1 LHID    93      -2.872  20.870  -0.809  0.00  0.00           H  
ATOM   1345 NE2 LHID    93      -4.191  22.575  -0.894  0.00  0.00           N  
ATOM   1346 CD2 LHID    93      -5.529  22.713  -0.491  0.00  0.00           C  
ATOM   1347 HD2 LHID    93      -6.140  23.598  -0.584  0.00  0.00           H  
ATOM   1348 C   LHID    93      -9.631  21.573   1.384  0.00  0.00           C  
ATOM   1349 O   LHID    93     -10.133  20.724   0.646  0.00  0.00           O  
ATOM   1350 N   LALA    94     -10.246  21.931   2.518  0.00  0.00           N  
ATOM   1351 H   LALA    94      -9.818  22.626   3.115  0.00  0.00           H  
ATOM   1352 CA  LALA    94     -11.441  21.234   3.009  0.00  0.00           C  
ATOM   1353 HA  LALA    94     -11.205  20.170   3.061  0.00  0.00           H  
ATOM   1354 CB  LALA    94     -11.739  21.707   4.434  0.00  0.00           C  
ATOM   1355 HB1 LALA    94     -10.855  21.592   5.060  0.00  0.00           H  
ATOM   1356 HB2 LALA    94     -12.049  22.750   4.421  0.00  0.00           H  
ATOM   1357 HB3 LALA    94     -12.544  21.104   4.858  0.00  0.00           H  
ATOM   1358 C   LALA    94     -12.690  21.370   2.105  0.00  0.00           C  
ATOM   1359 O   LALA    94     -13.567  20.506   2.163  0.00  0.00           O  
ATOM   1360 N   LASP    95     -12.776  22.408   1.259  0.00  0.00           N  
ATOM   1361 H   LASP    95     -11.986  23.040   1.219  0.00  0.00           H  
ATOM   1362 CA  LASP    95     -13.856  22.606   0.268  0.00  0.00           C  
ATOM   1363 HA  LASP    95     -14.642  21.886   0.488  0.00  0.00           H  
ATOM   1364 CB  LASP    95     -14.526  23.985   0.430  0.00  0.00           C  
ATOM   1365 HB2 LASP    95     -15.316  24.085  -0.313  0.00  0.00           H  
ATOM   1366 HB3 LASP    95     -15.014  24.000   1.406  0.00  0.00           H  
ATOM   1367 CG  LASP    95     -13.609  25.205   0.320  0.00  0.00           C  
ATOM   1368 OD1 LASP    95     -12.905  25.392  -0.694  0.00  0.00           O  
ATOM   1369 OD2 LASP    95     -13.628  26.061   1.229  0.00  0.00           O  
ATOM   1370 C   LASP    95     -13.445  22.270  -1.184  0.00  0.00           C  
ATOM   1371 O   LASP    95     -14.195  22.525  -2.128  0.00  0.00           O  
ATOM   1372 N   LHID    96     -12.284  21.630  -1.367  0.00  0.00           N  
ATOM   1373 H   LHID    96     -11.705  21.451  -0.554  0.00  0.00           H  
ATOM   1374 CA  LHID    96     -11.842  21.065  -2.641  0.00  0.00           C  
ATOM   1375 HA  LHID    96     -12.101  21.768  -3.436  0.00  0.00           H  
ATOM   1376 CB  LHID    96     -10.312  20.937  -2.619  0.00  0.00           C  
ATOM   1377 HB2 LHID    96      -9.871  21.908  -2.395  0.00  0.00           H  
ATOM   1378 HB3 LHID    96     -10.023  20.239  -1.834  0.00  0.00           H  
ATOM   1379 CG  LHID    96      -9.744  20.437  -3.917  0.00  0.00           C  
ATOM   1380 ND1 LHID    96      -9.261  19.173  -4.148  0.00  0.00           N  
ATOM   1381 HD1 LHID    96      -9.173  18.436  -3.451  0.00  0.00           H  
ATOM   1382 CE1 LHID    96      -8.896  19.093  -5.433  0.00  0.00           C  
ATOM   1383 HE1 LHID    96      -8.472  18.214  -5.902  0.00  0.00           H  
ATOM   1384 NE2 LHID    96      -9.114  20.263  -6.054  0.00  0.00           N  
ATOM   1385 CD2 LHID    96      -9.670  21.122  -5.097  0.00  0.00           C  
ATOM   1386 HD2 LHID    96     -10.005  22.137  -5.262  0.00  0.00           H  
ATOM   1387 C   LHID    96     -12.573  19.739  -2.944  0.00  0.00           C  
ATOM   1388 O   LHID    96     -12.041  18.640  -2.762  0.00  0.00           O  
ATOM   1389 N   LILE    97     -13.839  19.843  -3.358  0.00  0.00           N  
ATOM   1390 H   LILE    97     -14.231  20.777  -3.411  0.00  0.00           H  
ATOM   1391 CA  LILE    97     -14.691  18.706  -3.739  0.00  0.00           C  
ATOM   1392 HA  LILE    97     -14.419  17.848  -3.133  0.00  0.00           H  
ATOM   1393 CB  LILE    97     -16.183  19.011  -3.449  0.00  0.00           C  
ATOM   1394 HB  LILE    97     -16.403  20.041  -3.737  0.00  0.00           H  
ATOM   1395 CG2 LILE    97     -17.116  18.089  -4.252  0.00  0.00           C  
ATOM   1396 HG21LILE    97     -18.148  18.226  -3.930  0.00  0.00           H  
ATOM   1397 HG22LILE    97     -17.061  18.333  -5.314  0.00  0.00           H  
ATOM   1398 HG23LILE    97     -16.826  17.052  -4.099  0.00  0.00           H  
ATOM   1399 CG1 LILE    97     -16.542  18.820  -1.954  0.00  0.00           C  
ATOM   1400 HG12LILE    97     -17.607  19.016  -1.825  0.00  0.00           H  
ATOM   1401 HG13LILE    97     -16.360  17.785  -1.666  0.00  0.00           H  
ATOM   1402 CD1 LILE    97     -15.796  19.736  -0.978  0.00  0.00           C  
ATOM   1403 HD11LILE    97     -15.948  20.774  -1.269  0.00  0.00           H  
ATOM   1404 HD12LILE    97     -16.181  19.599   0.028  0.00  0.00           H  
ATOM   1405 HD13LILE    97     -14.735  19.494  -0.953  0.00  0.00           H  
ATOM   1406 C   LILE    97     -14.409  18.309  -5.194  0.00  0.00           C  
ATOM   1407 O   LILE    97     -14.317  19.163  -6.076  0.00  0.00           O  
ATOM   1408 N   LALA    98     -14.263  17.007  -5.456  0.00  0.00           N  
ATOM   1409 H   LALA    98     -14.364  16.348  -4.691  0.00  0.00           H  
ATOM   1410 CA  LALA    98     -13.909  16.484  -6.774  0.00  0.00           C  
ATOM   1411 HA  LALA    98     -13.042  17.037  -7.127  0.00  0.00           H  
ATOM   1412 CB  LALA    98     -13.487  15.021  -6.631  0.00  0.00           C  
ATOM   1413 HB1 LALA    98     -13.238  14.614  -7.611  0.00  0.00           H  
ATOM   1414 HB2 LALA    98     -12.611  14.953  -5.987  0.00  0.00           H  
ATOM   1415 HB3 LALA    98     -14.299  14.444  -6.196  0.00  0.00           H  
ATOM   1416 C   LALA    98     -15.027  16.658  -7.820  0.00  0.00           C  
ATOM   1417 O   LALA    98     -16.200  16.367  -7.565  0.00  0.00           O  
ATOM   1418 N   LTHR    99     -14.661  17.078  -9.032  0.00  0.00           N  
ATOM   1419 H   LTHR    99     -13.670  17.235  -9.197  0.00  0.00           H  
ATOM   1420 CA  LTHR    99     -15.579  17.194 -10.176  0.00  0.00           C  
ATOM   1421 HA  LTHR    99     -16.551  17.512  -9.805  0.00  0.00           H  
ATOM   1422 CB  LTHR    99     -15.116  18.306 -11.132  0.00  0.00           C  
ATOM   1423 HB  LTHR    99     -15.024  19.234 -10.566  0.00  0.00           H  
ATOM   1424 CG2 LTHR    99     -13.791  18.049 -11.844  0.00  0.00           C  
ATOM   1425 HG21LTHR    99     -13.586  18.879 -12.512  0.00  0.00           H  
ATOM   1426 HG22LTHR    99     -12.983  18.010 -11.121  0.00  0.00           H  
ATOM   1427 HG23LTHR    99     -13.832  17.127 -12.423  0.00  0.00           H  
ATOM   1428 OG1 LTHR    99     -16.063  18.503 -12.148  0.00  0.00           O  
ATOM   1429 HG1 LTHR    99     -16.770  19.073 -11.775  0.00  0.00           H  
ATOM   1430 C   LTHR    99     -15.805  15.853 -10.890  0.00  0.00           C  
ATOM   1431 O   LTHR    99     -16.938  15.571 -11.287  0.00  0.00           O  
ATOM   1432 N   LALA   100     -14.788  14.984 -10.982  0.00  0.00           N  
ATOM   1433 H   LALA   100     -13.894  15.234 -10.578  0.00  0.00           H  
ATOM   1434 CA  LALA   100     -14.851  13.725 -11.737  0.00  0.00           C  
ATOM   1435 HA  LALA   100     -15.895  13.436 -11.852  0.00  0.00           H  
ATOM   1436 CB  LALA   100     -14.284  13.961 -13.142  0.00  0.00           C  
ATOM   1437 HB1 LALA   100     -14.399  13.058 -13.743  0.00  0.00           H  
ATOM   1438 HB2 LALA   100     -14.817  14.779 -13.629  0.00  0.00           H  
ATOM   1439 HB3 LALA   100     -13.224  14.209 -13.078  0.00  0.00           H  
ATOM   1440 C   LALA   100     -14.137  12.556 -11.032  0.00  0.00           C  
ATOM   1441 O   LALA   100     -13.128  12.745 -10.352  0.00  0.00           O  
ATOM   1442 N   LASP   101     -14.659  11.339 -11.210  0.00  0.00           N  
ATOM   1443 H   LASP   101     -15.489  11.258 -11.786  0.00  0.00           H  
ATOM   1444 CA  LASP   101     -14.108  10.116 -10.608  0.00  0.00           C  
ATOM   1445 HA  LASP   101     -14.020  10.283  -9.532  0.00  0.00           H  
ATOM   1446 CB  LASP   101     -15.070   8.926 -10.822  0.00  0.00           C  
ATOM   1447 HB2 LASP   101     -15.285   8.837 -11.888  0.00  0.00           H  
ATOM   1448 HB3 LASP   101     -14.564   8.011 -10.511  0.00  0.00           H  
ATOM   1449 CG  LASP   101     -16.388   9.015 -10.039  0.00  0.00           C  
ATOM   1450 OD1 LASP   101     -17.394   8.373 -10.435  0.00  0.00           O  
ATOM   1451 OD2 LASP   101     -16.433   9.690  -8.991  0.00  0.00           O  
ATOM   1452 C   LASP   101     -12.697   9.762 -11.124  0.00  0.00           C  
ATOM   1453 O   LASP   101     -12.383   9.883 -12.315  0.00  0.00           O  
ATOM   1454 N   LSER   102     -11.859   9.249 -10.221  0.00  0.00           N  
ATOM   1455 H   LSER   102     -12.160   9.243  -9.250  0.00  0.00           H  
ATOM   1456 CA  LSER   102     -10.581   8.599 -10.536  0.00  0.00           C  
ATOM   1457 HA  LSER   102      -9.955   9.309 -11.073  0.00  0.00           H  
ATOM   1458 CB  LSER   102      -9.892   8.223  -9.218  0.00  0.00           C  
ATOM   1459 HB2 LSER   102      -9.618   9.130  -8.680  0.00  0.00           H  
ATOM   1460 HB3 LSER   102     -10.590   7.658  -8.600  0.00  0.00           H  
ATOM   1461 OG  LSER   102      -8.744   7.429  -9.434  0.00  0.00           O  
ATOM   1462 HG  LSER   102      -8.106   7.946  -9.963  0.00  0.00           H  
ATOM   1463 C   LSER   102     -10.772   7.371 -11.439  0.00  0.00           C  
ATOM   1464 O   LSER   102     -11.820   6.723 -11.409  0.00  0.00           O  
ATOM   1465 N   LLEU   103      -9.765   7.017 -12.247  0.00  0.00           N  
ATOM   1466 H   LLEU   103      -8.894   7.533 -12.191  0.00  0.00           H  
ATOM   1467 CA  LLEU   103      -9.836   5.838 -13.121  0.00  0.00           C  
ATOM   1468 HA  LLEU   103     -10.736   5.931 -13.730  0.00  0.00           H  
ATOM   1469 CB  LLEU   103      -8.637   5.844 -14.086  0.00  0.00           C  
ATOM   1470 HB2 LLEU   103      -8.699   6.782 -14.640  0.00  0.00           H  
ATOM   1471 HB3 LLEU   103      -7.703   5.856 -13.528  0.00  0.00           H  
ATOM   1472 CG  LLEU   103      -8.595   4.690 -15.109  0.00  0.00           C  
ATOM   1473 HG  LLEU   103      -9.605   4.463 -15.446  0.00  0.00           H  
ATOM   1474 CD1 LLEU   103      -7.769   5.126 -16.321  0.00  0.00           C  
ATOM   1475 HD11LLEU   103      -7.732   4.323 -17.056  0.00  0.00           H  
ATOM   1476 HD12LLEU   103      -8.227   6.000 -16.786  0.00  0.00           H  
ATOM   1477 HD13LLEU   103      -6.759   5.384 -16.010  0.00  0.00           H  
ATOM   1478 CD2 LLEU   103      -7.945   3.414 -14.561  0.00  0.00           C  
ATOM   1479 HD21LLEU   103      -7.860   2.671 -15.354  0.00  0.00           H  
ATOM   1480 HD22LLEU   103      -6.955   3.633 -14.166  0.00  0.00           H  
ATOM   1481 HD23LLEU   103      -8.543   2.987 -13.763  0.00  0.00           H  
ATOM   1482 C   LLEU   103     -10.001   4.541 -12.309  0.00  0.00           C  
ATOM   1483 O   LLEU   103     -10.873   3.740 -12.643  0.00  0.00           O  
ATOM   1484 N   LVAL   104      -9.264   4.360 -11.205  0.00  0.00           N  
ATOM   1485 H   LVAL   104      -8.519   5.028 -11.014  0.00  0.00           H  
ATOM   1486 CA  LVAL   104      -9.458   3.235 -10.264  0.00  0.00           C  
ATOM   1487 HA  LVAL   104      -9.260   2.303 -10.793  0.00  0.00           H  
ATOM   1488 CB  LVAL   104      -8.453   3.341  -9.092  0.00  0.00           C  
ATOM   1489 HB  LVAL   104      -8.350   4.389  -8.808  0.00  0.00           H  
ATOM   1490 CG1 LVAL   104      -8.853   2.556  -7.835  0.00  0.00           C  
ATOM   1491 HG11LVAL   104      -9.759   2.972  -7.397  0.00  0.00           H  
ATOM   1492 HG12LVAL   104      -9.008   1.505  -8.075  0.00  0.00           H  
ATOM   1493 HG13LVAL   104      -8.063   2.639  -7.088  0.00  0.00           H  
ATOM   1494 CG2 LVAL   104      -7.080   2.808  -9.527  0.00  0.00           C  
ATOM   1495 HG21LVAL   104      -6.344   3.016  -8.750  0.00  0.00           H  
ATOM   1496 HG22LVAL   104      -7.126   1.732  -9.693  0.00  0.00           H  
ATOM   1497 HG23LVAL   104      -6.759   3.292 -10.447  0.00  0.00           H  
ATOM   1498 C   LVAL   104     -10.911   3.151  -9.775  0.00  0.00           C  
ATOM   1499 O   LVAL   104     -11.512   2.077  -9.831  0.00  0.00           O  
ATOM   1500 N   LVAL   105     -11.511   4.280  -9.377  0.00  0.00           N  
ATOM   1501 H   LVAL   105     -10.973   5.135  -9.408  0.00  0.00           H  
ATOM   1502 CA  LVAL   105     -12.924   4.357  -8.955  0.00  0.00           C  
ATOM   1503 HA  LVAL   105     -13.090   3.628  -8.162  0.00  0.00           H  
ATOM   1504 CB  LVAL   105     -13.251   5.756  -8.386  0.00  0.00           C  
ATOM   1505 HB  LVAL   105     -12.929   6.514  -9.097  0.00  0.00           H  
ATOM   1506 CG1 LVAL   105     -14.748   5.975  -8.122  0.00  0.00           C  
ATOM   1507 HG11LVAL   105     -15.109   5.253  -7.389  0.00  0.00           H  
ATOM   1508 HG12LVAL   105     -14.902   6.985  -7.742  0.00  0.00           H  
ATOM   1509 HG13LVAL   105     -15.319   5.882  -9.044  0.00  0.00           H  
ATOM   1510 CG2 LVAL   105     -12.495   5.980  -7.071  0.00  0.00           C  
ATOM   1511 HG21LVAL   105     -11.423   5.864  -7.223  0.00  0.00           H  
ATOM   1512 HG22LVAL   105     -12.674   6.993  -6.713  0.00  0.00           H  
ATOM   1513 HG23LVAL   105     -12.831   5.270  -6.315  0.00  0.00           H  
ATOM   1514 C   LVAL   105     -13.863   3.980 -10.104  0.00  0.00           C  
ATOM   1515 O   LVAL   105     -14.706   3.100  -9.944  0.00  0.00           O  
ATOM   1516 N   LSER   106     -13.685   4.580 -11.284  0.00  0.00           N  
ATOM   1517 H   LSER   106     -12.957   5.287 -11.341  0.00  0.00           H  
ATOM   1518 CA  LSER   106     -14.493   4.325 -12.486  0.00  0.00           C  
ATOM   1519 HA  LSER   106     -15.531   4.581 -12.268  0.00  0.00           H  
ATOM   1520 CB  LSER   106     -13.998   5.254 -13.605  0.00  0.00           C  
ATOM   1521 HB2 LSER   106     -14.004   6.285 -13.246  0.00  0.00           H  
ATOM   1522 HB3 LSER   106     -12.972   4.986 -13.863  0.00  0.00           H  
ATOM   1523 OG  LSER   106     -14.802   5.168 -14.767  0.00  0.00           O  
ATOM   1524 HG  LSER   106     -15.411   5.927 -14.763  0.00  0.00           H  
ATOM   1525 C   LSER   106     -14.451   2.849 -12.924  0.00  0.00           C  
ATOM   1526 O   LSER   106     -15.472   2.289 -13.333  0.00  0.00           O  
ATOM   1527 N   LARG   107     -13.297   2.181 -12.777  0.00  0.00           N  
ATOM   1528 H   LARG   107     -12.491   2.720 -12.466  0.00  0.00           H  
ATOM   1529 CA  LARG   107     -13.101   0.743 -13.048  0.00  0.00           C  
ATOM   1530 HA  LARG   107     -13.581   0.487 -13.992  0.00  0.00           H  
ATOM   1531 CB  LARG   107     -11.591   0.457 -13.155  0.00  0.00           C  
ATOM   1532 HB2 LARG   107     -11.097   0.846 -12.264  0.00  0.00           H  
ATOM   1533 HB3 LARG   107     -11.424  -0.620 -13.183  0.00  0.00           H  
ATOM   1534 CG  LARG   107     -10.935   1.102 -14.393  0.00  0.00           C  
ATOM   1535 HG2 LARG   107     -11.286   2.125 -14.507  0.00  0.00           H  
ATOM   1536 HG3 LARG   107      -9.857   1.135 -14.239  0.00  0.00           H  
ATOM   1537 CD  LARG   107     -11.223   0.354 -15.698  0.00  0.00           C  
ATOM   1538 HD2 LARG   107     -12.273   0.068 -15.726  0.00  0.00           H  
ATOM   1539 HD3 LARG   107     -11.045   1.021 -16.538  0.00  0.00           H  
ATOM   1540 NE  LARG   107     -10.373  -0.840 -15.820  0.00  0.00           N  
ATOM   1541 HE  LARG   107     -10.673  -1.668 -15.321  0.00  0.00           H  
ATOM   1542 CZ  LARG   107      -9.145  -0.897 -16.305  0.00  0.00           C  
ATOM   1543 NH1 LARG   107      -8.566   0.091 -16.933  0.00  0.00           N  
ATOM   1544 HH11LARG   107      -9.078   0.939 -17.158  0.00  0.00           H  
ATOM   1545 HH12LARG   107      -7.601   0.016 -17.223  0.00  0.00           H  
ATOM   1546 NH2 LARG   107      -8.485  -1.999 -16.128  0.00  0.00           N  
ATOM   1547 HH21LARG   107      -8.901  -2.746 -15.595  0.00  0.00           H  
ATOM   1548 HH22LARG   107      -7.505  -2.067 -16.398  0.00  0.00           H  
ATOM   1549 C   LARG   107     -13.764  -0.152 -11.994  0.00  0.00           C  
ATOM   1550 O   LARG   107     -14.459  -1.103 -12.349  0.00  0.00           O  
ATOM   1551 N   LLEU   108     -13.621   0.160 -10.706  0.00  0.00           N  
ATOM   1552 H   LLEU   108     -13.030   0.950 -10.462  0.00  0.00           H  
ATOM   1553 CA  LLEU   108     -14.300  -0.574  -9.627  0.00  0.00           C  
ATOM   1554 HA  LLEU   108     -14.087  -1.637  -9.741  0.00  0.00           H  
ATOM   1555 CB  LLEU   108     -13.739  -0.105  -8.273  0.00  0.00           C  
ATOM   1556 HB2 LLEU   108     -13.751   0.985  -8.264  0.00  0.00           H  
ATOM   1557 HB3 LLEU   108     -14.386  -0.453  -7.465  0.00  0.00           H  
ATOM   1558 CG  LLEU   108     -12.301  -0.601  -8.008  0.00  0.00           C  
ATOM   1559 HG  LLEU   108     -11.703  -0.493  -8.911  0.00  0.00           H  
ATOM   1560 CD1 LLEU   108     -11.643   0.222  -6.904  0.00  0.00           C  
ATOM   1561 HD11LLEU   108     -12.235   0.159  -5.993  0.00  0.00           H  
ATOM   1562 HD12LLEU   108     -10.636  -0.147  -6.710  0.00  0.00           H  
ATOM   1563 HD13LLEU   108     -11.575   1.263  -7.216  0.00  0.00           H  
ATOM   1564 CD2 LLEU   108     -12.273  -2.072  -7.581  0.00  0.00           C  
ATOM   1565 HD21LLEU   108     -11.243  -2.383  -7.407  0.00  0.00           H  
ATOM   1566 HD22LLEU   108     -12.844  -2.203  -6.660  0.00  0.00           H  
ATOM   1567 HD23LLEU   108     -12.697  -2.701  -8.360  0.00  0.00           H  
ATOM   1568 C   LLEU   108     -15.834  -0.435  -9.717  0.00  0.00           C  
ATOM   1569 O   LLEU   108     -16.546  -1.431  -9.563  0.00  0.00           O  
ATOM   1570 N   LLYS   109     -16.341   0.749 -10.093  0.00  0.00           N  
ATOM   1571 H   LLYS   109     -15.702   1.538 -10.158  0.00  0.00           H  
ATOM   1572 CA  LLYS   109     -17.758   0.968 -10.441  0.00  0.00           C  
ATOM   1573 HA  LLYS   109     -18.369   0.684  -9.585  0.00  0.00           H  
ATOM   1574 CB  LLYS   109     -18.022   2.452 -10.755  0.00  0.00           C  
ATOM   1575 HB2 LLYS   109     -17.274   2.833 -11.452  0.00  0.00           H  
ATOM   1576 HB3 LLYS   109     -19.005   2.541 -11.222  0.00  0.00           H  
ATOM   1577 CG  LLYS   109     -18.023   3.302  -9.480  0.00  0.00           C  
ATOM   1578 HG2 LLYS   109     -18.745   2.877  -8.791  0.00  0.00           H  
ATOM   1579 HG3 LLYS   109     -17.042   3.277  -9.012  0.00  0.00           H  
ATOM   1580 CD  LLYS   109     -18.409   4.756  -9.755  0.00  0.00           C  
ATOM   1581 HD2 LLYS   109     -17.671   5.219 -10.412  0.00  0.00           H  
ATOM   1582 HD3 LLYS   109     -19.389   4.782 -10.237  0.00  0.00           H  
ATOM   1583 CE  LLYS   109     -18.471   5.509  -8.424  0.00  0.00           C  
ATOM   1584 HE2 LLYS   109     -19.147   4.978  -7.746  0.00  0.00           H  
ATOM   1585 HE3 LLYS   109     -17.476   5.524  -7.972  0.00  0.00           H  
ATOM   1586 NZ  LLYS   109     -18.958   6.888  -8.623  0.00  0.00           N  
ATOM   1587 HZ1 LLYS   109     -18.969   7.405  -7.747  0.00  0.00           H  
ATOM   1588 HZ2 LLYS   109     -18.364   7.411  -9.271  0.00  0.00           H  
ATOM   1589 HZ3 LLYS   109     -19.908   6.884  -8.982  0.00  0.00           H  
ATOM   1590 C   LLYS   109     -18.202   0.093 -11.614  0.00  0.00           C  
ATOM   1591 O   LLYS   109     -19.206  -0.619 -11.509  0.00  0.00           O  
ATOM   1592 N   LALA   110     -17.421   0.062 -12.696  0.00  0.00           N  
ATOM   1593 H   LALA   110     -16.631   0.696 -12.735  0.00  0.00           H  
ATOM   1594 CA  LALA   110     -17.693  -0.778 -13.862  0.00  0.00           C  
ATOM   1595 HA  LALA   110     -18.692  -0.533 -14.225  0.00  0.00           H  
ATOM   1596 CB  LALA   110     -16.690  -0.420 -14.966  0.00  0.00           C  
ATOM   1597 HB1 LALA   110     -15.674  -0.641 -14.641  0.00  0.00           H  
ATOM   1598 HB2 LALA   110     -16.909  -0.993 -15.866  0.00  0.00           H  
ATOM   1599 HB3 LALA   110     -16.767   0.642 -15.205  0.00  0.00           H  
ATOM   1600 C   LALA   110     -17.681  -2.292 -13.552  0.00  0.00           C  
ATOM   1601 O   LALA   110     -18.372  -3.043 -14.241  0.00  0.00           O  
ATOM   1602 N   LALA   111     -16.944  -2.746 -12.530  0.00  0.00           N  
ATOM   1603 H   LALA   111     -16.316  -2.091 -12.075  0.00  0.00           H  
ATOM   1604 CA  LALA   111     -16.965  -4.127 -12.024  0.00  0.00           C  
ATOM   1605 HA  LALA   111     -17.128  -4.802 -12.867  0.00  0.00           H  
ATOM   1606 CB  LALA   111     -15.586  -4.439 -11.440  0.00  0.00           C  
ATOM   1607 HB1 LALA   111     -15.555  -5.476 -11.104  0.00  0.00           H  
ATOM   1608 HB2 LALA   111     -14.827  -4.296 -12.207  0.00  0.00           H  
ATOM   1609 HB3 LALA   111     -15.379  -3.782 -10.594  0.00  0.00           H  
ATOM   1610 C   LALA   111     -18.084  -4.428 -10.998  0.00  0.00           C  
ATOM   1611 O   LALA   111     -18.276  -5.592 -10.634  0.00  0.00           O  
ATOM   1612 N   LGLY   112     -18.826  -3.408 -10.551  0.00  0.00           N  
ATOM   1613 H   LGLY   112     -18.595  -2.480 -10.883  0.00  0.00           H  
ATOM   1614 CA  LGLY   112     -20.024  -3.535  -9.712  0.00  0.00           C  
ATOM   1615 HA2 LGLY   112     -20.761  -2.818 -10.071  0.00  0.00           H  
ATOM   1616 HA3 LGLY   112     -20.448  -4.530  -9.838  0.00  0.00           H  
ATOM   1617 C   LGLY   112     -19.852  -3.271  -8.209  0.00  0.00           C  
ATOM   1618 O   LGLY   112     -20.824  -3.435  -7.472  0.00  0.00           O  
ATOM   1619 N   LALA   113     -18.669  -2.840  -7.754  0.00  0.00           N  
ATOM   1620 H   LALA   113     -17.927  -2.656  -8.417  0.00  0.00           H  
ATOM   1621 CA  LALA   113     -18.426  -2.480  -6.349  0.00  0.00           C  
ATOM   1622 HA  LALA   113     -18.724  -3.319  -5.718  0.00  0.00           H  
ATOM   1623 CB  LALA   113     -16.924  -2.239  -6.155  0.00  0.00           C  
ATOM   1624 HB1 LALA   113     -16.713  -2.081  -5.096  0.00  0.00           H  
ATOM   1625 HB2 LALA   113     -16.356  -3.101  -6.500  0.00  0.00           H  
ATOM   1626 HB3 LALA   113     -16.613  -1.355  -6.712  0.00  0.00           H  
ATOM   1627 C   LALA   113     -19.240  -1.244  -5.912  0.00  0.00           C  
ATOM   1628 O   LALA   113     -19.618  -0.427  -6.753  0.00  0.00           O  
ATOM   1629 N   LVAL   114     -19.484  -1.085  -4.609  0.00  0.00           N  
ATOM   1630 H   LVAL   114     -19.113  -1.790  -3.978  0.00  0.00           H  
ATOM   1631 CA  LVAL   114     -20.251   0.014  -3.991  0.00  0.00           C  
ATOM   1632 HA  LVAL   114     -20.615   0.686  -4.765  0.00  0.00           H  
ATOM   1633 CB  LVAL   114     -21.489  -0.547  -3.253  0.00  0.00           C  
ATOM   1634 HB  LVAL   114     -21.169  -1.337  -2.575  0.00  0.00           H  
ATOM   1635 CG1 LVAL   114     -22.237   0.506  -2.424  0.00  0.00           C  
ATOM   1636 HG11LVAL   114     -22.562   1.325  -3.065  0.00  0.00           H  
ATOM   1637 HG12LVAL   114     -23.113   0.059  -1.954  0.00  0.00           H  
ATOM   1638 HG13LVAL   114     -21.594   0.900  -1.637  0.00  0.00           H  
ATOM   1639 CG2 LVAL   114     -22.490  -1.157  -4.247  0.00  0.00           C  
ATOM   1640 HG21LVAL   114     -22.020  -1.968  -4.802  0.00  0.00           H  
ATOM   1641 HG22LVAL   114     -23.349  -1.557  -3.708  0.00  0.00           H  
ATOM   1642 HG23LVAL   114     -22.828  -0.393  -4.948  0.00  0.00           H  
ATOM   1643 C   LVAL   114     -19.342   0.824  -3.059  0.00  0.00           C  
ATOM   1644 O   LVAL   114     -18.786   0.280  -2.110  0.00  0.00           O  
ATOM   1645 N   LPHE   115     -19.182   2.123  -3.304  0.00  0.00           N  
ATOM   1646 H   LPHE   115     -19.767   2.543  -4.015  0.00  0.00           H  
ATOM   1647 CA  LPHE   115     -18.369   3.019  -2.474  0.00  0.00           C  
ATOM   1648 HA  LPHE   115     -17.564   2.443  -2.017  0.00  0.00           H  
ATOM   1649 CB  LPHE   115     -17.715   4.099  -3.345  0.00  0.00           C  
ATOM   1650 HB2 LPHE   115     -18.468   4.565  -3.983  0.00  0.00           H  
ATOM   1651 HB3 LPHE   115     -17.317   4.878  -2.691  0.00  0.00           H  
ATOM   1652 CG  LPHE   115     -16.575   3.570  -4.193  0.00  0.00           C  
ATOM   1653 CD1 LPHE   115     -16.797   3.159  -5.522  0.00  0.00           C  
ATOM   1654 HD1 LPHE   115     -17.787   3.226  -5.948  0.00  0.00           H  
ATOM   1655 CE1 LPHE   115     -15.735   2.642  -6.286  0.00  0.00           C  
ATOM   1656 HE1 LPHE   115     -15.903   2.314  -7.300  0.00  0.00           H  
ATOM   1657 CZ  LPHE   115     -14.451   2.541  -5.723  0.00  0.00           C  
ATOM   1658 HZ  LPHE   115     -13.633   2.146  -6.301  0.00  0.00           H  
ATOM   1659 CE2 LPHE   115     -14.230   2.938  -4.396  0.00  0.00           C  
ATOM   1660 HE2 LPHE   115     -13.249   2.831  -3.959  0.00  0.00           H  
ATOM   1661 CD2 LPHE   115     -15.289   3.454  -3.631  0.00  0.00           C  
ATOM   1662 HD2 LPHE   115     -15.115   3.754  -2.607  0.00  0.00           H  
ATOM   1663 C   LPHE   115     -19.201   3.640  -1.347  0.00  0.00           C  
ATOM   1664 O   LPHE   115     -20.148   4.379  -1.601  0.00  0.00           O  
ATOM   1665 N   LLEU   116     -18.819   3.362  -0.099  0.00  0.00           N  
ATOM   1666 H   LLEU   116     -18.044   2.715   0.012  0.00  0.00           H  
ATOM   1667 CA  LLEU   116     -19.439   3.888   1.125  0.00  0.00           C  
ATOM   1668 HA  LLEU   116     -20.524   3.905   1.014  0.00  0.00           H  
ATOM   1669 CB  LLEU   116     -19.047   2.967   2.294  0.00  0.00           C  
ATOM   1670 HB2 LLEU   116     -17.963   3.026   2.398  0.00  0.00           H  
ATOM   1671 HB3 LLEU   116     -19.478   3.364   3.215  0.00  0.00           H  
ATOM   1672 CG  LLEU   116     -19.438   1.486   2.171  0.00  0.00           C  
ATOM   1673 HG  LLEU   116     -19.176   1.097   1.187  0.00  0.00           H  
ATOM   1674 CD1 LLEU   116     -18.637   0.711   3.216  0.00  0.00           C  
ATOM   1675 HD11LLEU   116     -18.895  -0.343   3.189  0.00  0.00           H  
ATOM   1676 HD12LLEU   116     -17.574   0.808   2.996  0.00  0.00           H  
ATOM   1677 HD13LLEU   116     -18.833   1.111   4.211  0.00  0.00           H  
ATOM   1678 CD2 LLEU   116     -20.934   1.273   2.407  0.00  0.00           C  
ATOM   1679 HD21LLEU   116     -21.216   1.639   3.395  0.00  0.00           H  
ATOM   1680 HD22LLEU   116     -21.505   1.811   1.651  0.00  0.00           H  
ATOM   1681 HD23LLEU   116     -21.173   0.214   2.334  0.00  0.00           H  
ATOM   1682 C   LLEU   116     -18.974   5.307   1.491  0.00  0.00           C  
ATOM   1683 O   LLEU   116     -19.634   5.991   2.273  0.00  0.00           O  
ATOM   1684 N   LGLY   117     -17.793   5.711   1.022  0.00  0.00           N  
ATOM   1685 H   LGLY   117     -17.306   5.111   0.373  0.00  0.00           H  
ATOM   1686 CA  LGLY   117     -17.051   6.848   1.564  0.00  0.00           C  
ATOM   1687 HA2 LGLY   117     -17.391   7.772   1.098  0.00  0.00           H  
ATOM   1688 HA3 LGLY   117     -17.244   6.908   2.633  0.00  0.00           H  
ATOM   1689 C   LGLY   117     -15.541   6.715   1.354  0.00  0.00           C  
ATOM   1690 O   LGLY   117     -15.092   5.938   0.505  0.00  0.00           O  
ATOM   1691 N   LLYS   118     -14.755   7.467   2.134  0.00  0.00           N  
ATOM   1692 H   LLYS   118     -15.199   7.996   2.882  0.00  0.00           H  
ATOM   1693 CA  LLYS   118     -13.295   7.589   1.975  0.00  0.00           C  
ATOM   1694 HA  LLYS   118     -12.963   6.744   1.379  0.00  0.00           H  
ATOM   1695 CB  LLYS   118     -12.911   8.875   1.211  0.00  0.00           C  
ATOM   1696 HB2 LLYS   118     -12.967   9.723   1.889  0.00  0.00           H  
ATOM   1697 HB3 LLYS   118     -11.870   8.781   0.905  0.00  0.00           H  
ATOM   1698 CG  LLYS   118     -13.780   9.168  -0.031  0.00  0.00           C  
ATOM   1699 HG2 LLYS   118     -13.698   8.338  -0.733  0.00  0.00           H  
ATOM   1700 HG3 LLYS   118     -14.821   9.265   0.274  0.00  0.00           H  
ATOM   1701 CD  LLYS   118     -13.399  10.476  -0.734  0.00  0.00           C  
ATOM   1702 HD2 LLYS   118     -14.156  10.718  -1.479  0.00  0.00           H  
ATOM   1703 HD3 LLYS   118     -13.366  11.282   0.002  0.00  0.00           H  
ATOM   1704 CE  LLYS   118     -12.050  10.354  -1.438  0.00  0.00           C  
ATOM   1705 HE2 LLYS   118     -11.331   9.911  -0.755  0.00  0.00           H  
ATOM   1706 HE3 LLYS   118     -12.137   9.680  -2.295  0.00  0.00           H  
ATOM   1707 NZ  LLYS   118     -11.558  11.670  -1.890  0.00  0.00           N  
ATOM   1708 HZ1 LLYS   118     -12.051  11.977  -2.720  0.00  0.00           H  
ATOM   1709 HZ2 LLYS   118     -11.659  12.406  -1.196  0.00  0.00           H  
ATOM   1710 HZ3 LLYS   118     -10.573  11.608  -2.146  0.00  0.00           H  
ATOM   1711 C   LLYS   118     -12.554   7.496   3.314  0.00  0.00           C  
ATOM   1712 O   LLYS   118     -13.072   7.938   4.342  0.00  0.00           O  
ATOM   1713 N   LSER   119     -11.351   6.919   3.296  0.00  0.00           N  
ATOM   1714 H   LSER   119     -10.977   6.622   2.400  0.00  0.00           H  
ATOM   1715 CA  LSER   119     -10.556   6.611   4.493  0.00  0.00           C  
ATOM   1716 HA  LSER   119     -11.214   6.698   5.353  0.00  0.00           H  
ATOM   1717 CB  LSER   119     -10.093   5.153   4.459  0.00  0.00           C  
ATOM   1718 HB2 LSER   119      -9.603   4.911   5.401  0.00  0.00           H  
ATOM   1719 HB3 LSER   119     -10.961   4.500   4.344  0.00  0.00           H  
ATOM   1720 OG  LSER   119      -9.197   4.934   3.393  0.00  0.00           O  
ATOM   1721 HG  LSER   119      -9.599   4.229   2.822  0.00  0.00           H  
ATOM   1722 C   LSER   119      -9.379   7.574   4.726  0.00  0.00           C  
ATOM   1723 O   LSER   119      -8.789   8.113   3.788  0.00  0.00           O  
ATOM   1724 N   LASN   120      -9.055   7.802   6.003  0.00  0.00           N  
ATOM   1725 H   LASN   120      -9.605   7.321   6.706  0.00  0.00           H  
ATOM   1726 CA  LASN   120      -8.163   8.865   6.481  0.00  0.00           C  
ATOM   1727 HA  LASN   120      -8.488   9.792   6.002  0.00  0.00           H  
ATOM   1728 CB  LASN   120      -8.356   9.002   8.000  0.00  0.00           C  
ATOM   1729 HB2 LASN   120      -9.404   8.901   8.258  0.00  0.00           H  
ATOM   1730 HB3 LASN   120      -7.816   8.191   8.478  0.00  0.00           H  
ATOM   1731 CG  LASN   120      -7.878  10.342   8.538  0.00  0.00           C  
ATOM   1732 OD1 LASN   120      -7.992  11.360   7.875  0.00  0.00           O  
ATOM   1733 ND2 LASN   120      -7.295  10.385   9.711  0.00  0.00           N  
ATOM   1734 HD21LASN   120      -7.018  11.277  10.097  0.00  0.00           H  
ATOM   1735 HD22LASN   120      -7.161   9.521  10.225  0.00  0.00           H  
ATOM   1736 C   LASN   120      -6.669   8.676   6.149  0.00  0.00           C  
ATOM   1737 O   LASN   120      -6.203   7.559   5.916  0.00  0.00           O  
ATOM   1738 N   LILE   121      -5.925   9.790   6.176  0.00  0.00           N  
ATOM   1739 H   LILE   121      -6.385  10.640   6.479  0.00  0.00           H  
ATOM   1740 CA  LILE   121      -4.556   9.942   5.654  0.00  0.00           C  
ATOM   1741 HA  LILE   121      -4.073   8.966   5.706  0.00  0.00           H  
ATOM   1742 CB  LILE   121      -4.596  10.376   4.164  0.00  0.00           C  
ATOM   1743 HB  LILE   121      -3.568  10.312   3.815  0.00  0.00           H  
ATOM   1744 CG2 LILE   121      -5.376   9.394   3.277  0.00  0.00           C  
ATOM   1745 HG21LILE   121      -6.446   9.450   3.468  0.00  0.00           H  
ATOM   1746 HG22LILE   121      -5.194   9.617   2.226  0.00  0.00           H  
ATOM   1747 HG23LILE   121      -5.035   8.378   3.481  0.00  0.00           H  
ATOM   1748 CG1 LILE   121      -5.051  11.833   3.885  0.00  0.00           C  
ATOM   1749 HG12LILE   121      -4.304  12.524   4.277  0.00  0.00           H  
ATOM   1750 HG13LILE   121      -5.074  11.979   2.804  0.00  0.00           H  
ATOM   1751 CD1 LILE   121      -6.420  12.251   4.446  0.00  0.00           C  
ATOM   1752 HD11LILE   121      -6.756  13.159   3.948  0.00  0.00           H  
ATOM   1753 HD12LILE   121      -7.162  11.473   4.283  0.00  0.00           H  
ATOM   1754 HD13LILE   121      -6.343  12.450   5.513  0.00  0.00           H  
ATOM   1755 C   LILE   121      -3.714  10.950   6.475  0.00  0.00           C  
ATOM   1756 O   LILE   121      -4.280  11.820   7.141  0.00  0.00           O  
ATOM   1757 N   LPRO   122      -2.367  10.918   6.405  0.00  0.00           N  
ATOM   1758 CD  LPRO   122      -1.560   9.866   5.833  0.00  0.00           C  
ATOM   1759 HD2 LPRO   122      -1.489  10.030   4.760  0.00  0.00           H  
ATOM   1760 HD3 LPRO   122      -1.976   8.882   6.050  0.00  0.00           H  
ATOM   1761 CG  LPRO   122      -0.178   9.998   6.467  0.00  0.00           C  
ATOM   1762 HG2 LPRO   122       0.609   9.703   5.775  0.00  0.00           H  
ATOM   1763 HG3 LPRO   122      -0.130   9.382   7.363  0.00  0.00           H  
ATOM   1764 CB  LPRO   122      -0.064  11.478   6.831  0.00  0.00           C  
ATOM   1765 HB2 LPRO   122       0.519  11.991   6.064  0.00  0.00           H  
ATOM   1766 HB3 LPRO   122       0.414  11.610   7.802  0.00  0.00           H  
ATOM   1767 CA  LPRO   122      -1.504  12.006   6.867  0.00  0.00           C  
ATOM   1768 HA  LPRO   122      -1.768  12.251   7.891  0.00  0.00           H  
ATOM   1769 C   LPRO   122      -1.630  13.250   5.975  0.00  0.00           C  
ATOM   1770 O   LPRO   122      -1.731  13.121   4.750  0.00  0.00           O  
ATOM   1771 N   LVAL   123      -1.545  14.458   6.544  0.00  0.00           N  
ATOM   1772 H   LVAL   123      -1.443  14.497   7.555  0.00  0.00           H  
ATOM   1773 CA  LVAL   123      -1.643  15.719   5.777  0.00  0.00           C  
ATOM   1774 HA  LVAL   123      -2.607  15.697   5.272  0.00  0.00           H  
ATOM   1775 CB  LVAL   123      -1.674  16.952   6.700  0.00  0.00           C  
ATOM   1776 HB  LVAL   123      -2.514  16.818   7.371  0.00  0.00           H  
ATOM   1777 CG1 LVAL   123      -0.438  17.153   7.580  0.00  0.00           C  
ATOM   1778 HG11LVAL   123      -0.255  16.256   8.171  0.00  0.00           H  
ATOM   1779 HG12LVAL   123       0.441  17.381   6.982  0.00  0.00           H  
ATOM   1780 HG13LVAL   123      -0.617  17.979   8.268  0.00  0.00           H  
ATOM   1781 CG2 LVAL   123      -1.917  18.238   5.904  0.00  0.00           C  
ATOM   1782 HG21LVAL   123      -2.097  19.068   6.588  0.00  0.00           H  
ATOM   1783 HG22LVAL   123      -1.055  18.475   5.280  0.00  0.00           H  
ATOM   1784 HG23LVAL   123      -2.792  18.116   5.267  0.00  0.00           H  
ATOM   1785 C   LVAL   123      -0.564  15.824   4.689  0.00  0.00           C  
ATOM   1786 O   LVAL   123       0.633  15.845   4.968  0.00  0.00           O  
ATOM   1787 N   LGLY   124      -0.966  15.853   3.416  0.00  0.00           N  
ATOM   1788 H   LGLY   124      -1.968  15.870   3.240  0.00  0.00           H  
ATOM   1789 CA  LGLY   124      -0.050  15.800   2.268  0.00  0.00           C  
ATOM   1790 HA2 LGLY   124      -0.606  16.065   1.371  0.00  0.00           H  
ATOM   1791 HA3 LGLY   124       0.748  16.532   2.403  0.00  0.00           H  
ATOM   1792 C   LGLY   124       0.589  14.426   2.021  0.00  0.00           C  
ATOM   1793 O   LGLY   124       1.530  14.327   1.238  0.00  0.00           O  
ATOM   1794 N   LLEU   125       0.080  13.369   2.666  0.00  0.00           N  
ATOM   1795 H   LLEU   125      -0.685  13.546   3.308  0.00  0.00           H  
ATOM   1796 CA  HLEU   125       0.514  11.967   2.554  0.00  0.00           C  
ATOM   1797 HA  HLEU   125      -0.128  11.377   3.217  0.00  0.00           H  
ATOM   1798 CB  LLEU   125       0.284  11.406   1.125  0.00  0.00           C  
ATOM   1799 HB2 LLEU   125       1.019  11.862   0.461  0.00  0.00           H  
ATOM   1800 HB3 LLEU   125       0.490  10.337   1.131  0.00  0.00           H  
ATOM   1801 CG  LLEU   125      -1.108  11.611   0.495  0.00  0.00           C  
ATOM   1802 HG  LLEU   125      -1.328  12.677   0.437  0.00  0.00           H  
ATOM   1803 CD1 LLEU   125      -1.116  11.042  -0.926  0.00  0.00           C  
ATOM   1804 HD11LLEU   125      -0.310  11.483  -1.513  0.00  0.00           H  
ATOM   1805 HD12LLEU   125      -0.991   9.958  -0.903  0.00  0.00           H  
ATOM   1806 HD13LLEU   125      -2.061  11.286  -1.406  0.00  0.00           H  
ATOM   1807 CD2 LLEU   125      -2.220  10.920   1.289  0.00  0.00           C  
ATOM   1808 HD21LLEU   125      -3.175  11.046   0.780  0.00  0.00           H  
ATOM   1809 HD22LLEU   125      -2.012   9.854   1.376  0.00  0.00           H  
ATOM   1810 HD23LLEU   125      -2.297  11.363   2.279  0.00  0.00           H  
ATOM   1811 C   HLEU   125       1.934  11.616   2.986  0.00  0.00           C  
ATOM   1812 O   HLEU   125       2.284  10.427   3.006  0.00  0.00           O  
ATOM   1813 N   HALA   126       2.774  12.601   3.376  0.00  0.00           N  
ATOM   1814 H   HALA   126       2.526  13.578   3.280  0.00  0.00           H  
ATOM   1815 CA  LALA   126       4.216  12.386   3.530  0.00  0.00           C  
ATOM   1816 HA  LALA   126       4.547  11.730   2.723  0.00  0.00           H  
ATOM   1817 CB  LALA   126       4.888  13.752   3.316  0.00  0.00           C  
ATOM   1818 HB1 LALA   126       4.586  14.447   4.101  0.00  0.00           H  
ATOM   1819 HB2 LALA   126       5.973  13.643   3.342  0.00  0.00           H  
ATOM   1820 HB3 LALA   126       4.601  14.166   2.348  0.00  0.00           H  
ATOM   1821 C   LALA   126       4.659  11.695   4.852  0.00  0.00           C  
ATOM   1822 O   LALA   126       5.663  12.107   5.432  0.00  0.00           O  
ATOM   1823 N   LASP   127       3.935  10.701   5.390  0.00  0.00           N  
ATOM   1824 H   LASP   127       3.176  10.293   4.856  0.00  0.00           H  
ATOM   1825 CA  LASP   127       4.226  10.145   6.726  0.00  0.00           C  
ATOM   1826 HA  LASP   127       5.311  10.140   6.856  0.00  0.00           H  
ATOM   1827 CB  LASP   127       3.625  11.082   7.793  0.00  0.00           C  
ATOM   1828 HB2 LASP   127       3.675  12.115   7.442  0.00  0.00           H  
ATOM   1829 HB3 LASP   127       2.574  10.830   7.932  0.00  0.00           H  
ATOM   1830 CG  LASP   127       4.330  11.030   9.151  0.00  0.00           C  
ATOM   1831 OD1 LASP   127       5.171  10.142   9.403  0.00  0.00           O  
ATOM   1832 OD2 LASP   127       4.059  11.918   9.986  0.00  0.00           O  
ATOM   1833 C   LASP   127       3.746   8.695   6.946  0.00  0.00           C  
ATOM   1834 O   LASP   127       2.822   8.216   6.290  0.00  0.00           O  
ATOM   1835 N   LTRP   128       4.364   8.021   7.919  0.00  0.00           N  
ATOM   1836 H   LTRP   128       5.050   8.559   8.446  0.00  0.00           H  
ATOM   1837 CA  LTRP   128       4.059   6.682   8.443  0.00  0.00           C  
ATOM   1838 HA  LTRP   128       3.539   6.116   7.670  0.00  0.00           H  
ATOM   1839 CB  LTRP   128       5.382   5.969   8.759  0.00  0.00           C  
ATOM   1840 HB2 LTRP   128       5.891   6.544   9.532  0.00  0.00           H  
ATOM   1841 HB3 LTRP   128       5.164   4.980   9.163  0.00  0.00           H  
ATOM   1842 CG  LTRP   128       6.351   5.777   7.634  0.00  0.00           C  
ATOM   1843 CD1 LTRP   128       6.041   5.604   6.329  0.00  0.00           C  
ATOM   1844 HD1 LTRP   128       5.036   5.597   5.916  0.00  0.00           H  
ATOM   1845 NE1 LTRP   128       7.203   5.461   5.597  0.00  0.00           N  
ATOM   1846 HE1 LTRP   128       7.218   5.329   4.587  0.00  0.00           H  
ATOM   1847 CE2 LTRP   128       8.322   5.505   6.397  0.00  0.00           C  
ATOM   1848 CZ2 LTRP   128       9.694   5.411   6.130  0.00  0.00           C  
ATOM   1849 HZ2 LTRP   128      10.036   5.293   5.113  0.00  0.00           H  
ATOM   1850 CH2 LTRP   128      10.605   5.457   7.199  0.00  0.00           C  
ATOM   1851 HH2 LTRP   128      11.668   5.369   7.018  0.00  0.00           H  
ATOM   1852 CZ3 LTRP   128      10.129   5.607   8.514  0.00  0.00           C  
ATOM   1853 HZ3 LTRP   128      10.834   5.628   9.335  0.00  0.00           H  
ATOM   1854 CE3 LTRP   128       8.748   5.722   8.768  0.00  0.00           C  
ATOM   1855 HE3 LTRP   128       8.397   5.833   9.783  0.00  0.00           H  
ATOM   1856 CD2 LTRP   128       7.807   5.676   7.715  0.00  0.00           C  
ATOM   1857 C   LTRP   128       3.137   6.700   9.683  0.00  0.00           C  
ATOM   1858 O   LTRP   128       3.070   5.720  10.429  0.00  0.00           O  
ATOM   1859 N   LGLN   129       2.421   7.799   9.928  0.00  0.00           N  
ATOM   1860 H   LGLN   129       2.541   8.594   9.316  0.00  0.00           H  
ATOM   1861 CA  LGLN   129       1.337   7.876  10.913  0.00  0.00           C  
ATOM   1862 HA  LGLN   129       0.903   6.881  11.017  0.00  0.00           H  
ATOM   1863 CB  LGLN   129       1.877   8.278  12.299  0.00  0.00           C  
ATOM   1864 HB2 LGLN   129       1.137   8.003  13.049  0.00  0.00           H  
ATOM   1865 HB3 LGLN   129       2.775   7.695  12.501  0.00  0.00           H  
ATOM   1866 CG  LGLN   129       2.204   9.772  12.454  0.00  0.00           C  
ATOM   1867 HG2 LGLN   129       2.857  10.081  11.639  0.00  0.00           H  
ATOM   1868 HG3 LGLN   129       1.284  10.353  12.393  0.00  0.00           H  
ATOM   1869 CD  LGLN   129       2.896  10.116  13.770  0.00  0.00           C  
ATOM   1870 OE1 LGLN   129       3.260   9.271  14.584  0.00  0.00           O  
ATOM   1871 NE2 LGLN   129       3.145  11.380  14.010  0.00  0.00           N  
ATOM   1872 HE21LGLN   129       3.769  11.614  14.772  0.00  0.00           H  
ATOM   1873 HE22LGLN   129       2.911  12.091  13.319  0.00  0.00           H  
ATOM   1874 C   LGLN   129       0.225   8.788  10.383  0.00  0.00           C  
ATOM   1875 O   LGLN   129       0.499   9.840   9.803  0.00  0.00           O  
ATOM   1876 N   LSER   130      -1.031   8.360  10.507  0.00  0.00           N  
ATOM   1877 H   LSER   130      -1.207   7.539  11.075  0.00  0.00           H  
ATOM   1878 CA  LSER   130      -2.152   8.967   9.778  0.00  0.00           C  
ATOM   1879 HA  LSER   130      -1.768   9.473   8.895  0.00  0.00           H  
ATOM   1880 CB  LSER   130      -3.095   7.880   9.257  0.00  0.00           C  
ATOM   1881 HB2 LSER   130      -3.413   7.234  10.075  0.00  0.00           H  
ATOM   1882 HB3 LSER   130      -3.971   8.345   8.800  0.00  0.00           H  
ATOM   1883 OG  LSER   130      -2.407   7.122   8.277  0.00  0.00           O  
ATOM   1884 HG  LSER   130      -1.733   6.575   8.725  0.00  0.00           H  
ATOM   1885 C   LSER   130      -2.859  10.036  10.609  0.00  0.00           C  
ATOM   1886 O   LSER   130      -3.843   9.765  11.296  0.00  0.00           O  
ATOM   1887 N   LVAL   131      -2.344  11.267  10.537  0.00  0.00           N  
ATOM   1888 H   LVAL   131      -1.489  11.389  10.010  0.00  0.00           H  
ATOM   1889 CA  LVAL   131      -2.877  12.444  11.240  0.00  0.00           C  
ATOM   1890 HA  LVAL   131      -3.907  12.228  11.520  0.00  0.00           H  
ATOM   1891 CB  LVAL   131      -2.095  12.699  12.545  0.00  0.00           C  
ATOM   1892 HB  LVAL   131      -2.128  11.781  13.130  0.00  0.00           H  
ATOM   1893 CG1 LVAL   131      -0.622  13.062  12.306  0.00  0.00           C  
ATOM   1894 HG11LVAL   131      -0.129  12.279  11.730  0.00  0.00           H  
ATOM   1895 HG12LVAL   131      -0.538  14.006  11.768  0.00  0.00           H  
ATOM   1896 HG13LVAL   131      -0.104  13.161  13.259  0.00  0.00           H  
ATOM   1897 CG2 LVAL   131      -2.742  13.810  13.383  0.00  0.00           C  
ATOM   1898 HG21LVAL   131      -3.804  13.608  13.517  0.00  0.00           H  
ATOM   1899 HG22LVAL   131      -2.269  13.844  14.365  0.00  0.00           H  
ATOM   1900 HG23LVAL   131      -2.616  14.780  12.904  0.00  0.00           H  
ATOM   1901 C   LVAL   131      -2.920  13.680  10.340  0.00  0.00           C  
ATOM   1902 O   LVAL   131      -2.010  13.933   9.544  0.00  0.00           O  
ATOM   1903 N   LASN   132      -3.992  14.465  10.457  0.00  0.00           N  
ATOM   1904 H   LASN   132      -4.740  14.187  11.083  0.00  0.00           H  
ATOM   1905 CA  LASN   132      -4.171  15.693   9.688  0.00  0.00           C  
ATOM   1906 HA  LASN   132      -3.189  16.154   9.573  0.00  0.00           H  
ATOM   1907 CB  LASN   132      -4.685  15.295   8.290  0.00  0.00           C  
ATOM   1908 HB2 LASN   132      -4.661  16.144   7.626  0.00  0.00           H  
ATOM   1909 HB3 LASN   132      -4.035  14.536   7.859  0.00  0.00           H  
ATOM   1910 CG  LASN   132      -6.103  14.780   8.306  0.00  0.00           C  
ATOM   1911 OD1 LASN   132      -7.045  15.540   8.427  0.00  0.00           O  
ATOM   1912 ND2 LASN   132      -6.277  13.496   8.156  0.00  0.00           N  
ATOM   1913 HD21LASN   132      -7.208  13.097   8.170  0.00  0.00           H  
ATOM   1914 HD22LASN   132      -5.484  12.887   7.987  0.00  0.00           H  
ATOM   1915 C   LASN   132      -5.077  16.717  10.420  0.00  0.00           C  
ATOM   1916 O   LASN   132      -5.819  16.344  11.336  0.00  0.00           O  
ATOM   1917 N   LPRO   133      -5.015  18.015  10.053  0.00  0.00           N  
ATOM   1918 CD  LPRO   133      -4.074  18.596   9.103  0.00  0.00           C  
ATOM   1919 HD2 LPRO   133      -4.066  18.068   8.157  0.00  0.00           H  
ATOM   1920 HD3 LPRO   133      -3.074  18.608   9.539  0.00  0.00           H  
ATOM   1921 CG  LPRO   133      -4.548  20.020   8.858  0.00  0.00           C  
ATOM   1922 HG2 LPRO   133      -5.313  20.023   8.082  0.00  0.00           H  
ATOM   1923 HG3 LPRO   133      -3.725  20.683   8.593  0.00  0.00           H  
ATOM   1924 CB  LPRO   133      -5.174  20.384  10.196  0.00  0.00           C  
ATOM   1925 HB2 LPRO   133      -5.921  21.164  10.060  0.00  0.00           H  
ATOM   1926 HB3 LPRO   133      -4.397  20.705  10.891  0.00  0.00           H  
ATOM   1927 CA  LPRO   133      -5.799  19.075  10.695  0.00  0.00           C  
ATOM   1928 HA  LPRO   133      -5.683  19.014  11.777  0.00  0.00           H  
ATOM   1929 C   LPRO   133      -7.306  19.064  10.385  0.00  0.00           C  
ATOM   1930 O   LPRO   133      -8.064  19.684  11.130  0.00  0.00           O  
ATOM   1931 N   LASN   134      -7.739  18.431   9.290  0.00  0.00           N  
ATOM   1932 H   LASN   134      -7.074  17.913   8.730  0.00  0.00           H  
ATOM   1933 CA  LASN   134      -9.134  18.442   8.834  0.00  0.00           C  
ATOM   1934 HA  LASN   134      -9.578  19.418   9.043  0.00  0.00           H  
ATOM   1935 CB  LASN   134      -9.100  18.234   7.305  0.00  0.00           C  
ATOM   1936 HB2 LASN   134      -8.416  18.957   6.862  0.00  0.00           H  
ATOM   1937 HB3 LASN   134      -8.728  17.236   7.077  0.00  0.00           H  
ATOM   1938 CG  LASN   134     -10.439  18.408   6.612  0.00  0.00           C  
ATOM   1939 OD1 LASN   134     -11.447  18.777   7.194  0.00  0.00           O  
ATOM   1940 ND2 LASN   134     -10.483  18.170   5.327  0.00  0.00           N  
ATOM   1941 HD21LASN   134     -11.405  18.217   4.901  0.00  0.00           H  
ATOM   1942 HD22LASN   134      -9.692  17.798   4.829  0.00  0.00           H  
ATOM   1943 C   LASN   134      -9.996  17.389   9.564  0.00  0.00           C  
ATOM   1944 O   LASN   134     -11.032  17.711  10.145  0.00  0.00           O  
ATOM   1945 N   LTYR   135      -9.531  16.137   9.554  0.00  0.00           N  
ATOM   1946 H   LTYR   135      -8.661  15.976   9.060  0.00  0.00           H  
ATOM   1947 CA  LTYR   135     -10.277  14.946   9.968  0.00  0.00           C  
ATOM   1948 HA  LTYR   135     -11.320  15.216  10.137  0.00  0.00           H  
ATOM   1949 CB  LTYR   135     -10.220  13.915   8.835  0.00  0.00           C  
ATOM   1950 HB2 LTYR   135      -9.209  13.511   8.802  0.00  0.00           H  
ATOM   1951 HB3 LTYR   135     -10.880  13.098   9.108  0.00  0.00           H  
ATOM   1952 CG  LTYR   135     -10.606  14.375   7.439  0.00  0.00           C  
ATOM   1953 CD1 LTYR   135     -11.883  14.916   7.188  0.00  0.00           C  
ATOM   1954 HD1 LTYR   135     -12.580  15.056   8.004  0.00  0.00           H  
ATOM   1955 CE1 LTYR   135     -12.256  15.264   5.874  0.00  0.00           C  
ATOM   1956 HE1 LTYR   135     -13.232  15.679   5.673  0.00  0.00           H  
ATOM   1957 CZ  LTYR   135     -11.357  15.067   4.804  0.00  0.00           C  
ATOM   1958 OH  LTYR   135     -11.727  15.390   3.534  0.00  0.00           O  
ATOM   1959 HH  LTYR   135     -11.079  15.056   2.878  0.00  0.00           H  
ATOM   1960 CE2 LTYR   135     -10.074  14.536   5.062  0.00  0.00           C  
ATOM   1961 HE2 LTYR   135      -9.378  14.385   4.254  0.00  0.00           H  
ATOM   1962 CD2 LTYR   135      -9.703  14.192   6.374  0.00  0.00           C  
ATOM   1963 HD2 LTYR   135      -8.729  13.761   6.560  0.00  0.00           H  
ATOM   1964 C   LTYR   135      -9.766  14.271  11.254  0.00  0.00           C  
ATOM   1965 O   LTYR   135     -10.428  13.359  11.746  0.00  0.00           O  
ATOM   1966 N   LGLY   136      -8.599  14.665  11.781  0.00  0.00           N  
ATOM   1967 H   LGLY   136      -8.072  15.375  11.292  0.00  0.00           H  
ATOM   1968 CA  LGLY   136      -8.023  14.111  13.015  0.00  0.00           C  
ATOM   1969 HA2 LGLY   136      -7.541  14.915  13.567  0.00  0.00           H  
ATOM   1970 HA3 LGLY   136      -8.828  13.729  13.647  0.00  0.00           H  
ATOM   1971 C   LGLY   136      -6.992  12.985  12.825  0.00  0.00           C  
ATOM   1972 O   LGLY   136      -6.470  12.752  11.728  0.00  0.00           O  
ATOM   1973 N   LARG   137      -6.652  12.320  13.939  0.00  0.00           N  
ATOM   1974 H   LARG   137      -7.150  12.579  14.784  0.00  0.00           H  
ATOM   1975 CA  LARG   137      -5.691  11.201  14.037  0.00  0.00           C  
ATOM   1976 HA  LARG   137      -4.963  11.270  13.229  0.00  0.00           H  
ATOM   1977 CB  LARG   137      -4.956  11.292  15.392  0.00  0.00           C  
ATOM   1978 HB2 LARG   137      -4.494  12.277  15.476  0.00  0.00           H  
ATOM   1979 HB3 LARG   137      -5.679  11.188  16.203  0.00  0.00           H  
ATOM   1980 CG  LARG   137      -3.860  10.225  15.560  0.00  0.00           C  
ATOM   1981 HG2 LARG   137      -4.276   9.222  15.456  0.00  0.00           H  
ATOM   1982 HG3 LARG   137      -3.125  10.371  14.771  0.00  0.00           H  
ATOM   1983 CD  LARG   137      -3.151  10.332  16.919  0.00  0.00           C  
ATOM   1984 HD2 LARG   137      -2.146   9.925  16.808  0.00  0.00           H  
ATOM   1985 HD3 LARG   137      -3.063  11.383  17.199  0.00  0.00           H  
ATOM   1986 NE  LARG   137      -3.835   9.576  17.983  0.00  0.00           N  
ATOM   1987 HE  LARG   137      -4.577   8.938  17.712  0.00  0.00           H  
ATOM   1988 CZ  LARG   137      -3.472   9.488  19.249  0.00  0.00           C  
ATOM   1989 NH1 LARG   137      -2.498  10.181  19.765  0.00  0.00           N  
ATOM   1990 HH11LARG   137      -1.935  10.782  19.172  0.00  0.00           H  
ATOM   1991 HH12LARG   137      -2.258  10.048  20.727  0.00  0.00           H  
ATOM   1992 NH2 LARG   137      -4.090   8.670  20.044  0.00  0.00           N  
ATOM   1993 HH21LARG   137      -4.813   8.088  19.633  0.00  0.00           H  
ATOM   1994 HH22LARG   137      -3.814   8.576  21.010  0.00  0.00           H  
ATOM   1995 C   LARG   137      -6.397   9.851  13.921  0.00  0.00           C  
ATOM   1996 O   LARG   137      -7.297   9.585  14.710  0.00  0.00           O  
ATOM   1997 N   LTHR   138      -5.942   8.969  13.035  0.00  0.00           N  
ATOM   1998 H   LTHR   138      -5.195   9.251  12.408  0.00  0.00           H  
ATOM   1999 CA  LTHR   138      -6.362   7.558  13.020  0.00  0.00           C  
ATOM   2000 HA  LTHR   138      -7.405   7.514  13.326  0.00  0.00           H  
ATOM   2001 CB  LTHR   138      -6.275   6.957  11.615  0.00  0.00           C  
ATOM   2002 HB  LTHR   138      -5.243   7.007  11.270  0.00  0.00           H  
ATOM   2003 CG2 LTHR   138      -6.767   5.515  11.498  0.00  0.00           C  
ATOM   2004 HG21LTHR   138      -6.200   4.859  12.156  0.00  0.00           H  
ATOM   2005 HG22LTHR   138      -7.823   5.453  11.755  0.00  0.00           H  
ATOM   2006 HG23LTHR   138      -6.625   5.170  10.475  0.00  0.00           H  
ATOM   2007 OG1 LTHR   138      -7.085   7.721  10.761  0.00  0.00           O  
ATOM   2008 HG1 LTHR   138      -8.001   7.678  11.099  0.00  0.00           H  
ATOM   2009 C   LTHR   138      -5.539   6.728  14.005  0.00  0.00           C  
ATOM   2010 O   LTHR   138      -4.306   6.804  14.029  0.00  0.00           O  
ATOM   2011 N   LASN   139      -6.215   5.910  14.808  0.00  0.00           N  
ATOM   2012 H   LASN   139      -7.223   5.856  14.689  0.00  0.00           H  
ATOM   2013 CA  LASN   139      -5.593   5.027  15.794  0.00  0.00           C  
ATOM   2014 HA  LASN   139      -4.576   5.369  15.989  0.00  0.00           H  
ATOM   2015 CB  LASN   139      -6.370   5.129  17.111  0.00  0.00           C  
ATOM   2016 HB2 LASN   139      -7.397   4.799  16.957  0.00  0.00           H  
ATOM   2017 HB3 LASN   139      -5.912   4.490  17.857  0.00  0.00           H  
ATOM   2018 CG  LASN   139      -6.352   6.546  17.641  0.00  0.00           C  
ATOM   2019 OD1 LASN   139      -5.307   7.104  17.947  0.00  0.00           O  
ATOM   2020 ND2 LASN   139      -7.485   7.185  17.740  0.00  0.00           N  
ATOM   2021 HD21LASN   139      -7.442   8.168  17.969  0.00  0.00           H  
ATOM   2022 HD22LASN   139      -8.365   6.720  17.523  0.00  0.00           H  
ATOM   2023 C   LASN   139      -5.495   3.584  15.290  0.00  0.00           C  
ATOM   2024 O   LASN   139      -6.362   3.108  14.557  0.00  0.00           O  
ATOM   2025 N   LASN   140      -4.446   2.872  15.701  0.00  0.00           N  
ATOM   2026 H   LASN   140      -3.750   3.294  16.303  0.00  0.00           H  
ATOM   2027 CA  LASN   140      -4.296   1.455  15.388  0.00  0.00           C  
ATOM   2028 HA  LASN   140      -4.434   1.334  14.314  0.00  0.00           H  
ATOM   2029 CB  LASN   140      -2.856   1.064  15.740  0.00  0.00           C  
ATOM   2030 HB2 LASN   140      -2.189   1.813  15.334  0.00  0.00           H  
ATOM   2031 HB3 LASN   140      -2.724   1.047  16.817  0.00  0.00           H  
ATOM   2032 CG  LASN   140      -2.455  -0.281  15.189  0.00  0.00           C  
ATOM   2033 OD1 LASN   140      -3.152  -1.266  15.351  0.00  0.00           O  
ATOM   2034 ND2 LASN   140      -1.341  -0.357  14.507  0.00  0.00           N  
ATOM   2035 HD21LASN   140      -1.095  -1.255  14.104  0.00  0.00           H  
ATOM   2036 HD22LASN   140      -0.783   0.475  14.346  0.00  0.00           H  
ATOM   2037 C   LASN   140      -5.345   0.608  16.151  0.00  0.00           C  
ATOM   2038 O   LASN   140      -5.479   0.779  17.365  0.00  0.00           O  
ATOM   2039 N   LPRO   141      -6.077  -0.315  15.495  0.00  0.00           N  
ATOM   2040 CD  LPRO   141      -6.088  -0.563  14.059  0.00  0.00           C  
ATOM   2041 HD2 LPRO   141      -5.082  -0.711  13.665  0.00  0.00           H  
ATOM   2042 HD3 LPRO   141      -6.571   0.275  13.553  0.00  0.00           H  
ATOM   2043 CG  LPRO   141      -6.915  -1.830  13.861  0.00  0.00           C  
ATOM   2044 HG2 LPRO   141      -6.268  -2.707  13.928  0.00  0.00           H  
ATOM   2045 HG3 LPRO   141      -7.450  -1.812  12.912  0.00  0.00           H  
ATOM   2046 CB  LPRO   141      -7.879  -1.806  15.046  0.00  0.00           C  
ATOM   2047 HB2 LPRO   141      -8.229  -2.807  15.303  0.00  0.00           H  
ATOM   2048 HB3 LPRO   141      -8.727  -1.161  14.808  0.00  0.00           H  
ATOM   2049 CA  LPRO   141      -7.060  -1.165  16.172  0.00  0.00           C  
ATOM   2050 HA  LPRO   141      -7.724  -0.545  16.776  0.00  0.00           H  
ATOM   2051 C   LPRO   141      -6.436  -2.223  17.103  0.00  0.00           C  
ATOM   2052 O   LPRO   141      -7.117  -2.694  18.013  0.00  0.00           O  
ATOM   2053 N   LHIE   142      -5.165  -2.604  16.929  0.00  0.00           N  
ATOM   2054 H   LHIE   142      -4.621  -2.176  16.187  0.00  0.00           H  
ATOM   2055 CA  LHIE   142      -4.465  -3.503  17.865  0.00  0.00           C  
ATOM   2056 HA  LHIE   142      -5.103  -4.359  18.094  0.00  0.00           H  
ATOM   2057 CB  LHIE   142      -3.178  -4.048  17.220  0.00  0.00           C  
ATOM   2058 HB2 LHIE   142      -2.509  -3.223  16.976  0.00  0.00           H  
ATOM   2059 HB3 LHIE   142      -2.669  -4.678  17.951  0.00  0.00           H  
ATOM   2060 CG  LHIE   142      -3.412  -4.882  15.980  0.00  0.00           C  
ATOM   2061 ND1 LHIE   142      -3.615  -6.264  15.961  0.00  0.00           N  
ATOM   2062 CE1 LHIE   142      -3.778  -6.606  14.673  0.00  0.00           C  
ATOM   2063 HE1 LHIE   142      -3.934  -7.615  14.311  0.00  0.00           H  
ATOM   2064 NE2 LHIE   142      -3.713  -5.516  13.897  0.00  0.00           N  
ATOM   2065 HE2 LHIE   142      -3.830  -5.513  12.887  0.00  0.00           H  
ATOM   2066 CD2 LHIE   142      -3.469  -4.424  14.696  0.00  0.00           C  
ATOM   2067 HD2 LHIE   142      -3.336  -3.403  14.375  0.00  0.00           H  
ATOM   2068 C   LHIE   142      -4.166  -2.807  19.204  0.00  0.00           C  
ATOM   2069 O   LHIE   142      -4.316  -3.418  20.261  0.00  0.00           O  
ATOM   2070 N   LASP   143      -3.796  -1.523  19.174  0.00  0.00           N  
ATOM   2071 H   LASP   143      -3.731  -1.069  18.276  0.00  0.00           H  
ATOM   2072 CA  LASP   143      -3.634  -0.677  20.364  0.00  0.00           C  
ATOM   2073 HA  LASP   143      -4.439  -0.902  21.065  0.00  0.00           H  
ATOM   2074 CB  LASP   143      -2.298  -1.004  21.054  0.00  0.00           C  
ATOM   2075 HB2 LASP   143      -2.236  -2.081  21.217  0.00  0.00           H  
ATOM   2076 HB3 LASP   143      -1.475  -0.730  20.394  0.00  0.00           H  
ATOM   2077 CG  LASP   143      -2.114  -0.301  22.403  0.00  0.00           C  
ATOM   2078 OD1 LASP   143      -1.601  -0.966  23.326  0.00  0.00           O  
ATOM   2079 OD2 LASP   143      -2.453   0.900  22.551  0.00  0.00           O  
ATOM   2080 C   LASP   143      -3.711   0.811  19.987  0.00  0.00           C  
ATOM   2081 O   LASP   143      -2.857   1.320  19.260  0.00  0.00           O  
ATOM   2082 N   LHID   144      -4.699   1.540  20.514  0.00  0.00           N  
ATOM   2083 H   LHID   144      -5.375   1.066  21.093  0.00  0.00           H  
ATOM   2084 CA  LHID   144      -4.949   2.942  20.147  0.00  0.00           C  
ATOM   2085 HA  LHID   144      -5.048   2.967  19.064  0.00  0.00           H  
ATOM   2086 CB  LHID   144      -6.268   3.411  20.778  0.00  0.00           C  
ATOM   2087 HB2 LHID   144      -6.137   3.439  21.860  0.00  0.00           H  
ATOM   2088 HB3 LHID   144      -6.480   4.427  20.443  0.00  0.00           H  
ATOM   2089 CG  LHID   144      -7.473   2.560  20.469  0.00  0.00           C  
ATOM   2090 ND1 LHID   144      -8.371   2.092  21.398  0.00  0.00           N  
ATOM   2091 HD1 LHID   144      -8.297   2.201  22.409  0.00  0.00           H  
ATOM   2092 CE1 LHID   144      -9.352   1.445  20.754  0.00  0.00           C  
ATOM   2093 HE1 LHID   144     -10.190   0.950  21.232  0.00  0.00           H  
ATOM   2094 NE2 LHID   144      -9.136   1.482  19.430  0.00  0.00           N  
ATOM   2095 CD2 LHID   144      -7.949   2.201  19.235  0.00  0.00           C  
ATOM   2096 HD2 LHID   144      -7.494   2.434  18.282  0.00  0.00           H  
ATOM   2097 C   LHID   144      -3.819   3.928  20.518  0.00  0.00           C  
ATOM   2098 O   LHID   144      -3.838   5.085  20.085  0.00  0.00           O  
ATOM   2099 N   LSER   145      -2.833   3.509  21.316  0.00  0.00           N  
ATOM   2100 H   LSER   145      -2.868   2.545  21.647  0.00  0.00           H  
ATOM   2101 CA  LSER   145      -1.610   4.282  21.586  0.00  0.00           C  
ATOM   2102 HA  LSER   145      -1.878   5.333  21.687  0.00  0.00           H  
ATOM   2103 CB  LSER   145      -1.005   3.829  22.916  0.00  0.00           C  
ATOM   2104 HB2 LSER   145      -0.207   4.518  23.195  0.00  0.00           H  
ATOM   2105 HB3 LSER   145      -1.769   3.844  23.694  0.00  0.00           H  
ATOM   2106 OG  LSER   145      -0.473   2.527  22.820  0.00  0.00           O  
ATOM   2107 HG  LSER   145      -1.227   1.882  22.773  0.00  0.00           H  
ATOM   2108 C   LSER   145      -0.559   4.184  20.466  0.00  0.00           C  
ATOM   2109 O   LSER   145       0.413   4.948  20.470  0.00  0.00           O  
ATOM   2110 N   LARG   146      -0.739   3.258  19.513  0.00  0.00           N  
ATOM   2111 H   LARG   146      -1.571   2.675  19.572  0.00  0.00           H  
ATOM   2112 CA  LARG   146       0.156   3.004  18.376  0.00  0.00           C  
ATOM   2113 HA  LARG   146       1.097   3.512  18.554  0.00  0.00           H  
ATOM   2114 CB  LARG   146       0.454   1.491  18.269  0.00  0.00           C  
ATOM   2115 HB2 LARG   146      -0.464   0.966  18.002  0.00  0.00           H  
ATOM   2116 HB3 LARG   146       1.165   1.337  17.455  0.00  0.00           H  
ATOM   2117 CG  LARG   146       1.033   0.834  19.545  0.00  0.00           C  
ATOM   2118 HG2 LARG   146       0.278   0.832  20.331  0.00  0.00           H  
ATOM   2119 HG3 LARG   146       1.285  -0.201  19.311  0.00  0.00           H  
ATOM   2120 CD  LARG   146       2.288   1.548  20.068  0.00  0.00           C  
ATOM   2121 HD2 LARG   146       2.974   1.691  19.237  0.00  0.00           H  
ATOM   2122 HD3 LARG   146       1.996   2.533  20.435  0.00  0.00           H  
ATOM   2123 NE  LARG   146       2.972   0.833  21.167  0.00  0.00           N  
ATOM   2124 HE  LARG   146       2.605   0.966  22.105  0.00  0.00           H  
ATOM   2125 CZ  LARG   146       4.122   0.182  21.084  0.00  0.00           C  
ATOM   2126 NH1 LARG   146       4.688  -0.139  19.959  0.00  0.00           N  
ATOM   2127 HH11LARG   146       4.183  -0.040  19.084  0.00  0.00           H  
ATOM   2128 HH12LARG   146       5.593  -0.587  19.988  0.00  0.00           H  
ATOM   2129 NH2 LARG   146       4.796  -0.157  22.138  0.00  0.00           N  
ATOM   2130 HH21LARG   146       4.528   0.177  23.062  0.00  0.00           H  
ATOM   2131 HH22LARG   146       5.702  -0.575  22.009  0.00  0.00           H  
ATOM   2132 C   LARG   146      -0.381   3.599  17.066  0.00  0.00           C  
ATOM   2133 O   LARG   146      -1.587   3.771  16.875  0.00  0.00           O  
ATOM   2134 N   LSER   147       0.546   3.902  16.159  0.00  0.00           N  
ATOM   2135 H   LSER   147       1.506   3.698  16.404  0.00  0.00           H  
ATOM   2136 CA  LSER   147       0.292   4.394  14.803  0.00  0.00           C  
ATOM   2137 HA  LSER   147      -0.311   5.300  14.863  0.00  0.00           H  
ATOM   2138 CB  LSER   147       1.627   4.747  14.128  0.00  0.00           C  
ATOM   2139 HB2 LSER   147       2.072   5.606  14.633  0.00  0.00           H  
ATOM   2140 HB3 LSER   147       2.307   3.897  14.203  0.00  0.00           H  
ATOM   2141 OG  LSER   147       1.422   5.050  12.760  0.00  0.00           O  
ATOM   2142 HG  LSER   147       2.261   5.275  12.327  0.00  0.00           H  
ATOM   2143 C   LSER   147      -0.456   3.352  13.967  0.00  0.00           C  
ATOM   2144 O   LSER   147      -0.099   2.171  13.973  0.00  0.00           O  
ATOM   2145 N   LALA   148      -1.459   3.784  13.197  0.00  0.00           N  
ATOM   2146 H   LALA   148      -1.653   4.780  13.194  0.00  0.00           H  
ATOM   2147 CA  LALA   148      -2.110   2.954  12.172  0.00  0.00           C  
ATOM   2148 HA  LALA   148      -2.347   1.979  12.601  0.00  0.00           H  
ATOM   2149 CB  LALA   148      -3.423   3.639  11.774  0.00  0.00           C  
ATOM   2150 HB1 LALA   148      -3.952   3.022  11.046  0.00  0.00           H  
ATOM   2151 HB2 LALA   148      -4.056   3.764  12.653  0.00  0.00           H  
ATOM   2152 HB3 LALA   148      -3.219   4.615  11.331  0.00  0.00           H  
ATOM   2153 C   LALA   148      -1.204   2.704  10.941  0.00  0.00           C  
ATOM   2154 O   LALA   148      -1.557   1.953  10.033  0.00  0.00           O  
ATOM   2155 N   LGLY   149      -0.034   3.347  10.909  0.00  0.00           N  
ATOM   2156 H   LGLY   149       0.182   3.949  11.694  0.00  0.00           H  
ATOM   2157 CA  LGLY   149       0.829   3.486   9.746  0.00  0.00           C  
ATOM   2158 HA2 LGLY   149       1.858   3.621  10.072  0.00  0.00           H  
ATOM   2159 HA3 LGLY   149       0.790   2.583   9.145  0.00  0.00           H  
ATOM   2160 C   LGLY   149       0.414   4.678   8.885  0.00  0.00           C  
ATOM   2161 O   LGLY   149      -0.444   5.488   9.252  0.00  0.00           O  
ATOM   2162 N   LGLY   150       1.011   4.781   7.702  0.00  0.00           N  
ATOM   2163 H   LGLY   150       1.743   4.133   7.448  0.00  0.00           H  
ATOM   2164 CA  LGLY   150       0.647   5.802   6.730  0.00  0.00           C  
ATOM   2165 HA2 LGLY   150      -0.432   5.769   6.585  0.00  0.00           H  
ATOM   2166 HA3 LGLY   150       0.904   6.787   7.121  0.00  0.00           H  
ATOM   2167 C   HGLY   150       1.332   5.622   5.375  0.00  0.00           C  
ATOM   2168 O   HGLY   150       2.348   4.920   5.334  0.00  0.00           O  
ATOM   2169 N   HSER   151       0.807   6.215   4.279  0.00  0.00           N  
ATOM   2170 H   HSER   151       1.410   6.176   3.461  0.00  0.00           H  
ATOM   2171 CA  HSER   151      -0.348   7.091   4.228  0.00  0.00           C  
ATOM   2172 HA  HSER   151      -0.458   7.574   5.199  0.00  0.00           H  
ATOM   2173 CB  HSER   151      -0.136   8.223   3.208  0.00  0.00           C  
ATOM   2174 HB2 HSER   151      -1.087   8.763   3.141  0.00  0.00           H  
ATOM   2175 HB3 HSER   151       0.640   8.897   3.575  0.00  0.00           H  
ATOM   2176 OG  HSER   151       0.277   7.799   1.924  0.00  0.00           O  
ATOM   2177 HG  HSER   151      -0.495   7.331   1.385  0.00  0.00           H  
ATOM   2178 C   HSER   151      -1.718   6.418   4.010  0.00  0.00           C  
ATOM   2179 O   HSER   151      -2.717   7.127   4.112  0.00  0.00           O  
ATOM   2180 N   HSER   152      -1.721   5.093   3.749  0.00  0.00           N  
ATOM   2181 H   HSER   152      -0.836   4.603   3.759  0.00  0.00           H  
ATOM   2182 CA  HSER   152      -2.943   4.297   3.661  0.00  0.00           C  
ATOM   2183 HA  HSER   152      -3.742   4.994   3.402  0.00  0.00           H  
ATOM   2184 CB  HSER   152      -2.827   3.210   2.575  0.00  0.00           C  
ATOM   2185 HB2 HSER   152      -2.256   2.349   2.954  0.00  0.00           H  
ATOM   2186 HB3 HSER   152      -3.826   2.862   2.309  0.00  0.00           H  
ATOM   2187 OG  HSER   152      -2.202   3.666   1.365  0.00  0.00           O  
ATOM   2188 HG  HSER   152      -1.253   3.636   1.582  0.00  0.00           H  
ATOM   2189 C   LSER   152      -3.338   3.694   5.035  0.00  0.00           C  
ATOM   2190 O   LSER   152      -3.773   2.545   5.125  0.00  0.00           O  
ATOM   2191 N   LGLY   153      -3.154   4.449   6.126  0.00  0.00           N  
ATOM   2192 H   LGLY   153      -2.877   5.414   6.003  0.00  0.00           H  
ATOM   2193 CA  LGLY   153      -3.430   3.974   7.488  0.00  0.00           C  
ATOM   2194 HA2 LGLY   153      -2.984   2.994   7.636  0.00  0.00           H  
ATOM   2195 HA3 LGLY   153      -2.985   4.657   8.206  0.00  0.00           H  
ATOM   2196 C   LGLY   153      -4.918   3.849   7.810  0.00  0.00           C  
ATOM   2197 O   LGLY   153      -5.324   2.896   8.474  0.00  0.00           O  
ATOM   2198 N   LGLY   154      -5.753   4.765   7.310  0.00  0.00           N  
ATOM   2199 H   LGLY   154      -5.365   5.502   6.734  0.00  0.00           H  
ATOM   2200 CA  LGLY   154      -7.211   4.667   7.438  0.00  0.00           C  
ATOM   2201 HA2 LGLY   154      -7.488   4.609   8.490  0.00  0.00           H  
ATOM   2202 HA3 LGLY   154      -7.665   5.555   7.004  0.00  0.00           H  
ATOM   2203 C   LGLY   154      -7.774   3.438   6.719  0.00  0.00           C  
ATOM   2204 O   LGLY   154      -8.636   2.748   7.263  0.00  0.00           O  
ATOM   2205 N   LALA   155      -7.247   3.128   5.534  0.00  0.00           N  
ATOM   2206 H   LALA   155      -6.560   3.760   5.132  0.00  0.00           H  
ATOM   2207 CA  LALA   155      -7.604   1.957   4.746  0.00  0.00           C  
ATOM   2208 HA  LALA   155      -8.681   1.960   4.573  0.00  0.00           H  
ATOM   2209 CB  LALA   155      -6.879   2.064   3.398  0.00  0.00           C  
ATOM   2210 HB1 LALA   155      -7.246   2.929   2.845  0.00  0.00           H  
ATOM   2211 HB2 LALA   155      -5.806   2.175   3.551  0.00  0.00           H  
ATOM   2212 HB3 LALA   155      -7.052   1.165   2.813  0.00  0.00           H  
ATOM   2213 C   LALA   155      -7.239   0.660   5.483  0.00  0.00           C  
ATOM   2214 O   LALA   155      -8.084  -0.219   5.671  0.00  0.00           O  
ATOM   2215 N   LALA   156      -5.995   0.557   5.962  0.00  0.00           N  
ATOM   2216 H   LALA   156      -5.336   1.309   5.774  0.00  0.00           H  
ATOM   2217 CA  LALA   156      -5.533  -0.610   6.708  0.00  0.00           C  
ATOM   2218 HA  LALA   156      -5.703  -1.493   6.093  0.00  0.00           H  
ATOM   2219 CB  LALA   156      -4.027  -0.467   6.925  0.00  0.00           C  
ATOM   2220 HB1 LALA   156      -3.623  -1.410   7.281  0.00  0.00           H  
ATOM   2221 HB2 LALA   156      -3.538  -0.221   5.984  0.00  0.00           H  
ATOM   2222 HB3 LALA   156      -3.826   0.322   7.653  0.00  0.00           H  
ATOM   2223 C   LALA   156      -6.303  -0.815   8.029  0.00  0.00           C  
ATOM   2224 O   LALA   156      -6.666  -1.948   8.358  0.00  0.00           O  
ATOM   2225 N   LALA   157      -6.624   0.267   8.747  0.00  0.00           N  
ATOM   2226 H   LALA   157      -6.252   1.169   8.463  0.00  0.00           H  
ATOM   2227 CA  LALA   157      -7.441   0.217   9.958  0.00  0.00           C  
ATOM   2228 HA  LALA   157      -7.004  -0.518  10.636  0.00  0.00           H  
ATOM   2229 CB  LALA   157      -7.382   1.587  10.646  0.00  0.00           C  
ATOM   2230 HB1 LALA   157      -7.802   2.355   9.996  0.00  0.00           H  
ATOM   2231 HB2 LALA   157      -7.946   1.554  11.578  0.00  0.00           H  
ATOM   2232 HB3 LALA   157      -6.346   1.840  10.876  0.00  0.00           H  
ATOM   2233 C   LALA   157      -8.892  -0.221   9.674  0.00  0.00           C  
ATOM   2234 O   LALA   157      -9.417  -1.079  10.384  0.00  0.00           O  
ATOM   2235 N   LALA   158      -9.535   0.299   8.620  0.00  0.00           N  
ATOM   2236 H   LALA   158      -9.070   1.016   8.071  0.00  0.00           H  
ATOM   2237 CA  LALA   158     -10.902  -0.080   8.241  0.00  0.00           C  
ATOM   2238 HA  LALA   158     -11.545   0.047   9.112  0.00  0.00           H  
ATOM   2239 CB  LALA   158     -11.384   0.881   7.147  0.00  0.00           C  
ATOM   2240 HB1 LALA   158     -11.326   1.910   7.504  0.00  0.00           H  
ATOM   2241 HB2 LALA   158     -10.762   0.779   6.255  0.00  0.00           H  
ATOM   2242 HB3 LALA   158     -12.419   0.658   6.887  0.00  0.00           H  
ATOM   2243 C   LALA   158     -11.018  -1.555   7.799  0.00  0.00           C  
ATOM   2244 O   LALA   158     -12.012  -2.221   8.119  0.00  0.00           O  
ATOM   2245 N   LLEU   159      -9.991  -2.082   7.120  0.00  0.00           N  
ATOM   2246 H   LLEU   159      -9.248  -1.451   6.829  0.00  0.00           H  
ATOM   2247 CA  LLEU   159      -9.855  -3.505   6.787  0.00  0.00           C  
ATOM   2248 HA  LLEU   159     -10.751  -3.836   6.262  0.00  0.00           H  
ATOM   2249 CB  LLEU   159      -8.628  -3.700   5.877  0.00  0.00           C  
ATOM   2250 HB2 LLEU   159      -7.785  -3.170   6.321  0.00  0.00           H  
ATOM   2251 HB3 LLEU   159      -8.365  -4.759   5.852  0.00  0.00           H  
ATOM   2252 CG  LLEU   159      -8.812  -3.212   4.431  0.00  0.00           C  
ATOM   2253 HG  LLEU   159      -9.275  -2.226   4.415  0.00  0.00           H  
ATOM   2254 CD1 LLEU   159      -7.444  -3.126   3.761  0.00  0.00           C  
ATOM   2255 HD11LLEU   159      -7.574  -2.812   2.729  0.00  0.00           H  
ATOM   2256 HD12LLEU   159      -6.836  -2.379   4.270  0.00  0.00           H  
ATOM   2257 HD13LLEU   159      -6.941  -4.092   3.795  0.00  0.00           H  
ATOM   2258 CD2 LLEU   159      -9.679  -4.182   3.630  0.00  0.00           C  
ATOM   2259 HD21LLEU   159      -9.689  -3.886   2.581  0.00  0.00           H  
ATOM   2260 HD22LLEU   159      -9.298  -5.196   3.725  0.00  0.00           H  
ATOM   2261 HD23LLEU   159     -10.697  -4.153   4.002  0.00  0.00           H  
ATOM   2262 C   LLEU   159      -9.708  -4.380   8.042  0.00  0.00           C  
ATOM   2263 O   LLEU   159     -10.439  -5.364   8.188  0.00  0.00           O  
ATOM   2264 N   LALA   160      -8.787  -4.019   8.944  0.00  0.00           N  
ATOM   2265 H   LALA   160      -8.209  -3.209   8.740  0.00  0.00           H  
ATOM   2266 CA  LALA   160      -8.492  -4.759  10.176  0.00  0.00           C  
ATOM   2267 HA  LALA   160      -8.287  -5.802   9.926  0.00  0.00           H  
ATOM   2268 CB  LALA   160      -7.229  -4.155  10.797  0.00  0.00           C  
ATOM   2269 HB1 LALA   160      -6.991  -4.671  11.728  0.00  0.00           H  
ATOM   2270 HB2 LALA   160      -6.391  -4.264  10.110  0.00  0.00           H  
ATOM   2271 HB3 LALA   160      -7.382  -3.095  10.998  0.00  0.00           H  
ATOM   2272 C   LALA   160      -9.660  -4.744  11.179  0.00  0.00           C  
ATOM   2273 O   LALA   160      -9.946  -5.753  11.820  0.00  0.00           O  
ATOM   2274 N   LALA   161     -10.387  -3.628  11.279  0.00  0.00           N  
ATOM   2275 H   LALA   161     -10.062  -2.801  10.785  0.00  0.00           H  
ATOM   2276 CA  LALA   161     -11.603  -3.501  12.085  0.00  0.00           C  
ATOM   2277 HA  LALA   161     -11.401  -3.905  13.078  0.00  0.00           H  
ATOM   2278 CB  LALA   161     -11.906  -2.006  12.228  0.00  0.00           C  
ATOM   2279 HB1 LALA   161     -12.766  -1.858  12.882  0.00  0.00           H  
ATOM   2280 HB2 LALA   161     -11.041  -1.506  12.664  0.00  0.00           H  
ATOM   2281 HB3 LALA   161     -12.110  -1.570  11.250  0.00  0.00           H  
ATOM   2282 C   LALA   161     -12.816  -4.270  11.512  0.00  0.00           C  
ATOM   2283 O   LALA   161     -13.891  -4.281  12.121  0.00  0.00           O  
ATOM   2284 N   LGLY   162     -12.682  -4.892  10.334  0.00  0.00           N  
ATOM   2285 H   LGLY   162     -11.772  -4.880   9.888  0.00  0.00           H  
ATOM   2286 CA  LGLY   162     -13.752  -5.639   9.669  0.00  0.00           C  
ATOM   2287 HA2 LGLY   162     -13.313  -6.241   8.877  0.00  0.00           H  
ATOM   2288 HA3 LGLY   162     -14.213  -6.316  10.387  0.00  0.00           H  
ATOM   2289 C   LGLY   162     -14.852  -4.765   9.053  0.00  0.00           C  
ATOM   2290 O   LGLY   162     -15.924  -5.280   8.735  0.00  0.00           O  
ATOM   2291 N   LMET   163     -14.630  -3.452   8.917  0.00  0.00           N  
ATOM   2292 H   LMET   163     -13.698  -3.100   9.103  0.00  0.00           H  
ATOM   2293 CA  LMET   163     -15.642  -2.507   8.422  0.00  0.00           C  
ATOM   2294 HA  LMET   163     -16.610  -2.783   8.844  0.00  0.00           H  
ATOM   2295 CB  LMET   163     -15.321  -1.079   8.889  0.00  0.00           C  
ATOM   2296 HB2 LMET   163     -14.353  -0.762   8.497  0.00  0.00           H  
ATOM   2297 HB3 LMET   163     -16.089  -0.406   8.503  0.00  0.00           H  
ATOM   2298 CG  LMET   163     -15.316  -0.986  10.420  0.00  0.00           C  
ATOM   2299 HG2 LMET   163     -16.194  -1.513  10.792  0.00  0.00           H  
ATOM   2300 HG3 LMET   163     -14.433  -1.489  10.811  0.00  0.00           H  
ATOM   2301 SD  LMET   163     -15.385   0.692  11.098  0.00  0.00           S  
ATOM   2302 CE  LMET   163     -13.760   1.352  10.632  0.00  0.00           C  
ATOM   2303 HE1 LMET   163     -13.654   1.348   9.547  0.00  0.00           H  
ATOM   2304 HE2 LMET   163     -13.672   2.379  10.992  0.00  0.00           H  
ATOM   2305 HE3 LMET   163     -12.972   0.750  11.082  0.00  0.00           H  
ATOM   2306 C   LMET   163     -15.804  -2.565   6.899  0.00  0.00           C  
ATOM   2307 O   LMET   163     -16.934  -2.500   6.412  0.00  0.00           O  
ATOM   2308 N   LVAL   164     -14.707  -2.760   6.159  0.00  0.00           N  
ATOM   2309 H   LVAL   164     -13.815  -2.823   6.633  0.00  0.00           H  
ATOM   2310 CA  LVAL   164     -14.708  -2.959   4.697  0.00  0.00           C  
ATOM   2311 HA  LVAL   164     -15.741  -3.088   4.382  0.00  0.00           H  
ATOM   2312 CB  LVAL   164     -14.161  -1.733   3.936  0.00  0.00           C  
ATOM   2313 HB  LVAL   164     -14.231  -1.947   2.869  0.00  0.00           H  
ATOM   2314 CG1 LVAL   164     -15.015  -0.493   4.208  0.00  0.00           C  
ATOM   2315 HG11LVAL   164     -16.062  -0.714   4.003  0.00  0.00           H  
ATOM   2316 HG12LVAL   164     -14.908  -0.173   5.244  0.00  0.00           H  
ATOM   2317 HG13LVAL   164     -14.683   0.315   3.559  0.00  0.00           H  
ATOM   2318 CG2 LVAL   164     -12.696  -1.404   4.248  0.00  0.00           C  
ATOM   2319 HG21LVAL   164     -12.401  -0.500   3.713  0.00  0.00           H  
ATOM   2320 HG22LVAL   164     -12.560  -1.243   5.315  0.00  0.00           H  
ATOM   2321 HG23LVAL   164     -12.048  -2.213   3.917  0.00  0.00           H  
ATOM   2322 C   LVAL   164     -13.934  -4.225   4.304  0.00  0.00           C  
ATOM   2323 O   LVAL   164     -12.955  -4.560   4.972  0.00  0.00           O  
ATOM   2324 N   LPRO   165     -14.334  -4.943   3.236  0.00  0.00           N  
ATOM   2325 CD  LPRO   165     -15.617  -4.814   2.565  0.00  0.00           C  
ATOM   2326 HD2 LPRO   165     -15.729  -3.813   2.154  0.00  0.00           H  
ATOM   2327 HD3 LPRO   165     -16.421  -5.022   3.273  0.00  0.00           H  
ATOM   2328 CG  LPRO   165     -15.635  -5.865   1.454  0.00  0.00           C  
ATOM   2329 HG2 LPRO   165     -15.254  -5.432   0.528  0.00  0.00           H  
ATOM   2330 HG3 LPRO   165     -16.633  -6.276   1.303  0.00  0.00           H  
ATOM   2331 CB  LPRO   165     -14.658  -6.917   1.976  0.00  0.00           C  
ATOM   2332 HB2 LPRO   165     -14.246  -7.525   1.171  0.00  0.00           H  
ATOM   2333 HB3 LPRO   165     -15.161  -7.549   2.708  0.00  0.00           H  
ATOM   2334 CA  LPRO   165     -13.589  -6.073   2.677  0.00  0.00           C  
ATOM   2335 HA  LPRO   165     -13.126  -6.660   3.470  0.00  0.00           H  
ATOM   2336 C   LPRO   165     -12.489  -5.662   1.682  0.00  0.00           C  
ATOM   2337 O   LPRO   165     -11.655  -6.494   1.334  0.00  0.00           O  
ATOM   2338 N   LLEU   166     -12.483  -4.422   1.185  0.00  0.00           N  
ATOM   2339 H   LLEU   166     -13.164  -3.756   1.518  0.00  0.00           H  
ATOM   2340 CA  LLEU   166     -11.581  -3.965   0.124  0.00  0.00           C  
ATOM   2341 HA  LLEU   166     -10.630  -4.490   0.226  0.00  0.00           H  
ATOM   2342 CB  LLEU   166     -12.212  -4.333  -1.239  0.00  0.00           C  
ATOM   2343 HB2 LLEU   166     -12.399  -5.407  -1.256  0.00  0.00           H  
ATOM   2344 HB3 LLEU   166     -13.177  -3.828  -1.309  0.00  0.00           H  
ATOM   2345 CG  LLEU   166     -11.390  -3.968  -2.491  0.00  0.00           C  
ATOM   2346 HG  LLEU   166     -11.189  -2.899  -2.501  0.00  0.00           H  
ATOM   2347 CD1 LLEU   166     -10.063  -4.726  -2.566  0.00  0.00           C  
ATOM   2348 HD11LLEU   166     -10.240  -5.801  -2.610  0.00  0.00           H  
ATOM   2349 HD12LLEU   166      -9.510  -4.405  -3.446  0.00  0.00           H  
ATOM   2350 HD13LLEU   166      -9.454  -4.501  -1.695  0.00  0.00           H  
ATOM   2351 CD2 LLEU   166     -12.188  -4.311  -3.752  0.00  0.00           C  
ATOM   2352 HD21LLEU   166     -11.628  -4.006  -4.635  0.00  0.00           H  
ATOM   2353 HD22LLEU   166     -12.382  -5.383  -3.795  0.00  0.00           H  
ATOM   2354 HD23LLEU   166     -13.137  -3.774  -3.740  0.00  0.00           H  
ATOM   2355 C   LLEU   166     -11.298  -2.462   0.257  0.00  0.00           C  
ATOM   2356 O   LLEU   166     -12.162  -1.705   0.699  0.00  0.00           O  
ATOM   2357 N   LGLU   167     -10.098  -2.053  -0.147  0.00  0.00           N  
ATOM   2358 H   LGLU   167      -9.428  -2.759  -0.433  0.00  0.00           H  
ATOM   2359 CA  LGLU   167      -9.598  -0.673  -0.162  0.00  0.00           C  
ATOM   2360 HA  LGLU   167     -10.411   0.013  -0.408  0.00  0.00           H  
ATOM   2361 CB  LGLU   167      -9.048  -0.329   1.237  0.00  0.00           C  
ATOM   2362 HB2 LGLU   167      -9.003  -1.234   1.844  0.00  0.00           H  
ATOM   2363 HB3 LGLU   167      -8.028   0.043   1.162  0.00  0.00           H  
ATOM   2364 CG  LGLU   167      -9.925   0.689   1.984  0.00  0.00           C  
ATOM   2365 HG2 LGLU   167     -10.972   0.396   1.894  0.00  0.00           H  
ATOM   2366 HG3 LGLU   167      -9.668   0.640   3.043  0.00  0.00           H  
ATOM   2367 CD  LGLU   167      -9.759   2.139   1.505  0.00  0.00           C  
ATOM   2368 OE1 LGLU   167      -8.967   2.392   0.570  0.00  0.00           O  
ATOM   2369 OE2 LGLU   167     -10.430   3.026   2.089  0.00  0.00           O  
ATOM   2370 C   LGLU   167      -8.518  -0.515  -1.255  0.00  0.00           C  
ATOM   2371 O   LGLU   167      -8.095  -1.500  -1.875  0.00  0.00           O  
ATOM   2372 N   LTYR   168      -8.066   0.716  -1.516  0.00  0.00           N  
ATOM   2373 H   LTYR   168      -8.386   1.483  -0.918  0.00  0.00           H  
ATOM   2374 CA  LTYR   168      -7.076   1.020  -2.556  0.00  0.00           C  
ATOM   2375 HA  LTYR   168      -6.427   0.151  -2.666  0.00  0.00           H  
ATOM   2376 CB  LTYR   168      -7.788   1.252  -3.902  0.00  0.00           C  
ATOM   2377 HB2 LTYR   168      -8.791   0.822  -3.860  0.00  0.00           H  
ATOM   2378 HB3 LTYR   168      -7.916   2.322  -4.065  0.00  0.00           H  
ATOM   2379 CG  LTYR   168      -7.080   0.660  -5.106  0.00  0.00           C  
ATOM   2380 CD1 LTYR   168      -5.987   1.332  -5.686  0.00  0.00           C  
ATOM   2381 HD1 LTYR   168      -5.636   2.261  -5.257  0.00  0.00           H  
ATOM   2382 CE1 LTYR   168      -5.365   0.799  -6.831  0.00  0.00           C  
ATOM   2383 HE1 LTYR   168      -4.538   1.307  -7.293  0.00  0.00           H  
ATOM   2384 CZ  LTYR   168      -5.824  -0.406  -7.396  0.00  0.00           C  
ATOM   2385 OH  LTYR   168      -5.198  -0.908  -8.493  0.00  0.00           O  
ATOM   2386 HH  LTYR   168      -5.806  -1.406  -9.066  0.00  0.00           H  
ATOM   2387 CE2 LTYR   168      -6.916  -1.084  -6.815  0.00  0.00           C  
ATOM   2388 HE2 LTYR   168      -7.264  -2.011  -7.245  0.00  0.00           H  
ATOM   2389 CD2 LTYR   168      -7.538  -0.551  -5.667  0.00  0.00           C  
ATOM   2390 HD2 LTYR   168      -8.371  -1.069  -5.210  0.00  0.00           H  
ATOM   2391 C   LTYR   168      -6.189   2.210  -2.152  0.00  0.00           C  
ATOM   2392 O   LTYR   168      -6.682   3.291  -1.830  0.00  0.00           O  
ATOM   2393 N   LGLY   169      -4.870   2.010  -2.180  0.00  0.00           N  
ATOM   2394 H   LGLY   169      -4.532   1.122  -2.538  0.00  0.00           H  
ATOM   2395 CA  LGLY   169      -3.869   2.947  -1.663  0.00  0.00           C  
ATOM   2396 HA2 LGLY   169      -4.358   3.834  -1.262  0.00  0.00           H  
ATOM   2397 HA3 LGLY   169      -3.349   2.469  -0.834  0.00  0.00           H  
ATOM   2398 C   HGLY   169      -2.824   3.401  -2.685  0.00  0.00           C  
ATOM   2399 O   HGLY   169      -2.940   3.090  -3.867  0.00  0.00           O  
ATOM   2400 N   HSER   170      -1.792   4.158  -2.217  0.00  0.00           N  
ATOM   2401 H   HSER   170      -1.710   4.362  -1.228  0.00  0.00           H  
ATOM   2402 CA  HSER   170      -0.750   4.646  -3.090  0.00  0.00           C  
ATOM   2403 HA  HSER   170      -0.699   3.977  -3.951  0.00  0.00           H  
ATOM   2404 CB  HSER   170      -1.084   6.049  -3.641  0.00  0.00           C  
ATOM   2405 HB2 HSER   170      -0.251   6.399  -4.269  0.00  0.00           H  
ATOM   2406 HB3 HSER   170      -1.970   5.937  -4.270  0.00  0.00           H  
ATOM   2407 OG  HSER   170      -1.347   6.981  -2.606  0.00  0.00           O  
ATOM   2408 HG  HSER   170      -2.263   7.314  -2.732  0.00  0.00           H  
ATOM   2409 C   HSER   170       0.584   4.585  -2.341  0.00  0.00           C  
ATOM   2410 O   HSER   170       0.615   4.619  -1.111  0.00  0.00           O  
ATOM   2411 N   HASP   171       1.719   4.477  -3.104  0.00  0.00           N  
ATOM   2412 H   HASP   171       1.619   4.275  -4.099  0.00  0.00           H  
ATOM   2413 CA  HASP   171       2.991   4.129  -2.472  0.00  0.00           C  
ATOM   2414 HA  HASP   171       2.979   4.574  -1.478  0.00  0.00           H  
ATOM   2415 CB  LASP   171       3.077   2.589  -2.260  0.00  0.00           C  
ATOM   2416 HB2 LASP   171       2.137   2.253  -1.831  0.00  0.00           H  
ATOM   2417 HB3 LASP   171       3.188   2.094  -3.226  0.00  0.00           H  
ATOM   2418 CG  LASP   171       4.206   2.125  -1.327  0.00  0.00           C  
ATOM   2419 OD1 LASP   171       5.328   2.675  -1.380  0.00  0.00           O  
ATOM   2420 OD2 LASP   171       3.978   1.195  -0.518  0.00  0.00           O  
ATOM   2421 C   HASP   171       4.233   4.623  -3.244  0.00  0.00           C  
ATOM   2422 O   HASP   171       4.590   4.124  -4.320  0.00  0.00           O  
ATOM   2423 N   HILE   172       4.935   5.580  -2.582  0.00  0.00           N  
ATOM   2424 H   HILE   172       4.481   6.081  -1.821  0.00  0.00           H  
ATOM   2425 CA  HILE   172       6.328   5.895  -2.891  0.00  0.00           C  
ATOM   2426 HA  HILE   172       6.665   5.107  -3.567  0.00  0.00           H  
ATOM   2427 CB  LILE   172       6.483   7.228  -3.669  0.00  0.00           C  
ATOM   2428 HB  LILE   172       5.756   7.213  -4.476  0.00  0.00           H  
ATOM   2429 CG2 LILE   172       6.193   8.470  -2.808  0.00  0.00           C  
ATOM   2430 HG21LILE   172       6.218   9.372  -3.420  0.00  0.00           H  
ATOM   2431 HG22LILE   172       5.194   8.403  -2.386  0.00  0.00           H  
ATOM   2432 HG23LILE   172       6.923   8.564  -2.005  0.00  0.00           H  
ATOM   2433 CG1 LILE   172       7.888   7.298  -4.311  0.00  0.00           C  
ATOM   2434 HG12LILE   172       8.652   7.324  -3.536  0.00  0.00           H  
ATOM   2435 HG13LILE   172       8.041   6.398  -4.908  0.00  0.00           H  
ATOM   2436 CD1 LILE   172       8.109   8.505  -5.227  0.00  0.00           C  
ATOM   2437 HD11LILE   172       7.307   8.566  -5.962  0.00  0.00           H  
ATOM   2438 HD12LILE   172       8.142   9.422  -4.640  0.00  0.00           H  
ATOM   2439 HD13LILE   172       9.063   8.395  -5.741  0.00  0.00           H  
ATOM   2440 C   HILE   172       7.249   5.787  -1.656  0.00  0.00           C  
ATOM   2441 O   HILE   172       8.422   5.445  -1.796  0.00  0.00           O  
ATOM   2442 N   HGLY   173       6.705   6.091  -0.447  0.00  0.00           N  
ATOM   2443 H   HGLY   173       5.798   6.558  -0.382  0.00  0.00           H  
ATOM   2444 CA  HGLY   173       7.477   5.997   0.774  0.00  0.00           C  
ATOM   2445 HA2 HGLY   173       8.536   5.910   0.520  0.00  0.00           H  
ATOM   2446 HA3 HGLY   173       7.341   6.895   1.378  0.00  0.00           H  
ATOM   2447 C   HGLY   173       7.106   4.814   1.654  0.00  0.00           C  
ATOM   2448 O   HGLY   173       7.373   4.801   2.846  0.00  0.00           O  
ATOM   2449 N   HGLY   174       6.494   3.746   1.043  0.00  0.00           N  
ATOM   2450 H   HGLY   174       6.251   3.796   0.055  0.00  0.00           H  
ATOM   2451 CA  HGLY   174       5.989   2.640   1.823  0.00  0.00           C  
ATOM   2452 HA2 HGLY   174       6.228   1.679   1.353  0.00  0.00           H  
ATOM   2453 HA3 HGLY   174       6.495   2.663   2.789  0.00  0.00           H  
ATOM   2454 C   HGLY   174       4.491   2.690   2.116  0.00  0.00           C  
ATOM   2455 O   HGLY   174       3.972   1.869   2.877  0.00  0.00           O  
ATOM   2456 N   HSER   175       3.796   3.691   1.539  0.00  0.00           N  
ATOM   2457 H   HSER   175       4.336   4.379   1.028  0.00  0.00           H  
ATOM   2458 CA  HSER   175       2.472   4.085   2.005  0.00  0.00           C  
ATOM   2459 HA  HSER   175       2.517   4.270   3.089  0.00  0.00           H  
ATOM   2460 CB  HSER   175       2.055   5.378   1.284  0.00  0.00           C  
ATOM   2461 HB2 HSER   175       2.469   5.357   0.272  0.00  0.00           H  
ATOM   2462 HB3 HSER   175       0.970   5.401   1.180  0.00  0.00           H  
ATOM   2463 OG  HSER   175       2.508   6.512   1.984  0.00  0.00           O  
ATOM   2464 HG  HSER   175       1.751   7.170   1.896  0.00  0.00           H  
ATOM   2465 C   HSER   175       1.375   3.047   1.834  0.00  0.00           C  
ATOM   2466 O   HSER   175       0.350   3.204   2.491  0.00  0.00           O  
ATOM   2467 N   HILE   176       1.497   2.029   0.933  0.00  0.00           N  
ATOM   2468 H   HILE   176       2.398   1.874   0.475  0.00  0.00           H  
ATOM   2469 CA  LILE   176       0.586   0.867   1.009  0.00  0.00           C  
ATOM   2470 HA  LILE   176      -0.406   1.180   1.337  0.00  0.00           H  
ATOM   2471 CB  LILE   176       0.434   0.198  -0.383  0.00  0.00           C  
ATOM   2472 HB  LILE   176       1.429   0.085  -0.819  0.00  0.00           H  
ATOM   2473 CG2 LILE   176      -0.200  -1.204  -0.299  0.00  0.00           C  
ATOM   2474 HG21LILE   176       0.475  -1.903   0.196  0.00  0.00           H  
ATOM   2475 HG22LILE   176      -1.139  -1.154   0.251  0.00  0.00           H  
ATOM   2476 HG23LILE   176      -0.403  -1.590  -1.297  0.00  0.00           H  
ATOM   2477 CG1 LILE   176      -0.419   1.089  -1.310  0.00  0.00           C  
ATOM   2478 HG12LILE   176      -1.468   1.025  -1.020  0.00  0.00           H  
ATOM   2479 HG13LILE   176      -0.108   2.123  -1.188  0.00  0.00           H  
ATOM   2480 CD1 LILE   176      -0.281   0.738  -2.798  0.00  0.00           C  
ATOM   2481 HD11LILE   176      -0.796  -0.196  -3.014  0.00  0.00           H  
ATOM   2482 HD12LILE   176      -0.731   1.525  -3.399  0.00  0.00           H  
ATOM   2483 HD13LILE   176       0.770   0.648  -3.073  0.00  0.00           H  
ATOM   2484 C   LILE   176       1.110  -0.141   2.046  0.00  0.00           C  
ATOM   2485 O   LILE   176       0.348  -0.693   2.843  0.00  0.00           O  
ATOM   2486 N   LARG   177       2.424  -0.397   2.034  0.00  0.00           N  
ATOM   2487 H   LARG   177       3.017   0.214   1.477  0.00  0.00           H  
ATOM   2488 CA  LARG   177       3.054  -1.548   2.697  0.00  0.00           C  
ATOM   2489 HA  LARG   177       2.450  -2.436   2.510  0.00  0.00           H  
ATOM   2490 CB  LARG   177       4.448  -1.750   2.081  0.00  0.00           C  
ATOM   2491 HB2 LARG   177       5.016  -0.823   2.181  0.00  0.00           H  
ATOM   2492 HB3 LARG   177       4.972  -2.533   2.630  0.00  0.00           H  
ATOM   2493 CG  LARG   177       4.384  -2.167   0.600  0.00  0.00           C  
ATOM   2494 HG2 LARG   177       4.032  -3.198   0.540  0.00  0.00           H  
ATOM   2495 HG3 LARG   177       3.688  -1.537   0.045  0.00  0.00           H  
ATOM   2496 CD  LARG   177       5.765  -2.072  -0.055  0.00  0.00           C  
ATOM   2497 HD2 LARG   177       6.494  -2.531   0.613  0.00  0.00           H  
ATOM   2498 HD3 LARG   177       5.748  -2.638  -0.987  0.00  0.00           H  
ATOM   2499 NE  LARG   177       6.144  -0.674  -0.349  0.00  0.00           N  
ATOM   2500 HE  LARG   177       5.397   0.023  -0.394  0.00  0.00           H  
ATOM   2501 CZ  LARG   177       7.365  -0.229  -0.588  0.00  0.00           C  
ATOM   2502 NH1 LARG   177       8.412  -1.002  -0.523  0.00  0.00           N  
ATOM   2503 HH11LARG   177       8.324  -1.977  -0.258  0.00  0.00           H  
ATOM   2504 HH12LARG   177       9.335  -0.594  -0.634  0.00  0.00           H  
ATOM   2505 NH2 LARG   177       7.563   1.014  -0.908  0.00  0.00           N  
ATOM   2506 HH21LARG   177       6.765   1.641  -1.040  0.00  0.00           H  
ATOM   2507 HH22LARG   177       8.483   1.331  -1.184  0.00  0.00           H  
ATOM   2508 C   LARG   177       3.139  -1.402   4.219  0.00  0.00           C  
ATOM   2509 O   LARG   177       2.804  -2.350   4.931  0.00  0.00           O  
ATOM   2510 N   LVAL   178       3.564  -0.235   4.702  0.00  0.00           N  
ATOM   2511 H   LVAL   178       3.793   0.481   4.018  0.00  0.00           H  
ATOM   2512 CA  LVAL   178       3.741   0.113   6.125  0.00  0.00           C  
ATOM   2513 HA  LVAL   178       4.381  -0.645   6.574  0.00  0.00           H  
ATOM   2514 CB  LVAL   178       4.473   1.466   6.284  0.00  0.00           C  
ATOM   2515 HB  LVAL   178       3.946   2.233   5.718  0.00  0.00           H  
ATOM   2516 CG1 LVAL   178       4.564   1.927   7.746  0.00  0.00           C  
ATOM   2517 HG11LVAL   178       5.166   2.833   7.810  0.00  0.00           H  
ATOM   2518 HG12LVAL   178       3.574   2.152   8.141  0.00  0.00           H  
ATOM   2519 HG13LVAL   178       5.024   1.151   8.359  0.00  0.00           H  
ATOM   2520 CG2 LVAL   178       5.906   1.366   5.745  0.00  0.00           C  
ATOM   2521 HG21LVAL   178       6.473   0.627   6.311  0.00  0.00           H  
ATOM   2522 HG22LVAL   178       5.897   1.081   4.694  0.00  0.00           H  
ATOM   2523 HG23LVAL   178       6.399   2.336   5.830  0.00  0.00           H  
ATOM   2524 C   LVAL   178       2.428   0.081   6.921  0.00  0.00           C  
ATOM   2525 O   LVAL   178       2.407  -0.594   7.947  0.00  0.00           O  
ATOM   2526 N   LPRO   179       1.315   0.717   6.500  0.00  0.00           N  
ATOM   2527 CD  LPRO   179       1.167   1.643   5.385  0.00  0.00           C  
ATOM   2528 HD2 LPRO   179       1.567   1.251   4.454  0.00  0.00           H  
ATOM   2529 HD3 LPRO   179       1.659   2.580   5.635  0.00  0.00           H  
ATOM   2530 CG  LPRO   179      -0.332   1.882   5.234  0.00  0.00           C  
ATOM   2531 HG2 LPRO   179      -0.763   1.146   4.554  0.00  0.00           H  
ATOM   2532 HG3 LPRO   179      -0.540   2.894   4.895  0.00  0.00           H  
ATOM   2533 CB  LPRO   179      -0.868   1.661   6.640  0.00  0.00           C  
ATOM   2534 HB2 LPRO   179      -1.906   1.340   6.624  0.00  0.00           H  
ATOM   2535 HB3 LPRO   179      -0.767   2.583   7.211  0.00  0.00           H  
ATOM   2536 CA  LPRO   179       0.051   0.598   7.230  0.00  0.00           C  
ATOM   2537 HA  LPRO   179       0.207   0.815   8.285  0.00  0.00           H  
ATOM   2538 C   LPRO   179      -0.546  -0.810   7.156  0.00  0.00           C  
ATOM   2539 O   LPRO   179      -1.081  -1.291   8.154  0.00  0.00           O  
ATOM   2540 N   LALA   180      -0.371  -1.528   6.039  0.00  0.00           N  
ATOM   2541 H   LALA   180       0.039  -1.091   5.224  0.00  0.00           H  
ATOM   2542 CA  LALA   180      -0.698  -2.952   5.978  0.00  0.00           C  
ATOM   2543 HA  LALA   180      -1.753  -3.067   6.224  0.00  0.00           H  
ATOM   2544 CB  LALA   180      -0.493  -3.445   4.540  0.00  0.00           C  
ATOM   2545 HB1 LALA   180      -1.159  -2.905   3.867  0.00  0.00           H  
ATOM   2546 HB2 LALA   180       0.534  -3.285   4.223  0.00  0.00           H  
ATOM   2547 HB3 LALA   180      -0.720  -4.507   4.476  0.00  0.00           H  
ATOM   2548 C   LALA   180       0.097  -3.770   7.021  0.00  0.00           C  
ATOM   2549 O   LALA   180      -0.478  -4.628   7.683  0.00  0.00           O  
ATOM   2550 N   LHIE   181       1.378  -3.450   7.247  0.00  0.00           N  
ATOM   2551 H   LHIE   181       1.794  -2.734   6.665  0.00  0.00           H  
ATOM   2552 CA  LHIE   181       2.215  -4.037   8.307  0.00  0.00           C  
ATOM   2553 HA  LHIE   181       2.095  -5.116   8.299  0.00  0.00           H  
ATOM   2554 CB  LHIE   181       3.690  -3.728   7.991  0.00  0.00           C  
ATOM   2555 HB2 LHIE   181       3.979  -4.288   7.104  0.00  0.00           H  
ATOM   2556 HB3 LHIE   181       3.792  -2.672   7.754  0.00  0.00           H  
ATOM   2557 CG  LHIE   181       4.673  -4.042   9.091  0.00  0.00           C  
ATOM   2558 ND1 LHIE   181       4.890  -5.296   9.661  0.00  0.00           N  
ATOM   2559 CE1 LHIE   181       5.834  -5.111  10.598  0.00  0.00           C  
ATOM   2560 HE1 LHIE   181       6.213  -5.884  11.253  0.00  0.00           H  
ATOM   2561 NE2 LHIE   181       6.221  -3.826  10.638  0.00  0.00           N  
ATOM   2562 HE2 LHIE   181       6.870  -3.438  11.322  0.00  0.00           H  
ATOM   2563 CD2 LHIE   181       5.506  -3.138   9.683  0.00  0.00           C  
ATOM   2564 HD2 LHIE   181       5.562  -2.083   9.456  0.00  0.00           H  
ATOM   2565 C   LHIE   181       1.805  -3.620   9.728  0.00  0.00           C  
ATOM   2566 O   LHIE   181       1.800  -4.455  10.629  0.00  0.00           O  
ATOM   2567 N   LPHE   182       1.421  -2.362   9.958  0.00  0.00           N  
ATOM   2568 H   LPHE   182       1.497  -1.690   9.203  0.00  0.00           H  
ATOM   2569 CA  LPHE   182       1.032  -1.881  11.293  0.00  0.00           C  
ATOM   2570 HA  LPHE   182       1.692  -2.335  12.034  0.00  0.00           H  
ATOM   2571 CB  LPHE   182       1.218  -0.358  11.380  0.00  0.00           C  
ATOM   2572 HB2 LPHE   182       0.776   0.106  10.497  0.00  0.00           H  
ATOM   2573 HB3 LPHE   182       0.652  -0.001  12.242  0.00  0.00           H  
ATOM   2574 CG  LPHE   182       2.646   0.155  11.544  0.00  0.00           C  
ATOM   2575 CD1 LPHE   182       3.778  -0.675  11.384  0.00  0.00           C  
ATOM   2576 HD1 LPHE   182       3.671  -1.716  11.128  0.00  0.00           H  
ATOM   2577 CE1 LPHE   182       5.073  -0.167  11.584  0.00  0.00           C  
ATOM   2578 HE1 LPHE   182       5.930  -0.819  11.484  0.00  0.00           H  
ATOM   2579 CZ  LPHE   182       5.253   1.179  11.931  0.00  0.00           C  
ATOM   2580 HZ  LPHE   182       6.250   1.567  12.073  0.00  0.00           H  
ATOM   2581 CE2 LPHE   182       4.133   2.010  12.106  0.00  0.00           C  
ATOM   2582 HE2 LPHE   182       4.263   3.044  12.386  0.00  0.00           H  
ATOM   2583 CD2 LPHE   182       2.839   1.495  11.926  0.00  0.00           C  
ATOM   2584 HD2 LPHE   182       1.985   2.132  12.096  0.00  0.00           H  
ATOM   2585 C   LPHE   182      -0.383  -2.306  11.712  0.00  0.00           C  
ATOM   2586 O   LPHE   182      -0.609  -2.542  12.897  0.00  0.00           O  
ATOM   2587 N   LCYS   183      -1.328  -2.449  10.778  0.00  0.00           N  
ATOM   2588 H   LCYS   183      -1.117  -2.154   9.829  0.00  0.00           H  
ATOM   2589 CA  LCYS   183      -2.664  -3.000  11.051  0.00  0.00           C  
ATOM   2590 HA  LCYS   183      -2.891  -2.860  12.109  0.00  0.00           H  
ATOM   2591 CB  LCYS   183      -3.713  -2.203  10.267  0.00  0.00           C  
ATOM   2592 HB2 LCYS   183      -3.489  -2.254   9.204  0.00  0.00           H  
ATOM   2593 HB3 LCYS   183      -4.698  -2.641  10.436  0.00  0.00           H  
ATOM   2594 SG  LCYS   183      -3.744  -0.471  10.827  0.00  0.00           S  
ATOM   2595 HG  LCYS   183      -2.651  -0.034  10.177  0.00  0.00           H  
ATOM   2596 C   LCYS   183      -2.773  -4.520  10.796  0.00  0.00           C  
ATOM   2597 O   LCYS   183      -3.809  -5.120  11.094  0.00  0.00           O  
ATOM   2598 N   LGLY   184      -1.717  -5.164  10.287  0.00  0.00           N  
ATOM   2599 H   LGLY   184      -0.904  -4.622  10.027  0.00  0.00           H  
ATOM   2600 CA  LGLY   184      -1.641  -6.616  10.090  0.00  0.00           C  
ATOM   2601 HA2 LGLY   184      -0.614  -6.867   9.827  0.00  0.00           H  
ATOM   2602 HA3 LGLY   184      -1.893  -7.124  11.020  0.00  0.00           H  
ATOM   2603 C   LGLY   184      -2.549  -7.159   8.984  0.00  0.00           C  
ATOM   2604 O   LGLY   184      -3.199  -8.179   9.183  0.00  0.00           O  
ATOM   2605 N   LVAL   185      -2.641  -6.472   7.844  0.00  0.00           N  
ATOM   2606 H   LVAL   185      -2.005  -5.690   7.733  0.00  0.00           H  
ATOM   2607 CA  LVAL   185      -3.495  -6.827   6.690  0.00  0.00           C  
ATOM   2608 HA  LVAL   185      -3.926  -7.813   6.863  0.00  0.00           H  
ATOM   2609 CB  LVAL   185      -4.678  -5.844   6.541  0.00  0.00           C  
ATOM   2610 HB  LVAL   185      -5.279  -6.158   5.690  0.00  0.00           H  
ATOM   2611 CG1 LVAL   185      -5.597  -5.887   7.767  0.00  0.00           C  
ATOM   2612 HG11LVAL   185      -5.936  -6.909   7.939  0.00  0.00           H  
ATOM   2613 HG12LVAL   185      -5.063  -5.538   8.650  0.00  0.00           H  
ATOM   2614 HG13LVAL   185      -6.463  -5.248   7.600  0.00  0.00           H  
ATOM   2615 CG2 LVAL   185      -4.242  -4.396   6.291  0.00  0.00           C  
ATOM   2616 HG21LVAL   185      -5.124  -3.773   6.148  0.00  0.00           H  
ATOM   2617 HG22LVAL   185      -3.679  -4.020   7.145  0.00  0.00           H  
ATOM   2618 HG23LVAL   185      -3.630  -4.341   5.391  0.00  0.00           H  
ATOM   2619 C   LVAL   185      -2.668  -6.952   5.403  0.00  0.00           C  
ATOM   2620 O   LVAL   185      -1.454  -6.754   5.421  0.00  0.00           O  
ATOM   2621 N   LTRP   186      -3.298  -7.325   4.286  0.00  0.00           N  
ATOM   2622 H   LTRP   186      -4.311  -7.378   4.285  0.00  0.00           H  
ATOM   2623 CA  LTRP   186      -2.639  -7.511   2.990  0.00  0.00           C  
ATOM   2624 HA  LTRP   186      -1.599  -7.786   3.160  0.00  0.00           H  
ATOM   2625 CB  LTRP   186      -3.306  -8.664   2.217  0.00  0.00           C  
ATOM   2626 HB2 LTRP   186      -4.322  -8.379   1.943  0.00  0.00           H  
ATOM   2627 HB3 LTRP   186      -2.751  -8.792   1.291  0.00  0.00           H  
ATOM   2628 CG  LTRP   186      -3.356 -10.014   2.875  0.00  0.00           C  
ATOM   2629 CD1 LTRP   186      -4.055 -10.336   3.987  0.00  0.00           C  
ATOM   2630 HD1 LTRP   186      -4.671  -9.650   4.552  0.00  0.00           H  
ATOM   2631 NE1 LTRP   186      -3.854 -11.665   4.304  0.00  0.00           N  
ATOM   2632 HE1 LTRP   186      -4.265 -12.110   5.125  0.00  0.00           H  
ATOM   2633 CE2 LTRP   186      -3.000 -12.272   3.409  0.00  0.00           C  
ATOM   2634 CZ2 LTRP   186      -2.475 -13.569   3.307  0.00  0.00           C  
ATOM   2635 HZ2 LTRP   186      -2.742 -14.321   4.028  0.00  0.00           H  
ATOM   2636 CH2 LTRP   186      -1.606 -13.881   2.250  0.00  0.00           C  
ATOM   2637 HH2 LTRP   186      -1.193 -14.878   2.168  0.00  0.00           H  
ATOM   2638 CZ3 LTRP   186      -1.286 -12.898   1.299  0.00  0.00           C  
ATOM   2639 HZ3 LTRP   186      -0.626 -13.145   0.479  0.00  0.00           H  
ATOM   2640 CE3 LTRP   186      -1.831 -11.602   1.400  0.00  0.00           C  
ATOM   2641 HE3 LTRP   186      -1.590 -10.857   0.659  0.00  0.00           H  
ATOM   2642 CD2 LTRP   186      -2.681 -11.247   2.470  0.00  0.00           C  
ATOM   2643 C   LTRP   186      -2.670  -6.209   2.168  0.00  0.00           C  
ATOM   2644 O   LTRP   186      -3.718  -5.571   2.057  0.00  0.00           O  
ATOM   2645 N   LGLY   187      -1.554  -5.826   1.542  0.00  0.00           N  
ATOM   2646 H   LGLY   187      -0.706  -6.367   1.694  0.00  0.00           H  
ATOM   2647 CA  LGLY   187      -1.481  -4.631   0.688  0.00  0.00           C  
ATOM   2648 HA2 LGLY   187      -2.418  -4.521   0.141  0.00  0.00           H  
ATOM   2649 HA3 LGLY   187      -1.350  -3.748   1.313  0.00  0.00           H  
ATOM   2650 C   LGLY   187      -0.335  -4.679  -0.322  0.00  0.00           C  
ATOM   2651 O   LGLY   187       0.808  -4.956   0.045  0.00  0.00           O  
ATOM   2652 N   LLEU   188      -0.634  -4.416  -1.598  0.00  0.00           N  
ATOM   2653 H   LLEU   188      -1.585  -4.132  -1.820  0.00  0.00           H  
ATOM   2654 CA  LLEU   188       0.297  -4.611  -2.717  0.00  0.00           C  
ATOM   2655 HA  LLEU   188       1.167  -5.164  -2.362  0.00  0.00           H  
ATOM   2656 CB  LLEU   188      -0.411  -5.493  -3.764  0.00  0.00           C  
ATOM   2657 HB2 LLEU   188      -0.646  -6.452  -3.304  0.00  0.00           H  
ATOM   2658 HB3 LLEU   188      -1.353  -5.010  -4.033  0.00  0.00           H  
ATOM   2659 CG  LLEU   188       0.379  -5.752  -5.061  0.00  0.00           C  
ATOM   2660 HG  LLEU   188       0.617  -4.807  -5.549  0.00  0.00           H  
ATOM   2661 CD1 LLEU   188       1.675  -6.525  -4.814  0.00  0.00           C  
ATOM   2662 HD11LLEU   188       2.350  -5.935  -4.198  0.00  0.00           H  
ATOM   2663 HD12LLEU   188       1.461  -7.473  -4.320  0.00  0.00           H  
ATOM   2664 HD13LLEU   188       2.170  -6.722  -5.765  0.00  0.00           H  
ATOM   2665 CD2 LLEU   188      -0.489  -6.576  -6.008  0.00  0.00           C  
ATOM   2666 HD21LLEU   188      -1.417  -6.044  -6.214  0.00  0.00           H  
ATOM   2667 HD22LLEU   188       0.042  -6.736  -6.947  0.00  0.00           H  
ATOM   2668 HD23LLEU   188      -0.717  -7.541  -5.556  0.00  0.00           H  
ATOM   2669 C   LLEU   188       0.808  -3.288  -3.312  0.00  0.00           C  
ATOM   2670 O   LLEU   188       0.058  -2.566  -3.969  0.00  0.00           O  
ATOM   2671 N   LLYS   189       2.112  -3.018  -3.177  0.00  0.00           N  
ATOM   2672 H   LLYS   189       2.675  -3.684  -2.655  0.00  0.00           H  
ATOM   2673 CA  LLYS   189       2.835  -2.079  -4.051  0.00  0.00           C  
ATOM   2674 HA  LLYS   189       2.250  -1.165  -4.162  0.00  0.00           H  
ATOM   2675 CB  LLYS   189       4.187  -1.739  -3.383  0.00  0.00           C  
ATOM   2676 HB2 LLYS   189       3.962  -1.373  -2.381  0.00  0.00           H  
ATOM   2677 HB3 LLYS   189       4.783  -2.645  -3.275  0.00  0.00           H  
ATOM   2678 CG  LLYS   189       5.047  -0.658  -4.062  0.00  0.00           C  
ATOM   2679 HG2 LLYS   189       4.402   0.162  -4.372  0.00  0.00           H  
ATOM   2680 HG3 LLYS   189       5.741  -0.268  -3.317  0.00  0.00           H  
ATOM   2681 CD  LLYS   189       5.878  -1.161  -5.254  0.00  0.00           C  
ATOM   2682 HD2 LLYS   189       6.587  -1.914  -4.910  0.00  0.00           H  
ATOM   2683 HD3 LLYS   189       5.225  -1.617  -5.988  0.00  0.00           H  
ATOM   2684 CE  LLYS   189       6.637  -0.005  -5.917  0.00  0.00           C  
ATOM   2685 HE2 LLYS   189       5.941   0.816  -6.105  0.00  0.00           H  
ATOM   2686 HE3 LLYS   189       7.401   0.360  -5.224  0.00  0.00           H  
ATOM   2687 NZ  LLYS   189       7.267  -0.413  -7.193  0.00  0.00           N  
ATOM   2688 HZ1 LLYS   189       7.915  -1.186  -7.041  0.00  0.00           H  
ATOM   2689 HZ2 LLYS   189       6.577  -0.748  -7.854  0.00  0.00           H  
ATOM   2690 HZ3 LLYS   189       7.802   0.352  -7.602  0.00  0.00           H  
ATOM   2691 C   LLYS   189       2.966  -2.756  -5.419  0.00  0.00           C  
ATOM   2692 O   LLYS   189       3.588  -3.808  -5.511  0.00  0.00           O  
ATOM   2693 N   LTHR   190       2.361  -2.205  -6.467  0.00  0.00           N  
ATOM   2694 H   LTHR   190       1.852  -1.345  -6.340  0.00  0.00           H  
ATOM   2695 CA  LTHR   190       2.332  -2.826  -7.808  0.00  0.00           C  
ATOM   2696 HA  LTHR   190       2.274  -3.910  -7.694  0.00  0.00           H  
ATOM   2697 CB  LTHR   190       1.070  -2.398  -8.581  0.00  0.00           C  
ATOM   2698 HB  LTHR   190       1.101  -2.835  -9.580  0.00  0.00           H  
ATOM   2699 CG2 LTHR   190      -0.222  -2.853  -7.906  0.00  0.00           C  
ATOM   2700 HG21LTHR   190      -0.278  -2.481  -6.883  0.00  0.00           H  
ATOM   2701 HG22LTHR   190      -1.075  -2.477  -8.470  0.00  0.00           H  
ATOM   2702 HG23LTHR   190      -0.257  -3.942  -7.895  0.00  0.00           H  
ATOM   2703 OG1 LTHR   190       1.003  -0.996  -8.711  0.00  0.00           O  
ATOM   2704 HG1 LTHR   190       0.251  -0.667  -8.177  0.00  0.00           H  
ATOM   2705 C   LTHR   190       3.600  -2.546  -8.636  0.00  0.00           C  
ATOM   2706 O   LTHR   190       4.410  -1.671  -8.310  0.00  0.00           O  
ATOM   2707 N   LTHR   191       3.775  -3.292  -9.731  0.00  0.00           N  
ATOM   2708 H   LTHR   191       3.121  -4.058  -9.894  0.00  0.00           H  
ATOM   2709 CA  LTHR   191       4.790  -3.046 -10.767  0.00  0.00           C  
ATOM   2710 HA  LTHR   191       5.780  -3.246 -10.359  0.00  0.00           H  
ATOM   2711 CB  LTHR   191       4.562  -3.967 -11.981  0.00  0.00           C  
ATOM   2712 HB  LTHR   191       3.510  -3.943 -12.262  0.00  0.00           H  
ATOM   2713 CG2 LTHR   191       5.402  -3.603 -13.205  0.00  0.00           C  
ATOM   2714 HG21LTHR   191       5.079  -2.650 -13.620  0.00  0.00           H  
ATOM   2715 HG22LTHR   191       6.457  -3.552 -12.941  0.00  0.00           H  
ATOM   2716 HG23LTHR   191       5.256  -4.350 -13.979  0.00  0.00           H  
ATOM   2717 OG1 LTHR   191       4.919  -5.291 -11.671  0.00  0.00           O  
ATOM   2718 HG1 LTHR   191       4.094  -5.778 -11.464  0.00  0.00           H  
ATOM   2719 C   LTHR   191       4.731  -1.593 -11.229  0.00  0.00           C  
ATOM   2720 O   LTHR   191       3.651  -1.078 -11.541  0.00  0.00           O  
ATOM   2721 N   LPHE   192       5.881  -0.921 -11.306  0.00  0.00           N  
ATOM   2722 H   LPHE   192       6.747  -1.375 -11.030  0.00  0.00           H  
ATOM   2723 CA  LPHE   192       5.923   0.473 -11.738  0.00  0.00           C  
ATOM   2724 HA  LPHE   192       5.303   1.038 -11.048  0.00  0.00           H  
ATOM   2725 CB  LPHE   192       7.346   1.026 -11.623  0.00  0.00           C  
ATOM   2726 HB2 LPHE   192       7.661   0.977 -10.582  0.00  0.00           H  
ATOM   2727 HB3 LPHE   192       8.018   0.396 -12.206  0.00  0.00           H  
ATOM   2728 CG  LPHE   192       7.451   2.459 -12.101  0.00  0.00           C  
ATOM   2729 CD1 LPHE   192       8.180   2.761 -13.266  0.00  0.00           C  
ATOM   2730 HD1 LPHE   192       8.709   1.980 -13.793  0.00  0.00           H  
ATOM   2731 CE1 LPHE   192       8.212   4.078 -13.752  0.00  0.00           C  
ATOM   2732 HE1 LPHE   192       8.782   4.314 -14.638  0.00  0.00           H  
ATOM   2733 CZ  LPHE   192       7.493   5.090 -13.093  0.00  0.00           C  
ATOM   2734 HZ  LPHE   192       7.520   6.101 -13.471  0.00  0.00           H  
ATOM   2735 CE2 LPHE   192       6.743   4.786 -11.945  0.00  0.00           C  
ATOM   2736 HE2 LPHE   192       6.182   5.562 -11.442  0.00  0.00           H  
ATOM   2737 CD2 LPHE   192       6.742   3.478 -11.434  0.00  0.00           C  
ATOM   2738 HD2 LPHE   192       6.182   3.260 -10.536  0.00  0.00           H  
ATOM   2739 C   LPHE   192       5.314   0.677 -13.138  0.00  0.00           C  
ATOM   2740 O   LPHE   192       5.534  -0.108 -14.059  0.00  0.00           O  
ATOM   2741 N   LASP   193       4.539   1.753 -13.290  0.00  0.00           N  
ATOM   2742 H   LASP   193       4.440   2.357 -12.490  0.00  0.00           H  
ATOM   2743 CA  LASP   193       3.741   2.094 -14.476  0.00  0.00           C  
ATOM   2744 HA  LASP   193       3.266   3.043 -14.243  0.00  0.00           H  
ATOM   2745 CB  LASP   193       4.658   2.342 -15.694  0.00  0.00           C  
ATOM   2746 HB2 LASP   193       5.575   2.825 -15.350  0.00  0.00           H  
ATOM   2747 HB3 LASP   193       4.932   1.386 -16.142  0.00  0.00           H  
ATOM   2748 CG  LASP   193       4.046   3.244 -16.771  0.00  0.00           C  
ATOM   2749 OD1 LASP   193       3.409   4.268 -16.440  0.00  0.00           O  
ATOM   2750 OD2 LASP   193       4.315   3.021 -17.980  0.00  0.00           O  
ATOM   2751 C   LASP   193       2.568   1.148 -14.807  0.00  0.00           C  
ATOM   2752 O   LASP   193       1.830   1.447 -15.739  0.00  0.00           O  
ATOM   2753 N   LALA   194       2.330   0.050 -14.081  0.00  0.00           N  
ATOM   2754 H   LALA   194       2.971  -0.201 -13.339  0.00  0.00           H  
ATOM   2755 CA  LALA   194       1.250  -0.892 -14.413  0.00  0.00           C  
ATOM   2756 HA  LALA   194       1.340  -1.144 -15.470  0.00  0.00           H  
ATOM   2757 CB  LALA   194       1.453  -2.179 -13.613  0.00  0.00           C  
ATOM   2758 HB1 LALA   194       1.350  -1.988 -12.545  0.00  0.00           H  
ATOM   2759 HB2 LALA   194       0.694  -2.902 -13.911  0.00  0.00           H  
ATOM   2760 HB3 LALA   194       2.441  -2.590 -13.821  0.00  0.00           H  
ATOM   2761 C   LALA   194      -0.184  -0.352 -14.217  0.00  0.00           C  
ATOM   2762 O   LALA   194      -1.102  -0.822 -14.888  0.00  0.00           O  
ATOM   2763 N   LVAL   195      -0.392   0.635 -13.337  0.00  0.00           N  
ATOM   2764 H   LVAL   195       0.397   0.928 -12.774  0.00  0.00           H  
ATOM   2765 CA  LVAL   195      -1.719   1.197 -13.015  0.00  0.00           C  
ATOM   2766 HA  LVAL   195      -2.433   0.831 -13.753  0.00  0.00           H  
ATOM   2767 CB  LVAL   195      -2.227   0.719 -11.633  0.00  0.00           C  
ATOM   2768 HB  LVAL   195      -1.689   1.263 -10.860  0.00  0.00           H  
ATOM   2769 CG1 LVAL   195      -3.729   0.998 -11.479  0.00  0.00           C  
ATOM   2770 HG11LVAL   195      -4.076   0.638 -10.511  0.00  0.00           H  
ATOM   2771 HG12LVAL   195      -3.928   2.068 -11.530  0.00  0.00           H  
ATOM   2772 HG13LVAL   195      -4.288   0.484 -12.260  0.00  0.00           H  
ATOM   2773 CG2 LVAL   195      -2.004  -0.779 -11.372  0.00  0.00           C  
ATOM   2774 HG21LVAL   195      -2.464  -1.065 -10.425  0.00  0.00           H  
ATOM   2775 HG22LVAL   195      -2.432  -1.375 -12.175  0.00  0.00           H  
ATOM   2776 HG23LVAL   195      -0.939  -0.996 -11.302  0.00  0.00           H  
ATOM   2777 C   LVAL   195      -1.712   2.730 -13.118  0.00  0.00           C  
ATOM   2778 O   LVAL   195      -0.755   3.393 -12.717  0.00  0.00           O  
ATOM   2779 N   LSER   196      -2.767   3.308 -13.690  0.00  0.00           N  
ATOM   2780 H   LSER   196      -3.531   2.702 -13.975  0.00  0.00           H  
ATOM   2781 CA  LSER   196      -2.939   4.750 -13.902  0.00  0.00           C  
ATOM   2782 HA  LSER   196      -2.038   5.149 -14.364  0.00  0.00           H  
ATOM   2783 CB  LSER   196      -4.094   4.961 -14.881  0.00  0.00           C  
ATOM   2784 HB2 LSER   196      -3.849   4.498 -15.838  0.00  0.00           H  
ATOM   2785 HB3 LSER   196      -4.995   4.502 -14.480  0.00  0.00           H  
ATOM   2786 OG  LSER   196      -4.321   6.338 -15.065  0.00  0.00           O  
ATOM   2787 HG  LSER   196      -4.499   6.503 -16.009  0.00  0.00           H  
ATOM   2788 C   LSER   196      -3.200   5.531 -12.606  0.00  0.00           C  
ATOM   2789 O   LSER   196      -3.990   5.102 -11.763  0.00  0.00           O  
ATOM   2790 N   LLEU   197      -2.583   6.712 -12.471  0.00  0.00           N  
ATOM   2791 H   LLEU   197      -2.012   7.044 -13.241  0.00  0.00           H  
ATOM   2792 CA  LLEU   197      -2.794   7.652 -11.358  0.00  0.00           C  
ATOM   2793 HA  LLEU   197      -3.198   7.104 -10.506  0.00  0.00           H  
ATOM   2794 CB  LLEU   197      -1.444   8.267 -10.921  0.00  0.00           C  
ATOM   2795 HB2 LLEU   197      -0.875   8.547 -11.805  0.00  0.00           H  
ATOM   2796 HB3 LLEU   197      -1.643   9.184 -10.366  0.00  0.00           H  
ATOM   2797 CG  LLEU   197      -0.581   7.393  -9.991  0.00  0.00           C  
ATOM   2798 HG  LLEU   197      -1.134   7.225  -9.070  0.00  0.00           H  
ATOM   2799 CD1 LLEU   197      -0.183   6.031 -10.556  0.00  0.00           C  
ATOM   2800 HD11LLEU   197      -1.064   5.401 -10.660  0.00  0.00           H  
ATOM   2801 HD12LLEU   197       0.300   6.146 -11.523  0.00  0.00           H  
ATOM   2802 HD13LLEU   197       0.504   5.531  -9.874  0.00  0.00           H  
ATOM   2803 CD2 LLEU   197       0.700   8.148  -9.634  0.00  0.00           C  
ATOM   2804 HD21LLEU   197       1.344   7.530  -9.010  0.00  0.00           H  
ATOM   2805 HD22LLEU   197       1.247   8.397 -10.543  0.00  0.00           H  
ATOM   2806 HD23LLEU   197       0.452   9.071  -9.112  0.00  0.00           H  
ATOM   2807 C   LLEU   197      -3.851   8.728 -11.692  0.00  0.00           C  
ATOM   2808 O   LLEU   197      -3.937   9.746 -11.007  0.00  0.00           O  
ATOM   2809 N   LGLU   198      -4.668   8.534 -12.733  0.00  0.00           N  
ATOM   2810 H   LGLU   198      -4.540   7.715 -13.315  0.00  0.00           H  
ATOM   2811 CA  LGLU   198      -5.752   9.467 -13.064  0.00  0.00           C  
ATOM   2812 HA  LGLU   198      -5.298  10.437 -13.244  0.00  0.00           H  
ATOM   2813 CB  LGLU   198      -6.475   9.036 -14.349  0.00  0.00           C  
ATOM   2814 HB2 LGLU   198      -6.741   7.985 -14.255  0.00  0.00           H  
ATOM   2815 HB3 LGLU   198      -7.395   9.610 -14.455  0.00  0.00           H  
ATOM   2816 CG  LGLU   198      -5.631   9.214 -15.622  0.00  0.00           C  
ATOM   2817 HG2 LGLU   198      -4.634   8.802 -15.472  0.00  0.00           H  
ATOM   2818 HG3 LGLU   198      -6.106   8.654 -16.431  0.00  0.00           H  
ATOM   2819 CD  LGLU   198      -5.498  10.677 -16.041  0.00  0.00           C  
ATOM   2820 OE1 LGLU   198      -6.399  11.193 -16.735  0.00  0.00           O  
ATOM   2821 OE2 LGLU   198      -4.478  11.318 -15.680  0.00  0.00           O  
ATOM   2822 C   LGLU   198      -6.736   9.630 -11.887  0.00  0.00           C  
ATOM   2823 O   LGLU   198      -7.241   8.646 -11.333  0.00  0.00           O  
ATOM   2824 N   LGLY   199      -6.978  10.881 -11.487  0.00  0.00           N  
ATOM   2825 H   LGLY   199      -6.581  11.640 -12.027  0.00  0.00           H  
ATOM   2826 CA  LGLY   199      -7.724  11.249 -10.278  0.00  0.00           C  
ATOM   2827 HA2 LGLY   199      -7.899  12.323 -10.317  0.00  0.00           H  
ATOM   2828 HA3 LGLY   199      -8.692  10.757 -10.267  0.00  0.00           H  
ATOM   2829 C   LGLY   199      -7.011  10.966  -8.948  0.00  0.00           C  
ATOM   2830 O   LGLY   199      -7.678  10.717  -7.945  0.00  0.00           O  
ATOM   2831 N   LHIE   200      -5.675  10.975  -8.926  0.00  0.00           N  
ATOM   2832 H   LHIE   200      -5.190  11.060  -9.811  0.00  0.00           H  
ATOM   2833 CA  LHIE   200      -4.844  10.973  -7.710  0.00  0.00           C  
ATOM   2834 HA  LHIE   200      -5.450  11.279  -6.856  0.00  0.00           H  
ATOM   2835 CB  LHIE   200      -4.359   9.547  -7.399  0.00  0.00           C  
ATOM   2836 HB2 LHIE   200      -5.219   8.934  -7.131  0.00  0.00           H  
ATOM   2837 HB3 LHIE   200      -3.907   9.126  -8.298  0.00  0.00           H  
ATOM   2838 CG  LHIE   200      -3.347   9.479  -6.282  0.00  0.00           C  
ATOM   2839 ND1 LHIE   200      -3.403  10.180  -5.075  0.00  0.00           N  
ATOM   2840 CE1 LHIE   200      -2.218   9.986  -4.472  0.00  0.00           C  
ATOM   2841 HE1 LHIE   200      -1.909  10.448  -3.542  0.00  0.00           H  
ATOM   2842 NE2 LHIE   200      -1.486   9.109  -5.175  0.00  0.00           N  
ATOM   2843 HE2 LHIE   200      -0.531   8.838  -4.961  0.00  0.00           H  
ATOM   2844 CD2 LHIE   200      -2.178   8.784  -6.321  0.00  0.00           C  
ATOM   2845 HD2 LHIE   200      -1.832   8.175  -7.141  0.00  0.00           H  
ATOM   2846 C   LHIE   200      -3.737  12.037  -7.843  0.00  0.00           C  
ATOM   2847 O   LHIE   200      -2.565  11.741  -8.103  0.00  0.00           O  
ATOM   2848 N   LTYR   201      -4.150  13.304  -7.735  0.00  0.00           N  
ATOM   2849 H   LTYR   201      -5.115  13.455  -7.452  0.00  0.00           H  
ATOM   2850 CA  LTYR   201      -3.335  14.504  -7.970  0.00  0.00           C  
ATOM   2851 HA  LTYR   201      -2.322  14.202  -8.227  0.00  0.00           H  
ATOM   2852 CB  LTYR   201      -3.907  15.348  -9.125  0.00  0.00           C  
ATOM   2853 HB2 LTYR   201      -4.767  15.893  -8.733  0.00  0.00           H  
ATOM   2854 HB3 LTYR   201      -3.166  16.097  -9.404  0.00  0.00           H  
ATOM   2855 CG  LTYR   201      -4.359  14.644 -10.393  0.00  0.00           C  
ATOM   2856 CD1 LTYR   201      -3.666  13.536 -10.924  0.00  0.00           C  
ATOM   2857 HD1 LTYR   201      -2.798  13.147 -10.413  0.00  0.00           H  
ATOM   2858 CE1 LTYR   201      -4.122  12.913 -12.102  0.00  0.00           C  
ATOM   2859 HE1 LTYR   201      -3.606  12.049 -12.495  0.00  0.00           H  
ATOM   2860 CZ  LTYR   201      -5.282  13.397 -12.745  0.00  0.00           C  
ATOM   2861 OH  LTYR   201      -5.799  12.763 -13.826  0.00  0.00           O  
ATOM   2862 HH  LTYR   201      -5.132  12.355 -14.409  0.00  0.00           H  
ATOM   2863 CE2 LTYR   201      -5.970  14.505 -12.220  0.00  0.00           C  
ATOM   2864 HE2 LTYR   201      -6.855  14.874 -12.717  0.00  0.00           H  
ATOM   2865 CD2 LTYR   201      -5.500  15.136 -11.057  0.00  0.00           C  
ATOM   2866 HD2 LTYR   201      -6.031  15.997 -10.669  0.00  0.00           H  
ATOM   2867 C   LTYR   201      -3.270  15.403  -6.728  0.00  0.00           C  
ATOM   2868 O   LTYR   201      -4.191  15.406  -5.907  0.00  0.00           O  
ATOM   2869 N   LPHE   202      -2.244  16.253  -6.631  0.00  0.00           N  
ATOM   2870 H   LPHE   202      -1.526  16.253  -7.343  0.00  0.00           H  
ATOM   2871 CA  LPHE   202      -2.208  17.274  -5.582  0.00  0.00           C  
ATOM   2872 HA  LPHE   202      -2.278  16.742  -4.635  0.00  0.00           H  
ATOM   2873 CB  LPHE   202      -0.862  18.005  -5.587  0.00  0.00           C  
ATOM   2874 HB2 LPHE   202      -0.063  17.274  -5.712  0.00  0.00           H  
ATOM   2875 HB3 LPHE   202      -0.820  18.692  -6.434  0.00  0.00           H  
ATOM   2876 CG  LPHE   202      -0.614  18.762  -4.297  0.00  0.00           C  
ATOM   2877 CD1 LPHE   202      -1.023  20.102  -4.162  0.00  0.00           C  
ATOM   2878 HD1 LPHE   202      -1.499  20.613  -4.989  0.00  0.00           H  
ATOM   2879 CE1 LPHE   202      -0.821  20.779  -2.947  0.00  0.00           C  
ATOM   2880 HE1 LPHE   202      -1.131  21.810  -2.858  0.00  0.00           H  
ATOM   2881 CZ  LPHE   202      -0.200  20.125  -1.867  0.00  0.00           C  
ATOM   2882 HZ  LPHE   202      -0.021  20.647  -0.938  0.00  0.00           H  
ATOM   2883 CE2 LPHE   202       0.209  18.787  -1.999  0.00  0.00           C  
ATOM   2884 HE2 LPHE   202       0.703  18.290  -1.175  0.00  0.00           H  
ATOM   2885 CD2 LPHE   202      -0.008  18.104  -3.209  0.00  0.00           C  
ATOM   2886 HD2 LPHE   202       0.300  17.071  -3.308  0.00  0.00           H  
ATOM   2887 C   LPHE   202      -3.398  18.259  -5.730  0.00  0.00           C  
ATOM   2888 O   LPHE   202      -3.683  18.679  -6.856  0.00  0.00           O  
ATOM   2889 N   LPRO   203      -4.114  18.635  -4.650  0.00  0.00           N  
ATOM   2890 CD  LPRO   203      -3.984  18.100  -3.300  0.00  0.00           C  
ATOM   2891 HD2 LPRO   203      -3.211  18.648  -2.759  0.00  0.00           H  
ATOM   2892 HD3 LPRO   203      -3.768  17.032  -3.297  0.00  0.00           H  
ATOM   2893 CG  LPRO   203      -5.341  18.324  -2.646  0.00  0.00           C  
ATOM   2894 HG2 LPRO   203      -5.263  18.396  -1.564  0.00  0.00           H  
ATOM   2895 HG3 LPRO   203      -6.016  17.516  -2.930  0.00  0.00           H  
ATOM   2896 CB  LPRO   203      -5.794  19.632  -3.290  0.00  0.00           C  
ATOM   2897 HB2 LPRO   203      -5.270  20.473  -2.838  0.00  0.00           H  
ATOM   2898 HB3 LPRO   203      -6.869  19.774  -3.212  0.00  0.00           H  
ATOM   2899 CA  LPRO   203      -5.327  19.458  -4.736  0.00  0.00           C  
ATOM   2900 HA  LPRO   203      -6.079  18.879  -5.271  0.00  0.00           H  
ATOM   2901 C   LPRO   203      -5.164  20.816  -5.444  0.00  0.00           C  
ATOM   2902 O   LPRO   203      -4.116  21.460  -5.363  0.00  0.00           O  
ATOM   2903 N   LARG   204      -6.235  21.284  -6.102  0.00  0.00           N  
ATOM   2904 H   LARG   204      -7.067  20.698  -6.117  0.00  0.00           H  
ATOM   2905 CA  LARG   204      -6.290  22.523  -6.908  0.00  0.00           C  
ATOM   2906 HA  LARG   204      -7.286  22.549  -7.357  0.00  0.00           H  
ATOM   2907 CB  LARG   204      -6.195  23.780  -6.007  0.00  0.00           C  
ATOM   2908 HB2 LARG   204      -5.204  23.832  -5.557  0.00  0.00           H  
ATOM   2909 HB3 LARG   204      -6.331  24.667  -6.627  0.00  0.00           H  
ATOM   2910 CG  LARG   204      -7.268  23.797  -4.899  0.00  0.00           C  
ATOM   2911 HG2 LARG   204      -8.248  23.741  -5.372  0.00  0.00           H  
ATOM   2912 HG3 LARG   204      -7.151  22.928  -4.250  0.00  0.00           H  
ATOM   2913 CD  LARG   204      -7.235  25.060  -4.025  0.00  0.00           C  
ATOM   2914 HD2 LARG   204      -7.325  25.939  -4.667  0.00  0.00           H  
ATOM   2915 HD3 LARG   204      -8.104  25.028  -3.365  0.00  0.00           H  
ATOM   2916 NE  LARG   204      -6.004  25.161  -3.215  0.00  0.00           N  
ATOM   2917 HE  LARG   204      -5.188  24.671  -3.549  0.00  0.00           H  
ATOM   2918 CZ  LARG   204      -5.838  25.856  -2.102  0.00  0.00           C  
ATOM   2919 NH1 LARG   204      -6.788  26.531  -1.517  0.00  0.00           N  
ATOM   2920 HH11LARG   204      -7.725  26.530  -1.889  0.00  0.00           H  
ATOM   2921 HH12LARG   204      -6.573  26.984  -0.634  0.00  0.00           H  
ATOM   2922 NH2 LARG   204      -4.677  25.876  -1.522  0.00  0.00           N  
ATOM   2923 HH21LARG   204      -3.915  25.321  -1.883  0.00  0.00           H  
ATOM   2924 HH22LARG   204      -4.575  26.401  -0.659  0.00  0.00           H  
ATOM   2925 C   LARG   204      -5.341  22.525  -8.127  0.00  0.00           C  
ATOM   2926 O   LARG   204      -4.915  23.594  -8.577  0.00  0.00           O  
ATOM   2927 N   LTHR   205      -5.035  21.336  -8.667  0.00  0.00           N  
ATOM   2928 H   LTHR   205      -5.444  20.517  -8.235  0.00  0.00           H  
ATOM   2929 CA  LTHR   205      -4.267  21.118  -9.914  0.00  0.00           C  
ATOM   2930 HA  LTHR   205      -4.162  22.074 -10.425  0.00  0.00           H  
ATOM   2931 CB  LTHR   205      -2.840  20.592  -9.657  0.00  0.00           C  
ATOM   2932 HB  LTHR   205      -2.281  20.694 -10.586  0.00  0.00           H  
ATOM   2933 CG2 LTHR   205      -2.071  21.336  -8.567  0.00  0.00           C  
ATOM   2934 HG21LTHR   205      -1.046  20.968  -8.534  0.00  0.00           H  
ATOM   2935 HG22LTHR   205      -2.055  22.402  -8.792  0.00  0.00           H  
ATOM   2936 HG23LTHR   205      -2.536  21.177  -7.594  0.00  0.00           H  
ATOM   2937 OG1 LTHR   205      -2.838  19.225  -9.327  0.00  0.00           O  
ATOM   2938 HG1 LTHR   205      -3.214  19.127  -8.431  0.00  0.00           H  
ATOM   2939 C   LTHR   205      -4.991  20.164 -10.881  0.00  0.00           C  
ATOM   2940 O   LTHR   205      -5.635  19.206 -10.454  0.00  0.00           O  
ATOM   2941 N   LASP   206      -4.880  20.407 -12.192  0.00  0.00           N  
ATOM   2942 H   LASP   206      -4.379  21.235 -12.477  0.00  0.00           H  
ATOM   2943 CA  LASP   206      -5.641  19.676 -13.225  0.00  0.00           C  
ATOM   2944 HA  LASP   206      -6.688  19.666 -12.919  0.00  0.00           H  
ATOM   2945 CB  LASP   206      -5.562  20.408 -14.585  0.00  0.00           C  
ATOM   2946 HB2 LASP   206      -6.320  19.969 -15.234  0.00  0.00           H  
ATOM   2947 HB3 LASP   206      -5.829  21.454 -14.436  0.00  0.00           H  
ATOM   2948 CG  LASP   206      -4.205  20.349 -15.311  0.00  0.00           C  
ATOM   2949 OD1 LASP   206      -3.146  20.439 -14.636  0.00  0.00           O  
ATOM   2950 OD2 LASP   206      -4.197  20.234 -16.561  0.00  0.00           O  
ATOM   2951 C   LASP   206      -5.227  18.205 -13.433  0.00  0.00           C  
ATOM   2952 O   LASP   206      -6.063  17.390 -13.824  0.00  0.00           O  
ATOM   2953 N   LSER   207      -3.943  17.885 -13.239  0.00  0.00           N  
ATOM   2954 H   LSER   207      -3.338  18.651 -12.981  0.00  0.00           H  
ATOM   2955 CA  LSER   207      -3.311  16.689 -13.829  0.00  0.00           C  
ATOM   2956 HA  LSER   207      -4.049  15.890 -13.895  0.00  0.00           H  
ATOM   2957 CB  LSER   207      -2.860  17.050 -15.255  0.00  0.00           C  
ATOM   2958 HB2 LSER   207      -2.472  16.158 -15.748  0.00  0.00           H  
ATOM   2959 HB3 LSER   207      -3.713  17.415 -15.829  0.00  0.00           H  
ATOM   2960 OG  LSER   207      -1.848  18.048 -15.224  0.00  0.00           O  
ATOM   2961 HG  LSER   207      -2.290  18.920 -15.149  0.00  0.00           H  
ATOM   2962 C   LSER   207      -2.104  16.136 -13.048  0.00  0.00           C  
ATOM   2963 O   LSER   207      -1.460  15.176 -13.495  0.00  0.00           O  
ATOM   2964 N   LALA   208      -1.745  16.754 -11.914  0.00  0.00           N  
ATOM   2965 H   LALA   208      -2.356  17.473 -11.552  0.00  0.00           H  
ATOM   2966 CA  LALA   208      -0.444  16.584 -11.265  0.00  0.00           C  
ATOM   2967 HA  LALA   208       0.300  16.474 -12.056  0.00  0.00           H  
ATOM   2968 CB  LALA   208      -0.089  17.871 -10.506  0.00  0.00           C  
ATOM   2969 HB1 LALA   208      -0.257  18.744 -11.138  0.00  0.00           H  
ATOM   2970 HB2 LALA   208      -0.694  17.953  -9.605  0.00  0.00           H  
ATOM   2971 HB3 LALA   208       0.959  17.842 -10.212  0.00  0.00           H  
ATOM   2972 C   LALA   208      -0.342  15.318 -10.388  0.00  0.00           C  
ATOM   2973 O   LALA   208      -0.281  15.384  -9.156  0.00  0.00           O  
ATOM   2974 N   LLYS   209      -0.270  14.147 -11.027  0.00  0.00           N  
ATOM   2975 H   LLYS   209      -0.412  14.173 -12.032  0.00  0.00           H  
ATOM   2976 CA  LLYS   209       0.196  12.892 -10.403  0.00  0.00           C  
ATOM   2977 HA  LLYS   209      -0.394  12.723  -9.499  0.00  0.00           H  
ATOM   2978 CB  LLYS   209      -0.072  11.700 -11.344  0.00  0.00           C  
ATOM   2979 HB2 LLYS   209       0.228  10.779 -10.846  0.00  0.00           H  
ATOM   2980 HB3 LLYS   209      -1.151  11.638 -11.495  0.00  0.00           H  
ATOM   2981 CG  LLYS   209       0.587  11.747 -12.735  0.00  0.00           C  
ATOM   2982 HG2 LLYS   209       0.056  11.033 -13.365  0.00  0.00           H  
ATOM   2983 HG3 LLYS   209       0.452  12.736 -13.175  0.00  0.00           H  
ATOM   2984 CD  LLYS   209       2.078  11.368 -12.770  0.00  0.00           C  
ATOM   2985 HD2 LLYS   209       2.674  12.074 -12.197  0.00  0.00           H  
ATOM   2986 HD3 LLYS   209       2.211  10.368 -12.356  0.00  0.00           H  
ATOM   2987 CE  LLYS   209       2.547  11.411 -14.225  0.00  0.00           C  
ATOM   2988 HE2 LLYS   209       1.881  10.788 -14.828  0.00  0.00           H  
ATOM   2989 HE3 LLYS   209       2.456  12.440 -14.582  0.00  0.00           H  
ATOM   2990 NZ  LLYS   209       3.943  10.941 -14.377  0.00  0.00           N  
ATOM   2991 HZ1 LLYS   209       4.027   9.955 -14.138  0.00  0.00           H  
ATOM   2992 HZ2 LLYS   209       4.269  11.081 -15.325  0.00  0.00           H  
ATOM   2993 HZ3 LLYS   209       4.584  11.443 -13.759  0.00  0.00           H  
ATOM   2994 C   LLYS   209       1.665  12.983  -9.957  0.00  0.00           C  
ATOM   2995 O   LLYS   209       2.401  13.858 -10.424  0.00  0.00           O  
ATOM   2996 N   LALA   210       2.094  12.063  -9.092  0.00  0.00           N  
ATOM   2997 H   LALA   210       1.418  11.412  -8.715  0.00  0.00           H  
ATOM   2998 CA  LALA   210       3.483  11.928  -8.645  0.00  0.00           C  
ATOM   2999 HA  LALA   210       3.987  12.890  -8.757  0.00  0.00           H  
ATOM   3000 CB  LALA   210       3.488  11.589  -7.152  0.00  0.00           C  
ATOM   3001 HB1 LALA   210       3.007  12.393  -6.596  0.00  0.00           H  
ATOM   3002 HB2 LALA   210       2.961  10.652  -6.974  0.00  0.00           H  
ATOM   3003 HB3 LALA   210       4.514  11.488  -6.799  0.00  0.00           H  
ATOM   3004 C   LALA   210       4.270  10.884  -9.461  0.00  0.00           C  
ATOM   3005 O   LALA   210       3.837   9.742  -9.631  0.00  0.00           O  
ATOM   3006 N   LASP   211       5.452  11.267  -9.943  0.00  0.00           N  
ATOM   3007 H   LASP   211       5.743  12.224  -9.760  0.00  0.00           H  
ATOM   3008 CA  LASP   211       6.416  10.380 -10.605  0.00  0.00           C  
ATOM   3009 HA  LASP   211       5.896   9.863 -11.411  0.00  0.00           H  
ATOM   3010 CB  LASP   211       7.544  11.234 -11.212  0.00  0.00           C  
ATOM   3011 HB2 LASP   211       7.977  11.836 -10.414  0.00  0.00           H  
ATOM   3012 HB3 LASP   211       8.328  10.580 -11.595  0.00  0.00           H  
ATOM   3013 CG  LASP   211       7.102  12.166 -12.346  0.00  0.00           C  
ATOM   3014 OD1 LASP   211       6.091  11.907 -13.037  0.00  0.00           O  
ATOM   3015 OD2 LASP   211       7.798  13.171 -12.607  0.00  0.00           O  
ATOM   3016 C   LASP   211       6.991   9.298  -9.663  0.00  0.00           C  
ATOM   3017 O   LASP   211       7.014   9.477  -8.447  0.00  0.00           O  
ATOM   3018 N   LLEU   212       7.452   8.170 -10.227  0.00  0.00           N  
ATOM   3019 H   LLEU   212       7.425   8.139 -11.242  0.00  0.00           H  
ATOM   3020 CA  LLEU   212       7.977   6.953  -9.558  0.00  0.00           C  
ATOM   3021 HA  LLEU   212       8.188   6.253 -10.362  0.00  0.00           H  
ATOM   3022 CB  LLEU   212       9.339   7.267  -8.902  0.00  0.00           C  
ATOM   3023 HB2 LLEU   212       9.976   7.755  -9.641  0.00  0.00           H  
ATOM   3024 HB3 LLEU   212       9.178   7.971  -8.087  0.00  0.00           H  
ATOM   3025 CG  LLEU   212      10.091   6.040  -8.342  0.00  0.00           C  
ATOM   3026 HG  LLEU   212       9.496   5.560  -7.566  0.00  0.00           H  
ATOM   3027 CD1 LLEU   212      10.413   5.018  -9.437  0.00  0.00           C  
ATOM   3028 HD11LLEU   212      10.913   5.508 -10.273  0.00  0.00           H  
ATOM   3029 HD12LLEU   212      11.058   4.236  -9.039  0.00  0.00           H  
ATOM   3030 HD13LLEU   212       9.497   4.552  -9.796  0.00  0.00           H  
ATOM   3031 CD2 LLEU   212      11.408   6.485  -7.707  0.00  0.00           C  
ATOM   3032 HD21LLEU   212      11.921   5.623  -7.283  0.00  0.00           H  
ATOM   3033 HD22LLEU   212      12.044   6.954  -8.456  0.00  0.00           H  
ATOM   3034 HD23LLEU   212      11.208   7.200  -6.908  0.00  0.00           H  
ATOM   3035 C   LLEU   212       7.001   6.199  -8.614  0.00  0.00           C  
ATOM   3036 O   LLEU   212       7.108   4.980  -8.446  0.00  0.00           O  
ATOM   3037 N   LSER   213       6.021   6.891  -8.037  0.00  0.00           N  
ATOM   3038 H   LSER   213       6.054   7.899  -8.149  0.00  0.00           H  
ATOM   3039 CA  LSER   213       4.949   6.324  -7.213  0.00  0.00           C  
ATOM   3040 HA  LSER   213       5.401   5.812  -6.364  0.00  0.00           H  
ATOM   3041 CB  LSER   213       4.093   7.469  -6.668  0.00  0.00           C  
ATOM   3042 HB2 LSER   213       4.728   8.228  -6.209  0.00  0.00           H  
ATOM   3043 HB3 LSER   213       3.545   7.928  -7.493  0.00  0.00           H  
ATOM   3044 OG  LSER   213       3.182   6.979  -5.707  0.00  0.00           O  
ATOM   3045 HG  LSER   213       2.355   7.496  -5.809  0.00  0.00           H  
ATOM   3046 C   LSER   213       4.071   5.313  -7.972  0.00  0.00           C  
ATOM   3047 O   LSER   213       3.996   5.337  -9.207  0.00  0.00           O  
ATOM   3048 N   LVAL   214       3.376   4.443  -7.234  0.00  0.00           N  
ATOM   3049 H   LVAL   214       3.451   4.524  -6.224  0.00  0.00           H  
ATOM   3050 CA  LVAL   214       2.380   3.492  -7.762  0.00  0.00           C  
ATOM   3051 HA  LVAL   214       2.082   3.826  -8.755  0.00  0.00           H  
ATOM   3052 CB  LVAL   214       2.938   2.060  -7.906  0.00  0.00           C  
ATOM   3053 HB  LVAL   214       2.162   1.449  -8.364  0.00  0.00           H  
ATOM   3054 CG1 LVAL   214       4.155   2.001  -8.830  0.00  0.00           C  
ATOM   3055 HG11LVAL   214       4.430   0.959  -8.987  0.00  0.00           H  
ATOM   3056 HG12LVAL   214       3.894   2.453  -9.786  0.00  0.00           H  
ATOM   3057 HG13LVAL   214       4.996   2.535  -8.390  0.00  0.00           H  
ATOM   3058 CG2 LVAL   214       3.299   1.410  -6.565  0.00  0.00           C  
ATOM   3059 HG21LVAL   214       4.052   2.006  -6.050  0.00  0.00           H  
ATOM   3060 HG22LVAL   214       2.415   1.326  -5.934  0.00  0.00           H  
ATOM   3061 HG23LVAL   214       3.686   0.409  -6.747  0.00  0.00           H  
ATOM   3062 C   LVAL   214       1.113   3.462  -6.907  0.00  0.00           C  
ATOM   3063 O   LVAL   214       1.144   3.816  -5.728  0.00  0.00           O  
ATOM   3064 N   LVAL   215       0.006   2.996  -7.482  0.00  0.00           N  
ATOM   3065 H   LVAL   215       0.055   2.756  -8.468  0.00  0.00           H  
ATOM   3066 CA  LVAL   215      -1.246   2.682  -6.765  0.00  0.00           C  
ATOM   3067 HA  LVAL   215      -1.167   3.041  -5.744  0.00  0.00           H  
ATOM   3068 CB  LVAL   215      -2.450   3.417  -7.388  0.00  0.00           C  
ATOM   3069 HB  LVAL   215      -3.327   3.191  -6.787  0.00  0.00           H  
ATOM   3070 CG1 LVAL   215      -2.242   4.936  -7.366  0.00  0.00           C  
ATOM   3071 HG11LVAL   215      -3.114   5.438  -7.782  0.00  0.00           H  
ATOM   3072 HG12LVAL   215      -2.095   5.269  -6.342  0.00  0.00           H  
ATOM   3073 HG13LVAL   215      -1.368   5.204  -7.957  0.00  0.00           H  
ATOM   3074 CG2 LVAL   215      -2.752   2.996  -8.828  0.00  0.00           C  
ATOM   3075 HG21LVAL   215      -3.668   3.480  -9.170  0.00  0.00           H  
ATOM   3076 HG22LVAL   215      -1.937   3.288  -9.487  0.00  0.00           H  
ATOM   3077 HG23LVAL   215      -2.887   1.918  -8.876  0.00  0.00           H  
ATOM   3078 C   LVAL   215      -1.465   1.166  -6.660  0.00  0.00           C  
ATOM   3079 O   LVAL   215      -0.912   0.401  -7.455  0.00  0.00           O  
ATOM   3080 N   LGLY   216      -2.251   0.704  -5.684  0.00  0.00           N  
ATOM   3081 H   LGLY   216      -2.666   1.351  -5.019  0.00  0.00           H  
ATOM   3082 CA  LGLY   216      -2.544  -0.726  -5.531  0.00  0.00           C  
ATOM   3083 HA2 LGLY   216      -2.901  -1.095  -6.493  0.00  0.00           H  
ATOM   3084 HA3 LGLY   216      -1.625  -1.257  -5.291  0.00  0.00           H  
ATOM   3085 C   LGLY   216      -3.585  -1.073  -4.453  0.00  0.00           C  
ATOM   3086 O   LGLY   216      -3.825  -0.268  -3.550  0.00  0.00           O  
ATOM   3087 N   LPRO   217      -4.223  -2.256  -4.548  0.00  0.00           N  
ATOM   3088 CD  LPRO   217      -4.015  -3.256  -5.590  0.00  0.00           C  
ATOM   3089 HD2 LPRO   217      -2.964  -3.541  -5.661  0.00  0.00           H  
ATOM   3090 HD3 LPRO   217      -4.364  -2.864  -6.546  0.00  0.00           H  
ATOM   3091 CG  LPRO   217      -4.864  -4.464  -5.198  0.00  0.00           C  
ATOM   3092 HG2 LPRO   217      -4.272  -5.138  -4.580  0.00  0.00           H  
ATOM   3093 HG3 LPRO   217      -5.251  -4.987  -6.072  0.00  0.00           H  
ATOM   3094 CB  LPRO   217      -5.986  -3.838  -4.370  0.00  0.00           C  
ATOM   3095 HB2 LPRO   217      -6.437  -4.557  -3.685  0.00  0.00           H  
ATOM   3096 HB3 LPRO   217      -6.745  -3.433  -5.039  0.00  0.00           H  
ATOM   3097 CA  LPRO   217      -5.291  -2.683  -3.643  0.00  0.00           C  
ATOM   3098 HA  LPRO   217      -6.007  -1.872  -3.516  0.00  0.00           H  
ATOM   3099 C   LPRO   217      -4.798  -3.112  -2.250  0.00  0.00           C  
ATOM   3100 O   LPRO   217      -3.631  -3.475  -2.058  0.00  0.00           O  
ATOM   3101 N   LMET   218      -5.729  -3.123  -1.290  0.00  0.00           N  
ATOM   3102 H   LMET   218      -6.655  -2.774  -1.526  0.00  0.00           H  
ATOM   3103 CA  LMET   218      -5.540  -3.562   0.101  0.00  0.00           C  
ATOM   3104 HA  LMET   218      -4.662  -4.204   0.152  0.00  0.00           H  
ATOM   3105 CB  LMET   218      -5.287  -2.340   1.003  0.00  0.00           C  
ATOM   3106 HB2 LMET   218      -6.147  -1.670   0.944  0.00  0.00           H  
ATOM   3107 HB3 LMET   218      -5.177  -2.678   2.033  0.00  0.00           H  
ATOM   3108 CG  LMET   218      -4.022  -1.563   0.608  0.00  0.00           C  
ATOM   3109 HG2 LMET   218      -3.153  -2.192   0.799  0.00  0.00           H  
ATOM   3110 HG3 LMET   218      -4.053  -1.351  -0.459  0.00  0.00           H  
ATOM   3111 SD  LMET   218      -3.781   0.038   1.419  0.00  0.00           S  
ATOM   3112 CE  LMET   218      -3.491  -0.468   3.134  0.00  0.00           C  
ATOM   3113 HE1 LMET   218      -2.627  -1.129   3.183  0.00  0.00           H  
ATOM   3114 HE2 LMET   218      -3.298   0.418   3.738  0.00  0.00           H  
ATOM   3115 HE3 LMET   218      -4.371  -0.978   3.525  0.00  0.00           H  
ATOM   3116 C   LMET   218      -6.754  -4.391   0.574  0.00  0.00           C  
ATOM   3117 O   LMET   218      -7.892  -4.061   0.238  0.00  0.00           O  
ATOM   3118 N   LALA   219      -6.528  -5.481   1.319  0.00  0.00           N  
ATOM   3119 H   LALA   219      -5.578  -5.657   1.636  0.00  0.00           H  
ATOM   3120 CA  LALA   219      -7.547  -6.489   1.655  0.00  0.00           C  
ATOM   3121 HA  LALA   219      -8.496  -5.988   1.845  0.00  0.00           H  
ATOM   3122 CB  LALA   219      -7.739  -7.399   0.432  0.00  0.00           C  
ATOM   3123 HB1 LALA   219      -8.542  -8.111   0.621  0.00  0.00           H  
ATOM   3124 HB2 LALA   219      -8.013  -6.803  -0.439  0.00  0.00           H  
ATOM   3125 HB3 LALA   219      -6.819  -7.945   0.223  0.00  0.00           H  
ATOM   3126 C   LALA   219      -7.187  -7.335   2.902  0.00  0.00           C  
ATOM   3127 O   LALA   219      -6.084  -7.239   3.441  0.00  0.00           O  
ATOM   3128 N   LARG   220      -8.095  -8.220   3.347  0.00  0.00           N  
ATOM   3129 H   LARG   220      -9.008  -8.243   2.895  0.00  0.00           H  
ATOM   3130 CA  LARG   220      -7.809  -9.283   4.336  0.00  0.00           C  
ATOM   3131 HA  LARG   220      -6.984  -8.967   4.976  0.00  0.00           H  
ATOM   3132 CB  LARG   220      -9.034  -9.517   5.238  0.00  0.00           C  
ATOM   3133 HB2 LARG   220      -9.913  -9.701   4.620  0.00  0.00           H  
ATOM   3134 HB3 LARG   220      -8.861 -10.407   5.845  0.00  0.00           H  
ATOM   3135 CG  LARG   220      -9.299  -8.351   6.203  0.00  0.00           C  
ATOM   3136 HG2 LARG   220      -8.385  -8.125   6.754  0.00  0.00           H  
ATOM   3137 HG3 LARG   220      -9.602  -7.463   5.646  0.00  0.00           H  
ATOM   3138 CD  LARG   220     -10.390  -8.739   7.211  0.00  0.00           C  
ATOM   3139 HD2 LARG   220     -10.091  -9.660   7.713  0.00  0.00           H  
ATOM   3140 HD3 LARG   220     -10.471  -7.961   7.972  0.00  0.00           H  
ATOM   3141 NE  LARG   220     -11.695  -8.952   6.556  0.00  0.00           N  
ATOM   3142 HE  LARG   220     -11.927  -9.899   6.266  0.00  0.00           H  
ATOM   3143 CZ  LARG   220     -12.568  -8.020   6.235  0.00  0.00           C  
ATOM   3144 NH1 LARG   220     -12.390  -6.769   6.548  0.00  0.00           N  
ATOM   3145 HH11LARG   220     -11.571  -6.487   7.073  0.00  0.00           H  
ATOM   3146 HH12LARG   220     -12.958  -6.059   6.100  0.00  0.00           H  
ATOM   3147 NH2 LARG   220     -13.651  -8.319   5.584  0.00  0.00           N  
ATOM   3148 HH21LARG   220     -13.818  -9.260   5.254  0.00  0.00           H  
ATOM   3149 HH22LARG   220     -14.368  -7.610   5.485  0.00  0.00           H  
ATOM   3150 C   LARG   220      -7.353 -10.614   3.716  0.00  0.00           C  
ATOM   3151 O   LARG   220      -7.103 -11.562   4.460  0.00  0.00           O  
ATOM   3152 N   LTHR   221      -7.249 -10.718   2.389  0.00  0.00           N  
ATOM   3153 H   LTHR   221      -7.438  -9.905   1.824  0.00  0.00           H  
ATOM   3154 CA  LTHR   221      -6.899 -11.966   1.679  0.00  0.00           C  
ATOM   3155 HA  LTHR   221      -6.331 -12.599   2.359  0.00  0.00           H  
ATOM   3156 CB  LTHR   221      -8.152 -12.756   1.238  0.00  0.00           C  
ATOM   3157 HB  LTHR   221      -7.843 -13.768   0.984  0.00  0.00           H  
ATOM   3158 CG2 LTHR   221      -9.271 -12.859   2.274  0.00  0.00           C  
ATOM   3159 HG21LTHR   221      -8.883 -13.307   3.189  0.00  0.00           H  
ATOM   3160 HG22LTHR   221      -9.692 -11.878   2.493  0.00  0.00           H  
ATOM   3161 HG23LTHR   221     -10.059 -13.500   1.884  0.00  0.00           H  
ATOM   3162 OG1 LTHR   221      -8.707 -12.187   0.081  0.00  0.00           O  
ATOM   3163 HG1 LTHR   221      -9.429 -11.592   0.358  0.00  0.00           H  
ATOM   3164 C   LTHR   221      -6.025 -11.697   0.441  0.00  0.00           C  
ATOM   3165 O   LTHR   221      -6.096 -10.601  -0.121  0.00  0.00           O  
ATOM   3166 N   LPRO   222      -5.234 -12.679  -0.041  0.00  0.00           N  
ATOM   3167 CD  LPRO   222      -4.955 -13.955   0.605  0.00  0.00           C  
ATOM   3168 HD2 LPRO   222      -5.864 -14.479   0.892  0.00  0.00           H  
ATOM   3169 HD3 LPRO   222      -4.340 -13.783   1.486  0.00  0.00           H  
ATOM   3170 CG  LPRO   222      -4.178 -14.791  -0.406  0.00  0.00           C  
ATOM   3171 HG2 LPRO   222      -4.869 -15.409  -0.979  0.00  0.00           H  
ATOM   3172 HG3 LPRO   222      -3.427 -15.412   0.084  0.00  0.00           H  
ATOM   3173 CB  LPRO   222      -3.543 -13.759  -1.332  0.00  0.00           C  
ATOM   3174 HB2 LPRO   222      -3.430 -14.172  -2.333  0.00  0.00           H  
ATOM   3175 HB3 LPRO   222      -2.570 -13.464  -0.947  0.00  0.00           H  
ATOM   3176 CA  LPRO   222      -4.496 -12.556  -1.300  0.00  0.00           C  
ATOM   3177 HA  LPRO   222      -3.912 -11.635  -1.300  0.00  0.00           H  
ATOM   3178 C   LPRO   222      -5.412 -12.546  -2.535  0.00  0.00           C  
ATOM   3179 O   LPRO   222      -5.165 -11.802  -3.486  0.00  0.00           O  
ATOM   3180 N   LALA   223      -6.475 -13.356  -2.538  0.00  0.00           N  
ATOM   3181 H   LALA   223      -6.661 -13.921  -1.722  0.00  0.00           H  
ATOM   3182 CA  LALA   223      -7.342 -13.531  -3.703  0.00  0.00           C  
ATOM   3183 HA  LALA   223      -6.718 -13.766  -4.567  0.00  0.00           H  
ATOM   3184 CB  LALA   223      -8.251 -14.733  -3.437  0.00  0.00           C  
ATOM   3185 HB1 LALA   223      -8.906 -14.525  -2.593  0.00  0.00           H  
ATOM   3186 HB2 LALA   223      -8.852 -14.942  -4.321  0.00  0.00           H  
ATOM   3187 HB3 LALA   223      -7.651 -15.613  -3.210  0.00  0.00           H  
ATOM   3188 C   LALA   223      -8.142 -12.258  -4.048  0.00  0.00           C  
ATOM   3189 O   LALA   223      -8.310 -11.939  -5.228  0.00  0.00           O  
ATOM   3190 N   LASP   224      -8.563 -11.488  -3.038  0.00  0.00           N  
ATOM   3191 H   LASP   224      -8.437 -11.823  -2.089  0.00  0.00           H  
ATOM   3192 CA  LASP   224      -9.222 -10.191  -3.236  0.00  0.00           C  
ATOM   3193 HA  LASP   224     -10.086 -10.333  -3.888  0.00  0.00           H  
ATOM   3194 CB  LASP   224      -9.720  -9.633  -1.895  0.00  0.00           C  
ATOM   3195 HB2 LASP   224      -8.849  -9.470  -1.259  0.00  0.00           H  
ATOM   3196 HB3 LASP   224     -10.187  -8.663  -2.073  0.00  0.00           H  
ATOM   3197 CG  LASP   224     -10.717 -10.511  -1.130  0.00  0.00           C  
ATOM   3198 OD1 LASP   224     -10.799 -10.327   0.106  0.00  0.00           O  
ATOM   3199 OD2 LASP   224     -11.409 -11.373  -1.716  0.00  0.00           O  
ATOM   3200 C   LASP   224      -8.290  -9.159  -3.903  0.00  0.00           C  
ATOM   3201 O   LASP   224      -8.735  -8.403  -4.768  0.00  0.00           O  
ATOM   3202 N   LLEU   225      -6.990  -9.154  -3.564  0.00  0.00           N  
ATOM   3203 H   LLEU   225      -6.675  -9.816  -2.867  0.00  0.00           H  
ATOM   3204 CA  LLEU   225      -5.993  -8.301  -4.232  0.00  0.00           C  
ATOM   3205 HA  LLEU   225      -6.337  -7.266  -4.199  0.00  0.00           H  
ATOM   3206 CB  LLEU   225      -4.614  -8.398  -3.552  0.00  0.00           C  
ATOM   3207 HB2 LLEU   225      -4.241  -9.417  -3.651  0.00  0.00           H  
ATOM   3208 HB3 LLEU   225      -3.929  -7.752  -4.104  0.00  0.00           H  
ATOM   3209 CG  LLEU   225      -4.545  -8.012  -2.068  0.00  0.00           C  
ATOM   3210 HG  LLEU   225      -5.151  -8.694  -1.480  0.00  0.00           H  
ATOM   3211 CD1 LLEU   225      -3.090  -8.106  -1.607  0.00  0.00           C  
ATOM   3212 HD11LLEU   225      -3.005  -7.730  -0.591  0.00  0.00           H  
ATOM   3213 HD12LLEU   225      -2.764  -9.145  -1.637  0.00  0.00           H  
ATOM   3214 HD13LLEU   225      -2.453  -7.502  -2.251  0.00  0.00           H  
ATOM   3215 CD2 LLEU   225      -5.013  -6.585  -1.813  0.00  0.00           C  
ATOM   3216 HD21LLEU   225      -4.418  -5.897  -2.406  0.00  0.00           H  
ATOM   3217 HD22LLEU   225      -6.068  -6.483  -2.065  0.00  0.00           H  
ATOM   3218 HD23LLEU   225      -4.885  -6.352  -0.759  0.00  0.00           H  
ATOM   3219 C   LLEU   225      -5.836  -8.679  -5.708  0.00  0.00           C  
ATOM   3220 O   LLEU   225      -5.812  -7.801  -6.573  0.00  0.00           O  
ATOM   3221 N   LALA   226      -5.756  -9.982  -5.998  0.00  0.00           N  
ATOM   3222 H   LALA   226      -5.773 -10.647  -5.232  0.00  0.00           H  
ATOM   3223 CA  LALA   226      -5.659 -10.486  -7.364  0.00  0.00           C  
ATOM   3224 HA  LALA   226      -4.799 -10.017  -7.844  0.00  0.00           H  
ATOM   3225 CB  LALA   226      -5.424 -12.000  -7.322  0.00  0.00           C  
ATOM   3226 HB1 LALA   226      -4.516 -12.219  -6.768  0.00  0.00           H  
ATOM   3227 HB2 LALA   226      -6.267 -12.502  -6.847  0.00  0.00           H  
ATOM   3228 HB3 LALA   226      -5.311 -12.376  -8.337  0.00  0.00           H  
ATOM   3229 C   LALA   226      -6.900 -10.134  -8.200  0.00  0.00           C  
ATOM   3230 O   LALA   226      -6.766  -9.855  -9.390  0.00  0.00           O  
ATOM   3231 N   LLEU   227      -8.093 -10.102  -7.599  0.00  0.00           N  
ATOM   3232 H   LLEU   227      -8.154 -10.407  -6.632  0.00  0.00           H  
ATOM   3233 CA  LLEU   227      -9.307  -9.633  -8.266  0.00  0.00           C  
ATOM   3234 HA  LLEU   227      -9.358 -10.107  -9.247  0.00  0.00           H  
ATOM   3235 CB  LLEU   227     -10.523 -10.094  -7.441  0.00  0.00           C  
ATOM   3236 HB2 LLEU   227     -10.542 -11.185  -7.427  0.00  0.00           H  
ATOM   3237 HB3 LLEU   227     -10.406  -9.749  -6.413  0.00  0.00           H  
ATOM   3238 CG  LLEU   227     -11.872  -9.575  -7.969  0.00  0.00           C  
ATOM   3239 HG  LLEU   227     -11.893  -8.488  -7.907  0.00  0.00           H  
ATOM   3240 CD1 LLEU   227     -12.128 -10.001  -9.415  0.00  0.00           C  
ATOM   3241 HD11LLEU   227     -12.091 -11.087  -9.498  0.00  0.00           H  
ATOM   3242 HD12LLEU   227     -13.105  -9.642  -9.714  0.00  0.00           H  
ATOM   3243 HD13LLEU   227     -11.390  -9.557 -10.082  0.00  0.00           H  
ATOM   3244 CD2 LLEU   227     -13.012 -10.120  -7.115  0.00  0.00           C  
ATOM   3245 HD21LLEU   227     -13.066 -11.203  -7.213  0.00  0.00           H  
ATOM   3246 HD22LLEU   227     -12.850  -9.863  -6.068  0.00  0.00           H  
ATOM   3247 HD23LLEU   227     -13.958  -9.688  -7.439  0.00  0.00           H  
ATOM   3248 C   LLEU   227      -9.286  -8.111  -8.501  0.00  0.00           C  
ATOM   3249 O   LLEU   227      -9.506  -7.649  -9.621  0.00  0.00           O  
ATOM   3250 N   LALA   228      -9.002  -7.320  -7.463  0.00  0.00           N  
ATOM   3251 H   LALA   228      -8.827  -7.750  -6.558  0.00  0.00           H  
ATOM   3252 CA  LALA   228      -9.031  -5.859  -7.538  0.00  0.00           C  
ATOM   3253 HA  LALA   228     -10.014  -5.549  -7.895  0.00  0.00           H  
ATOM   3254 CB  LALA   228      -8.845  -5.315  -6.120  0.00  0.00           C  
ATOM   3255 HB1 LALA   228      -9.640  -5.697  -5.477  0.00  0.00           H  
ATOM   3256 HB2 LALA   228      -7.883  -5.638  -5.720  0.00  0.00           H  
ATOM   3257 HB3 LALA   228      -8.891  -4.226  -6.132  0.00  0.00           H  
ATOM   3258 C   LALA   228      -7.987  -5.283  -8.515  0.00  0.00           C  
ATOM   3259 O   LALA   228      -8.272  -4.311  -9.223  0.00  0.00           O  
ATOM   3260 N   LLEU   229      -6.798  -5.889  -8.603  0.00  0.00           N  
ATOM   3261 H   LLEU   229      -6.595  -6.658  -7.969  0.00  0.00           H  
ATOM   3262 CA  LLEU   229      -5.780  -5.507  -9.585  0.00  0.00           C  
ATOM   3263 HA  LLEU   229      -5.682  -4.422  -9.554  0.00  0.00           H  
ATOM   3264 CB  LLEU   229      -4.427  -6.110  -9.164  0.00  0.00           C  
ATOM   3265 HB2 LLEU   229      -4.186  -5.758  -8.160  0.00  0.00           H  
ATOM   3266 HB3 LLEU   229      -4.530  -7.193  -9.112  0.00  0.00           H  
ATOM   3267 CG  LLEU   229      -3.254  -5.760 -10.101  0.00  0.00           C  
ATOM   3268 HG  LLEU   229      -3.467  -6.119 -11.108  0.00  0.00           H  
ATOM   3269 CD1 LLEU   229      -2.994  -4.251 -10.142  0.00  0.00           C  
ATOM   3270 HD11LLEU   229      -2.836  -3.873  -9.133  0.00  0.00           H  
ATOM   3271 HD12LLEU   229      -2.110  -4.050 -10.749  0.00  0.00           H  
ATOM   3272 HD13LLEU   229      -3.839  -3.730 -10.588  0.00  0.00           H  
ATOM   3273 CD2 LLEU   229      -1.977  -6.437  -9.603  0.00  0.00           C  
ATOM   3274 HD21LLEU   229      -1.166  -6.249 -10.309  0.00  0.00           H  
ATOM   3275 HD22LLEU   229      -1.699  -6.043  -8.628  0.00  0.00           H  
ATOM   3276 HD23LLEU   229      -2.129  -7.512  -9.529  0.00  0.00           H  
ATOM   3277 C   LLEU   229      -6.197  -5.876 -11.022  0.00  0.00           C  
ATOM   3278 O   LLEU   229      -6.101  -5.032 -11.911  0.00  0.00           O  
ATOM   3279 N   LASP   230      -6.748  -7.074 -11.252  0.00  0.00           N  
ATOM   3280 H   LASP   230      -6.836  -7.726 -10.481  0.00  0.00           H  
ATOM   3281 CA  LASP   230      -7.237  -7.512 -12.575  0.00  0.00           C  
ATOM   3282 HA  LASP   230      -6.411  -7.435 -13.284  0.00  0.00           H  
ATOM   3283 CB  LASP   230      -7.662  -8.987 -12.472  0.00  0.00           C  
ATOM   3284 HB2 LASP   230      -6.916  -9.519 -11.885  0.00  0.00           H  
ATOM   3285 HB3 LASP   230      -8.615  -9.054 -11.943  0.00  0.00           H  
ATOM   3286 CG  LASP   230      -7.765  -9.728 -13.808  0.00  0.00           C  
ATOM   3287 OD1 LASP   230      -8.379 -10.822 -13.833  0.00  0.00           O  
ATOM   3288 OD2 LASP   230      -7.172  -9.304 -14.826  0.00  0.00           O  
ATOM   3289 C   LASP   230      -8.396  -6.642 -13.113  0.00  0.00           C  
ATOM   3290 O   LASP   230      -8.580  -6.511 -14.324  0.00  0.00           O  
ATOM   3291 N   LILE   231      -9.154  -5.991 -12.223  0.00  0.00           N  
ATOM   3292 H   LILE   231      -9.017  -6.227 -11.246  0.00  0.00           H  
ATOM   3293 CA  LILE   231     -10.188  -5.000 -12.568  0.00  0.00           C  
ATOM   3294 HA  LILE   231     -10.753  -5.368 -13.425  0.00  0.00           H  
ATOM   3295 CB  LILE   231     -11.167  -4.860 -11.375  0.00  0.00           C  
ATOM   3296 HB  LILE   231     -10.579  -4.771 -10.461  0.00  0.00           H  
ATOM   3297 CG2 LILE   231     -12.064  -3.609 -11.471  0.00  0.00           C  
ATOM   3298 HG21LILE   231     -12.766  -3.576 -10.641  0.00  0.00           H  
ATOM   3299 HG22LILE   231     -11.468  -2.699 -11.418  0.00  0.00           H  
ATOM   3300 HG23LILE   231     -12.619  -3.617 -12.407  0.00  0.00           H  
ATOM   3301 CG1 LILE   231     -12.041  -6.133 -11.276  0.00  0.00           C  
ATOM   3302 HG12LILE   231     -12.796  -6.123 -12.062  0.00  0.00           H  
ATOM   3303 HG13LILE   231     -11.423  -7.019 -11.427  0.00  0.00           H  
ATOM   3304 CD1 LILE   231     -12.727  -6.293  -9.916  0.00  0.00           C  
ATOM   3305 HD11LILE   231     -13.258  -7.243  -9.890  0.00  0.00           H  
ATOM   3306 HD12LILE   231     -11.984  -6.282  -9.119  0.00  0.00           H  
ATOM   3307 HD13LILE   231     -13.445  -5.493  -9.753  0.00  0.00           H  
ATOM   3308 C   LILE   231      -9.592  -3.640 -12.984  0.00  0.00           C  
ATOM   3309 O   LILE   231     -10.143  -2.981 -13.872  0.00  0.00           O  
ATOM   3310 N   LTHR   232      -8.504  -3.195 -12.345  0.00  0.00           N  
ATOM   3311 H   LTHR   232      -8.047  -3.834 -11.705  0.00  0.00           H  
ATOM   3312 CA  LTHR   232      -8.029  -1.789 -12.363  0.00  0.00           C  
ATOM   3313 HA  LTHR   232      -8.793  -1.161 -12.822  0.00  0.00           H  
ATOM   3314 CB  LTHR   232      -7.821  -1.267 -10.929  0.00  0.00           C  
ATOM   3315 HB  LTHR   232      -7.348  -0.287 -10.983  0.00  0.00           H  
ATOM   3316 CG2 LTHR   232      -9.125  -1.115 -10.149  0.00  0.00           C  
ATOM   3317 HG21LTHR   232      -9.788  -0.426 -10.670  0.00  0.00           H  
ATOM   3318 HG22LTHR   232      -9.620  -2.079 -10.034  0.00  0.00           H  
ATOM   3319 HG23LTHR   232      -8.910  -0.707  -9.161  0.00  0.00           H  
ATOM   3320 OG1 LTHR   232      -6.988  -2.124 -10.177  0.00  0.00           O  
ATOM   3321 HG1 LTHR   232      -7.526  -2.888  -9.893  0.00  0.00           H  
ATOM   3322 C   LTHR   232      -6.746  -1.532 -13.167  0.00  0.00           C  
ATOM   3323 O   LTHR   232      -6.526  -0.401 -13.606  0.00  0.00           O  
ATOM   3324 N   LSER   233      -5.916  -2.554 -13.383  0.00  0.00           N  
ATOM   3325 H   LSER   233      -6.154  -3.449 -12.966  0.00  0.00           H  
ATOM   3326 CA  LSER   233      -4.623  -2.469 -14.079  0.00  0.00           C  
ATOM   3327 HA  LSER   233      -4.029  -1.691 -13.604  0.00  0.00           H  
ATOM   3328 CB  LSER   233      -3.897  -3.805 -13.892  0.00  0.00           C  
ATOM   3329 HB2 LSER   233      -3.784  -4.002 -12.827  0.00  0.00           H  
ATOM   3330 HB3 LSER   233      -4.489  -4.609 -14.329  0.00  0.00           H  
ATOM   3331 OG  LSER   233      -2.618  -3.791 -14.482  0.00  0.00           O  
ATOM   3332 HG  LSER   233      -2.134  -4.555 -14.100  0.00  0.00           H  
ATOM   3333 C   LSER   233      -4.731  -2.114 -15.570  0.00  0.00           C  
ATOM   3334 O   LSER   233      -5.766  -2.339 -16.201  0.00  0.00           O  
ATOM   3335 N   LLYS   234      -3.649  -1.596 -16.169  0.00  0.00           N  
ATOM   3336 H   LLYS   234      -2.813  -1.467 -15.602  0.00  0.00           H  
ATOM   3337 CA  LLYS   234      -3.541  -1.384 -17.628  0.00  0.00           C  
ATOM   3338 HA  LLYS   234      -4.406  -0.820 -17.977  0.00  0.00           H  
ATOM   3339 CB  LLYS   234      -2.263  -0.604 -17.948  0.00  0.00           C  
ATOM   3340 HB2 LLYS   234      -1.411  -1.136 -17.519  0.00  0.00           H  
ATOM   3341 HB3 LLYS   234      -2.129  -0.582 -19.028  0.00  0.00           H  
ATOM   3342 CG  LLYS   234      -2.278   0.845 -17.449  0.00  0.00           C  
ATOM   3343 HG2 LLYS   234      -3.069   1.404 -17.950  0.00  0.00           H  
ATOM   3344 HG3 LLYS   234      -2.444   0.872 -16.372  0.00  0.00           H  
ATOM   3345 CD  LLYS   234      -0.920   1.467 -17.776  0.00  0.00           C  
ATOM   3346 HD2 LLYS   234      -0.135   0.812 -17.392  0.00  0.00           H  
ATOM   3347 HD3 LLYS   234      -0.810   1.557 -18.859  0.00  0.00           H  
ATOM   3348 CE  LLYS   234      -0.778   2.838 -17.125  0.00  0.00           C  
ATOM   3349 HE2 LLYS   234      -1.490   3.535 -17.574  0.00  0.00           H  
ATOM   3350 HE3 LLYS   234      -1.010   2.737 -16.060  0.00  0.00           H  
ATOM   3351 NZ  LLYS   234       0.611   3.318 -17.270  0.00  0.00           N  
ATOM   3352 HZ1 LLYS   234       1.237   2.581 -16.947  0.00  0.00           H  
ATOM   3353 HZ2 LLYS   234       0.852   3.539 -18.220  0.00  0.00           H  
ATOM   3354 HZ3 LLYS   234       0.793   4.096 -16.638  0.00  0.00           H  
ATOM   3355 C   LLYS   234      -3.515  -2.685 -18.436  0.00  0.00           C  
ATOM   3356 O   LLYS   234      -3.706  -2.642 -19.653  0.00  0.00           O  
ATOM   3357 N   LVAL   235      -3.261  -3.821 -17.786  0.00  0.00           N  
ATOM   3358 H   LVAL   235      -3.127  -3.763 -16.785  0.00  0.00           H  
ATOM   3359 CA  LVAL   235      -3.250  -5.166 -18.385  0.00  0.00           C  
ATOM   3360 HA  LVAL   235      -3.486  -5.084 -19.442  0.00  0.00           H  
ATOM   3361 CB  LVAL   235      -1.853  -5.821 -18.300  0.00  0.00           C  
ATOM   3362 HB  LVAL   235      -1.915  -6.808 -18.757  0.00  0.00           H  
ATOM   3363 CG1 LVAL   235      -0.819  -5.015 -19.092  0.00  0.00           C  
ATOM   3364 HG11LVAL   235      -0.671  -4.031 -18.649  0.00  0.00           H  
ATOM   3365 HG12LVAL   235       0.132  -5.549 -19.100  0.00  0.00           H  
ATOM   3366 HG13LVAL   235      -1.155  -4.906 -20.123  0.00  0.00           H  
ATOM   3367 CG2 LVAL   235      -1.340  -6.003 -16.866  0.00  0.00           C  
ATOM   3368 HG21LVAL   235      -0.391  -6.537 -16.888  0.00  0.00           H  
ATOM   3369 HG22LVAL   235      -1.189  -5.033 -16.393  0.00  0.00           H  
ATOM   3370 HG23LVAL   235      -2.052  -6.589 -16.287  0.00  0.00           H  
ATOM   3371 C   LVAL   235      -4.315  -6.060 -17.732  0.00  0.00           C  
ATOM   3372 O   LVAL   235      -4.669  -5.830 -16.570  0.00  0.00           O  
ATOM   3373 N   LPRO   236      -4.806  -7.117 -18.406  0.00  0.00           N  
ATOM   3374 CD  LPRO   236      -4.701  -7.391 -19.835  0.00  0.00           C  
ATOM   3375 HD2 LPRO   236      -3.746  -7.075 -20.255  0.00  0.00           H  
ATOM   3376 HD3 LPRO   236      -5.524  -6.902 -20.355  0.00  0.00           H  
ATOM   3377 CG  LPRO   236      -4.857  -8.897 -19.986  0.00  0.00           C  
ATOM   3378 HG2 LPRO   236      -3.878  -9.359 -19.899  0.00  0.00           H  
ATOM   3379 HG3 LPRO   236      -5.326  -9.163 -20.934  0.00  0.00           H  
ATOM   3380 CB  LPRO   236      -5.729  -9.277 -18.789  0.00  0.00           C  
ATOM   3381 HB2 LPRO   236      -5.577 -10.315 -18.499  0.00  0.00           H  
ATOM   3382 HB3 LPRO   236      -6.776  -9.098 -19.032  0.00  0.00           H  
ATOM   3383 CA  LPRO   236      -5.288  -8.299 -17.695  0.00  0.00           C  
ATOM   3384 HA  LPRO   236      -6.134  -8.047 -17.054  0.00  0.00           H  
ATOM   3385 C   LPRO   236      -4.140  -8.859 -16.842  0.00  0.00           C  
ATOM   3386 O   LPRO   236      -3.029  -9.041 -17.344  0.00  0.00           O  
ATOM   3387 N   LLEU   237      -4.384  -9.098 -15.553  0.00  0.00           N  
ATOM   3388 H   LLEU   237      -5.340  -8.991 -15.220  0.00  0.00           H  
ATOM   3389 CA  LLEU   237      -3.363  -9.551 -14.601  0.00  0.00           C  
ATOM   3390 HA  LLEU   237      -2.491  -8.905 -14.692  0.00  0.00           H  
ATOM   3391 CB  LLEU   237      -3.929  -9.378 -13.177  0.00  0.00           C  
ATOM   3392 HB2 LLEU   237      -4.028  -8.310 -12.975  0.00  0.00           H  
ATOM   3393 HB3 LLEU   237      -4.927  -9.806 -13.155  0.00  0.00           H  
ATOM   3394 CG  LLEU   237      -3.119 -10.031 -12.039  0.00  0.00           C  
ATOM   3395 HG  LLEU   237      -3.012 -11.102 -12.211  0.00  0.00           H  
ATOM   3396 CD1 LLEU   237      -1.735  -9.420 -11.899  0.00  0.00           C  
ATOM   3397 HD11LLEU   237      -1.250  -9.757 -10.985  0.00  0.00           H  
ATOM   3398 HD12LLEU   237      -1.128  -9.744 -12.737  0.00  0.00           H  
ATOM   3399 HD13LLEU   237      -1.792  -8.331 -11.895  0.00  0.00           H  
ATOM   3400 CD2 LLEU   237      -3.863  -9.846 -10.723  0.00  0.00           C  
ATOM   3401 HD21LLEU   237      -4.139  -8.802 -10.602  0.00  0.00           H  
ATOM   3402 HD22LLEU   237      -4.763 -10.455 -10.751  0.00  0.00           H  
ATOM   3403 HD23LLEU   237      -3.244 -10.155  -9.883  0.00  0.00           H  
ATOM   3404 C   LLEU   237      -2.962 -11.008 -14.906  0.00  0.00           C  
ATOM   3405 O   LLEU   237      -3.802 -11.895 -14.709  0.00  0.00           O  
ATOM   3406 N   LPRO   238      -1.720 -11.293 -15.354  0.00  0.00           N  
ATOM   3407 CD  LPRO   238      -0.636 -10.360 -15.647  0.00  0.00           C  
ATOM   3408 HD2 LPRO   238      -0.440  -9.694 -14.810  0.00  0.00           H  
ATOM   3409 HD3 LPRO   238      -0.875  -9.773 -16.530  0.00  0.00           H  
ATOM   3410 CG  LPRO   238       0.604 -11.205 -15.937  0.00  0.00           C  
ATOM   3411 HG2 LPRO   238       1.182 -11.344 -15.026  0.00  0.00           H  
ATOM   3412 HG3 LPRO   238       1.226 -10.754 -16.711  0.00  0.00           H  
ATOM   3413 CB  LPRO   238       0.024 -12.541 -16.391  0.00  0.00           C  
ATOM   3414 HB2 LPRO   238       0.704 -13.371 -16.193  0.00  0.00           H  
ATOM   3415 HB3 LPRO   238      -0.205 -12.484 -17.456  0.00  0.00           H  
ATOM   3416 CA  LPRO   238      -1.280 -12.660 -15.599  0.00  0.00           C  
ATOM   3417 HA  LPRO   238      -2.017 -13.177 -16.212  0.00  0.00           H  
ATOM   3418 C   LPRO   238      -1.114 -13.408 -14.271  0.00  0.00           C  
ATOM   3419 O   LPRO   238      -0.383 -12.978 -13.376  0.00  0.00           O  
ATOM   3420 N   LGLN   239      -1.818 -14.530 -14.133  0.00  0.00           N  
ATOM   3421 H   LGLN   239      -2.433 -14.802 -14.890  0.00  0.00           H  
ATOM   3422 CA  LGLN   239      -1.802 -15.348 -12.917  0.00  0.00           C  
ATOM   3423 HA  LGLN   239      -1.726 -14.672 -12.067  0.00  0.00           H  
ATOM   3424 CB  LGLN   239      -3.138 -16.100 -12.767  0.00  0.00           C  
ATOM   3425 HB2 LGLN   239      -3.298 -16.728 -13.645  0.00  0.00           H  
ATOM   3426 HB3 LGLN   239      -3.093 -16.740 -11.884  0.00  0.00           H  
ATOM   3427 CG  LGLN   239      -4.318 -15.112 -12.614  0.00  0.00           C  
ATOM   3428 HG2 LGLN   239      -4.223 -14.570 -11.675  0.00  0.00           H  
ATOM   3429 HG3 LGLN   239      -4.279 -14.376 -13.416  0.00  0.00           H  
ATOM   3430 CD  LGLN   239      -5.700 -15.761 -12.660  0.00  0.00           C  
ATOM   3431 OE1 LGLN   239      -5.909 -16.900 -12.259  0.00  0.00           O  
ATOM   3432 NE2 LGLN   239      -6.696 -15.060 -13.148  0.00  0.00           N  
ATOM   3433 HE21LGLN   239      -7.607 -15.484 -13.203  0.00  0.00           H  
ATOM   3434 HE22LGLN   239      -6.569 -14.075 -13.364  0.00  0.00           H  
ATOM   3435 C   LGLN   239      -0.554 -16.253 -12.873  0.00  0.00           C  
ATOM   3436 O   LGLN   239      -0.050 -16.705 -13.908  0.00  0.00           O  
ATOM   3437 N   LSER   240      -0.016 -16.489 -11.676  0.00  0.00           N  
ATOM   3438 H   LSER   240      -0.461 -16.069 -10.866  0.00  0.00           H  
ATOM   3439 CA  LSER   240       1.299 -17.109 -11.474  0.00  0.00           C  
ATOM   3440 HA  LSER   240       2.024 -16.547 -12.065  0.00  0.00           H  
ATOM   3441 CB  LSER   240       1.716 -16.972 -10.009  0.00  0.00           C  
ATOM   3442 HB2 LSER   240       1.663 -15.926  -9.706  0.00  0.00           H  
ATOM   3443 HB3 LSER   240       1.040 -17.557  -9.386  0.00  0.00           H  
ATOM   3444 OG  LSER   240       3.040 -17.439  -9.851  0.00  0.00           O  
ATOM   3445 HG  LSER   240       3.624 -16.681 -10.108  0.00  0.00           H  
ATOM   3446 C   LSER   240       1.371 -18.580 -11.910  0.00  0.00           C  
ATOM   3447 O   LSER   240       0.413 -19.349 -11.756  0.00  0.00           O  
ATOM   3448 N   LARG   241       2.536 -19.003 -12.417  0.00  0.00           N  
ATOM   3449 H   LARG   241       3.280 -18.316 -12.520  0.00  0.00           H  
ATOM   3450 CA  LARG   241       2.844 -20.414 -12.725  0.00  0.00           C  
ATOM   3451 HA  LARG   241       1.922 -20.921 -13.007  0.00  0.00           H  
ATOM   3452 CB  LARG   241       3.826 -20.476 -13.910  0.00  0.00           C  
ATOM   3453 HB2 LARG   241       4.687 -19.846 -13.687  0.00  0.00           H  
ATOM   3454 HB3 LARG   241       4.185 -21.499 -14.034  0.00  0.00           H  
ATOM   3455 CG  LARG   241       3.206 -20.022 -15.244  0.00  0.00           C  
ATOM   3456 HG2 LARG   241       2.801 -19.015 -15.139  0.00  0.00           H  
ATOM   3457 HG3 LARG   241       3.991 -19.994 -16.001  0.00  0.00           H  
ATOM   3458 CD  LARG   241       2.098 -20.974 -15.719  0.00  0.00           C  
ATOM   3459 HD2 LARG   241       2.510 -21.979 -15.826  0.00  0.00           H  
ATOM   3460 HD3 LARG   241       1.308 -21.020 -14.971  0.00  0.00           H  
ATOM   3461 NE  LARG   241       1.487 -20.513 -16.977  0.00  0.00           N  
ATOM   3462 HE  LARG   241       0.895 -19.697 -16.910  0.00  0.00           H  
ATOM   3463 CZ  LARG   241       1.503 -21.134 -18.143  0.00  0.00           C  
ATOM   3464 NH1 LARG   241       2.196 -22.214 -18.366  0.00  0.00           N  
ATOM   3465 HH11LARG   241       2.751 -22.652 -17.643  0.00  0.00           H  
ATOM   3466 HH12LARG   241       2.190 -22.700 -19.250  0.00  0.00           H  
ATOM   3467 NH2 LARG   241       0.809 -20.647 -19.131  0.00  0.00           N  
ATOM   3468 HH21LARG   241       0.333 -19.760 -19.008  0.00  0.00           H  
ATOM   3469 HH22LARG   241       0.707 -21.182 -19.980  0.00  0.00           H  
ATOM   3470 C   LARG   241       3.350 -21.225 -11.524  0.00  0.00           C  
ATOM   3471 O   LARG   241       3.488 -22.441 -11.646  0.00  0.00           O  
ATOM   3472 N   LILE   242       3.588 -20.592 -10.373  0.00  0.00           N  
ATOM   3473 H   LILE   242       3.448 -19.588 -10.345  0.00  0.00           H  
ATOM   3474 CA  LILE   242       4.009 -21.256  -9.129  0.00  0.00           C  
ATOM   3475 HA  LILE   242       4.776 -21.995  -9.364  0.00  0.00           H  
ATOM   3476 CB  LILE   242       4.620 -20.217  -8.155  0.00  0.00           C  
ATOM   3477 HB  LILE   242       3.845 -19.489  -7.912  0.00  0.00           H  
ATOM   3478 CG2 LILE   242       5.067 -20.894  -6.844  0.00  0.00           C  
ATOM   3479 HG21LILE   242       4.242 -21.431  -6.379  0.00  0.00           H  
ATOM   3480 HG22LILE   242       5.885 -21.589  -7.036  0.00  0.00           H  
ATOM   3481 HG23LILE   242       5.407 -20.144  -6.130  0.00  0.00           H  
ATOM   3482 CG1 LILE   242       5.803 -19.450  -8.800  0.00  0.00           C  
ATOM   3483 HG12LILE   242       6.660 -20.115  -8.901  0.00  0.00           H  
ATOM   3484 HG13LILE   242       5.532 -19.104  -9.796  0.00  0.00           H  
ATOM   3485 CD1 LILE   242       6.224 -18.205  -8.015  0.00  0.00           C  
ATOM   3486 HD11LILE   242       7.001 -17.675  -8.567  0.00  0.00           H  
ATOM   3487 HD12LILE   242       5.370 -17.541  -7.879  0.00  0.00           H  
ATOM   3488 HD13LILE   242       6.623 -18.492  -7.045  0.00  0.00           H  
ATOM   3489 C   LILE   242       2.802 -21.981  -8.504  0.00  0.00           C  
ATOM   3490 O   LILE   242       1.823 -21.333  -8.143  0.00  0.00           O  
ATOM   3491 N   LALA   243       2.840 -23.309  -8.370  0.00  0.00           N  
ATOM   3492 H   LALA   243       3.670 -23.797  -8.691  0.00  0.00           H  
ATOM   3493 CA  LALA   243       1.734 -24.112  -7.823  0.00  0.00           C  
ATOM   3494 HA  LALA   243       0.832 -23.500  -7.761  0.00  0.00           H  
ATOM   3495 CB  LALA   243       1.452 -25.254  -8.806  0.00  0.00           C  
ATOM   3496 HB1 LALA   243       0.588 -25.826  -8.467  0.00  0.00           H  
ATOM   3497 HB2 LALA   243       1.242 -24.848  -9.797  0.00  0.00           H  
ATOM   3498 HB3 LALA   243       2.317 -25.914  -8.864  0.00  0.00           H  
ATOM   3499 C   LALA   243       2.001 -24.659  -6.407  0.00  0.00           C  
ATOM   3500 O   LALA   243       1.076 -24.774  -5.601  0.00  0.00           O  
ATOM   3501 N   LASN   244       3.259 -24.991  -6.106  0.00  0.00           N  
ATOM   3502 H   LASN   244       3.963 -24.826  -6.818  0.00  0.00           H  
ATOM   3503 CA  LASN   244       3.754 -25.487  -4.815  0.00  0.00           C  
ATOM   3504 HA  LASN   244       3.017 -25.296  -4.032  0.00  0.00           H  
ATOM   3505 CB  LASN   244       4.030 -27.004  -4.914  0.00  0.00           C  
ATOM   3506 HB2 LASN   244       4.892 -27.146  -5.562  0.00  0.00           H  
ATOM   3507 HB3 LASN   244       4.282 -27.383  -3.924  0.00  0.00           H  
ATOM   3508 CG  LASN   244       2.904 -27.861  -5.472  0.00  0.00           C  
ATOM   3509 OD1 LASN   244       3.104 -28.712  -6.329  0.00  0.00           O  
ATOM   3510 ND2 LASN   244       1.695 -27.700  -5.007  0.00  0.00           N  
ATOM   3511 HD21LASN   244       0.939 -28.229  -5.416  0.00  0.00           H  
ATOM   3512 HD22LASN   244       1.527 -27.048  -4.252  0.00  0.00           H  
ATOM   3513 C   LASN   244       5.049 -24.735  -4.456  0.00  0.00           C  
ATOM   3514 O   LASN   244       5.663 -24.148  -5.344  0.00  0.00           O  
ATOM   3515 N   LLEU   245       5.525 -24.792  -3.208  0.00  0.00           N  
ATOM   3516 H   LLEU   245       5.011 -25.293  -2.492  0.00  0.00           H  
ATOM   3517 CA  LLEU   245       6.834 -24.220  -2.835  0.00  0.00           C  
ATOM   3518 HA  LLEU   245       6.946 -23.262  -3.342  0.00  0.00           H  
ATOM   3519 CB  LLEU   245       6.874 -23.957  -1.317  0.00  0.00           C  
ATOM   3520 HB2 LLEU   245       6.596 -24.873  -0.800  0.00  0.00           H  
ATOM   3521 HB3 LLEU   245       7.892 -23.700  -1.021  0.00  0.00           H  
ATOM   3522 CG  LLEU   245       5.928 -22.832  -0.857  0.00  0.00           C  
ATOM   3523 HG  LLEU   245       4.922 -23.062  -1.198  0.00  0.00           H  
ATOM   3524 CD1 LLEU   245       5.905 -22.735   0.663  0.00  0.00           C  
ATOM   3525 HD11LLEU   245       5.562 -23.675   1.091  0.00  0.00           H  
ATOM   3526 HD12LLEU   245       6.901 -22.506   1.027  0.00  0.00           H  
ATOM   3527 HD13LLEU   245       5.223 -21.946   0.980  0.00  0.00           H  
ATOM   3528 CD2 LLEU   245       6.342 -21.461  -1.397  0.00  0.00           C  
ATOM   3529 HD21LLEU   245       7.388 -21.270  -1.157  0.00  0.00           H  
ATOM   3530 HD22LLEU   245       6.198 -21.423  -2.474  0.00  0.00           H  
ATOM   3531 HD23LLEU   245       5.735 -20.677  -0.943  0.00  0.00           H  
ATOM   3532 C   LLEU   245       8.043 -25.051  -3.323  0.00  0.00           C  
ATOM   3533 O   LLEU   245       9.173 -24.576  -3.249  0.00  0.00           O  
ATOM   3534 N   LSER   246       7.810 -26.238  -3.896  0.00  0.00           N  
ATOM   3535 H   LSER   246       6.871 -26.592  -3.870  0.00  0.00           H  
ATOM   3536 CA  LSER   246       8.833 -27.127  -4.466  0.00  0.00           C  
ATOM   3537 HA  LSER   246       9.429 -27.523  -3.644  0.00  0.00           H  
ATOM   3538 CB  LSER   246       8.169 -28.327  -5.167  0.00  0.00           C  
ATOM   3539 HB2 LSER   246       8.946 -28.936  -5.626  0.00  0.00           H  
ATOM   3540 HB3 LSER   246       7.666 -28.941  -4.424  0.00  0.00           H  
ATOM   3541 OG  LSER   246       7.230 -27.964  -6.173  0.00  0.00           O  
ATOM   3542 HG  LSER   246       6.656 -28.735  -6.343  0.00  0.00           H  
ATOM   3543 C   LSER   246       9.777 -26.400  -5.431  0.00  0.00           C  
ATOM   3544 O   LSER   246       9.378 -25.958  -6.509  0.00  0.00           O  
ATOM   3545 N   LGLY   247      11.048 -26.284  -5.059  0.00  0.00           N  
ATOM   3546 H   LGLY   247      11.308 -26.642  -4.146  0.00  0.00           H  
ATOM   3547 CA  LGLY   247      12.095 -25.632  -5.843  0.00  0.00           C  
ATOM   3548 HA2 LGLY   247      13.061 -25.958  -5.465  0.00  0.00           H  
ATOM   3549 HA3 LGLY   247      12.017 -25.959  -6.879  0.00  0.00           H  
ATOM   3550 C   LGLY   247      12.094 -24.100  -5.833  0.00  0.00           C  
ATOM   3551 O   LGLY   247      12.906 -23.530  -6.555  0.00  0.00           O  
ATOM   3552 N   LLEU   248      11.224 -23.422  -5.073  0.00  0.00           N  
ATOM   3553 H   LLEU   248      10.583 -23.932  -4.474  0.00  0.00           H  
ATOM   3554 CA  LLEU   248      11.148 -21.956  -5.088  0.00  0.00           C  
ATOM   3555 HA  LLEU   248      11.004 -21.647  -6.125  0.00  0.00           H  
ATOM   3556 CB  LLEU   248       9.927 -21.493  -4.269  0.00  0.00           C  
ATOM   3557 HB2 LLEU   248       9.041 -22.043  -4.592  0.00  0.00           H  
ATOM   3558 HB3 LLEU   248      10.109 -21.739  -3.222  0.00  0.00           H  
ATOM   3559 CG  LLEU   248       9.653 -19.981  -4.392  0.00  0.00           C  
ATOM   3560 HG  LLEU   248      10.585 -19.423  -4.307  0.00  0.00           H  
ATOM   3561 CD1 LLEU   248       8.984 -19.647  -5.726  0.00  0.00           C  
ATOM   3562 HD11LLEU   248       8.797 -18.576  -5.784  0.00  0.00           H  
ATOM   3563 HD12LLEU   248       9.635 -19.927  -6.553  0.00  0.00           H  
ATOM   3564 HD13LLEU   248       8.043 -20.188  -5.823  0.00  0.00           H  
ATOM   3565 CD2 LLEU   248       8.720 -19.503  -3.283  0.00  0.00           C  
ATOM   3566 HD21LLEU   248       9.132 -19.774  -2.312  0.00  0.00           H  
ATOM   3567 HD22LLEU   248       8.628 -18.419  -3.328  0.00  0.00           H  
ATOM   3568 HD23LLEU   248       7.738 -19.954  -3.403  0.00  0.00           H  
ATOM   3569 C   LLEU   248      12.457 -21.316  -4.584  0.00  0.00           C  
ATOM   3570 O   LLEU   248      12.899 -21.596  -3.468  0.00  0.00           O  
ATOM   3571 N   LARG   249      13.064 -20.449  -5.400  0.00  0.00           N  
ATOM   3572 H   LARG   249      12.625 -20.271  -6.302  0.00  0.00           H  
ATOM   3573 CA  LARG   249      14.338 -19.767  -5.128  0.00  0.00           C  
ATOM   3574 HA  LARG   249      14.975 -20.409  -4.517  0.00  0.00           H  
ATOM   3575 CB  LARG   249      15.060 -19.499  -6.460  0.00  0.00           C  
ATOM   3576 HB2 LARG   249      14.431 -18.853  -7.070  0.00  0.00           H  
ATOM   3577 HB3 LARG   249      15.994 -18.973  -6.255  0.00  0.00           H  
ATOM   3578 CG  LARG   249      15.380 -20.780  -7.250  0.00  0.00           C  
ATOM   3579 HG2 LARG   249      16.046 -21.409  -6.657  0.00  0.00           H  
ATOM   3580 HG3 LARG   249      14.465 -21.337  -7.454  0.00  0.00           H  
ATOM   3581 CD  LARG   249      16.059 -20.460  -8.588  0.00  0.00           C  
ATOM   3582 HD2 LARG   249      16.977 -19.906  -8.388  0.00  0.00           H  
ATOM   3583 HD3 LARG   249      16.322 -21.400  -9.076  0.00  0.00           H  
ATOM   3584 NE  LARG   249      15.179 -19.676  -9.476  0.00  0.00           N  
ATOM   3585 HE  LARG   249      14.211 -19.557  -9.195  0.00  0.00           H  
ATOM   3586 CZ  LARG   249      15.498 -19.126 -10.631  0.00  0.00           C  
ATOM   3587 NH1 LARG   249      16.679 -19.207 -11.170  0.00  0.00           N  
ATOM   3588 HH11LARG   249      17.431 -19.695 -10.698  0.00  0.00           H  
ATOM   3589 HH12LARG   249      16.860 -18.648 -11.994  0.00  0.00           H  
ATOM   3590 NH2 LARG   249      14.608 -18.448 -11.281  0.00  0.00           N  
ATOM   3591 HH21LARG   249      13.684 -18.373 -10.870  0.00  0.00           H  
ATOM   3592 HH22LARG   249      14.762 -18.225 -12.261  0.00  0.00           H  
ATOM   3593 C   LARG   249      14.100 -18.468  -4.355  0.00  0.00           C  
ATOM   3594 O   LARG   249      13.722 -17.450  -4.947  0.00  0.00           O  
ATOM   3595 N   LILE   250      14.305 -18.511  -3.038  0.00  0.00           N  
ATOM   3596 H   LILE   250      14.626 -19.389  -2.643  0.00  0.00           H  
ATOM   3597 CA  LILE   250      14.110 -17.379  -2.118  0.00  0.00           C  
ATOM   3598 HA  LILE   250      13.481 -16.632  -2.601  0.00  0.00           H  
ATOM   3599 CB  LILE   250      13.377 -17.843  -0.833  0.00  0.00           C  
ATOM   3600 HB  LILE   250      13.964 -18.646  -0.386  0.00  0.00           H  
ATOM   3601 CG2 LILE   250      13.271 -16.698   0.198  0.00  0.00           C  
ATOM   3602 HG21LILE   250      12.722 -15.857  -0.228  0.00  0.00           H  
ATOM   3603 HG22LILE   250      12.761 -17.035   1.098  0.00  0.00           H  
ATOM   3604 HG23LILE   250      14.261 -16.361   0.505  0.00  0.00           H  
ATOM   3605 CG1 LILE   250      11.970 -18.401  -1.165  0.00  0.00           C  
ATOM   3606 HG12LILE   250      11.334 -17.594  -1.532  0.00  0.00           H  
ATOM   3607 HG13LILE   250      12.052 -19.148  -1.954  0.00  0.00           H  
ATOM   3608 CD1 LILE   250      11.279 -19.086   0.022  0.00  0.00           C  
ATOM   3609 HD11LILE   250      10.365 -19.568  -0.323  0.00  0.00           H  
ATOM   3610 HD12LILE   250      11.937 -19.842   0.451  0.00  0.00           H  
ATOM   3611 HD13LILE   250      11.011 -18.358   0.786  0.00  0.00           H  
ATOM   3612 C   LILE   250      15.455 -16.718  -1.784  0.00  0.00           C  
ATOM   3613 O   LILE   250      16.372 -17.384  -1.296  0.00  0.00           O  
ATOM   3614 N   LLEU   251      15.547 -15.399  -1.975  0.00  0.00           N  
ATOM   3615 H   LLEU   251      14.759 -14.927  -2.408  0.00  0.00           H  
ATOM   3616 CA  LLEU   251      16.586 -14.562  -1.362  0.00  0.00           C  
ATOM   3617 HA  LLEU   251      17.471 -15.172  -1.182  0.00  0.00           H  
ATOM   3618 CB  LLEU   251      16.968 -13.432  -2.337  0.00  0.00           C  
ATOM   3619 HB2 LLEU   251      17.301 -13.867  -3.277  0.00  0.00           H  
ATOM   3620 HB3 LLEU   251      16.072 -12.846  -2.542  0.00  0.00           H  
ATOM   3621 CG  LLEU   251      18.066 -12.486  -1.816  0.00  0.00           C  
ATOM   3622 HG  LLEU   251      17.780 -12.090  -0.844  0.00  0.00           H  
ATOM   3623 CD1 LLEU   251      19.428 -13.173  -1.691  0.00  0.00           C  
ATOM   3624 HD11LLEU   251      19.728 -13.595  -2.650  0.00  0.00           H  
ATOM   3625 HD12LLEU   251      20.175 -12.454  -1.357  0.00  0.00           H  
ATOM   3626 HD13LLEU   251      19.375 -13.969  -0.951  0.00  0.00           H  
ATOM   3627 CD2 LLEU   251      18.229 -11.314  -2.782  0.00  0.00           C  
ATOM   3628 HD21LLEU   251      18.988 -10.634  -2.404  0.00  0.00           H  
ATOM   3629 HD22LLEU   251      18.524 -11.685  -3.762  0.00  0.00           H  
ATOM   3630 HD23LLEU   251      17.290 -10.770  -2.864  0.00  0.00           H  
ATOM   3631 C   LLEU   251      16.081 -14.018  -0.013  0.00  0.00           C  
ATOM   3632 O   LLEU   251      15.026 -13.389   0.030  0.00  0.00           O  
ATOM   3633 N   LLEU   252      16.819 -14.240   1.074  0.00  0.00           N  
ATOM   3634 H   LLEU   252      17.675 -14.774   0.960  0.00  0.00           H  
ATOM   3635 CA  LLEU   252      16.459 -13.838   2.439  0.00  0.00           C  
ATOM   3636 HA  LLEU   252      15.426 -13.488   2.452  0.00  0.00           H  
ATOM   3637 CB  LLEU   252      16.538 -15.090   3.334  0.00  0.00           C  
ATOM   3638 HB2 LLEU   252      15.763 -15.786   3.013  0.00  0.00           H  
ATOM   3639 HB3 LLEU   252      17.507 -15.566   3.176  0.00  0.00           H  
ATOM   3640 CG  LLEU   252      16.380 -14.837   4.845  0.00  0.00           C  
ATOM   3641 HG  LLEU   252      17.183 -14.192   5.201  0.00  0.00           H  
ATOM   3642 CD1 LLEU   252      15.039 -14.196   5.197  0.00  0.00           C  
ATOM   3643 HD11LLEU   252      14.963 -14.111   6.281  0.00  0.00           H  
ATOM   3644 HD12LLEU   252      14.972 -13.199   4.764  0.00  0.00           H  
ATOM   3645 HD13LLEU   252      14.219 -14.809   4.825  0.00  0.00           H  
ATOM   3646 CD2 LLEU   252      16.473 -16.164   5.590  0.00  0.00           C  
ATOM   3647 HD21LLEU   252      17.404 -16.662   5.327  0.00  0.00           H  
ATOM   3648 HD22LLEU   252      16.461 -15.987   6.664  0.00  0.00           H  
ATOM   3649 HD23LLEU   252      15.641 -16.812   5.324  0.00  0.00           H  
ATOM   3650 C   LLEU   252      17.348 -12.685   2.934  0.00  0.00           C  
ATOM   3651 O   LLEU   252      18.513 -12.898   3.282  0.00  0.00           O  
ATOM   3652 N   LLEU   253      16.781 -11.474   2.988  0.00  0.00           N  
ATOM   3653 H   LLEU   253      15.798 -11.396   2.738  0.00  0.00           H  
ATOM   3654 CA  LLEU   253      17.467 -10.258   3.438  0.00  0.00           C  
ATOM   3655 HA  LLEU   253      18.530 -10.474   3.554  0.00  0.00           H  
ATOM   3656 CB  LLEU   253      17.343  -9.141   2.382  0.00  0.00           C  
ATOM   3657 HB2 LLEU   253      16.295  -8.853   2.307  0.00  0.00           H  
ATOM   3658 HB3 LLEU   253      17.900  -8.274   2.741  0.00  0.00           H  
ATOM   3659 CG  LLEU   253      17.844  -9.495   0.969  0.00  0.00           C  
ATOM   3660 HG  LLEU   253      17.233 -10.299   0.561  0.00  0.00           H  
ATOM   3661 CD1 LLEU   253      17.700  -8.276   0.056  0.00  0.00           C  
ATOM   3662 HD11LLEU   253      16.667  -7.931   0.061  0.00  0.00           H  
ATOM   3663 HD12LLEU   253      18.344  -7.467   0.404  0.00  0.00           H  
ATOM   3664 HD13LLEU   253      17.976  -8.544  -0.963  0.00  0.00           H  
ATOM   3665 CD2 LLEU   253      19.312  -9.923   0.944  0.00  0.00           C  
ATOM   3666 HD21LLEU   253      19.435 -10.864   1.480  0.00  0.00           H  
ATOM   3667 HD22LLEU   253      19.641 -10.074  -0.083  0.00  0.00           H  
ATOM   3668 HD23LLEU   253      19.934  -9.161   1.414  0.00  0.00           H  
ATOM   3669 C   LLEU   253      16.947  -9.796   4.809  0.00  0.00           C  
ATOM   3670 O   LLEU   253      15.790  -9.394   4.949  0.00  0.00           O  
ATOM   3671 N   LTHR   254      17.824  -9.819   5.812  0.00  0.00           N  
ATOM   3672 H   LTHR   254      18.744 -10.200   5.611  0.00  0.00           H  
ATOM   3673 CA  LTHR   254      17.545  -9.419   7.209  0.00  0.00           C  
ATOM   3674 HA  LTHR   254      16.639  -8.814   7.225  0.00  0.00           H  
ATOM   3675 CB  LTHR   254      17.290 -10.650   8.097  0.00  0.00           C  
ATOM   3676 HB  LTHR   254      17.208 -10.324   9.130  0.00  0.00           H  
ATOM   3677 CG2 LTHR   254      15.999 -11.381   7.725  0.00  0.00           C  
ATOM   3678 HG21LTHR   254      15.157 -10.692   7.778  0.00  0.00           H  
ATOM   3679 HG22LTHR   254      16.072 -11.782   6.714  0.00  0.00           H  
ATOM   3680 HG23LTHR   254      15.830 -12.204   8.420  0.00  0.00           H  
ATOM   3681 OG1 LTHR   254      18.340 -11.587   8.011  0.00  0.00           O  
ATOM   3682 HG1 LTHR   254      19.038 -11.320   8.637  0.00  0.00           H  
ATOM   3683 C   LTHR   254      18.642  -8.536   7.820  0.00  0.00           C  
ATOM   3684 O   LTHR   254      18.422  -7.921   8.865  0.00  0.00           O  
ATOM   3685 N   LALA   255      19.788  -8.402   7.148  0.00  0.00           N  
ATOM   3686 H   LALA   255      19.919  -8.965   6.314  0.00  0.00           H  
ATOM   3687 CA  LALA   255      20.852  -7.445   7.433  0.00  0.00           C  
ATOM   3688 HA  LALA   255      20.643  -6.930   8.371  0.00  0.00           H  
ATOM   3689 CB  LALA   255      22.156  -8.235   7.602  0.00  0.00           C  
ATOM   3690 HB1 LALA   255      22.046  -8.959   8.410  0.00  0.00           H  
ATOM   3691 HB2 LALA   255      22.395  -8.758   6.676  0.00  0.00           H  
ATOM   3692 HB3 LALA   255      22.975  -7.559   7.841  0.00  0.00           H  
ATOM   3693 C   LALA   255      20.940  -6.385   6.313  0.00  0.00           C  
ATOM   3694 O   LALA   255      20.844  -6.717   5.126  0.00  0.00           O  
ATOM   3695 N   LHIE   256      21.124  -5.114   6.684  0.00  0.00           N  
ATOM   3696 H   LHIE   256      21.255  -4.915   7.669  0.00  0.00           H  
ATOM   3697 CA  LHIE   256      21.227  -3.975   5.761  0.00  0.00           C  
ATOM   3698 HA  LHIE   256      21.556  -4.356   4.795  0.00  0.00           H  
ATOM   3699 CB  LHIE   256      19.833  -3.348   5.573  0.00  0.00           C  
ATOM   3700 HB2 LHIE   256      19.121  -4.141   5.337  0.00  0.00           H  
ATOM   3701 HB3 LHIE   256      19.513  -2.888   6.504  0.00  0.00           H  
ATOM   3702 CG  LHIE   256      19.760  -2.314   4.477  0.00  0.00           C  
ATOM   3703 ND1 LHIE   256      20.401  -1.072   4.480  0.00  0.00           N  
ATOM   3704 CE1 LHIE   256      20.128  -0.515   3.290  0.00  0.00           C  
ATOM   3705 HE1 LHIE   256      20.514   0.438   2.950  0.00  0.00           H  
ATOM   3706 NE2 LHIE   256      19.330  -1.319   2.567  0.00  0.00           N  
ATOM   3707 HE2 LHIE   256      18.987  -1.124   1.626  0.00  0.00           H  
ATOM   3708 CD2 LHIE   256      19.090  -2.460   3.298  0.00  0.00           C  
ATOM   3709 HD2 LHIE   256      18.507  -3.319   2.993  0.00  0.00           H  
ATOM   3710 C   LHIE   256      22.267  -2.951   6.270  0.00  0.00           C  
ATOM   3711 O   LHIE   256      22.277  -2.642   7.465  0.00  0.00           O  
ATOM   3712 N   LPRO   257      23.159  -2.414   5.413  0.00  0.00           N  
ATOM   3713 CD  LPRO   257      23.276  -2.700   3.990  0.00  0.00           C  
ATOM   3714 HD2 LPRO   257      22.322  -2.614   3.474  0.00  0.00           H  
ATOM   3715 HD3 LPRO   257      23.678  -3.705   3.864  0.00  0.00           H  
ATOM   3716 CG  LPRO   257      24.264  -1.677   3.440  0.00  0.00           C  
ATOM   3717 HG2 LPRO   257      23.741  -0.752   3.197  0.00  0.00           H  
ATOM   3718 HG3 LPRO   257      24.801  -2.058   2.572  0.00  0.00           H  
ATOM   3719 CB  LPRO   257      25.194  -1.458   4.630  0.00  0.00           C  
ATOM   3720 HB2 LPRO   257      25.712  -0.502   4.568  0.00  0.00           H  
ATOM   3721 HB3 LPRO   257      25.918  -2.272   4.670  0.00  0.00           H  
ATOM   3722 CA  LPRO   257      24.261  -1.547   5.845  0.00  0.00           C  
ATOM   3723 HA  LPRO   257      24.794  -2.029   6.665  0.00  0.00           H  
ATOM   3724 C   LPRO   257      23.843  -0.150   6.336  0.00  0.00           C  
ATOM   3725 O   LPRO   257      24.660   0.530   6.955  0.00  0.00           O  
ATOM   3726 N   LGLU   258      22.604   0.289   6.083  0.00  0.00           N  
ATOM   3727 H   LGLU   258      21.991  -0.316   5.547  0.00  0.00           H  
ATOM   3728 CA  LGLU   258      22.107   1.637   6.417  0.00  0.00           C  
ATOM   3729 HA  LGLU   258      22.868   2.170   6.989  0.00  0.00           H  
ATOM   3730 CB  LGLU   258      21.838   2.440   5.126  0.00  0.00           C  
ATOM   3731 HB2 LGLU   258      20.913   2.072   4.682  0.00  0.00           H  
ATOM   3732 HB3 LGLU   258      21.673   3.484   5.396  0.00  0.00           H  
ATOM   3733 CG  LGLU   258      22.921   2.391   4.036  0.00  0.00           C  
ATOM   3734 HG2 LGLU   258      22.926   1.391   3.601  0.00  0.00           H  
ATOM   3735 HG3 LGLU   258      22.640   3.090   3.246  0.00  0.00           H  
ATOM   3736 CD  LGLU   258      24.328   2.744   4.531  0.00  0.00           C  
ATOM   3737 OE1 LGLU   258      25.294   2.062   4.108  0.00  0.00           O  
ATOM   3738 OE2 LGLU   258      24.459   3.690   5.344  0.00  0.00           O  
ATOM   3739 C   LGLU   258      20.829   1.627   7.284  0.00  0.00           C  
ATOM   3740 O   LGLU   258      20.233   2.681   7.523  0.00  0.00           O  
ATOM   3741 N   LTHR   259      20.333   0.456   7.702  0.00  0.00           N  
ATOM   3742 H   LTHR   259      20.884  -0.381   7.545  0.00  0.00           H  
ATOM   3743 CA  LTHR   259      18.961   0.270   8.216  0.00  0.00           C  
ATOM   3744 HA  LTHR   259      18.707   1.117   8.849  0.00  0.00           H  
ATOM   3745 CB  LTHR   259      17.998   0.246   7.011  0.00  0.00           C  
ATOM   3746 HB  LTHR   259      18.512  -0.210   6.166  0.00  0.00           H  
ATOM   3747 CG2 LTHR   259      16.694  -0.518   7.200  0.00  0.00           C  
ATOM   3748 HG21LTHR   259      16.017  -0.328   6.373  0.00  0.00           H  
ATOM   3749 HG22LTHR   259      16.915  -1.583   7.223  0.00  0.00           H  
ATOM   3750 HG23LTHR   259      16.208  -0.227   8.127  0.00  0.00           H  
ATOM   3751 OG1 LTHR   259      17.665   1.573   6.656  0.00  0.00           O  
ATOM   3752 HG1 LTHR   259      18.478   2.093   6.760  0.00  0.00           H  
ATOM   3753 C   LTHR   259      18.843  -0.988   9.091  0.00  0.00           C  
ATOM   3754 O   LTHR   259      19.532  -1.973   8.850  0.00  0.00           O  
ATOM   3755 N   LVAL   260      17.988  -0.983  10.123  0.00  0.00           N  
ATOM   3756 H   LVAL   260      17.391  -0.169  10.244  0.00  0.00           H  
ATOM   3757 CA  LVAL   260      18.006  -1.999  11.205  0.00  0.00           C  
ATOM   3758 HA  LVAL   260      18.607  -2.842  10.883  0.00  0.00           H  
ATOM   3759 CB  LVAL   260      18.680  -1.445  12.478  0.00  0.00           C  
ATOM   3760 HB  LVAL   260      18.552  -2.176  13.276  0.00  0.00           H  
ATOM   3761 CG1 LVAL   260      20.186  -1.237  12.294  0.00  0.00           C  
ATOM   3762 HG11LVAL   260      20.663  -2.178  12.025  0.00  0.00           H  
ATOM   3763 HG12LVAL   260      20.386  -0.497  11.519  0.00  0.00           H  
ATOM   3764 HG13LVAL   260      20.623  -0.890  13.232  0.00  0.00           H  
ATOM   3765 CG2 LVAL   260      18.059  -0.125  12.939  0.00  0.00           C  
ATOM   3766 HG21LVAL   260      18.405   0.084  13.950  0.00  0.00           H  
ATOM   3767 HG22LVAL   260      18.361   0.690  12.279  0.00  0.00           H  
ATOM   3768 HG23LVAL   260      16.975  -0.196  12.936  0.00  0.00           H  
ATOM   3769 C   LVAL   260      16.640  -2.611  11.538  0.00  0.00           C  
ATOM   3770 O   LVAL   260      15.592  -2.019  11.264  0.00  0.00           O  
ATOM   3771 N   LALA   261      16.659  -3.806  12.147  0.00  0.00           N  
ATOM   3772 H   LALA   261      17.551  -4.254  12.314  0.00  0.00           H  
ATOM   3773 CA  LALA   261      15.474  -4.553  12.572  0.00  0.00           C  
ATOM   3774 HA  LALA   261      14.663  -3.841  12.712  0.00  0.00           H  
ATOM   3775 CB  LALA   261      15.074  -5.525  11.452  0.00  0.00           C  
ATOM   3776 HB1 LALA   261      14.839  -4.971  10.545  0.00  0.00           H  
ATOM   3777 HB2 LALA   261      15.894  -6.215  11.250  0.00  0.00           H  
ATOM   3778 HB3 LALA   261      14.196  -6.095  11.755  0.00  0.00           H  
ATOM   3779 C   LALA   261      15.640  -5.289  13.920  0.00  0.00           C  
ATOM   3780 O   LALA   261      16.744  -5.607  14.365  0.00  0.00           O  
ATOM   3781 N   LASP   262      14.510  -5.560  14.571  0.00  0.00           N  
ATOM   3782 H   LASP   262      13.646  -5.238  14.148  0.00  0.00           H  
ATOM   3783 CA  LASP   262      14.389  -6.350  15.795  0.00  0.00           C  
ATOM   3784 HA  LASP   262      15.094  -5.969  16.536  0.00  0.00           H  
ATOM   3785 CB  LASP   262      12.961  -6.227  16.347  0.00  0.00           C  
ATOM   3786 HB2 LASP   262      12.242  -6.409  15.546  0.00  0.00           H  
ATOM   3787 HB3 LASP   262      12.806  -6.993  17.109  0.00  0.00           H  
ATOM   3788 CG  LASP   262      12.675  -4.882  16.997  0.00  0.00           C  
ATOM   3789 OD1 LASP   262      11.488  -4.499  17.083  0.00  0.00           O  
ATOM   3790 OD2 LASP   262      13.602  -4.249  17.553  0.00  0.00           O  
ATOM   3791 C   LASP   262      14.679  -7.834  15.583  0.00  0.00           C  
ATOM   3792 O   LASP   262      14.336  -8.412  14.548  0.00  0.00           O  
ATOM   3793 N   LSER   263      15.187  -8.477  16.635  0.00  0.00           N  
ATOM   3794 H   LSER   263      15.376  -7.938  17.474  0.00  0.00           H  
ATOM   3795 CA  LSER   263      15.359  -9.930  16.700  0.00  0.00           C  
ATOM   3796 HA  LSER   263      16.072 -10.233  15.933  0.00  0.00           H  
ATOM   3797 CB  LSER   263      15.953 -10.286  18.063  0.00  0.00           C  
ATOM   3798 HB2 LSER   263      16.945  -9.844  18.143  0.00  0.00           H  
ATOM   3799 HB3 LSER   263      15.332  -9.859  18.847  0.00  0.00           H  
ATOM   3800 OG  LSER   263      16.049 -11.678  18.279  0.00  0.00           O  
ATOM   3801 HG  LSER   263      16.424 -11.776  19.176  0.00  0.00           H  
ATOM   3802 C   LSER   263      14.040 -10.668  16.429  0.00  0.00           C  
ATOM   3803 O   LSER   263      14.021 -11.558  15.588  0.00  0.00           O  
ATOM   3804 N   LALA   264      12.912 -10.242  17.013  0.00  0.00           N  
ATOM   3805 H   LALA   264      12.983  -9.564  17.761  0.00  0.00           H  
ATOM   3806 CA  LALA   264      11.591 -10.820  16.739  0.00  0.00           C  
ATOM   3807 HA  LALA   264      11.631 -11.886  16.972  0.00  0.00           H  
ATOM   3808 CB  LALA   264      10.574 -10.175  17.688  0.00  0.00           C  
ATOM   3809 HB1 LALA   264      10.849 -10.387  18.722  0.00  0.00           H  
ATOM   3810 HB2 LALA   264      10.543  -9.095  17.536  0.00  0.00           H  
ATOM   3811 HB3 LALA   264       9.583 -10.593  17.504  0.00  0.00           H  
ATOM   3812 C   LALA   264      11.144 -10.684  15.265  0.00  0.00           C  
ATOM   3813 O   LALA   264      10.578 -11.629  14.709  0.00  0.00           O  
ATOM   3814 N   LTHR   265      11.436  -9.554  14.607  0.00  0.00           N  
ATOM   3815 H   LTHR   265      11.924  -8.828  15.113  0.00  0.00           H  
ATOM   3816 CA  LTHR   265      11.160  -9.339  13.172  0.00  0.00           C  
ATOM   3817 HA  LTHR   265      10.121  -9.597  12.966  0.00  0.00           H  
ATOM   3818 CB  LTHR   265      11.372  -7.863  12.777  0.00  0.00           C  
ATOM   3819 HB  LTHR   265      12.210  -7.445  13.335  0.00  0.00           H  
ATOM   3820 CG2 LTHR   265      11.614  -7.624  11.284  0.00  0.00           C  
ATOM   3821 HG21LTHR   265      12.606  -7.977  11.003  0.00  0.00           H  
ATOM   3822 HG22LTHR   265      10.861  -8.145  10.692  0.00  0.00           H  
ATOM   3823 HG23LTHR   265      11.562  -6.557  11.072  0.00  0.00           H  
ATOM   3824 OG1 LTHR   265      10.205  -7.138  13.076  0.00  0.00           O  
ATOM   3825 HG1 LTHR   265       9.988  -7.291  14.020  0.00  0.00           H  
ATOM   3826 C   LTHR   265      12.019 -10.258  12.309  0.00  0.00           C  
ATOM   3827 O   LTHR   265      11.491 -10.977  11.461  0.00  0.00           O  
ATOM   3828 N   LILE   266      13.331 -10.281  12.556  0.00  0.00           N  
ATOM   3829 H   LILE   266      13.697  -9.678  13.290  0.00  0.00           H  
ATOM   3830 CA  LILE   266      14.279 -11.145  11.841  0.00  0.00           C  
ATOM   3831 HA  LILE   266      14.220 -10.929  10.773  0.00  0.00           H  
ATOM   3832 CB  LILE   266      15.717 -10.842  12.321  0.00  0.00           C  
ATOM   3833 HB  LILE   266      15.728 -10.884  13.412  0.00  0.00           H  
ATOM   3834 CG2 LILE   266      16.722 -11.890  11.804  0.00  0.00           C  
ATOM   3835 HG21LILE   266      17.737 -11.626  12.098  0.00  0.00           H  
ATOM   3836 HG22LILE   266      16.502 -12.867  12.233  0.00  0.00           H  
ATOM   3837 HG23LILE   266      16.674 -11.961  10.719  0.00  0.00           H  
ATOM   3838 CG1 LILE   266      16.121  -9.412  11.884  0.00  0.00           C  
ATOM   3839 HG12LILE   266      16.253  -9.374  10.805  0.00  0.00           H  
ATOM   3840 HG13LILE   266      15.326  -8.711  12.133  0.00  0.00           H  
ATOM   3841 CD1 LILE   266      17.390  -8.897  12.569  0.00  0.00           C  
ATOM   3842 HD11LILE   266      17.520  -7.840  12.339  0.00  0.00           H  
ATOM   3843 HD12LILE   266      17.291  -9.013  13.648  0.00  0.00           H  
ATOM   3844 HD13LILE   266      18.265  -9.441  12.216  0.00  0.00           H  
ATOM   3845 C   LILE   266      13.876 -12.612  12.025  0.00  0.00           C  
ATOM   3846 O   LILE   266      13.755 -13.340  11.049  0.00  0.00           O  
ATOM   3847 N   LSER   267      13.551 -13.013  13.253  0.00  0.00           N  
ATOM   3848 H   LSER   267      13.705 -12.347  14.004  0.00  0.00           H  
ATOM   3849 CA  LSER   267      13.054 -14.337  13.639  0.00  0.00           C  
ATOM   3850 HA  LSER   267      13.814 -15.079  13.400  0.00  0.00           H  
ATOM   3851 CB  LSER   267      12.868 -14.307  15.156  0.00  0.00           C  
ATOM   3852 HB2 LSER   267      13.836 -14.053  15.583  0.00  0.00           H  
ATOM   3853 HB3 LSER   267      12.165 -13.520  15.421  0.00  0.00           H  
ATOM   3854 OG  LSER   267      12.435 -15.514  15.751  0.00  0.00           O  
ATOM   3855 HG  LSER   267      12.868 -15.475  16.621  0.00  0.00           H  
ATOM   3856 C   LSER   267      11.755 -14.732  12.935  0.00  0.00           C  
ATOM   3857 O   LSER   267      11.635 -15.871  12.490  0.00  0.00           O  
ATOM   3858 N   LALA   268      10.803 -13.806  12.772  0.00  0.00           N  
ATOM   3859 H   LALA   268      10.956 -12.879  13.154  0.00  0.00           H  
ATOM   3860 CA  LALA   268       9.552 -14.054  12.055  0.00  0.00           C  
ATOM   3861 HA  LALA   268       9.112 -14.978  12.434  0.00  0.00           H  
ATOM   3862 CB  LALA   268       8.580 -12.908  12.357  0.00  0.00           C  
ATOM   3863 HB1 LALA   268       8.397 -12.850  13.430  0.00  0.00           H  
ATOM   3864 HB2 LALA   268       8.999 -11.962  12.012  0.00  0.00           H  
ATOM   3865 HB3 LALA   268       7.631 -13.087  11.850  0.00  0.00           H  
ATOM   3866 C   LALA   268       9.763 -14.226  10.536  0.00  0.00           C  
ATOM   3867 O   LALA   268       9.146 -15.110   9.935  0.00  0.00           O  
ATOM   3868 N   LVAL   269      10.639 -13.420   9.923  0.00  0.00           N  
ATOM   3869 H   LVAL   269      11.088 -12.698  10.480  0.00  0.00           H  
ATOM   3870 CA  LVAL   269      10.999 -13.514   8.493  0.00  0.00           C  
ATOM   3871 HA  LVAL   269      10.084 -13.630   7.911  0.00  0.00           H  
ATOM   3872 CB  LVAL   269      11.684 -12.207   8.029  0.00  0.00           C  
ATOM   3873 HB  LVAL   269      12.535 -12.001   8.679  0.00  0.00           H  
ATOM   3874 CG1 LVAL   269      12.190 -12.273   6.584  0.00  0.00           C  
ATOM   3875 HG11LVAL   269      12.946 -13.046   6.494  0.00  0.00           H  
ATOM   3876 HG12LVAL   269      11.370 -12.500   5.904  0.00  0.00           H  
ATOM   3877 HG13LVAL   269      12.643 -11.323   6.303  0.00  0.00           H  
ATOM   3878 CG2 LVAL   269      10.711 -11.019   8.100  0.00  0.00           C  
ATOM   3879 HG21LVAL   269      10.350 -10.881   9.118  0.00  0.00           H  
ATOM   3880 HG22LVAL   269      11.219 -10.104   7.794  0.00  0.00           H  
ATOM   3881 HG23LVAL   269       9.857 -11.189   7.444  0.00  0.00           H  
ATOM   3882 C   LVAL   269      11.859 -14.758   8.211  0.00  0.00           C  
ATOM   3883 O   LVAL   269      11.601 -15.479   7.248  0.00  0.00           O  
ATOM   3884 N   LGLU   270      12.807 -15.081   9.095  0.00  0.00           N  
ATOM   3885 H   LGLU   270      13.005 -14.422   9.842  0.00  0.00           H  
ATOM   3886 CA  LGLU   270      13.556 -16.346   9.101  0.00  0.00           C  
ATOM   3887 HA  LGLU   270      14.113 -16.447   8.168  0.00  0.00           H  
ATOM   3888 CB  LGLU   270      14.547 -16.378  10.280  0.00  0.00           C  
ATOM   3889 HB2 LGLU   270      14.027 -16.034  11.174  0.00  0.00           H  
ATOM   3890 HB3 LGLU   270      14.850 -17.406  10.481  0.00  0.00           H  
ATOM   3891 CG  LGLU   270      15.795 -15.502  10.072  0.00  0.00           C  
ATOM   3892 HG2 LGLU   270      15.554 -14.653   9.429  0.00  0.00           H  
ATOM   3893 HG3 LGLU   270      16.084 -15.104  11.048  0.00  0.00           H  
ATOM   3894 CD  LGLU   270      17.008 -16.246   9.496  0.00  0.00           C  
ATOM   3895 OE1 LGLU   270      16.885 -17.388   9.000  0.00  0.00           O  
ATOM   3896 OE2 LGLU   270      18.128 -15.683   9.570  0.00  0.00           O  
ATOM   3897 C   LGLU   270      12.608 -17.544   9.206  0.00  0.00           C  
ATOM   3898 O   LGLU   270      12.720 -18.467   8.404  0.00  0.00           O  
ATOM   3899 N   LARG   271      11.626 -17.514  10.119  0.00  0.00           N  
ATOM   3900 H   LARG   271      11.622 -16.748  10.787  0.00  0.00           H  
ATOM   3901 CA  LARG   271      10.591 -18.554  10.247  0.00  0.00           C  
ATOM   3902 HA  LARG   271      11.086 -19.511  10.416  0.00  0.00           H  
ATOM   3903 CB  LARG   271       9.709 -18.238  11.468  0.00  0.00           C  
ATOM   3904 HB2 LARG   271      10.334 -18.249  12.363  0.00  0.00           H  
ATOM   3905 HB3 LARG   271       9.289 -17.240  11.359  0.00  0.00           H  
ATOM   3906 CG  LARG   271       8.559 -19.236  11.660  0.00  0.00           C  
ATOM   3907 HG2 LARG   271       7.925 -19.240  10.775  0.00  0.00           H  
ATOM   3908 HG3 LARG   271       8.968 -20.234  11.810  0.00  0.00           H  
ATOM   3909 CD  LARG   271       7.698 -18.841  12.862  0.00  0.00           C  
ATOM   3910 HD2 LARG   271       8.274 -18.967  13.780  0.00  0.00           H  
ATOM   3911 HD3 LARG   271       7.434 -17.787  12.761  0.00  0.00           H  
ATOM   3912 NE  LARG   271       6.466 -19.647  12.940  0.00  0.00           N  
ATOM   3913 HE  LARG   271       6.463 -20.562  12.511  0.00  0.00           H  
ATOM   3914 CZ  LARG   271       5.336 -19.276  13.518  0.00  0.00           C  
ATOM   3915 NH1 LARG   271       5.198 -18.123  14.107  0.00  0.00           N  
ATOM   3916 HH11LARG   271       5.905 -17.408  14.025  0.00  0.00           H  
ATOM   3917 HH12LARG   271       4.313 -17.936  14.564  0.00  0.00           H  
ATOM   3918 NH2 LARG   271       4.308 -20.068  13.523  0.00  0.00           N  
ATOM   3919 HH21LARG   271       4.349 -20.993  13.102  0.00  0.00           H  
ATOM   3920 HH22LARG   271       3.423 -19.742  13.882  0.00  0.00           H  
ATOM   3921 C   LARG   271       9.772 -18.710   8.963  0.00  0.00           C  
ATOM   3922 O   LARG   271       9.503 -19.839   8.563  0.00  0.00           O  
ATOM   3923 N   LALA   272       9.410 -17.614   8.294  0.00  0.00           N  
ATOM   3924 H   LALA   272       9.655 -16.712   8.683  0.00  0.00           H  
ATOM   3925 CA  LALA   272       8.698 -17.661   7.016  0.00  0.00           C  
ATOM   3926 HA  LALA   272       7.790 -18.252   7.145  0.00  0.00           H  
ATOM   3927 CB  LALA   272       8.288 -16.234   6.631  0.00  0.00           C  
ATOM   3928 HB1 LALA   272       7.644 -16.265   5.753  0.00  0.00           H  
ATOM   3929 HB2 LALA   272       7.745 -15.770   7.453  0.00  0.00           H  
ATOM   3930 HB3 LALA   272       9.167 -15.633   6.400  0.00  0.00           H  
ATOM   3931 C   LALA   272       9.530 -18.347   5.914  0.00  0.00           C  
ATOM   3932 O   LALA   272       9.019 -19.209   5.198  0.00  0.00           O  
ATOM   3933 N   LALA   273      10.823 -18.024   5.809  0.00  0.00           N  
ATOM   3934 H   LALA   273      11.193 -17.296   6.414  0.00  0.00           H  
ATOM   3935 CA  LALA   273      11.743 -18.692   4.887  0.00  0.00           C  
ATOM   3936 HA  LALA   273      11.301 -18.692   3.890  0.00  0.00           H  
ATOM   3937 CB  LALA   273      13.037 -17.875   4.832  0.00  0.00           C  
ATOM   3938 HB1 LALA   273      12.823 -16.856   4.511  0.00  0.00           H  
ATOM   3939 HB2 LALA   273      13.504 -17.846   5.817  0.00  0.00           H  
ATOM   3940 HB3 LALA   273      13.728 -18.329   4.122  0.00  0.00           H  
ATOM   3941 C   LALA   273      12.007 -20.165   5.272  0.00  0.00           C  
ATOM   3942 O   LALA   273      12.027 -21.031   4.400  0.00  0.00           O  
ATOM   3943 N   LALA   274      12.138 -20.475   6.565  0.00  0.00           N  
ATOM   3944 H   LALA   274      12.138 -19.716   7.236  0.00  0.00           H  
ATOM   3945 CA  LALA   274      12.370 -21.824   7.081  0.00  0.00           C  
ATOM   3946 HA  LALA   274      13.231 -22.255   6.566  0.00  0.00           H  
ATOM   3947 CB  LALA   274      12.703 -21.724   8.573  0.00  0.00           C  
ATOM   3948 HB1 LALA   274      11.884 -21.247   9.112  0.00  0.00           H  
ATOM   3949 HB2 LALA   274      12.857 -22.722   8.981  0.00  0.00           H  
ATOM   3950 HB3 LALA   274      13.615 -21.141   8.712  0.00  0.00           H  
ATOM   3951 C   LALA   274      11.171 -22.757   6.851  0.00  0.00           C  
ATOM   3952 O   LALA   274      11.362 -23.896   6.426  0.00  0.00           O  
ATOM   3953 N   LALA   275       9.944 -22.263   7.054  0.00  0.00           N  
ATOM   3954 H   LALA   275       9.856 -21.341   7.469  0.00  0.00           H  
ATOM   3955 CA  LALA   275       8.709 -22.973   6.716  0.00  0.00           C  
ATOM   3956 HA  LALA   275       8.704 -23.939   7.225  0.00  0.00           H  
ATOM   3957 CB  LALA   275       7.520 -22.150   7.230  0.00  0.00           C  
ATOM   3958 HB1 LALA   275       7.611 -22.009   8.308  0.00  0.00           H  
ATOM   3959 HB2 LALA   275       7.491 -21.176   6.740  0.00  0.00           H  
ATOM   3960 HB3 LALA   275       6.592 -22.685   7.027  0.00  0.00           H  
ATOM   3961 C   LALA   275       8.601 -23.231   5.201  0.00  0.00           C  
ATOM   3962 O   LALA   275       8.106 -24.280   4.783  0.00  0.00           O  
ATOM   3963 N   LCYS   276       9.110 -22.317   4.364  0.00  0.00           N  
ATOM   3964 H   LCYS   276       9.472 -21.454   4.747  0.00  0.00           H  
ATOM   3965 CA  LCYS   276       9.244 -22.559   2.926  0.00  0.00           C  
ATOM   3966 HA  LCYS   276       8.299 -22.959   2.569  0.00  0.00           H  
ATOM   3967 CB  LCYS   276       9.514 -21.247   2.176  0.00  0.00           C  
ATOM   3968 HB2 LCYS   276      10.411 -20.762   2.561  0.00  0.00           H  
ATOM   3969 HB3 LCYS   276       9.668 -21.472   1.122  0.00  0.00           H  
ATOM   3970 SG  LCYS   276       8.097 -20.124   2.311  0.00  0.00           S  
ATOM   3971 HG  LCYS   276       8.279 -19.798   3.603  0.00  0.00           H  
ATOM   3972 C   LCYS   276      10.311 -23.618   2.605  0.00  0.00           C  
ATOM   3973 O   LCYS   276      10.066 -24.477   1.760  0.00  0.00           O  
ATOM   3974 N   LGLU   277      11.465 -23.615   3.278  0.00  0.00           N  
ATOM   3975 H   LGLU   277      11.645 -22.850   3.922  0.00  0.00           H  
ATOM   3976 CA  LGLU   277      12.515 -24.635   3.105  0.00  0.00           C  
ATOM   3977 HA  LGLU   277      12.757 -24.689   2.043  0.00  0.00           H  
ATOM   3978 CB  LGLU   277      13.788 -24.203   3.862  0.00  0.00           C  
ATOM   3979 HB2 LGLU   277      13.869 -23.118   3.773  0.00  0.00           H  
ATOM   3980 HB3 LGLU   277      13.696 -24.427   4.924  0.00  0.00           H  
ATOM   3981 CG  LGLU   277      15.101 -24.776   3.291  0.00  0.00           C  
ATOM   3982 HG2 LGLU   277      15.060 -24.735   2.201  0.00  0.00           H  
ATOM   3983 HG3 LGLU   277      15.908 -24.109   3.595  0.00  0.00           H  
ATOM   3984 CD  LGLU   277      15.484 -26.196   3.742  0.00  0.00           C  
ATOM   3985 OE1 LGLU   277      15.067 -26.654   4.834  0.00  0.00           O  
ATOM   3986 OE2 LGLU   277      16.244 -26.863   2.999  0.00  0.00           O  
ATOM   3987 C   LGLU   277      12.013 -26.029   3.523  0.00  0.00           C  
ATOM   3988 O   LGLU   277      12.191 -26.985   2.772  0.00  0.00           O  
ATOM   3989 N   LALA   278      11.248 -26.118   4.620  0.00  0.00           N  
ATOM   3990 H   LALA   278      11.156 -25.280   5.187  0.00  0.00           H  
ATOM   3991 CA  LALA   278      10.466 -27.288   5.054  0.00  0.00           C  
ATOM   3992 HA  LALA   278      11.117 -28.162   5.016  0.00  0.00           H  
ATOM   3993 CB  LALA   278      10.056 -27.058   6.515  0.00  0.00           C  
ATOM   3994 HB1 LALA   278      10.937 -26.868   7.128  0.00  0.00           H  
ATOM   3995 HB2 LALA   278       9.380 -26.205   6.586  0.00  0.00           H  
ATOM   3996 HB3 LALA   278       9.548 -27.941   6.903  0.00  0.00           H  
ATOM   3997 C   LALA   278       9.231 -27.603   4.166  0.00  0.00           C  
ATOM   3998 O   LALA   278       8.443 -28.512   4.455  0.00  0.00           O  
ATOM   3999 N   LSER   279       9.060 -26.850   3.077  0.00  0.00           N  
ATOM   4000 H   LSER   279       9.722 -26.096   2.941  0.00  0.00           H  
ATOM   4001 CA  LSER   279       8.037 -27.007   2.035  0.00  0.00           C  
ATOM   4002 HA  LSER   279       7.484 -27.928   2.217  0.00  0.00           H  
ATOM   4003 CB  LSER   279       7.041 -25.843   2.081  0.00  0.00           C  
ATOM   4004 HB2 LSER   279       7.557 -24.910   1.859  0.00  0.00           H  
ATOM   4005 HB3 LSER   279       6.270 -25.991   1.327  0.00  0.00           H  
ATOM   4006 OG  LSER   279       6.422 -25.750   3.345  0.00  0.00           O  
ATOM   4007 HG  LSER   279       7.047 -25.288   3.944  0.00  0.00           H  
ATOM   4008 C   LSER   279       8.649 -27.137   0.632  0.00  0.00           C  
ATOM   4009 O   LSER   279       7.952 -26.948  -0.364  0.00  0.00           O  
ATOM   4010 N   LGLY   280       9.945 -27.453   0.532  0.00  0.00           N  
ATOM   4011 H   LGLY   280      10.470 -27.588   1.387  0.00  0.00           H  
ATOM   4012 CA  LGLY   280      10.649 -27.695  -0.731  0.00  0.00           C  
ATOM   4013 HA2 LGLY   280      11.447 -28.415  -0.550  0.00  0.00           H  
ATOM   4014 HA3 LGLY   280       9.960 -28.143  -1.447  0.00  0.00           H  
ATOM   4015 C   LGLY   280      11.281 -26.463  -1.389  0.00  0.00           C  
ATOM   4016 O   LGLY   280      11.909 -26.605  -2.437  0.00  0.00           O  
ATOM   4017 N   LALA   281      11.169 -25.262  -0.817  0.00  0.00           N  
ATOM   4018 H   LALA   281      10.667 -25.179   0.059  0.00  0.00           H  
ATOM   4019 CA  LALA   281      11.916 -24.098  -1.301  0.00  0.00           C  
ATOM   4020 HA  LALA   281      11.787 -24.026  -2.382  0.00  0.00           H  
ATOM   4021 CB  LALA   281      11.333 -22.825  -0.678  0.00  0.00           C  
ATOM   4022 HB1 LALA   281      11.746 -21.947  -1.174  0.00  0.00           H  
ATOM   4023 HB2 LALA   281      10.250 -22.816  -0.797  0.00  0.00           H  
ATOM   4024 HB3 LALA   281      11.598 -22.777   0.376  0.00  0.00           H  
ATOM   4025 C   LALA   281      13.427 -24.234  -1.014  0.00  0.00           C  
ATOM   4026 O   LALA   281      13.859 -25.106  -0.253  0.00  0.00           O  
ATOM   4027 N   LTHR   282      14.231 -23.337  -1.587  0.00  0.00           N  
ATOM   4028 H   LTHR   282      13.824 -22.643  -2.210  0.00  0.00           H  
ATOM   4029 CA  LTHR   282      15.653 -23.195  -1.252  0.00  0.00           C  
ATOM   4030 HA  LTHR   282      15.821 -23.718  -0.312  0.00  0.00           H  
ATOM   4031 CB  LTHR   282      16.565 -23.880  -2.282  0.00  0.00           C  
ATOM   4032 HB  LTHR   282      16.301 -24.936  -2.326  0.00  0.00           H  
ATOM   4033 CG2 LTHR   282      16.469 -23.308  -3.698  0.00  0.00           C  
ATOM   4034 HG21LTHR   282      16.679 -22.241  -3.704  0.00  0.00           H  
ATOM   4035 HG22LTHR   282      17.184 -23.817  -4.343  0.00  0.00           H  
ATOM   4036 HG23LTHR   282      15.467 -23.473  -4.094  0.00  0.00           H  
ATOM   4037 OG1 LTHR   282      17.901 -23.787  -1.823  0.00  0.00           O  
ATOM   4038 HG1 LTHR   282      17.922 -24.400  -1.056  0.00  0.00           H  
ATOM   4039 C   LTHR   282      16.016 -21.734  -0.992  0.00  0.00           C  
ATOM   4040 O   LTHR   282      15.631 -20.828  -1.737  0.00  0.00           O  
ATOM   4041 N   LVAL   283      16.728 -21.501   0.114  0.00  0.00           N  
ATOM   4042 H   LVAL   283      17.063 -22.298   0.645  0.00  0.00           H  
ATOM   4043 CA  LVAL   283      16.949 -20.168   0.690  0.00  0.00           C  
ATOM   4044 HA  LVAL   283      16.384 -19.434   0.117  0.00  0.00           H  
ATOM   4045 CB  LVAL   283      16.431 -20.102   2.143  0.00  0.00           C  
ATOM   4046 HB  LVAL   283      17.006 -20.796   2.757  0.00  0.00           H  
ATOM   4047 CG1 LVAL   283      16.591 -18.695   2.729  0.00  0.00           C  
ATOM   4048 HG11LVAL   283      16.054 -17.974   2.112  0.00  0.00           H  
ATOM   4049 HG12LVAL   283      16.192 -18.671   3.743  0.00  0.00           H  
ATOM   4050 HG13LVAL   283      17.643 -18.414   2.775  0.00  0.00           H  
ATOM   4051 CG2 LVAL   283      14.948 -20.490   2.250  0.00  0.00           C  
ATOM   4052 HG21LVAL   283      14.793 -21.510   1.900  0.00  0.00           H  
ATOM   4053 HG22LVAL   283      14.631 -20.446   3.292  0.00  0.00           H  
ATOM   4054 HG23LVAL   283      14.336 -19.810   1.660  0.00  0.00           H  
ATOM   4055 C   LVAL   283      18.427 -19.794   0.613  0.00  0.00           C  
ATOM   4056 O   LVAL   283      19.279 -20.512   1.149  0.00  0.00           O  
ATOM   4057 N   LALA   284      18.723 -18.659  -0.020  0.00  0.00           N  
ATOM   4058 H   LALA   284      17.960 -18.129  -0.433  0.00  0.00           H  
ATOM   4059 CA  LALA   284      20.040 -18.025  -0.012  0.00  0.00           C  
ATOM   4060 HA  LALA   284      20.765 -18.681   0.467  0.00  0.00           H  
ATOM   4061 CB  LALA   284      20.506 -17.804  -1.454  0.00  0.00           C  
ATOM   4062 HB1 LALA   284      21.546 -17.478  -1.455  0.00  0.00           H  
ATOM   4063 HB2 LALA   284      20.422 -18.729  -2.025  0.00  0.00           H  
ATOM   4064 HB3 LALA   284      19.899 -17.028  -1.916  0.00  0.00           H  
ATOM   4065 C   LALA   284      19.995 -16.704   0.769  0.00  0.00           C  
ATOM   4066 O   LALA   284      19.035 -15.945   0.661  0.00  0.00           O  
ATOM   4067 N   LTHR   285      21.055 -16.391   1.508  0.00  0.00           N  
ATOM   4068 H   LTHR   285      21.810 -17.065   1.568  0.00  0.00           H  
ATOM   4069 CA  LTHR   285      21.280 -15.064   2.109  0.00  0.00           C  
ATOM   4070 HA  LTHR   285      20.334 -14.673   2.484  0.00  0.00           H  
ATOM   4071 CB  LTHR   285      22.258 -15.163   3.291  0.00  0.00           C  
ATOM   4072 HB  LTHR   285      22.406 -14.166   3.703  0.00  0.00           H  
ATOM   4073 CG2 LTHR   285      21.716 -16.071   4.392  0.00  0.00           C  
ATOM   4074 HG21LTHR   285      21.756 -17.114   4.082  0.00  0.00           H  
ATOM   4075 HG22LTHR   285      22.310 -15.943   5.294  0.00  0.00           H  
ATOM   4076 HG23LTHR   285      20.683 -15.806   4.615  0.00  0.00           H  
ATOM   4077 OG1 LTHR   285      23.522 -15.667   2.902  0.00  0.00           O  
ATOM   4078 HG1 LTHR   285      24.015 -15.794   3.730  0.00  0.00           H  
ATOM   4079 C   LTHR   285      21.829 -14.032   1.119  0.00  0.00           C  
ATOM   4080 O   LTHR   285      21.792 -12.838   1.398  0.00  0.00           O  
ATOM   4081 N   LSER   286      22.378 -14.454  -0.022  0.00  0.00           N  
ATOM   4082 H   LSER   286      22.363 -15.445  -0.217  0.00  0.00           H  
ATOM   4083 CA  LSER   286      23.242 -13.609  -0.856  0.00  0.00           C  
ATOM   4084 HA  LSER   286      22.873 -12.584  -0.821  0.00  0.00           H  
ATOM   4085 CB  LSER   286      24.667 -13.621  -0.276  0.00  0.00           C  
ATOM   4086 HB2 LSER   286      25.292 -12.921  -0.831  0.00  0.00           H  
ATOM   4087 HB3 LSER   286      24.636 -13.303   0.768  0.00  0.00           H  
ATOM   4088 OG  LSER   286      25.238 -14.915  -0.357  0.00  0.00           O  
ATOM   4089 HG  LSER   286      26.173 -14.861  -0.073  0.00  0.00           H  
ATOM   4090 C   LSER   286      23.269 -14.036  -2.328  0.00  0.00           C  
ATOM   4091 O   LSER   286      22.911 -15.163  -2.677  0.00  0.00           O  
ATOM   4092 N   LSER   287      23.729 -13.132  -3.195  0.00  0.00           N  
ATOM   4093 H   LSER   287      23.970 -12.212  -2.835  0.00  0.00           H  
ATOM   4094 CA  LSER   287      23.893 -13.331  -4.637  0.00  0.00           C  
ATOM   4095 HA  LSER   287      24.078 -14.388  -4.826  0.00  0.00           H  
ATOM   4096 CB  LSER   287      22.599 -12.923  -5.341  0.00  0.00           C  
ATOM   4097 HB2 LSER   287      21.771 -13.496  -4.926  0.00  0.00           H  
ATOM   4098 HB3 LSER   287      22.410 -11.863  -5.162  0.00  0.00           H  
ATOM   4099 OG  LSER   287      22.701 -13.143  -6.735  0.00  0.00           O  
ATOM   4100 HG  LSER   287      22.593 -14.105  -6.899  0.00  0.00           H  
ATOM   4101 C   LSER   287      25.049 -12.485  -5.196  0.00  0.00           C  
ATOM   4102 O   LSER   287      25.220 -11.345  -4.756  0.00  0.00           O  
ATOM   4103 N   LPRO   288      25.821 -12.968  -6.190  0.00  0.00           N  
ATOM   4104 CD  LPRO   288      25.790 -14.315  -6.746  0.00  0.00           C  
ATOM   4105 HD2 LPRO   288      24.776 -14.663  -6.922  0.00  0.00           H  
ATOM   4106 HD3 LPRO   288      26.308 -14.997  -6.070  0.00  0.00           H  
ATOM   4107 CG  LPRO   288      26.536 -14.234  -8.073  0.00  0.00           C  
ATOM   4108 HG2 LPRO   288      25.852 -13.914  -8.860  0.00  0.00           H  
ATOM   4109 HG3 LPRO   288      27.007 -15.181  -8.334  0.00  0.00           H  
ATOM   4110 CB  LPRO   288      27.561 -13.139  -7.791  0.00  0.00           C  
ATOM   4111 HB2 LPRO   288      27.945 -12.699  -8.706  0.00  0.00           H  
ATOM   4112 HB3 LPRO   288      28.384 -13.543  -7.201  0.00  0.00           H  
ATOM   4113 CA  LPRO   288      26.775 -12.139  -6.941  0.00  0.00           C  
ATOM   4114 HA  LPRO   288      27.459 -11.638  -6.257  0.00  0.00           H  
ATOM   4115 C   LPRO   288      26.098 -11.065  -7.818  0.00  0.00           C  
ATOM   4116 O   LPRO   288      26.775 -10.165  -8.321  0.00  0.00           O  
ATOM   4117 N   LASP   289      24.772 -11.140  -7.991  0.00  0.00           N  
ATOM   4118 H   LASP   289      24.283 -11.929  -7.584  0.00  0.00           H  
ATOM   4119 CA  LASP   289      23.956 -10.185  -8.747  0.00  0.00           C  
ATOM   4120 HA  LASP   289      24.612  -9.633  -9.418  0.00  0.00           H  
ATOM   4121 CB  LASP   289      22.932 -10.936  -9.622  0.00  0.00           C  
ATOM   4122 HB2 LASP   289      22.320 -11.570  -8.979  0.00  0.00           H  
ATOM   4123 HB3 LASP   289      22.261 -10.215 -10.085  0.00  0.00           H  
ATOM   4124 CG  LASP   289      23.505 -11.795 -10.754  0.00  0.00           C  
ATOM   4125 OD1 LASP   289      22.687 -12.276 -11.566  0.00  0.00           O  
ATOM   4126 OD2 LASP   289      24.730 -12.017 -10.888  0.00  0.00           O  
ATOM   4127 C   LASP   289      23.249  -9.130  -7.865  0.00  0.00           C  
ATOM   4128 O   LASP   289      22.424  -8.364  -8.371  0.00  0.00           O  
ATOM   4129 N   LLEU   290      23.514  -9.066  -6.553  0.00  0.00           N  
ATOM   4130 H   LLEU   290      24.208  -9.686  -6.155  0.00  0.00           H  
ATOM   4131 CA  LLEU   290      22.863  -8.073  -5.687  0.00  0.00           C  
ATOM   4132 HA  LLEU   290      21.797  -8.154  -5.882  0.00  0.00           H  
ATOM   4133 CB  LLEU   290      23.095  -8.410  -4.199  0.00  0.00           C  
ATOM   4134 HB2 LLEU   290      22.988  -9.484  -4.045  0.00  0.00           H  
ATOM   4135 HB3 LLEU   290      24.119  -8.137  -3.943  0.00  0.00           H  
ATOM   4136 CG  LLEU   290      22.116  -7.669  -3.258  0.00  0.00           C  
ATOM   4137 HG  LLEU   290      21.964  -6.652  -3.608  0.00  0.00           H  
ATOM   4138 CD1 LLEU   290      20.759  -8.372  -3.208  0.00  0.00           C  
ATOM   4139 HD11LLEU   290      20.889  -9.387  -2.833  0.00  0.00           H  
ATOM   4140 HD12LLEU   290      20.086  -7.827  -2.545  0.00  0.00           H  
ATOM   4141 HD13LLEU   290      20.314  -8.409  -4.199  0.00  0.00           H  
ATOM   4142 CD2 LLEU   290      22.638  -7.587  -1.826  0.00  0.00           C  
ATOM   4143 HD21LLEU   290      23.567  -7.021  -1.814  0.00  0.00           H  
ATOM   4144 HD22LLEU   290      21.913  -7.067  -1.203  0.00  0.00           H  
ATOM   4145 HD23LLEU   290      22.802  -8.586  -1.429  0.00  0.00           H  
ATOM   4146 C   LLEU   290      23.332  -6.636  -6.027  0.00  0.00           C  
ATOM   4147 O   LLEU   290      24.540  -6.407  -6.150  0.00  0.00           O  
ATOM   4148 N   LPRO   291      22.426  -5.648  -6.168  0.00  0.00           N  
ATOM   4149 CD  LPRO   291      20.981  -5.797  -6.276  0.00  0.00           C  
ATOM   4150 HD2 LPRO   291      20.573  -6.430  -5.490  0.00  0.00           H  
ATOM   4151 HD3 LPRO   291      20.733  -6.206  -7.257  0.00  0.00           H  
ATOM   4152 CG  LPRO   291      20.409  -4.391  -6.142  0.00  0.00           C  
ATOM   4153 HG2 LPRO   291      20.223  -4.181  -5.088  0.00  0.00           H  
ATOM   4154 HG3 LPRO   291      19.503  -4.272  -6.733  0.00  0.00           H  
ATOM   4155 CB  LPRO   291      21.531  -3.497  -6.660  0.00  0.00           C  
ATOM   4156 HB2 LPRO   291      21.467  -2.491  -6.243  0.00  0.00           H  
ATOM   4157 HB3 LPRO   291      21.490  -3.458  -7.749  0.00  0.00           H  
ATOM   4158 CA  LPRO   291      22.800  -4.233  -6.223  0.00  0.00           C  
ATOM   4159 HA  LPRO   291      23.571  -4.084  -6.979  0.00  0.00           H  
ATOM   4160 C   LPRO   291      23.340  -3.712  -4.877  0.00  0.00           C  
ATOM   4161 O   LPRO   291      23.256  -4.373  -3.841  0.00  0.00           O  
ATOM   4162 N   LASP   292      23.916  -2.512  -4.888  0.00  0.00           N  
ATOM   4163 H   LASP   292      23.984  -2.012  -5.768  0.00  0.00           H  
ATOM   4164 CA  LASP   292      24.449  -1.837  -3.701  0.00  0.00           C  
ATOM   4165 HA  LASP   292      25.077  -2.532  -3.142  0.00  0.00           H  
ATOM   4166 CB  LASP   292      25.346  -0.697  -4.194  0.00  0.00           C  
ATOM   4167 HB2 LASP   292      26.153  -1.127  -4.789  0.00  0.00           H  
ATOM   4168 HB3 LASP   292      24.759  -0.049  -4.846  0.00  0.00           H  
ATOM   4169 CG  LASP   292      25.972   0.165  -3.101  0.00  0.00           C  
ATOM   4170 OD1 LASP   292      25.803  -0.116  -1.894  0.00  0.00           O  
ATOM   4171 OD2 LASP   292      26.654   1.139  -3.483  0.00  0.00           O  
ATOM   4172 C   LASP   292      23.333  -1.337  -2.763  0.00  0.00           C  
ATOM   4173 O   LASP   292      22.614  -0.381  -3.075  0.00  0.00           O  
ATOM   4174 N   LLEU   293      23.201  -1.968  -1.590  0.00  0.00           N  
ATOM   4175 H   LLEU   293      23.824  -2.739  -1.383  0.00  0.00           H  
ATOM   4176 CA  LLEU   293      22.171  -1.625  -0.603  0.00  0.00           C  
ATOM   4177 HA  LLEU   293      21.211  -1.600  -1.113  0.00  0.00           H  
ATOM   4178 CB  LLEU   293      22.095  -2.717   0.478  0.00  0.00           C  
ATOM   4179 HB2 LLEU   293      23.063  -2.789   0.972  0.00  0.00           H  
ATOM   4180 HB3 LLEU   293      21.371  -2.392   1.222  0.00  0.00           H  
ATOM   4181 CG  LLEU   293      21.684  -4.123  -0.003  0.00  0.00           C  
ATOM   4182 HG  LLEU   293      22.498  -4.559  -0.583  0.00  0.00           H  
ATOM   4183 CD1 LLEU   293      21.424  -5.000   1.222  0.00  0.00           C  
ATOM   4184 HD11LLEU   293      22.303  -4.996   1.864  0.00  0.00           H  
ATOM   4185 HD12LLEU   293      20.573  -4.619   1.786  0.00  0.00           H  
ATOM   4186 HD13LLEU   293      21.219  -6.024   0.913  0.00  0.00           H  
ATOM   4187 CD2 LLEU   293      20.411  -4.136  -0.853  0.00  0.00           C  
ATOM   4188 HD21LLEU   293      20.611  -3.669  -1.815  0.00  0.00           H  
ATOM   4189 HD22LLEU   293      20.097  -5.164  -1.037  0.00  0.00           H  
ATOM   4190 HD23LLEU   293      19.609  -3.602  -0.341  0.00  0.00           H  
ATOM   4191 C   LLEU   293      22.355  -0.232   0.031  0.00  0.00           C  
ATOM   4192 O   LLEU   293      21.374   0.348   0.499  0.00  0.00           O  
ATOM   4193 N   LSER   294      23.569   0.331   0.018  0.00  0.00           N  
ATOM   4194 H   LSER   294      24.325  -0.150  -0.457  0.00  0.00           H  
ATOM   4195 CA  LSER   294      23.820   1.700   0.497  0.00  0.00           C  
ATOM   4196 HA  LSER   294      23.250   1.863   1.407  0.00  0.00           H  
ATOM   4197 CB  LSER   294      25.298   1.920   0.824  0.00  0.00           C  
ATOM   4198 HB2 LSER   294      25.892   1.796  -0.081  0.00  0.00           H  
ATOM   4199 HB3 LSER   294      25.436   2.934   1.198  0.00  0.00           H  
ATOM   4200 OG  LSER   294      25.728   0.991   1.803  0.00  0.00           O  
ATOM   4201 HG  LSER   294      25.549   1.396   2.694  0.00  0.00           H  
ATOM   4202 C   LSER   294      23.349   2.734  -0.523  0.00  0.00           C  
ATOM   4203 O   LSER   294      22.593   3.641  -0.174  0.00  0.00           O  
ATOM   4204 N   LALA   295      23.675   2.542  -1.807  0.00  0.00           N  
ATOM   4205 H   LALA   295      24.302   1.780  -2.033  0.00  0.00           H  
ATOM   4206 CA  LALA   295      23.133   3.357  -2.898  0.00  0.00           C  
ATOM   4207 HA  LALA   295      23.454   4.391  -2.762  0.00  0.00           H  
ATOM   4208 CB  LALA   295      23.692   2.839  -4.223  0.00  0.00           C  
ATOM   4209 HB1 LALA   295      23.415   1.796  -4.368  0.00  0.00           H  
ATOM   4210 HB2 LALA   295      23.276   3.426  -5.041  0.00  0.00           H  
ATOM   4211 HB3 LALA   295      24.777   2.933  -4.229  0.00  0.00           H  
ATOM   4212 C   LALA   295      21.595   3.333  -2.928  0.00  0.00           C  
ATOM   4213 O   LALA   295      20.955   4.370  -3.118  0.00  0.00           O  
ATOM   4214 N   LLEU   296      20.996   2.167  -2.663  0.00  0.00           N  
ATOM   4215 H   LLEU   296      21.590   1.347  -2.559  0.00  0.00           H  
ATOM   4216 CA  LLEU   296      19.548   1.988  -2.525  0.00  0.00           C  
ATOM   4217 HA  LLEU   296      19.078   2.360  -3.436  0.00  0.00           H  
ATOM   4218 CB  LLEU   296      19.246   0.485  -2.382  0.00  0.00           C  
ATOM   4219 HB2 LLEU   296      20.053   0.016  -1.827  0.00  0.00           H  
ATOM   4220 HB3 LLEU   296      18.331   0.335  -1.810  0.00  0.00           H  
ATOM   4221 CG  LLEU   296      19.086  -0.191  -3.750  0.00  0.00           C  
ATOM   4222 HG  LLEU   296      19.767   0.267  -4.466  0.00  0.00           H  
ATOM   4223 CD1 LLEU   296      19.381  -1.685  -3.689  0.00  0.00           C  
ATOM   4224 HD11LLEU   296      20.429  -1.837  -3.436  0.00  0.00           H  
ATOM   4225 HD12LLEU   296      18.756  -2.165  -2.935  0.00  0.00           H  
ATOM   4226 HD13LLEU   296      19.195  -2.128  -4.665  0.00  0.00           H  
ATOM   4227 CD2 LLEU   296      17.645  -0.012  -4.232  0.00  0.00           C  
ATOM   4228 HD21LLEU   296      17.309   1.006  -4.049  0.00  0.00           H  
ATOM   4229 HD22LLEU   296      17.582  -0.235  -5.296  0.00  0.00           H  
ATOM   4230 HD23LLEU   296      16.994  -0.681  -3.676  0.00  0.00           H  
ATOM   4231 C   LLEU   296      18.909   2.790  -1.381  0.00  0.00           C  
ATOM   4232 O   LLEU   296      17.687   2.921  -1.381  0.00  0.00           O  
ATOM   4233 N   LVAL   297      19.670   3.356  -0.440  0.00  0.00           N  
ATOM   4234 H   LVAL   297      20.668   3.169  -0.456  0.00  0.00           H  
ATOM   4235 CA  LVAL   297      19.168   4.346   0.531  0.00  0.00           C  
ATOM   4236 HA  LVAL   297      18.079   4.376   0.484  0.00  0.00           H  
ATOM   4237 CB  LVAL   297      19.528   3.938   1.975  0.00  0.00           C  
ATOM   4238 HB  LVAL   297      20.598   3.742   2.041  0.00  0.00           H  
ATOM   4239 CG1 LVAL   297      19.163   5.016   3.003  0.00  0.00           C  
ATOM   4240 HG11LVAL   297      19.360   4.647   4.011  0.00  0.00           H  
ATOM   4241 HG12LVAL   297      19.778   5.903   2.854  0.00  0.00           H  
ATOM   4242 HG13LVAL   297      18.109   5.283   2.919  0.00  0.00           H  
ATOM   4243 CG2 LVAL   297      18.759   2.663   2.348  0.00  0.00           C  
ATOM   4244 HG21LVAL   297      19.060   1.844   1.695  0.00  0.00           H  
ATOM   4245 HG22LVAL   297      18.978   2.384   3.379  0.00  0.00           H  
ATOM   4246 HG23LVAL   297      17.687   2.830   2.246  0.00  0.00           H  
ATOM   4247 C   LVAL   297      19.632   5.761   0.178  0.00  0.00           C  
ATOM   4248 O   LVAL   297      18.804   6.673   0.145  0.00  0.00           O  
ATOM   4249 N   LALA   298      20.912   5.960  -0.140  0.00  0.00           N  
ATOM   4250 H   LALA   298      21.547   5.169  -0.098  0.00  0.00           H  
ATOM   4251 CA  LALA   298      21.498   7.278  -0.390  0.00  0.00           C  
ATOM   4252 HA  LALA   298      21.259   7.924   0.456  0.00  0.00           H  
ATOM   4253 CB  LALA   298      23.022   7.107  -0.435  0.00  0.00           C  
ATOM   4254 HB1 LALA   298      23.497   8.081  -0.537  0.00  0.00           H  
ATOM   4255 HB2 LALA   298      23.372   6.648   0.492  0.00  0.00           H  
ATOM   4256 HB3 LALA   298      23.310   6.472  -1.274  0.00  0.00           H  
ATOM   4257 C   LALA   298      20.960   7.967  -1.662  0.00  0.00           C  
ATOM   4258 O   LALA   298      20.597   9.148  -1.624  0.00  0.00           O  
ATOM   4259 N   LASP   299      20.856   7.247  -2.783  0.00  0.00           N  
ATOM   4260 H   LASP   299      21.134   6.269  -2.765  0.00  0.00           H  
ATOM   4261 CA  LASP   299      20.268   7.779  -4.021  0.00  0.00           C  
ATOM   4262 HA  LASP   299      20.633   8.795  -4.168  0.00  0.00           H  
ATOM   4263 CB  LASP   299      20.703   6.951  -5.247  0.00  0.00           C  
ATOM   4264 HB2 LASP   299      20.372   5.920  -5.122  0.00  0.00           H  
ATOM   4265 HB3 LASP   299      20.188   7.350  -6.122  0.00  0.00           H  
ATOM   4266 CG  LASP   299      22.212   6.968  -5.547  0.00  0.00           C  
ATOM   4267 OD1 LASP   299      22.943   7.826  -4.981  0.00  0.00           O  
ATOM   4268 OD2 LASP   299      22.642   6.176  -6.422  0.00  0.00           O  
ATOM   4269 C   LASP   299      18.736   7.877  -3.917  0.00  0.00           C  
ATOM   4270 O   LASP   299      18.152   8.887  -4.320  0.00  0.00           O  
ATOM   4271 N   LTYR   300      18.083   6.882  -3.305  0.00  0.00           N  
ATOM   4272 H   LTYR   300      18.621   6.087  -2.987  0.00  0.00           H  
ATOM   4273 CA  LTYR   300      16.632   6.892  -3.076  0.00  0.00           C  
ATOM   4274 HA  LTYR   300      16.130   6.977  -4.040  0.00  0.00           H  
ATOM   4275 CB  LTYR   300      16.202   5.572  -2.427  0.00  0.00           C  
ATOM   4276 HB2 LTYR   300      16.327   4.764  -3.150  0.00  0.00           H  
ATOM   4277 HB3 LTYR   300      16.870   5.374  -1.589  0.00  0.00           H  
ATOM   4278 CG  LTYR   300      14.771   5.555  -1.913  0.00  0.00           C  
ATOM   4279 CD1 LTYR   300      13.686   5.662  -2.807  0.00  0.00           C  
ATOM   4280 HD1 LTYR   300      13.870   5.779  -3.866  0.00  0.00           H  
ATOM   4281 CE1 LTYR   300      12.362   5.639  -2.322  0.00  0.00           C  
ATOM   4282 HE1 LTYR   300      11.534   5.759  -2.999  0.00  0.00           H  
ATOM   4283 CZ  LTYR   300      12.117   5.471  -0.941  0.00  0.00           C  
ATOM   4284 OH  LTYR   300      10.852   5.409  -0.445  0.00  0.00           O  
ATOM   4285 HH  LTYR   300      10.150   5.391  -1.115  0.00  0.00           H  
ATOM   4286 CE2 LTYR   300      13.204   5.377  -0.050  0.00  0.00           C  
ATOM   4287 HE2 LTYR   300      13.007   5.252   1.002  0.00  0.00           H  
ATOM   4288 CD2 LTYR   300      14.526   5.443  -0.530  0.00  0.00           C  
ATOM   4289 HD2 LTYR   300      15.352   5.376   0.166  0.00  0.00           H  
ATOM   4290 C   LTYR   300      16.176   8.084  -2.224  0.00  0.00           C  
ATOM   4291 O   LTYR   300      15.243   8.780  -2.618  0.00  0.00           O  
ATOM   4292 N   LTHR   301      16.858   8.370  -1.107  0.00  0.00           N  
ATOM   4293 H   LTHR   301      17.614   7.750  -0.839  0.00  0.00           H  
ATOM   4294 CA  LTHR   301      16.518   9.492  -0.208  0.00  0.00           C  
ATOM   4295 HA  LTHR   301      15.508   9.343   0.174  0.00  0.00           H  
ATOM   4296 CB  LTHR   301      17.481   9.563   0.995  0.00  0.00           C  
ATOM   4297 HB  LTHR   301      18.496   9.723   0.634  0.00  0.00           H  
ATOM   4298 CG2 LTHR   301      17.123  10.678   1.977  0.00  0.00           C  
ATOM   4299 HG21LTHR   301      16.091  10.562   2.312  0.00  0.00           H  
ATOM   4300 HG22LTHR   301      17.787  10.628   2.840  0.00  0.00           H  
ATOM   4301 HG23LTHR   301      17.245  11.653   1.506  0.00  0.00           H  
ATOM   4302 OG1 LTHR   301      17.456   8.363   1.734  0.00  0.00           O  
ATOM   4303 HG1 LTHR   301      17.931   7.694   1.211  0.00  0.00           H  
ATOM   4304 C   LTHR   301      16.535  10.821  -0.968  0.00  0.00           C  
ATOM   4305 O   LTHR   301      15.572  11.587  -0.909  0.00  0.00           O  
ATOM   4306 N   LARG   302      17.592  11.062  -1.758  0.00  0.00           N  
ATOM   4307 H   LARG   302      18.327  10.366  -1.785  0.00  0.00           H  
ATOM   4308 CA  LARG   302      17.727  12.255  -2.608  0.00  0.00           C  
ATOM   4309 HA  LARG   302      17.657  13.144  -1.978  0.00  0.00           H  
ATOM   4310 CB  LARG   302      19.112  12.227  -3.273  0.00  0.00           C  
ATOM   4311 HB2 LARG   302      19.870  12.280  -2.490  0.00  0.00           H  
ATOM   4312 HB3 LARG   302      19.235  11.285  -3.807  0.00  0.00           H  
ATOM   4313 CG  LARG   302      19.329  13.390  -4.257  0.00  0.00           C  
ATOM   4314 HG2 LARG   302      18.670  13.276  -5.119  0.00  0.00           H  
ATOM   4315 HG3 LARG   302      19.087  14.328  -3.756  0.00  0.00           H  
ATOM   4316 CD  LARG   302      20.777  13.469  -4.753  0.00  0.00           C  
ATOM   4317 HD2 LARG   302      20.867  14.355  -5.383  0.00  0.00           H  
ATOM   4318 HD3 LARG   302      21.442  13.606  -3.900  0.00  0.00           H  
ATOM   4319 NE  LARG   302      21.177  12.290  -5.548  0.00  0.00           N  
ATOM   4320 HE  LARG   302      21.001  12.318  -6.548  0.00  0.00           H  
ATOM   4321 CZ  LARG   302      21.860  11.233  -5.152  0.00  0.00           C  
ATOM   4322 NH1 LARG   302      22.270  11.096  -3.923  0.00  0.00           N  
ATOM   4323 HH11LARG   302      22.048  11.799  -3.246  0.00  0.00           H  
ATOM   4324 HH12LARG   302      22.814  10.284  -3.664  0.00  0.00           H  
ATOM   4325 NH2 LARG   302      22.147  10.282  -5.989  0.00  0.00           N  
ATOM   4326 HH21LARG   302      21.697  10.268  -6.898  0.00  0.00           H  
ATOM   4327 HH22LARG   302      22.582   9.425  -5.661  0.00  0.00           H  
ATOM   4328 C   LARG   302      16.601  12.370  -3.637  0.00  0.00           C  
ATOM   4329 O   LARG   302      16.067  13.463  -3.811  0.00  0.00           O  
ATOM   4330 N   LMET   303      16.235  11.272  -4.299  0.00  0.00           N  
ATOM   4331 H   LMET   303      16.725  10.408  -4.098  0.00  0.00           H  
ATOM   4332 CA  LMET   303      15.186  11.261  -5.326  0.00  0.00           C  
ATOM   4333 HA  LMET   303      15.362  12.101  -6.001  0.00  0.00           H  
ATOM   4334 CB  LMET   303      15.305   9.964  -6.140  0.00  0.00           C  
ATOM   4335 HB2 LMET   303      16.329   9.867  -6.503  0.00  0.00           H  
ATOM   4336 HB3 LMET   303      15.079   9.105  -5.506  0.00  0.00           H  
ATOM   4337 CG  LMET   303      14.368   9.964  -7.348  0.00  0.00           C  
ATOM   4338 HG2 LMET   303      13.332   9.992  -7.009  0.00  0.00           H  
ATOM   4339 HG3 LMET   303      14.564  10.864  -7.929  0.00  0.00           H  
ATOM   4340 SD  LMET   303      14.581   8.535  -8.439  0.00  0.00           S  
ATOM   4341 CE  LMET   303      13.648   9.135  -9.868  0.00  0.00           C  
ATOM   4342 HE1 LMET   303      13.682   8.379 -10.649  0.00  0.00           H  
ATOM   4343 HE2 LMET   303      12.612   9.319  -9.582  0.00  0.00           H  
ATOM   4344 HE3 LMET   303      14.092  10.060 -10.238  0.00  0.00           H  
ATOM   4345 C   LMET   303      13.775  11.441  -4.738  0.00  0.00           C  
ATOM   4346 O   LMET   303      12.964  12.184  -5.292  0.00  0.00           O  
ATOM   4347 N   LLEU   304      13.492  10.807  -3.594  0.00  0.00           N  
ATOM   4348 H   LLEU   304      14.202  10.197  -3.199  0.00  0.00           H  
ATOM   4349 CA  LLEU   304      12.222  10.914  -2.870  0.00  0.00           C  
ATOM   4350 HA  LLEU   304      11.415  10.609  -3.536  0.00  0.00           H  
ATOM   4351 CB  LLEU   304      12.276   9.945  -1.671  0.00  0.00           C  
ATOM   4352 HB2 LLEU   304      12.404   8.928  -2.047  0.00  0.00           H  
ATOM   4353 HB3 LLEU   304      13.157  10.188  -1.075  0.00  0.00           H  
ATOM   4354 CG  LLEU   304      11.050   9.980  -0.739  0.00  0.00           C  
ATOM   4355 HG  LLEU   304      10.903  10.992  -0.364  0.00  0.00           H  
ATOM   4356 CD1 LLEU   304       9.771   9.517  -1.439  0.00  0.00           C  
ATOM   4357 HD11LLEU   304       9.527  10.191  -2.259  0.00  0.00           H  
ATOM   4358 HD12LLEU   304       9.901   8.504  -1.819  0.00  0.00           H  
ATOM   4359 HD13LLEU   304       8.945   9.528  -0.728  0.00  0.00           H  
ATOM   4360 CD2 LLEU   304      11.301   9.065   0.458  0.00  0.00           C  
ATOM   4361 HD21LLEU   304      12.169   9.416   1.015  0.00  0.00           H  
ATOM   4362 HD22LLEU   304      10.436   9.076   1.117  0.00  0.00           H  
ATOM   4363 HD23LLEU   304      11.479   8.045   0.121  0.00  0.00           H  
ATOM   4364 C   LLEU   304      11.937  12.359  -2.432  0.00  0.00           C  
ATOM   4365 O   LLEU   304      10.818  12.843  -2.604  0.00  0.00           O  
ATOM   4366 N   LLEU   305      12.956  13.073  -1.940  0.00  0.00           N  
ATOM   4367 H   LLEU   305      13.846  12.605  -1.799  0.00  0.00           H  
ATOM   4368 CA  LLEU   305      12.843  14.481  -1.540  0.00  0.00           C  
ATOM   4369 HA  LLEU   305      12.084  14.558  -0.762  0.00  0.00           H  
ATOM   4370 CB  LLEU   305      14.189  14.957  -0.966  0.00  0.00           C  
ATOM   4371 HB2 LLEU   305      14.984  14.645  -1.644  0.00  0.00           H  
ATOM   4372 HB3 LLEU   305      14.199  16.047  -0.929  0.00  0.00           H  
ATOM   4373 CG  LLEU   305      14.486  14.419   0.446  0.00  0.00           C  
ATOM   4374 HG  LLEU   305      14.253  13.357   0.496  0.00  0.00           H  
ATOM   4375 CD1 LLEU   305      15.965  14.605   0.782  0.00  0.00           C  
ATOM   4376 HD11LLEU   305      16.174  14.205   1.774  0.00  0.00           H  
ATOM   4377 HD12LLEU   305      16.577  14.076   0.054  0.00  0.00           H  
ATOM   4378 HD13LLEU   305      16.223  15.665   0.767  0.00  0.00           H  
ATOM   4379 CD2 LLEU   305      13.665  15.146   1.511  0.00  0.00           C  
ATOM   4380 HD21LLEU   305      13.942  14.774   2.495  0.00  0.00           H  
ATOM   4381 HD22LLEU   305      13.864  16.218   1.477  0.00  0.00           H  
ATOM   4382 HD23LLEU   305      12.600  14.976   1.362  0.00  0.00           H  
ATOM   4383 C   LLEU   305      12.376  15.399  -2.684  0.00  0.00           C  
ATOM   4384 O   LLEU   305      11.632  16.341  -2.422  0.00  0.00           O  
ATOM   4385 N   LVAL   306      12.722  15.112  -3.946  0.00  0.00           N  
ATOM   4386 H   LVAL   306      13.320  14.313  -4.113  0.00  0.00           H  
ATOM   4387 CA  LVAL   306      12.230  15.888  -5.104  0.00  0.00           C  
ATOM   4388 HA  LVAL   306      12.408  16.945  -4.906  0.00  0.00           H  
ATOM   4389 CB  LVAL   306      12.971  15.518  -6.407  0.00  0.00           C  
ATOM   4390 HB  LVAL   306      12.700  14.502  -6.690  0.00  0.00           H  
ATOM   4391 CG1 LVAL   306      12.584  16.461  -7.554  0.00  0.00           C  
ATOM   4392 HG11LVAL   306      12.790  17.495  -7.275  0.00  0.00           H  
ATOM   4393 HG12LVAL   306      13.155  16.215  -8.448  0.00  0.00           H  
ATOM   4394 HG13LVAL   306      11.527  16.355  -7.794  0.00  0.00           H  
ATOM   4395 CG2 LVAL   306      14.494  15.585  -6.260  0.00  0.00           C  
ATOM   4396 HG21LVAL   306      14.832  14.853  -5.531  0.00  0.00           H  
ATOM   4397 HG22LVAL   306      14.970  15.347  -7.210  0.00  0.00           H  
ATOM   4398 HG23LVAL   306      14.801  16.581  -5.943  0.00  0.00           H  
ATOM   4399 C   LVAL   306      10.719  15.708  -5.301  0.00  0.00           C  
ATOM   4400 O   LVAL   306      10.016  16.675  -5.600  0.00  0.00           O  
ATOM   4401 N   LVAL   307      10.203  14.488  -5.103  0.00  0.00           N  
ATOM   4402 H   LVAL   307      10.833  13.750  -4.811  0.00  0.00           H  
ATOM   4403 CA  LVAL   307       8.764  14.178  -5.212  0.00  0.00           C  
ATOM   4404 HA  LVAL   307       8.385  14.642  -6.123  0.00  0.00           H  
ATOM   4405 CB  LVAL   307       8.515  12.657  -5.322  0.00  0.00           C  
ATOM   4406 HB  LVAL   307       8.864  12.164  -4.414  0.00  0.00           H  
ATOM   4407 CG1 LVAL   307       7.024  12.342  -5.502  0.00  0.00           C  
ATOM   4408 HG11LVAL   307       6.623  12.884  -6.358  0.00  0.00           H  
ATOM   4409 HG12LVAL   307       6.884  11.273  -5.664  0.00  0.00           H  
ATOM   4410 HG13LVAL   307       6.464  12.618  -4.607  0.00  0.00           H  
ATOM   4411 CG2 LVAL   307       9.268  12.061  -6.519  0.00  0.00           C  
ATOM   4412 HG21LVAL   307      10.342  12.149  -6.362  0.00  0.00           H  
ATOM   4413 HG22LVAL   307       9.025  11.003  -6.622  0.00  0.00           H  
ATOM   4414 HG23LVAL   307       8.988  12.579  -7.436  0.00  0.00           H  
ATOM   4415 C   LVAL   307       7.977  14.784  -4.047  0.00  0.00           C  
ATOM   4416 O   LVAL   307       6.945  15.416  -4.281  0.00  0.00           O  
ATOM   4417 N   LLEU   308       8.500  14.679  -2.817  0.00  0.00           N  
ATOM   4418 H   LLEU   308       9.349  14.132  -2.709  0.00  0.00           H  
ATOM   4419 CA  LLEU   308       7.937  15.329  -1.624  0.00  0.00           C  
ATOM   4420 HA  LLEU   308       6.901  15.010  -1.503  0.00  0.00           H  
ATOM   4421 CB  LLEU   308       8.747  14.923  -0.375  0.00  0.00           C  
ATOM   4422 HB2 LLEU   308       9.795  15.166  -0.549  0.00  0.00           H  
ATOM   4423 HB3 LLEU   308       8.404  15.530   0.465  0.00  0.00           H  
ATOM   4424 CG  LLEU   308       8.646  13.442   0.040  0.00  0.00           C  
ATOM   4425 HG  LLEU   308       8.957  12.800  -0.781  0.00  0.00           H  
ATOM   4426 CD1 LLEU   308       9.564  13.184   1.236  0.00  0.00           C  
ATOM   4427 HD11LLEU   308       9.271  13.810   2.080  0.00  0.00           H  
ATOM   4428 HD12LLEU   308       9.500  12.138   1.538  0.00  0.00           H  
ATOM   4429 HD13LLEU   308      10.595  13.403   0.966  0.00  0.00           H  
ATOM   4430 CD2 LLEU   308       7.219  13.068   0.439  0.00  0.00           C  
ATOM   4431 HD21LLEU   308       6.845  13.783   1.169  0.00  0.00           H  
ATOM   4432 HD22LLEU   308       6.579  13.081  -0.440  0.00  0.00           H  
ATOM   4433 HD23LLEU   308       7.205  12.068   0.870  0.00  0.00           H  
ATOM   4434 C   LLEU   308       7.914  16.860  -1.761  0.00  0.00           C  
ATOM   4435 O   LLEU   308       6.918  17.495  -1.417  0.00  0.00           O  
ATOM   4436 N   LALA   309       8.976  17.453  -2.314  0.00  0.00           N  
ATOM   4437 H   LALA   309       9.799  16.891  -2.504  0.00  0.00           H  
ATOM   4438 CA  LALA   309       9.053  18.882  -2.620  0.00  0.00           C  
ATOM   4439 HA  LALA   309       8.614  19.420  -1.785  0.00  0.00           H  
ATOM   4440 CB  LALA   309      10.529  19.278  -2.729  0.00  0.00           C  
ATOM   4441 HB1 LALA   309      11.050  18.977  -1.821  0.00  0.00           H  
ATOM   4442 HB2 LALA   309      10.984  18.790  -3.592  0.00  0.00           H  
ATOM   4443 HB3 LALA   309      10.613  20.360  -2.838  0.00  0.00           H  
ATOM   4444 C   LALA   309       8.267  19.305  -3.877  0.00  0.00           C  
ATOM   4445 O   LALA   309       8.233  20.493  -4.208  0.00  0.00           O  
ATOM   4446 N   LARG   310       7.649  18.354  -4.593  0.00  0.00           N  
ATOM   4447 H   LARG   310       7.712  17.403  -4.248  0.00  0.00           H  
ATOM   4448 CA  LARG   310       6.895  18.572  -5.839  0.00  0.00           C  
ATOM   4449 HA  LARG   310       6.739  17.592  -6.293  0.00  0.00           H  
ATOM   4450 CB  LARG   310       5.497  19.151  -5.526  0.00  0.00           C  
ATOM   4451 HB2 LARG   310       5.597  20.109  -5.014  0.00  0.00           H  
ATOM   4452 HB3 LARG   310       4.967  19.315  -6.464  0.00  0.00           H  
ATOM   4453 CG  LARG   310       4.670  18.184  -4.658  0.00  0.00           C  
ATOM   4454 HG2 LARG   310       4.661  17.210  -5.146  0.00  0.00           H  
ATOM   4455 HG3 LARG   310       5.139  18.066  -3.682  0.00  0.00           H  
ATOM   4456 CD  LARG   310       3.213  18.617  -4.457  0.00  0.00           C  
ATOM   4457 HD2 LARG   310       2.719  18.673  -5.427  0.00  0.00           H  
ATOM   4458 HD3 LARG   310       2.711  17.835  -3.886  0.00  0.00           H  
ATOM   4459 NE  LARG   310       3.082  19.889  -3.717  0.00  0.00           N  
ATOM   4460 HE  LARG   310       3.377  19.879  -2.747  0.00  0.00           H  
ATOM   4461 CZ  LARG   310       2.495  20.999  -4.136  0.00  0.00           C  
ATOM   4462 NH1 LARG   310       2.095  21.169  -5.369  0.00  0.00           N  
ATOM   4463 HH11LARG   310       2.302  20.475  -6.073  0.00  0.00           H  
ATOM   4464 HH12LARG   310       1.596  22.013  -5.635  0.00  0.00           H  
ATOM   4465 NH2 LARG   310       2.310  21.990  -3.310  0.00  0.00           N  
ATOM   4466 HH21LARG   310       2.725  21.959  -2.379  0.00  0.00           H  
ATOM   4467 HH22LARG   310       1.946  22.859  -3.662  0.00  0.00           H  
ATOM   4468 C   LARG   310       7.703  19.358  -6.884  0.00  0.00           C  
ATOM   4469 O   LARG   310       7.221  20.331  -7.464  0.00  0.00           O  
ATOM   4470 N   LGLY   311       8.949  18.936  -7.118  0.00  0.00           N  
ATOM   4471 H   LGLY   311       9.271  18.129  -6.590  0.00  0.00           H  
ATOM   4472 CA  LGLY   311       9.832  19.463  -8.169  0.00  0.00           C  
ATOM   4473 HA2 LGLY   311      10.599  18.715  -8.372  0.00  0.00           H  
ATOM   4474 HA3 LGLY   311       9.253  19.606  -9.082  0.00  0.00           H  
ATOM   4475 C   LGLY   311      10.553  20.783  -7.856  0.00  0.00           C  
ATOM   4476 O   LGLY   311      11.084  21.406  -8.780  0.00  0.00           O  
ATOM   4477 N   LLEU   312      10.568  21.224  -6.594  0.00  0.00           N  
ATOM   4478 H   LLEU   312      10.076  20.683  -5.897  0.00  0.00           H  
ATOM   4479 CA  LLEU   312      11.337  22.383  -6.119  0.00  0.00           C  
ATOM   4480 HA  LLEU   312      11.473  23.086  -6.939  0.00  0.00           H  
ATOM   4481 CB  LLEU   312      10.562  23.086  -4.992  0.00  0.00           C  
ATOM   4482 HB2 LLEU   312      10.262  22.337  -4.259  0.00  0.00           H  
ATOM   4483 HB3 LLEU   312      11.228  23.785  -4.483  0.00  0.00           H  
ATOM   4484 CG  LLEU   312       9.321  23.857  -5.469  0.00  0.00           C  
ATOM   4485 HG  LLEU   312       8.699  23.219  -6.097  0.00  0.00           H  
ATOM   4486 CD1 LLEU   312       8.505  24.293  -4.257  0.00  0.00           C  
ATOM   4487 HD11LLEU   312       7.611  24.824  -4.584  0.00  0.00           H  
ATOM   4488 HD12LLEU   312       8.192  23.410  -3.703  0.00  0.00           H  
ATOM   4489 HD13LLEU   312       9.107  24.931  -3.611  0.00  0.00           H  
ATOM   4490 CD2 LLEU   312       9.717  25.113  -6.248  0.00  0.00           C  
ATOM   4491 HD21LLEU   312      10.429  25.707  -5.676  0.00  0.00           H  
ATOM   4492 HD22LLEU   312      10.157  24.838  -7.205  0.00  0.00           H  
ATOM   4493 HD23LLEU   312       8.827  25.710  -6.437  0.00  0.00           H  
ATOM   4494 C   LLEU   312      12.738  22.008  -5.613  0.00  0.00           C  
ATOM   4495 O   LLEU   312      12.909  20.993  -4.936  0.00  0.00           O  
ATOM   4496 N   LALA   313      13.713  22.885  -5.863  0.00  0.00           N  
ATOM   4497 H   LALA   313      13.499  23.709  -6.413  0.00  0.00           H  
ATOM   4498 CA  LALA   313      15.012  22.873  -5.191  0.00  0.00           C  
ATOM   4499 HA  LALA   313      15.427  21.870  -5.285  0.00  0.00           H  
ATOM   4500 CB  LALA   313      15.943  23.846  -5.930  0.00  0.00           C  
ATOM   4501 HB1 LALA   313      15.581  24.868  -5.821  0.00  0.00           H  
ATOM   4502 HB2 LALA   313      16.953  23.785  -5.525  0.00  0.00           H  
ATOM   4503 HB3 LALA   313      15.982  23.590  -6.990  0.00  0.00           H  
ATOM   4504 C   LALA   313      14.873  23.223  -3.684  0.00  0.00           C  
ATOM   4505 O   LALA   313      13.840  23.762  -3.265  0.00  0.00           O  
ATOM   4506 N   LPRO   314      15.882  22.934  -2.838  0.00  0.00           N  
ATOM   4507 CD  LPRO   314      17.106  22.210  -3.155  0.00  0.00           C  
ATOM   4508 HD2 LPRO   314      17.863  22.909  -3.515  0.00  0.00           H  
ATOM   4509 HD3 LPRO   314      16.948  21.420  -3.887  0.00  0.00           H  
ATOM   4510 CG  LPRO   314      17.558  21.602  -1.832  0.00  0.00           C  
ATOM   4511 HG2 LPRO   314      18.632  21.417  -1.819  0.00  0.00           H  
ATOM   4512 HG3 LPRO   314      17.003  20.682  -1.639  0.00  0.00           H  
ATOM   4513 CB  LPRO   314      17.145  22.680  -0.833  0.00  0.00           C  
ATOM   4514 HB2 LPRO   314      17.890  23.475  -0.838  0.00  0.00           H  
ATOM   4515 HB3 LPRO   314      17.020  22.268   0.168  0.00  0.00           H  
ATOM   4516 CA  LPRO   314      15.825  23.206  -1.397  0.00  0.00           C  
ATOM   4517 HA  LPRO   314      15.011  22.616  -0.974  0.00  0.00           H  
ATOM   4518 C   LPRO   314      15.587  24.690  -1.058  0.00  0.00           C  
ATOM   4519 O   LPRO   314      15.961  25.586  -1.820  0.00  0.00           O  
ATOM   4520 N   LGLU   315      14.935  24.957   0.079  0.00  0.00           N  
ATOM   4521 H   LGLU   315      14.763  24.184   0.719  0.00  0.00           H  
ATOM   4522 CA  LGLU   315      14.374  26.274   0.466  0.00  0.00           C  
ATOM   4523 HA  LGLU   315      13.773  26.104   1.363  0.00  0.00           H  
ATOM   4524 CB  LGLU   315      15.471  27.290   0.855  0.00  0.00           C  
ATOM   4525 HB2 LGLU   315      15.911  27.705  -0.053  0.00  0.00           H  
ATOM   4526 HB3 LGLU   315      14.993  28.111   1.390  0.00  0.00           H  
ATOM   4527 CG  LGLU   315      16.615  26.764   1.732  0.00  0.00           C  
ATOM   4528 HG2 LGLU   315      17.305  26.214   1.088  0.00  0.00           H  
ATOM   4529 HG3 LGLU   315      17.163  27.613   2.144  0.00  0.00           H  
ATOM   4530 CD  LGLU   315      16.165  25.851   2.874  0.00  0.00           C  
ATOM   4531 OE1 LGLU   315      15.204  26.195   3.599  0.00  0.00           O  
ATOM   4532 OE2 LGLU   315      16.827  24.793   3.037  0.00  0.00           O  
ATOM   4533 C   LGLU   315      13.397  26.898  -0.560  0.00  0.00           C  
ATOM   4534 O   LGLU   315      13.060  28.080  -0.462  0.00  0.00           O  
ATOM   4535 N   LGLY   316      12.957  26.146  -1.578  0.00  0.00           N  
ATOM   4536 H   LGLY   316      13.312  25.204  -1.672  0.00  0.00           H  
ATOM   4537 CA  LGLY   316      12.047  26.632  -2.617  0.00  0.00           C  
ATOM   4538 HA2 LGLY   316      11.761  25.788  -3.245  0.00  0.00           H  
ATOM   4539 HA3 LGLY   316      11.149  27.032  -2.144  0.00  0.00           H  
ATOM   4540 C   LGLY   316      12.641  27.717  -3.526  0.00  0.00           C  
ATOM   4541 O   LGLY   316      11.884  28.472  -4.137  0.00  0.00           O  
ATOM   4542 N   LTHR   317      13.971  27.840  -3.616  0.00  0.00           N  
ATOM   4543 H   LTHR   317      14.542  27.206  -3.068  0.00  0.00           H  
ATOM   4544 CA  LTHR   317      14.631  28.950  -4.338  0.00  0.00           C  
ATOM   4545 HA  LTHR   317      14.246  29.880  -3.922  0.00  0.00           H  
ATOM   4546 CB  LTHR   317      16.148  28.939  -4.070  0.00  0.00           C  
ATOM   4547 HB  LTHR   317      16.304  28.906  -2.991  0.00  0.00           H  
ATOM   4548 CG2 LTHR   317      16.883  27.754  -4.693  0.00  0.00           C  
ATOM   4549 HG21LTHR   317      16.418  26.816  -4.395  0.00  0.00           H  
ATOM   4550 HG22LTHR   317      16.887  27.840  -5.778  0.00  0.00           H  
ATOM   4551 HG23LTHR   317      17.913  27.756  -4.346  0.00  0.00           H  
ATOM   4552 OG1 LTHR   317      16.745  30.117  -4.563  0.00  0.00           O  
ATOM   4553 HG1 LTHR   317      16.450  30.836  -3.970  0.00  0.00           H  
ATOM   4554 C   LTHR   317      14.299  28.988  -5.842  0.00  0.00           C  
ATOM   4555 O   LTHR   317      14.067  30.062  -6.397  0.00  0.00           O  
ATOM   4556 N   LGLU   318      14.172  27.826  -6.492  0.00  0.00           N  
ATOM   4557 H   LGLU   318      14.358  26.971  -5.987  0.00  0.00           H  
ATOM   4558 CA  LGLU   318      13.765  27.674  -7.898  0.00  0.00           C  
ATOM   4559 HA  LGLU   318      12.966  28.388  -8.101  0.00  0.00           H  
ATOM   4560 CB  LGLU   318      14.950  28.023  -8.826  0.00  0.00           C  
ATOM   4561 HB2 LGLU   318      14.582  28.120  -9.845  0.00  0.00           H  
ATOM   4562 HB3 LGLU   318      15.342  28.995  -8.532  0.00  0.00           H  
ATOM   4563 CG  LGLU   318      16.104  27.010  -8.836  0.00  0.00           C  
ATOM   4564 HG2 LGLU   318      16.533  26.935  -7.837  0.00  0.00           H  
ATOM   4565 HG3 LGLU   318      15.702  26.032  -9.100  0.00  0.00           H  
ATOM   4566 CD  LGLU   318      17.210  27.385  -9.839  0.00  0.00           C  
ATOM   4567 OE1 LGLU   318      17.361  28.593 -10.141  0.00  0.00           O  
ATOM   4568 OE2 LGLU   318      17.894  26.436 -10.306  0.00  0.00           O  
ATOM   4569 C   LGLU   318      13.218  26.251  -8.166  0.00  0.00           C  
ATOM   4570 O   LGLU   318      13.446  25.347  -7.356  0.00  0.00           O  
ATOM   4571 N   LPRO   319      12.487  26.005  -9.270  0.00  0.00           N  
ATOM   4572 CD  LPRO   319      11.901  26.983 -10.179  0.00  0.00           C  
ATOM   4573 HD2 LPRO   319      12.631  27.702 -10.543  0.00  0.00           H  
ATOM   4574 HD3 LPRO   319      11.086  27.503  -9.673  0.00  0.00           H  
ATOM   4575 CG  LPRO   319      11.344  26.180 -11.354  0.00  0.00           C  
ATOM   4576 HG2 LPRO   319      12.116  26.057 -12.115  0.00  0.00           H  
ATOM   4577 HG3 LPRO   319      10.460  26.651 -11.779  0.00  0.00           H  
ATOM   4578 CB  LPRO   319      11.021  24.826 -10.723  0.00  0.00           C  
ATOM   4579 HB2 LPRO   319      11.005  24.025 -11.463  0.00  0.00           H  
ATOM   4580 HB3 LPRO   319      10.063  24.884 -10.205  0.00  0.00           H  
ATOM   4581 CA  LPRO   319      12.145  24.650  -9.701  0.00  0.00           C  
ATOM   4582 HA  LPRO   319      11.766  24.074  -8.858  0.00  0.00           H  
ATOM   4583 C   LPRO   319      13.347  23.901 -10.305  0.00  0.00           C  
ATOM   4584 O   LPRO   319      14.227  24.490 -10.939  0.00  0.00           O  
ATOM   4585 N   LVAL   320      13.345  22.573 -10.169  0.00  0.00           N  
ATOM   4586 H   LVAL   320      12.603  22.158  -9.613  0.00  0.00           H  
ATOM   4587 CA  LVAL   320      14.264  21.653 -10.867  0.00  0.00           C  
ATOM   4588 HA  LVAL   320      15.287  21.987 -10.697  0.00  0.00           H  
ATOM   4589 CB  LVAL   320      14.129  20.227 -10.283  0.00  0.00           C  
ATOM   4590 HB  LVAL   320      13.085  19.919 -10.341  0.00  0.00           H  
ATOM   4591 CG1 LVAL   320      14.967  19.179 -11.025  0.00  0.00           C  
ATOM   4592 HG11LVAL   320      16.013  19.483 -11.053  0.00  0.00           H  
ATOM   4593 HG12LVAL   320      14.892  18.217 -10.516  0.00  0.00           H  
ATOM   4594 HG13LVAL   320      14.597  19.045 -12.039  0.00  0.00           H  
ATOM   4595 CG2 LVAL   320      14.552  20.207  -8.808  0.00  0.00           C  
ATOM   4596 HG21LVAL   320      13.910  20.856  -8.215  0.00  0.00           H  
ATOM   4597 HG22LVAL   320      14.470  19.196  -8.408  0.00  0.00           H  
ATOM   4598 HG23LVAL   320      15.585  20.546  -8.711  0.00  0.00           H  
ATOM   4599 C   LVAL   320      14.002  21.684 -12.383  0.00  0.00           C  
ATOM   4600 O   LVAL   320      12.853  21.806 -12.811  0.00  0.00           O  
ATOM   4601 N   LSER   321      15.039  21.565 -13.214  0.00  0.00           N  
ATOM   4602 H   LSER   321      15.954  21.421 -12.797  0.00  0.00           H  
ATOM   4603 CA  LSER   321      14.927  21.481 -14.679  0.00  0.00           C  
ATOM   4604 HA  LSER   321      14.142  22.163 -15.007  0.00  0.00           H  
ATOM   4605 CB  LSER   321      16.241  21.935 -15.327  0.00  0.00           C  
ATOM   4606 HB2 LSER   321      16.491  22.934 -14.968  0.00  0.00           H  
ATOM   4607 HB3 LSER   321      17.039  21.249 -15.036  0.00  0.00           H  
ATOM   4608 OG  LSER   321      16.138  21.962 -16.741  0.00  0.00           O  
ATOM   4609 HG  LSER   321      15.625  22.766 -16.979  0.00  0.00           H  
ATOM   4610 C   LSER   321      14.559  20.058 -15.118  0.00  0.00           C  
ATOM   4611 O   LSER   321      15.142  19.084 -14.638  0.00  0.00           O  
ATOM   4612 N   LLEU   322      13.610  19.893 -16.049  0.00  0.00           N  
ATOM   4613 H   LLEU   322      13.205  20.706 -16.494  0.00  0.00           H  
ATOM   4614 CA  LLEU   322      13.104  18.556 -16.402  0.00  0.00           C  
ATOM   4615 HA  LLEU   322      12.827  18.064 -15.469  0.00  0.00           H  
ATOM   4616 CB  LLEU   322      11.839  18.690 -17.267  0.00  0.00           C  
ATOM   4617 HB2 LLEU   322      11.131  19.341 -16.752  0.00  0.00           H  
ATOM   4618 HB3 LLEU   322      12.110  19.159 -18.212  0.00  0.00           H  
ATOM   4619 CG  LLEU   322      11.142  17.350 -17.578  0.00  0.00           C  
ATOM   4620 HG  LLEU   322      11.800  16.718 -18.173  0.00  0.00           H  
ATOM   4621 CD1 LLEU   322      10.727  16.603 -16.310  0.00  0.00           C  
ATOM   4622 HD11LLEU   322      10.219  17.278 -15.622  0.00  0.00           H  
ATOM   4623 HD12LLEU   322      10.051  15.788 -16.566  0.00  0.00           H  
ATOM   4624 HD13LLEU   322      11.613  16.179 -15.842  0.00  0.00           H  
ATOM   4625 CD2 LLEU   322       9.885  17.621 -18.390  0.00  0.00           C  
ATOM   4626 HD21LLEU   322      10.135  18.205 -19.274  0.00  0.00           H  
ATOM   4627 HD22LLEU   322       9.439  16.680 -18.710  0.00  0.00           H  
ATOM   4628 HD23LLEU   322       9.153  18.159 -17.790  0.00  0.00           H  
ATOM   4629 C   LLEU   322      14.169  17.667 -17.068  0.00  0.00           C  
ATOM   4630 O   LLEU   322      14.162  16.454 -16.879  0.00  0.00           O  
ATOM   4631 N   LASN   323      15.132  18.276 -17.766  0.00  0.00           N  
ATOM   4632 H   LASN   323      15.077  19.279 -17.852  0.00  0.00           H  
ATOM   4633 CA  LASN   323      16.299  17.595 -18.334  0.00  0.00           C  
ATOM   4634 HA  LASN   323      15.960  16.858 -19.064  0.00  0.00           H  
ATOM   4635 CB  LASN   323      17.131  18.678 -19.046  0.00  0.00           C  
ATOM   4636 HB2 LASN   323      16.465  19.311 -19.629  0.00  0.00           H  
ATOM   4637 HB3 LASN   323      17.613  19.305 -18.299  0.00  0.00           H  
ATOM   4638 CG  LASN   323      18.214  18.155 -19.974  0.00  0.00           C  
ATOM   4639 OD1 LASN   323      19.078  17.377 -19.599  0.00  0.00           O  
ATOM   4640 ND2 LASN   323      18.249  18.612 -21.206  0.00  0.00           N  
ATOM   4641 HD21LASN   323      19.059  18.384 -21.775  0.00  0.00           H  
ATOM   4642 HD22LASN   323      17.603  19.338 -21.480  0.00  0.00           H  
ATOM   4643 C   LASN   323      17.098  16.849 -17.241  0.00  0.00           C  
ATOM   4644 O   LASN   323      17.453  15.682 -17.425  0.00  0.00           O  
ATOM   4645 N   LALA   324      17.288  17.495 -16.084  0.00  0.00           N  
ATOM   4646 H   LALA   324      16.893  18.418 -15.983  0.00  0.00           H  
ATOM   4647 CA  LALA   324      17.974  16.948 -14.916  0.00  0.00           C  
ATOM   4648 HA  LALA   324      18.904  16.481 -15.248  0.00  0.00           H  
ATOM   4649 CB  LALA   324      18.330  18.115 -13.983  0.00  0.00           C  
ATOM   4650 HB1 LALA   324      17.429  18.574 -13.577  0.00  0.00           H  
ATOM   4651 HB2 LALA   324      18.933  17.755 -13.151  0.00  0.00           H  
ATOM   4652 HB3 LALA   324      18.906  18.866 -14.522  0.00  0.00           H  
ATOM   4653 C   LALA   324      17.136  15.875 -14.193  0.00  0.00           C  
ATOM   4654 O   LALA   324      17.672  14.821 -13.845  0.00  0.00           O  
ATOM   4655 N   LTRP   325      15.823  16.087 -14.033  0.00  0.00           N  
ATOM   4656 H   LTRP   325      15.457  16.998 -14.288  0.00  0.00           H  
ATOM   4657 CA  LTRP   325      14.915  15.095 -13.434  0.00  0.00           C  
ATOM   4658 HA  LTRP   325      15.332  14.790 -12.473  0.00  0.00           H  
ATOM   4659 CB  LTRP   325      13.548  15.745 -13.172  0.00  0.00           C  
ATOM   4660 HB2 LTRP   325      13.694  16.589 -12.496  0.00  0.00           H  
ATOM   4661 HB3 LTRP   325      13.170  16.142 -14.113  0.00  0.00           H  
ATOM   4662 CG  LTRP   325      12.495  14.852 -12.573  0.00  0.00           C  
ATOM   4663 CD1 LTRP   325      11.276  14.591 -13.102  0.00  0.00           C  
ATOM   4664 HD1 LTRP   325      10.909  14.974 -14.046  0.00  0.00           H  
ATOM   4665 NE1 LTRP   325      10.565  13.757 -12.260  0.00  0.00           N  
ATOM   4666 HE1 LTRP   325       9.616  13.424 -12.460  0.00  0.00           H  
ATOM   4667 CE2 LTRP   325      11.305  13.409 -11.151  0.00  0.00           C  
ATOM   4668 CZ2 LTRP   325      11.043  12.591 -10.041  0.00  0.00           C  
ATOM   4669 HZ2 LTRP   325      10.108  12.064  -9.954  0.00  0.00           H  
ATOM   4670 CH2 LTRP   325      12.015  12.468  -9.036  0.00  0.00           C  
ATOM   4671 HH2 LTRP   325      11.831  11.851  -8.167  0.00  0.00           H  
ATOM   4672 CZ3 LTRP   325      13.229  13.164  -9.153  0.00  0.00           C  
ATOM   4673 HZ3 LTRP   325      13.961  13.085  -8.362  0.00  0.00           H  
ATOM   4674 CE3 LTRP   325      13.491  13.971 -10.276  0.00  0.00           C  
ATOM   4675 HE3 LTRP   325      14.431  14.499 -10.339  0.00  0.00           H  
ATOM   4676 CD2 LTRP   325      12.538  14.114 -11.309  0.00  0.00           C  
ATOM   4677 C   LTRP   325      14.791  13.820 -14.286  0.00  0.00           C  
ATOM   4678 O   LTRP   325      14.809  12.709 -13.757  0.00  0.00           O  
ATOM   4679 N   LTYR   326      14.760  13.946 -15.616  0.00  0.00           N  
ATOM   4680 H   LTYR   326      14.707  14.878 -16.016  0.00  0.00           H  
ATOM   4681 CA  LTYR   326      14.839  12.801 -16.530  0.00  0.00           C  
ATOM   4682 HA  LTYR   326      14.061  12.082 -16.276  0.00  0.00           H  
ATOM   4683 CB  LTYR   326      14.631  13.269 -17.974  0.00  0.00           C  
ATOM   4684 HB2 LTYR   326      15.242  14.155 -18.153  0.00  0.00           H  
ATOM   4685 HB3 LTYR   326      15.007  12.486 -18.634  0.00  0.00           H  
ATOM   4686 CG  LTYR   326      13.208  13.561 -18.421  0.00  0.00           C  
ATOM   4687 CD1 LTYR   326      13.020  13.956 -19.757  0.00  0.00           C  
ATOM   4688 HD1 LTYR   326      13.881  14.101 -20.394  0.00  0.00           H  
ATOM   4689 CE1 LTYR   326      11.724  14.154 -20.261  0.00  0.00           C  
ATOM   4690 HE1 LTYR   326      11.573  14.448 -21.288  0.00  0.00           H  
ATOM   4691 CZ  LTYR   326      10.607  13.963 -19.425  0.00  0.00           C  
ATOM   4692 OH  LTYR   326       9.368  14.103 -19.955  0.00  0.00           O  
ATOM   4693 HH  LTYR   326       8.638  13.959 -19.319  0.00  0.00           H  
ATOM   4694 CE2 LTYR   326      10.784  13.578 -18.082  0.00  0.00           C  
ATOM   4695 HE2 LTYR   326       9.925  13.442 -17.441  0.00  0.00           H  
ATOM   4696 CD2 LTYR   326      12.085  13.388 -17.578  0.00  0.00           C  
ATOM   4697 HD2 LTYR   326      12.203  13.112 -16.541  0.00  0.00           H  
ATOM   4698 C   LTYR   326      16.161  12.037 -16.415  0.00  0.00           C  
ATOM   4699 O   LTYR   326      16.143  10.809 -16.481  0.00  0.00           O  
ATOM   4700 N   LALA   327      17.287  12.720 -16.188  0.00  0.00           N  
ATOM   4701 H   LALA   327      17.261  13.731 -16.150  0.00  0.00           H  
ATOM   4702 CA  LALA   327      18.549  12.044 -15.898  0.00  0.00           C  
ATOM   4703 HA  LALA   327      18.733  11.312 -16.684  0.00  0.00           H  
ATOM   4704 CB  LALA   327      19.687  13.070 -15.934  0.00  0.00           C  
ATOM   4705 HB1 LALA   327      20.646  12.553 -15.892  0.00  0.00           H  
ATOM   4706 HB2 LALA   327      19.643  13.641 -16.861  0.00  0.00           H  
ATOM   4707 HB3 LALA   327      19.619  13.753 -15.089  0.00  0.00           H  
ATOM   4708 C   LALA   327      18.484  11.271 -14.565  0.00  0.00           C  
ATOM   4709 O   LALA   327      18.969  10.143 -14.484  0.00  0.00           O  
ATOM   4710 N   LMET   328      17.843  11.829 -13.532  0.00  0.00           N  
ATOM   4711 H   LMET   328      17.513  12.783 -13.632  0.00  0.00           H  
ATOM   4712 CA  LMET   328      17.637  11.153 -12.243  0.00  0.00           C  
ATOM   4713 HA  LMET   328      18.608  10.793 -11.896  0.00  0.00           H  
ATOM   4714 CB  LMET   328      17.138  12.195 -11.225  0.00  0.00           C  
ATOM   4715 HB2 LMET   328      17.806  13.057 -11.258  0.00  0.00           H  
ATOM   4716 HB3 LMET   328      16.137  12.530 -11.498  0.00  0.00           H  
ATOM   4717 CG  LMET   328      17.105  11.669  -9.788  0.00  0.00           C  
ATOM   4718 HG2 LMET   328      16.334  10.901  -9.715  0.00  0.00           H  
ATOM   4719 HG3 LMET   328      18.068  11.214  -9.557  0.00  0.00           H  
ATOM   4720 SD  LMET   328      16.771  12.930  -8.527  0.00  0.00           S  
ATOM   4721 CE  LMET   328      18.425  13.646  -8.332  0.00  0.00           C  
ATOM   4722 HE1 LMET   328      18.384  14.463  -7.612  0.00  0.00           H  
ATOM   4723 HE2 LMET   328      19.109  12.880  -7.965  0.00  0.00           H  
ATOM   4724 HE3 LMET   328      18.785  14.025  -9.289  0.00  0.00           H  
ATOM   4725 C   LMET   328      16.713   9.917 -12.359  0.00  0.00           C  
ATOM   4726 O   LMET   328      16.935   8.916 -11.676  0.00  0.00           O  
ATOM   4727 N   LLEU   329      15.729   9.940 -13.268  0.00  0.00           N  
ATOM   4728 H   LLEU   329      15.550  10.826 -13.728  0.00  0.00           H  
ATOM   4729 CA  LLEU   329      14.890   8.785 -13.640  0.00  0.00           C  
ATOM   4730 HA  LLEU   329      14.584   8.268 -12.731  0.00  0.00           H  
ATOM   4731 CB  LLEU   329      13.630   9.302 -14.363  0.00  0.00           C  
ATOM   4732 HB2 LLEU   329      13.941  10.034 -15.108  0.00  0.00           H  
ATOM   4733 HB3 LLEU   329      13.155   8.478 -14.898  0.00  0.00           H  
ATOM   4734 CG  LLEU   329      12.592   9.938 -13.418  0.00  0.00           C  
ATOM   4735 HG  LLEU   329      13.094  10.481 -12.618  0.00  0.00           H  
ATOM   4736 CD1 LLEU   329      11.709  10.919 -14.189  0.00  0.00           C  
ATOM   4737 HD11LLEU   329      12.311  11.770 -14.503  0.00  0.00           H  
ATOM   4738 HD12LLEU   329      11.274  10.429 -15.057  0.00  0.00           H  
ATOM   4739 HD13LLEU   329      10.914  11.283 -13.539  0.00  0.00           H  
ATOM   4740 CD2 LLEU   329      11.677   8.872 -12.808  0.00  0.00           C  
ATOM   4741 HD21LLEU   329      11.046   8.426 -13.577  0.00  0.00           H  
ATOM   4742 HD22LLEU   329      12.266   8.083 -12.345  0.00  0.00           H  
ATOM   4743 HD23LLEU   329      11.040   9.328 -12.050  0.00  0.00           H  
ATOM   4744 C   LLEU   329      15.616   7.738 -14.513  0.00  0.00           C  
ATOM   4745 O   LLEU   329      15.292   6.551 -14.441  0.00  0.00           O  
ATOM   4746 N   LASP   330      16.598   8.141 -15.322  0.00  0.00           N  
ATOM   4747 H   LASP   330      16.767   9.137 -15.405  0.00  0.00           H  
ATOM   4748 CA  LASP   330      17.426   7.231 -16.131  0.00  0.00           C  
ATOM   4749 HA  LASP   330      16.766   6.553 -16.674  0.00  0.00           H  
ATOM   4750 CB  LASP   330      18.204   8.077 -17.153  0.00  0.00           C  
ATOM   4751 HB2 LASP   330      17.501   8.725 -17.678  0.00  0.00           H  
ATOM   4752 HB3 LASP   330      18.914   8.711 -16.623  0.00  0.00           H  
ATOM   4753 CG  LASP   330      18.958   7.269 -18.210  0.00  0.00           C  
ATOM   4754 OD1 LASP   330      18.377   6.336 -18.817  0.00  0.00           O  
ATOM   4755 OD2 LASP   330      20.141   7.603 -18.478  0.00  0.00           O  
ATOM   4756 C   LASP   330      18.367   6.370 -15.259  0.00  0.00           C  
ATOM   4757 O   LASP   330      18.614   5.202 -15.576  0.00  0.00           O  
ATOM   4758 N   LASP   331      18.837   6.919 -14.130  0.00  0.00           N  
ATOM   4759 H   LASP   331      18.643   7.903 -13.973  0.00  0.00           H  
ATOM   4760 CA  LASP   331      19.531   6.175 -13.064  0.00  0.00           C  
ATOM   4761 HA  LASP   331      20.340   5.593 -13.504  0.00  0.00           H  
ATOM   4762 CB  LASP   331      20.124   7.139 -12.022  0.00  0.00           C  
ATOM   4763 HB2 LASP   331      19.356   7.838 -11.692  0.00  0.00           H  
ATOM   4764 HB3 LASP   331      20.447   6.561 -11.154  0.00  0.00           H  
ATOM   4765 CG  LASP   331      21.334   7.913 -12.534  0.00  0.00           C  
ATOM   4766 OD1 LASP   331      22.008   7.395 -13.458  0.00  0.00           O  
ATOM   4767 OD2 LASP   331      21.600   9.015 -12.004  0.00  0.00           O  
ATOM   4768 C   LASP   331      18.616   5.179 -12.352  0.00  0.00           C  
ATOM   4769 O   LASP   331      19.017   4.036 -12.124  0.00  0.00           O  
ATOM   4770 N   LGLN   332      17.375   5.573 -12.057  0.00  0.00           N  
ATOM   4771 H   LGLN   332      17.119   6.534 -12.243  0.00  0.00           H  
ATOM   4772 CA  LGLN   332      16.368   4.674 -11.492  0.00  0.00           C  
ATOM   4773 HA  LGLN   332      16.763   4.256 -10.564  0.00  0.00           H  
ATOM   4774 CB  LGLN   332      15.123   5.512 -11.146  0.00  0.00           C  
ATOM   4775 HB2 LGLN   332      15.434   6.319 -10.483  0.00  0.00           H  
ATOM   4776 HB3 LGLN   332      14.715   5.970 -12.044  0.00  0.00           H  
ATOM   4777 CG  LGLN   332      14.018   4.722 -10.436  0.00  0.00           C  
ATOM   4778 HG2 LGLN   332      14.463   4.099  -9.662  0.00  0.00           H  
ATOM   4779 HG3 LGLN   332      13.347   5.426  -9.949  0.00  0.00           H  
ATOM   4780 CD  LGLN   332      13.189   3.869 -11.390  0.00  0.00           C  
ATOM   4781 OE1 LGLN   332      12.689   4.337 -12.407  0.00  0.00           O  
ATOM   4782 NE2 LGLN   332      13.044   2.598 -11.107  0.00  0.00           N  
ATOM   4783 HE21LGLN   332      12.555   2.025 -11.788  0.00  0.00           H  
ATOM   4784 HE22LGLN   332      13.561   2.190 -10.334  0.00  0.00           H  
ATOM   4785 C   LGLN   332      16.091   3.489 -12.440  0.00  0.00           C  
ATOM   4786 O   LGLN   332      16.074   2.338 -12.005  0.00  0.00           O  
ATOM   4787 N   LALA   333      15.993   3.736 -13.753  0.00  0.00           N  
ATOM   4788 H   LALA   333      15.987   4.702 -14.060  0.00  0.00           H  
ATOM   4789 CA  LALA   333      15.857   2.676 -14.755  0.00  0.00           C  
ATOM   4790 HA  LALA   333      14.973   2.084 -14.511  0.00  0.00           H  
ATOM   4791 CB  LALA   333      15.640   3.321 -16.129  0.00  0.00           C  
ATOM   4792 HB1 LALA   333      14.728   3.914 -16.124  0.00  0.00           H  
ATOM   4793 HB2 LALA   333      16.481   3.965 -16.381  0.00  0.00           H  
ATOM   4794 HB3 LALA   333      15.549   2.543 -16.886  0.00  0.00           H  
ATOM   4795 C   LALA   333      17.062   1.712 -14.790  0.00  0.00           C  
ATOM   4796 O   LALA   333      16.880   0.514 -15.013  0.00  0.00           O  
ATOM   4797 N   LARG   334      18.291   2.198 -14.545  0.00  0.00           N  
ATOM   4798 H   LARG   334      18.383   3.189 -14.350  0.00  0.00           H  
ATOM   4799 CA  LARG   334      19.475   1.329 -14.405  0.00  0.00           C  
ATOM   4800 HA  LARG   334      19.501   0.639 -15.249  0.00  0.00           H  
ATOM   4801 CB  LARG   334      20.773   2.155 -14.399  0.00  0.00           C  
ATOM   4802 HB2 LARG   334      20.623   3.090 -13.863  0.00  0.00           H  
ATOM   4803 HB3 LARG   334      21.551   1.587 -13.891  0.00  0.00           H  
ATOM   4804 CG  LARG   334      21.273   2.445 -15.817  0.00  0.00           C  
ATOM   4805 HG2 LARG   334      21.524   1.497 -16.293  0.00  0.00           H  
ATOM   4806 HG3 LARG   334      20.484   2.926 -16.391  0.00  0.00           H  
ATOM   4807 CD  LARG   334      22.526   3.331 -15.812  0.00  0.00           C  
ATOM   4808 HD2 LARG   334      23.215   2.969 -15.048  0.00  0.00           H  
ATOM   4809 HD3 LARG   334      23.033   3.244 -16.773  0.00  0.00           H  
ATOM   4810 NE  LARG   334      22.215   4.746 -15.551  0.00  0.00           N  
ATOM   4811 HE  LARG   334      22.459   5.102 -14.630  0.00  0.00           H  
ATOM   4812 CZ  LARG   334      21.727   5.619 -16.412  0.00  0.00           C  
ATOM   4813 NH1 LARG   334      21.448   5.314 -17.645  0.00  0.00           N  
ATOM   4814 HH11LARG   334      21.547   4.360 -17.966  0.00  0.00           H  
ATOM   4815 HH12LARG   334      20.981   6.023 -18.203  0.00  0.00           H  
ATOM   4816 NH2 LARG   334      21.503   6.849 -16.076  0.00  0.00           N  
ATOM   4817 HH21LARG   334      21.648   7.146 -15.110  0.00  0.00           H  
ATOM   4818 HH22LARG   334      21.147   7.496 -16.762  0.00  0.00           H  
ATOM   4819 C   LARG   334      19.386   0.431 -13.167  0.00  0.00           C  
ATOM   4820 O   LARG   334      19.617  -0.768 -13.306  0.00  0.00           O  
ATOM   4821 N   LMET   335      18.971   0.965 -12.014  0.00  0.00           N  
ATOM   4822 H   LMET   335      18.807   1.964 -11.982  0.00  0.00           H  
ATOM   4823 CA  LMET   335      18.738   0.171 -10.796  0.00  0.00           C  
ATOM   4824 HA  LMET   335      19.659  -0.361 -10.552  0.00  0.00           H  
ATOM   4825 CB  LMET   335      18.399   1.107  -9.622  0.00  0.00           C  
ATOM   4826 HB2 LMET   335      19.230   1.792  -9.454  0.00  0.00           H  
ATOM   4827 HB3 LMET   335      17.519   1.700  -9.874  0.00  0.00           H  
ATOM   4828 CG  LMET   335      18.100   0.341  -8.325  0.00  0.00           C  
ATOM   4829 HG2 LMET   335      17.830   1.060  -7.558  0.00  0.00           H  
ATOM   4830 HG3 LMET   335      17.226  -0.292  -8.480  0.00  0.00           H  
ATOM   4831 SD  LMET   335      19.443  -0.696  -7.679  0.00  0.00           S  
ATOM   4832 CE  LMET   335      20.668   0.559  -7.216  0.00  0.00           C  
ATOM   4833 HE1 LMET   335      20.216   1.284  -6.540  0.00  0.00           H  
ATOM   4834 HE2 LMET   335      21.508   0.078  -6.713  0.00  0.00           H  
ATOM   4835 HE3 LMET   335      21.030   1.069  -8.108  0.00  0.00           H  
ATOM   4836 C   LMET   335      17.642  -0.889 -10.997  0.00  0.00           C  
ATOM   4837 O   LMET   335      17.793  -2.035 -10.570  0.00  0.00           O  
ATOM   4838 N   LMET   336      16.563  -0.547 -11.708  0.00  0.00           N  
ATOM   4839 H   LMET   336      16.438   0.427 -11.970  0.00  0.00           H  
ATOM   4840 CA  LMET   336      15.536  -1.522 -12.077  0.00  0.00           C  
ATOM   4841 HA  LMET   336      15.167  -1.978 -11.160  0.00  0.00           H  
ATOM   4842 CB  LMET   336      14.352  -0.816 -12.750  0.00  0.00           C  
ATOM   4843 HB2 LMET   336      13.885  -0.159 -12.015  0.00  0.00           H  
ATOM   4844 HB3 LMET   336      14.698  -0.203 -13.581  0.00  0.00           H  
ATOM   4845 CG  LMET   336      13.301  -1.816 -13.251  0.00  0.00           C  
ATOM   4846 HG2 LMET   336      13.281  -2.680 -12.588  0.00  0.00           H  
ATOM   4847 HG3 LMET   336      12.326  -1.342 -13.181  0.00  0.00           H  
ATOM   4848 SD  LMET   336      13.521  -2.403 -14.955  0.00  0.00           S  
ATOM   4849 CE  LMET   336      12.895  -0.953 -15.835  0.00  0.00           C  
ATOM   4850 HE1 LMET   336      13.531  -0.092 -15.629  0.00  0.00           H  
ATOM   4851 HE2 LMET   336      12.888  -1.162 -16.903  0.00  0.00           H  
ATOM   4852 HE3 LMET   336      11.878  -0.736 -15.504  0.00  0.00           H  
ATOM   4853 C   LMET   336      16.104  -2.668 -12.925  0.00  0.00           C  
ATOM   4854 O   LMET   336      15.846  -3.829 -12.608  0.00  0.00           O  
ATOM   4855 N   LARG   337      16.926  -2.392 -13.947  0.00  0.00           N  
ATOM   4856 H   LARG   337      17.102  -1.420 -14.182  0.00  0.00           H  
ATOM   4857 CA  LARG   337      17.555  -3.464 -14.744  0.00  0.00           C  
ATOM   4858 HA  LARG   337      16.780  -4.179 -15.022  0.00  0.00           H  
ATOM   4859 CB  LARG   337      18.166  -2.910 -16.035  0.00  0.00           C  
ATOM   4860 HB2 LARG   337      18.861  -2.103 -15.800  0.00  0.00           H  
ATOM   4861 HB3 LARG   337      18.719  -3.714 -16.526  0.00  0.00           H  
ATOM   4862 CG  LARG   337      17.075  -2.409 -16.993  0.00  0.00           C  
ATOM   4863 HG2 LARG   337      16.254  -3.127 -17.019  0.00  0.00           H  
ATOM   4864 HG3 LARG   337      16.682  -1.457 -16.640  0.00  0.00           H  
ATOM   4865 CD  LARG   337      17.602  -2.250 -18.422  0.00  0.00           C  
ATOM   4866 HD2 LARG   337      17.841  -3.240 -18.813  0.00  0.00           H  
ATOM   4867 HD3 LARG   337      16.812  -1.831 -19.041  0.00  0.00           H  
ATOM   4868 NE  LARG   337      18.813  -1.415 -18.501  0.00  0.00           N  
ATOM   4869 HE  LARG   337      19.692  -1.913 -18.600  0.00  0.00           H  
ATOM   4870 CZ  LARG   337      18.893  -0.100 -18.495  0.00  0.00           C  
ATOM   4871 NH1 LARG   337      17.872   0.703 -18.380  0.00  0.00           N  
ATOM   4872 HH11LARG   337      16.937   0.314 -18.317  0.00  0.00           H  
ATOM   4873 HH12LARG   337      18.020   1.703 -18.404  0.00  0.00           H  
ATOM   4874 NH2 LARG   337      20.068   0.442 -18.609  0.00  0.00           N  
ATOM   4875 HH21LARG   337      20.848  -0.190 -18.724  0.00  0.00           H  
ATOM   4876 HH22LARG   337      20.154   1.447 -18.630  0.00  0.00           H  
ATOM   4877 C   LARG   337      18.586  -4.285 -13.966  0.00  0.00           C  
ATOM   4878 O   LARG   337      18.736  -5.469 -14.267  0.00  0.00           O  
ATOM   4879 N   LALA   338      19.231  -3.711 -12.949  0.00  0.00           N  
ATOM   4880 H   LALA   338      19.114  -2.716 -12.802  0.00  0.00           H  
ATOM   4881 CA  LALA   338      20.110  -4.450 -12.043  0.00  0.00           C  
ATOM   4882 HA  LALA   338      20.871  -4.952 -12.642  0.00  0.00           H  
ATOM   4883 CB  LALA   338      20.821  -3.467 -11.104  0.00  0.00           C  
ATOM   4884 HB1 LALA   338      21.288  -2.672 -11.687  0.00  0.00           H  
ATOM   4885 HB2 LALA   338      20.118  -3.024 -10.400  0.00  0.00           H  
ATOM   4886 HB3 LALA   338      21.591  -3.995 -10.542  0.00  0.00           H  
ATOM   4887 C   LALA   338      19.337  -5.537 -11.276  0.00  0.00           C  
ATOM   4888 O   LALA   338      19.682  -6.716 -11.370  0.00  0.00           O  
ATOM   4889 N   LPHE   339      18.241  -5.188 -10.593  0.00  0.00           N  
ATOM   4890 H   LPHE   339      17.986  -4.207 -10.538  0.00  0.00           H  
ATOM   4891 CA  LPHE   339      17.370  -6.196  -9.971  0.00  0.00           C  
ATOM   4892 HA  LPHE   339      17.968  -6.810  -9.297  0.00  0.00           H  
ATOM   4893 CB  LPHE   339      16.276  -5.508  -9.146  0.00  0.00           C  
ATOM   4894 HB2 LPHE   339      15.943  -4.613  -9.671  0.00  0.00           H  
ATOM   4895 HB3 LPHE   339      15.424  -6.186  -9.077  0.00  0.00           H  
ATOM   4896 CG  LPHE   339      16.645  -5.132  -7.725  0.00  0.00           C  
ATOM   4897 CD1 LPHE   339      16.742  -3.779  -7.350  0.00  0.00           C  
ATOM   4898 HD1 LPHE   339      16.635  -3.000  -8.091  0.00  0.00           H  
ATOM   4899 CE1 LPHE   339      16.950  -3.438  -6.002  0.00  0.00           C  
ATOM   4900 HE1 LPHE   339      17.003  -2.400  -5.714  0.00  0.00           H  
ATOM   4901 CZ  LPHE   339      17.090  -4.444  -5.029  0.00  0.00           C  
ATOM   4902 HZ  LPHE   339      17.259  -4.180  -3.994  0.00  0.00           H  
ATOM   4903 CE2 LPHE   339      17.015  -5.796  -5.405  0.00  0.00           C  
ATOM   4904 HE2 LPHE   339      17.119  -6.570  -4.657  0.00  0.00           H  
ATOM   4905 CD2 LPHE   339      16.783  -6.140  -6.750  0.00  0.00           C  
ATOM   4906 HD2 LPHE   339      16.690  -7.180  -7.029  0.00  0.00           H  
ATOM   4907 C   LPHE   339      16.750  -7.161 -11.004  0.00  0.00           C  
ATOM   4908 O   LPHE   339      16.578  -8.339 -10.701  0.00  0.00           O  
ATOM   4909 N   LASP   340      16.478  -6.724 -12.239  0.00  0.00           N  
ATOM   4910 H   LASP   340      16.568  -5.733 -12.429  0.00  0.00           H  
ATOM   4911 CA  LASP   340      15.859  -7.581 -13.262  0.00  0.00           C  
ATOM   4912 HA  LASP   340      14.984  -8.048 -12.805  0.00  0.00           H  
ATOM   4913 CB  LASP   340      15.374  -6.729 -14.447  0.00  0.00           C  
ATOM   4914 HB2 LASP   340      14.969  -5.788 -14.075  0.00  0.00           H  
ATOM   4915 HB3 LASP   340      16.214  -6.503 -15.106  0.00  0.00           H  
ATOM   4916 CG  LASP   340      14.256  -7.424 -15.228  0.00  0.00           C  
ATOM   4917 OD1 LASP   340      14.404  -7.641 -16.450  0.00  0.00           O  
ATOM   4918 OD2 LASP   340      13.210  -7.745 -14.627  0.00  0.00           O  
ATOM   4919 C   LASP   340      16.773  -8.730 -13.737  0.00  0.00           C  
ATOM   4920 O   LASP   340      16.272  -9.742 -14.225  0.00  0.00           O  
ATOM   4921 N   LARG   341      18.102  -8.625 -13.551  0.00  0.00           N  
ATOM   4922 H   LARG   341      18.460  -7.756 -13.168  0.00  0.00           H  
ATOM   4923 CA  LARG   341      19.017  -9.775 -13.696  0.00  0.00           C  
ATOM   4924 HA  LARG   341      18.721 -10.337 -14.583  0.00  0.00           H  
ATOM   4925 CB  LARG   341      20.477  -9.314 -13.868  0.00  0.00           C  
ATOM   4926 HB2 LARG   341      20.517  -8.427 -14.500  0.00  0.00           H  
ATOM   4927 HB3 LARG   341      20.893  -9.059 -12.892  0.00  0.00           H  
ATOM   4928 CG  LARG   341      21.329 -10.418 -14.526  0.00  0.00           C  
ATOM   4929 HG2 LARG   341      21.106 -11.385 -14.077  0.00  0.00           H  
ATOM   4930 HG3 LARG   341      21.076 -10.463 -15.586  0.00  0.00           H  
ATOM   4931 CD  LARG   341      22.833 -10.159 -14.370  0.00  0.00           C  
ATOM   4932 HD2 LARG   341      23.040  -9.115 -14.615  0.00  0.00           H  
ATOM   4933 HD3 LARG   341      23.117 -10.325 -13.330  0.00  0.00           H  
ATOM   4934 NE  LARG   341      23.640 -11.019 -15.256  0.00  0.00           N  
ATOM   4935 HE  LARG   341      23.938 -10.613 -16.134  0.00  0.00           H  
ATOM   4936 CZ  LARG   341      23.965 -12.288 -15.082  0.00  0.00           C  
ATOM   4937 NH1 LARG   341      23.555 -13.009 -14.082  0.00  0.00           N
[truncated: 404,272 more chars]
