# Supplementary material for: Unveiling the enzymatic pathway of UMG-SP2 urethanase: insights into polyurethane degradation at the atomic level
Source: Chem Sci. 2024 Dec 18;16(5):2437–52. doi: 10.1039/d4sc06688j (PMC11708778; doi:10.1039/d4sc06688j)
Supplement: SC-016-D4SC06688J-s001 [file SC-016-D4SC06688J-s001.zip › 03_INT1.pdb]

ATOM      0 N   LMET     1     -15.584 -10.083  13.395  0.00  0.00           N  
ATOM      1 H1  LMET     1     -15.594  -9.625  12.489  0.00  0.00           H  
ATOM      2 H2  LMET     1     -14.906  -9.600  13.965  0.00  0.00           H  
ATOM      3 H3  LMET     1     -16.492  -9.992  13.827  0.00  0.00           H  
ATOM      4 CA  LMET     1     -15.205 -11.497  13.226  0.00  0.00           C  
ATOM      5 HA  LMET     1     -14.219 -11.521  12.761  0.00  0.00           H  
ATOM      6 CB  LMET     1     -15.137 -12.280  14.547  0.00  0.00           C  
ATOM      7 HB2 LMET     1     -16.080 -12.176  15.084  0.00  0.00           H  
ATOM      8 HB3 LMET     1     -14.984 -13.337  14.325  0.00  0.00           H  
ATOM      9 CG  LMET     1     -13.986 -11.814  15.445  0.00  0.00           C  
ATOM     10 HG2 LMET     1     -14.169 -10.786  15.754  0.00  0.00           H  
ATOM     11 HG3 LMET     1     -13.977 -12.434  16.342  0.00  0.00           H  
ATOM     12 SD  LMET     1     -12.351 -11.914  14.664  0.00  0.00           S  
ATOM     13 CE  LMET     1     -11.327 -11.202  15.982  0.00  0.00           C  
ATOM     14 HE1 LMET     1     -10.283 -11.188  15.666  0.00  0.00           H  
ATOM     15 HE2 LMET     1     -11.647 -10.181  16.190  0.00  0.00           H  
ATOM     16 HE3 LMET     1     -11.420 -11.803  16.887  0.00  0.00           H  
ATOM     17 C   LMET     1     -16.156 -12.168  12.257  0.00  0.00           C  
ATOM     18 O   LMET     1     -17.355 -11.864  12.257  0.00  0.00           O  
ATOM     19 N   LSER     2     -15.599 -13.066  11.443  0.00  0.00           N  
ATOM     20 H   LSER     2     -14.599 -13.214  11.522  0.00  0.00           H  
ATOM     21 CA  LSER     2     -16.280 -13.839  10.393  0.00  0.00           C  
ATOM     22 HA  LSER     2     -15.511 -14.439   9.910  0.00  0.00           H  
ATOM     23 CB  LSER     2     -17.268 -14.849  10.995  0.00  0.00           C  
ATOM     24 HB2 LSER     2     -18.075 -14.318  11.502  0.00  0.00           H  
ATOM     25 HB3 LSER     2     -17.692 -15.454  10.195  0.00  0.00           H  
ATOM     26 OG  LSER     2     -16.598 -15.695  11.917  0.00  0.00           O  
ATOM     27 HG  LSER     2     -17.255 -16.124  12.490  0.00  0.00           H  
ATOM     28 C   LSER     2     -16.901 -13.003   9.258  0.00  0.00           C  
ATOM     29 O   LSER     2     -17.629 -13.552   8.431  0.00  0.00           O  
ATOM     30 N   LGLU     3     -16.609 -11.698   9.180  0.00  0.00           N  
ATOM     31 H   LGLU     3     -15.917 -11.333   9.821  0.00  0.00           H  
ATOM     32 CA  LGLU     3     -17.009 -10.848   8.045  0.00  0.00           C  
ATOM     33 HA  LGLU     3     -18.072 -10.997   7.870  0.00  0.00           H  
ATOM     34 CB  LGLU     3     -16.825  -9.346   8.331  0.00  0.00           C  
ATOM     35 HB2 LGLU     3     -17.045  -8.806   7.411  0.00  0.00           H  
ATOM     36 HB3 LGLU     3     -17.567  -9.036   9.067  0.00  0.00           H  
ATOM     37 CG  LGLU     3     -15.434  -8.909   8.810  0.00  0.00           C  
ATOM     38 HG2 LGLU     3     -14.659  -9.440   8.254  0.00  0.00           H  
ATOM     39 HG3 LGLU     3     -15.315  -7.846   8.606  0.00  0.00           H  
ATOM     40 CD  LGLU     3     -15.275  -9.141  10.312  0.00  0.00           C  
ATOM     41 OE1 LGLU     3     -14.558 -10.088  10.709  0.00  0.00           O  
ATOM     42 OE2 LGLU     3     -15.925  -8.460  11.141  0.00  0.00           O  
ATOM     43 C   LGLU     3     -16.306 -11.280   6.753  0.00  0.00           C  
ATOM     44 O   LGLU     3     -15.145 -11.688   6.771  0.00  0.00           O  
ATOM     45 N   LLEU     4     -17.033 -11.248   5.638  0.00  0.00           N  
ATOM     46 H   LLEU     4     -17.950 -10.827   5.678  0.00  0.00           H  
ATOM     47 CA  LLEU     4     -16.642 -11.937   4.407  0.00  0.00           C  
ATOM     48 HA  LLEU     4     -16.317 -12.936   4.682  0.00  0.00           H  
ATOM     49 CB  LLEU     4     -17.862 -12.067   3.476  0.00  0.00           C  
ATOM     50 HB2 LLEU     4     -18.110 -11.067   3.142  0.00  0.00           H  
ATOM     51 HB3 LLEU     4     -17.576 -12.657   2.604  0.00  0.00           H  
ATOM     52 CG  LLEU     4     -19.143 -12.663   4.085  0.00  0.00           C  
ATOM     53 HG  LLEU     4     -19.484 -12.018   4.893  0.00  0.00           H  
ATOM     54 CD1 LLEU     4     -20.247 -12.697   3.027  0.00  0.00           C  
ATOM     55 HD11LLEU     4     -20.378 -11.700   2.610  0.00  0.00           H  
ATOM     56 HD12LLEU     4     -19.982 -13.387   2.225  0.00  0.00           H  
ATOM     57 HD13LLEU     4     -21.185 -13.005   3.485  0.00  0.00           H  
ATOM     58 CD2 LLEU     4     -18.936 -14.071   4.638  0.00  0.00           C  
ATOM     59 HD21LLEU     4     -18.576 -14.737   3.855  0.00  0.00           H  
ATOM     60 HD22LLEU     4     -18.206 -14.035   5.444  0.00  0.00           H  
ATOM     61 HD23LLEU     4     -19.870 -14.451   5.045  0.00  0.00           H  
ATOM     62 C   LLEU     4     -15.463 -11.273   3.673  0.00  0.00           C  
ATOM     63 O   LLEU     4     -15.295 -10.052   3.716  0.00  0.00           O  
ATOM     64 N   LSER     5     -14.690 -12.072   2.934  0.00  0.00           N  
ATOM     65 H   LSER     5     -14.844 -13.069   2.987  0.00  0.00           H  
ATOM     66 CA  LSER     5     -13.743 -11.585   1.919  0.00  0.00           C  
ATOM     67 HA  LSER     5     -13.053 -10.882   2.388  0.00  0.00           H  
ATOM     68 CB  LSER     5     -12.916 -12.754   1.365  0.00  0.00           C  
ATOM     69 HB2 LSER     5     -12.154 -12.361   0.695  0.00  0.00           H  
ATOM     70 HB3 LSER     5     -12.411 -13.258   2.191  0.00  0.00           H  
ATOM     71 OG  LSER     5     -13.704 -13.697   0.655  0.00  0.00           O  
ATOM     72 HG  LSER     5     -13.761 -14.517   1.196  0.00  0.00           H  
ATOM     73 C   LSER     5     -14.479 -10.837   0.794  0.00  0.00           C  
ATOM     74 O   LSER     5     -15.711 -10.911   0.688  0.00  0.00           O  
ATOM     75 N   LALA     6     -13.765 -10.100  -0.061  0.00  0.00           N  
ATOM     76 H   LALA     6     -12.749 -10.114   0.002  0.00  0.00           H  
ATOM     77 CA  LALA     6     -14.403  -9.415  -1.192  0.00  0.00           C  
ATOM     78 HA  LALA     6     -15.216  -8.799  -0.805  0.00  0.00           H  
ATOM     79 CB  LALA     6     -13.397  -8.482  -1.878  0.00  0.00           C  
ATOM     80 HB1 LALA     6     -13.921  -7.846  -2.592  0.00  0.00           H  
ATOM     81 HB2 LALA     6     -12.903  -7.853  -1.136  0.00  0.00           H  
ATOM     82 HB3 LALA     6     -12.651  -9.063  -2.419  0.00  0.00           H  
ATOM     83 C   LALA     6     -15.025 -10.429  -2.173  0.00  0.00           C  
ATOM     84 O   LALA     6     -16.175 -10.256  -2.586  0.00  0.00           O  
ATOM     85 N   LILE     7     -14.311 -11.523  -2.466  0.00  0.00           N  
ATOM     86 H   LILE     7     -13.354 -11.578  -2.114  0.00  0.00           H  
ATOM     87 CA  LILE     7     -14.806 -12.628  -3.302  0.00  0.00           C  
ATOM     88 HA  LILE     7     -15.170 -12.206  -4.241  0.00  0.00           H  
ATOM     89 CB  LILE     7     -13.648 -13.593  -3.646  0.00  0.00           C  
ATOM     90 HB  LILE     7     -13.085 -13.799  -2.735  0.00  0.00           H  
ATOM     91 CG2 LILE     7     -14.143 -14.937  -4.215  0.00  0.00           C  
ATOM     92 HG21LILE     7     -14.739 -14.778  -5.113  0.00  0.00           H  
ATOM     93 HG22LILE     7     -13.301 -15.583  -4.463  0.00  0.00           H  
ATOM     94 HG23LILE     7     -14.739 -15.477  -3.478  0.00  0.00           H  
ATOM     95 CG1 LILE     7     -12.725 -12.896  -4.672  0.00  0.00           C  
ATOM     96 HG12LILE     7     -13.229 -12.862  -5.637  0.00  0.00           H  
ATOM     97 HG13LILE     7     -12.532 -11.870  -4.355  0.00  0.00           H  
ATOM     98 CD1 LILE     7     -11.362 -13.567  -4.850  0.00  0.00           C  
ATOM     99 HD11LILE     7     -11.474 -14.569  -5.259  0.00  0.00           H  
ATOM    100 HD12LILE     7     -10.763 -12.977  -5.541  0.00  0.00           H  
ATOM    101 HD13LILE     7     -10.858 -13.615  -3.886  0.00  0.00           H  
ATOM    102 C   LILE     7     -16.011 -13.333  -2.661  0.00  0.00           C  
ATOM    103 O   LILE     7     -17.035 -13.484  -3.330  0.00  0.00           O  
ATOM    104 N   LGLU     8     -15.967 -13.705  -1.375  0.00  0.00           N  
ATOM    105 H   LGLU     8     -15.110 -13.583  -0.844  0.00  0.00           H  
ATOM    106 CA  LGLU     8     -17.116 -14.373  -0.739  0.00  0.00           C  
ATOM    107 HA  LGLU     8     -17.451 -15.153  -1.425  0.00  0.00           H  
ATOM    108 CB  LGLU     8     -16.702 -15.093   0.559  0.00  0.00           C  
ATOM    109 HB2 LGLU     8     -15.856 -15.735   0.323  0.00  0.00           H  
ATOM    110 HB3 LGLU     8     -16.399 -14.365   1.313  0.00  0.00           H  
ATOM    111 CG  LGLU     8     -17.843 -15.970   1.109  0.00  0.00           C  
ATOM    112 HG2 LGLU     8     -18.591 -15.322   1.569  0.00  0.00           H  
ATOM    113 HG3 LGLU     8     -18.323 -16.478   0.270  0.00  0.00           H  
ATOM    114 CD  LGLU     8     -17.418 -17.044   2.128  0.00  0.00           C  
ATOM    115 OE1 LGLU     8     -16.349 -16.943   2.772  0.00  0.00           O  
ATOM    116 OE2 LGLU     8     -18.219 -17.980   2.361  0.00  0.00           O  
ATOM    117 C   LGLU     8     -18.315 -13.421  -0.550  0.00  0.00           C  
ATOM    118 O   LGLU     8     -19.462 -13.852  -0.654  0.00  0.00           O  
ATOM    119 N   LTHR     9     -18.084 -12.111  -0.382  0.00  0.00           N  
ATOM    120 H   LTHR     9     -17.121 -11.804  -0.294  0.00  0.00           H  
ATOM    121 CA  LTHR     9     -19.160 -11.099  -0.428  0.00  0.00           C  
ATOM    122 HA  LTHR     9     -19.923 -11.372   0.298  0.00  0.00           H  
ATOM    123 CB  LTHR     9     -18.661  -9.682  -0.096  0.00  0.00           C  
ATOM    124 HB  LTHR     9     -17.938  -9.355  -0.843  0.00  0.00           H  
ATOM    125 CG2 LTHR     9     -19.802  -8.667  -0.020  0.00  0.00           C  
ATOM    126 HG21LTHR     9     -20.561  -9.010   0.682  0.00  0.00           H  
ATOM    127 HG22LTHR     9     -19.408  -7.712   0.319  0.00  0.00           H  
ATOM    128 HG23LTHR     9     -20.260  -8.529  -0.999  0.00  0.00           H  
ATOM    129 OG1 LTHR     9     -18.051  -9.642   1.167  0.00  0.00           O  
ATOM    130 HG1 LTHR     9     -17.189 -10.095   1.075  0.00  0.00           H  
ATOM    131 C   LTHR     9     -19.826 -11.073  -1.803  0.00  0.00           C  
ATOM    132 O   LTHR     9     -21.053 -11.144  -1.893  0.00  0.00           O  
ATOM    133 N   LALA    10     -19.030 -11.018  -2.878  0.00  0.00           N  
ATOM    134 H   LALA    10     -18.023 -10.962  -2.750  0.00  0.00           H  
ATOM    135 CA  LALA    10     -19.545 -11.077  -4.241  0.00  0.00           C  
ATOM    136 HA  LALA    10     -20.256 -10.262  -4.381  0.00  0.00           H  
ATOM    137 CB  LALA    10     -18.388 -10.886  -5.232  0.00  0.00           C  
ATOM    138 HB1 LALA    10     -17.922  -9.914  -5.091  0.00  0.00           H  
ATOM    139 HB2 LALA    10     -17.631 -11.652  -5.082  0.00  0.00           H  
ATOM    140 HB3 LALA    10     -18.763 -10.948  -6.254  0.00  0.00           H  
ATOM    141 C   LALA    10     -20.289 -12.395  -4.504  0.00  0.00           C  
ATOM    142 O   LALA    10     -21.337 -12.368  -5.140  0.00  0.00           O  
ATOM    143 N   LALA    11     -19.799 -13.524  -3.986  0.00  0.00           N  
ATOM    144 H   LALA    11     -18.927 -13.473  -3.471  0.00  0.00           H  
ATOM    145 CA  LALA    11     -20.388 -14.847  -4.188  0.00  0.00           C  
ATOM    146 HA  LALA    11     -20.574 -14.988  -5.252  0.00  0.00           H  
ATOM    147 CB  LALA    11     -19.366 -15.896  -3.743  0.00  0.00           C  
ATOM    148 HB1 LALA    11     -19.277 -15.900  -2.656  0.00  0.00           H  
ATOM    149 HB2 LALA    11     -19.683 -16.879  -4.088  0.00  0.00           H  
ATOM    150 HB3 LALA    11     -18.390 -15.697  -4.173  0.00  0.00           H  
ATOM    151 C   LALA    11     -21.729 -15.022  -3.450  0.00  0.00           C  
ATOM    152 O   LALA    11     -22.695 -15.525  -4.034  0.00  0.00           O  
ATOM    153 N   LALA    12     -21.817 -14.557  -2.198  0.00  0.00           N  
ATOM    154 H   LALA    12     -20.968 -14.215  -1.756  0.00  0.00           H  
ATOM    155 CA  LALA    12     -23.033 -14.598  -1.384  0.00  0.00           C  
ATOM    156 HA  LALA    12     -23.394 -15.628  -1.343  0.00  0.00           H  
ATOM    157 CB  LALA    12     -22.667 -14.149   0.037  0.00  0.00           C  
ATOM    158 HB1 LALA    12     -21.902 -14.812   0.446  0.00  0.00           H  
ATOM    159 HB2 LALA    12     -22.277 -13.131   0.019  0.00  0.00           H  
ATOM    160 HB3 LALA    12     -23.548 -14.192   0.677  0.00  0.00           H  
ATOM    161 C   LALA    12     -24.157 -13.721  -1.965  0.00  0.00           C  
ATOM    162 O   LALA    12     -25.340 -14.060  -1.849  0.00  0.00           O  
ATOM    163 N   LILE    13     -23.794 -12.606  -2.610  0.00  0.00           N  
ATOM    164 H   LILE    13     -22.811 -12.353  -2.605  0.00  0.00           H  
ATOM    165 CA  LILE    13     -24.726 -11.760  -3.365  0.00  0.00           C  
ATOM    166 HA  LILE    13     -25.650 -11.689  -2.801  0.00  0.00           H  
ATOM    167 CB  LILE    13     -24.161 -10.325  -3.503  0.00  0.00           C  
ATOM    168 HB  LILE    13     -23.153 -10.387  -3.917  0.00  0.00           H  
ATOM    169 CG2 LILE    13     -25.018  -9.461  -4.445  0.00  0.00           C  
ATOM    170 HG21LILE    13     -25.065  -9.908  -5.436  0.00  0.00           H  
ATOM    171 HG22LILE    13     -26.024  -9.350  -4.045  0.00  0.00           H  
ATOM    172 HG23LILE    13     -24.571  -8.475  -4.565  0.00  0.00           H  
ATOM    173 CG1 LILE    13     -24.090  -9.667  -2.103  0.00  0.00           C  
ATOM    174 HG12LILE    13     -25.099  -9.528  -1.712  0.00  0.00           H  
ATOM    175 HG13LILE    13     -23.560 -10.328  -1.420  0.00  0.00           H  
ATOM    176 CD1 LILE    13     -23.360  -8.320  -2.079  0.00  0.00           C  
ATOM    177 HD11LILE    13     -23.952  -7.563  -2.591  0.00  0.00           H  
ATOM    178 HD12LILE    13     -23.216  -8.003  -1.047  0.00  0.00           H  
ATOM    179 HD13LILE    13     -22.386  -8.415  -2.561  0.00  0.00           H  
ATOM    180 C   LILE    13     -25.094 -12.419  -4.705  0.00  0.00           C  
ATOM    181 O   LILE    13     -26.282 -12.521  -5.027  0.00  0.00           O  
ATOM    182 N   LALA    14     -24.114 -12.950  -5.442  0.00  0.00           N  
ATOM    183 H   LALA    14     -23.155 -12.809  -5.144  0.00  0.00           H  
ATOM    184 CA  LALA    14     -24.320 -13.593  -6.739  0.00  0.00           C  
ATOM    185 HA  LALA    14     -24.747 -12.865  -7.429  0.00  0.00           H  
ATOM    186 CB  LALA    14     -22.976 -14.072  -7.308  0.00  0.00           C  
ATOM    187 HB1 LALA    14     -23.136 -14.591  -8.253  0.00  0.00           H  
ATOM    188 HB2 LALA    14     -22.313 -13.227  -7.483  0.00  0.00           H  
ATOM    189 HB3 LALA    14     -22.490 -14.758  -6.614  0.00  0.00           H  
ATOM    190 C   LALA    14     -25.298 -14.760  -6.614  0.00  0.00           C  
ATOM    191 O   LALA    14     -26.306 -14.792  -7.314  0.00  0.00           O  
ATOM    192 N   LGLY    15     -25.043 -15.669  -5.669  0.00  0.00           N  
ATOM    193 H   LGLY    15     -24.204 -15.531  -5.110  0.00  0.00           H  
ATOM    194 CA  LGLY    15     -25.853 -16.854  -5.392  0.00  0.00           C  
ATOM    195 HA2 LGLY    15     -26.150 -17.291  -6.342  0.00  0.00           H  
ATOM    196 HA3 LGLY    15     -25.238 -17.578  -4.864  0.00  0.00           H  
ATOM    197 C   LGLY    15     -27.128 -16.612  -4.577  0.00  0.00           C  
ATOM    198 O   LGLY    15     -27.730 -17.579  -4.102  0.00  0.00           O  
ATOM    199 N   LGLY    16     -27.536 -15.353  -4.381  0.00  0.00           N  
ATOM    200 H   LGLY    16     -26.989 -14.605  -4.788  0.00  0.00           H  
ATOM    201 CA  LGLY    16     -28.843 -15.009  -3.815  0.00  0.00           C  
ATOM    202 HA2 LGLY    16     -28.970 -13.927  -3.871  0.00  0.00           H  
ATOM    203 HA3 LGLY    16     -29.629 -15.473  -4.413  0.00  0.00           H  
ATOM    204 C   LGLY    16     -29.025 -15.428  -2.356  0.00  0.00           C  
ATOM    205 O   LGLY    16     -30.133 -15.779  -1.949  0.00  0.00           O  
ATOM    206 N   LSER    17     -27.947 -15.442  -1.569  0.00  0.00           N  
ATOM    207 H   LSER    17     -27.054 -15.187  -1.979  0.00  0.00           H  
ATOM    208 CA  LSER    17     -28.001 -15.602  -0.110  0.00  0.00           C  
ATOM    209 HA  LSER    17     -28.805 -16.284   0.163  0.00  0.00           H  
ATOM    210 CB  LSER    17     -26.688 -16.201   0.405  0.00  0.00           C  
ATOM    211 HB2 LSER    17     -25.859 -15.532   0.175  0.00  0.00           H  
ATOM    212 HB3 LSER    17     -26.745 -16.326   1.487  0.00  0.00           H  
ATOM    213 OG  LSER    17     -26.455 -17.457  -0.210  0.00  0.00           O  
ATOM    214 HG  LSER    17     -26.892 -18.137   0.326  0.00  0.00           H  
ATOM    215 C   LSER    17     -28.276 -14.254   0.564  0.00  0.00           C  
ATOM    216 O   LSER    17     -29.221 -14.130   1.344  0.00  0.00           O  
ATOM    217 N   LMET    18     -27.496 -13.236   0.187  0.00  0.00           N  
ATOM    218 H   LMET    18     -26.808 -13.425  -0.534  0.00  0.00           H  
ATOM    219 CA  LMET    18     -27.538 -11.860   0.696  0.00  0.00           C  
ATOM    220 HA  LMET    18     -28.299 -11.776   1.474  0.00  0.00           H  
ATOM    221 CB  LMET    18     -26.165 -11.566   1.329  0.00  0.00           C  
ATOM    222 HB2 LMET    18     -26.038 -12.225   2.190  0.00  0.00           H  
ATOM    223 HB3 LMET    18     -25.389 -11.805   0.601  0.00  0.00           H  
ATOM    224 CG  LMET    18     -25.958 -10.119   1.793  0.00  0.00           C  
ATOM    225 HG2 LMET    18     -25.891  -9.469   0.921  0.00  0.00           H  
ATOM    226 HG3 LMET    18     -26.826  -9.819   2.380  0.00  0.00           H  
ATOM    227 SD  LMET    18     -24.481  -9.858   2.816  0.00  0.00           S  
ATOM    228 CE  LMET    18     -23.161 -10.307   1.654  0.00  0.00           C  
ATOM    229 HE1 LMET    18     -22.195 -10.186   2.142  0.00  0.00           H  
ATOM    230 HE2 LMET    18     -23.269 -11.346   1.346  0.00  0.00           H  
ATOM    231 HE3 LMET    18     -23.204  -9.658   0.780  0.00  0.00           H  
ATOM    232 C   LMET    18     -27.893 -10.871  -0.428  0.00  0.00           C  
ATOM    233 O   LMET    18     -27.591 -11.131  -1.592  0.00  0.00           O  
ATOM    234 N   LTHR    19     -28.498  -9.726  -0.102  0.00  0.00           N  
ATOM    235 H   LTHR    19     -28.708  -9.561   0.872  0.00  0.00           H  
ATOM    236 CA  LTHR    19     -28.722  -8.611  -1.046  0.00  0.00           C  
ATOM    237 HA  LTHR    19     -28.594  -8.998  -2.050  0.00  0.00           H  
ATOM    238 CB  LTHR    19     -30.170  -8.074  -0.984  0.00  0.00           C  
ATOM    239 HB  LTHR    19     -30.837  -8.813  -1.429  0.00  0.00           H  
ATOM    240 CG2 LTHR    19     -30.669  -7.775   0.429  0.00  0.00           C  
ATOM    241 HG21LTHR    19     -30.007  -7.065   0.911  0.00  0.00           H  
ATOM    242 HG22LTHR    19     -31.669  -7.345   0.377  0.00  0.00           H  
ATOM    243 HG23LTHR    19     -30.715  -8.692   1.016  0.00  0.00           H  
ATOM    244 OG1 LTHR    19     -30.301  -6.861  -1.693  0.00  0.00           O  
ATOM    245 HG1 LTHR    19     -30.644  -7.068  -2.593  0.00  0.00           H  
ATOM    246 C   LTHR    19     -27.675  -7.502  -0.874  0.00  0.00           C  
ATOM    247 O   LTHR    19     -27.190  -7.263   0.233  0.00  0.00           O  
ATOM    248 N   LALA    20     -27.345  -6.783  -1.951  0.00  0.00           N  
ATOM    249 H   LALA    20     -27.754  -7.038  -2.845  0.00  0.00           H  
ATOM    250 CA  LALA    20     -26.476  -5.601  -1.896  0.00  0.00           C  
ATOM    251 HA  LALA    20     -25.485  -5.909  -1.559  0.00  0.00           H  
ATOM    252 CB  LALA    20     -26.352  -5.044  -3.319  0.00  0.00           C  
ATOM    253 HB1 LALA    20     -27.328  -4.716  -3.680  0.00  0.00           H  
ATOM    254 HB2 LALA    20     -25.666  -4.196  -3.319  0.00  0.00           H  
ATOM    255 HB3 LALA    20     -25.966  -5.815  -3.987  0.00  0.00           H  
ATOM    256 C   LALA    20     -26.984  -4.518  -0.913  0.00  0.00           C  
ATOM    257 O   LALA    20     -26.184  -3.805  -0.306  0.00  0.00           O  
ATOM    258 N   LLEU    21     -28.305  -4.425  -0.703  0.00  0.00           N  
ATOM    259 H   LLEU    21     -28.908  -5.057  -1.216  0.00  0.00           H  
ATOM    260 CA  LLEU    21     -28.923  -3.513   0.271  0.00  0.00           C  
ATOM    261 HA  LLEU    21     -28.613  -2.490   0.056  0.00  0.00           H  
ATOM    262 CB  LLEU    21     -30.457  -3.613   0.153  0.00  0.00           C  
ATOM    263 HB2 LLEU    21     -30.750  -4.646   0.349  0.00  0.00           H  
ATOM    264 HB3 LLEU    21     -30.910  -2.990   0.926  0.00  0.00           H  
ATOM    265 CG  LLEU    21     -31.033  -3.197  -1.212  0.00  0.00           C  
ATOM    266 HG  LLEU    21     -30.498  -3.701  -2.017  0.00  0.00           H  
ATOM    267 CD1 LLEU    21     -32.505  -3.599  -1.297  0.00  0.00           C  
ATOM    268 HD11LLEU    21     -32.592  -4.683  -1.214  0.00  0.00           H  
ATOM    269 HD12LLEU    21     -33.068  -3.124  -0.493  0.00  0.00           H  
ATOM    270 HD13LLEU    21     -32.916  -3.294  -2.259  0.00  0.00           H  
ATOM    271 CD2 LLEU    21     -30.941  -1.687  -1.422  0.00  0.00           C  
ATOM    272 HD21LLEU    21     -31.466  -1.169  -0.620  0.00  0.00           H  
ATOM    273 HD22LLEU    21     -29.900  -1.369  -1.431  0.00  0.00           H  
ATOM    274 HD23LLEU    21     -31.393  -1.431  -2.375  0.00  0.00           H  
ATOM    275 C   LLEU    21     -28.474  -3.828   1.708  0.00  0.00           C  
ATOM    276 O   LLEU    21     -27.996  -2.949   2.424  0.00  0.00           O  
ATOM    277 N   LGLU    22     -28.582  -5.103   2.090  0.00  0.00           N  
ATOM    278 H   LGLU    22     -28.910  -5.757   1.398  0.00  0.00           H  
ATOM    279 CA  LGLU    22     -28.164  -5.660   3.384  0.00  0.00           C  
ATOM    280 HA  LGLU    22     -28.700  -5.158   4.193  0.00  0.00           H  
ATOM    281 CB  LGLU    22     -28.543  -7.157   3.391  0.00  0.00           C  
ATOM    282 HB2 LGLU    22     -29.629  -7.246   3.432  0.00  0.00           H  
ATOM    283 HB3 LGLU    22     -28.231  -7.595   2.447  0.00  0.00           H  
ATOM    284 CG  LGLU    22     -27.921  -8.041   4.482  0.00  0.00           C  
ATOM    285 HG2 LGLU    22     -28.182  -9.070   4.247  0.00  0.00           H  
ATOM    286 HG3 LGLU    22     -26.832  -7.969   4.440  0.00  0.00           H  
ATOM    287 CD  LGLU    22     -28.408  -7.745   5.901  0.00  0.00           C  
ATOM    288 OE1 LGLU    22     -27.742  -8.205   6.863  0.00  0.00           O  
ATOM    289 OE2 LGLU    22     -29.447  -7.074   6.073  0.00  0.00           O  
ATOM    290 C   LGLU    22     -26.662  -5.455   3.617  0.00  0.00           C  
ATOM    291 O   LGLU    22     -26.256  -5.096   4.721  0.00  0.00           O  
ATOM    292 N   LALA    23     -25.845  -5.628   2.570  0.00  0.00           N  
ATOM    293 H   LALA    23     -26.254  -5.943   1.698  0.00  0.00           H  
ATOM    294 CA  LALA    23     -24.401  -5.414   2.620  0.00  0.00           C  
ATOM    295 HA  LALA    23     -23.999  -6.005   3.444  0.00  0.00           H  
ATOM    296 CB  LALA    23     -23.802  -5.925   1.302  0.00  0.00           C  
ATOM    297 HB1 LALA    23     -24.084  -6.966   1.141  0.00  0.00           H  
ATOM    298 HB2 LALA    23     -24.163  -5.328   0.464  0.00  0.00           H  
ATOM    299 HB3 LALA    23     -22.716  -5.846   1.336  0.00  0.00           H  
ATOM    300 C   LALA    23     -24.023  -3.942   2.886  0.00  0.00           C  
ATOM    301 O   LALA    23     -23.138  -3.674   3.704  0.00  0.00           O  
ATOM    302 N   LCYS    24     -24.705  -2.991   2.239  0.00  0.00           N  
ATOM    303 H   LCYS    24     -25.394  -3.277   1.551  0.00  0.00           H  
ATOM    304 CA  LCYS    24     -24.530  -1.560   2.497  0.00  0.00           C  
ATOM    305 HA  LCYS    24     -23.474  -1.305   2.398  0.00  0.00           H  
ATOM    306 CB  LCYS    24     -25.322  -0.781   1.437  0.00  0.00           C  
ATOM    307 HB2 LCYS    24     -24.994  -1.088   0.442  0.00  0.00           H  
ATOM    308 HB3 LCYS    24     -26.387  -0.998   1.534  0.00  0.00           H  
ATOM    309 SG  LCYS    24     -25.048   1.005   1.621  0.00  0.00           S  
ATOM    310 HG  LCYS    24     -25.488   1.123   2.882  0.00  0.00           H  
ATOM    311 C   LCYS    24     -24.955  -1.190   3.932  0.00  0.00           C  
ATOM    312 O   LCYS    24     -24.206  -0.530   4.652  0.00  0.00           O  
ATOM    313 N   LASP    25     -26.123  -1.667   4.376  0.00  0.00           N  
ATOM    314 H   LASP    25     -26.695  -2.216   3.742  0.00  0.00           H  
ATOM    315 CA  LASP    25     -26.632  -1.419   5.731  0.00  0.00           C  
ATOM    316 HA  LASP    25     -26.700  -0.341   5.887  0.00  0.00           H  
ATOM    317 CB  LASP    25     -28.033  -2.026   5.893  0.00  0.00           C  
ATOM    318 HB2 LASP    25     -28.009  -3.077   5.603  0.00  0.00           H  
ATOM    319 HB3 LASP    25     -28.310  -1.975   6.947  0.00  0.00           H  
ATOM    320 CG  LASP    25     -29.122  -1.309   5.100  0.00  0.00           C  
ATOM    321 OD1 LASP    25     -30.250  -1.831   5.010  0.00  0.00           O  
ATOM    322 OD2 LASP    25     -28.941  -0.161   4.644  0.00  0.00           O  
ATOM    323 C   LASP    25     -25.710  -1.973   6.825  0.00  0.00           C  
ATOM    324 O   LASP    25     -25.482  -1.292   7.830  0.00  0.00           O  
ATOM    325 N   LALA    26     -25.147  -3.167   6.613  0.00  0.00           N  
ATOM    326 H   LALA    26     -25.429  -3.694   5.793  0.00  0.00           H  
ATOM    327 CA  LALA    26     -24.216  -3.804   7.539  0.00  0.00           C  
ATOM    328 HA  LALA    26     -24.694  -3.876   8.518  0.00  0.00           H  
ATOM    329 CB  LALA    26     -23.911  -5.222   7.042  0.00  0.00           C  
ATOM    330 HB1 LALA    26     -23.475  -5.186   6.043  0.00  0.00           H  
ATOM    331 HB2 LALA    26     -23.209  -5.706   7.721  0.00  0.00           H  
ATOM    332 HB3 LALA    26     -24.827  -5.811   7.009  0.00  0.00           H  
ATOM    333 C   LALA    26     -22.922  -2.995   7.703  0.00  0.00           C  
ATOM    334 O   LALA    26     -22.439  -2.843   8.824  0.00  0.00           O  
ATOM    335 N   LALA    27     -22.370  -2.438   6.620  0.00  0.00           N  
ATOM    336 H   LALA    27     -22.821  -2.566   5.723  0.00  0.00           H  
ATOM    337 CA  LALA    27     -21.170  -1.604   6.692  0.00  0.00           C  
ATOM    338 HA  LALA    27     -20.389  -2.150   7.220  0.00  0.00           H  
ATOM    339 CB  LALA    27     -20.673  -1.336   5.271  0.00  0.00           C  
ATOM    340 HB1 LALA    27     -20.477  -2.277   4.757  0.00  0.00           H  
ATOM    341 HB2 LALA    27     -21.411  -0.761   4.711  0.00  0.00           H  
ATOM    342 HB3 LALA    27     -19.742  -0.774   5.335  0.00  0.00           H  
ATOM    343 C   LALA    27     -21.425  -0.296   7.466  0.00  0.00           C  
ATOM    344 O   LALA    27     -20.635   0.080   8.333  0.00  0.00           O  
ATOM    345 N   LILE    28     -22.570   0.348   7.220  0.00  0.00           N  
ATOM    346 H   LILE    28     -23.167  -0.012   6.482  0.00  0.00           H  
ATOM    347 CA  LILE    28     -23.007   1.559   7.933  0.00  0.00           C  
ATOM    348 HA  LILE    28     -22.213   2.306   7.877  0.00  0.00           H  
ATOM    349 CB  LILE    28     -24.252   2.134   7.212  0.00  0.00           C  
ATOM    350 HB  LILE    28     -24.976   1.328   7.078  0.00  0.00           H  
ATOM    351 CG2 LILE    28     -24.939   3.248   8.022  0.00  0.00           C  
ATOM    352 HG21LILE    28     -25.827   3.603   7.502  0.00  0.00           H  
ATOM    353 HG22LILE    28     -25.259   2.876   8.994  0.00  0.00           H  
ATOM    354 HG23LILE    28     -24.252   4.081   8.165  0.00  0.00           H  
ATOM    355 CG1 LILE    28     -23.831   2.657   5.814  0.00  0.00           C  
ATOM    356 HG12LILE    28     -23.183   3.523   5.936  0.00  0.00           H  
ATOM    357 HG13LILE    28     -23.254   1.895   5.293  0.00  0.00           H  
ATOM    358 CD1 LILE    28     -24.992   3.037   4.888  0.00  0.00           C  
ATOM    359 HD11LILE    28     -24.599   3.278   3.900  0.00  0.00           H  
ATOM    360 HD12LILE    28     -25.688   2.203   4.801  0.00  0.00           H  
ATOM    361 HD13LILE    28     -25.506   3.915   5.273  0.00  0.00           H  
ATOM    362 C   LILE    28     -23.226   1.268   9.433  0.00  0.00           C  
ATOM    363 O   LILE    28     -22.798   2.048  10.287  0.00  0.00           O  
ATOM    364 N   LALA    29     -23.801   0.109   9.776  0.00  0.00           N  
ATOM    365 H   LALA    29     -24.165  -0.487   9.040  0.00  0.00           H  
ATOM    366 CA  LALA    29     -23.934  -0.342  11.163  0.00  0.00           C  
ATOM    367 HA  LALA    29     -24.395   0.458  11.744  0.00  0.00           H  
ATOM    368 CB  LALA    29     -24.862  -1.562  11.192  0.00  0.00           C  
ATOM    369 HB1 LALA    29     -24.426  -2.384  10.625  0.00  0.00           H  
ATOM    370 HB2 LALA    29     -25.014  -1.882  12.224  0.00  0.00           H  
ATOM    371 HB3 LALA    29     -25.829  -1.306  10.760  0.00  0.00           H  
ATOM    372 C   LALA    29     -22.580  -0.660  11.828  0.00  0.00           C  
ATOM    373 O   LALA    29     -22.393  -0.374  13.013  0.00  0.00           O  
ATOM    374 N   LARG    30     -21.620  -1.220  11.074  0.00  0.00           N  
ATOM    375 H   LARG    30     -21.864  -1.465  10.118  0.00  0.00           H  
ATOM    376 CA  LARG    30     -20.253  -1.513  11.544  0.00  0.00           C  
ATOM    377 HA  LARG    30     -20.319  -2.065  12.482  0.00  0.00           H  
ATOM    378 CB  LARG    30     -19.502  -2.374  10.510  0.00  0.00           C  
ATOM    379 HB2 LARG    30     -19.632  -1.949   9.516  0.00  0.00           H  
ATOM    380 HB3 LARG    30     -18.436  -2.381  10.741  0.00  0.00           H  
ATOM    381 CG  LARG    30     -20.012  -3.820  10.536  0.00  0.00           C  
ATOM    382 HG2 LARG    30     -19.580  -4.329  11.394  0.00  0.00           H  
ATOM    383 HG3 LARG    30     -21.093  -3.824  10.671  0.00  0.00           H  
ATOM    384 CD  LARG    30     -19.680  -4.606   9.261  0.00  0.00           C  
ATOM    385 HD2 LARG    30     -20.002  -4.038   8.387  0.00  0.00           H  
ATOM    386 HD3 LARG    30     -18.601  -4.769   9.201  0.00  0.00           H  
ATOM    387 NE  LARG    30     -20.397  -5.888   9.289  0.00  0.00           N  
ATOM    388 HE  LARG    30     -21.187  -5.953   9.915  0.00  0.00           H  
ATOM    389 CZ  LARG    30     -20.136  -6.986   8.612  0.00  0.00           C  
ATOM    390 NH1 LARG    30     -19.252  -7.085   7.671  0.00  0.00           N  
ATOM    391 HH11LARG    30     -18.803  -6.237   7.329  0.00  0.00           H  
ATOM    392 HH12LARG    30     -19.248  -7.912   7.087  0.00  0.00           H  
ATOM    393 NH2 LARG    30     -20.803  -8.048   8.925  0.00  0.00           N  
ATOM    394 HH21LARG    30     -21.468  -7.965   9.676  0.00  0.00           H  
ATOM    395 HH22LARG    30     -20.449  -8.956   8.649  0.00  0.00           H  
ATOM    396 C   LARG    30     -19.481  -0.241  11.878  0.00  0.00           C  
ATOM    397 O   LARG    30     -18.835  -0.223  12.920  0.00  0.00           O  
ATOM    398 N   LILE    31     -19.598   0.818  11.075  0.00  0.00           N  
ATOM    399 H   LILE    31     -20.124   0.708  10.215  0.00  0.00           H  
ATOM    400 CA  LILE    31     -19.019   2.140  11.380  0.00  0.00           C  
ATOM    401 HA  LILE    31     -17.948   2.026  11.547  0.00  0.00           H  
ATOM    402 CB  LILE    31     -19.208   3.087  10.168  0.00  0.00           C  
ATOM    403 HB  LILE    31     -20.250   3.025   9.855  0.00  0.00           H  
ATOM    404 CG2 LILE    31     -18.902   4.560  10.500  0.00  0.00           C  
ATOM    405 HG21LILE    31     -17.856   4.682  10.781  0.00  0.00           H  
ATOM    406 HG22LILE    31     -19.107   5.193   9.638  0.00  0.00           H  
ATOM    407 HG23LILE    31     -19.536   4.917  11.313  0.00  0.00           H  
ATOM    408 CG1 LILE    31     -18.314   2.616   8.994  0.00  0.00           C  
ATOM    409 HG12LILE    31     -17.275   2.878   9.198  0.00  0.00           H  
ATOM    410 HG13LILE    31     -18.366   1.532   8.901  0.00  0.00           H  
ATOM    411 CD1 LILE    31     -18.725   3.199   7.635  0.00  0.00           C  
ATOM    412 HD11LILE    31     -18.111   2.753   6.853  0.00  0.00           H  
ATOM    413 HD12LILE    31     -19.772   2.970   7.434  0.00  0.00           H  
ATOM    414 HD13LILE    31     -18.577   4.278   7.624  0.00  0.00           H  
ATOM    415 C   LILE    31     -19.611   2.686  12.691  0.00  0.00           C  
ATOM    416 O   LILE    31     -18.869   2.926  13.647  0.00  0.00           O  
ATOM    417 N   LGLU    32     -20.943   2.742  12.801  0.00  0.00           N  
ATOM    418 H   LGLU    32     -21.498   2.517  11.983  0.00  0.00           H  
ATOM    419 CA  LGLU    32     -21.651   3.227  14.001  0.00  0.00           C  
ATOM    420 HA  LGLU    32     -21.337   4.253  14.178  0.00  0.00           H  
ATOM    421 CB  LGLU    32     -23.165   3.228  13.698  0.00  0.00           C  
ATOM    422 HB2 LGLU    32     -23.343   3.844  12.815  0.00  0.00           H  
ATOM    423 HB3 LGLU    32     -23.451   2.208  13.440  0.00  0.00           H  
ATOM    424 CG  LGLU    32     -24.114   3.706  14.815  0.00  0.00           C  
ATOM    425 HG2 LGLU    32     -25.133   3.462  14.505  0.00  0.00           H  
ATOM    426 HG3 LGLU    32     -23.918   3.147  15.732  0.00  0.00           H  
ATOM    427 CD  LGLU    32     -24.038   5.214  15.100  0.00  0.00           C  
ATOM    428 OE1 LGLU    32     -22.919   5.760  15.252  0.00  0.00           O  
ATOM    429 OE2 LGLU    32     -25.097   5.882  15.176  0.00  0.00           O  
ATOM    430 C   LGLU    32     -21.304   2.427  15.278  0.00  0.00           C  
ATOM    431 O   LGLU    32     -21.293   2.975  16.383  0.00  0.00           O  
ATOM    432 N   LGLN    33     -20.953   1.142  15.144  0.00  0.00           N  
ATOM    433 H   LGLN    33     -21.047   0.723  14.226  0.00  0.00           H  
ATOM    434 CA  LGLN    33     -20.495   0.306  16.257  0.00  0.00           C  
ATOM    435 HA  LGLN    33     -21.006   0.649  17.156  0.00  0.00           H  
ATOM    436 CB  LGLN    33     -20.956  -1.142  16.001  0.00  0.00           C  
ATOM    437 HB2 LGLN    33     -22.012  -1.120  15.727  0.00  0.00           H  
ATOM    438 HB3 LGLN    33     -20.395  -1.568  15.168  0.00  0.00           H  
ATOM    439 CG  LGLN    33     -20.806  -2.038  17.244  0.00  0.00           C  
ATOM    440 HG2 LGLN    33     -19.750  -2.222  17.438  0.00  0.00           H  
ATOM    441 HG3 LGLN    33     -21.219  -1.510  18.104  0.00  0.00           H  
ATOM    442 CD  LGLN    33     -21.523  -3.383  17.125  0.00  0.00           C  
ATOM    443 OE1 LGLN    33     -21.809  -3.899  16.050  0.00  0.00           O  
ATOM    444 NE2 LGLN    33     -21.835  -4.027  18.229  0.00  0.00           N  
ATOM    445 HE21LGLN    33     -22.333  -4.897  18.161  0.00  0.00           H  
ATOM    446 HE22LGLN    33     -21.623  -3.614  19.132  0.00  0.00           H  
ATOM    447 C   LGLN    33     -18.981   0.403  16.560  0.00  0.00           C  
ATOM    448 O   LGLN    33     -18.606   0.236  17.726  0.00  0.00           O  
ATOM    449 N   LARG    34     -18.115   0.645  15.556  0.00  0.00           N  
ATOM    450 H   LARG    34     -18.509   0.788  14.630  0.00  0.00           H  
ATOM    451 CA  LARG    34     -16.647   0.439  15.647  0.00  0.00           C  
ATOM    452 HA  LARG    34     -16.400   0.111  16.658  0.00  0.00           H  
ATOM    453 CB  LARG    34     -16.195  -0.670  14.672  0.00  0.00           C  
ATOM    454 HB2 LARG    34     -16.362  -0.324  13.652  0.00  0.00           H  
ATOM    455 HB3 LARG    34     -15.121  -0.827  14.793  0.00  0.00           H  
ATOM    456 CG  LARG    34     -16.900  -2.018  14.861  0.00  0.00           C  
ATOM    457 HG2 LARG    34     -16.671  -2.411  15.851  0.00  0.00           H  
ATOM    458 HG3 LARG    34     -17.977  -1.875  14.786  0.00  0.00           H  
ATOM    459 CD  LARG    34     -16.469  -3.038  13.797  0.00  0.00           C  
ATOM    460 HD2 LARG    34     -16.466  -2.554  12.819  0.00  0.00           H  
ATOM    461 HD3 LARG    34     -15.459  -3.385  14.022  0.00  0.00           H  
ATOM    462 NE  LARG    34     -17.419  -4.164  13.770  0.00  0.00           N  
ATOM    463 HE  LARG    34     -18.244  -4.044  14.333  0.00  0.00           H  
ATOM    464 CZ  LARG    34     -17.346  -5.294  13.093  0.00  0.00           C  
ATOM    465 NH1 LARG    34     -16.306  -5.674  12.403  0.00  0.00           N  
ATOM    466 HH11LARG    34     -15.487  -5.073  12.353  0.00  0.00           H  
ATOM    467 HH12LARG    34     -16.289  -6.564  11.912  0.00  0.00           H  
ATOM    468 NH2 LARG    34     -18.376  -6.081  13.114  0.00  0.00           N  
ATOM    469 HH21LARG    34     -19.263  -5.766  13.494  0.00  0.00           H  
ATOM    470 HH22LARG    34     -18.356  -6.931  12.560  0.00  0.00           H  
ATOM    471 C   LARG    34     -15.758   1.662  15.390  0.00  0.00           C  
ATOM    472 O   LARG    34     -14.699   1.725  16.000  0.00  0.00           O  
ATOM    473 N   LASP    35     -16.110   2.579  14.488  0.00  0.00           N  
ATOM    474 H   LASP    35     -17.019   2.505  14.048  0.00  0.00           H  
ATOM    475 CA  LASP    35     -15.180   3.605  13.970  0.00  0.00           C  
ATOM    476 HA  LASP    35     -14.247   3.114  13.690  0.00  0.00           H  
ATOM    477 CB  LASP    35     -15.776   4.207  12.688  0.00  0.00           C  
ATOM    478 HB2 LASP    35     -15.941   3.412  11.961  0.00  0.00           H  
ATOM    479 HB3 LASP    35     -16.748   4.639  12.932  0.00  0.00           H  
ATOM    480 CG  LASP    35     -14.900   5.289  12.040  0.00  0.00           C  
ATOM    481 OD1 LASP    35     -13.822   4.974  11.478  0.00  0.00           O  
ATOM    482 OD2 LASP    35     -15.341   6.457  12.071  0.00  0.00           O  
ATOM    483 C   LASP    35     -14.806   4.718  14.973  0.00  0.00           C  
ATOM    484 O   LASP    35     -13.721   5.280  14.863  0.00  0.00           O  
ATOM    485 N   LGLY    36     -15.642   5.017  15.974  0.00  0.00           N  
ATOM    486 H   LGLY    36     -16.523   4.518  16.011  0.00  0.00           H  
ATOM    487 CA  LGLY    36     -15.483   6.151  16.905  0.00  0.00           C  
ATOM    488 HA2 LGLY    36     -15.786   7.065  16.392  0.00  0.00           H  
ATOM    489 HA3 LGLY    36     -16.169   6.003  17.739  0.00  0.00           H  
ATOM    490 C   LGLY    36     -14.076   6.379  17.499  0.00  0.00           C  
ATOM    491 O   LGLY    36     -13.557   7.494  17.383  0.00  0.00           O  
ATOM    492 N   LPRO    37     -13.421   5.374  18.119  0.00  0.00           N  
ATOM    493 CD  LPRO    37     -13.981   4.089  18.518  0.00  0.00           C  
ATOM    494 HD2 LPRO    37     -14.352   3.530  17.663  0.00  0.00           H  
ATOM    495 HD3 LPRO    37     -14.785   4.247  19.237  0.00  0.00           H  
ATOM    496 CG  LPRO    37     -12.841   3.316  19.182  0.00  0.00           C  
ATOM    497 HG2 LPRO    37     -12.316   2.720  18.434  0.00  0.00           H  
ATOM    498 HG3 LPRO    37     -13.201   2.681  19.992  0.00  0.00           H  
ATOM    499 CB  LPRO    37     -11.918   4.422  19.689  0.00  0.00           C  
ATOM    500 HB2 LPRO    37     -10.893   4.070  19.814  0.00  0.00           H  
ATOM    501 HB3 LPRO    37     -12.300   4.816  20.631  0.00  0.00           H  
ATOM    502 CA  LPRO    37     -12.042   5.495  18.604  0.00  0.00           C  
ATOM    503 HA  LPRO    37     -11.882   6.477  19.049  0.00  0.00           H  
ATOM    504 C   LPRO    37     -10.976   5.288  17.513  0.00  0.00           C  
ATOM    505 O   LPRO    37      -9.806   5.589  17.745  0.00  0.00           O  
ATOM    506 N   LILE    38     -11.344   4.746  16.348  0.00  0.00           N  
ATOM    507 H   LILE    38     -12.333   4.605  16.181  0.00  0.00           H  
ATOM    508 CA  LILE    38     -10.421   4.441  15.245  0.00  0.00           C  
ATOM    509 HA  LILE    38      -9.457   4.154  15.668  0.00  0.00           H  
ATOM    510 CB  LILE    38     -10.928   3.254  14.388  0.00  0.00           C  
ATOM    511 HB  LILE    38     -11.786   3.588  13.802  0.00  0.00           H  
ATOM    512 CG2 LILE    38      -9.820   2.801  13.418  0.00  0.00           C  
ATOM    513 HG21LILE    38     -10.221   2.109  12.679  0.00  0.00           H  
ATOM    514 HG22LILE    38      -9.398   3.649  12.886  0.00  0.00           H  
ATOM    515 HG23LILE    38      -9.013   2.316  13.971  0.00  0.00           H  
ATOM    516 CG1 LILE    38     -11.371   2.061  15.264  0.00  0.00           C  
ATOM    517 HG12LILE    38     -10.525   1.741  15.872  0.00  0.00           H  
ATOM    518 HG13LILE    38     -12.168   2.378  15.933  0.00  0.00           H  
ATOM    519 CD1 LILE    38     -11.899   0.856  14.476  0.00  0.00           C  
ATOM    520 HD11LILE    38     -12.683   1.173  13.788  0.00  0.00           H  
ATOM    521 HD12LILE    38     -11.086   0.390  13.924  0.00  0.00           H  
ATOM    522 HD13LILE    38     -12.310   0.123  15.171  0.00  0.00           H  
ATOM    523 C   LILE    38     -10.190   5.681  14.375  0.00  0.00           C  
ATOM    524 O   LILE    38      -9.047   5.949  14.007  0.00  0.00           O  
ATOM    525 N   LASN    39     -11.253   6.443  14.080  0.00  0.00           N  
ATOM    526 H   LASN    39     -12.157   6.137  14.428  0.00  0.00           H  
ATOM    527 CA  LASN    39     -11.236   7.664  13.264  0.00  0.00           C  
ATOM    528 HA  LASN    39     -12.269   7.977  13.108  0.00  0.00           H  
ATOM    529 CB  LASN    39     -10.540   8.758  14.100  0.00  0.00           C  
ATOM    530 HB2 LASN    39     -10.884   8.665  15.127  0.00  0.00           H  
ATOM    531 HB3 LASN    39      -9.470   8.582  14.089  0.00  0.00           H  
ATOM    532 CG  LASN    39     -10.797  10.199  13.697  0.00  0.00           C  
ATOM    533 OD1 LASN    39     -11.256  11.007  14.490  0.00  0.00           O  
ATOM    534 ND2 LASN    39     -10.444  10.582  12.495  0.00  0.00           N  
ATOM    535 HD21LASN    39     -10.630  11.550  12.256  0.00  0.00           H  
ATOM    536 HD22LASN    39     -10.100   9.901  11.838  0.00  0.00           H  
ATOM    537 C   LASN    39     -10.665   7.374  11.859  0.00  0.00           C  
ATOM    538 O   LASN    39      -9.708   8.014  11.405  0.00  0.00           O  
ATOM    539 N   LALA    40     -11.196   6.334  11.201  0.00  0.00           N  
ATOM    540 H   LALA    40     -12.019   5.882  11.598  0.00  0.00           H  
ATOM    541 CA  LALA    40     -10.697   5.817   9.925  0.00  0.00           C  
ATOM    542 HA  LALA    40      -9.703   6.223   9.734  0.00  0.00           H  
ATOM    543 CB  LALA    40     -10.556   4.293  10.022  0.00  0.00           C  
ATOM    544 HB1 LALA    40      -9.774   4.044  10.735  0.00  0.00           H  
ATOM    545 HB2 LALA    40     -11.499   3.845  10.339  0.00  0.00           H  
ATOM    546 HB3 LALA    40     -10.276   3.888   9.049  0.00  0.00           H  
ATOM    547 C   LALA    40     -11.575   6.217   8.733  0.00  0.00           C  
ATOM    548 O   LALA    40     -11.046   6.724   7.742  0.00  0.00           O  
ATOM    549 N   LVAL    41     -12.894   6.001   8.796  0.00  0.00           N  
ATOM    550 H   LVAL    41     -13.278   5.629   9.668  0.00  0.00           H  
ATOM    551 CA  LVAL    41     -13.820   6.296   7.681  0.00  0.00           C  
ATOM    552 HA  LVAL    41     -13.268   6.218   6.744  0.00  0.00           H  
ATOM    553 CB  LVAL    41     -14.974   5.272   7.593  0.00  0.00           C  
ATOM    554 HB  LVAL    41     -15.621   5.364   8.467  0.00  0.00           H  
ATOM    555 CG1 LVAL    41     -15.808   5.500   6.321  0.00  0.00           C  
ATOM    556 HG11LVAL    41     -15.162   5.493   5.443  0.00  0.00           H  
ATOM    557 HG12LVAL    41     -16.558   4.718   6.220  0.00  0.00           H  
ATOM    558 HG13LVAL    41     -16.324   6.458   6.371  0.00  0.00           H  
ATOM    559 CG2 LVAL    41     -14.442   3.831   7.539  0.00  0.00           C  
ATOM    560 HG21LVAL    41     -13.920   3.593   8.466  0.00  0.00           H  
ATOM    561 HG22LVAL    41     -15.273   3.133   7.431  0.00  0.00           H  
ATOM    562 HG23LVAL    41     -13.759   3.712   6.698  0.00  0.00           H  
ATOM    563 C   LVAL    41     -14.304   7.745   7.783  0.00  0.00           C  
ATOM    564 O   LVAL    41     -15.420   8.019   8.213  0.00  0.00           O  
ATOM    565 N   LVAL    42     -13.423   8.701   7.496  0.00  0.00           N  
ATOM    566 H   LVAL    42     -12.504   8.408   7.192  0.00  0.00           H  
ATOM    567 CA  LVAL    42     -13.629  10.130   7.818  0.00  0.00           C  
ATOM    568 HA  LVAL    42     -14.140  10.188   8.780  0.00  0.00           H  
ATOM    569 CB  LVAL    42     -12.287  10.854   8.002  0.00  0.00           C  
ATOM    570 HB  LVAL    42     -12.496  11.909   8.169  0.00  0.00           H  
ATOM    571 CG1 LVAL    42     -11.575  10.317   9.250  0.00  0.00           C  
ATOM    572 HG11LVAL    42     -12.194  10.509  10.128  0.00  0.00           H  
ATOM    573 HG12LVAL    42     -11.414   9.243   9.178  0.00  0.00           H  
ATOM    574 HG13LVAL    42     -10.619  10.820   9.386  0.00  0.00           H  
ATOM    575 CG2 LVAL    42     -11.377  10.742   6.770  0.00  0.00           C  
ATOM    576 HG21LVAL    42     -11.109   9.705   6.579  0.00  0.00           H  
ATOM    577 HG22LVAL    42     -11.881  11.152   5.896  0.00  0.00           H  
ATOM    578 HG23LVAL    42     -10.471  11.322   6.939  0.00  0.00           H  
ATOM    579 C   LVAL    42     -14.527  10.899   6.843  0.00  0.00           C  
ATOM    580 O   LVAL    42     -14.959  12.008   7.161  0.00  0.00           O  
ATOM    581 N   LVAL    43     -14.861  10.334   5.680  0.00  0.00           N  
ATOM    582 H   LVAL    43     -14.479   9.417   5.475  0.00  0.00           H  
ATOM    583 CA  LVAL    43     -15.825  10.906   4.718  0.00  0.00           C  
ATOM    584 HA  LVAL    43     -16.370  11.722   5.190  0.00  0.00           H  
ATOM    585 CB  LVAL    43     -15.108  11.482   3.482  0.00  0.00           C  
ATOM    586 HB  LVAL    43     -14.478  10.702   3.067  0.00  0.00           H  
ATOM    587 CG1 LVAL    43     -16.070  11.938   2.378  0.00  0.00           C  
ATOM    588 HG11LVAL    43     -16.676  11.105   2.024  0.00  0.00           H  
ATOM    589 HG12LVAL    43     -16.726  12.727   2.751  0.00  0.00           H  
ATOM    590 HG13LVAL    43     -15.497  12.312   1.533  0.00  0.00           H  
ATOM    591 CG2 LVAL    43     -14.221  12.682   3.840  0.00  0.00           C  
ATOM    592 HG21LVAL    43     -13.718  13.060   2.949  0.00  0.00           H  
ATOM    593 HG22LVAL    43     -14.823  13.480   4.276  0.00  0.00           H  
ATOM    594 HG23LVAL    43     -13.456  12.388   4.558  0.00  0.00           H  
ATOM    595 C   LVAL    43     -16.850   9.843   4.331  0.00  0.00           C  
ATOM    596 O   LVAL    43     -16.481   8.695   4.085  0.00  0.00           O  
ATOM    597 N   LARG    44     -18.130  10.224   4.253  0.00  0.00           N  
ATOM    598 H   LARG    44     -18.335  11.208   4.405  0.00  0.00           H  
ATOM    599 CA  LARG    44     -19.269   9.333   3.957  0.00  0.00           C  
ATOM    600 HA  LARG    44     -18.914   8.304   3.867  0.00  0.00           H  
ATOM    601 CB  LARG    44     -20.274   9.389   5.124  0.00  0.00           C  
ATOM    602 HB2 LARG    44     -20.639  10.413   5.221  0.00  0.00           H  
ATOM    603 HB3 LARG    44     -21.126   8.748   4.889  0.00  0.00           H  
ATOM    604 CG  LARG    44     -19.675   8.934   6.471  0.00  0.00           C  
ATOM    605 HG2 LARG    44     -19.396   7.881   6.406  0.00  0.00           H  
ATOM    606 HG3 LARG    44     -18.785   9.519   6.705  0.00  0.00           H  
ATOM    607 CD  LARG    44     -20.691   9.130   7.604  0.00  0.00           C  
ATOM    608 HD2 LARG    44     -20.942  10.189   7.666  0.00  0.00           H  
ATOM    609 HD3 LARG    44     -21.596   8.573   7.363  0.00  0.00           H  
ATOM    610 NE  LARG    44     -20.158   8.694   8.907  0.00  0.00           N  
ATOM    611 HE  LARG    44     -19.148   8.608   9.015  0.00  0.00           H  
ATOM    612 CZ  LARG    44     -20.833   8.377   9.995  0.00  0.00           C  
ATOM    613 NH1 LARG    44     -22.131   8.400  10.041  0.00  0.00           N  
ATOM    614 HH11LARG    44     -22.654   8.548   9.196  0.00  0.00           H  
ATOM    615 HH12LARG    44     -22.575   8.098  10.892  0.00  0.00           H  
ATOM    616 NH2 LARG    44     -20.224   8.032  11.085  0.00  0.00           N  
ATOM    617 HH21LARG    44     -19.205   8.063  11.131  0.00  0.00           H  
ATOM    618 HH22LARG    44     -20.736   7.661  11.877  0.00  0.00           H  
ATOM    619 C   LARG    44     -19.933   9.689   2.619  0.00  0.00           C  
ATOM    620 O   LARG    44     -19.861  10.841   2.194  0.00  0.00           O  
ATOM    621 N   LASP    45     -20.568   8.694   1.997  0.00  0.00           N  
ATOM    622 H   LASP    45     -20.460   7.768   2.393  0.00  0.00           H  
ATOM    623 CA  LASP    45     -21.250   8.752   0.685  0.00  0.00           C  
ATOM    624 HA  LASP    45     -21.480   9.796   0.458  0.00  0.00           H  
ATOM    625 CB  LASP    45     -20.288   8.190  -0.391  0.00  0.00           C  
ATOM    626 HB2 LASP    45     -19.267   8.445  -0.110  0.00  0.00           H  
ATOM    627 HB3 LASP    45     -20.350   7.101  -0.405  0.00  0.00           H  
ATOM    628 CG  LASP    45     -20.520   8.736  -1.807  0.00  0.00           C  
ATOM    629 OD1 LASP    45     -21.067   9.844  -1.956  0.00  0.00           O  
ATOM    630 OD2 LASP    45     -20.071   8.116  -2.799  0.00  0.00           O  
ATOM    631 C   LASP    45     -22.591   7.970   0.706  0.00  0.00           C  
ATOM    632 O   LASP    45     -23.016   7.377  -0.288  0.00  0.00           O  
ATOM    633 N   LPHE    46     -23.213   7.838   1.885  0.00  0.00           N  
ATOM    634 H   LPHE    46     -22.887   8.418   2.644  0.00  0.00           H  
ATOM    635 CA  LPHE    46     -24.213   6.793   2.174  0.00  0.00           C  
ATOM    636 HA  LPHE    46     -23.791   5.827   1.901  0.00  0.00           H  
ATOM    637 CB  LPHE    46     -24.531   6.776   3.679  0.00  0.00           C  
ATOM    638 HB2 LPHE    46     -24.922   7.758   3.953  0.00  0.00           H  
ATOM    639 HB3 LPHE    46     -25.333   6.055   3.839  0.00  0.00           H  
ATOM    640 CG  LPHE    46     -23.418   6.420   4.655  0.00  0.00           C  
ATOM    641 CD1 LPHE    46     -22.173   5.901   4.239  0.00  0.00           C  
ATOM    642 HD1 LPHE    46     -21.963   5.747   3.192  0.00  0.00           H  
ATOM    643 CE1 LPHE    46     -21.186   5.571   5.186  0.00  0.00           C  
ATOM    644 HE1 LPHE    46     -20.231   5.187   4.857  0.00  0.00           H  
ATOM    645 CZ  LPHE    46     -21.445   5.730   6.558  0.00  0.00           C  
ATOM    646 HZ  LPHE    46     -20.698   5.465   7.293  0.00  0.00           H  
ATOM    647 CE2 LPHE    46     -22.689   6.224   6.978  0.00  0.00           C  
ATOM    648 HE2 LPHE    46     -22.894   6.331   8.032  0.00  0.00           H  
ATOM    649 CD2 LPHE    46     -23.667   6.574   6.031  0.00  0.00           C  
ATOM    650 HD2 LPHE    46     -24.621   6.953   6.366  0.00  0.00           H  
ATOM    651 C   LPHE    46     -25.524   6.932   1.385  0.00  0.00           C  
ATOM    652 O   LPHE    46     -26.163   5.930   1.060  0.00  0.00           O  
ATOM    653 N   LASP    47     -25.934   8.156   1.067  0.00  0.00           N  
ATOM    654 H   LASP    47     -25.299   8.934   1.250  0.00  0.00           H  
ATOM    655 CA  LASP    47     -27.090   8.479   0.227  0.00  0.00           C  
ATOM    656 HA  LASP    47     -27.961   7.948   0.610  0.00  0.00           H  
ATOM    657 CB  LASP    47     -27.377   9.992   0.299  0.00  0.00           C  
ATOM    658 HB2 LASP    47     -28.234  10.220  -0.333  0.00  0.00           H  
ATOM    659 HB3 LASP    47     -27.659  10.237   1.325  0.00  0.00           H  
ATOM    660 CG  LASP    47     -26.206  10.899  -0.106  0.00  0.00           C  
ATOM    661 OD1 LASP    47     -26.488  11.928  -0.756  0.00  0.00           O  
ATOM    662 OD2 LASP    47     -25.058  10.571   0.269  0.00  0.00           O  
ATOM    663 C   LASP    47     -26.900   8.041  -1.236  0.00  0.00           C  
ATOM    664 O   LASP    47     -27.888   7.758  -1.922  0.00  0.00           O  
ATOM    665 N   LARG    48     -25.655   7.923  -1.711  0.00  0.00           N  
ATOM    666 H   LARG    48     -24.889   8.231  -1.115  0.00  0.00           H  
ATOM    667 CA  LARG    48     -25.332   7.330  -3.018  0.00  0.00           C  
ATOM    668 HA  LARG    48     -26.196   7.420  -3.677  0.00  0.00           H  
ATOM    669 CB  LARG    48     -24.179   8.097  -3.666  0.00  0.00           C  
ATOM    670 HB2 LARG    48     -23.308   8.095  -3.008  0.00  0.00           H  
ATOM    671 HB3 LARG    48     -23.914   7.600  -4.601  0.00  0.00           H  
ATOM    672 CG  LARG    48     -24.609   9.541  -3.963  0.00  0.00           C  
ATOM    673 HG2 LARG    48     -25.601   9.543  -4.412  0.00  0.00           H  
ATOM    674 HG3 LARG    48     -24.642  10.122  -3.038  0.00  0.00           H  
ATOM    675 CD  LARG    48     -23.651  10.200  -4.947  0.00  0.00           C  
ATOM    676 HD2 LARG    48     -23.611   9.604  -5.860  0.00  0.00           H  
ATOM    677 HD3 LARG    48     -24.036  11.191  -5.183  0.00  0.00           H  
ATOM    678 NE  LARG    48     -22.310  10.329  -4.377  0.00  0.00           N  
ATOM    679 HE  LARG    48     -22.186  10.113  -3.383  0.00  0.00           H  
ATOM    680 CZ  LARG    48     -21.265  10.888  -4.929  0.00  0.00           C  
ATOM    681 NH1 LARG    48     -21.258  11.317  -6.155  0.00  0.00           N  
ATOM    682 HH11LARG    48     -22.097  11.237  -6.706  0.00  0.00           H  
ATOM    683 HH12LARG    48     -20.440  11.828  -6.462  0.00  0.00           H  
ATOM    684 NH2 LARG    48     -20.179  11.023  -4.248  0.00  0.00           N  
ATOM    685 HH21LARG    48     -20.225  10.675  -3.284  0.00  0.00           H  
ATOM    686 HH22LARG    48     -19.373  11.470  -4.653  0.00  0.00           H  
ATOM    687 C   LARG    48     -25.035   5.838  -2.931  0.00  0.00           C  
ATOM    688 O   LARG    48     -25.558   5.087  -3.753  0.00  0.00           O  
ATOM    689 N   LALA    49     -24.325   5.386  -1.897  0.00  0.00           N  
ATOM    690 H   LALA    49     -23.868   6.078  -1.309  0.00  0.00           H  
ATOM    691 CA  LALA    49     -24.025   3.970  -1.664  0.00  0.00           C  
ATOM    692 HA  LALA    49     -23.413   3.605  -2.491  0.00  0.00           H  
ATOM    693 CB  LALA    49     -23.216   3.854  -0.367  0.00  0.00           C  
ATOM    694 HB1 LALA    49     -22.823   2.841  -0.274  0.00  0.00           H  
ATOM    695 HB2 LALA    49     -22.385   4.560  -0.384  0.00  0.00           H  
ATOM    696 HB3 LALA    49     -23.848   4.071   0.493  0.00  0.00           H  
ATOM    697 C   LALA    49     -25.305   3.115  -1.590  0.00  0.00           C  
ATOM    698 O   LALA    49     -25.409   2.068  -2.232  0.00  0.00           O  
ATOM    699 N   LARG    50     -26.332   3.603  -0.877  0.00  0.00           N  
ATOM    700 H   LARG    50     -26.172   4.460  -0.352  0.00  0.00           H  
ATOM    701 CA  LARG    50     -27.659   2.969  -0.801  0.00  0.00           C  
ATOM    702 HA  LARG    50     -27.550   1.937  -0.460  0.00  0.00           H  
ATOM    703 CB  LARG    50     -28.526   3.749   0.190  0.00  0.00           C  
ATOM    704 HB2 LARG    50     -28.425   4.820  -0.001  0.00  0.00           H  
ATOM    705 HB3 LARG    50     -29.569   3.486   0.035  0.00  0.00           H  
ATOM    706 CG  LARG    50     -28.172   3.438   1.644  0.00  0.00           C  
ATOM    707 HG2 LARG    50     -28.279   2.370   1.838  0.00  0.00           H  
ATOM    708 HG3 LARG    50     -27.145   3.735   1.857  0.00  0.00           H  
ATOM    709 CD  LARG    50     -29.140   4.218   2.530  0.00  0.00           C  
ATOM    710 HD2 LARG    50     -29.167   5.256   2.193  0.00  0.00           H  
ATOM    711 HD3 LARG    50     -30.140   3.796   2.420  0.00  0.00           H  
ATOM    712 NE  LARG    50     -28.738   4.145   3.937  0.00  0.00           N  
ATOM    713 HE  LARG    50     -28.693   3.230   4.374  0.00  0.00           H  
ATOM    714 CZ  LARG    50     -28.328   5.131   4.702  0.00  0.00           C  
ATOM    715 NH1 LARG    50     -28.279   6.373   4.315  0.00  0.00           N  
ATOM    716 HH11LARG    50     -28.569   6.651   3.389  0.00  0.00           H  
ATOM    717 HH12LARG    50     -27.893   7.046   4.965  0.00  0.00           H  
ATOM    718 NH2 LARG    50     -27.964   4.866   5.914  0.00  0.00           N  
ATOM    719 HH21LARG    50     -28.010   3.903   6.229  0.00  0.00           H  
ATOM    720 HH22LARG    50     -27.680   5.605   6.538  0.00  0.00           H  
ATOM    721 C   LARG    50     -28.389   2.912  -2.138  0.00  0.00           C  
ATOM    722 O   LARG    50     -29.150   1.979  -2.381  0.00  0.00           O  
ATOM    723 N   LASP    51     -28.224   3.912  -2.994  0.00  0.00           N  
ATOM    724 H   LASP    51     -27.576   4.650  -2.753  0.00  0.00           H  
ATOM    725 CA  LASP    51     -28.891   3.968  -4.298  0.00  0.00           C  
ATOM    726 HA  LASP    51     -29.872   3.503  -4.214  0.00  0.00           H  
ATOM    727 CB  LASP    51     -29.125   5.429  -4.688  0.00  0.00           C  
ATOM    728 HB2 LASP    51     -28.196   5.991  -4.574  0.00  0.00           H  
ATOM    729 HB3 LASP    51     -29.400   5.453  -5.738  0.00  0.00           H  
ATOM    730 CG  LASP    51     -30.247   6.125  -3.904  0.00  0.00           C  
ATOM    731 OD1 LASP    51     -30.862   5.513  -2.988  0.00  0.00           O  
ATOM    732 OD2 LASP    51     -30.566   7.266  -4.308  0.00  0.00           O  
ATOM    733 C   LASP    51     -28.145   3.168  -5.381  0.00  0.00           C  
ATOM    734 O   LASP    51     -28.787   2.580  -6.258  0.00  0.00           O  
ATOM    735 N   LALA    52     -26.819   3.044  -5.266  0.00  0.00           N  
ATOM    736 H   LALA    52     -26.345   3.608  -4.566  0.00  0.00           H  
ATOM    737 CA  LALA    52     -26.020   2.054  -5.984  0.00  0.00           C  
ATOM    738 HA  LALA    52     -26.219   2.143  -7.053  0.00  0.00           H  
ATOM    739 CB  LALA    52     -24.538   2.358  -5.739  0.00  0.00           C  
ATOM    740 HB1 LALA    52     -24.307   2.296  -4.675  0.00  0.00           H  
ATOM    741 HB2 LALA    52     -23.920   1.636  -6.274  0.00  0.00           H  
ATOM    742 HB3 LALA    52     -24.297   3.361  -6.093  0.00  0.00           H  
ATOM    743 C   LALA    52     -26.391   0.623  -5.552  0.00  0.00           C  
ATOM    744 O   LALA    52     -26.609  -0.237  -6.401  0.00  0.00           O  
ATOM    745 N   LALA    53     -26.579   0.371  -4.251  0.00  0.00           N  
ATOM    746 H   LALA    53     -26.303   1.080  -3.577  0.00  0.00           H  
ATOM    747 CA  LALA    53     -27.049  -0.920  -3.743  0.00  0.00           C  
ATOM    748 HA  LALA    53     -26.348  -1.688  -4.073  0.00  0.00           H  
ATOM    749 CB  LALA    53     -27.017  -0.883  -2.212  0.00  0.00           C  
ATOM    750 HB1 LALA    53     -26.004  -0.668  -1.868  0.00  0.00           H  
ATOM    751 HB2 LALA    53     -27.694  -0.120  -1.833  0.00  0.00           H  
ATOM    752 HB3 LALA    53     -27.321  -1.852  -1.823  0.00  0.00           H  
ATOM    753 C   LALA    53     -28.441  -1.308  -4.291  0.00  0.00           C  
ATOM    754 O   LALA    53     -28.649  -2.466  -4.657  0.00  0.00           O  
ATOM    755 N   LLYS    54     -29.370  -0.348  -4.444  0.00  0.00           N  
ATOM    756 H   LLYS    54     -29.162   0.569  -4.062  0.00  0.00           H  
ATOM    757 CA  LLYS    54     -30.660  -0.564  -5.139  0.00  0.00           C  
ATOM    758 HA  LLYS    54     -31.194  -1.381  -4.653  0.00  0.00           H  
ATOM    759 CB  LLYS    54     -31.531   0.707  -5.084  0.00  0.00           C  
ATOM    760 HB2 LLYS    54     -30.943   1.554  -5.433  0.00  0.00           H  
ATOM    761 HB3 LLYS    54     -32.373   0.588  -5.767  0.00  0.00           H  
ATOM    762 CG  LLYS    54     -32.091   1.020  -3.689  0.00  0.00           C  
ATOM    763 HG2 LLYS    54     -32.824   0.261  -3.411  0.00  0.00           H  
ATOM    764 HG3 LLYS    54     -31.287   0.987  -2.962  0.00  0.00           H  
ATOM    765 CD  LLYS    54     -32.759   2.404  -3.664  0.00  0.00           C  
ATOM    766 HD2 LLYS    54     -32.133   3.135  -4.177  0.00  0.00           H  
ATOM    767 HD3 LLYS    54     -33.710   2.347  -4.192  0.00  0.00           H  
ATOM    768 CE  LLYS    54     -33.017   2.899  -2.238  0.00  0.00           C  
ATOM    769 HE2 LLYS    54     -33.686   3.765  -2.288  0.00  0.00           H  
ATOM    770 HE3 LLYS    54     -33.516   2.114  -1.665  0.00  0.00           H  
ATOM    771 NZ  LLYS    54     -31.759   3.307  -1.574  0.00  0.00           N  
ATOM    772 HZ1 LLYS    54     -31.328   4.079  -2.091  0.00  0.00           H  
ATOM    773 HZ2 LLYS    54     -31.951   3.628  -0.630  0.00  0.00           H  
ATOM    774 HZ3 LLYS    54     -31.096   2.538  -1.511  0.00  0.00           H  
ATOM    775 C   LLYS    54     -30.469  -0.990  -6.600  0.00  0.00           C  
ATOM    776 O   LLYS    54     -31.149  -1.913  -7.053  0.00  0.00           O  
ATOM    777 N   LALA    55     -29.556  -0.337  -7.324  0.00  0.00           N  
ATOM    778 H   LALA    55     -29.035   0.407  -6.876  0.00  0.00           H  
ATOM    779 CA  LALA    55     -29.241  -0.646  -8.721  0.00  0.00           C  
ATOM    780 HA  LALA    55     -30.173  -0.700  -9.286  0.00  0.00           H  
ATOM    781 CB  LALA    55     -28.403   0.505  -9.291  0.00  0.00           C  
ATOM    782 HB1 LALA    55     -27.455   0.588  -8.757  0.00  0.00           H  
ATOM    783 HB2 LALA    55     -28.192   0.317 -10.343  0.00  0.00           H  
ATOM    784 HB3 LALA    55     -28.947   1.446  -9.202  0.00  0.00           H  
ATOM    785 C   LALA    55     -28.521  -1.999  -8.893  0.00  0.00           C  
ATOM    786 O   LALA    55     -28.784  -2.709  -9.870  0.00  0.00           O  
ATOM    787 N   LALA    56     -27.657  -2.372  -7.943  0.00  0.00           N  
ATOM    788 H   LALA    56     -27.408  -1.689  -7.236  0.00  0.00           H  
ATOM    789 CA  LALA    56     -26.984  -3.669  -7.891  0.00  0.00           C  
ATOM    790 HA  LALA    56     -26.522  -3.870  -8.856  0.00  0.00           H  
ATOM    791 CB  LALA    56     -25.874  -3.605  -6.834  0.00  0.00           C  
ATOM    792 HB1 LALA    56     -25.160  -2.823  -7.097  0.00  0.00           H  
ATOM    793 HB2 LALA    56     -26.299  -3.385  -5.855  0.00  0.00           H  
ATOM    794 HB3 LALA    56     -25.353  -4.562  -6.792  0.00  0.00           H  
ATOM    795 C   LALA    56     -27.977  -4.807  -7.612  0.00  0.00           C  
ATOM    796 O   LALA    56     -27.963  -5.816  -8.315  0.00  0.00           O  
ATOM    797 N   LASP    57     -28.899  -4.622  -6.661  0.00  0.00           N  
ATOM    798 H   LASP    57     -28.837  -3.792  -6.077  0.00  0.00           H  
ATOM    799 CA  LASP    57     -29.961  -5.593  -6.375  0.00  0.00           C  
ATOM    800 HA  LASP    57     -29.492  -6.543  -6.116  0.00  0.00           H  
ATOM    801 CB  LASP    57     -30.776  -5.103  -5.166  0.00  0.00           C  
ATOM    802 HB2 LASP    57     -30.092  -4.840  -4.357  0.00  0.00           H  
ATOM    803 HB3 LASP    57     -31.345  -4.212  -5.436  0.00  0.00           H  
ATOM    804 CG  LASP    57     -31.718  -6.191  -4.656  0.00  0.00           C  
ATOM    805 OD1 LASP    57     -32.956  -6.043  -4.790  0.00  0.00           O  
ATOM    806 OD2 LASP    57     -31.202  -7.219  -4.158  0.00  0.00           O  
ATOM    807 C   LASP    57     -30.868  -5.831  -7.601  0.00  0.00           C  
ATOM    808 O   LASP    57     -31.192  -6.976  -7.932  0.00  0.00           O  
ATOM    809 N   LALA    58     -31.218  -4.759  -8.321  0.00  0.00           N  
ATOM    810 H   LALA    58     -30.937  -3.846  -7.985  0.00  0.00           H  
ATOM    811 CA  LALA    58     -31.986  -4.827  -9.565  0.00  0.00           C  
ATOM    812 HA  LALA    58     -32.879  -5.430  -9.387  0.00  0.00           H  
ATOM    813 CB  LALA    58     -32.432  -3.405  -9.923  0.00  0.00           C  
ATOM    814 HB1 LALA    58     -31.563  -2.769 -10.098  0.00  0.00           H  
ATOM    815 HB2 LALA    58     -33.042  -3.429 -10.826  0.00  0.00           H  
ATOM    816 HB3 LALA    58     -33.028  -2.988  -9.109  0.00  0.00           H  
ATOM    817 C   LALA    58     -31.209  -5.480 -10.730  0.00  0.00           C  
ATOM    818 O   LALA    58     -31.822  -6.148 -11.568  0.00  0.00           O  
ATOM    819 N   LGLU    59     -29.880  -5.323 -10.790  0.00  0.00           N  
ATOM    820 H   LGLU    59     -29.438  -4.735 -10.092  0.00  0.00           H  
ATOM    821 CA  LGLU    59     -29.018  -5.984 -11.782  0.00  0.00           C  
ATOM    822 HA  LGLU    59     -29.488  -5.891 -12.762  0.00  0.00           H  
ATOM    823 CB  LGLU    59     -27.650  -5.281 -11.850  0.00  0.00           C  
ATOM    824 HB2 LGLU    59     -27.822  -4.235 -12.095  0.00  0.00           H  
ATOM    825 HB3 LGLU    59     -27.149  -5.334 -10.883  0.00  0.00           H  
ATOM    826 CG  LGLU    59     -26.746  -5.894 -12.929  0.00  0.00           C  
ATOM    827 HG2 LGLU    59     -26.296  -6.816 -12.555  0.00  0.00           H  
ATOM    828 HG3 LGLU    59     -27.372  -6.147 -13.787  0.00  0.00           H  
ATOM    829 CD  LGLU    59     -25.649  -4.941 -13.417  0.00  0.00           C  
ATOM    830 OE1 LGLU    59     -25.380  -4.952 -14.644  0.00  0.00           O  
ATOM    831 OE2 LGLU    59     -25.102  -4.140 -12.619  0.00  0.00           O  
ATOM    832 C   LGLU    59     -28.860  -7.485 -11.505  0.00  0.00           C  
ATOM    833 O   LGLU    59     -29.024  -8.297 -12.419  0.00  0.00           O  
ATOM    834 N   LILE    60     -28.638  -7.865 -10.240  0.00  0.00           N  
ATOM    835 H   LILE    60     -28.491  -7.144  -9.537  0.00  0.00           H  
ATOM    836 CA  LILE    60     -28.657  -9.268  -9.809  0.00  0.00           C  
ATOM    837 HA  LILE    60     -27.874  -9.805 -10.342  0.00  0.00           H  
ATOM    838 CB  LILE    60     -28.404  -9.392  -8.285  0.00  0.00           C  
ATOM    839 HB  LILE    60     -29.044  -8.667  -7.780  0.00  0.00           H  
ATOM    840 CG2 LILE    60     -28.787 -10.786  -7.747  0.00  0.00           C  
ATOM    841 HG21LILE    60     -28.451 -10.881  -6.717  0.00  0.00           H  
ATOM    842 HG22LILE    60     -29.869 -10.918  -7.756  0.00  0.00           H  
ATOM    843 HG23LILE    60     -28.322 -11.570  -8.344  0.00  0.00           H  
ATOM    844 CG1 LILE    60     -26.949  -9.053  -7.896  0.00  0.00           C  
ATOM    845 HG12LILE    60     -26.667  -8.107  -8.354  0.00  0.00           H  
ATOM    846 HG13LILE    60     -26.907  -8.912  -6.816  0.00  0.00           H  
ATOM    847 CD1 LILE    60     -25.906 -10.111  -8.279  0.00  0.00           C  
ATOM    848 HD11LILE    60     -26.077 -11.032  -7.723  0.00  0.00           H  
ATOM    849 HD12LILE    60     -25.949 -10.315  -9.347  0.00  0.00           H  
ATOM    850 HD13LILE    60     -24.914  -9.739  -8.029  0.00  0.00           H  
ATOM    851 C   LILE    60     -29.989  -9.903 -10.208  0.00  0.00           C  
ATOM    852 O   LILE    60     -29.998 -10.908 -10.916  0.00  0.00           O  
ATOM    853 N   LALA    61     -31.114  -9.293  -9.823  0.00  0.00           N  
ATOM    854 H   LALA    61     -31.043  -8.440  -9.278  0.00  0.00           H  
ATOM    855 CA  LALA    61     -32.443  -9.843 -10.082  0.00  0.00           C  
ATOM    856 HA  LALA    61     -32.470 -10.864  -9.696  0.00  0.00           H  
ATOM    857 CB  LALA    61     -33.459  -9.016  -9.296  0.00  0.00           C  
ATOM    858 HB1 LALA    61     -33.484  -7.991  -9.670  0.00  0.00           H  
ATOM    859 HB2 LALA    61     -34.446  -9.464  -9.398  0.00  0.00           H  
ATOM    860 HB3 LALA    61     -33.190  -9.015  -8.242  0.00  0.00           H  
ATOM    861 C   LALA    61     -32.787  -9.919 -11.582  0.00  0.00           C  
ATOM    862 O   LALA    61     -33.470 -10.856 -12.006  0.00  0.00           O  
ATOM    863 N   LALA    62     -32.237  -9.028 -12.419  0.00  0.00           N  
ATOM    864 H   LALA    62     -31.696  -8.268 -12.024  0.00  0.00           H  
ATOM    865 CA  LALA    62     -32.326  -9.113 -13.884  0.00  0.00           C  
ATOM    866 HA  LALA    62     -33.382  -9.178 -14.150  0.00  0.00           H  
ATOM    867 CB  LALA    62     -31.768  -7.820 -14.495  0.00  0.00           C  
ATOM    868 HB1 LALA    62     -31.899  -7.841 -15.577  0.00  0.00           H  
ATOM    869 HB2 LALA    62     -32.300  -6.959 -14.093  0.00  0.00           H  
ATOM    870 HB3 LALA    62     -30.705  -7.726 -14.272  0.00  0.00           H  
ATOM    871 C   LALA    62     -31.635 -10.363 -14.483  0.00  0.00           C  
ATOM    872 O   LALA    62     -31.741 -10.595 -15.691  0.00  0.00           O  
ATOM    873 N   LALA    63     -30.991 -11.178 -13.635  0.00  0.00           N  
ATOM    874 H   LALA    63     -30.976 -10.889 -12.663  0.00  0.00           H  
ATOM    875 CA  LALA    63     -30.204 -12.374 -13.924  0.00  0.00           C  
ATOM    876 HA  LALA    63     -30.025 -12.829 -12.949  0.00  0.00           H  
ATOM    877 CB  LALA    63     -31.050 -13.396 -14.704  0.00  0.00           C  
ATOM    878 HB1 LALA    63     -32.054 -13.449 -14.284  0.00  0.00           H  
ATOM    879 HB2 LALA    63     -31.123 -13.106 -15.753  0.00  0.00           H  
ATOM    880 HB3 LALA    63     -30.602 -14.384 -14.640  0.00  0.00           H  
ATOM    881 C   LALA    63     -28.789 -12.093 -14.477  0.00  0.00           C  
ATOM    882 O   LALA    63     -28.196 -12.968 -15.112  0.00  0.00           O  
ATOM    883 N   LVAL    64     -28.240 -10.899 -14.218  0.00  0.00           N  
ATOM    884 H   LVAL    64     -28.766 -10.256 -13.634  0.00  0.00           H  
ATOM    885 CA  LVAL    64     -26.884 -10.459 -14.612  0.00  0.00           C  
ATOM    886 HA  LVAL    64     -26.525 -11.094 -15.422  0.00  0.00           H  
ATOM    887 CB  LVAL    64     -26.949  -9.008 -15.142  0.00  0.00           C  
ATOM    888 HB  LVAL    64     -27.374  -8.375 -14.370  0.00  0.00           H  
ATOM    889 CG1 LVAL    64     -25.588  -8.418 -15.531  0.00  0.00           C  
ATOM    890 HG11LVAL    64     -24.964  -8.287 -14.647  0.00  0.00           H  
ATOM    891 HG12LVAL    64     -25.085  -9.063 -16.249  0.00  0.00           H  
ATOM    892 HG13LVAL    64     -25.728  -7.428 -15.966  0.00  0.00           H  
ATOM    893 CG2 LVAL    64     -27.853  -8.919 -16.382  0.00  0.00           C  
ATOM    894 HG21LVAL    64     -28.871  -9.216 -16.130  0.00  0.00           H  
ATOM    895 HG22LVAL    64     -27.886  -7.891 -16.743  0.00  0.00           H  
ATOM    896 HG23LVAL    64     -27.476  -9.570 -17.170  0.00  0.00           H  
ATOM    897 C   LVAL    64     -25.897 -10.610 -13.439  0.00  0.00           C  
ATOM    898 O   LVAL    64     -26.309 -10.619 -12.278  0.00  0.00           O  
ATOM    899 N   LARG    65     -24.593 -10.755 -13.719  0.00  0.00           N  
ATOM    900 H   LARG    65     -24.309 -10.750 -14.692  0.00  0.00           H  
ATOM    901 CA  LARG    65     -23.515 -10.902 -12.717  0.00  0.00           C  
ATOM    902 HA  LARG    65     -23.853 -10.520 -11.754  0.00  0.00           H  
ATOM    903 CB  LARG    65     -23.157 -12.397 -12.554  0.00  0.00           C  
ATOM    904 HB2 LARG    65     -22.789 -12.765 -13.508  0.00  0.00           H  
ATOM    905 HB3 LARG    65     -22.335 -12.497 -11.847  0.00  0.00           H  
ATOM    906 CG  LARG    65     -24.301 -13.331 -12.108  0.00  0.00           C  
ATOM    907 HG2 LARG    65     -25.133 -13.253 -12.807  0.00  0.00           H  
ATOM    908 HG3 LARG    65     -23.934 -14.357 -12.147  0.00  0.00           H  
ATOM    909 CD  LARG    65     -24.802 -13.057 -10.683  0.00  0.00           C  
ATOM    910 HD2 LARG    65     -23.979 -13.221  -9.988  0.00  0.00           H  
ATOM    911 HD3 LARG    65     -25.108 -12.017 -10.590  0.00  0.00           H  
ATOM    912 NE  LARG    65     -25.914 -13.953 -10.316  0.00  0.00           N  
ATOM    913 HE  LARG    65     -25.689 -14.830  -9.857  0.00  0.00           H  
ATOM    914 CZ  LARG    65     -27.209 -13.730 -10.428  0.00  0.00           C  
ATOM    915 NH1 LARG    65     -27.721 -12.642 -10.924  0.00  0.00           N  
ATOM    916 HH11LARG    65     -27.115 -11.907 -11.273  0.00  0.00           H  
ATOM    917 HH12LARG    65     -28.724 -12.489 -10.878  0.00  0.00           H  
ATOM    918 NH2 LARG    65     -28.035 -14.639 -10.026  0.00  0.00           N  
ATOM    919 HH21LARG    65     -27.665 -15.482  -9.603  0.00  0.00           H  
ATOM    920 HH22LARG    65     -29.033 -14.462 -10.062  0.00  0.00           H  
ATOM    921 C   LARG    65     -22.273 -10.088 -13.118  0.00  0.00           C  
ATOM    922 O   LARG    65     -21.964 -10.009 -14.309  0.00  0.00           O  
ATOM    923 N   LLYS    66     -21.523  -9.540 -12.152  0.00  0.00           N  
ATOM    924 H   LLYS    66     -21.801  -9.732 -11.193  0.00  0.00           H  
ATOM    925 CA  LLYS    66     -20.197  -8.900 -12.363  0.00  0.00           C  
ATOM    926 HA  LLYS    66     -19.771  -9.319 -13.275  0.00  0.00           H  
ATOM    927 CB  LLYS    66     -20.274  -7.368 -12.544  0.00  0.00           C  
ATOM    928 HB2 LLYS    66     -20.488  -6.895 -11.589  0.00  0.00           H  
ATOM    929 HB3 LLYS    66     -19.285  -7.023 -12.843  0.00  0.00           H  
ATOM    930 CG  LLYS    66     -21.271  -6.834 -13.578  0.00  0.00           C  
ATOM    931 HG2 LLYS    66     -21.189  -7.397 -14.508  0.00  0.00           H  
ATOM    932 HG3 LLYS    66     -22.284  -6.928 -13.186  0.00  0.00           H  
ATOM    933 CD  LLYS    66     -20.945  -5.357 -13.848  0.00  0.00           C  
ATOM    934 HD2 LLYS    66     -20.830  -4.834 -12.900  0.00  0.00           H  
ATOM    935 HD3 LLYS    66     -20.005  -5.283 -14.394  0.00  0.00           H  
ATOM    936 CE  LLYS    66     -22.061  -4.708 -14.664  0.00  0.00           C  
ATOM    937 HE2 LLYS    66     -22.161  -5.235 -15.612  0.00  0.00           H  
ATOM    938 HE3 LLYS    66     -23.004  -4.816 -14.117  0.00  0.00           H  
ATOM    939 NZ  LLYS    66     -21.807  -3.272 -14.919  0.00  0.00           N  
ATOM    940 HZ1 LLYS    66     -20.985  -3.112 -15.492  0.00  0.00           H  
ATOM    941 HZ2 LLYS    66     -22.615  -2.878 -15.397  0.00  0.00           H  
ATOM    942 HZ3 LLYS    66     -21.710  -2.760 -14.048  0.00  0.00           H  
ATOM    943 C   LLYS    66     -19.231  -9.227 -11.209  0.00  0.00           C  
ATOM    944 O   LLYS    66     -19.703  -9.621 -10.141  0.00  0.00           O  
ATOM    945 N   LPRO    67     -17.899  -9.084 -11.365  0.00  0.00           N  
ATOM    946 CD  LPRO    67     -17.185  -8.682 -12.571  0.00  0.00           C  
ATOM    947 HD2 LPRO    67     -17.007  -7.605 -12.544  0.00  0.00           H  
ATOM    948 HD3 LPRO    67     -17.715  -8.951 -13.484  0.00  0.00           H  
ATOM    949 CG  LPRO    67     -15.853  -9.423 -12.515  0.00  0.00           C  
ATOM    950 HG2 LPRO    67     -15.067  -8.907 -13.064  0.00  0.00           H  
ATOM    951 HG3 LPRO    67     -15.981 -10.442 -12.884  0.00  0.00           H  
ATOM    952 CB  LPRO    67     -15.564  -9.446 -11.020  0.00  0.00           C  
ATOM    953 HB2 LPRO    67     -15.123  -8.493 -10.721  0.00  0.00           H  
ATOM    954 HB3 LPRO    67     -14.913 -10.279 -10.763  0.00  0.00           H  
ATOM    955 CA  LPRO    67     -16.944  -9.614 -10.386  0.00  0.00           C  
ATOM    956 HA  LPRO    67     -17.138 -10.683 -10.279  0.00  0.00           H  
ATOM    957 C   LPRO    67     -16.991  -8.997  -8.980  0.00  0.00           C  
ATOM    958 O   LPRO    67     -16.634  -9.686  -8.033  0.00  0.00           O  
ATOM    959 N   LLEU    68     -17.451  -7.754  -8.804  0.00  0.00           N  
ATOM    960 H   LLEU    68     -17.710  -7.202  -9.615  0.00  0.00           H  
ATOM    961 CA  LLEU    68     -17.655  -7.139  -7.480  0.00  0.00           C  
ATOM    962 HA  LLEU    68     -17.502  -7.893  -6.708  0.00  0.00           H  
ATOM    963 CB  LLEU    68     -16.624  -6.012  -7.243  0.00  0.00           C  
ATOM    964 HB2 LLEU    68     -16.682  -5.312  -8.078  0.00  0.00           H  
ATOM    965 HB3 LLEU    68     -16.896  -5.468  -6.339  0.00  0.00           H  
ATOM    966 CG  LLEU    68     -15.164  -6.470  -7.068  0.00  0.00           C  
ATOM    967 HG  LLEU    68     -14.850  -7.036  -7.944  0.00  0.00           H  
ATOM    968 CD1 LLEU    68     -14.264  -5.239  -6.928  0.00  0.00           C  
ATOM    969 HD11LLEU    68     -14.402  -4.577  -7.780  0.00  0.00           H  
ATOM    970 HD12LLEU    68     -14.510  -4.697  -6.014  0.00  0.00           H  
ATOM    971 HD13LLEU    68     -13.220  -5.549  -6.882  0.00  0.00           H  
ATOM    972 CD2 LLEU    68     -14.959  -7.324  -5.814  0.00  0.00           C  
ATOM    973 HD21LLEU    68     -15.322  -6.793  -4.934  0.00  0.00           H  
ATOM    974 HD22LLEU    68     -15.488  -8.271  -5.909  0.00  0.00           H  
ATOM    975 HD23LLEU    68     -13.899  -7.541  -5.684  0.00  0.00           H  
ATOM    976 C   LLEU    68     -19.105  -6.675  -7.262  0.00  0.00           C  
ATOM    977 O   LLEU    68     -19.350  -5.823  -6.412  0.00  0.00           O  
ATOM    978 N   LLEU    69     -20.072  -7.213  -8.018  0.00  0.00           N  
ATOM    979 H   LLEU    69     -19.824  -7.961  -8.651  0.00  0.00           H  
ATOM    980 CA  LLEU    69     -21.461  -6.740  -8.011  0.00  0.00           C  
ATOM    981 HA  LLEU    69     -21.448  -5.700  -8.325  0.00  0.00           H  
ATOM    982 CB  LLEU    69     -22.280  -7.529  -9.048  0.00  0.00           C  
ATOM    983 HB2 LLEU    69     -21.779  -7.455 -10.006  0.00  0.00           H  
ATOM    984 HB3 LLEU    69     -22.288  -8.580  -8.760  0.00  0.00           H  
ATOM    985 CG  LLEU    69     -23.736  -7.060  -9.230  0.00  0.00           C  
ATOM    986 HG  LLEU    69     -24.302  -7.265  -8.322  0.00  0.00           H  
ATOM    987 CD1 LLEU    69     -23.850  -5.571  -9.563  0.00  0.00           C  
ATOM    988 HD11LLEU    69     -24.885  -5.325  -9.794  0.00  0.00           H  
ATOM    989 HD12LLEU    69     -23.539  -4.963  -8.715  0.00  0.00           H  
ATOM    990 HD13LLEU    69     -23.231  -5.333 -10.427  0.00  0.00           H  
ATOM    991 CD2 LLEU    69     -24.359  -7.830 -10.396  0.00  0.00           C  
ATOM    992 HD21LLEU    69     -24.238  -8.899 -10.233  0.00  0.00           H  
ATOM    993 HD22LLEU    69     -25.424  -7.605 -10.452  0.00  0.00           H  
ATOM    994 HD23LLEU    69     -23.883  -7.549 -11.335  0.00  0.00           H  
ATOM    995 C   LLEU    69     -22.085  -6.788  -6.608  0.00  0.00           C  
ATOM    996 O   LLEU    69     -22.380  -7.870  -6.097  0.00  0.00           O  
ATOM    997 N   LGLY    70     -22.285  -5.605  -6.018  0.00  0.00           N  
ATOM    998 H   LGLY    70     -21.914  -4.786  -6.493  0.00  0.00           H  
ATOM    999 CA  LGLY    70     -22.861  -5.405  -4.685  0.00  0.00           C  
ATOM   1000 HA2 LGLY    70     -23.372  -4.443  -4.672  0.00  0.00           H  
ATOM   1001 HA3 LGLY    70     -23.601  -6.183  -4.499  0.00  0.00           H  
ATOM   1002 C   LGLY    70     -21.867  -5.415  -3.514  0.00  0.00           C  
ATOM   1003 O   LGLY    70     -22.305  -5.286  -2.373  0.00  0.00           O  
ATOM   1004 N   LVAL    71     -20.556  -5.560  -3.752  0.00  0.00           N  
ATOM   1005 H   LVAL    71     -20.244  -5.627  -4.716  0.00  0.00           H  
ATOM   1006 CA  LVAL    71     -19.528  -5.544  -2.691  0.00  0.00           C  
ATOM   1007 HA  LVAL    71     -19.885  -6.159  -1.869  0.00  0.00           H  
ATOM   1008 CB  LVAL    71     -18.197  -6.156  -3.176  0.00  0.00           C  
ATOM   1009 HB  LVAL    71     -17.821  -5.584  -4.024  0.00  0.00           H  
ATOM   1010 CG1 LVAL    71     -17.124  -6.155  -2.075  0.00  0.00           C  
ATOM   1011 HG11LVAL    71     -16.862  -5.133  -1.800  0.00  0.00           H  
ATOM   1012 HG12LVAL    71     -17.486  -6.684  -1.194  0.00  0.00           H  
ATOM   1013 HG13LVAL    71     -16.220  -6.644  -2.438  0.00  0.00           H  
ATOM   1014 CG2 LVAL    71     -18.382  -7.610  -3.620  0.00  0.00           C  
ATOM   1015 HG21LVAL    71     -18.758  -8.207  -2.794  0.00  0.00           H  
ATOM   1016 HG22LVAL    71     -19.083  -7.669  -4.451  0.00  0.00           H  
ATOM   1017 HG23LVAL    71     -17.423  -8.013  -3.943  0.00  0.00           H  
ATOM   1018 C   LVAL    71     -19.284  -4.109  -2.194  0.00  0.00           C  
ATOM   1019 O   LVAL    71     -18.830  -3.286  -2.991  0.00  0.00           O  
ATOM   1020 N   LPRO    72     -19.538  -3.780  -0.912  0.00  0.00           N  
ATOM   1021 CD  LPRO    72     -20.113  -4.637   0.116  0.00  0.00           C  
ATOM   1022 HD2 LPRO    72     -19.516  -5.537   0.247  0.00  0.00           H  
ATOM   1023 HD3 LPRO    72     -21.138  -4.891  -0.152  0.00  0.00           H  
ATOM   1024 CG  LPRO    72     -20.105  -3.826   1.411  0.00  0.00           C  
ATOM   1025 HG2 LPRO    72     -19.193  -4.037   1.972  0.00  0.00           H  
ATOM   1026 HG3 LPRO    72     -20.985  -4.032   2.018  0.00  0.00           H  
ATOM   1027 CB  LPRO    72     -20.088  -2.382   0.918  0.00  0.00           C  
ATOM   1028 HB2 LPRO    72     -19.655  -1.711   1.654  0.00  0.00           H  
ATOM   1029 HB3 LPRO    72     -21.103  -2.069   0.667  0.00  0.00           H  
ATOM   1030 CA  LPRO    72     -19.248  -2.461  -0.356  0.00  0.00           C  
ATOM   1031 HA  LPRO    72     -19.582  -1.690  -1.043  0.00  0.00           H  
ATOM   1032 C   LPRO    72     -17.745  -2.273  -0.077  0.00  0.00           C  
ATOM   1033 O   LPRO    72     -17.062  -3.227   0.289  0.00  0.00           O  
ATOM   1034 N   LMET    73     -17.233  -1.047  -0.205  0.00  0.00           N  
ATOM   1035 H   LMET    73     -17.833  -0.326  -0.597  0.00  0.00           H  
ATOM   1036 CA  LMET    73     -15.833  -0.672   0.053  0.00  0.00           C  
ATOM   1037 HA  LMET    73     -15.488  -1.199   0.942  0.00  0.00           H  
ATOM   1038 CB  LMET    73     -14.955  -1.120  -1.131  0.00  0.00           C  
ATOM   1039 HB2 LMET    73     -13.921  -0.966  -0.848  0.00  0.00           H  
ATOM   1040 HB3 LMET    73     -15.093  -2.189  -1.299  0.00  0.00           H  
ATOM   1041 CG  LMET    73     -15.194  -0.378  -2.454  0.00  0.00           C  
ATOM   1042 HG2 LMET    73     -16.222  -0.554  -2.773  0.00  0.00           H  
ATOM   1043 HG3 LMET    73     -15.065   0.693  -2.300  0.00  0.00           H  
ATOM   1044 SD  LMET    73     -14.083  -0.900  -3.797  0.00  0.00           S  
ATOM   1045 CE  LMET    73     -12.483  -0.307  -3.167  0.00  0.00           C  
ATOM   1046 HE1 LMET    73     -12.254  -0.768  -2.208  0.00  0.00           H  
ATOM   1047 HE2 LMET    73     -11.692  -0.563  -3.871  0.00  0.00           H  
ATOM   1048 HE3 LMET    73     -12.515   0.775  -3.041  0.00  0.00           H  
ATOM   1049 C   LMET    73     -15.669   0.839   0.318  0.00  0.00           C  
ATOM   1050 O   LMET    73     -16.613   1.613   0.157  0.00  0.00           O  
ATOM   1051 N   LTHR    74     -14.463   1.276   0.686  0.00  0.00           N  
ATOM   1052 H   LTHR    74     -13.719   0.597   0.800  0.00  0.00           H  
ATOM   1053 CA  LTHR    74     -14.042   2.694   0.705  0.00  0.00           C  
ATOM   1054 HA  LTHR    74     -14.830   3.316   0.283  0.00  0.00           H  
ATOM   1055 CB  LTHR    74     -13.779   3.203   2.139  0.00  0.00           C  
ATOM   1056 HB  LTHR    74     -13.362   4.210   2.090  0.00  0.00           H  
ATOM   1057 CG2 LTHR    74     -15.062   3.288   2.964  0.00  0.00           C  
ATOM   1058 HG21LTHR    74     -15.729   4.027   2.526  0.00  0.00           H  
ATOM   1059 HG22LTHR    74     -15.564   2.324   2.989  0.00  0.00           H  
ATOM   1060 HG23LTHR    74     -14.816   3.588   3.982  0.00  0.00           H  
ATOM   1061 OG1 LTHR    74     -12.869   2.389   2.838  0.00  0.00           O  
ATOM   1062 HG1 LTHR    74     -11.959   2.628   2.544  0.00  0.00           H  
ATOM   1063 C   LTHR    74     -12.811   2.896  -0.183  0.00  0.00           C  
ATOM   1064 O   LTHR    74     -12.288   1.934  -0.749  0.00  0.00           O  
ATOM   1065 N   LILE    75     -12.359   4.145  -0.335  0.00  0.00           N  
ATOM   1066 H   LILE    75     -12.852   4.903   0.115  0.00  0.00           H  
ATOM   1067 CA  LILE    75     -11.051   4.453  -0.930  0.00  0.00           C  
ATOM   1068 HA  LILE    75     -10.462   3.540  -0.901  0.00  0.00           H  
ATOM   1069 CB  LILE    75     -11.198   4.839  -2.418  0.00  0.00           C  
ATOM   1070 HB  LILE    75     -11.923   4.155  -2.856  0.00  0.00           H  
ATOM   1071 CG2 LILE    75     -11.723   6.274  -2.607  0.00  0.00           C  
ATOM   1072 HG21LILE    75     -11.985   6.442  -3.651  0.00  0.00           H  
ATOM   1073 HG22LILE    75     -12.612   6.423  -1.993  0.00  0.00           H  
ATOM   1074 HG23LILE    75     -10.965   7.000  -2.311  0.00  0.00           H  
ATOM   1075 CG1 LILE    75      -9.861   4.624  -3.156  0.00  0.00           C  
ATOM   1076 HG12LILE    75      -9.157   5.401  -2.864  0.00  0.00           H  
ATOM   1077 HG13LILE    75      -9.444   3.663  -2.856  0.00  0.00           H  
ATOM   1078 CD1 LILE    75      -9.996   4.611  -4.683  0.00  0.00           C  
ATOM   1079 HD11LILE    75      -9.023   4.404  -5.128  0.00  0.00           H  
ATOM   1080 HD12LILE    75     -10.699   3.836  -4.989  0.00  0.00           H  
ATOM   1081 HD13LILE    75     -10.342   5.580  -5.039  0.00  0.00           H  
ATOM   1082 C   LILE    75     -10.284   5.493  -0.104  0.00  0.00           C  
ATOM   1083 O   LILE    75     -10.882   6.405   0.468  0.00  0.00           O  
ATOM   1084 N   LLYN    76      -8.959   5.398  -0.076  0.00  0.00           N  
ATOM   1085 H   LLYN    76      -8.548   4.538  -0.424  0.00  0.00           H  
ATOM   1086 CA  LLYN    76      -8.067   6.395   0.518  0.00  0.00           C  
ATOM   1087 HA  LLYN    76      -8.190   6.378   1.600  0.00  0.00           H  
ATOM   1088 CB  HLYN    76      -6.642   5.949   0.181  0.00  0.00           C  
ATOM   1089 HB2 HLYN    76      -6.529   4.931   0.566  0.00  0.00           H  
ATOM   1090 HB3 HLYN    76      -6.562   5.852  -0.907  0.00  0.00           H  
ATOM   1091 CG  HLYN    76      -5.518   6.840   0.708  0.00  0.00           C  
ATOM   1092 HG2 HLYN    76      -5.620   7.887   0.378  0.00  0.00           H  
ATOM   1093 HG3 HLYN    76      -5.517   6.846   1.805  0.00  0.00           H  
ATOM   1094 CD  HLYN    76      -4.170   6.313   0.218  0.00  0.00           C  
ATOM   1095 HD2 HLYN    76      -4.047   5.286   0.580  0.00  0.00           H  
ATOM   1096 HD3 HLYN    76      -4.162   6.259  -0.879  0.00  0.00           H  
ATOM   1097 CE  HLYN    76      -3.001   7.158   0.699  0.00  0.00           C  
ATOM   1098 HE2 HLYN    76      -2.958   8.115   0.170  0.00  0.00           H  
ATOM   1099 HE3 HLYN    76      -3.061   7.337   1.776  0.00  0.00           H  
ATOM   1100 NZ  HLYN    76      -1.703   6.444   0.452  0.00  0.00           N  
ATOM   1101 HZ2 HLYN    76      -1.490   6.405  -0.558  0.00  0.00           H  
ATOM   1102 HZ3 HLYN    76      -1.775   5.480   0.836  0.00  0.00           H  
ATOM   1103 C   LLYN    76      -8.354   7.833   0.025  0.00  0.00           C  
ATOM   1104 O   LLYN    76      -8.537   8.059  -1.173  0.00  0.00           O  
ATOM   1105 N   LGLU    77      -8.373   8.823   0.933  0.00  0.00           N  
ATOM   1106 H   LGLU    77      -8.250   8.569   1.911  0.00  0.00           H  
ATOM   1107 CA  LGLU    77      -8.928  10.166   0.653  0.00  0.00           C  
ATOM   1108 HA  LGLU    77      -9.963  10.009   0.383  0.00  0.00           H  
ATOM   1109 CB  LGLU    77      -8.932  11.035   1.923  0.00  0.00           C  
ATOM   1110 HB2 LGLU    77      -9.277  10.416   2.750  0.00  0.00           H  
ATOM   1111 HB3 LGLU    77      -7.915  11.353   2.148  0.00  0.00           H  
ATOM   1112 CG  LGLU    77      -9.887  12.249   1.849  0.00  0.00           C  
ATOM   1113 HG2 LGLU    77     -10.677  12.049   1.121  0.00  0.00           H  
ATOM   1114 HG3 LGLU    77     -10.377  12.331   2.821  0.00  0.00           H  
ATOM   1115 CD  LGLU    77      -9.240  13.613   1.543  0.00  0.00           C  
ATOM   1116 OE1 LGLU    77      -8.074  13.701   1.106  0.00  0.00           O  
ATOM   1117 OE2 LGLU    77      -9.909  14.650   1.782  0.00  0.00           O  
ATOM   1118 C   LGLU    77      -8.280  10.923  -0.519  0.00  0.00           C  
ATOM   1119 O   LGLU    77      -8.948  11.723  -1.176  0.00  0.00           O  
ATOM   1120 N   LSER    78      -7.019  10.636  -0.839  0.00  0.00           N  
ATOM   1121 H   LSER    78      -6.530   9.934  -0.300  0.00  0.00           H  
ATOM   1122 CA  LSER    78      -6.296  11.256  -1.952  0.00  0.00           C  
ATOM   1123 HA  LSER    78      -6.431  12.332  -1.860  0.00  0.00           H  
ATOM   1124 CB  LSER    78      -4.798  10.970  -1.802  0.00  0.00           C  
ATOM   1125 HB2 LSER    78      -4.280  11.195  -2.734  0.00  0.00           H  
ATOM   1126 HB3 LSER    78      -4.410  11.642  -1.035  0.00  0.00           H  
ATOM   1127 OG  LSER    78      -4.526   9.637  -1.394  0.00  0.00           O  
ATOM   1128 HG  LSER    78      -4.462   9.048  -2.171  0.00  0.00           H  
ATOM   1129 C   LSER    78      -6.812  10.889  -3.353  0.00  0.00           C  
ATOM   1130 O   LSER    78      -6.569  11.653  -4.289  0.00  0.00           O  
ATOM   1131 N   LPHE    79      -7.553   9.785  -3.520  0.00  0.00           N  
ATOM   1132 H   LPHE    79      -7.791   9.239  -2.698  0.00  0.00           H  
ATOM   1133 CA  LPHE    79      -8.252   9.469  -4.776  0.00  0.00           C  
ATOM   1134 HA  LPHE    79      -7.607   9.726  -5.616  0.00  0.00           H  
ATOM   1135 CB  LPHE    79      -8.571   7.973  -4.856  0.00  0.00           C  
ATOM   1136 HB2 LPHE    79      -9.132   7.684  -3.967  0.00  0.00           H  
ATOM   1137 HB3 LPHE    79      -9.225   7.806  -5.714  0.00  0.00           H  
ATOM   1138 CG  LPHE    79      -7.370   7.067  -5.007  0.00  0.00           C  
ATOM   1139 CD1 LPHE    79      -6.794   6.462  -3.877  0.00  0.00           C  
ATOM   1140 HD1 LPHE    79      -7.197   6.669  -2.897  0.00  0.00           H  
ATOM   1141 CE1 LPHE    79      -5.732   5.555  -4.027  0.00  0.00           C  
ATOM   1142 HE1 LPHE    79      -5.323   5.057  -3.159  0.00  0.00           H  
ATOM   1143 CZ  LPHE    79      -5.232   5.269  -5.307  0.00  0.00           C  
ATOM   1144 HZ  LPHE    79      -4.429   4.560  -5.420  0.00  0.00           H  
ATOM   1145 CE2 LPHE    79      -5.798   5.879  -6.440  0.00  0.00           C  
ATOM   1146 HE2 LPHE    79      -5.435   5.640  -7.429  0.00  0.00           H  
ATOM   1147 CD2 LPHE    79      -6.868   6.776  -6.289  0.00  0.00           C  
ATOM   1148 HD2 LPHE    79      -7.321   7.227  -7.162  0.00  0.00           H  
ATOM   1149 C   LPHE    79      -9.563  10.253  -4.921  0.00  0.00           C  
ATOM   1150 O   LPHE    79     -10.323  10.381  -3.963  0.00  0.00           O  
ATOM   1151 N   LASP    80      -9.879  10.717  -6.129  0.00  0.00           N  
ATOM   1152 H   LASP    80      -9.201  10.613  -6.877  0.00  0.00           H  
ATOM   1153 CA  LASP    80     -11.148  11.387  -6.426  0.00  0.00           C  
ATOM   1154 HA  LASP    80     -11.351  12.086  -5.616  0.00  0.00           H  
ATOM   1155 CB  LASP    80     -11.036  12.216  -7.709  0.00  0.00           C  
ATOM   1156 HB2 LASP    80     -10.749  11.559  -8.532  0.00  0.00           H  
ATOM   1157 HB3 LASP    80     -12.018  12.628  -7.936  0.00  0.00           H  
ATOM   1158 CG  LASP    80     -10.048  13.378  -7.613  0.00  0.00           C  
ATOM   1159 OD1 LASP    80     -10.005  14.087  -6.578  0.00  0.00           O  
ATOM   1160 OD2 LASP    80      -9.316  13.592  -8.603  0.00  0.00           O  
ATOM   1161 C   LASP    80     -12.350  10.427  -6.531  0.00  0.00           C  
ATOM   1162 O   LASP    80     -12.413   9.568  -7.415  0.00  0.00           O  
ATOM   1163 N   LILE    81     -13.351  10.662  -5.681  0.00  0.00           N  
ATOM   1164 H   LILE    81     -13.179  11.372  -4.977  0.00  0.00           H  
ATOM   1165 CA  LILE    81     -14.761  10.318  -5.899  0.00  0.00           C  
ATOM   1166 HA  LILE    81     -14.863   9.733  -6.814  0.00  0.00           H  
ATOM   1167 CB  LILE    81     -15.329   9.490  -4.721  0.00  0.00           C  
ATOM   1168 HB  LILE    81     -15.150  10.045  -3.800  0.00  0.00           H  
ATOM   1169 CG2 LILE    81     -16.850   9.292  -4.880  0.00  0.00           C  
ATOM   1170 HG21LILE    81     -17.365  10.247  -4.968  0.00  0.00           H  
ATOM   1171 HG22LILE    81     -17.052   8.690  -5.765  0.00  0.00           H  
ATOM   1172 HG23LILE    81     -17.270   8.793  -4.006  0.00  0.00           H  
ATOM   1173 CG1 LILE    81     -14.609   8.126  -4.612  0.00  0.00           C  
ATOM   1174 HG12LILE    81     -14.700   7.602  -5.561  0.00  0.00           H  
ATOM   1175 HG13LILE    81     -13.549   8.300  -4.423  0.00  0.00           H  
ATOM   1176 CD1 LILE    81     -15.137   7.200  -3.508  0.00  0.00           C  
ATOM   1177 HD11LILE    81     -14.505   6.316  -3.446  0.00  0.00           H  
ATOM   1178 HD12LILE    81     -15.131   7.717  -2.549  0.00  0.00           H  
ATOM   1179 HD13LILE    81     -16.149   6.868  -3.739  0.00  0.00           H  
ATOM   1180 C   LILE    81     -15.515  11.642  -6.081  0.00  0.00           C  
ATOM   1181 O   LILE    81     -15.546  12.479  -5.172  0.00  0.00           O  
ATOM   1182 N   LALA    82     -16.123  11.851  -7.247  0.00  0.00           N  
ATOM   1183 H   LALA    82     -16.105  11.109  -7.942  0.00  0.00           H  
ATOM   1184 CA  LALA    82     -16.830  13.084  -7.573  0.00  0.00           C  
ATOM   1185 HA  LALA    82     -16.104  13.894  -7.559  0.00  0.00           H  
ATOM   1186 CB  LALA    82     -17.386  12.978  -8.994  0.00  0.00           C  
ATOM   1187 HB1 LALA    82     -17.926  13.889  -9.253  0.00  0.00           H  
ATOM   1188 HB2 LALA    82     -16.568  12.835  -9.693  0.00  0.00           H  
ATOM   1189 HB3 LALA    82     -18.053  12.124  -9.065  0.00  0.00           H  
ATOM   1190 C   LALA    82     -17.932  13.405  -6.547  0.00  0.00           C  
ATOM   1191 O   LALA    82     -18.675  12.524  -6.112  0.00  0.00           O  
ATOM   1192 N   LGLY    83     -18.043  14.675  -6.154  0.00  0.00           N  
ATOM   1193 H   LGLY    83     -17.391  15.349  -6.545  0.00  0.00           H  
ATOM   1194 CA  LGLY    83     -18.988  15.141  -5.133  0.00  0.00           C  
ATOM   1195 HA2 LGLY    83     -19.172  16.202  -5.295  0.00  0.00           H  
ATOM   1196 HA3 LGLY    83     -19.932  14.607  -5.246  0.00  0.00           H  
ATOM   1197 C   LGLY    83     -18.531  14.971  -3.677  0.00  0.00           C  
ATOM   1198 O   LGLY    83     -19.213  15.493  -2.795  0.00  0.00           O  
ATOM   1199 N   LLEU    84     -17.386  14.317  -3.428  0.00  0.00           N  
ATOM   1200 H   LLEU    84     -16.887  13.912  -4.211  0.00  0.00           H  
ATOM   1201 CA  LLEU    84     -16.720  14.237  -2.119  0.00  0.00           C  
ATOM   1202 HA  LLEU    84     -17.385  14.661  -1.369  0.00  0.00           H  
ATOM   1203 CB  LLEU    84     -16.445  12.766  -1.756  0.00  0.00           C  
ATOM   1204 HB2 LLEU    84     -15.741  12.362  -2.485  0.00  0.00           H  
ATOM   1205 HB3 LLEU    84     -15.961  12.734  -0.780  0.00  0.00           H  
ATOM   1206 CG  LLEU    84     -17.676  11.847  -1.713  0.00  0.00           C  
ATOM   1207 HG  LLEU    84     -18.112  11.791  -2.709  0.00  0.00           H  
ATOM   1208 CD1 LLEU    84     -17.232  10.444  -1.303  0.00  0.00           C  
ATOM   1209 HD11LLEU    84     -16.926  10.433  -0.259  0.00  0.00           H  
ATOM   1210 HD12LLEU    84     -18.063   9.761  -1.442  0.00  0.00           H  
ATOM   1211 HD13LLEU    84     -16.416  10.104  -1.933  0.00  0.00           H  
ATOM   1212 CD2 LLEU    84     -18.734  12.327  -0.721  0.00  0.00           C  
ATOM   1213 HD21LLEU    84     -18.304  12.450   0.272  0.00  0.00           H  
ATOM   1214 HD22LLEU    84     -19.169  13.268  -1.054  0.00  0.00           H  
ATOM   1215 HD23LLEU    84     -19.544  11.597  -0.661  0.00  0.00           H  
ATOM   1216 C   LLEU    84     -15.400  15.039  -2.096  0.00  0.00           C  
ATOM   1217 O   LLEU    84     -14.813  15.263  -3.162  0.00  0.00           O  
ATOM   1218 N   LPRO    85     -14.889  15.443  -0.914  0.00  0.00           N  
ATOM   1219 CD  LPRO    85     -15.494  15.330   0.406  0.00  0.00           C  
ATOM   1220 HD2 LPRO    85     -15.173  14.397   0.867  0.00  0.00           H  
ATOM   1221 HD3 LPRO    85     -16.579  15.383   0.381  0.00  0.00           H  
ATOM   1222 CG  LPRO    85     -14.936  16.503   1.203  0.00  0.00           C  
ATOM   1223 HG2 LPRO    85     -14.958  16.311   2.276  0.00  0.00           H  
ATOM   1224 HG3 LPRO    85     -15.488  17.411   0.959  0.00  0.00           H  
ATOM   1225 CB  LPRO    85     -13.508  16.602   0.673  0.00  0.00           C  
ATOM   1226 HB2 LPRO    85     -12.877  15.902   1.220  0.00  0.00           H  
ATOM   1227 HB3 LPRO    85     -13.116  17.616   0.760  0.00  0.00           H  
ATOM   1228 CA  LPRO    85     -13.624  16.165  -0.793  0.00  0.00           C  
ATOM   1229 HA  LPRO    85     -13.668  17.059  -1.408  0.00  0.00           H  
ATOM   1230 C   LPRO    85     -12.411  15.322  -1.203  0.00  0.00           C  
ATOM   1231 O   LPRO    85     -12.331  14.130  -0.895  0.00  0.00           O  
ATOM   1232 N   LTHR    86     -11.433  15.976  -1.826  0.00  0.00           N  
ATOM   1233 H   LTHR    86     -11.611  16.939  -2.100  0.00  0.00           H  
ATOM   1234 CA  LTHR    86     -10.066  15.469  -2.006  0.00  0.00           C  
ATOM   1235 HA  LTHR    86      -9.937  14.545  -1.441  0.00  0.00           H  
ATOM   1236 CB  LTHR    86      -9.746  15.170  -3.479  0.00  0.00           C  
ATOM   1237 HB  LTHR    86      -9.749  16.095  -4.056  0.00  0.00           H  
ATOM   1238 CG2 LTHR    86      -8.387  14.490  -3.614  0.00  0.00           C  
ATOM   1239 HG21LTHR    86      -8.266  14.152  -4.635  0.00  0.00           H  
ATOM   1240 HG22LTHR    86      -7.585  15.189  -3.383  0.00  0.00           H  
ATOM   1241 HG23LTHR    86      -8.330  13.628  -2.949  0.00  0.00           H  
ATOM   1242 OG1 LTHR    86     -10.687  14.294  -4.049  0.00  0.00           O  
ATOM   1243 HG1 LTHR    86     -10.411  14.186  -4.992  0.00  0.00           H  
ATOM   1244 C   LTHR    86      -9.105  16.502  -1.425  0.00  0.00           C  
ATOM   1245 O   LTHR    86      -8.507  17.297  -2.151  0.00  0.00           O  
ATOM   1246 N   LSER    87      -9.019  16.558  -0.098  0.00  0.00           N  
ATOM   1247 H   LSER    87      -9.506  15.849   0.448  0.00  0.00           H  
ATOM   1248 CA  LSER    87      -8.234  17.564   0.625  0.00  0.00           C  
ATOM   1249 HA  LSER    87      -8.272  18.496   0.064  0.00  0.00           H  
ATOM   1250 CB  LSER    87      -8.876  17.823   1.995  0.00  0.00           C  
ATOM   1251 HB2 LSER    87      -8.391  18.682   2.455  0.00  0.00           H  
ATOM   1252 HB3 LSER    87      -9.934  18.056   1.864  0.00  0.00           H  
ATOM   1253 OG  LSER    87      -8.736  16.706   2.853  0.00  0.00           O  
ATOM   1254 HG  LSER    87      -9.224  15.947   2.449  0.00  0.00           H  
ATOM   1255 C   LSER    87      -6.757  17.181   0.791  0.00  0.00           C  
ATOM   1256 O   LSER    87      -5.922  18.050   1.047  0.00  0.00           O  
ATOM   1257 N   LTRP    88      -6.422  15.888   0.685  0.00  0.00           N  
ATOM   1258 H   LTRP    88      -7.187  15.227   0.545  0.00  0.00           H  
ATOM   1259 CA  LTRP    88      -5.169  15.287   1.171  0.00  0.00           C  
ATOM   1260 HA  LTRP    88      -5.316  14.207   1.129  0.00  0.00           H  
ATOM   1261 CB  LTRP    88      -3.966  15.602   0.254  0.00  0.00           C  
ATOM   1262 HB2 LTRP    88      -3.883  16.680   0.125  0.00  0.00           H  
ATOM   1263 HB3 LTRP    88      -3.061  15.273   0.764  0.00  0.00           H  
ATOM   1264 CG  LTRP    88      -3.921  14.966  -1.107  0.00  0.00           C  
ATOM   1265 CD1 LTRP    88      -4.972  14.598  -1.878  0.00  0.00           C  
ATOM   1266 HD1 LTRP    88      -6.014  14.713  -1.606  0.00  0.00           H  
ATOM   1267 NE1 LTRP    88      -4.516  14.039  -3.059  0.00  0.00           N  
ATOM   1268 HE1 LTRP    88      -5.121  13.714  -3.808  0.00  0.00           H  
ATOM   1269 CE2 LTRP    88      -3.141  14.004  -3.102  0.00  0.00           C  
ATOM   1270 CZ2 LTRP    88      -2.225  13.514  -4.043  0.00  0.00           C  
ATOM   1271 HZ2 LTRP    88      -2.576  13.036  -4.947  0.00  0.00           H  
ATOM   1272 CH2 LTRP    88      -0.850  13.666  -3.801  0.00  0.00           C  
ATOM   1273 HH2 LTRP    88      -0.129  13.302  -4.520  0.00  0.00           H  
ATOM   1274 CZ3 LTRP    88      -0.409  14.306  -2.629  0.00  0.00           C  
ATOM   1275 HZ3 LTRP    88       0.653  14.431  -2.459  0.00  0.00           H  
ATOM   1276 CE3 LTRP    88      -1.339  14.783  -1.685  0.00  0.00           C  
ATOM   1277 HE3 LTRP    88      -0.986  15.272  -0.793  0.00  0.00           H  
ATOM   1278 CD2 LTRP    88      -2.729  14.633  -1.890  0.00  0.00           C  
ATOM   1279 C   LTRP    88      -4.929  15.588   2.667  0.00  0.00           C  
ATOM   1280 O   LTRP    88      -3.791  15.746   3.112  0.00  0.00           O  
ATOM   1281 N   LGLY    89      -6.008  15.719   3.445  0.00  0.00           N  
ATOM   1282 H   LGLY    89      -6.915  15.615   3.001  0.00  0.00           H  
ATOM   1283 CA  LGLY    89      -6.010  16.034   4.878  0.00  0.00           C  
ATOM   1284 HA2 LGLY    89      -6.979  15.755   5.294  0.00  0.00           H  
ATOM   1285 HA3 LGLY    89      -5.245  15.433   5.369  0.00  0.00           H  
ATOM   1286 C   LGLY    89      -5.759  17.508   5.227  0.00  0.00           C  
ATOM   1287 O   LGLY    89      -5.866  17.883   6.394  0.00  0.00           O  
ATOM   1288 N   LPHE    90      -5.426  18.365   4.259  0.00  0.00           N  
ATOM   1289 H   LPHE    90      -5.409  18.037   3.303  0.00  0.00           H  
ATOM   1290 CA  LPHE    90      -5.238  19.797   4.504  0.00  0.00           C  
ATOM   1291 HA  LPHE    90      -4.579  19.939   5.361  0.00  0.00           H  
ATOM   1292 CB  LPHE    90      -4.600  20.463   3.281  0.00  0.00           C  
ATOM   1293 HB2 LPHE    90      -5.218  20.229   2.421  0.00  0.00           H  
ATOM   1294 HB3 LPHE    90      -4.651  21.542   3.418  0.00  0.00           H  
ATOM   1295 CG  LPHE    90      -3.159  20.104   2.966  0.00  0.00           C  
ATOM   1296 CD1 LPHE    90      -2.117  20.877   3.506  0.00  0.00           C  
ATOM   1297 HD1 LPHE    90      -2.353  21.689   4.176  0.00  0.00           H  
ATOM   1298 CE1 LPHE    90      -0.780  20.619   3.154  0.00  0.00           C  
ATOM   1299 HE1 LPHE    90       0.015  21.217   3.577  0.00  0.00           H  
ATOM   1300 CZ  LPHE    90      -0.482  19.608   2.223  0.00  0.00           C  
ATOM   1301 HZ  LPHE    90       0.541  19.429   1.918  0.00  0.00           H  
ATOM   1302 CE2 LPHE    90      -1.521  18.845   1.667  0.00  0.00           C  
ATOM   1303 HE2 LPHE    90      -1.302  18.094   0.923  0.00  0.00           H  
ATOM   1304 CD2 LPHE    90      -2.851  19.073   2.059  0.00  0.00           C  
ATOM   1305 HD2 LPHE    90      -3.636  18.474   1.634  0.00  0.00           H  
ATOM   1306 C   LPHE    90      -6.582  20.478   4.802  0.00  0.00           C  
ATOM   1307 O   LPHE    90      -7.499  20.434   3.983  0.00  0.00           O  
ATOM   1308 N   LALA    91      -6.674  21.200   5.918  0.00  0.00           N  
ATOM   1309 H   LALA    91      -5.851  21.308   6.497  0.00  0.00           H  
ATOM   1310 CA  LALA    91      -7.802  22.093   6.185  0.00  0.00           C  
ATOM   1311 HA  LALA    91      -8.730  21.552   5.993  0.00  0.00           H  
ATOM   1312 CB  LALA    91      -7.780  22.460   7.671  0.00  0.00           C  
ATOM   1313 HB1 LALA    91      -6.857  22.977   7.921  0.00  0.00           H  
ATOM   1314 HB2 LALA    91      -8.626  23.105   7.901  0.00  0.00           H  
ATOM   1315 HB3 LALA    91      -7.864  21.556   8.274  0.00  0.00           H  
ATOM   1316 C   LALA    91      -7.785  23.317   5.238  0.00  0.00           C  
ATOM   1317 O   LALA    91      -8.837  23.854   4.906  0.00  0.00           O  
ATOM   1318 N   LGLU    92      -6.623  23.678   4.680  0.00  0.00           N  
ATOM   1319 H   LGLU    92      -5.778  23.281   5.074  0.00  0.00           H  
ATOM   1320 CA  LGLU    92      -6.489  24.593   3.527  0.00  0.00           C  
ATOM   1321 HA  LGLU    92      -6.920  25.562   3.787  0.00  0.00           H  
ATOM   1322 CB  LGLU    92      -4.991  24.781   3.214  0.00  0.00           C  
ATOM   1323 HB2 LGLU    92      -4.497  23.811   3.272  0.00  0.00           H  
ATOM   1324 HB3 LGLU    92      -4.868  25.138   2.191  0.00  0.00           H  
ATOM   1325 CG  LGLU    92      -4.284  25.751   4.173  0.00  0.00           C  
ATOM   1326 HG2 LGLU    92      -4.739  25.705   5.164  0.00  0.00           H  
ATOM   1327 HG3 LGLU    92      -3.245  25.433   4.276  0.00  0.00           H  
ATOM   1328 CD  LGLU    92      -4.292  27.186   3.634  0.00  0.00           C  
ATOM   1329 OE1 LGLU    92      -3.668  27.450   2.580  0.00  0.00           O  
ATOM   1330 OE2 LGLU    92      -4.923  28.078   4.237  0.00  0.00           O  
ATOM   1331 C   LGLU    92      -7.212  24.108   2.247  0.00  0.00           C  
ATOM   1332 O   LGLU    92      -7.428  24.903   1.329  0.00  0.00           O  
ATOM   1333 N   LHID    93      -7.592  22.825   2.171  0.00  0.00           N  
ATOM   1334 H   LHID    93      -7.403  22.229   2.967  0.00  0.00           H  
ATOM   1335 CA  LHID    93      -8.258  22.186   1.027  0.00  0.00           C  
ATOM   1336 HA  LHID    93      -8.440  22.932   0.255  0.00  0.00           H  
ATOM   1337 CB  LHID    93      -7.339  21.108   0.430  0.00  0.00           C  
ATOM   1338 HB2 LHID    93      -7.246  20.314   1.167  0.00  0.00           H  
ATOM   1339 HB3 LHID    93      -7.825  20.691  -0.453  0.00  0.00           H  
ATOM   1340 CG  LHID    93      -5.950  21.511   0.006  0.00  0.00           C  
ATOM   1341 ND1 LHID    93      -4.893  20.642  -0.105  0.00  0.00           N  
ATOM   1342 HD1 LHID    93      -4.916  19.669   0.188  0.00  0.00           H  
ATOM   1343 CE1 LHID    93      -3.848  21.305  -0.621  0.00  0.00           C  
ATOM   1344 HE1 LHID    93      -2.873  20.872  -0.809  0.00  0.00           H  
ATOM   1345 NE2 LHID    93      -4.193  22.576  -0.895  0.00  0.00           N  
ATOM   1346 CD2 LHID    93      -5.531  22.713  -0.492  0.00  0.00           C  
ATOM   1347 HD2 LHID    93      -6.143  23.598  -0.585  0.00  0.00           H  
ATOM   1348 C   LHID    93      -9.632  21.571   1.385  0.00  0.00           C  
ATOM   1349 O   LHID    93     -10.134  20.722   0.647  0.00  0.00           O  
ATOM   1350 N   LALA    94     -10.247  21.931   2.518  0.00  0.00           N  
ATOM   1351 H   LALA    94      -9.819  22.626   3.115  0.00  0.00           H  
ATOM   1352 CA  LALA    94     -11.443  21.233   3.010  0.00  0.00           C  
ATOM   1353 HA  LALA    94     -11.206  20.170   3.063  0.00  0.00           H  
ATOM   1354 CB  LALA    94     -11.741  21.707   4.434  0.00  0.00           C  
ATOM   1355 HB1 LALA    94     -10.857  21.593   5.061  0.00  0.00           H  
ATOM   1356 HB2 LALA    94     -12.051  22.750   4.420  0.00  0.00           H  
ATOM   1357 HB3 LALA    94     -12.545  21.104   4.858  0.00  0.00           H  
ATOM   1358 C   LALA    94     -12.691  21.369   2.105  0.00  0.00           C  
ATOM   1359 O   LALA    94     -13.568  20.504   2.162  0.00  0.00           O  
ATOM   1360 N   LASP    95     -12.778  22.407   1.259  0.00  0.00           N  
ATOM   1361 H   LASP    95     -11.988  23.040   1.220  0.00  0.00           H  
ATOM   1362 CA  LASP    95     -13.857  22.605   0.268  0.00  0.00           C  
ATOM   1363 HA  LASP    95     -14.643  21.885   0.488  0.00  0.00           H  
ATOM   1364 CB  LASP    95     -14.528  23.984   0.430  0.00  0.00           C  
ATOM   1365 HB2 LASP    95     -15.317  24.084  -0.313  0.00  0.00           H  
ATOM   1366 HB3 LASP    95     -15.015  23.999   1.405  0.00  0.00           H  
ATOM   1367 CG  LASP    95     -13.611  25.204   0.320  0.00  0.00           C  
ATOM   1368 OD1 LASP    95     -12.906  25.391  -0.694  0.00  0.00           O  
ATOM   1369 OD2 LASP    95     -13.630  26.060   1.229  0.00  0.00           O  
ATOM   1370 C   LASP    95     -13.445  22.269  -1.183  0.00  0.00           C  
ATOM   1371 O   LASP    95     -14.196  22.524  -2.128  0.00  0.00           O  
ATOM   1372 N   LHID    96     -12.285  21.629  -1.366  0.00  0.00           N  
ATOM   1373 H   LHID    96     -11.706  21.450  -0.554  0.00  0.00           H  
ATOM   1374 CA  LHID    96     -11.842  21.064  -2.641  0.00  0.00           C  
ATOM   1375 HA  LHID    96     -12.101  21.767  -3.435  0.00  0.00           H  
ATOM   1376 CB  LHID    96     -10.313  20.936  -2.619  0.00  0.00           C  
ATOM   1377 HB2 LHID    96      -9.871  21.907  -2.394  0.00  0.00           H  
ATOM   1378 HB3 LHID    96     -10.023  20.238  -1.833  0.00  0.00           H  
ATOM   1379 CG  LHID    96      -9.744  20.436  -3.916  0.00  0.00           C  
ATOM   1380 ND1 LHID    96      -9.261  19.172  -4.147  0.00  0.00           N  
ATOM   1381 HD1 LHID    96      -9.172  18.435  -3.450  0.00  0.00           H  
ATOM   1382 CE1 LHID    96      -8.896  19.092  -5.433  0.00  0.00           C  
ATOM   1383 HE1 LHID    96      -8.472  18.213  -5.901  0.00  0.00           H  
ATOM   1384 NE2 LHID    96      -9.115  20.262  -6.053  0.00  0.00           N  
ATOM   1385 CD2 LHID    96      -9.671  21.121  -5.096  0.00  0.00           C  
ATOM   1386 HD2 LHID    96     -10.006  22.136  -5.261  0.00  0.00           H  
ATOM   1387 C   LHID    96     -12.574  19.738  -2.944  0.00  0.00           C  
ATOM   1388 O   LHID    96     -12.041  18.639  -2.762  0.00  0.00           O  
ATOM   1389 N   LILE    97     -13.840  19.842  -3.357  0.00  0.00           N  
ATOM   1390 H   LILE    97     -14.232  20.777  -3.410  0.00  0.00           H  
ATOM   1391 CA  LILE    97     -14.692  18.706  -3.739  0.00  0.00           C  
ATOM   1392 HA  LILE    97     -14.420  17.847  -3.133  0.00  0.00           H  
ATOM   1393 CB  LILE    97     -16.184  19.011  -3.449  0.00  0.00           C  
ATOM   1394 HB  LILE    97     -16.404  20.041  -3.737  0.00  0.00           H  
ATOM   1395 CG2 LILE    97     -17.117  18.089  -4.253  0.00  0.00           C  
ATOM   1396 HG21LILE    97     -18.149  18.226  -3.931  0.00  0.00           H  
ATOM   1397 HG22LILE    97     -17.061  18.333  -5.314  0.00  0.00           H  
ATOM   1398 HG23LILE    97     -16.827  17.052  -4.100  0.00  0.00           H  
ATOM   1399 CG1 LILE    97     -16.543  18.820  -1.954  0.00  0.00           C  
ATOM   1400 HG12LILE    97     -17.608  19.016  -1.826  0.00  0.00           H  
ATOM   1401 HG13LILE    97     -16.362  17.785  -1.666  0.00  0.00           H  
ATOM   1402 CD1 LILE    97     -15.797  19.736  -0.978  0.00  0.00           C  
ATOM   1403 HD11LILE    97     -15.949  20.774  -1.269  0.00  0.00           H  
ATOM   1404 HD12LILE    97     -16.183  19.599   0.027  0.00  0.00           H  
ATOM   1405 HD13LILE    97     -14.736  19.495  -0.953  0.00  0.00           H  
ATOM   1406 C   LILE    97     -14.409  18.308  -5.194  0.00  0.00           C  
ATOM   1407 O   LILE    97     -14.317  19.163  -6.076  0.00  0.00           O  
ATOM   1408 N   LALA    98     -14.263  17.007  -5.455  0.00  0.00           N  
ATOM   1409 H   LALA    98     -14.364  16.348  -4.691  0.00  0.00           H  
ATOM   1410 CA  LALA    98     -13.909  16.484  -6.774  0.00  0.00           C  
ATOM   1411 HA  LALA    98     -13.042  17.038  -7.127  0.00  0.00           H  
ATOM   1412 CB  LALA    98     -13.487  15.021  -6.631  0.00  0.00           C  
ATOM   1413 HB1 LALA    98     -13.237  14.614  -7.611  0.00  0.00           H  
ATOM   1414 HB2 LALA    98     -12.611  14.953  -5.987  0.00  0.00           H  
ATOM   1415 HB3 LALA    98     -14.299  14.443  -6.197  0.00  0.00           H  
ATOM   1416 C   LALA    98     -15.028  16.658  -7.820  0.00  0.00           C  
ATOM   1417 O   LALA    98     -16.200  16.367  -7.564  0.00  0.00           O  
ATOM   1418 N   LTHR    99     -14.662  17.078  -9.032  0.00  0.00           N  
ATOM   1419 H   LTHR    99     -13.671  17.236  -9.197  0.00  0.00           H  
ATOM   1420 CA  LTHR    99     -15.580  17.194 -10.176  0.00  0.00           C  
ATOM   1421 HA  LTHR    99     -16.552  17.512  -9.804  0.00  0.00           H  
ATOM   1422 CB  LTHR    99     -15.117  18.306 -11.132  0.00  0.00           C  
ATOM   1423 HB  LTHR    99     -15.026  19.234 -10.566  0.00  0.00           H  
ATOM   1424 CG2 LTHR    99     -13.792  18.049 -11.843  0.00  0.00           C  
ATOM   1425 HG21LTHR    99     -13.588  18.879 -12.512  0.00  0.00           H  
ATOM   1426 HG22LTHR    99     -12.984  18.010 -11.121  0.00  0.00           H  
ATOM   1427 HG23LTHR    99     -13.833  17.127 -12.422  0.00  0.00           H  
ATOM   1428 OG1 LTHR    99     -16.064  18.502 -12.148  0.00  0.00           O  
ATOM   1429 HG1 LTHR    99     -16.771  19.072 -11.775  0.00  0.00           H  
ATOM   1430 C   LTHR    99     -15.805  15.853 -10.890  0.00  0.00           C  
ATOM   1431 O   LTHR    99     -16.938  15.570 -11.286  0.00  0.00           O  
ATOM   1432 N   LALA   100     -14.789  14.984 -10.982  0.00  0.00           N  
ATOM   1433 H   LALA   100     -13.895  15.235 -10.577  0.00  0.00           H  
ATOM   1434 CA  LALA   100     -14.850  13.725 -11.736  0.00  0.00           C  
ATOM   1435 HA  LALA   100     -15.894  13.436 -11.852  0.00  0.00           H  
ATOM   1436 CB  LALA   100     -14.283  13.961 -13.141  0.00  0.00           C  
ATOM   1437 HB1 LALA   100     -14.397  13.058 -13.742  0.00  0.00           H  
ATOM   1438 HB2 LALA   100     -14.815  14.779 -13.628  0.00  0.00           H  
ATOM   1439 HB3 LALA   100     -13.223  14.209 -13.076  0.00  0.00           H  
ATOM   1440 C   LALA   100     -14.137  12.556 -11.031  0.00  0.00           C  
ATOM   1441 O   LALA   100     -13.129  12.745 -10.350  0.00  0.00           O  
ATOM   1442 N   LASP   101     -14.660  11.339 -11.209  0.00  0.00           N  
ATOM   1443 H   LASP   101     -15.489  11.259 -11.786  0.00  0.00           H  
ATOM   1444 CA  LASP   101     -14.109  10.116 -10.607  0.00  0.00           C  
ATOM   1445 HA  LASP   101     -14.021  10.283  -9.531  0.00  0.00           H  
ATOM   1446 CB  LASP   101     -15.071   8.926 -10.822  0.00  0.00           C  
ATOM   1447 HB2 LASP   101     -15.286   8.838 -11.888  0.00  0.00           H  
ATOM   1448 HB3 LASP   101     -14.565   8.011 -10.512  0.00  0.00           H  
ATOM   1449 CG  LASP   101     -16.388   9.015 -10.038  0.00  0.00           C  
ATOM   1450 OD1 LASP   101     -17.395   8.373 -10.434  0.00  0.00           O  
ATOM   1451 OD2 LASP   101     -16.432   9.688  -8.989  0.00  0.00           O  
ATOM   1452 C   LASP   101     -12.698   9.762 -11.123  0.00  0.00           C  
ATOM   1453 O   LASP   101     -12.383   9.883 -12.314  0.00  0.00           O  
ATOM   1454 N   LSER   102     -11.860   9.249 -10.220  0.00  0.00           N  
ATOM   1455 H   LSER   102     -12.161   9.243  -9.249  0.00  0.00           H  
ATOM   1456 CA  LSER   102     -10.582   8.599 -10.536  0.00  0.00           C  
ATOM   1457 HA  LSER   102      -9.955   9.309 -11.072  0.00  0.00           H  
ATOM   1458 CB  LSER   102      -9.894   8.221  -9.218  0.00  0.00           C  
ATOM   1459 HB2 LSER   102      -9.619   9.128  -8.679  0.00  0.00           H  
ATOM   1460 HB3 LSER   102     -10.592   7.656  -8.600  0.00  0.00           H  
ATOM   1461 OG  LSER   102      -8.746   7.427  -9.434  0.00  0.00           O  
ATOM   1462 HG  LSER   102      -8.109   7.942  -9.964  0.00  0.00           H  
ATOM   1463 C   LSER   102     -10.773   7.372 -11.439  0.00  0.00           C  
ATOM   1464 O   LSER   102     -11.821   6.723 -11.409  0.00  0.00           O  
ATOM   1465 N   LLEU   103      -9.767   7.019 -12.248  0.00  0.00           N  
ATOM   1466 H   LLEU   103      -8.896   7.535 -12.193  0.00  0.00           H  
ATOM   1467 CA  LLEU   103      -9.838   5.839 -13.122  0.00  0.00           C  
ATOM   1468 HA  LLEU   103     -10.737   5.933 -13.732  0.00  0.00           H  
ATOM   1469 CB  LLEU   103      -8.638   5.846 -14.087  0.00  0.00           C  
ATOM   1470 HB2 LLEU   103      -8.700   6.783 -14.641  0.00  0.00           H  
ATOM   1471 HB3 LLEU   103      -7.705   5.857 -13.528  0.00  0.00           H  
ATOM   1472 CG  LLEU   103      -8.595   4.691 -15.109  0.00  0.00           C  
ATOM   1473 HG  LLEU   103      -9.606   4.464 -15.447  0.00  0.00           H  
ATOM   1474 CD1 LLEU   103      -7.769   5.127 -16.321  0.00  0.00           C  
ATOM   1475 HD11LLEU   103      -7.733   4.324 -17.056  0.00  0.00           H  
ATOM   1476 HD12LLEU   103      -8.228   6.001 -16.787  0.00  0.00           H  
ATOM   1477 HD13LLEU   103      -6.759   5.385 -16.010  0.00  0.00           H  
ATOM   1478 CD2 LLEU   103      -7.946   3.415 -14.561  0.00  0.00           C  
ATOM   1479 HD21LLEU   103      -7.861   2.672 -15.354  0.00  0.00           H  
ATOM   1480 HD22LLEU   103      -6.957   3.634 -14.166  0.00  0.00           H  
ATOM   1481 HD23LLEU   103      -8.545   2.988 -13.764  0.00  0.00           H  
ATOM   1482 C   LLEU   103     -10.003   4.542 -12.310  0.00  0.00           C  
ATOM   1483 O   LLEU   103     -10.875   3.742 -12.644  0.00  0.00           O  
ATOM   1484 N   LVAL   104      -9.266   4.362 -11.207  0.00  0.00           N  
ATOM   1485 H   LVAL   104      -8.520   5.029 -11.016  0.00  0.00           H  
ATOM   1486 CA  LVAL   104      -9.460   3.237 -10.265  0.00  0.00           C  
ATOM   1487 HA  LVAL   104      -9.262   2.304 -10.794  0.00  0.00           H  
ATOM   1488 CB  LVAL   104      -8.455   3.343  -9.093  0.00  0.00           C  
ATOM   1489 HB  LVAL   104      -8.352   4.392  -8.811  0.00  0.00           H  
ATOM   1490 CG1 LVAL   104      -8.856   2.561  -7.835  0.00  0.00           C  
ATOM   1491 HG11LVAL   104      -9.763   2.977  -7.399  0.00  0.00           H  
ATOM   1492 HG12LVAL   104      -9.010   1.509  -8.073  0.00  0.00           H  
ATOM   1493 HG13LVAL   104      -8.067   2.646  -7.088  0.00  0.00           H  
ATOM   1494 CG2 LVAL   104      -7.083   2.809  -9.527  0.00  0.00           C  
ATOM   1495 HG21LVAL   104      -6.347   3.018  -8.751  0.00  0.00           H  
ATOM   1496 HG22LVAL   104      -7.129   1.733  -9.691  0.00  0.00           H  
ATOM   1497 HG23LVAL   104      -6.761   3.292 -10.448  0.00  0.00           H  
ATOM   1498 C   LVAL   104     -10.913   3.152  -9.776  0.00  0.00           C  
ATOM   1499 O   LVAL   104     -11.513   2.078  -9.830  0.00  0.00           O  
ATOM   1500 N   LVAL   105     -11.514   4.281  -9.380  0.00  0.00           N  
ATOM   1501 H   LVAL   105     -10.977   5.137  -9.413  0.00  0.00           H  
ATOM   1502 CA  LVAL   105     -12.927   4.357  -8.957  0.00  0.00           C  
ATOM   1503 HA  LVAL   105     -13.093   3.628  -8.164  0.00  0.00           H  
ATOM   1504 CB  LVAL   105     -13.256   5.756  -8.389  0.00  0.00           C  
ATOM   1505 HB  LVAL   105     -12.933   6.514  -9.099  0.00  0.00           H  
ATOM   1506 CG1 LVAL   105     -14.752   5.974  -8.126  0.00  0.00           C  
ATOM   1507 HG11LVAL   105     -15.114   5.252  -7.393  0.00  0.00           H  
ATOM   1508 HG12LVAL   105     -14.908   6.984  -7.746  0.00  0.00           H  
ATOM   1509 HG13LVAL   105     -15.323   5.881  -9.049  0.00  0.00           H  
ATOM   1510 CG2 LVAL   105     -12.501   5.980  -7.073  0.00  0.00           C  
ATOM   1511 HG21LVAL   105     -11.428   5.865  -7.225  0.00  0.00           H  
ATOM   1512 HG22LVAL   105     -12.681   6.993  -6.714  0.00  0.00           H  
ATOM   1513 HG23LVAL   105     -12.837   5.269  -6.318  0.00  0.00           H  
ATOM   1514 C   LVAL   105     -13.865   3.980 -10.107  0.00  0.00           C  
ATOM   1515 O   LVAL   105     -14.709   3.100  -9.947  0.00  0.00           O  
ATOM   1516 N   LSER   106     -13.687   4.580 -11.287  0.00  0.00           N  
ATOM   1517 H   LSER   106     -12.959   5.288 -11.344  0.00  0.00           H  
ATOM   1518 CA  LSER   106     -14.495   4.325 -12.489  0.00  0.00           C  
ATOM   1519 HA  LSER   106     -15.532   4.581 -12.272  0.00  0.00           H  
ATOM   1520 CB  LSER   106     -13.999   5.253 -13.608  0.00  0.00           C  
ATOM   1521 HB2 LSER   106     -14.005   6.285 -13.250  0.00  0.00           H  
ATOM   1522 HB3 LSER   106     -12.973   4.985 -13.865  0.00  0.00           H  
ATOM   1523 OG  LSER   106     -14.802   5.167 -14.771  0.00  0.00           O  
ATOM   1524 HG  LSER   106     -15.410   5.927 -14.769  0.00  0.00           H  
ATOM   1525 C   LSER   106     -14.452   2.848 -12.926  0.00  0.00           C  
ATOM   1526 O   LSER   106     -15.473   2.287 -13.334  0.00  0.00           O  
ATOM   1527 N   LARG   107     -13.298   2.181 -12.780  0.00  0.00           N  
ATOM   1528 H   LARG   107     -12.492   2.720 -12.469  0.00  0.00           H  
ATOM   1529 CA  LARG   107     -13.102   0.743 -13.049  0.00  0.00           C  
ATOM   1530 HA  LARG   107     -13.581   0.486 -13.993  0.00  0.00           H  
ATOM   1531 CB  LARG   107     -11.591   0.457 -13.156  0.00  0.00           C  
ATOM   1532 HB2 LARG   107     -11.098   0.846 -12.264  0.00  0.00           H  
ATOM   1533 HB3 LARG   107     -11.424  -0.620 -13.183  0.00  0.00           H  
ATOM   1534 CG  LARG   107     -10.935   1.101 -14.393  0.00  0.00           C  
ATOM   1535 HG2 LARG   107     -11.285   2.124 -14.507  0.00  0.00           H  
ATOM   1536 HG3 LARG   107      -9.857   1.134 -14.239  0.00  0.00           H  
ATOM   1537 CD  LARG   107     -11.222   0.353 -15.698  0.00  0.00           C  
ATOM   1538 HD2 LARG   107     -12.273   0.067 -15.726  0.00  0.00           H  
ATOM   1539 HD3 LARG   107     -11.044   1.020 -16.538  0.00  0.00           H  
ATOM   1540 NE  LARG   107     -10.372  -0.841 -15.820  0.00  0.00           N  
ATOM   1541 HE  LARG   107     -10.673  -1.669 -15.321  0.00  0.00           H  
ATOM   1542 CZ  LARG   107      -9.145  -0.898 -16.305  0.00  0.00           C  
ATOM   1543 NH1 LARG   107      -8.566   0.090 -16.933  0.00  0.00           N  
ATOM   1544 HH11LARG   107      -9.078   0.937 -17.158  0.00  0.00           H  
ATOM   1545 HH12LARG   107      -7.601   0.015 -17.223  0.00  0.00           H  
ATOM   1546 NH2 LARG   107      -8.484  -2.000 -16.128  0.00  0.00           N  
ATOM   1547 HH21LARG   107      -8.901  -2.747 -15.596  0.00  0.00           H  
ATOM   1548 HH22LARG   107      -7.505  -2.068 -16.398  0.00  0.00           H  
ATOM   1549 C   LARG   107     -13.764  -0.152 -11.995  0.00  0.00           C  
ATOM   1550 O   LARG   107     -14.460  -1.103 -12.349  0.00  0.00           O  
ATOM   1551 N   LLEU   108     -13.621   0.160 -10.707  0.00  0.00           N  
ATOM   1552 H   LLEU   108     -13.030   0.950 -10.463  0.00  0.00           H  
ATOM   1553 CA  LLEU   108     -14.301  -0.574  -9.628  0.00  0.00           C  
ATOM   1554 HA  LLEU   108     -14.088  -1.636  -9.742  0.00  0.00           H  
ATOM   1555 CB  LLEU   108     -13.740  -0.105  -8.273  0.00  0.00           C  
ATOM   1556 HB2 LLEU   108     -13.752   0.985  -8.266  0.00  0.00           H  
ATOM   1557 HB3 LLEU   108     -14.387  -0.453  -7.467  0.00  0.00           H  
ATOM   1558 CG  LLEU   108     -12.302  -0.601  -8.007  0.00  0.00           C  
ATOM   1559 HG  LLEU   108     -11.703  -0.492  -8.910  0.00  0.00           H  
ATOM   1560 CD1 LLEU   108     -11.645   0.220  -6.901  0.00  0.00           C  
ATOM   1561 HD11LLEU   108     -12.237   0.154  -5.990  0.00  0.00           H  
ATOM   1562 HD12LLEU   108     -10.638  -0.148  -6.709  0.00  0.00           H  
ATOM   1563 HD13LLEU   108     -11.579   1.262  -7.211  0.00  0.00           H  
ATOM   1564 CD2 LLEU   108     -12.275  -2.072  -7.582  0.00  0.00           C  
ATOM   1565 HD21LLEU   108     -11.245  -2.384  -7.408  0.00  0.00           H  
ATOM   1566 HD22LLEU   108     -12.847  -2.205  -6.662  0.00  0.00           H  
ATOM   1567 HD23LLEU   108     -12.698  -2.701  -8.362  0.00  0.00           H  
ATOM   1568 C   LLEU   108     -15.834  -0.435  -9.718  0.00  0.00           C  
ATOM   1569 O   LLEU   108     -16.547  -1.431  -9.563  0.00  0.00           O  
ATOM   1570 N   LLYS   109     -16.342   0.749 -10.095  0.00  0.00           N  
ATOM   1571 H   LLYS   109     -15.703   1.538 -10.161  0.00  0.00           H  
ATOM   1572 CA  LLYS   109     -17.759   0.968 -10.443  0.00  0.00           C  
ATOM   1573 HA  LLYS   109     -18.370   0.683  -9.587  0.00  0.00           H  
ATOM   1574 CB  LLYS   109     -18.024   2.452 -10.757  0.00  0.00           C  
ATOM   1575 HB2 LLYS   109     -17.277   2.832 -11.454  0.00  0.00           H  
ATOM   1576 HB3 LLYS   109     -19.007   2.540 -11.224  0.00  0.00           H  
ATOM   1577 CG  LLYS   109     -18.025   3.301  -9.482  0.00  0.00           C  
ATOM   1578 HG2 LLYS   109     -18.746   2.876  -8.793  0.00  0.00           H  
ATOM   1579 HG3 LLYS   109     -17.044   3.278  -9.015  0.00  0.00           H  
ATOM   1580 CD  LLYS   109     -18.413   4.755  -9.757  0.00  0.00           C  
ATOM   1581 HD2 LLYS   109     -17.675   5.218 -10.415  0.00  0.00           H  
ATOM   1582 HD3 LLYS   109     -19.393   4.781 -10.238  0.00  0.00           H  
ATOM   1583 CE  LLYS   109     -18.474   5.508  -8.426  0.00  0.00           C  
ATOM   1584 HE2 LLYS   109     -19.150   4.977  -7.747  0.00  0.00           H  
ATOM   1585 HE3 LLYS   109     -17.478   5.522  -7.974  0.00  0.00           H  
ATOM   1586 NZ  LLYS   109     -18.959   6.888  -8.625  0.00  0.00           N  
ATOM   1587 HZ1 LLYS   109     -18.970   7.404  -7.749  0.00  0.00           H  
ATOM   1588 HZ2 LLYS   109     -18.366   7.411  -9.272  0.00  0.00           H  
ATOM   1589 HZ3 LLYS   109     -19.909   6.884  -8.983  0.00  0.00           H  
ATOM   1590 C   LLYS   109     -18.203   0.092 -11.615  0.00  0.00           C  
ATOM   1591 O   LLYS   109     -19.207  -0.620 -11.510  0.00  0.00           O  
ATOM   1592 N   LALA   110     -17.422   0.061 -12.697  0.00  0.00           N  
ATOM   1593 H   LALA   110     -16.633   0.695 -12.736  0.00  0.00           H  
ATOM   1594 CA  LALA   110     -17.694  -0.780 -13.863  0.00  0.00           C  
ATOM   1595 HA  LALA   110     -18.693  -0.535 -14.226  0.00  0.00           H  
ATOM   1596 CB  LALA   110     -16.691  -0.422 -14.967  0.00  0.00           C  
ATOM   1597 HB1 LALA   110     -15.675  -0.643 -14.642  0.00  0.00           H  
ATOM   1598 HB2 LALA   110     -16.910  -0.996 -15.867  0.00  0.00           H  
ATOM   1599 HB3 LALA   110     -16.768   0.640 -15.206  0.00  0.00           H  
ATOM   1600 C   LALA   110     -17.681  -2.294 -13.552  0.00  0.00           C  
ATOM   1601 O   LALA   110     -18.373  -3.044 -14.241  0.00  0.00           O  
ATOM   1602 N   LALA   111     -16.945  -2.747 -12.530  0.00  0.00           N  
ATOM   1603 H   LALA   111     -16.316  -2.092 -12.076  0.00  0.00           H  
ATOM   1604 CA  LALA   111     -16.965  -4.128 -12.024  0.00  0.00           C  
ATOM   1605 HA  LALA   111     -17.128  -4.803 -12.866  0.00  0.00           H  
ATOM   1606 CB  LALA   111     -15.586  -4.440 -11.439  0.00  0.00           C  
ATOM   1607 HB1 LALA   111     -15.555  -5.477 -11.103  0.00  0.00           H  
ATOM   1608 HB2 LALA   111     -14.828  -4.297 -12.207  0.00  0.00           H  
ATOM   1609 HB3 LALA   111     -15.379  -3.782 -10.594  0.00  0.00           H  
ATOM   1610 C   LALA   111     -18.084  -4.429 -10.998  0.00  0.00           C  
ATOM   1611 O   LALA   111     -18.276  -5.592 -10.634  0.00  0.00           O  
ATOM   1612 N   LGLY   112     -18.827  -3.408 -10.551  0.00  0.00           N  
ATOM   1613 H   LGLY   112     -18.596  -2.480 -10.884  0.00  0.00           H  
ATOM   1614 CA  LGLY   112     -20.025  -3.535  -9.712  0.00  0.00           C  
ATOM   1615 HA2 LGLY   112     -20.761  -2.819 -10.072  0.00  0.00           H  
ATOM   1616 HA3 LGLY   112     -20.448  -4.530  -9.839  0.00  0.00           H  
ATOM   1617 C   LGLY   112     -19.853  -3.272  -8.210  0.00  0.00           C  
ATOM   1618 O   LGLY   112     -20.826  -3.436  -7.473  0.00  0.00           O  
ATOM   1619 N   LALA   113     -18.670  -2.841  -7.754  0.00  0.00           N  
ATOM   1620 H   LALA   113     -17.928  -2.657  -8.417  0.00  0.00           H  
ATOM   1621 CA  LALA   113     -18.427  -2.482  -6.349  0.00  0.00           C  
ATOM   1622 HA  LALA   113     -18.725  -3.321  -5.718  0.00  0.00           H  
ATOM   1623 CB  LALA   113     -16.925  -2.241  -6.154  0.00  0.00           C  
ATOM   1624 HB1 LALA   113     -16.715  -2.083  -5.095  0.00  0.00           H  
ATOM   1625 HB2 LALA   113     -16.357  -3.103  -6.500  0.00  0.00           H  
ATOM   1626 HB3 LALA   113     -16.614  -1.357  -6.712  0.00  0.00           H  
ATOM   1627 C   LALA   113     -19.242  -1.245  -5.912  0.00  0.00           C  
ATOM   1628 O   LALA   113     -19.618  -0.427  -6.753  0.00  0.00           O  
ATOM   1629 N   LVAL   114     -19.486  -1.088  -4.609  0.00  0.00           N  
ATOM   1630 H   LVAL   114     -19.117  -1.793  -3.978  0.00  0.00           H  
ATOM   1631 CA  LVAL   114     -20.254   0.011  -3.991  0.00  0.00           C  
ATOM   1632 HA  LVAL   114     -20.617   0.684  -4.765  0.00  0.00           H  
ATOM   1633 CB  LVAL   114     -21.492  -0.549  -3.254  0.00  0.00           C  
ATOM   1634 HB  LVAL   114     -21.173  -1.340  -2.575  0.00  0.00           H  
ATOM   1635 CG1 LVAL   114     -22.240   0.504  -2.425  0.00  0.00           C  
ATOM   1636 HG11LVAL   114     -22.565   1.323  -3.065  0.00  0.00           H  
ATOM   1637 HG12LVAL   114     -23.117   0.057  -1.955  0.00  0.00           H  
ATOM   1638 HG13LVAL   114     -21.598   0.897  -1.637  0.00  0.00           H  
ATOM   1639 CG2 LVAL   114     -22.493  -1.158  -4.248  0.00  0.00           C  
ATOM   1640 HG21LVAL   114     -22.023  -1.970  -4.803  0.00  0.00           H  
ATOM   1641 HG22LVAL   114     -23.352  -1.558  -3.710  0.00  0.00           H  
ATOM   1642 HG23LVAL   114     -22.830  -0.394  -4.949  0.00  0.00           H  
ATOM   1643 C   LVAL   114     -19.346   0.821  -3.057  0.00  0.00           C  
ATOM   1644 O   LVAL   114     -18.789   0.276  -2.110  0.00  0.00           O  
ATOM   1645 N   LPHE   115     -19.187   2.121  -3.300  0.00  0.00           N  
ATOM   1646 H   LPHE   115     -19.773   2.540  -4.011  0.00  0.00           H  
ATOM   1647 CA  LPHE   115     -18.375   3.017  -2.471  0.00  0.00           C  
ATOM   1648 HA  LPHE   115     -17.571   2.441  -2.013  0.00  0.00           H  
ATOM   1649 CB  LPHE   115     -17.718   4.096  -3.341  0.00  0.00           C  
ATOM   1650 HB2 LPHE   115     -18.472   4.563  -3.979  0.00  0.00           H  
ATOM   1651 HB3 LPHE   115     -17.319   4.874  -2.688  0.00  0.00           H  
ATOM   1652 CG  LPHE   115     -16.580   3.565  -4.191  0.00  0.00           C  
ATOM   1653 CD1 LPHE   115     -16.803   3.161  -5.522  0.00  0.00           C  
ATOM   1654 HD1 LPHE   115     -17.792   3.235  -5.949  0.00  0.00           H  
ATOM   1655 CE1 LPHE   115     -15.742   2.643  -6.287  0.00  0.00           C  
ATOM   1656 HE1 LPHE   115     -15.910   2.320  -7.303  0.00  0.00           H  
ATOM   1657 CZ  LPHE   115     -14.460   2.531  -5.722  0.00  0.00           C  
ATOM   1658 HZ  LPHE   115     -13.643   2.135  -6.301  0.00  0.00           H  
ATOM   1659 CE2 LPHE   115     -14.239   2.920  -4.393  0.00  0.00           C  
ATOM   1660 HE2 LPHE   115     -13.260   2.805  -3.955  0.00  0.00           H  
ATOM   1661 CD2 LPHE   115     -15.296   3.439  -3.627  0.00  0.00           C  
ATOM   1662 HD2 LPHE   115     -15.122   3.732  -2.601  0.00  0.00           H  
ATOM   1663 C   LPHE   115     -19.207   3.640  -1.345  0.00  0.00           C  
ATOM   1664 O   LPHE   115     -20.151   4.382  -1.600  0.00  0.00           O  
ATOM   1665 N   LLEU   116     -18.828   3.362  -0.097  0.00  0.00           N  
ATOM   1666 H   LLEU   116     -18.055   2.712   0.015  0.00  0.00           H  
ATOM   1667 CA  LLEU   116     -19.449   3.886   1.127  0.00  0.00           C  
ATOM   1668 HA  LLEU   116     -20.534   3.903   1.017  0.00  0.00           H  
ATOM   1669 CB  LLEU   116     -19.056   2.965   2.296  0.00  0.00           C  
ATOM   1670 HB2 LLEU   116     -17.972   3.024   2.400  0.00  0.00           H  
ATOM   1671 HB3 LLEU   116     -19.487   3.360   3.217  0.00  0.00           H  
ATOM   1672 CG  LLEU   116     -19.446   1.483   2.172  0.00  0.00           C  
ATOM   1673 HG  LLEU   116     -19.187   1.096   1.187  0.00  0.00           H  
ATOM   1674 CD1 LLEU   116     -18.642   0.707   3.213  0.00  0.00           C  
ATOM   1675 HD11LLEU   116     -18.900  -0.346   3.185  0.00  0.00           H  
ATOM   1676 HD12LLEU   116     -17.580   0.805   2.991  0.00  0.00           H  
ATOM   1677 HD13LLEU   116     -18.836   1.106   4.209  0.00  0.00           H  
ATOM   1678 CD2 LLEU   116     -20.942   1.269   2.411  0.00  0.00           C  
ATOM   1679 HD21LLEU   116     -21.222   1.633   3.400  0.00  0.00           H  
ATOM   1680 HD22LLEU   116     -21.515   1.808   1.657  0.00  0.00           H  
ATOM   1681 HD23LLEU   116     -21.180   0.210   2.336  0.00  0.00           H  
ATOM   1682 C   LLEU   116     -18.985   5.306   1.495  0.00  0.00           C  
ATOM   1683 O   LLEU   116     -19.646   5.988   2.277  0.00  0.00           O  
ATOM   1684 N   LGLY   117     -17.803   5.711   1.029  0.00  0.00           N  
ATOM   1685 H   LGLY   117     -17.316   5.112   0.379  0.00  0.00           H  
ATOM   1686 CA  LGLY   117     -17.064   6.847   1.573  0.00  0.00           C  
ATOM   1687 HA2 LGLY   117     -17.403   7.772   1.107  0.00  0.00           H  
ATOM   1688 HA3 LGLY   117     -17.260   6.907   2.643  0.00  0.00           H  
ATOM   1689 C   LGLY   117     -15.554   6.715   1.368  0.00  0.00           C  
ATOM   1690 O   LGLY   117     -15.102   5.938   0.520  0.00  0.00           O  
ATOM   1691 N   LLYS   118     -14.769   7.468   2.149  0.00  0.00           N  
ATOM   1692 H   LLYS   118     -15.214   7.997   2.896  0.00  0.00           H  
ATOM   1693 CA  LLYS   118     -13.311   7.593   1.989  0.00  0.00           C  
ATOM   1694 HA  LLYS   118     -12.982   6.747   1.390  0.00  0.00           H  
ATOM   1695 CB  LLYS   118     -12.929   8.879   1.225  0.00  0.00           C  
ATOM   1696 HB2 LLYS   118     -12.981   9.726   1.904  0.00  0.00           H  
ATOM   1697 HB3 LLYS   118     -11.889   8.787   0.915  0.00  0.00           H  
ATOM   1698 CG  LLYS   118     -13.801   9.175  -0.013  0.00  0.00           C  
ATOM   1699 HG2 LLYS   118     -13.727   8.345  -0.716  0.00  0.00           H  
ATOM   1700 HG3 LLYS   118     -14.841   9.276   0.296  0.00  0.00           H  
ATOM   1701 CD  LLYS   118     -13.417  10.482  -0.719  0.00  0.00           C  
ATOM   1702 HD2 LLYS   118     -14.180  10.731  -1.455  0.00  0.00           H  
ATOM   1703 HD3 LLYS   118     -13.371  11.286   0.019  0.00  0.00           H  
ATOM   1704 CE  LLYS   118     -12.076  10.351  -1.437  0.00  0.00           C  
ATOM   1705 HE2 LLYS   118     -11.356   9.892  -0.765  0.00  0.00           H  
ATOM   1706 HE3 LLYS   118     -12.180   9.685  -2.299  0.00  0.00           H  
ATOM   1707 NZ  LLYS   118     -11.575  11.666  -1.881  0.00  0.00           N  
ATOM   1708 HZ1 LLYS   118     -12.073  11.985  -2.705  0.00  0.00           H  
ATOM   1709 HZ2 LLYS   118     -11.661  12.397  -1.182  0.00  0.00           H  
ATOM   1710 HZ3 LLYS   118     -10.594  11.595  -2.151  0.00  0.00           H  
ATOM   1711 C   LLYS   118     -12.563   7.496   3.323  0.00  0.00           C  
ATOM   1712 O   LLYS   118     -13.076   7.937   4.354  0.00  0.00           O  
ATOM   1713 N   LSER   119     -11.360   6.920   3.299  0.00  0.00           N  
ATOM   1714 H   LSER   119     -10.992   6.623   2.401  0.00  0.00           H  
ATOM   1715 CA  LSER   119     -10.559   6.612   4.493  0.00  0.00           C  
ATOM   1716 HA  LSER   119     -11.214   6.703   5.355  0.00  0.00           H  
ATOM   1717 CB  LSER   119     -10.101   5.152   4.462  0.00  0.00           C  
ATOM   1718 HB2 LSER   119      -9.613   4.911   5.405  0.00  0.00           H  
ATOM   1719 HB3 LSER   119     -10.969   4.501   4.347  0.00  0.00           H  
ATOM   1720 OG  LSER   119      -9.203   4.929   3.398  0.00  0.00           O  
ATOM   1721 HG  LSER   119      -9.612   4.234   2.820  0.00  0.00           H  
ATOM   1722 C   LSER   119      -9.378   7.571   4.721  0.00  0.00           C  
ATOM   1723 O   LSER   119      -8.788   8.105   3.780  0.00  0.00           O  
ATOM   1724 N   LASN   120      -9.050   7.801   5.997  0.00  0.00           N  
ATOM   1725 H   LASN   120      -9.601   7.324   6.702  0.00  0.00           H  
ATOM   1726 CA  LASN   120      -8.155   8.863   6.473  0.00  0.00           C  
ATOM   1727 HA  LASN   120      -8.479   9.790   5.994  0.00  0.00           H  
ATOM   1728 CB  LASN   120      -8.345   9.000   7.991  0.00  0.00           C  
ATOM   1729 HB2 LASN   120      -9.394   8.898   8.251  0.00  0.00           H  
ATOM   1730 HB3 LASN   120      -7.804   8.191   8.470  0.00  0.00           H  
ATOM   1731 CG  LASN   120      -7.869  10.342   8.528  0.00  0.00           C  
ATOM   1732 OD1 LASN   120      -7.984  11.358   7.863  0.00  0.00           O  
ATOM   1733 ND2 LASN   120      -7.287  10.387   9.701  0.00  0.00           N  
ATOM   1734 HD21LASN   120      -7.012  11.279  10.088  0.00  0.00           H  
ATOM   1735 HD22LASN   120      -7.154   9.524  10.218  0.00  0.00           H  
ATOM   1736 C   LASN   120      -6.661   8.672   6.138  0.00  0.00           C  
ATOM   1737 O   LASN   120      -6.198   7.554   5.902  0.00  0.00           O  
ATOM   1738 N   LILE   121      -5.914   9.783   6.165  0.00  0.00           N  
ATOM   1739 H   LILE   121      -6.369  10.634   6.471  0.00  0.00           H  
ATOM   1740 CA  LILE   121      -4.544   9.930   5.643  0.00  0.00           C  
ATOM   1741 HA  LILE   121      -4.060   8.955   5.700  0.00  0.00           H  
ATOM   1742 CB  LILE   121      -4.581  10.359   4.151  0.00  0.00           C  
ATOM   1743 HB  LILE   121      -3.552  10.294   3.804  0.00  0.00           H  
ATOM   1744 CG2 LILE   121      -5.358   9.372   3.265  0.00  0.00           C  
ATOM   1745 HG21LILE   121      -6.428   9.426   3.456  0.00  0.00           H  
ATOM   1746 HG22LILE   121      -5.177   9.595   2.214  0.00  0.00           H  
ATOM   1747 HG23LILE   121      -5.014   8.358   3.472  0.00  0.00           H  
ATOM   1748 CG1 LILE   121      -5.035  11.815   3.866  0.00  0.00           C  
ATOM   1749 HG12LILE   121      -4.289  12.507   4.256  0.00  0.00           H  
ATOM   1750 HG13LILE   121      -5.057  11.956   2.784  0.00  0.00           H  
ATOM   1751 CD1 LILE   121      -6.404  12.236   4.424  0.00  0.00           C  
ATOM   1752 HD11LILE   121      -6.739  13.142   3.921  0.00  0.00           H  
ATOM   1753 HD12LILE   121      -7.146  11.457   4.265  0.00  0.00           H  
ATOM   1754 HD13LILE   121      -6.328  12.440   5.490  0.00  0.00           H  
ATOM   1755 C   LILE   121      -3.701  10.941   6.461  0.00  0.00           C  
ATOM   1756 O   LILE   121      -4.269  11.811   7.125  0.00  0.00           O  
ATOM   1757 N   LPRO   122      -2.354  10.912   6.390  0.00  0.00           N  
ATOM   1758 CD  LPRO   122      -1.544   9.861   5.816  0.00  0.00           C  
ATOM   1759 HD2 LPRO   122      -1.476  10.023   4.743  0.00  0.00           H  
ATOM   1760 HD3 LPRO   122      -1.954   8.874   6.034  0.00  0.00           H  
ATOM   1761 CG  LPRO   122      -0.161  10.000   6.447  0.00  0.00           C  
ATOM   1762 HG2 LPRO   122       0.625   9.713   5.750  0.00  0.00           H  
ATOM   1763 HG3 LPRO   122      -0.107   9.383   7.342  0.00  0.00           H  
ATOM   1764 CB  LPRO   122      -0.053  11.479   6.815  0.00  0.00           C  
ATOM   1765 HB2 LPRO   122       0.527  11.997   6.048  0.00  0.00           H  
ATOM   1766 HB3 LPRO   122       0.426  11.611   7.785  0.00  0.00           H  
ATOM   1767 CA  LPRO   122      -1.494  12.002   6.854  0.00  0.00           C  
ATOM   1768 HA  LPRO   122      -1.758  12.243   7.879  0.00  0.00           H  
ATOM   1769 C   LPRO   122      -1.626  13.248   5.966  0.00  0.00           C  
ATOM   1770 O   LPRO   122      -1.728  13.124   4.740  0.00  0.00           O  
ATOM   1771 N   LVAL   123      -1.543  14.454   6.540  0.00  0.00           N  
ATOM   1772 H   LVAL   123      -1.440  14.491   7.550  0.00  0.00           H  
ATOM   1773 CA  LVAL   123      -1.644  15.719   5.777  0.00  0.00           C  
ATOM   1774 HA  LVAL   123      -2.608  15.697   5.271  0.00  0.00           H  
ATOM   1775 CB  LVAL   123      -1.677  16.949   6.704  0.00  0.00           C  
ATOM   1776 HB  LVAL   123      -2.518  16.812   7.373  0.00  0.00           H  
ATOM   1777 CG1 LVAL   123      -0.442  17.149   7.586  0.00  0.00           C  
ATOM   1778 HG11LVAL   123      -0.258  16.251   8.174  0.00  0.00           H  
ATOM   1779 HG12LVAL   123       0.438  17.381   6.989  0.00  0.00           H  
ATOM   1780 HG13LVAL   123      -0.624  17.973   8.276  0.00  0.00           H  
ATOM   1781 CG2 LVAL   123      -1.921  18.237   5.911  0.00  0.00           C  
ATOM   1782 HG21LVAL   123      -2.102  19.065   6.597  0.00  0.00           H  
ATOM   1783 HG22LVAL   123      -1.058  18.477   5.289  0.00  0.00           H  
ATOM   1784 HG23LVAL   123      -2.795  18.116   5.273  0.00  0.00           H  
ATOM   1785 C   LVAL   123      -0.564  15.830   4.691  0.00  0.00           C  
ATOM   1786 O   LVAL   123       0.632  15.853   4.973  0.00  0.00           O  
ATOM   1787 N   LGLY   124      -0.964  15.860   3.418  0.00  0.00           N  
ATOM   1788 H   LGLY   124      -1.966  15.874   3.239  0.00  0.00           H  
ATOM   1789 CA  LGLY   124      -0.044  15.815   2.272  0.00  0.00           C  
ATOM   1790 HA2 LGLY   124      -0.600  16.072   1.373  0.00  0.00           H  
ATOM   1791 HA3 LGLY   124       0.746  16.554   2.409  0.00  0.00           H  
ATOM   1792 C   LGLY   124       0.609  14.446   2.030  0.00  0.00           C  
ATOM   1793 O   LGLY   124       1.554  14.355   1.251  0.00  0.00           O  
ATOM   1794 N   LLEU   125       0.107  13.385   2.673  0.00  0.00           N  
ATOM   1795 H   LLEU   125      -0.664  13.556   3.312  0.00  0.00           H  
ATOM   1796 CA  HLEU   125       0.549  11.987   2.558  0.00  0.00           C  
ATOM   1797 HA  HLEU   125      -0.089  11.391   3.219  0.00  0.00           H  
ATOM   1798 CB  LLEU   125       0.323  11.430   1.126  0.00  0.00           C  
ATOM   1799 HB2 LLEU   125       1.052  11.897   0.463  0.00  0.00           H  
ATOM   1800 HB3 LLEU   125       0.541  10.362   1.127  0.00  0.00           H  
ATOM   1801 CG  LLEU   125      -1.073  11.622   0.502  0.00  0.00           C  
ATOM   1802 HG  LLEU   125      -1.310  12.684   0.460  0.00  0.00           H  
ATOM   1803 CD1 LLEU   125      -1.073  11.073  -0.928  0.00  0.00           C  
ATOM   1804 HD11LLEU   125      -0.286  11.550  -1.512  0.00  0.00           H  
ATOM   1805 HD12LLEU   125      -0.909   9.995  -0.922  0.00  0.00           H  
ATOM   1806 HD13LLEU   125      -2.029  11.294  -1.397  0.00  0.00           H  
ATOM   1807 CD2 LLEU   125      -2.170  10.902   1.289  0.00  0.00           C  
ATOM   1808 HD21LLEU   125      -3.131  11.033   0.792  0.00  0.00           H  
ATOM   1809 HD22LLEU   125      -1.953   9.836   1.350  0.00  0.00           H  
ATOM   1810 HD23LLEU   125      -2.242  11.321   2.290  0.00  0.00           H  
ATOM   1811 C   HLEU   125       1.970  11.640   2.990  0.00  0.00           C  
ATOM   1812 O   HLEU   125       2.321  10.452   3.008  0.00  0.00           O  
ATOM   1813 N   HALA   126       2.809  12.624   3.383  0.00  0.00           N  
ATOM   1814 H   HALA   126       2.568  13.602   3.283  0.00  0.00           H  
ATOM   1815 CA  LALA   126       4.250  12.395   3.536  0.00  0.00           C  
ATOM   1816 HA  LALA   126       4.575  11.741   2.725  0.00  0.00           H  
ATOM   1817 CB  LALA   126       4.933  13.757   3.330  0.00  0.00           C  
ATOM   1818 HB1 LALA   126       4.638  14.450   4.120  0.00  0.00           H  
ATOM   1819 HB2 LALA   126       6.017  13.639   3.354  0.00  0.00           H  
ATOM   1820 HB3 LALA   126       4.647  14.179   2.365  0.00  0.00           H  
ATOM   1821 C   LALA   126       4.686  11.692   4.854  0.00  0.00           C  
ATOM   1822 O   LALA   126       5.685  12.104   5.444  0.00  0.00           O  
ATOM   1823 N   LASP   127       3.965  10.691   5.384  0.00  0.00           N  
ATOM   1824 H   LASP   127       3.213  10.279   4.842  0.00  0.00           H  
ATOM   1825 CA  LASP   127       4.245  10.139   6.724  0.00  0.00           C  
ATOM   1826 HA  LASP   127       5.330  10.126   6.857  0.00  0.00           H  
ATOM   1827 CB  LASP   127       3.646  11.085   7.784  0.00  0.00           C  
ATOM   1828 HB2 LASP   127       3.710  12.117   7.432  0.00  0.00           H  
ATOM   1829 HB3 LASP   127       2.592  10.846   7.915  0.00  0.00           H  
ATOM   1830 CG  LASP   127       4.339  11.028   9.147  0.00  0.00           C  
ATOM   1831 OD1 LASP   127       5.175  10.136   9.405  0.00  0.00           O  
ATOM   1832 OD2 LASP   127       4.065  11.916   9.981  0.00  0.00           O  
ATOM   1833 C   LASP   127       3.750   8.695   6.954  0.00  0.00           C  
ATOM   1834 O   LASP   127       2.798   8.234   6.326  0.00  0.00           O  
ATOM   1835 N   LTRP   128       4.380   8.010   7.913  0.00  0.00           N  
ATOM   1836 H   LTRP   128       5.081   8.538   8.428  0.00  0.00           H  
ATOM   1837 CA  LTRP   128       4.061   6.676   8.442  0.00  0.00           C  
ATOM   1838 HA  LTRP   128       3.541   6.112   7.668  0.00  0.00           H  
ATOM   1839 CB  LTRP   128       5.375   5.951   8.770  0.00  0.00           C  
ATOM   1840 HB2 LTRP   128       5.888   6.530   9.538  0.00  0.00           H  
ATOM   1841 HB3 LTRP   128       5.146   4.969   9.185  0.00  0.00           H  
ATOM   1842 CG  LTRP   128       6.346   5.735   7.652  0.00  0.00           C  
ATOM   1843 CD1 LTRP   128       6.037   5.526   6.352  0.00  0.00           C  
ATOM   1844 HD1 LTRP   128       5.033   5.506   5.938  0.00  0.00           H  
ATOM   1845 NE1 LTRP   128       7.201   5.379   5.624  0.00  0.00           N  
ATOM   1846 HE1 LTRP   128       7.219   5.246   4.614  0.00  0.00           H  
ATOM   1847 CE2 LTRP   128       8.319   5.452   6.422  0.00  0.00           C  
ATOM   1848 CZ2 LTRP   128       9.692   5.370   6.155  0.00  0.00           C  
ATOM   1849 HZ2 LTRP   128      10.034   5.241   5.140  0.00  0.00           H  
ATOM   1850 CH2 LTRP   128      10.602   5.445   7.223  0.00  0.00           C  
ATOM   1851 HH2 LTRP   128      11.666   5.365   7.042  0.00  0.00           H  
ATOM   1852 CZ3 LTRP   128      10.126   5.610   8.536  0.00  0.00           C  
ATOM   1853 HZ3 LTRP   128      10.830   5.651   9.356  0.00  0.00           H  
ATOM   1854 CE3 LTRP   128       8.744   5.717   8.788  0.00  0.00           C  
ATOM   1855 HE3 LTRP   128       8.391   5.843   9.801  0.00  0.00           H  
ATOM   1856 CD2 LTRP   128       7.803   5.644   7.736  0.00  0.00           C  
ATOM   1857 C   LTRP   128       3.132   6.705   9.677  0.00  0.00           C  
ATOM   1858 O   LTRP   128       3.063   5.732  10.432  0.00  0.00           O  
ATOM   1859 N   LGLN   129       2.413   7.805   9.910  0.00  0.00           N  
ATOM   1860 H   LGLN   129       2.531   8.594   9.290  0.00  0.00           H  
ATOM   1861 CA  LGLN   129       1.328   7.885  10.895  0.00  0.00           C  
ATOM   1862 HA  LGLN   129       0.894   6.890  10.998  0.00  0.00           H  
ATOM   1863 CB  LGLN   129       1.869   8.283  12.282  0.00  0.00           C  
ATOM   1864 HB2 LGLN   129       1.127   8.009  13.031  0.00  0.00           H  
ATOM   1865 HB3 LGLN   129       2.765   7.696  12.484  0.00  0.00           H  
ATOM   1866 CG  LGLN   129       2.201   9.775  12.443  0.00  0.00           C  
ATOM   1867 HG2 LGLN   129       2.857  10.084  11.630  0.00  0.00           H  
ATOM   1868 HG3 LGLN   129       1.284  10.359  12.382  0.00  0.00           H  
ATOM   1869 CD  LGLN   129       2.893  10.113  13.761  0.00  0.00           C  
ATOM   1870 OE1 LGLN   129       3.254   9.266  14.574  0.00  0.00           O  
ATOM   1871 NE2 LGLN   129       3.144  11.377  14.005  0.00  0.00           N  
ATOM   1872 HE21LGLN   129       3.768  11.608  14.768  0.00  0.00           H  
ATOM   1873 HE22LGLN   129       2.912  12.090  13.316  0.00  0.00           H  
ATOM   1874 C   LGLN   129       0.216   8.798  10.367  0.00  0.00           C  
ATOM   1875 O   LGLN   129       0.487   9.858   9.801  0.00  0.00           O  
ATOM   1876 N   LSER   130      -1.038   8.361  10.480  0.00  0.00           N  
ATOM   1877 H   LSER   130      -1.212   7.532  11.035  0.00  0.00           H  
ATOM   1878 CA  LSER   130      -2.161   8.974   9.757  0.00  0.00           C  
ATOM   1879 HA  LSER   130      -1.777   9.484   8.876  0.00  0.00           H  
ATOM   1880 CB  LSER   130      -3.109   7.893   9.234  0.00  0.00           C  
ATOM   1881 HB2 LSER   130      -3.419   7.239  10.049  0.00  0.00           H  
ATOM   1882 HB3 LSER   130      -3.989   8.363   8.791  0.00  0.00           H  
ATOM   1883 OG  LSER   130      -2.431   7.145   8.239  0.00  0.00           O  
ATOM   1884 HG  LSER   130      -1.748   6.599   8.674  0.00  0.00           H  
ATOM   1885 C   LSER   130      -2.863  10.040  10.596  0.00  0.00           C  
ATOM   1886 O   LSER   130      -3.852   9.769  11.276  0.00  0.00           O  
ATOM   1887 N   LVAL   131      -2.342  11.268  10.534  0.00  0.00           N  
ATOM   1888 H   LVAL   131      -1.482  11.389  10.013  0.00  0.00           H  
ATOM   1889 CA  LVAL   131      -2.874  12.445  11.238  0.00  0.00           C  
ATOM   1890 HA  LVAL   131      -3.904  12.229  11.518  0.00  0.00           H  
ATOM   1891 CB  LVAL   131      -2.092  12.701  12.543  0.00  0.00           C  
ATOM   1892 HB  LVAL   131      -2.124  11.782  13.128  0.00  0.00           H  
ATOM   1893 CG1 LVAL   131      -0.620  13.066  12.303  0.00  0.00           C  
ATOM   1894 HG11LVAL   131      -0.126  12.285  11.726  0.00  0.00           H  
ATOM   1895 HG12LVAL   131      -0.538  14.010  11.766  0.00  0.00           H  
ATOM   1896 HG13LVAL   131      -0.102  13.165  13.256  0.00  0.00           H  
ATOM   1897 CG2 LVAL   131      -2.741  13.810  13.381  0.00  0.00           C  
ATOM   1898 HG21LVAL   131      -3.802  13.607  13.515  0.00  0.00           H  
ATOM   1899 HG22LVAL   131      -2.267  13.846  14.363  0.00  0.00           H  
ATOM   1900 HG23LVAL   131      -2.616  14.781  12.902  0.00  0.00           H  
ATOM   1901 C   LVAL   131      -2.919  13.679  10.336  0.00  0.00           C  
ATOM   1902 O   LVAL   131      -2.012  13.930   9.537  0.00  0.00           O  
ATOM   1903 N   LASN   132      -3.990  14.465  10.455  0.00  0.00           N  
ATOM   1904 H   LASN   132      -4.737  14.189  11.084  0.00  0.00           H  
ATOM   1905 CA  LASN   132      -4.171  15.693   9.686  0.00  0.00           C  
ATOM   1906 HA  LASN   132      -3.189  16.156   9.573  0.00  0.00           H  
ATOM   1907 CB  LASN   132      -4.683  15.296   8.288  0.00  0.00           C  
ATOM   1908 HB2 LASN   132      -4.663  16.147   7.626  0.00  0.00           H  
ATOM   1909 HB3 LASN   132      -4.029  14.542   7.855  0.00  0.00           H  
ATOM   1910 CG  LASN   132      -6.098  14.774   8.302  0.00  0.00           C  
ATOM   1911 OD1 LASN   132      -7.044  15.529   8.427  0.00  0.00           O  
ATOM   1912 ND2 LASN   132      -6.266  13.490   8.144  0.00  0.00           N  
ATOM   1913 HD21LASN   132      -7.194  13.087   8.158  0.00  0.00           H  
ATOM   1914 HD22LASN   132      -5.469  12.885   7.973  0.00  0.00           H  
ATOM   1915 C   LASN   132      -5.077  16.717  10.418  0.00  0.00           C  
ATOM   1916 O   LASN   132      -5.821  16.343  11.333  0.00  0.00           O  
ATOM   1917 N   LPRO   133      -5.015  18.015  10.053  0.00  0.00           N  
ATOM   1918 CD  LPRO   133      -4.074  18.597   9.104  0.00  0.00           C  
ATOM   1919 HD2 LPRO   133      -4.065  18.070   8.158  0.00  0.00           H  
ATOM   1920 HD3 LPRO   133      -3.074  18.609   9.541  0.00  0.00           H  
ATOM   1921 CG  LPRO   133      -4.548  20.021   8.859  0.00  0.00           C  
ATOM   1922 HG2 LPRO   133      -5.312  20.024   8.083  0.00  0.00           H  
ATOM   1923 HG3 LPRO   133      -3.724  20.685   8.596  0.00  0.00           H  
ATOM   1924 CB  LPRO   133      -5.175  20.384  10.198  0.00  0.00           C  
ATOM   1925 HB2 LPRO   133      -5.922  21.164  10.062  0.00  0.00           H  
ATOM   1926 HB3 LPRO   133      -4.398  20.705  10.893  0.00  0.00           H  
ATOM   1927 CA  LPRO   133      -5.800  19.075  10.695  0.00  0.00           C  
ATOM   1928 HA  LPRO   133      -5.684  19.012  11.777  0.00  0.00           H  
ATOM   1929 C   LPRO   133      -7.306  19.063  10.385  0.00  0.00           C  
ATOM   1930 O   LPRO   133      -8.065  19.682  11.130  0.00  0.00           O  
ATOM   1931 N   LASN   134      -7.739  18.432   9.289  0.00  0.00           N  
ATOM   1932 H   LASN   134      -7.073  17.916   8.728  0.00  0.00           H  
ATOM   1933 CA  LASN   134      -9.134  18.442   8.833  0.00  0.00           C  
ATOM   1934 HA  LASN   134      -9.579  19.417   9.043  0.00  0.00           H  
ATOM   1935 CB  LASN   134      -9.100  18.235   7.304  0.00  0.00           C  
ATOM   1936 HB2 LASN   134      -8.417  18.958   6.861  0.00  0.00           H  
ATOM   1937 HB3 LASN   134      -8.727  17.237   7.075  0.00  0.00           H  
ATOM   1938 CG  LASN   134     -10.440  18.408   6.612  0.00  0.00           C  
ATOM   1939 OD1 LASN   134     -11.448  18.776   7.194  0.00  0.00           O  
ATOM   1940 ND2 LASN   134     -10.483  18.171   5.326  0.00  0.00           N  
ATOM   1941 HD21LASN   134     -11.406  18.218   4.901  0.00  0.00           H  
ATOM   1942 HD22LASN   134      -9.692  17.801   4.827  0.00  0.00           H  
ATOM   1943 C   LASN   134      -9.995  17.388   9.562  0.00  0.00           C  
ATOM   1944 O   LASN   134     -11.032  17.709  10.143  0.00  0.00           O  
ATOM   1945 N   LTYR   135      -9.529  16.137   9.553  0.00  0.00           N  
ATOM   1946 H   LTYR   135      -8.658  15.976   9.060  0.00  0.00           H  
ATOM   1947 CA  LTYR   135     -10.274  14.945   9.966  0.00  0.00           C  
ATOM   1948 HA  LTYR   135     -11.318  15.215  10.135  0.00  0.00           H  
ATOM   1949 CB  LTYR   135     -10.216  13.914   8.833  0.00  0.00           C  
ATOM   1950 HB2 LTYR   135      -9.204  13.511   8.800  0.00  0.00           H  
ATOM   1951 HB3 LTYR   135     -10.874  13.096   9.106  0.00  0.00           H  
ATOM   1952 CG  LTYR   135     -10.603  14.374   7.437  0.00  0.00           C  
ATOM   1953 CD1 LTYR   135     -11.880  14.913   7.187  0.00  0.00           C  
ATOM   1954 HD1 LTYR   135     -12.578  15.051   8.003  0.00  0.00           H  
ATOM   1955 CE1 LTYR   135     -12.255  15.260   5.873  0.00  0.00           C  
ATOM   1956 HE1 LTYR   135     -13.231  15.675   5.672  0.00  0.00           H  
ATOM   1957 CZ  LTYR   135     -11.355  15.065   4.803  0.00  0.00           C  
ATOM   1958 OH  LTYR   135     -11.725  15.388   3.533  0.00  0.00           O  
ATOM   1959 HH  LTYR   135     -11.076  15.057   2.877  0.00  0.00           H  
ATOM   1960 CE2 LTYR   135     -10.071  14.537   5.060  0.00  0.00           C  
ATOM   1961 HE2 LTYR   135      -9.375  14.387   4.253  0.00  0.00           H  
ATOM   1962 CD2 LTYR   135      -9.699  14.192   6.372  0.00  0.00           C  
ATOM   1963 HD2 LTYR   135      -8.725  13.763   6.558  0.00  0.00           H  
ATOM   1964 C   LTYR   135      -9.763  14.270  11.253  0.00  0.00           C  
ATOM   1965 O   LTYR   135     -10.425  13.358  11.744  0.00  0.00           O  
ATOM   1966 N   LGLY   136      -8.597  14.666  11.779  0.00  0.00           N  
ATOM   1967 H   LGLY   136      -8.071  15.376  11.291  0.00  0.00           H  
ATOM   1968 CA  LGLY   136      -8.021  14.112  13.013  0.00  0.00           C  
ATOM   1969 HA2 LGLY   136      -7.537  14.916  13.565  0.00  0.00           H  
ATOM   1970 HA3 LGLY   136      -8.825  13.731  13.646  0.00  0.00           H  
ATOM   1971 C   LGLY   136      -6.991  12.985  12.823  0.00  0.00           C  
ATOM   1972 O   LGLY   136      -6.474  12.747  11.725  0.00  0.00           O  
ATOM   1973 N   LARG   137      -6.647  12.324  13.938  0.00  0.00           N  
ATOM   1974 H   LARG   137      -7.141  12.586  14.784  0.00  0.00           H  
ATOM   1975 CA  LARG   137      -5.688  11.203  14.036  0.00  0.00           C  
ATOM   1976 HA  LARG   137      -4.959  11.272  13.229  0.00  0.00           H  
ATOM   1977 CB  LARG   137      -4.954  11.293  15.392  0.00  0.00           C  
ATOM   1978 HB2 LARG   137      -4.492  12.278  15.477  0.00  0.00           H  
ATOM   1979 HB3 LARG   137      -5.678  11.188  16.202  0.00  0.00           H  
ATOM   1980 CG  LARG   137      -3.859  10.225  15.560  0.00  0.00           C  
ATOM   1981 HG2 LARG   137      -4.275   9.223  15.456  0.00  0.00           H  
ATOM   1982 HG3 LARG   137      -3.124  10.371  14.771  0.00  0.00           H  
ATOM   1983 CD  LARG   137      -3.150  10.332  16.919  0.00  0.00           C  
ATOM   1984 HD2 LARG   137      -2.145   9.924  16.808  0.00  0.00           H  
ATOM   1985 HD3 LARG   137      -3.061  11.383  17.199  0.00  0.00           H  
ATOM   1986 NE  LARG   137      -3.834   9.575  17.983  0.00  0.00           N  
ATOM   1987 HE  LARG   137      -4.575   8.936  17.712  0.00  0.00           H  
ATOM   1988 CZ  LARG   137      -3.471   9.488  19.249  0.00  0.00           C  
ATOM   1989 NH1 LARG   137      -2.498  10.180  19.765  0.00  0.00           N  
ATOM   1990 HH11LARG   137      -1.934  10.782  19.172  0.00  0.00           H  
ATOM   1991 HH12LARG   137      -2.258  10.047  20.727  0.00  0.00           H  
ATOM   1992 NH2 LARG   137      -4.089   8.669  20.043  0.00  0.00           N  
ATOM   1993 HH21LARG   137      -4.812   8.087  19.632  0.00  0.00           H  
ATOM   1994 HH22LARG   137      -3.813   8.576  21.010  0.00  0.00           H  
ATOM   1995 C   LARG   137      -6.396   9.854  13.918  0.00  0.00           C  
ATOM   1996 O   LARG   137      -7.297   9.589  14.706  0.00  0.00           O  
ATOM   1997 N   LTHR   138      -5.940   8.972  13.032  0.00  0.00           N  
ATOM   1998 H   LTHR   138      -5.194   9.254  12.405  0.00  0.00           H  
ATOM   1999 CA  LTHR   138      -6.362   7.561  13.018  0.00  0.00           C  
ATOM   2000 HA  LTHR   138      -7.404   7.518  13.323  0.00  0.00           H  
ATOM   2001 CB  LTHR   138      -6.275   6.960  11.613  0.00  0.00           C  
ATOM   2002 HB  LTHR   138      -5.243   7.011  11.267  0.00  0.00           H  
ATOM   2003 CG2 LTHR   138      -6.766   5.518  11.495  0.00  0.00           C  
ATOM   2004 HG21LTHR   138      -6.200   4.863  12.155  0.00  0.00           H  
ATOM   2005 HG22LTHR   138      -7.823   5.456  11.752  0.00  0.00           H  
ATOM   2006 HG23LTHR   138      -6.623   5.173  10.473  0.00  0.00           H  
ATOM   2007 OG1 LTHR   138      -7.086   7.723  10.758  0.00  0.00           O  
ATOM   2008 HG1 LTHR   138      -8.001   7.684  11.098  0.00  0.00           H  
ATOM   2009 C   LTHR   138      -5.539   6.731  14.002  0.00  0.00           C  
ATOM   2010 O   LTHR   138      -4.306   6.806  14.026  0.00  0.00           O  
ATOM   2011 N   LASN   139      -6.215   5.913  14.805  0.00  0.00           N  
ATOM   2012 H   LASN   139      -7.224   5.859  14.687  0.00  0.00           H  
ATOM   2013 CA  LASN   139      -5.593   5.029  15.791  0.00  0.00           C  
ATOM   2014 HA  LASN   139      -4.575   5.371  15.985  0.00  0.00           H  
ATOM   2015 CB  LASN   139      -6.369   5.130  17.108  0.00  0.00           C  
ATOM   2016 HB2 LASN   139      -7.396   4.800  16.954  0.00  0.00           H  
ATOM   2017 HB3 LASN   139      -5.910   4.490  17.853  0.00  0.00           H  
ATOM   2018 CG  LASN   139      -6.351   6.545  17.639  0.00  0.00           C  
ATOM   2019 OD1 LASN   139      -5.306   7.103  17.946  0.00  0.00           O  
ATOM   2020 ND2 LASN   139      -7.484   7.184  17.740  0.00  0.00           N  
ATOM   2021 HD21LASN   139      -7.441   8.167  17.971  0.00  0.00           H  
ATOM   2022 HD22LASN   139      -8.364   6.719  17.524  0.00  0.00           H  
ATOM   2023 C   LASN   139      -5.494   3.587  15.285  0.00  0.00           C  
ATOM   2024 O   LASN   139      -6.359   3.112  14.550  0.00  0.00           O  
ATOM   2025 N   LASN   140      -4.446   2.874  15.697  0.00  0.00           N  
ATOM   2026 H   LASN   140      -3.751   3.296  16.300  0.00  0.00           H  
ATOM   2027 CA  LASN   140      -4.296   1.457  15.385  0.00  0.00           C  
ATOM   2028 HA  LASN   140      -4.434   1.335  14.311  0.00  0.00           H  
ATOM   2029 CB  LASN   140      -2.856   1.066  15.737  0.00  0.00           C  
ATOM   2030 HB2 LASN   140      -2.188   1.815  15.330  0.00  0.00           H  
ATOM   2031 HB3 LASN   140      -2.723   1.050  16.814  0.00  0.00           H  
ATOM   2032 CG  LASN   140      -2.454  -0.280  15.187  0.00  0.00           C  
ATOM   2033 OD1 LASN   140      -3.151  -1.264  15.352  0.00  0.00           O  
ATOM   2034 ND2 LASN   140      -1.342  -0.355  14.503  0.00  0.00           N  
ATOM   2035 HD21LASN   140      -1.096  -1.253  14.100  0.00  0.00           H  
ATOM   2036 HD22LASN   140      -0.785   0.477  14.339  0.00  0.00           H  
ATOM   2037 C   LASN   140      -5.345   0.610  16.148  0.00  0.00           C  
ATOM   2038 O   LASN   140      -5.480   0.783  17.362  0.00  0.00           O  
ATOM   2039 N   LPRO   141      -6.076  -0.315  15.493  0.00  0.00           N  
ATOM   2040 CD  LPRO   141      -6.085  -0.564  14.057  0.00  0.00           C  
ATOM   2041 HD2 LPRO   141      -5.080  -0.712  13.664  0.00  0.00           H  
ATOM   2042 HD3 LPRO   141      -6.568   0.274  13.550  0.00  0.00           H  
ATOM   2043 CG  LPRO   141      -6.913  -1.832  13.860  0.00  0.00           C  
ATOM   2044 HG2 LPRO   141      -6.266  -2.708  13.928  0.00  0.00           H  
ATOM   2045 HG3 LPRO   141      -7.447  -1.814  12.911  0.00  0.00           H  
ATOM   2046 CB  LPRO   141      -7.877  -1.806  15.044  0.00  0.00           C  
ATOM   2047 HB2 LPRO   141      -8.228  -2.807  15.302  0.00  0.00           H  
ATOM   2048 HB3 LPRO   141      -8.725  -1.161  14.805  0.00  0.00           H  
ATOM   2049 CA  LPRO   141      -7.058  -1.165  16.170  0.00  0.00           C  
ATOM   2050 HA  LPRO   141      -7.722  -0.545  16.774  0.00  0.00           H  
ATOM   2051 C   LPRO   141      -6.435  -2.222  17.102  0.00  0.00           C  
ATOM   2052 O   LPRO   141      -7.116  -2.694  18.011  0.00  0.00           O  
ATOM   2053 N   LHIE   142      -5.163  -2.604  16.928  0.00  0.00           N  
ATOM   2054 H   LHIE   142      -4.619  -2.176  16.186  0.00  0.00           H  
ATOM   2055 CA  LHIE   142      -4.464  -3.503  17.864  0.00  0.00           C  
ATOM   2056 HA  LHIE   142      -5.102  -4.359  18.093  0.00  0.00           H  
ATOM   2057 CB  LHIE   142      -3.177  -4.048  17.219  0.00  0.00           C  
ATOM   2058 HB2 LHIE   142      -2.508  -3.223  16.976  0.00  0.00           H  
ATOM   2059 HB3 LHIE   142      -2.668  -4.678  17.951  0.00  0.00           H  
ATOM   2060 CG  LHIE   142      -3.411  -4.882  15.979  0.00  0.00           C  
ATOM   2061 ND1 LHIE   142      -3.620  -6.263  15.959  0.00  0.00           N  
ATOM   2062 CE1 LHIE   142      -3.779  -6.604  14.671  0.00  0.00           C  
ATOM   2063 HE1 LHIE   142      -3.938  -7.612  14.308  0.00  0.00           H  
ATOM   2064 NE2 LHIE   142      -3.707  -5.515  13.895  0.00  0.00           N  
ATOM   2065 HE2 LHIE   142      -3.820  -5.511  12.885  0.00  0.00           H  
ATOM   2066 CD2 LHIE   142      -3.460  -4.423  14.695  0.00  0.00           C  
ATOM   2067 HD2 LHIE   142      -3.321  -3.403  14.374  0.00  0.00           H  
ATOM   2068 C   LHIE   142      -4.166  -2.807  19.203  0.00  0.00           C  
ATOM   2069 O   LHIE   142      -4.317  -3.418  20.261  0.00  0.00           O  
ATOM   2070 N   LASP   143      -3.795  -1.523  19.173  0.00  0.00           N  
ATOM   2071 H   LASP   143      -3.728  -1.070  18.275  0.00  0.00           H  
ATOM   2072 CA  LASP   143      -3.633  -0.677  20.363  0.00  0.00           C  
ATOM   2073 HA  LASP   143      -4.439  -0.902  21.064  0.00  0.00           H  
ATOM   2074 CB  LASP   143      -2.297  -1.004  21.053  0.00  0.00           C  
ATOM   2075 HB2 LASP   143      -2.235  -2.081  21.217  0.00  0.00           H  
ATOM   2076 HB3 LASP   143      -1.474  -0.729  20.394  0.00  0.00           H  
ATOM   2077 CG  LASP   143      -2.114  -0.301  22.402  0.00  0.00           C  
ATOM   2078 OD1 LASP   143      -1.601  -0.966  23.326  0.00  0.00           O  
ATOM   2079 OD2 LASP   143      -2.453   0.901  22.550  0.00  0.00           O  
ATOM   2080 C   LASP   143      -3.711   0.811  19.986  0.00  0.00           C  
ATOM   2081 O   LASP   143      -2.858   1.319  19.258  0.00  0.00           O  
ATOM   2082 N   LHID   144      -4.699   1.540  20.513  0.00  0.00           N  
ATOM   2083 H   LHID   144      -5.373   1.066  21.093  0.00  0.00           H  
ATOM   2084 CA  LHID   144      -4.949   2.941  20.146  0.00  0.00           C  
ATOM   2085 HA  LHID   144      -5.049   2.967  19.063  0.00  0.00           H  
ATOM   2086 CB  LHID   144      -6.267   3.410  20.777  0.00  0.00           C  
ATOM   2087 HB2 LHID   144      -6.136   3.438  21.859  0.00  0.00           H  
ATOM   2088 HB3 LHID   144      -6.480   4.426  20.443  0.00  0.00           H  
ATOM   2089 CG  LHID   144      -7.474   2.560  20.469  0.00  0.00           C  
ATOM   2090 ND1 LHID   144      -8.371   2.092  21.398  0.00  0.00           N  
ATOM   2091 HD1 LHID   144      -8.297   2.201  22.409  0.00  0.00           H  
ATOM   2092 CE1 LHID   144      -9.353   1.445  20.754  0.00  0.00           C  
ATOM   2093 HE1 LHID   144     -10.190   0.950  21.232  0.00  0.00           H  
ATOM   2094 NE2 LHID   144      -9.136   1.483  19.430  0.00  0.00           N  
ATOM   2095 CD2 LHID   144      -7.949   2.201  19.235  0.00  0.00           C  
ATOM   2096 HD2 LHID   144      -7.494   2.435  18.282  0.00  0.00           H  
ATOM   2097 C   LHID   144      -3.819   3.928  20.516  0.00  0.00           C  
ATOM   2098 O   LHID   144      -3.839   5.085  20.084  0.00  0.00           O  
ATOM   2099 N   LSER   145      -2.832   3.509  21.313  0.00  0.00           N  
ATOM   2100 H   LSER   145      -2.866   2.545  21.644  0.00  0.00           H  
ATOM   2101 CA  LSER   145      -1.609   4.282  21.582  0.00  0.00           C  
ATOM   2102 HA  LSER   145      -1.877   5.333  21.682  0.00  0.00           H  
ATOM   2103 CB  LSER   145      -1.004   3.830  22.912  0.00  0.00           C  
ATOM   2104 HB2 LSER   145      -0.205   4.518  23.190  0.00  0.00           H  
ATOM   2105 HB3 LSER   145      -1.767   3.846  23.691  0.00  0.00           H  
ATOM   2106 OG  LSER   145      -0.472   2.527  22.817  0.00  0.00           O  
ATOM   2107 HG  LSER   145      -1.227   1.882  22.771  0.00  0.00           H  
ATOM   2108 C   LSER   145      -0.558   4.184  20.462  0.00  0.00           C  
ATOM   2109 O   LSER   145       0.415   4.947  20.466  0.00  0.00           O  
ATOM   2110 N   LARG   146      -0.739   3.259  19.507  0.00  0.00           N  
ATOM   2111 H   LARG   146      -1.571   2.676  19.566  0.00  0.00           H  
ATOM   2112 CA  LARG   146       0.156   3.005  18.371  0.00  0.00           C  
ATOM   2113 HA  LARG   146       1.098   3.512  18.549  0.00  0.00           H  
ATOM   2114 CB  LARG   146       0.455   1.491  18.265  0.00  0.00           C  
ATOM   2115 HB2 LARG   146      -0.462   0.966  17.998  0.00  0.00           H  
ATOM   2116 HB3 LARG   146       1.166   1.336  17.452  0.00  0.00           H  
ATOM   2117 CG  LARG   146       1.034   0.835  19.542  0.00  0.00           C  
ATOM   2118 HG2 LARG   146       0.278   0.834  20.328  0.00  0.00           H  
ATOM   2119 HG3 LARG   146       1.286  -0.200  19.309  0.00  0.00           H  
ATOM   2120 CD  LARG   146       2.287   1.549  20.065  0.00  0.00           C  
ATOM   2121 HD2 LARG   146       2.974   1.692  19.234  0.00  0.00           H  
ATOM   2122 HD3 LARG   146       1.995   2.534  20.432  0.00  0.00           H  
ATOM   2123 NE  LARG   146       2.972   0.834  21.165  0.00  0.00           N  
ATOM   2124 HE  LARG   146       2.604   0.967  22.102  0.00  0.00           H  
ATOM   2125 CZ  LARG   146       4.122   0.183  21.082  0.00  0.00           C  
ATOM   2126 NH1 LARG   146       4.688  -0.138  19.957  0.00  0.00           N  
ATOM   2127 HH11LARG   146       4.183  -0.039  19.082  0.00  0.00           H  
ATOM   2128 HH12LARG   146       5.593  -0.586  19.986  0.00  0.00           H  
ATOM   2129 NH2 LARG   146       4.796  -0.155  22.136  0.00  0.00           N  
ATOM   2130 HH21LARG   146       4.528   0.179  23.060  0.00  0.00           H  
ATOM   2131 HH22LARG   146       5.703  -0.573  22.007  0.00  0.00           H  
ATOM   2132 C   LARG   146      -0.379   3.598  17.060  0.00  0.00           C  
ATOM   2133 O   LARG   146      -1.585   3.772  16.870  0.00  0.00           O  
ATOM   2134 N   LSER   147       0.547   3.899  16.152  0.00  0.00           N  
ATOM   2135 H   LSER   147       1.508   3.694  16.396  0.00  0.00           H  
ATOM   2136 CA  LSER   147       0.292   4.394  14.796  0.00  0.00           C  
ATOM   2137 HA  LSER   147      -0.310   5.300  14.859  0.00  0.00           H  
ATOM   2138 CB  LSER   147       1.625   4.749  14.119  0.00  0.00           C  
ATOM   2139 HB2 LSER   147       2.074   5.605  14.627  0.00  0.00           H  
ATOM   2140 HB3 LSER   147       2.305   3.898  14.188  0.00  0.00           H  
ATOM   2141 OG  LSER   147       1.415   5.060  12.754  0.00  0.00           O  
ATOM   2142 HG  LSER   147       2.254   5.285  12.318  0.00  0.00           H  
ATOM   2143 C   LSER   147      -0.458   3.355  13.957  0.00  0.00           C  
ATOM   2144 O   LSER   147      -0.104   2.173  13.961  0.00  0.00           O  
ATOM   2145 N   LALA   148      -1.460   3.792  13.189  0.00  0.00           N  
ATOM   2146 H   LALA   148      -1.651   4.789  13.189  0.00  0.00           H  
ATOM   2147 CA  LALA   148      -2.113   2.967  12.162  0.00  0.00           C  
ATOM   2148 HA  LALA   148      -2.349   1.990  12.586  0.00  0.00           H  
ATOM   2149 CB  LALA   148      -3.428   3.654  11.771  0.00  0.00           C  
ATOM   2150 HB1 LALA   148      -3.957   3.041  11.038  0.00  0.00           H  
ATOM   2151 HB2 LALA   148      -4.060   3.771  12.651  0.00  0.00           H  
ATOM   2152 HB3 LALA   148      -3.225   4.633  11.335  0.00  0.00           H  
ATOM   2153 C   LALA   148      -1.211   2.725  10.928  0.00  0.00           C  
ATOM   2154 O   LALA   148      -1.560   1.965  10.025  0.00  0.00           O  
ATOM   2155 N   LGLY   149      -0.048   3.379  10.888  0.00  0.00           N  
ATOM   2156 H   LGLY   149       0.168   3.985  11.670  0.00  0.00           H  
ATOM   2157 CA  LGLY   149       0.814   3.511   9.724  0.00  0.00           C  
ATOM   2158 HA2 LGLY   149       1.843   3.652  10.048  0.00  0.00           H  
ATOM   2159 HA3 LGLY   149       0.780   2.602   9.131  0.00  0.00           H  
ATOM   2160 C   LGLY   149       0.398   4.693   8.848  0.00  0.00           C  
ATOM   2161 O   LGLY   149      -0.466   5.502   9.201  0.00  0.00           O  
ATOM   2162 N   LGLY   150       1.004   4.785   7.668  0.00  0.00           N  
ATOM   2163 H   LGLY   150       1.743   4.139   7.429  0.00  0.00           H  
ATOM   2164 CA  LGLY   150       0.648   5.792   6.677  0.00  0.00           C  
ATOM   2165 HA2 LGLY   150      -0.423   5.727   6.492  0.00  0.00           H  
ATOM   2166 HA3 LGLY   150       0.861   6.785   7.075  0.00  0.00           H  
ATOM   2167 C   HGLY   150       1.392   5.631   5.348  0.00  0.00           C  
ATOM   2168 O   HGLY   150       2.407   4.925   5.351  0.00  0.00           O  
ATOM   2169 N   HSER   151       0.920   6.239   4.236  0.00  0.00           N  
ATOM   2170 H   HSER   151       1.569   6.256   3.424  0.00  0.00           H  
ATOM   2171 CA  HSER   151      -0.228   7.121   4.178  0.00  0.00           C  
ATOM   2172 HA  HSER   151      -0.353   7.615   5.144  0.00  0.00           H  
ATOM   2173 CB  HSER   151      -0.002   8.240   3.153  0.00  0.00           C  
ATOM   2174 HB2 HSER   151      -0.915   8.839   3.129  0.00  0.00           H  
ATOM   2175 HB3 HSER   151       0.833   8.864   3.479  0.00  0.00           H  
ATOM   2176 OG  HSER   151       0.239   7.785   1.832  0.00  0.00           O  
ATOM   2177 HG  HSER   151      -0.913   6.934   0.951  0.00  0.00           H  
ATOM   2178 C   HSER   151      -1.599   6.463   3.931  0.00  0.00           C  
ATOM   2179 O   HSER   151      -2.599   7.183   3.975  0.00  0.00           O  
ATOM   2180 N   HSER   152      -1.615   5.133   3.693  0.00  0.00           N  
ATOM   2181 H   HSER   152      -0.735   4.632   3.723  0.00  0.00           H  
ATOM   2182 CA  HSER   152      -2.848   4.356   3.590  0.00  0.00           C  
ATOM   2183 HA  HSER   152      -3.635   5.071   3.340  0.00  0.00           H  
ATOM   2184 CB  HSER   152      -2.747   3.282   2.489  0.00  0.00           C  
ATOM   2185 HB2 HSER   152      -2.218   2.395   2.857  0.00  0.00           H  
ATOM   2186 HB3 HSER   152      -3.749   2.979   2.181  0.00  0.00           H  
ATOM   2187 OG  HSER   152      -2.051   3.735   1.305  0.00  0.00           O  
ATOM   2188 HG  HSER   152      -1.112   3.605   1.547  0.00  0.00           H  
ATOM   2189 C   LSER   152      -3.266   3.743   4.953  0.00  0.00           C  
ATOM   2190 O   LSER   152      -3.682   2.586   5.031  0.00  0.00           O  
ATOM   2191 N   LGLY   153      -3.122   4.498   6.050  0.00  0.00           N  
ATOM   2192 H   LGLY   153      -2.857   5.467   5.936  0.00  0.00           H  
ATOM   2193 CA  LGLY   153      -3.398   4.007   7.409  0.00  0.00           C  
ATOM   2194 HA2 LGLY   153      -2.938   3.034   7.550  0.00  0.00           H  
ATOM   2195 HA3 LGLY   153      -2.962   4.689   8.133  0.00  0.00           H  
ATOM   2196 C   LGLY   153      -4.882   3.854   7.734  0.00  0.00           C  
ATOM   2197 O   LGLY   153      -5.274   2.876   8.372  0.00  0.00           O  
ATOM   2198 N   LGLY   154      -5.732   4.776   7.270  0.00  0.00           N  
ATOM   2199 H   LGLY   154      -5.358   5.539   6.720  0.00  0.00           H  
ATOM   2200 CA  LGLY   154      -7.187   4.665   7.425  0.00  0.00           C  
ATOM   2201 HA2 LGLY   154      -7.443   4.594   8.481  0.00  0.00           H  
ATOM   2202 HA3 LGLY   154      -7.656   5.555   7.009  0.00  0.00           H  
ATOM   2203 C   LGLY   154      -7.758   3.440   6.706  0.00  0.00           C  
ATOM   2204 O   LGLY   154      -8.624   2.754   7.249  0.00  0.00           O  
ATOM   2205 N   LALA   155      -7.233   3.127   5.520  0.00  0.00           N  
ATOM   2206 H   LALA   155      -6.547   3.760   5.118  0.00  0.00           H  
ATOM   2207 CA  LALA   155      -7.593   1.957   4.732  0.00  0.00           C  
ATOM   2208 HA  LALA   155      -8.670   1.962   4.559  0.00  0.00           H  
ATOM   2209 CB  LALA   155      -6.867   2.065   3.384  0.00  0.00           C  
ATOM   2210 HB1 LALA   155      -7.237   2.928   2.829  0.00  0.00           H  
ATOM   2211 HB2 LALA   155      -5.793   2.179   3.536  0.00  0.00           H  
ATOM   2212 HB3 LALA   155      -7.038   1.164   2.800  0.00  0.00           H  
ATOM   2213 C   LALA   155      -7.229   0.660   5.467  0.00  0.00           C  
ATOM   2214 O   LALA   155      -8.076  -0.217   5.658  0.00  0.00           O  
ATOM   2215 N   LALA   156      -5.984   0.554   5.944  0.00  0.00           N  
ATOM   2216 H   LALA   156      -5.326   1.307   5.760  0.00  0.00           H  
ATOM   2217 CA  LALA   156      -5.523  -0.612   6.691  0.00  0.00           C  
ATOM   2218 HA  LALA   156      -5.695  -1.496   6.079  0.00  0.00           H  
ATOM   2219 CB  LALA   156      -4.017  -0.469   6.905  0.00  0.00           C  
ATOM   2220 HB1 LALA   156      -3.612  -1.412   7.262  0.00  0.00           H  
ATOM   2221 HB2 LALA   156      -3.528  -0.225   5.963  0.00  0.00           H  
ATOM   2222 HB3 LALA   156      -3.814   0.319   7.632  0.00  0.00           H  
ATOM   2223 C   LALA   156      -6.292  -0.812   8.013  0.00  0.00           C  
ATOM   2224 O   LALA   156      -6.659  -1.943   8.346  0.00  0.00           O  
ATOM   2225 N   LALA   157      -6.609   0.273   8.728  0.00  0.00           N  
ATOM   2226 H   LALA   157      -6.232   1.172   8.440  0.00  0.00           H  
ATOM   2227 CA  LALA   157      -7.423   0.232   9.942  0.00  0.00           C  
ATOM   2228 HA  LALA   157      -6.984  -0.497  10.624  0.00  0.00           H  
ATOM   2229 CB  LALA   157      -7.363   1.608  10.617  0.00  0.00           C  
ATOM   2230 HB1 LALA   157      -7.788   2.370   9.962  0.00  0.00           H  
ATOM   2231 HB2 LALA   157      -7.923   1.583  11.551  0.00  0.00           H  
ATOM   2232 HB3 LALA   157      -6.327   1.866  10.838  0.00  0.00           H  
ATOM   2233 C   LALA   157      -8.874  -0.211   9.664  0.00  0.00           C  
ATOM   2234 O   LALA   157      -9.396  -1.069  10.378  0.00  0.00           O  
ATOM   2235 N   LALA   158      -9.523   0.306   8.613  0.00  0.00           N  
ATOM   2236 H   LALA   158      -9.061   1.023   8.060  0.00  0.00           H  
ATOM   2237 CA  LALA   158     -10.891  -0.074   8.240  0.00  0.00           C  
ATOM   2238 HA  LALA   158     -11.530   0.054   9.114  0.00  0.00           H  
ATOM   2239 CB  LALA   158     -11.378   0.886   7.147  0.00  0.00           C  
ATOM   2240 HB1 LALA   158     -11.320   1.915   7.503  0.00  0.00           H  
ATOM   2241 HB2 LALA   158     -10.760   0.784   6.253  0.00  0.00           H  
ATOM   2242 HB3 LALA   158     -12.414   0.662   6.892  0.00  0.00           H  
ATOM   2243 C   LALA   158     -11.010  -1.549   7.799  0.00  0.00           C  
ATOM   2244 O   LALA   158     -12.004  -2.213   8.120  0.00  0.00           O  
ATOM   2245 N   LLEU   159      -9.984  -2.077   7.118  0.00  0.00           N  
ATOM   2246 H   LLEU   159      -9.240  -1.448   6.828  0.00  0.00           H  
ATOM   2247 CA  LLEU   159      -9.851  -3.501   6.785  0.00  0.00           C  
ATOM   2248 HA  LLEU   159     -10.748  -3.831   6.261  0.00  0.00           H  
ATOM   2249 CB  LLEU   159      -8.625  -3.696   5.873  0.00  0.00           C  
ATOM   2250 HB2 LLEU   159      -7.781  -3.167   6.316  0.00  0.00           H  
ATOM   2251 HB3 LLEU   159      -8.363  -4.755   5.847  0.00  0.00           H  
ATOM   2252 CG  LLEU   159      -8.812  -3.207   4.428  0.00  0.00           C  
ATOM   2253 HG  LLEU   159      -9.277  -2.222   4.413  0.00  0.00           H  
ATOM   2254 CD1 LLEU   159      -7.445  -3.117   3.755  0.00  0.00           C  
ATOM   2255 HD11LLEU   159      -7.578  -2.799   2.724  0.00  0.00           H  
ATOM   2256 HD12LLEU   159      -6.838  -2.370   4.264  0.00  0.00           H  
ATOM   2257 HD13LLEU   159      -6.941  -4.082   3.785  0.00  0.00           H  
ATOM   2258 CD2 LLEU   159      -9.679  -4.178   3.627  0.00  0.00           C  
ATOM   2259 HD21LLEU   159      -9.691  -3.881   2.578  0.00  0.00           H  
ATOM   2260 HD22LLEU   159      -9.296  -5.191   3.721  0.00  0.00           H  
ATOM   2261 HD23LLEU   159     -10.697  -4.152   4.001  0.00  0.00           H  
ATOM   2262 C   LLEU   159      -9.703  -4.376   8.039  0.00  0.00           C  
ATOM   2263 O   LLEU   159     -10.435  -5.359   8.186  0.00  0.00           O  
ATOM   2264 N   LALA   160      -8.782  -4.016   8.941  0.00  0.00           N  
ATOM   2265 H   LALA   160      -8.203  -3.206   8.737  0.00  0.00           H  
ATOM   2266 CA  LALA   160      -8.488  -4.755  10.174  0.00  0.00           C  
ATOM   2267 HA  LALA   160      -8.285  -5.798   9.926  0.00  0.00           H  
ATOM   2268 CB  LALA   160      -7.224  -4.151  10.794  0.00  0.00           C  
ATOM   2269 HB1 LALA   160      -6.988  -4.666  11.726  0.00  0.00           H  
ATOM   2270 HB2 LALA   160      -6.387  -4.263  10.108  0.00  0.00           H  
ATOM   2271 HB3 LALA   160      -7.375  -3.090  10.993  0.00  0.00           H  
ATOM   2272 C   LALA   160      -9.657  -4.736  11.177  0.00  0.00           C  
ATOM   2273 O   LALA   160      -9.944  -5.743  11.820  0.00  0.00           O  
ATOM   2274 N   LALA   161     -10.383  -3.619  11.273  0.00  0.00           N  
ATOM   2275 H   LALA   161     -10.056  -2.793  10.779  0.00  0.00           H  
ATOM   2276 CA  LALA   161     -11.600  -3.489  12.078  0.00  0.00           C  
ATOM   2277 HA  LALA   161     -11.397  -3.888  13.074  0.00  0.00           H  
ATOM   2278 CB  LALA   161     -11.904  -1.994  12.213  0.00  0.00           C  
ATOM   2279 HB1 LALA   161     -12.764  -1.843  12.865  0.00  0.00           H  
ATOM   2280 HB2 LALA   161     -11.039  -1.490  12.645  0.00  0.00           H  
ATOM   2281 HB3 LALA   161     -12.109  -1.565  11.232  0.00  0.00           H  
ATOM   2282 C   LALA   161     -12.811  -4.263  11.508  0.00  0.00           C  
ATOM   2283 O   LALA   161     -13.887  -4.274  12.119  0.00  0.00           O  
ATOM   2284 N   LGLY   162     -12.678  -4.888  10.332  0.00  0.00           N  
ATOM   2285 H   LGLY   162     -11.768  -4.877   9.887  0.00  0.00           H  
ATOM   2286 CA  LGLY   162     -13.748  -5.637   9.669  0.00  0.00           C  
ATOM   2287 HA2 LGLY   162     -13.309  -6.240   8.879  0.00  0.00           H  
ATOM   2288 HA3 LGLY   162     -14.208  -6.313  10.389  0.00  0.00           H  
ATOM   2289 C   LGLY   162     -14.848  -4.764   9.052  0.00  0.00           C  
ATOM   2290 O   LGLY   162     -15.919  -5.280   8.734  0.00  0.00           O  
ATOM   2291 N   LMET   163     -14.628  -3.451   8.917  0.00  0.00           N  
ATOM   2292 H   LMET   163     -13.696  -3.098   9.104  0.00  0.00           H  
ATOM   2293 CA  LMET   163     -15.641  -2.507   8.422  0.00  0.00           C  
ATOM   2294 HA  LMET   163     -16.608  -2.784   8.845  0.00  0.00           H  
ATOM   2295 CB  LMET   163     -15.320  -1.078   8.889  0.00  0.00           C  
ATOM   2296 HB2 LMET   163     -14.353  -0.762   8.498  0.00  0.00           H  
ATOM   2297 HB3 LMET   163     -16.089  -0.407   8.502  0.00  0.00           H  
ATOM   2298 CG  LMET   163     -15.317  -0.985  10.420  0.00  0.00           C  
ATOM   2299 HG2 LMET   163     -16.196  -1.512  10.791  0.00  0.00           H  
ATOM   2300 HG3 LMET   163     -14.435  -1.490  10.812  0.00  0.00           H  
ATOM   2301 SD  LMET   163     -15.385   0.693  11.097  0.00  0.00           S  
ATOM   2302 CE  LMET   163     -13.760   1.352  10.632  0.00  0.00           C  
ATOM   2303 HE1 LMET   163     -13.653   1.347   9.548  0.00  0.00           H  
ATOM   2304 HE2 LMET   163     -13.671   2.378  10.991  0.00  0.00           H  
ATOM   2305 HE3 LMET   163     -12.972   0.750  11.084  0.00  0.00           H  
ATOM   2306 C   LMET   163     -15.804  -2.565   6.899  0.00  0.00           C  
ATOM   2307 O   LMET   163     -16.934  -2.500   6.412  0.00  0.00           O  
ATOM   2308 N   LVAL   164     -14.707  -2.760   6.159  0.00  0.00           N  
ATOM   2309 H   LVAL   164     -13.814  -2.824   6.633  0.00  0.00           H  
ATOM   2310 CA  LVAL   164     -14.708  -2.959   4.697  0.00  0.00           C  
ATOM   2311 HA  LVAL   164     -15.741  -3.088   4.382  0.00  0.00           H  
ATOM   2312 CB  LVAL   164     -14.160  -1.734   3.935  0.00  0.00           C  
ATOM   2313 HB  LVAL   164     -14.229  -1.950   2.868  0.00  0.00           H  
ATOM   2314 CG1 LVAL   164     -15.015  -0.495   4.205  0.00  0.00           C  
ATOM   2315 HG11LVAL   164     -16.061  -0.715   3.997  0.00  0.00           H  
ATOM   2316 HG12LVAL   164     -14.911  -0.174   5.241  0.00  0.00           H  
ATOM   2317 HG13LVAL   164     -14.681   0.313   3.556  0.00  0.00           H  
ATOM   2318 CG2 LVAL   164     -12.696  -1.404   4.249  0.00  0.00           C  
ATOM   2319 HG21LVAL   164     -12.400  -0.502   3.710  0.00  0.00           H  
ATOM   2320 HG22LVAL   164     -12.562  -1.239   5.315  0.00  0.00           H  
ATOM   2321 HG23LVAL   164     -12.048  -2.214   3.921  0.00  0.00           H  
ATOM   2322 C   LVAL   164     -13.935  -4.226   4.305  0.00  0.00           C  
ATOM   2323 O   LVAL   164     -12.954  -4.560   4.972  0.00  0.00           O  
ATOM   2324 N   LPRO   165     -14.335  -4.946   3.239  0.00  0.00           N  
ATOM   2325 CD  LPRO   165     -15.619  -4.817   2.567  0.00  0.00           C  
ATOM   2326 HD2 LPRO   165     -15.731  -3.816   2.157  0.00  0.00           H  
ATOM   2327 HD3 LPRO   165     -16.422  -5.026   3.276  0.00  0.00           H  
ATOM   2328 CG  LPRO   165     -15.636  -5.867   1.456  0.00  0.00           C  
ATOM   2329 HG2 LPRO   165     -15.254  -5.433   0.530  0.00  0.00           H  
ATOM   2330 HG3 LPRO   165     -16.634  -6.279   1.305  0.00  0.00           H  
ATOM   2331 CB  LPRO   165     -14.658  -6.919   1.977  0.00  0.00           C  
ATOM   2332 HB2 LPRO   165     -14.246  -7.527   1.172  0.00  0.00           H  
ATOM   2333 HB3 LPRO   165     -15.161  -7.552   2.708  0.00  0.00           H  
ATOM   2334 CA  LPRO   165     -13.590  -6.076   2.680  0.00  0.00           C  
ATOM   2335 HA  LPRO   165     -13.128  -6.663   3.472  0.00  0.00           H  
ATOM   2336 C   LPRO   165     -12.490  -5.663   1.686  0.00  0.00           C  
ATOM   2337 O   LPRO   165     -11.655  -6.493   1.338  0.00  0.00           O  
ATOM   2338 N   LLEU   166     -12.485  -4.422   1.190  0.00  0.00           N  
ATOM   2339 H   LLEU   166     -13.167  -3.758   1.523  0.00  0.00           H  
ATOM   2340 CA  LLEU   166     -11.582  -3.964   0.131  0.00  0.00           C  
ATOM   2341 HA  LLEU   166     -10.630  -4.487   0.235  0.00  0.00           H  
ATOM   2342 CB  LLEU   166     -12.210  -4.332  -1.233  0.00  0.00           C  
ATOM   2343 HB2 LLEU   166     -12.398  -5.406  -1.250  0.00  0.00           H  
ATOM   2344 HB3 LLEU   166     -13.174  -3.827  -1.305  0.00  0.00           H  
ATOM   2345 CG  LLEU   166     -11.385  -3.969  -2.484  0.00  0.00           C  
ATOM   2346 HG  LLEU   166     -11.181  -2.900  -2.494  0.00  0.00           H  
ATOM   2347 CD1 LLEU   166     -10.059  -4.729  -2.555  0.00  0.00           C  
ATOM   2348 HD11LLEU   166     -10.238  -5.804  -2.598  0.00  0.00           H  
ATOM   2349 HD12LLEU   166      -9.504  -4.411  -3.435  0.00  0.00           H  
ATOM   2350 HD13LLEU   166      -9.451  -4.504  -1.684  0.00  0.00           H  
ATOM   2351 CD2 LLEU   166     -12.181  -4.311  -3.746  0.00  0.00           C  
ATOM   2352 HD21LLEU   166     -11.619  -4.007  -4.628  0.00  0.00           H  
ATOM   2353 HD22LLEU   166     -12.377  -5.382  -3.789  0.00  0.00           H  
ATOM   2354 HD23LLEU   166     -13.129  -3.773  -3.736  0.00  0.00           H  
ATOM   2355 C   LLEU   166     -11.302  -2.460   0.266  0.00  0.00           C  
ATOM   2356 O   LLEU   166     -12.167  -1.705   0.707  0.00  0.00           O  
ATOM   2357 N   LGLU   167     -10.104  -2.049  -0.139  0.00  0.00           N  
ATOM   2358 H   LGLU   167      -9.430  -2.753  -0.424  0.00  0.00           H  
ATOM   2359 CA  LGLU   167      -9.611  -0.666  -0.166  0.00  0.00           C  
ATOM   2360 HA  LGLU   167     -10.429   0.013  -0.414  0.00  0.00           H  
ATOM   2361 CB  LGLU   167      -9.059  -0.306   1.229  0.00  0.00           C  
ATOM   2362 HB2 LGLU   167      -9.010  -1.205   1.844  0.00  0.00           H  
ATOM   2363 HB3 LGLU   167      -8.039   0.067   1.146  0.00  0.00           H  
ATOM   2364 CG  LGLU   167      -9.936   0.718   1.967  0.00  0.00           C  
ATOM   2365 HG2 LGLU   167     -10.982   0.425   1.878  0.00  0.00           H  
ATOM   2366 HG3 LGLU   167      -9.680   0.675   3.026  0.00  0.00           H  
ATOM   2367 CD  LGLU   167      -9.768   2.165   1.480  0.00  0.00           C  
ATOM   2368 OE1 LGLU   167      -8.975   2.417   0.545  0.00  0.00           O  
ATOM   2369 OE2 LGLU   167     -10.439   3.055   2.060  0.00  0.00           O  
ATOM   2370 C   LGLU   167      -8.536  -0.511  -1.263  0.00  0.00           C  
ATOM   2371 O   LGLU   167      -8.109  -1.499  -1.875  0.00  0.00           O  
ATOM   2372 N   LTYR   168      -8.091   0.720  -1.533  0.00  0.00           N  
ATOM   2373 H   LTYR   168      -8.411   1.490  -0.940  0.00  0.00           H  
ATOM   2374 CA  LTYR   168      -7.098   1.016  -2.572  0.00  0.00           C  
ATOM   2375 HA  LTYR   168      -6.463   0.138  -2.689  0.00  0.00           H  
ATOM   2376 CB  LTYR   168      -7.805   1.264  -3.918  0.00  0.00           C  
ATOM   2377 HB2 LTYR   168      -8.811   0.842  -3.882  0.00  0.00           H  
ATOM   2378 HB3 LTYR   168      -7.921   2.336  -4.075  0.00  0.00           H  
ATOM   2379 CG  LTYR   168      -7.094   0.669  -5.119  0.00  0.00           C  
ATOM   2380 CD1 LTYR   168      -5.997   1.338  -5.695  0.00  0.00           C  
ATOM   2381 HD1 LTYR   168      -5.645   2.267  -5.267  0.00  0.00           H  
ATOM   2382 CE1 LTYR   168      -5.370   0.800  -6.835  0.00  0.00           C  
ATOM   2383 HE1 LTYR   168      -4.541   1.305  -7.296  0.00  0.00           H  
ATOM   2384 CZ  LTYR   168      -5.828  -0.407  -7.399  0.00  0.00           C  
ATOM   2385 OH  LTYR   168      -5.198  -0.913  -8.491  0.00  0.00           O  
ATOM   2386 HH  LTYR   168      -5.804  -1.409  -9.066  0.00  0.00           H  
ATOM   2387 CE2 LTYR   168      -6.923  -1.082  -6.820  0.00  0.00           C  
ATOM   2388 HE2 LTYR   168      -7.270  -2.009  -7.248  0.00  0.00           H  
ATOM   2389 CD2 LTYR   168      -7.550  -0.543  -5.677  0.00  0.00           C  
ATOM   2390 HD2 LTYR   168      -8.385  -1.059  -5.222  0.00  0.00           H  
ATOM   2391 C   LTYR   168      -6.189   2.185  -2.161  0.00  0.00           C  
ATOM   2392 O   LTYR   168      -6.656   3.278  -1.840  0.00  0.00           O  
ATOM   2393 N   LGLY   169      -4.877   1.947  -2.179  0.00  0.00           N  
ATOM   2394 H   LGLY   169      -4.561   1.053  -2.539  0.00  0.00           H  
ATOM   2395 CA  LGLY   169      -3.854   2.858  -1.665  0.00  0.00           C  
ATOM   2396 HA2 LGLY   169      -4.324   3.731  -1.215  0.00  0.00           H  
ATOM   2397 HA3 LGLY   169      -3.307   2.349  -0.872  0.00  0.00           H  
ATOM   2398 C   HGLY   169      -2.847   3.350  -2.706  0.00  0.00           C  
ATOM   2399 O   HGLY   169      -3.020   3.122  -3.900  0.00  0.00           O  
ATOM   2400 N   HSER   170      -1.779   4.047  -2.230  0.00  0.00           N  
ATOM   2401 H   HSER   170      -1.631   4.136  -1.231  0.00  0.00           H  
ATOM   2402 CA  HSER   170      -0.770   4.614  -3.097  0.00  0.00           C  
ATOM   2403 HA  HSER   170      -0.696   3.998  -3.993  0.00  0.00           H  
ATOM   2404 CB  HSER   170      -1.174   6.029  -3.563  0.00  0.00           C  
ATOM   2405 HB2 HSER   170      -0.351   6.473  -4.142  0.00  0.00           H  
ATOM   2406 HB3 HSER   170      -2.040   5.912  -4.219  0.00  0.00           H  
ATOM   2407 OG  HSER   170      -1.526   6.867  -2.468  0.00  0.00           O  
ATOM   2408 HG  HSER   170      -2.399   7.271  -2.680  0.00  0.00           H  
ATOM   2409 C   HSER   170       0.561   4.576  -2.342  0.00  0.00           C  
ATOM   2410 O   HSER   170       0.563   4.638  -1.112  0.00  0.00           O  
ATOM   2411 N   HASP   171       1.702   4.457  -3.086  0.00  0.00           N  
ATOM   2412 H   HASP   171       1.615   4.253  -4.083  0.00  0.00           H  
ATOM   2413 CA  HASP   171       2.979   4.138  -2.441  0.00  0.00           C  
ATOM   2414 HA  HASP   171       2.955   4.595  -1.451  0.00  0.00           H  
ATOM   2415 CB  LASP   171       3.084   2.603  -2.216  0.00  0.00           C  
ATOM   2416 HB2 LASP   171       2.149   2.261  -1.782  0.00  0.00           H  
ATOM   2417 HB3 LASP   171       3.197   2.101  -3.178  0.00  0.00           H  
ATOM   2418 CG  LASP   171       4.221   2.155  -1.284  0.00  0.00           C  
ATOM   2419 OD1 LASP   171       5.338   2.714  -1.341  0.00  0.00           O  
ATOM   2420 OD2 LASP   171       4.005   1.221  -0.476  0.00  0.00           O  
ATOM   2421 C   HASP   171       4.216   4.634  -3.220  0.00  0.00           C  
ATOM   2422 O   HASP   171       4.560   4.142  -4.304  0.00  0.00           O  
ATOM   2423 N   HILE   172       4.925   5.581  -2.554  0.00  0.00           N  
ATOM   2424 H   HILE   172       4.479   6.065  -1.777  0.00  0.00           H  
ATOM   2425 CA  HILE   172       6.314   5.904  -2.872  0.00  0.00           C  
ATOM   2426 HA  HILE   172       6.654   5.115  -3.546  0.00  0.00           H  
ATOM   2427 CB  LILE   172       6.453   7.235  -3.655  0.00  0.00           C  
ATOM   2428 HB  LILE   172       5.710   7.219  -4.448  0.00  0.00           H  
ATOM   2429 CG2 LILE   172       6.180   8.479  -2.790  0.00  0.00           C  
ATOM   2430 HG21LILE   172       6.168   9.377  -3.408  0.00  0.00           H  
ATOM   2431 HG22LILE   172       5.203   8.401  -2.323  0.00  0.00           H  
ATOM   2432 HG23LILE   172       6.942   8.588  -2.018  0.00  0.00           H  
ATOM   2433 CG1 LILE   172       7.846   7.305  -4.324  0.00  0.00           C  
ATOM   2434 HG12LILE   172       8.625   7.318  -3.563  0.00  0.00           H  
ATOM   2435 HG13LILE   172       7.982   6.410  -4.934  0.00  0.00           H  
ATOM   2436 CD1 LILE   172       8.057   8.521  -5.229  0.00  0.00           C  
ATOM   2437 HD11LILE   172       7.242   8.595  -5.948  0.00  0.00           H  
ATOM   2438 HD12LILE   172       8.105   9.431  -4.632  0.00  0.00           H  
ATOM   2439 HD13LILE   172       9.001   8.412  -5.762  0.00  0.00           H  
ATOM   2440 C   HILE   172       7.245   5.816  -1.642  0.00  0.00           C  
ATOM   2441 O   HILE   172       8.419   5.477  -1.789  0.00  0.00           O  
ATOM   2442 N   HGLY   173       6.713   6.145  -0.437  0.00  0.00           N  
ATOM   2443 H   HGLY   173       5.791   6.583  -0.368  0.00  0.00           H  
ATOM   2444 CA  HGLY   173       7.492   6.075   0.780  0.00  0.00           C  
ATOM   2445 HA2 HGLY   173       8.552   6.010   0.524  0.00  0.00           H  
ATOM   2446 HA3 HGLY   173       7.338   6.975   1.377  0.00  0.00           H  
ATOM   2447 C   HGLY   173       7.152   4.891   1.671  0.00  0.00           C  
ATOM   2448 O   HGLY   173       7.475   4.876   2.850  0.00  0.00           O  
ATOM   2449 N   HGLY   174       6.500   3.837   1.084  0.00  0.00           N  
ATOM   2450 H   HGLY   174       6.223   3.893   0.105  0.00  0.00           H  
ATOM   2451 CA  HGLY   174       6.028   2.721   1.868  0.00  0.00           C  
ATOM   2452 HA2 HGLY   174       6.308   1.761   1.416  0.00  0.00           H  
ATOM   2453 HA3 HGLY   174       6.523   2.775   2.839  0.00  0.00           H  
ATOM   2454 C   HGLY   174       4.526   2.710   2.141  0.00  0.00           C  
ATOM   2455 O   HGLY   174       4.031   1.814   2.835  0.00  0.00           O  
ATOM   2456 N   HSER   175       3.811   3.728   1.632  0.00  0.00           N  
ATOM   2457 H   HSER   175       4.332   4.475   1.186  0.00  0.00           H  
ATOM   2458 CA  HSER   175       2.469   4.067   2.081  0.00  0.00           C  
ATOM   2459 HA  HSER   175       2.491   4.262   3.162  0.00  0.00           H  
ATOM   2460 CB  HSER   175       2.028   5.383   1.340  0.00  0.00           C  
ATOM   2461 HB2 HSER   175       2.438   5.287   0.318  0.00  0.00           H  
ATOM   2462 HB3 HSER   175       0.934   5.318   1.223  0.00  0.00           H  
ATOM   2463 OG  HSER   175       2.434   6.520   1.969  0.00  0.00           O  
ATOM   2464 HG  HSER   175       1.188   7.372   1.809  0.00  0.00           H  
ATOM   2465 C   HSER   175       1.410   3.016   1.879  0.00  0.00           C  
ATOM   2466 O   HSER   175       0.363   3.138   2.521  0.00  0.00           O  
ATOM   2467 N   HILE   176       1.530   2.025   0.939  0.00  0.00           N  
ATOM   2468 H   HILE   176       2.448   1.858   0.519  0.00  0.00           H  
ATOM   2469 CA  LILE   176       0.622   0.858   1.003  0.00  0.00           C  
ATOM   2470 HA  LILE   176      -0.376   1.166   1.320  0.00  0.00           H  
ATOM   2471 CB  LILE   176       0.484   0.189  -0.391  0.00  0.00           C  
ATOM   2472 HB  LILE   176       1.480   0.089  -0.826  0.00  0.00           H  
ATOM   2473 CG2 LILE   176      -0.136  -1.220  -0.313  0.00  0.00           C  
ATOM   2474 HG21LILE   176       0.546  -1.913   0.179  0.00  0.00           H  
ATOM   2475 HG22LILE   176      -1.077  -1.183   0.236  0.00  0.00           H  
ATOM   2476 HG23LILE   176      -0.333  -1.603  -1.312  0.00  0.00           H  
ATOM   2477 CG1 LILE   176      -0.380   1.073  -1.314  0.00  0.00           C  
ATOM   2478 HG12LILE   176      -1.427   0.995  -1.021  0.00  0.00           H  
ATOM   2479 HG13LILE   176      -0.081   2.109  -1.186  0.00  0.00           H  
ATOM   2480 CD1 LILE   176      -0.246   0.733  -2.805  0.00  0.00           C  
ATOM   2481 HD11LILE   176      -0.744  -0.210  -3.023  0.00  0.00           H  
ATOM   2482 HD12LILE   176      -0.718   1.514  -3.399  0.00  0.00           H  
ATOM   2483 HD13LILE   176       0.804   0.666  -3.087  0.00  0.00           H  
ATOM   2484 C   LILE   176       1.132  -0.152   2.044  0.00  0.00           C  
ATOM   2485 O   LILE   176       0.359  -0.714   2.822  0.00  0.00           O  
ATOM   2486 N   LARG   177       2.446  -0.398   2.056  0.00  0.00           N  
ATOM   2487 H   LARG   177       3.051   0.237   1.537  0.00  0.00           H  
ATOM   2488 CA  LARG   177       3.070  -1.553   2.716  0.00  0.00           C  
ATOM   2489 HA  LARG   177       2.462  -2.438   2.527  0.00  0.00           H  
ATOM   2490 CB  LARG   177       4.463  -1.759   2.100  0.00  0.00           C  
ATOM   2491 HB2 LARG   177       5.037  -0.837   2.209  0.00  0.00           H  
ATOM   2492 HB3 LARG   177       4.981  -2.551   2.642  0.00  0.00           H  
ATOM   2493 CG  LARG   177       4.398  -2.161   0.614  0.00  0.00           C  
ATOM   2494 HG2 LARG   177       4.049  -3.192   0.544  0.00  0.00           H  
ATOM   2495 HG3 LARG   177       3.701  -1.527   0.066  0.00  0.00           H  
ATOM   2496 CD  LARG   177       5.779  -2.055  -0.039  0.00  0.00           C  
ATOM   2497 HD2 LARG   177       6.510  -2.518   0.624  0.00  0.00           H  
ATOM   2498 HD3 LARG   177       5.764  -2.611  -0.978  0.00  0.00           H  
ATOM   2499 NE  LARG   177       6.153  -0.653  -0.318  0.00  0.00           N  
ATOM   2500 HE  LARG   177       5.406   0.046  -0.343  0.00  0.00           H  
ATOM   2501 CZ  LARG   177       7.370  -0.204  -0.567  0.00  0.00           C  
ATOM   2502 NH1 LARG   177       8.417  -0.980  -0.525  0.00  0.00           N  
ATOM   2503 HH11LARG   177       8.330  -1.955  -0.264  0.00  0.00           H  
ATOM   2504 HH12LARG   177       9.339  -0.572  -0.642  0.00  0.00           H  
ATOM   2505 NH2 LARG   177       7.564   1.042  -0.875  0.00  0.00           N  
ATOM   2506 HH21LARG   177       6.764   1.673  -0.986  0.00  0.00           H  
ATOM   2507 HH22LARG   177       8.479   1.363  -1.163  0.00  0.00           H  
ATOM   2508 C   LARG   177       3.154  -1.405   4.235  0.00  0.00           C  
ATOM   2509 O   LARG   177       2.812  -2.349   4.949  0.00  0.00           O  
ATOM   2510 N   LVAL   178       3.582  -0.237   4.716  0.00  0.00           N  
ATOM   2511 H   LVAL   178       3.816   0.474   4.028  0.00  0.00           H  
ATOM   2512 CA  LVAL   178       3.757   0.115   6.137  0.00  0.00           C  
ATOM   2513 HA  LVAL   178       4.400  -0.640   6.588  0.00  0.00           H  
ATOM   2514 CB  LVAL   178       4.487   1.470   6.291  0.00  0.00           C  
ATOM   2515 HB  LVAL   178       3.960   2.234   5.719  0.00  0.00           H  
ATOM   2516 CG1 LVAL   178       4.572   1.937   7.751  0.00  0.00           C  
ATOM   2517 HG11LVAL   178       5.175   2.843   7.814  0.00  0.00           H  
ATOM   2518 HG12LVAL   178       3.580   2.165   8.141  0.00  0.00           H  
ATOM   2519 HG13LVAL   178       5.030   1.164   8.369  0.00  0.00           H  
ATOM   2520 CG2 LVAL   178       5.921   1.370   5.756  0.00  0.00           C  
ATOM   2521 HG21LVAL   178       6.486   0.631   6.324  0.00  0.00           H  
ATOM   2522 HG22LVAL   178       5.914   1.083   4.705  0.00  0.00           H  
ATOM   2523 HG23LVAL   178       6.414   2.339   5.841  0.00  0.00           H  
ATOM   2524 C   LVAL   178       2.444   0.082   6.932  0.00  0.00           C  
ATOM   2525 O   LVAL   178       2.422  -0.595   7.957  0.00  0.00           O  
ATOM   2526 N   LPRO   179       1.330   0.715   6.508  0.00  0.00           N  
ATOM   2527 CD  LPRO   179       1.184   1.643   5.395  0.00  0.00           C  
ATOM   2528 HD2 LPRO   179       1.584   1.251   4.463  0.00  0.00           H  
ATOM   2529 HD3 LPRO   179       1.677   2.580   5.646  0.00  0.00           H  
ATOM   2530 CG  LPRO   179      -0.314   1.884   5.244  0.00  0.00           C  
ATOM   2531 HG2 LPRO   179      -0.744   1.153   4.558  0.00  0.00           H  
ATOM   2532 HG3 LPRO   179      -0.522   2.898   4.912  0.00  0.00           H  
ATOM   2533 CB  LPRO   179      -0.853   1.655   6.647  0.00  0.00           C  
ATOM   2534 HB2 LPRO   179      -1.891   1.333   6.626  0.00  0.00           H  
ATOM   2535 HB3 LPRO   179      -0.755   2.575   7.221  0.00  0.00           H  
ATOM   2536 CA  LPRO   179       0.066   0.593   7.237  0.00  0.00           C  
ATOM   2537 HA  LPRO   179       0.220   0.809   8.292  0.00  0.00           H  
ATOM   2538 C   LPRO   179      -0.533  -0.814   7.158  0.00  0.00           C  
ATOM   2539 O   LPRO   179      -1.076  -1.293   8.153  0.00  0.00           O  
ATOM   2540 N   LALA   180      -0.355  -1.531   6.042  0.00  0.00           N  
ATOM   2541 H   LALA   180       0.063  -1.095   5.231  0.00  0.00           H  
ATOM   2542 CA  LALA   180      -0.688  -2.954   5.979  0.00  0.00           C  
ATOM   2543 HA  LALA   180      -1.743  -3.066   6.223  0.00  0.00           H  
ATOM   2544 CB  LALA   180      -0.482  -3.446   4.541  0.00  0.00           C  
ATOM   2545 HB1 LALA   180      -1.148  -2.906   3.868  0.00  0.00           H  
ATOM   2546 HB2 LALA   180       0.546  -3.286   4.225  0.00  0.00           H  
ATOM   2547 HB3 LALA   180      -0.708  -4.509   4.476  0.00  0.00           H  
ATOM   2548 C   LALA   180       0.104  -3.774   7.023  0.00  0.00           C  
ATOM   2549 O   LALA   180      -0.474  -4.631   7.684  0.00  0.00           O  
ATOM   2550 N   LHIE   181       1.385  -3.455   7.251  0.00  0.00           N  
ATOM   2551 H   LHIE   181       1.803  -2.740   6.668  0.00  0.00           H  
ATOM   2552 CA  LHIE   181       2.220  -4.042   8.313  0.00  0.00           C  
ATOM   2553 HA  LHIE   181       2.101  -5.120   8.306  0.00  0.00           H  
ATOM   2554 CB  LHIE   181       3.695  -3.731   7.999  0.00  0.00           C  
ATOM   2555 HB2 LHIE   181       3.985  -4.292   7.112  0.00  0.00           H  
ATOM   2556 HB3 LHIE   181       3.797  -2.676   7.760  0.00  0.00           H  
ATOM   2557 CG  LHIE   181       4.677  -4.044   9.100  0.00  0.00           C  
ATOM   2558 ND1 LHIE   181       4.893  -5.298   9.671  0.00  0.00           N  
ATOM   2559 CE1 LHIE   181       5.837  -5.111  10.608  0.00  0.00           C  
ATOM   2560 HE1 LHIE   181       6.216  -5.883  11.264  0.00  0.00           H  
ATOM   2561 NE2 LHIE   181       6.224  -3.825  10.647  0.00  0.00           N  
ATOM   2562 HE2 LHIE   181       6.873  -3.437  11.330  0.00  0.00           H  
ATOM   2563 CD2 LHIE   181       5.508  -3.138   9.691  0.00  0.00           C  
ATOM   2564 HD2 LHIE   181       5.565  -2.084   9.462  0.00  0.00           H  
ATOM   2565 C   LHIE   181       1.806  -3.623   9.733  0.00  0.00           C  
ATOM   2566 O   LHIE   181       1.795  -4.459  10.632  0.00  0.00           O  
ATOM   2567 N   LPHE   182       1.426  -2.364   9.961  0.00  0.00           N  
ATOM   2568 H   LPHE   182       1.510  -1.691   9.207  0.00  0.00           H  
ATOM   2569 CA  LPHE   182       1.034  -1.882  11.295  0.00  0.00           C  
ATOM   2570 HA  LPHE   182       1.692  -2.333  12.038  0.00  0.00           H  
ATOM   2571 CB  LPHE   182       1.215  -0.358  11.380  0.00  0.00           C  
ATOM   2572 HB2 LPHE   182       0.769   0.104  10.498  0.00  0.00           H  
ATOM   2573 HB3 LPHE   182       0.652  -0.002  12.243  0.00  0.00           H  
ATOM   2574 CG  LPHE   182       2.642   0.160  11.538  0.00  0.00           C  
ATOM   2575 CD1 LPHE   182       3.776  -0.669  11.387  0.00  0.00           C  
ATOM   2576 HD1 LPHE   182       3.672  -1.713  11.142  0.00  0.00           H  
ATOM   2577 CE1 LPHE   182       5.070  -0.156  11.582  0.00  0.00           C  
ATOM   2578 HE1 LPHE   182       5.929  -0.807  11.488  0.00  0.00           H  
ATOM   2579 CZ  LPHE   182       5.246   1.195  11.914  0.00  0.00           C  
ATOM   2580 HZ  LPHE   182       6.242   1.587  12.051  0.00  0.00           H  
ATOM   2581 CE2 LPHE   182       4.125   2.025  12.080  0.00  0.00           C  
ATOM   2582 HE2 LPHE   182       4.252   3.062  12.346  0.00  0.00           H  
ATOM   2583 CD2 LPHE   182       2.831   1.505  11.904  0.00  0.00           C  
ATOM   2584 HD2 LPHE   182       1.976   2.142  12.065  0.00  0.00           H  
ATOM   2585 C   LPHE   182      -0.383  -2.308  11.711  0.00  0.00           C  
ATOM   2586 O   LPHE   182      -0.612  -2.543  12.895  0.00  0.00           O  
ATOM   2587 N   LCYS   183      -1.325  -2.450  10.774  0.00  0.00           N  
ATOM   2588 H   LCYS   183      -1.111  -2.155   9.827  0.00  0.00           H  
ATOM   2589 CA  LCYS   183      -2.662  -2.999  11.044  0.00  0.00           C  
ATOM   2590 HA  LCYS   183      -2.893  -2.856  12.101  0.00  0.00           H  
ATOM   2591 CB  LCYS   183      -3.707  -2.204  10.253  0.00  0.00           C  
ATOM   2592 HB2 LCYS   183      -3.477  -2.255   9.192  0.00  0.00           H  
ATOM   2593 HB3 LCYS   183      -4.692  -2.641  10.418  0.00  0.00           H  
ATOM   2594 SG  LCYS   183      -3.742  -0.471  10.811  0.00  0.00           S  
ATOM   2595 HG  LCYS   183      -2.644  -0.035  10.169  0.00  0.00           H  
ATOM   2596 C   LCYS   183      -2.771  -4.520  10.793  0.00  0.00           C  
ATOM   2597 O   LCYS   183      -3.808  -5.119  11.091  0.00  0.00           O  
ATOM   2598 N   LGLY   184      -1.715  -5.166  10.286  0.00  0.00           N  
ATOM   2599 H   LGLY   184      -0.901  -4.625  10.026  0.00  0.00           H  
ATOM   2600 CA  LGLY   184      -1.639  -6.617  10.090  0.00  0.00           C  
ATOM   2601 HA2 LGLY   184      -0.613  -6.869   9.828  0.00  0.00           H  
ATOM   2602 HA3 LGLY   184      -1.893  -7.125  11.021  0.00  0.00           H  
ATOM   2603 C   LGLY   184      -2.548  -7.159   8.983  0.00  0.00           C  
ATOM   2604 O   LGLY   184      -3.200  -8.179   9.183  0.00  0.00           O  
ATOM   2605 N   LVAL   185      -2.637  -6.474   7.843  0.00  0.00           N  
ATOM   2606 H   LVAL   185      -1.999  -5.693   7.732  0.00  0.00           H  
ATOM   2607 CA  LVAL   185      -3.491  -6.827   6.689  0.00  0.00           C  
ATOM   2608 HA  LVAL   185      -3.923  -7.814   6.861  0.00  0.00           H  
ATOM   2609 CB  LVAL   185      -4.674  -5.843   6.541  0.00  0.00           C  
ATOM   2610 HB  LVAL   185      -5.274  -6.156   5.690  0.00  0.00           H  
ATOM   2611 CG1 LVAL   185      -5.593  -5.887   7.766  0.00  0.00           C  
ATOM   2612 HG11LVAL   185      -5.933  -6.909   7.938  0.00  0.00           H  
ATOM   2613 HG12LVAL   185      -5.060  -5.539   8.650  0.00  0.00           H  
ATOM   2614 HG13LVAL   185      -6.459  -5.248   7.600  0.00  0.00           H  
ATOM   2615 CG2 LVAL   185      -4.237  -4.396   6.292  0.00  0.00           C  
ATOM   2616 HG21LVAL   185      -5.119  -3.772   6.151  0.00  0.00           H  
ATOM   2617 HG22LVAL   185      -3.673  -4.021   7.147  0.00  0.00           H  
ATOM   2618 HG23LVAL   185      -3.625  -4.340   5.392  0.00  0.00           H  
ATOM   2619 C   LVAL   185      -2.664  -6.951   5.401  0.00  0.00           C  
ATOM   2620 O   LVAL   185      -1.450  -6.754   5.420  0.00  0.00           O  
ATOM   2621 N   LTRP   186      -3.295  -7.321   4.284  0.00  0.00           N  
ATOM   2622 H   LTRP   186      -4.308  -7.374   4.283  0.00  0.00           H  
ATOM   2623 CA  LTRP   186      -2.636  -7.508   2.988  0.00  0.00           C  
ATOM   2624 HA  LTRP   186      -1.596  -7.783   3.158  0.00  0.00           H  
ATOM   2625 CB  LTRP   186      -3.303  -8.662   2.216  0.00  0.00           C  
ATOM   2626 HB2 LTRP   186      -4.319  -8.377   1.942  0.00  0.00           H  
ATOM   2627 HB3 LTRP   186      -2.748  -8.791   1.290  0.00  0.00           H  
ATOM   2628 CG  LTRP   186      -3.354 -10.012   2.875  0.00  0.00           C  
ATOM   2629 CD1 LTRP   186      -4.052 -10.333   3.987  0.00  0.00           C  
ATOM   2630 HD1 LTRP   186      -4.668  -9.646   4.552  0.00  0.00           H  
ATOM   2631 NE1 LTRP   186      -3.853 -11.662   4.304  0.00  0.00           N  
ATOM   2632 HE1 LTRP   186      -4.264 -12.106   5.126  0.00  0.00           H  
ATOM   2633 CE2 LTRP   186      -2.999 -12.270   3.409  0.00  0.00           C  
ATOM   2634 CZ2 LTRP   186      -2.475 -13.567   3.308  0.00  0.00           C  
ATOM   2635 HZ2 LTRP   186      -2.743 -14.319   4.029  0.00  0.00           H  
ATOM   2636 CH2 LTRP   186      -1.606 -13.880   2.251  0.00  0.00           C  
ATOM   2637 HH2 LTRP   186      -1.194 -14.877   2.169  0.00  0.00           H  
ATOM   2638 CZ3 LTRP   186      -1.286 -12.898   1.299  0.00  0.00           C  
ATOM   2639 HZ3 LTRP   186      -0.627 -13.145   0.480  0.00  0.00           H  
ATOM   2640 CE3 LTRP   186      -1.830 -11.601   1.400  0.00  0.00           C  
ATOM   2641 HE3 LTRP   186      -1.589 -10.856   0.659  0.00  0.00           H  
ATOM   2642 CD2 LTRP   186      -2.680 -11.245   2.470  0.00  0.00           C  
ATOM   2643 C   LTRP   186      -2.666  -6.207   2.165  0.00  0.00           C  
ATOM   2644 O   LTRP   186      -3.715  -5.569   2.052  0.00  0.00           O  
ATOM   2645 N   LGLY   187      -1.549  -5.824   1.540  0.00  0.00           N  
ATOM   2646 H   LGLY   187      -0.701  -6.364   1.694  0.00  0.00           H  
ATOM   2647 CA  LGLY   187      -1.476  -4.630   0.685  0.00  0.00           C  
ATOM   2648 HA2 LGLY   187      -2.413  -4.518   0.140  0.00  0.00           H  
ATOM   2649 HA3 LGLY   187      -1.341  -3.747   1.309  0.00  0.00           H  
ATOM   2650 C   LGLY   187      -0.331  -4.683  -0.327  0.00  0.00           C  
ATOM   2651 O   LGLY   187       0.812  -4.962   0.039  0.00  0.00           O  
ATOM   2652 N   LLEU   188      -0.631  -4.421  -1.603  0.00  0.00           N  
ATOM   2653 H   LLEU   188      -1.582  -4.137  -1.824  0.00  0.00           H  
ATOM   2654 CA  LLEU   188       0.298  -4.619  -2.722  0.00  0.00           C  
ATOM   2655 HA  LLEU   188       1.170  -5.171  -2.368  0.00  0.00           H  
ATOM   2656 CB  LLEU   188      -0.410  -5.502  -3.767  0.00  0.00           C  
ATOM   2657 HB2 LLEU   188      -0.643  -6.462  -3.305  0.00  0.00           H  
ATOM   2658 HB3 LLEU   188      -1.353  -5.021  -4.035  0.00  0.00           H  
ATOM   2659 CG  LLEU   188       0.379  -5.763  -5.065  0.00  0.00           C  
ATOM   2660 HG  LLEU   188       0.615  -4.819  -5.555  0.00  0.00           H  
ATOM   2661 CD1 LLEU   188       1.675  -6.534  -4.818  0.00  0.00           C  
ATOM   2662 HD11LLEU   188       2.351  -5.943  -4.205  0.00  0.00           H  
ATOM   2663 HD12LLEU   188       1.463  -7.481  -4.323  0.00  0.00           H  
ATOM   2664 HD13LLEU   188       2.170  -6.732  -5.770  0.00  0.00           H  
ATOM   2665 CD2 LLEU   188      -0.490  -6.590  -6.009  0.00  0.00           C  
ATOM   2666 HD21LLEU   188      -1.419  -6.059  -6.215  0.00  0.00           H  
ATOM   2667 HD22LLEU   188       0.039  -6.751  -6.948  0.00  0.00           H  
ATOM   2668 HD23LLEU   188      -0.717  -7.554  -5.555  0.00  0.00           H  
ATOM   2669 C   LLEU   188       0.808  -3.297  -3.321  0.00  0.00           C  
ATOM   2670 O   LLEU   188       0.059  -2.580  -3.984  0.00  0.00           O  
ATOM   2671 N   LLYS   189       2.110  -3.022  -3.179  0.00  0.00           N  
ATOM   2672 H   LLYS   189       2.673  -3.684  -2.651  0.00  0.00           H  
ATOM   2673 CA  LLYS   189       2.835  -2.082  -4.050  0.00  0.00           C  
ATOM   2674 HA  LLYS   189       2.252  -1.167  -4.161  0.00  0.00           H  
ATOM   2675 CB  LLYS   189       4.187  -1.744  -3.379  0.00  0.00           C  
ATOM   2676 HB2 LLYS   189       3.961  -1.380  -2.376  0.00  0.00           H  
ATOM   2677 HB3 LLYS   189       4.782  -2.650  -3.271  0.00  0.00           H  
ATOM   2678 CG  LLYS   189       5.049  -0.662  -4.054  0.00  0.00           C  
ATOM   2679 HG2 LLYS   189       4.406   0.161  -4.360  0.00  0.00           H  
ATOM   2680 HG3 LLYS   189       5.745  -0.277  -3.307  0.00  0.00           H  
ATOM   2681 CD  LLYS   189       5.878  -1.162  -5.248  0.00  0.00           C  
ATOM   2682 HD2 LLYS   189       6.584  -1.920  -4.907  0.00  0.00           H  
ATOM   2683 HD3 LLYS   189       5.224  -1.612  -5.985  0.00  0.00           H  
ATOM   2684 CE  LLYS   189       6.643  -0.006  -5.905  0.00  0.00           C  
ATOM   2685 HE2 LLYS   189       5.950   0.819  -6.090  0.00  0.00           H  
ATOM   2686 HE3 LLYS   189       7.408   0.352  -5.211  0.00  0.00           H  
ATOM   2687 NZ  LLYS   189       7.271  -0.411  -7.184  0.00  0.00           N  
ATOM   2688 HZ1 LLYS   189       7.918  -1.185  -7.034  0.00  0.00           H  
ATOM   2689 HZ2 LLYS   189       6.580  -0.744  -7.845  0.00  0.00           H  
ATOM   2690 HZ3 LLYS   189       7.807   0.355  -7.590  0.00  0.00           H  
ATOM   2691 C   LLYS   189       2.969  -2.758  -5.418  0.00  0.00           C  
ATOM   2692 O   LLYS   189       3.589  -3.812  -5.509  0.00  0.00           O  
ATOM   2693 N   LTHR   190       2.367  -2.207  -6.467  0.00  0.00           N  
ATOM   2694 H   LTHR   190       1.860  -1.345  -6.342  0.00  0.00           H  
ATOM   2695 CA  LTHR   190       2.339  -2.829  -7.808  0.00  0.00           C  
ATOM   2696 HA  LTHR   190       2.282  -3.913  -7.693  0.00  0.00           H  
ATOM   2697 CB  LTHR   190       1.077  -2.403  -8.582  0.00  0.00           C  
ATOM   2698 HB  LTHR   190       1.109  -2.840  -9.581  0.00  0.00           H  
ATOM   2699 CG2 LTHR   190      -0.215  -2.860  -7.908  0.00  0.00           C  
ATOM   2700 HG21LTHR   190      -0.272  -2.490  -6.885  0.00  0.00           H  
ATOM   2701 HG22LTHR   190      -1.068  -2.485  -8.472  0.00  0.00           H  
ATOM   2702 HG23LTHR   190      -0.248  -3.950  -7.899  0.00  0.00           H  
ATOM   2703 OG1 LTHR   190       1.008  -1.001  -8.712  0.00  0.00           O  
ATOM   2704 HG1 LTHR   190       0.252  -0.675  -8.184  0.00  0.00           H  
ATOM   2705 C   LTHR   190       3.606  -2.548  -8.636  0.00  0.00           C  
ATOM   2706 O   LTHR   190       4.416  -1.672  -8.310  0.00  0.00           O  
ATOM   2707 N   LTHR   191       3.781  -3.293  -9.731  0.00  0.00           N  
ATOM   2708 H   LTHR   191       3.127  -4.060  -9.894  0.00  0.00           H  
ATOM   2709 CA  LTHR   191       4.794  -3.046 -10.769  0.00  0.00           C  
ATOM   2710 HA  LTHR   191       5.785  -3.246 -10.362  0.00  0.00           H  
ATOM   2711 CB  LTHR   191       4.565  -3.967 -11.982  0.00  0.00           C  
ATOM   2712 HB  LTHR   191       3.512  -3.942 -12.262  0.00  0.00           H  
ATOM   2713 CG2 LTHR   191       5.404  -3.603 -13.207  0.00  0.00           C  
ATOM   2714 HG21LTHR   191       5.081  -2.649 -13.621  0.00  0.00           H  
ATOM   2715 HG22LTHR   191       6.459  -3.552 -12.943  0.00  0.00           H  
ATOM   2716 HG23LTHR   191       5.257  -4.350 -13.980  0.00  0.00           H  
ATOM   2717 OG1 LTHR   191       4.920  -5.291 -11.673  0.00  0.00           O  
ATOM   2718 HG1 LTHR   191       4.095  -5.778 -11.465  0.00  0.00           H  
ATOM   2719 C   LTHR   191       4.733  -1.592 -11.229  0.00  0.00           C  
ATOM   2720 O   LTHR   191       3.652  -1.079 -11.541  0.00  0.00           O  
ATOM   2721 N   LPHE   192       5.883  -0.920 -11.306  0.00  0.00           N  
ATOM   2722 H   LPHE   192       6.748  -1.373 -11.029  0.00  0.00           H  
ATOM   2723 CA  LPHE   192       5.923   0.474 -11.738  0.00  0.00           C  
ATOM   2724 HA  LPHE   192       5.304   1.038 -11.047  0.00  0.00           H  
ATOM   2725 CB  LPHE   192       7.346   1.027 -11.624  0.00  0.00           C  
ATOM   2726 HB2 LPHE   192       7.661   0.979 -10.582  0.00  0.00           H  
ATOM   2727 HB3 LPHE   192       8.018   0.398 -12.206  0.00  0.00           H  
ATOM   2728 CG  LPHE   192       7.450   2.460 -12.102  0.00  0.00           C  
ATOM   2729 CD1 LPHE   192       8.181   2.762 -13.266  0.00  0.00           C  
ATOM   2730 HD1 LPHE   192       8.709   1.981 -13.793  0.00  0.00           H  
ATOM   2731 CE1 LPHE   192       8.212   4.079 -13.754  0.00  0.00           C  
ATOM   2732 HE1 LPHE   192       8.783   4.315 -14.639  0.00  0.00           H  
ATOM   2733 CZ  LPHE   192       7.493   5.090 -13.096  0.00  0.00           C  
ATOM   2734 HZ  LPHE   192       7.520   6.102 -13.474  0.00  0.00           H  
ATOM   2735 CE2 LPHE   192       6.742   4.787 -11.947  0.00  0.00           C  
ATOM   2736 HE2 LPHE   192       6.181   5.563 -11.445  0.00  0.00           H  
ATOM   2737 CD2 LPHE   192       6.741   3.479 -11.436  0.00  0.00           C  
ATOM   2738 HD2 LPHE   192       6.181   3.262 -10.537  0.00  0.00           H  
ATOM   2739 C   LPHE   192       5.314   0.678 -13.138  0.00  0.00           C  
ATOM   2740 O   LPHE   192       5.534  -0.108 -14.059  0.00  0.00           O  
ATOM   2741 N   LASP   193       4.539   1.754 -13.290  0.00  0.00           N  
ATOM   2742 H   LASP   193       4.440   2.359 -12.489  0.00  0.00           H  
ATOM   2743 CA  LASP   193       3.741   2.094 -14.476  0.00  0.00           C  
ATOM   2744 HA  LASP   193       3.266   3.043 -14.242  0.00  0.00           H  
ATOM   2745 CB  LASP   193       4.658   2.343 -15.693  0.00  0.00           C  
ATOM   2746 HB2 LASP   193       5.574   2.826 -15.350  0.00  0.00           H  
ATOM   2747 HB3 LASP   193       4.932   1.387 -16.141  0.00  0.00           H  
ATOM   2748 CG  LASP   193       4.046   3.245 -16.771  0.00  0.00           C  
ATOM   2749 OD1 LASP   193       3.408   4.269 -16.440  0.00  0.00           O  
ATOM   2750 OD2 LASP   193       4.314   3.021 -17.980  0.00  0.00           O  
ATOM   2751 C   LASP   193       2.568   1.148 -14.807  0.00  0.00           C  
ATOM   2752 O   LASP   193       1.829   1.448 -15.738  0.00  0.00           O  
ATOM   2753 N   LALA   194       2.330   0.050 -14.080  0.00  0.00           N  
ATOM   2754 H   LALA   194       2.972  -0.201 -13.339  0.00  0.00           H  
ATOM   2755 CA  LALA   194       1.251  -0.892 -14.413  0.00  0.00           C  
ATOM   2756 HA  LALA   194       1.340  -1.144 -15.469  0.00  0.00           H  
ATOM   2757 CB  LALA   194       1.454  -2.179 -13.612  0.00  0.00           C  
ATOM   2758 HB1 LALA   194       1.350  -1.988 -12.544  0.00  0.00           H  
ATOM   2759 HB2 LALA   194       0.694  -2.902 -13.911  0.00  0.00           H  
ATOM   2760 HB3 LALA   194       2.441  -2.590 -13.820  0.00  0.00           H  
ATOM   2761 C   LALA   194      -0.183  -0.352 -14.216  0.00  0.00           C  
ATOM   2762 O   LALA   194      -1.102  -0.822 -14.887  0.00  0.00           O  
ATOM   2763 N   LVAL   195      -0.392   0.635 -13.337  0.00  0.00           N  
ATOM   2764 H   LVAL   195       0.397   0.929 -12.774  0.00  0.00           H  
ATOM   2765 CA  LVAL   195      -1.719   1.197 -13.014  0.00  0.00           C  
ATOM   2766 HA  LVAL   195      -2.433   0.832 -13.752  0.00  0.00           H  
ATOM   2767 CB  LVAL   195      -2.226   0.719 -11.633  0.00  0.00           C  
ATOM   2768 HB  LVAL   195      -1.689   1.264 -10.859  0.00  0.00           H  
ATOM   2769 CG1 LVAL   195      -3.728   0.998 -11.478  0.00  0.00           C  
ATOM   2770 HG11LVAL   195      -4.076   0.638 -10.510  0.00  0.00           H  
ATOM   2771 HG12LVAL   195      -3.928   2.068 -11.529  0.00  0.00           H  
ATOM   2772 HG13LVAL   195      -4.287   0.485 -12.260  0.00  0.00           H  
ATOM   2773 CG2 LVAL   195      -2.003  -0.779 -11.371  0.00  0.00           C  
ATOM   2774 HG21LVAL   195      -2.463  -1.064 -10.424  0.00  0.00           H  
ATOM   2775 HG22LVAL   195      -2.431  -1.374 -12.174  0.00  0.00           H  
ATOM   2776 HG23LVAL   195      -0.938  -0.995 -11.302  0.00  0.00           H  
ATOM   2777 C   LVAL   195      -1.713   2.730 -13.118  0.00  0.00           C  
ATOM   2778 O   LVAL   195      -0.756   3.394 -12.716  0.00  0.00           O  
ATOM   2779 N   LSER   196      -2.767   3.308 -13.690  0.00  0.00           N  
ATOM   2780 H   LSER   196      -3.531   2.701 -13.976  0.00  0.00           H  
ATOM   2781 CA  LSER   196      -2.940   4.750 -13.902  0.00  0.00           C  
ATOM   2782 HA  LSER   196      -2.039   5.150 -14.364  0.00  0.00           H  
ATOM   2783 CB  LSER   196      -4.094   4.962 -14.881  0.00  0.00           C  
ATOM   2784 HB2 LSER   196      -3.850   4.499 -15.838  0.00  0.00           H  
ATOM   2785 HB3 LSER   196      -4.996   4.501 -14.480  0.00  0.00           H  
ATOM   2786 OG  LSER   196      -4.323   6.338 -15.064  0.00  0.00           O  
ATOM   2787 HG  LSER   196      -4.500   6.504 -16.008  0.00  0.00           H  
ATOM   2788 C   LSER   196      -3.201   5.531 -12.606  0.00  0.00           C  
ATOM   2789 O   LSER   196      -3.991   5.101 -11.763  0.00  0.00           O  
ATOM   2790 N   LLEU   197      -2.584   6.712 -12.470  0.00  0.00           N  
ATOM   2791 H   LLEU   197      -2.012   7.044 -13.240  0.00  0.00           H  
ATOM   2792 CA  LLEU   197      -2.793   7.650 -11.355  0.00  0.00           C  
ATOM   2793 HA  LLEU   197      -3.196   7.100 -10.503  0.00  0.00           H  
ATOM   2794 CB  LLEU   197      -1.443   8.264 -10.919  0.00  0.00           C  
ATOM   2795 HB2 LLEU   197      -0.875   8.544 -11.804  0.00  0.00           H  
ATOM   2796 HB3 LLEU   197      -1.642   9.181 -10.364  0.00  0.00           H  
ATOM   2797 CG  LLEU   197      -0.579   7.390  -9.990  0.00  0.00           C  
ATOM   2798 HG  LLEU   197      -1.133   7.221  -9.069  0.00  0.00           H  
ATOM   2799 CD1 LLEU   197      -0.181   6.029 -10.556  0.00  0.00           C  
ATOM   2800 HD11LLEU   197      -1.063   5.399 -10.661  0.00  0.00           H  
ATOM   2801 HD12LLEU   197       0.302   6.145 -11.522  0.00  0.00           H  
ATOM   2802 HD13LLEU   197       0.506   5.529  -9.874  0.00  0.00           H  
ATOM   2803 CD2 LLEU   197       0.701   8.146  -9.633  0.00  0.00           C  
ATOM   2804 HD21LLEU   197       1.345   7.527  -9.009  0.00  0.00           H  
ATOM   2805 HD22LLEU   197       1.248   8.395 -10.541  0.00  0.00           H  
ATOM   2806 HD23LLEU   197       0.453   9.069  -9.110  0.00  0.00           H  
ATOM   2807 C   LLEU   197      -3.852   8.726 -11.685  0.00  0.00           C  
ATOM   2808 O   LLEU   197      -3.940   9.739 -10.994  0.00  0.00           O  
ATOM   2809 N   LGLU   198      -4.668   8.535 -12.727  0.00  0.00           N  
ATOM   2810 H   LGLU   198      -4.538   7.719 -13.313  0.00  0.00           H  
ATOM   2811 CA  LGLU   198      -5.752   9.469 -13.057  0.00  0.00           C  
ATOM   2812 HA  LGLU   198      -5.298  10.439 -13.236  0.00  0.00           H  
ATOM   2813 CB  LGLU   198      -6.475   9.039 -14.342  0.00  0.00           C  
ATOM   2814 HB2 LGLU   198      -6.743   7.989 -14.248  0.00  0.00           H  
ATOM   2815 HB3 LGLU   198      -7.395   9.615 -14.448  0.00  0.00           H  
ATOM   2816 CG  LGLU   198      -5.632   9.215 -15.616  0.00  0.00           C  
ATOM   2817 HG2 LGLU   198      -4.635   8.804 -15.465  0.00  0.00           H  
ATOM   2818 HG3 LGLU   198      -6.107   8.654 -16.423  0.00  0.00           H  
ATOM   2819 CD  LGLU   198      -5.498  10.677 -16.038  0.00  0.00           C  
ATOM   2820 OE1 LGLU   198      -6.399  11.192 -16.732  0.00  0.00           O  
ATOM   2821 OE2 LGLU   198      -4.478  11.319 -15.678  0.00  0.00           O  
ATOM   2822 C   LGLU   198      -6.735   9.630 -11.879  0.00  0.00           C  
ATOM   2823 O   LGLU   198      -7.241   8.645 -11.328  0.00  0.00           O  
ATOM   2824 N   LGLY   199      -6.975  10.880 -11.475  0.00  0.00           N  
ATOM   2825 H   LGLY   199      -6.578  11.640 -12.013  0.00  0.00           H  
ATOM   2826 CA  LGLY   199      -7.722  11.245 -10.266  0.00  0.00           C  
ATOM   2827 HA2 LGLY   199      -7.898  12.320 -10.304  0.00  0.00           H  
ATOM   2828 HA3 LGLY   199      -8.690  10.753 -10.257  0.00  0.00           H  
ATOM   2829 C   LGLY   199      -7.011  10.960  -8.935  0.00  0.00           C  
ATOM   2830 O   LGLY   199      -7.679  10.707  -7.934  0.00  0.00           O  
ATOM   2831 N   LHIE   200      -5.675  10.971  -8.911  0.00  0.00           N  
ATOM   2832 H   LHIE   200      -5.189  11.058  -9.796  0.00  0.00           H  
ATOM   2833 CA  LHIE   200      -4.845  10.968  -7.694  0.00  0.00           C  
ATOM   2834 HA  LHIE   200      -5.452  11.274  -6.841  0.00  0.00           H  
ATOM   2835 CB  LHIE   200      -4.364   9.540  -7.383  0.00  0.00           C  
ATOM   2836 HB2 LHIE   200      -5.225   8.929  -7.117  0.00  0.00           H  
ATOM   2837 HB3 LHIE   200      -3.913   9.118  -8.282  0.00  0.00           H  
ATOM   2838 CG  LHIE   200      -3.353   9.465  -6.265  0.00  0.00           C  
ATOM   2839 ND1 LHIE   200      -3.421  10.137  -5.042  0.00  0.00           N  
ATOM   2840 CE1 LHIE   200      -2.229   9.959  -4.447  0.00  0.00           C  
ATOM   2841 HE1 LHIE   200      -1.924  10.414  -3.513  0.00  0.00           H  
ATOM   2842 NE2 LHIE   200      -1.479   9.116  -5.172  0.00  0.00           N  
ATOM   2843 HE2 LHIE   200      -0.510   8.878  -4.978  0.00  0.00           H  
ATOM   2844 CD2 LHIE   200      -2.167   8.801  -6.322  0.00  0.00           C  
ATOM   2845 HD2 LHIE   200      -1.806   8.227  -7.161  0.00  0.00           H  
ATOM   2846 C   LHIE   200      -3.738  12.031  -7.826  0.00  0.00           C  
ATOM   2847 O   LHIE   200      -2.564  11.732  -8.075  0.00  0.00           O  
ATOM   2848 N   LTYR   201      -4.152  13.299  -7.730  0.00  0.00           N  
ATOM   2849 H   LTYR   201      -5.118  13.451  -7.454  0.00  0.00           H  
ATOM   2850 CA  LTYR   201      -3.335  14.497  -7.964  0.00  0.00           C  
ATOM   2851 HA  LTYR   201      -2.322  14.194  -8.222  0.00  0.00           H  
ATOM   2852 CB  LTYR   201      -3.906  15.342  -9.120  0.00  0.00           C  
ATOM   2853 HB2 LTYR   201      -4.767  15.887  -8.727  0.00  0.00           H  
ATOM   2854 HB3 LTYR   201      -3.165  16.091  -9.398  0.00  0.00           H  
ATOM   2855 CG  LTYR   201      -4.359  14.639 -10.388  0.00  0.00           C  
ATOM   2856 CD1 LTYR   201      -3.667  13.529 -10.917  0.00  0.00           C  
ATOM   2857 HD1 LTYR   201      -2.800  13.138 -10.406  0.00  0.00           H  
ATOM   2858 CE1 LTYR   201      -4.123  12.908 -12.097  0.00  0.00           C  
ATOM   2859 HE1 LTYR   201      -3.608  12.044 -12.490  0.00  0.00           H  
ATOM   2860 CZ  LTYR   201      -5.281  13.396 -12.742  0.00  0.00           C  
ATOM   2861 OH  LTYR   201      -5.798  12.763 -13.823  0.00  0.00           O  
ATOM   2862 HH  LTYR   201      -5.131  12.355 -14.407  0.00  0.00           H  
ATOM   2863 CE2 LTYR   201      -5.967  14.505 -12.217  0.00  0.00           C  
ATOM   2864 HE2 LTYR   201      -6.851  14.876 -12.716  0.00  0.00           H  
ATOM   2865 CD2 LTYR   201      -5.497  15.133 -11.053  0.00  0.00           C  
ATOM   2866 HD2 LTYR   201      -6.026  15.996 -10.666  0.00  0.00           H  
ATOM   2867 C   LTYR   201      -3.270  15.397  -6.723  0.00  0.00           C  
ATOM   2868 O   LTYR   201      -4.191  15.400  -5.901  0.00  0.00           O  
ATOM   2869 N   LPHE   202      -2.245  16.248  -6.628  0.00  0.00           N  
ATOM   2870 H   LPHE   202      -1.528  16.249  -7.340  0.00  0.00           H  
ATOM   2871 CA  LPHE   202      -2.209  17.271  -5.580  0.00  0.00           C  
ATOM   2872 HA  LPHE   202      -2.278  16.741  -4.632  0.00  0.00           H  
ATOM   2873 CB  LPHE   202      -0.863  18.003  -5.586  0.00  0.00           C  
ATOM   2874 HB2 LPHE   202      -0.064  17.272  -5.712  0.00  0.00           H  
ATOM   2875 HB3 LPHE   202      -0.823  18.689  -6.434  0.00  0.00           H  
ATOM   2876 CG  LPHE   202      -0.615  18.760  -4.297  0.00  0.00           C  
ATOM   2877 CD1 LPHE   202      -1.025  20.100  -4.162  0.00  0.00           C  
ATOM   2878 HD1 LPHE   202      -1.501  20.611  -4.989  0.00  0.00           H  
ATOM   2879 CE1 LPHE   202      -0.822  20.778  -2.948  0.00  0.00           C  
ATOM   2880 HE1 LPHE   202      -1.132  21.809  -2.859  0.00  0.00           H  
ATOM   2881 CZ  LPHE   202      -0.200  20.125  -1.868  0.00  0.00           C  
ATOM   2882 HZ  LPHE   202      -0.020  20.648  -0.939  0.00  0.00           H  
ATOM   2883 CE2 LPHE   202       0.210  18.787  -2.000  0.00  0.00           C  
ATOM   2884 HE2 LPHE   202       0.705  18.290  -1.176  0.00  0.00           H  
ATOM   2885 CD2 LPHE   202      -0.008  18.103  -3.210  0.00  0.00           C  
ATOM   2886 HD2 LPHE   202       0.301  17.071  -3.308  0.00  0.00           H  
ATOM   2887 C   LPHE   202      -3.400  18.255  -5.729  0.00  0.00           C  
ATOM   2888 O   LPHE   202      -3.686  18.673  -6.856  0.00  0.00           O  
ATOM   2889 N   LPRO   203      -4.115  18.633  -4.649  0.00  0.00           N  
ATOM   2890 CD  LPRO   203      -3.984  18.099  -3.298  0.00  0.00           C  
ATOM   2891 HD2 LPRO   203      -3.212  18.649  -2.759  0.00  0.00           H  
ATOM   2892 HD3 LPRO   203      -3.768  17.032  -3.294  0.00  0.00           H  
ATOM   2893 CG  LPRO   203      -5.341  18.324  -2.644  0.00  0.00           C  
ATOM   2894 HG2 LPRO   203      -5.263  18.397  -1.562  0.00  0.00           H  
ATOM   2895 HG3 LPRO   203      -6.016  17.516  -2.927  0.00  0.00           H  
ATOM   2896 CB  LPRO   203      -5.794  19.632  -3.290  0.00  0.00           C  
ATOM   2897 HB2 LPRO   203      -5.270  20.472  -2.839  0.00  0.00           H  
ATOM   2898 HB3 LPRO   203      -6.869  19.773  -3.211  0.00  0.00           H  
ATOM   2899 CA  LPRO   203      -5.328  19.457  -4.736  0.00  0.00           C  
ATOM   2900 HA  LPRO   203      -6.080  18.878  -5.270  0.00  0.00           H  
ATOM   2901 C   LPRO   203      -5.165  20.814  -5.444  0.00  0.00           C  
ATOM   2902 O   LPRO   203      -4.116  21.458  -5.364  0.00  0.00           O  
ATOM   2903 N   LARG   204      -6.235  21.283  -6.102  0.00  0.00           N  
ATOM   2904 H   LARG   204      -7.068  20.697  -6.116  0.00  0.00           H  
ATOM   2905 CA  LARG   204      -6.291  22.522  -6.907  0.00  0.00           C  
ATOM   2906 HA  LARG   204      -7.287  22.548  -7.356  0.00  0.00           H  
ATOM   2907 CB  LARG   204      -6.195  23.778  -6.007  0.00  0.00           C  
ATOM   2908 HB2 LARG   204      -5.204  23.830  -5.557  0.00  0.00           H  
ATOM   2909 HB3 LARG   204      -6.330  24.666  -6.626  0.00  0.00           H  
ATOM   2910 CG  LARG   204      -7.267  23.796  -4.898  0.00  0.00           C  
ATOM   2911 HG2 LARG   204      -8.248  23.740  -5.372  0.00  0.00           H  
ATOM   2912 HG3 LARG   204      -7.150  22.928  -4.249  0.00  0.00           H  
ATOM   2913 CD  LARG   204      -7.235  25.060  -4.025  0.00  0.00           C  
ATOM   2914 HD2 LARG   204      -7.324  25.938  -4.667  0.00  0.00           H  
ATOM   2915 HD3 LARG   204      -8.104  25.029  -3.365  0.00  0.00           H  
ATOM   2916 NE  LARG   204      -6.004  25.161  -3.215  0.00  0.00           N  
ATOM   2917 HE  LARG   204      -5.188  24.672  -3.549  0.00  0.00           H  
ATOM   2918 CZ  LARG   204      -5.838  25.856  -2.102  0.00  0.00           C  
ATOM   2919 NH1 LARG   204      -6.788  26.531  -1.517  0.00  0.00           N  
ATOM   2920 HH11LARG   204      -7.725  26.530  -1.889  0.00  0.00           H  
ATOM   2921 HH12LARG   204      -6.573  26.984  -0.634  0.00  0.00           H  
ATOM   2922 NH2 LARG   204      -4.677  25.877  -1.522  0.00  0.00           N  
ATOM   2923 HH21LARG   204      -3.914  25.321  -1.883  0.00  0.00           H  
ATOM   2924 HH22LARG   204      -4.575  26.401  -0.659  0.00  0.00           H  
ATOM   2925 C   LARG   204      -5.342  22.523  -8.126  0.00  0.00           C  
ATOM   2926 O   LARG   204      -4.916  23.593  -8.577  0.00  0.00           O  
ATOM   2927 N   LTHR   205      -5.036  21.335  -8.667  0.00  0.00           N  
ATOM   2928 H   LTHR   205      -5.445  20.516  -8.235  0.00  0.00           H  
ATOM   2929 CA  LTHR   205      -4.268  21.116  -9.914  0.00  0.00           C  
ATOM   2930 HA  LTHR   205      -4.163  22.073 -10.424  0.00  0.00           H  
ATOM   2931 CB  LTHR   205      -2.842  20.590  -9.657  0.00  0.00           C  
ATOM   2932 HB  LTHR   205      -2.282  20.691 -10.585  0.00  0.00           H  
ATOM   2933 CG2 LTHR   205      -2.072  21.333  -8.566  0.00  0.00           C  
ATOM   2934 HG21LTHR   205      -1.047  20.965  -8.534  0.00  0.00           H  
ATOM   2935 HG22LTHR   205      -2.056  22.399  -8.792  0.00  0.00           H  
ATOM   2936 HG23LTHR   205      -2.537  21.174  -7.594  0.00  0.00           H  
ATOM   2937 OG1 LTHR   205      -2.840  19.222  -9.326  0.00  0.00           O  
ATOM   2938 HG1 LTHR   205      -3.216  19.124  -8.430  0.00  0.00           H  
ATOM   2939 C   LTHR   205      -4.992  20.164 -10.881  0.00  0.00           C  
ATOM   2940 O   LTHR   205      -5.637  19.205 -10.454  0.00  0.00           O  
ATOM   2941 N   LASP   206      -4.882  20.407 -12.192  0.00  0.00           N  
ATOM   2942 H   LASP   206      -4.380  21.235 -12.476  0.00  0.00           H  
ATOM   2943 CA  LASP   206      -5.642  19.676 -13.225  0.00  0.00           C  
ATOM   2944 HA  LASP   206      -6.690  19.666 -12.919  0.00  0.00           H  
ATOM   2945 CB  LASP   206      -5.564  20.407 -14.585  0.00  0.00           C  
ATOM   2946 HB2 LASP   206      -6.321  19.968 -15.234  0.00  0.00           H  
ATOM   2947 HB3 LASP   206      -5.831  21.453 -14.436  0.00  0.00           H  
ATOM   2948 CG  LASP   206      -4.206  20.348 -15.310  0.00  0.00           C  
ATOM   2949 OD1 LASP   206      -3.148  20.438 -14.635  0.00  0.00           O  
ATOM   2950 OD2 LASP   206      -4.198  20.234 -16.561  0.00  0.00           O  
ATOM   2951 C   LASP   206      -5.229  18.205 -13.432  0.00  0.00           C  
ATOM   2952 O   LASP   206      -6.065  17.389 -13.822  0.00  0.00           O  
ATOM   2953 N   LSER   207      -3.944  17.885 -13.239  0.00  0.00           N  
ATOM   2954 H   LSER   207      -3.339  18.652 -12.983  0.00  0.00           H  
ATOM   2955 CA  LSER   207      -3.312  16.689 -13.829  0.00  0.00           C  
ATOM   2956 HA  LSER   207      -4.051  15.890 -13.895  0.00  0.00           H  
ATOM   2957 CB  LSER   207      -2.861  17.050 -15.254  0.00  0.00           C  
ATOM   2958 HB2 LSER   207      -2.473  16.158 -15.748  0.00  0.00           H  
ATOM   2959 HB3 LSER   207      -3.714  17.415 -15.829  0.00  0.00           H  
ATOM   2960 OG  LSER   207      -1.848  18.047 -15.223  0.00  0.00           O  
ATOM   2961 HG  LSER   207      -2.290  18.920 -15.148  0.00  0.00           H  
ATOM   2962 C   LSER   207      -2.106  16.135 -13.047  0.00  0.00           C  
ATOM   2963 O   LSER   207      -1.463  15.175 -13.493  0.00  0.00           O  
ATOM   2964 N   LALA   208      -1.747  16.754 -11.914  0.00  0.00           N  
ATOM   2965 H   LALA   208      -2.357  17.473 -11.552  0.00  0.00           H  
ATOM   2966 CA  LALA   208      -0.446  16.583 -11.264  0.00  0.00           C  
ATOM   2967 HA  LALA   208       0.298  16.472 -12.055  0.00  0.00           H  
ATOM   2968 CB  LALA   208      -0.091  17.869 -10.505  0.00  0.00           C  
ATOM   2969 HB1 LALA   208      -0.258  18.742 -11.136  0.00  0.00           H  
ATOM   2970 HB2 LALA   208      -0.696  17.951  -9.604  0.00  0.00           H  
ATOM   2971 HB3 LALA   208       0.957  17.840 -10.210  0.00  0.00           H  
ATOM   2972 C   LALA   208      -0.346  15.316 -10.388  0.00  0.00           C  
ATOM   2973 O   LALA   208      -0.288  15.382  -9.155  0.00  0.00           O  
ATOM   2974 N   LLYS   209      -0.272  14.145 -11.027  0.00  0.00           N  
ATOM   2975 H   LLYS   209      -0.411  14.172 -12.032  0.00  0.00           H  
ATOM   2976 CA  LLYS   209       0.195  12.891 -10.402  0.00  0.00           C  
ATOM   2977 HA  LLYS   209      -0.394  12.721  -9.498  0.00  0.00           H  
ATOM   2978 CB  LLYS   209      -0.071  11.698 -11.343  0.00  0.00           C  
ATOM   2979 HB2 LLYS   209       0.230  10.778 -10.845  0.00  0.00           H  
ATOM   2980 HB3 LLYS   209      -1.150  11.635 -11.494  0.00  0.00           H  
ATOM   2981 CG  LLYS   209       0.588  11.746 -12.734  0.00  0.00           C  
ATOM   2982 HG2 LLYS   209       0.057  11.032 -13.364  0.00  0.00           H  
ATOM   2983 HG3 LLYS   209       0.453  12.735 -13.174  0.00  0.00           H  
ATOM   2984 CD  LLYS   209       2.079  11.369 -12.769  0.00  0.00           C  
ATOM   2985 HD2 LLYS   209       2.675  12.075 -12.197  0.00  0.00           H  
ATOM   2986 HD3 LLYS   209       2.213  10.368 -12.356  0.00  0.00           H  
ATOM   2987 CE  LLYS   209       2.548  11.412 -14.224  0.00  0.00           C  
ATOM   2988 HE2 LLYS   209       1.881  10.789 -14.827  0.00  0.00           H  
ATOM   2989 HE3 LLYS   209       2.457  12.441 -14.582  0.00  0.00           H  
ATOM   2990 NZ  LLYS   209       3.943  10.941 -14.377  0.00  0.00           N  
ATOM   2991 HZ1 LLYS   209       4.027   9.955 -14.138  0.00  0.00           H  
ATOM   2992 HZ2 LLYS   209       4.270  11.081 -15.325  0.00  0.00           H  
ATOM   2993 HZ3 LLYS   209       4.585  11.443 -13.760  0.00  0.00           H  
ATOM   2994 C   LLYS   209       1.664  12.983  -9.956  0.00  0.00           C  
ATOM   2995 O   LLYS   209       2.399  13.859 -10.423  0.00  0.00           O  
ATOM   2996 N   LALA   210       2.094  12.065  -9.090  0.00  0.00           N  
ATOM   2997 H   LALA   210       1.418  11.414  -8.713  0.00  0.00           H  
ATOM   2998 CA  LALA   210       3.482  11.929  -8.643  0.00  0.00           C  
ATOM   2999 HA  LALA   210       3.986  12.891  -8.755  0.00  0.00           H  
ATOM   3000 CB  LALA   210       3.488  11.587  -7.150  0.00  0.00           C  
ATOM   3001 HB1 LALA   210       3.006  12.390  -6.592  0.00  0.00           H  
ATOM   3002 HB2 LALA   210       2.962  10.649  -6.974  0.00  0.00           H  
ATOM   3003 HB3 LALA   210       4.514  11.486  -6.798  0.00  0.00           H  
ATOM   3004 C   LALA   210       4.268  10.886  -9.462  0.00  0.00           C  
ATOM   3005 O   LALA   210       3.832   9.746  -9.635  0.00  0.00           O  
ATOM   3006 N   LASP   211       5.450  11.268  -9.943  0.00  0.00           N  
ATOM   3007 H   LASP   211       5.744  12.223  -9.757  0.00  0.00           H  
ATOM   3008 CA  LASP   211       6.414  10.380 -10.606  0.00  0.00           C  
ATOM   3009 HA  LASP   211       5.894   9.864 -11.412  0.00  0.00           H  
ATOM   3010 CB  LASP   211       7.543  11.234 -11.212  0.00  0.00           C  
ATOM   3011 HB2 LASP   211       7.976  11.836 -10.414  0.00  0.00           H  
ATOM   3012 HB3 LASP   211       8.326  10.579 -11.595  0.00  0.00           H  
ATOM   3013 CG  LASP   211       7.101  12.166 -12.346  0.00  0.00           C  
ATOM   3014 OD1 LASP   211       6.090  11.908 -13.037  0.00  0.00           O  
ATOM   3015 OD2 LASP   211       7.797  13.171 -12.607  0.00  0.00           O  
ATOM   3016 C   LASP   211       6.988   9.297  -9.663  0.00  0.00           C  
ATOM   3017 O   LASP   211       7.011   9.476  -8.447  0.00  0.00           O  
ATOM   3018 N   LLEU   212       7.449   8.169 -10.228  0.00  0.00           N  
ATOM   3019 H   LLEU   212       7.423   8.138 -11.243  0.00  0.00           H  
ATOM   3020 CA  LLEU   212       7.974   6.952  -9.558  0.00  0.00           C  
ATOM   3021 HA  LLEU   212       8.185   6.252 -10.363  0.00  0.00           H  
ATOM   3022 CB  LLEU   212       9.336   7.266  -8.903  0.00  0.00           C  
ATOM   3023 HB2 LLEU   212       9.973   7.754  -9.642  0.00  0.00           H  
ATOM   3024 HB3 LLEU   212       9.175   7.971  -8.088  0.00  0.00           H  
ATOM   3025 CG  LLEU   212      10.087   6.039  -8.342  0.00  0.00           C  
ATOM   3026 HG  LLEU   212       9.491   5.559  -7.567  0.00  0.00           H  
ATOM   3027 CD1 LLEU   212      10.411   5.018  -9.437  0.00  0.00           C  
ATOM   3028 HD11LLEU   212      10.912   5.508 -10.271  0.00  0.00           H  
ATOM   3029 HD12LLEU   212      11.056   4.236  -9.038  0.00  0.00           H  
ATOM   3030 HD13LLEU   212       9.496   4.552  -9.797  0.00  0.00           H  
ATOM   3031 CD2 LLEU   212      11.403   6.485  -7.705  0.00  0.00           C  
ATOM   3032 HD21LLEU   212      11.916   5.622  -7.280  0.00  0.00           H  
ATOM   3033 HD22LLEU   212      12.040   6.954  -8.453  0.00  0.00           H  
ATOM   3034 HD23LLEU   212      11.201   7.198  -6.906  0.00  0.00           H  
ATOM   3035 C   LLEU   212       6.998   6.197  -8.615  0.00  0.00           C  
ATOM   3036 O   LLEU   212       7.102   4.978  -8.451  0.00  0.00           O  
ATOM   3037 N   LSER   213       6.020   6.891  -8.035  0.00  0.00           N  
ATOM   3038 H   LSER   213       6.056   7.898  -8.143  0.00  0.00           H  
ATOM   3039 CA  LSER   213       4.949   6.325  -7.209  0.00  0.00           C  
ATOM   3040 HA  LSER   213       5.400   5.814  -6.359  0.00  0.00           H  
ATOM   3041 CB  LSER   213       4.093   7.471  -6.667  0.00  0.00           C  
ATOM   3042 HB2 LSER   213       4.728   8.229  -6.207  0.00  0.00           H  
ATOM   3043 HB3 LSER   213       3.549   7.931  -7.494  0.00  0.00           H  
ATOM   3044 OG  LSER   213       3.179   6.983  -5.709  0.00  0.00           O  
ATOM   3045 HG  LSER   213       2.354   7.501  -5.813  0.00  0.00           H  
ATOM   3046 C   LSER   213       4.069   5.313  -7.966  0.00  0.00           C  
ATOM   3047 O   LSER   213       3.990   5.339  -9.201  0.00  0.00           O  
ATOM   3048 N   LVAL   214       3.377   4.441  -7.227  0.00  0.00           N  
ATOM   3049 H   LVAL   214       3.454   4.521  -6.217  0.00  0.00           H  
ATOM   3050 CA  LVAL   214       2.382   3.488  -7.755  0.00  0.00           C  
ATOM   3051 HA  LVAL   214       2.084   3.821  -8.748  0.00  0.00           H  
ATOM   3052 CB  LVAL   214       2.944   2.058  -7.899  0.00  0.00           C  
ATOM   3053 HB  LVAL   214       2.170   1.445  -8.356  0.00  0.00           H  
ATOM   3054 CG1 LVAL   214       4.160   2.002  -8.824  0.00  0.00           C  
ATOM   3055 HG11LVAL   214       4.438   0.960  -8.981  0.00  0.00           H  
ATOM   3056 HG12LVAL   214       3.897   2.452  -9.781  0.00  0.00           H  
ATOM   3057 HG13LVAL   214       5.001   2.538  -8.385  0.00  0.00           H  
ATOM   3058 CG2 LVAL   214       3.307   1.409  -6.558  0.00  0.00           C  
ATOM   3059 HG21LVAL   214       4.059   2.007  -6.043  0.00  0.00           H  
ATOM   3060 HG22LVAL   214       2.424   1.324  -5.926  0.00  0.00           H  
ATOM   3061 HG23LVAL   214       3.697   0.409  -6.740  0.00  0.00           H  
ATOM   3062 C   LVAL   214       1.114   3.455  -6.901  0.00  0.00           C  
ATOM   3063 O   LVAL   214       1.140   3.808  -5.722  0.00  0.00           O  
ATOM   3064 N   LVAL   215       0.010   2.984  -7.479  0.00  0.00           N  
ATOM   3065 H   LVAL   215       0.062   2.746  -8.466  0.00  0.00           H  
ATOM   3066 CA  LVAL   215      -1.244   2.667  -6.768  0.00  0.00           C  
ATOM   3067 HA  LVAL   215      -1.165   3.016  -5.743  0.00  0.00           H  
ATOM   3068 CB  LVAL   215      -2.445   3.412  -7.384  0.00  0.00           C  
ATOM   3069 HB  LVAL   215      -3.323   3.182  -6.785  0.00  0.00           H  
ATOM   3070 CG1 LVAL   215      -2.232   4.931  -7.345  0.00  0.00           C  
ATOM   3071 HG11LVAL   215      -3.106   5.440  -7.748  0.00  0.00           H  
ATOM   3072 HG12LVAL   215      -2.075   5.251  -6.318  0.00  0.00           H  
ATOM   3073 HG13LVAL   215      -1.362   5.203  -7.940  0.00  0.00           H  
ATOM   3074 CG2 LVAL   215      -2.749   3.006  -8.827  0.00  0.00           C  
ATOM   3075 HG21LVAL   215      -3.662   3.498  -9.166  0.00  0.00           H  
ATOM   3076 HG22LVAL   215      -1.931   3.298  -9.484  0.00  0.00           H  
ATOM   3077 HG23LVAL   215      -2.891   1.929  -8.884  0.00  0.00           H  
ATOM   3078 C   LVAL   215      -1.468   1.151  -6.674  0.00  0.00           C  
ATOM   3079 O   LVAL   215      -0.919   0.391  -7.475  0.00  0.00           O  
ATOM   3080 N   LGLY   216      -2.254   0.686  -5.700  0.00  0.00           N  
ATOM   3081 H   LGLY   216      -2.673   1.330  -5.037  0.00  0.00           H  
ATOM   3082 CA  LGLY   216      -2.545  -0.746  -5.550  0.00  0.00           C  
ATOM   3083 HA2 LGLY   216      -2.906  -1.112  -6.511  0.00  0.00           H  
ATOM   3084 HA3 LGLY   216      -1.624  -1.276  -5.314  0.00  0.00           H  
ATOM   3085 C   LGLY   216      -3.581  -1.092  -4.468  0.00  0.00           C  
ATOM   3086 O   LGLY   216      -3.812  -0.288  -3.562  0.00  0.00           O  
ATOM   3087 N   LPRO   217      -4.225  -2.272  -4.560  0.00  0.00           N  
ATOM   3088 CD  LPRO   217      -4.024  -3.273  -5.602  0.00  0.00           C  
ATOM   3089 HD2 LPRO   217      -2.974  -3.560  -5.678  0.00  0.00           H  
ATOM   3090 HD3 LPRO   217      -4.377  -2.881  -6.557  0.00  0.00           H  
ATOM   3091 CG  LPRO   217      -4.873  -4.478  -5.203  0.00  0.00           C  
ATOM   3092 HG2 LPRO   217      -4.280  -5.152  -4.585  0.00  0.00           H  
ATOM   3093 HG3 LPRO   217      -5.265  -5.003  -6.074  0.00  0.00           H  
ATOM   3094 CB  LPRO   217      -5.991  -3.849  -4.372  0.00  0.00           C  
ATOM   3095 HB2 LPRO   217      -6.440  -4.564  -3.683  0.00  0.00           H  
ATOM   3096 HB3 LPRO   217      -6.752  -3.444  -5.039  0.00  0.00           H  
ATOM   3097 CA  LPRO   217      -5.292  -2.692  -3.651  0.00  0.00           C  
ATOM   3098 HA  LPRO   217      -6.007  -1.878  -3.528  0.00  0.00           H  
ATOM   3099 C   LPRO   217      -4.798  -3.113  -2.256  0.00  0.00           C  
ATOM   3100 O   LPRO   217      -3.630  -3.472  -2.062  0.00  0.00           O  
ATOM   3101 N   LMET   218      -5.728  -3.119  -1.294  0.00  0.00           N  
ATOM   3102 H   LMET   218      -6.656  -2.775  -1.531  0.00  0.00           H  
ATOM   3103 CA  LMET   218      -5.535  -3.550   0.099  0.00  0.00           C  
ATOM   3104 HA  LMET   218      -4.657  -4.190   0.152  0.00  0.00           H  
ATOM   3105 CB  LMET   218      -5.282  -2.321   0.994  0.00  0.00           C  
ATOM   3106 HB2 LMET   218      -6.146  -1.658   0.941  0.00  0.00           H  
ATOM   3107 HB3 LMET   218      -5.159  -2.655   2.024  0.00  0.00           H  
ATOM   3108 CG  LMET   218      -4.026  -1.534   0.582  0.00  0.00           C  
ATOM   3109 HG2 LMET   218      -3.151  -2.159   0.754  0.00  0.00           H  
ATOM   3110 HG3 LMET   218      -4.077  -1.317  -0.483  0.00  0.00           H  
ATOM   3111 SD  LMET   218      -3.779   0.066   1.397  0.00  0.00           S  
ATOM   3112 CE  LMET   218      -3.428  -0.451   3.098  0.00  0.00           C  
ATOM   3113 HE1 LMET   218      -2.555  -1.102   3.113  0.00  0.00           H  
ATOM   3114 HE2 LMET   218      -3.225   0.432   3.704  0.00  0.00           H  
ATOM   3115 HE3 LMET   218      -4.290  -0.974   3.513  0.00  0.00           H  
ATOM   3116 C   LMET   218      -6.748  -4.378   0.576  0.00  0.00           C  
ATOM   3117 O   LMET   218      -7.887  -4.045   0.245  0.00  0.00           O  
ATOM   3118 N   LALA   219      -6.522  -5.471   1.317  0.00  0.00           N  
ATOM   3119 H   LALA   219      -5.572  -5.650   1.631  0.00  0.00           H  
ATOM   3120 CA  LALA   219      -7.543  -6.480   1.653  0.00  0.00           C  
ATOM   3121 HA  LALA   219      -8.490  -5.978   1.844  0.00  0.00           H  
ATOM   3122 CB  LALA   219      -7.736  -7.387   0.428  0.00  0.00           C  
ATOM   3123 HB1 LALA   219      -8.542  -8.097   0.615  0.00  0.00           H  
ATOM   3124 HB2 LALA   219      -8.008  -6.789  -0.443  0.00  0.00           H  
ATOM   3125 HB3 LALA   219      -6.817  -7.935   0.219  0.00  0.00           H  
ATOM   3126 C   LALA   219      -7.183  -7.328   2.898  0.00  0.00           C  
ATOM   3127 O   LALA   219      -6.081  -7.232   3.439  0.00  0.00           O  
ATOM   3128 N   LARG   220      -8.090  -8.215   3.341  0.00  0.00           N  
ATOM   3129 H   LARG   220      -9.003  -8.238   2.888  0.00  0.00           H  
ATOM   3130 CA  LARG   220      -7.806  -9.279   4.331  0.00  0.00           C  
ATOM   3131 HA  LARG   220      -6.981  -8.963   4.971  0.00  0.00           H  
ATOM   3132 CB  LARG   220      -9.030  -9.511   5.234  0.00  0.00           C  
ATOM   3133 HB2 LARG   220      -9.910  -9.696   4.616  0.00  0.00           H  
ATOM   3134 HB3 LARG   220      -8.858 -10.402   5.840  0.00  0.00           H  
ATOM   3135 CG  LARG   220      -9.296  -8.347   6.199  0.00  0.00           C  
ATOM   3136 HG2 LARG   220      -8.381  -8.120   6.748  0.00  0.00           H  
ATOM   3137 HG3 LARG   220      -9.601  -7.459   5.643  0.00  0.00           H  
ATOM   3138 CD  LARG   220     -10.385  -8.736   7.208  0.00  0.00           C  
ATOM   3139 HD2 LARG   220     -10.084  -9.657   7.710  0.00  0.00           H  
ATOM   3140 HD3 LARG   220     -10.466  -7.959   7.969  0.00  0.00           H  
ATOM   3141 NE  LARG   220     -11.690  -8.951   6.556  0.00  0.00           N  
ATOM   3142 HE  LARG   220     -11.923  -9.899   6.266  0.00  0.00           H  
ATOM   3143 CZ  LARG   220     -12.565  -8.020   6.235  0.00  0.00           C  
ATOM   3144 NH1 LARG   220     -12.388  -6.769   6.548  0.00  0.00           N  
ATOM   3145 HH11LARG   220     -11.569  -6.486   7.071  0.00  0.00           H  
ATOM   3146 HH12LARG   220     -12.958  -6.060   6.101  0.00  0.00           H  
ATOM   3147 NH2 LARG   220     -13.649  -8.321   5.587  0.00  0.00           N  
ATOM   3148 HH21LARG   220     -13.816  -9.263   5.258  0.00  0.00           H  
ATOM   3149 HH22LARG   220     -14.367  -7.613   5.488  0.00  0.00           H  
ATOM   3150 C   LARG   220      -7.351 -10.611   3.712  0.00  0.00           C  
ATOM   3151 O   LARG   220      -7.101 -11.559   4.456  0.00  0.00           O  
ATOM   3152 N   LTHR   221      -7.247 -10.716   2.385  0.00  0.00           N  
ATOM   3153 H   LTHR   221      -7.436  -9.903   1.820  0.00  0.00           H  
ATOM   3154 CA  LTHR   221      -6.897 -11.964   1.676  0.00  0.00           C  
ATOM   3155 HA  LTHR   221      -6.328 -12.597   2.356  0.00  0.00           H  
ATOM   3156 CB  LTHR   221      -8.150 -12.755   1.237  0.00  0.00           C  
ATOM   3157 HB  LTHR   221      -7.841 -13.767   0.983  0.00  0.00           H  
ATOM   3158 CG2 LTHR   221      -9.268 -12.858   2.274  0.00  0.00           C  
ATOM   3159 HG21LTHR   221      -8.880 -13.306   3.189  0.00  0.00           H  
ATOM   3160 HG22LTHR   221      -9.689 -11.877   2.494  0.00  0.00           H  
ATOM   3161 HG23LTHR   221     -10.057 -13.500   1.885  0.00  0.00           H  
ATOM   3162 OG1 LTHR   221      -8.707 -12.187   0.080  0.00  0.00           O  
ATOM   3163 HG1 LTHR   221      -9.429 -11.593   0.358  0.00  0.00           H  
ATOM   3164 C   LTHR   221      -6.024 -11.696   0.438  0.00  0.00           C  
ATOM   3165 O   LTHR   221      -6.096 -10.600  -0.126  0.00  0.00           O  
ATOM   3166 N   LPRO   222      -5.233 -12.678  -0.043  0.00  0.00           N  
ATOM   3167 CD  LPRO   222      -4.953 -13.953   0.604  0.00  0.00           C  
ATOM   3168 HD2 LPRO   222      -5.862 -14.477   0.892  0.00  0.00           H  
ATOM   3169 HD3 LPRO   222      -4.338 -13.780   1.484  0.00  0.00           H  
ATOM   3170 CG  LPRO   222      -4.177 -14.791  -0.407  0.00  0.00           C  
ATOM   3171 HG2 LPRO   222      -4.868 -15.409  -0.980  0.00  0.00           H  
ATOM   3172 HG3 LPRO   222      -3.426 -15.411   0.083  0.00  0.00           H  
ATOM   3173 CB  LPRO   222      -3.541 -13.759  -1.334  0.00  0.00           C  
ATOM   3174 HB2 LPRO   222      -3.429 -14.172  -2.335  0.00  0.00           H  
ATOM   3175 HB3 LPRO   222      -2.568 -13.463  -0.949  0.00  0.00           H  
ATOM   3176 CA  LPRO   222      -4.494 -12.556  -1.303  0.00  0.00           C  
ATOM   3177 HA  LPRO   222      -3.910 -11.635  -1.303  0.00  0.00           H  
ATOM   3178 C   LPRO   222      -5.411 -12.546  -2.538  0.00  0.00           C  
ATOM   3179 O   LPRO   222      -5.164 -11.802  -3.488  0.00  0.00           O  
ATOM   3180 N   LALA   223      -6.474 -13.356  -2.539  0.00  0.00           N  
ATOM   3181 H   LALA   223      -6.659 -13.921  -1.724  0.00  0.00           H  
ATOM   3182 CA  LALA   223      -7.342 -13.530  -3.704  0.00  0.00           C  
ATOM   3183 HA  LALA   223      -6.718 -13.765  -4.568  0.00  0.00           H  
ATOM   3184 CB  LALA   223      -8.251 -14.733  -3.438  0.00  0.00           C  
ATOM   3185 HB1 LALA   223      -8.906 -14.525  -2.593  0.00  0.00           H  
ATOM   3186 HB2 LALA   223      -8.853 -14.942  -4.322  0.00  0.00           H  
ATOM   3187 HB3 LALA   223      -7.651 -15.613  -3.211  0.00  0.00           H  
ATOM   3188 C   LALA   223      -8.142 -12.257  -4.048  0.00  0.00           C  
ATOM   3189 O   LALA   223      -8.310 -11.937  -5.228  0.00  0.00           O  
ATOM   3190 N   LASP   224      -8.562 -11.488  -3.038  0.00  0.00           N  
ATOM   3191 H   LASP   224      -8.436 -11.823  -2.089  0.00  0.00           H  
ATOM   3192 CA  LASP   224      -9.221 -10.190  -3.235  0.00  0.00           C  
ATOM   3193 HA  LASP   224     -10.085 -10.332  -3.887  0.00  0.00           H  
ATOM   3194 CB  LASP   224      -9.719  -9.633  -1.894  0.00  0.00           C  
ATOM   3195 HB2 LASP   224      -8.849  -9.470  -1.257  0.00  0.00           H  
ATOM   3196 HB3 LASP   224     -10.185  -8.663  -2.072  0.00  0.00           H  
ATOM   3197 CG  LASP   224     -10.716 -10.511  -1.130  0.00  0.00           C  
ATOM   3198 OD1 LASP   224     -10.800 -10.327   0.106  0.00  0.00           O  
ATOM   3199 OD2 LASP   224     -11.409 -11.373  -1.716  0.00  0.00           O  
ATOM   3200 C   LASP   224      -8.289  -9.158  -3.901  0.00  0.00           C  
ATOM   3201 O   LASP   224      -8.734  -8.401  -4.765  0.00  0.00           O  
ATOM   3202 N   LLEU   225      -6.989  -9.153  -3.562  0.00  0.00           N  
ATOM   3203 H   LLEU   225      -6.673  -9.817  -2.866  0.00  0.00           H  
ATOM   3204 CA  LLEU   225      -5.992  -8.301  -4.230  0.00  0.00           C  
ATOM   3205 HA  LLEU   225      -6.335  -7.266  -4.197  0.00  0.00           H  
ATOM   3206 CB  LLEU   225      -4.612  -8.398  -3.550  0.00  0.00           C  
ATOM   3207 HB2 LLEU   225      -4.241  -9.418  -3.648  0.00  0.00           H  
ATOM   3208 HB3 LLEU   225      -3.927  -7.754  -4.103  0.00  0.00           H  
ATOM   3209 CG  LLEU   225      -4.543  -8.010  -2.067  0.00  0.00           C  
ATOM   3210 HG  LLEU   225      -5.151  -8.689  -1.478  0.00  0.00           H  
ATOM   3211 CD1 LLEU   225      -3.089  -8.106  -1.606  0.00  0.00           C  
ATOM   3212 HD11LLEU   225      -3.002  -7.728  -0.591  0.00  0.00           H  
ATOM   3213 HD12LLEU   225      -2.765  -9.146  -1.633  0.00  0.00           H  
ATOM   3214 HD13LLEU   225      -2.450  -7.506  -2.251  0.00  0.00           H  
ATOM   3215 CD2 LLEU   225      -5.008  -6.582  -1.814  0.00  0.00           C  
ATOM   3216 HD21LLEU   225      -4.410  -5.895  -2.407  0.00  0.00           H  
ATOM   3217 HD22LLEU   225      -6.062  -6.477  -2.067  0.00  0.00           H  
ATOM   3218 HD23LLEU   225      -4.880  -6.347  -0.760  0.00  0.00           H  
ATOM   3219 C   LLEU   225      -5.835  -8.679  -5.706  0.00  0.00           C  
ATOM   3220 O   LLEU   225      -5.813  -7.801  -6.571  0.00  0.00           O  
ATOM   3221 N   LALA   226      -5.755  -9.982  -5.997  0.00  0.00           N  
ATOM   3222 H   LALA   226      -5.771 -10.647  -5.231  0.00  0.00           H  
ATOM   3223 CA  LALA   226      -5.658 -10.486  -7.363  0.00  0.00           C  
ATOM   3224 HA  LALA   226      -4.799 -10.016  -7.843  0.00  0.00           H  
ATOM   3225 CB  LALA   226      -5.424 -11.999  -7.322  0.00  0.00           C  
ATOM   3226 HB1 LALA   226      -4.516 -12.219  -6.768  0.00  0.00           H  
ATOM   3227 HB2 LALA   226      -6.267 -12.501  -6.847  0.00  0.00           H  
ATOM   3228 HB3 LALA   226      -5.311 -12.376  -8.337  0.00  0.00           H  
ATOM   3229 C   LALA   226      -6.899 -10.133  -8.199  0.00  0.00           C  
ATOM   3230 O   LALA   226      -6.765  -9.852  -9.388  0.00  0.00           O  
ATOM   3231 N   LLEU   227      -8.092 -10.103  -7.598  0.00  0.00           N  
ATOM   3232 H   LLEU   227      -8.154 -10.409  -6.632  0.00  0.00           H  
ATOM   3233 CA  LLEU   227      -9.306  -9.634  -8.265  0.00  0.00           C  
ATOM   3234 HA  LLEU   227      -9.357 -10.107  -9.247  0.00  0.00           H  
ATOM   3235 CB  LLEU   227     -10.523 -10.095  -7.440  0.00  0.00           C  
ATOM   3236 HB2 LLEU   227     -10.541 -11.186  -7.427  0.00  0.00           H  
ATOM   3237 HB3 LLEU   227     -10.406  -9.751  -6.412  0.00  0.00           H  
ATOM   3238 CG  LLEU   227     -11.871  -9.576  -7.968  0.00  0.00           C  
ATOM   3239 HG  LLEU   227     -11.893  -8.489  -7.907  0.00  0.00           H  
ATOM   3240 CD1 LLEU   227     -12.127 -10.002  -9.414  0.00  0.00           C  
ATOM   3241 HD11LLEU   227     -12.090 -11.088  -9.497  0.00  0.00           H  
ATOM   3242 HD12LLEU   227     -13.105  -9.643  -9.713  0.00  0.00           H  
ATOM   3243 HD13LLEU   227     -11.390  -9.558 -10.081  0.00  0.00           H  
ATOM   3244 CD2 LLEU   227     -13.011 -10.121  -7.114  0.00  0.00           C  
ATOM   3245 HD21LLEU   227     -13.066 -11.205  -7.212  0.00  0.00           H  
ATOM   3246 HD22LLEU   227     -12.849  -9.865  -6.067  0.00  0.00           H  
ATOM   3247 HD23LLEU   227     -13.957  -9.689  -7.438  0.00  0.00           H  
ATOM   3248 C   LLEU   227      -9.286  -8.111  -8.500  0.00  0.00           C  
ATOM   3249 O   LLEU   227      -9.506  -7.650  -9.620  0.00  0.00           O  
ATOM   3250 N   LALA   228      -9.003  -7.321  -7.462  0.00  0.00           N  
ATOM   3251 H   LALA   228      -8.827  -7.751  -6.557  0.00  0.00           H  
ATOM   3252 CA  LALA   228      -9.033  -5.860  -7.536  0.00  0.00           C  
ATOM   3253 HA  LALA   228     -10.015  -5.551  -7.895  0.00  0.00           H  
ATOM   3254 CB  LALA   228      -8.850  -5.316  -6.118  0.00  0.00           C  
ATOM   3255 HB1 LALA   228      -9.646  -5.698  -5.477  0.00  0.00           H  
ATOM   3256 HB2 LALA   228      -7.889  -5.640  -5.716  0.00  0.00           H  
ATOM   3257 HB3 LALA   228      -8.894  -4.227  -6.130  0.00  0.00           H  
ATOM   3258 C   LALA   228      -7.988  -5.283  -8.512  0.00  0.00           C  
ATOM   3259 O   LALA   228      -8.272  -4.309  -9.218  0.00  0.00           O  
ATOM   3260 N   LLEU   229      -6.799  -5.890  -8.601  0.00  0.00           N  
ATOM   3261 H   LLEU   229      -6.597  -6.660  -7.969  0.00  0.00           H  
ATOM   3262 CA  LLEU   229      -5.781  -5.507  -9.583  0.00  0.00           C  
ATOM   3263 HA  LLEU   229      -5.683  -4.422  -9.551  0.00  0.00           H  
ATOM   3264 CB  LLEU   229      -4.428  -6.110  -9.163  0.00  0.00           C  
ATOM   3265 HB2 LLEU   229      -4.187  -5.758  -8.159  0.00  0.00           H  
ATOM   3266 HB3 LLEU   229      -4.531  -7.193  -9.111  0.00  0.00           H  
ATOM   3267 CG  LLEU   229      -3.255  -5.759 -10.100  0.00  0.00           C  
ATOM   3268 HG  LLEU   229      -3.468  -6.118 -11.107  0.00  0.00           H  
ATOM   3269 CD1 LLEU   229      -2.996  -4.251 -10.141  0.00  0.00           C  
ATOM   3270 HD11LLEU   229      -2.837  -3.873  -9.133  0.00  0.00           H  
ATOM   3271 HD12LLEU   229      -2.112  -4.049 -10.748  0.00  0.00           H  
ATOM   3272 HD13LLEU   229      -3.841  -3.730 -10.587  0.00  0.00           H  
ATOM   3273 CD2 LLEU   229      -1.978  -6.436  -9.603  0.00  0.00           C  
ATOM   3274 HD21LLEU   229      -1.167  -6.248 -10.308  0.00  0.00           H  
ATOM   3275 HD22LLEU   229      -1.700  -6.041  -8.628  0.00  0.00           H  
ATOM   3276 HD23LLEU   229      -2.130  -7.511  -9.527  0.00  0.00           H  
ATOM   3277 C   LLEU   229      -6.198  -5.875 -11.021  0.00  0.00           C  
ATOM   3278 O   LLEU   229      -6.104  -5.031 -11.909  0.00  0.00           O  
ATOM   3279 N   LASP   230      -6.748  -7.074 -11.251  0.00  0.00           N  
ATOM   3280 H   LASP   230      -6.835  -7.726 -10.480  0.00  0.00           H  
ATOM   3281 CA  LASP   230      -7.237  -7.511 -12.574  0.00  0.00           C  
ATOM   3282 HA  LASP   230      -6.411  -7.434 -13.283  0.00  0.00           H  
ATOM   3283 CB  LASP   230      -7.662  -8.987 -12.471  0.00  0.00           C  
ATOM   3284 HB2 LASP   230      -6.916  -9.519 -11.885  0.00  0.00           H  
ATOM   3285 HB3 LASP   230      -8.614  -9.054 -11.943  0.00  0.00           H  
ATOM   3286 CG  LASP   230      -7.765  -9.727 -13.808  0.00  0.00           C  
ATOM   3287 OD1 LASP   230      -8.378 -10.821 -13.833  0.00  0.00           O  
ATOM   3288 OD2 LASP   230      -7.172  -9.303 -14.825  0.00  0.00           O  
ATOM   3289 C   LASP   230      -8.396  -6.642 -13.112  0.00  0.00           C  
ATOM   3290 O   LASP   230      -8.580  -6.510 -14.324  0.00  0.00           O  
ATOM   3291 N   LILE   231      -9.154  -5.992 -12.223  0.00  0.00           N  
ATOM   3292 H   LILE   231      -9.018  -6.228 -11.245  0.00  0.00           H  
ATOM   3293 CA  LILE   231     -10.188  -5.000 -12.568  0.00  0.00           C  
ATOM   3294 HA  LILE   231     -10.754  -5.369 -13.424  0.00  0.00           H  
ATOM   3295 CB  LILE   231     -11.167  -4.861 -11.374  0.00  0.00           C  
ATOM   3296 HB  LILE   231     -10.579  -4.771 -10.460  0.00  0.00           H  
ATOM   3297 CG2 LILE   231     -12.065  -3.609 -11.471  0.00  0.00           C  
ATOM   3298 HG21LILE   231     -12.767  -3.577 -10.640  0.00  0.00           H  
ATOM   3299 HG22LILE   231     -11.469  -2.700 -11.417  0.00  0.00           H  
ATOM   3300 HG23LILE   231     -12.620  -3.618 -12.407  0.00  0.00           H  
ATOM   3301 CG1 LILE   231     -12.041  -6.134 -11.275  0.00  0.00           C  
ATOM   3302 HG12LILE   231     -12.796  -6.124 -12.062  0.00  0.00           H  
ATOM   3303 HG13LILE   231     -11.423  -7.019 -11.426  0.00  0.00           H  
ATOM   3304 CD1 LILE   231     -12.728  -6.294  -9.915  0.00  0.00           C  
ATOM   3305 HD11LILE   231     -13.258  -7.244  -9.890  0.00  0.00           H  
ATOM   3306 HD12LILE   231     -11.984  -6.282  -9.118  0.00  0.00           H  
ATOM   3307 HD13LILE   231     -13.445  -5.494  -9.753  0.00  0.00           H  
ATOM   3308 C   LILE   231      -9.593  -3.640 -12.983  0.00  0.00           C  
ATOM   3309 O   LILE   231     -10.145  -2.980 -13.870  0.00  0.00           O  
ATOM   3310 N   LTHR   232      -8.503  -3.195 -12.346  0.00  0.00           N  
ATOM   3311 H   LTHR   232      -8.045  -3.835 -11.708  0.00  0.00           H  
ATOM   3312 CA  LTHR   232      -8.029  -1.789 -12.364  0.00  0.00           C  
ATOM   3313 HA  LTHR   232      -8.792  -1.162 -12.823  0.00  0.00           H  
ATOM   3314 CB  LTHR   232      -7.822  -1.268 -10.929  0.00  0.00           C  
ATOM   3315 HB  LTHR   232      -7.349  -0.287 -10.984  0.00  0.00           H  
ATOM   3316 CG2 LTHR   232      -9.127  -1.116 -10.150  0.00  0.00           C  
ATOM   3317 HG21LTHR   232      -9.790  -0.428 -10.673  0.00  0.00           H  
ATOM   3318 HG22LTHR   232      -9.620  -2.080 -10.034  0.00  0.00           H  
ATOM   3319 HG23LTHR   232      -8.913  -0.707  -9.163  0.00  0.00           H  
ATOM   3320 OG1 LTHR   232      -6.989  -2.123 -10.177  0.00  0.00           O  
ATOM   3321 HG1 LTHR   232      -7.527  -2.888  -9.893  0.00  0.00           H  
ATOM   3322 C   LTHR   232      -6.745  -1.532 -13.167  0.00  0.00           C  
ATOM   3323 O   LTHR   232      -6.525  -0.401 -13.604  0.00  0.00           O  
ATOM   3324 N   LSER   233      -5.916  -2.554 -13.383  0.00  0.00           N  
ATOM   3325 H   LSER   233      -6.153  -3.449 -12.967  0.00  0.00           H  
ATOM   3326 CA  LSER   233      -4.622  -2.469 -14.079  0.00  0.00           C  
ATOM   3327 HA  LSER   233      -4.028  -1.691 -13.603  0.00  0.00           H  
ATOM   3328 CB  LSER   233      -3.896  -3.805 -13.892  0.00  0.00           C  
ATOM   3329 HB2 LSER   233      -3.784  -4.002 -12.827  0.00  0.00           H  
ATOM   3330 HB3 LSER   233      -4.489  -4.609 -14.329  0.00  0.00           H  
ATOM   3331 OG  LSER   233      -2.617  -3.791 -14.482  0.00  0.00           O  
ATOM   3332 HG  LSER   233      -2.133  -4.554 -14.100  0.00  0.00           H  
ATOM   3333 C   LSER   233      -4.730  -2.114 -15.570  0.00  0.00           C  
ATOM   3334 O   LSER   233      -5.765  -2.338 -16.201  0.00  0.00           O  
ATOM   3335 N   LLYS   234      -3.648  -1.596 -16.169  0.00  0.00           N  
ATOM   3336 H   LLYS   234      -2.812  -1.468 -15.602  0.00  0.00           H  
ATOM   3337 CA  LLYS   234      -3.540  -1.383 -17.627  0.00  0.00           C  
ATOM   3338 HA  LLYS   234      -4.405  -0.819 -17.977  0.00  0.00           H  
ATOM   3339 CB  LLYS   234      -2.262  -0.603 -17.947  0.00  0.00           C  
ATOM   3340 HB2 LLYS   234      -1.411  -1.136 -17.518  0.00  0.00           H  
ATOM   3341 HB3 LLYS   234      -2.128  -0.583 -19.028  0.00  0.00           H  
ATOM   3342 CG  LLYS   234      -2.276   0.845 -17.449  0.00  0.00           C  
ATOM   3343 HG2 LLYS   234      -3.067   1.405 -17.950  0.00  0.00           H  
ATOM   3344 HG3 LLYS   234      -2.443   0.873 -16.372  0.00  0.00           H  
ATOM   3345 CD  LLYS   234      -0.919   1.467 -17.777  0.00  0.00           C  
ATOM   3346 HD2 LLYS   234      -0.134   0.813 -17.392  0.00  0.00           H  
ATOM   3347 HD3 LLYS   234      -0.809   1.556 -18.859  0.00  0.00           H  
ATOM   3348 CE  LLYS   234      -0.777   2.838 -17.126  0.00  0.00           C  
ATOM   3349 HE2 LLYS   234      -1.488   3.536 -17.575  0.00  0.00           H  
ATOM   3350 HE3 LLYS   234      -1.008   2.737 -16.061  0.00  0.00           H  
ATOM   3351 NZ  LLYS   234       0.613   3.318 -17.270  0.00  0.00           N  
ATOM   3352 HZ1 LLYS   234       1.239   2.581 -16.947  0.00  0.00           H  
ATOM   3353 HZ2 LLYS   234       0.854   3.539 -18.221  0.00  0.00           H  
ATOM   3354 HZ3 LLYS   234       0.795   4.097 -16.639  0.00  0.00           H  
ATOM   3355 C   LLYS   234      -3.515  -2.685 -18.436  0.00  0.00           C  
ATOM   3356 O   LLYS   234      -3.706  -2.642 -19.653  0.00  0.00           O  
ATOM   3357 N   LVAL   235      -3.260  -3.821 -17.786  0.00  0.00           N  
ATOM   3358 H   LVAL   235      -3.125  -3.762 -16.785  0.00  0.00           H  
ATOM   3359 CA  LVAL   235      -3.250  -5.166 -18.385  0.00  0.00           C  
ATOM   3360 HA  LVAL   235      -3.486  -5.083 -19.442  0.00  0.00           H  
ATOM   3361 CB  LVAL   235      -1.853  -5.821 -18.300  0.00  0.00           C  
ATOM   3362 HB  LVAL   235      -1.915  -6.808 -18.756  0.00  0.00           H  
ATOM   3363 CG1 LVAL   235      -0.818  -5.015 -19.092  0.00  0.00           C  
ATOM   3364 HG11LVAL   235      -0.670  -4.031 -18.649  0.00  0.00           H  
ATOM   3365 HG12LVAL   235       0.133  -5.549 -19.100  0.00  0.00           H  
ATOM   3366 HG13LVAL   235      -1.154  -4.906 -20.123  0.00  0.00           H  
ATOM   3367 CG2 LVAL   235      -1.340  -6.003 -16.866  0.00  0.00           C  
ATOM   3368 HG21LVAL   235      -0.391  -6.537 -16.888  0.00  0.00           H  
ATOM   3369 HG22LVAL   235      -1.188  -5.033 -16.393  0.00  0.00           H  
ATOM   3370 HG23LVAL   235      -2.052  -6.589 -16.287  0.00  0.00           H  
ATOM   3371 C   LVAL   235      -4.315  -6.059 -17.732  0.00  0.00           C  
ATOM   3372 O   LVAL   235      -4.669  -5.830 -16.570  0.00  0.00           O  
ATOM   3373 N   LPRO   236      -4.806  -7.117 -18.406  0.00  0.00           N  
ATOM   3374 CD  LPRO   236      -4.700  -7.391 -19.835  0.00  0.00           C  
ATOM   3375 HD2 LPRO   236      -3.745  -7.075 -20.255  0.00  0.00           H  
ATOM   3376 HD3 LPRO   236      -5.523  -6.902 -20.355  0.00  0.00           H  
ATOM   3377 CG  LPRO   236      -4.856  -8.897 -19.985  0.00  0.00           C  
ATOM   3378 HG2 LPRO   236      -3.877  -9.359 -19.898  0.00  0.00           H  
ATOM   3379 HG3 LPRO   236      -5.325  -9.163 -20.933  0.00  0.00           H  
ATOM   3380 CB  LPRO   236      -5.728  -9.276 -18.788  0.00  0.00           C  
ATOM   3381 HB2 LPRO   236      -5.577 -10.315 -18.499  0.00  0.00           H  
ATOM   3382 HB3 LPRO   236      -6.775  -9.098 -19.032  0.00  0.00           H  
ATOM   3383 CA  LPRO   236      -5.288  -8.298 -17.695  0.00  0.00           C  
ATOM   3384 HA  LPRO   236      -6.133  -8.047 -17.054  0.00  0.00           H  
ATOM   3385 C   LPRO   236      -4.140  -8.859 -16.841  0.00  0.00           C  
ATOM   3386 O   LPRO   236      -3.028  -9.041 -17.343  0.00  0.00           O  
ATOM   3387 N   LLEU   237      -4.384  -9.098 -15.552  0.00  0.00           N  
ATOM   3388 H   LLEU   237      -5.340  -8.990 -15.220  0.00  0.00           H  
ATOM   3389 CA  LLEU   237      -3.363  -9.551 -14.601  0.00  0.00           C  
ATOM   3390 HA  LLEU   237      -2.491  -8.905 -14.691  0.00  0.00           H  
ATOM   3391 CB  LLEU   237      -3.929  -9.378 -13.177  0.00  0.00           C  
ATOM   3392 HB2 LLEU   237      -4.027  -8.310 -12.975  0.00  0.00           H  
ATOM   3393 HB3 LLEU   237      -4.927  -9.806 -13.155  0.00  0.00           H  
ATOM   3394 CG  LLEU   237      -3.119 -10.031 -12.038  0.00  0.00           C  
ATOM   3395 HG  LLEU   237      -3.011 -11.101 -12.211  0.00  0.00           H  
ATOM   3396 CD1 LLEU   237      -1.735  -9.419 -11.898  0.00  0.00           C  
ATOM   3397 HD11LLEU   237      -1.249  -9.757 -10.985  0.00  0.00           H  
ATOM   3398 HD12LLEU   237      -1.128  -9.743 -12.737  0.00  0.00           H  
ATOM   3399 HD13LLEU   237      -1.792  -8.331 -11.894  0.00  0.00           H  
ATOM   3400 CD2 LLEU   237      -3.863  -9.846 -10.723  0.00  0.00           C  
ATOM   3401 HD21LLEU   237      -4.139  -8.801 -10.601  0.00  0.00           H  
ATOM   3402 HD22LLEU   237      -4.763 -10.455 -10.750  0.00  0.00           H  
ATOM   3403 HD23LLEU   237      -3.244 -10.155  -9.883  0.00  0.00           H  
ATOM   3404 C   LLEU   237      -2.961 -11.008 -14.906  0.00  0.00           C  
ATOM   3405 O   LLEU   237      -3.802 -11.894 -14.709  0.00  0.00           O  
ATOM   3406 N   LPRO   238      -1.720 -11.292 -15.354  0.00  0.00           N  
ATOM   3407 CD  LPRO   238      -0.636 -10.360 -15.647  0.00  0.00           C  
ATOM   3408 HD2 LPRO   238      -0.440  -9.694 -14.810  0.00  0.00           H  
ATOM   3409 HD3 LPRO   238      -0.875  -9.773 -16.530  0.00  0.00           H  
ATOM   3410 CG  LPRO   238       0.605 -11.205 -15.937  0.00  0.00           C  
ATOM   3411 HG2 LPRO   238       1.182 -11.344 -15.025  0.00  0.00           H  
ATOM   3412 HG3 LPRO   238       1.227 -10.754 -16.710  0.00  0.00           H  
ATOM   3413 CB  LPRO   238       0.024 -12.541 -16.391  0.00  0.00           C  
ATOM   3414 HB2 LPRO   238       0.704 -13.371 -16.192  0.00  0.00           H  
ATOM   3415 HB3 LPRO   238      -0.205 -12.484 -17.455  0.00  0.00           H  
ATOM   3416 CA  LPRO   238      -1.280 -12.659 -15.598  0.00  0.00           C  
ATOM   3417 HA  LPRO   238      -2.016 -13.177 -16.211  0.00  0.00           H  
ATOM   3418 C   LPRO   238      -1.113 -13.408 -14.270  0.00  0.00           C  
ATOM   3419 O   LPRO   238      -0.384 -12.978 -13.375  0.00  0.00           O  
ATOM   3420 N   LGLN   239      -1.818 -14.530 -14.132  0.00  0.00           N  
ATOM   3421 H   LGLN   239      -2.432 -14.802 -14.890  0.00  0.00           H  
ATOM   3422 CA  LGLN   239      -1.801 -15.348 -12.917  0.00  0.00           C  
ATOM   3423 HA  LGLN   239      -1.725 -14.672 -12.067  0.00  0.00           H  
ATOM   3424 CB  LGLN   239      -3.137 -16.100 -12.766  0.00  0.00           C  
ATOM   3425 HB2 LGLN   239      -3.297 -16.728 -13.645  0.00  0.00           H  
ATOM   3426 HB3 LGLN   239      -3.092 -16.741 -11.884  0.00  0.00           H  
ATOM   3427 CG  LGLN   239      -4.317 -15.112 -12.613  0.00  0.00           C  
ATOM   3428 HG2 LGLN   239      -4.222 -14.570 -11.674  0.00  0.00           H  
ATOM   3429 HG3 LGLN   239      -4.279 -14.376 -13.415  0.00  0.00           H  
ATOM   3430 CD  LGLN   239      -5.699 -15.761 -12.660  0.00  0.00           C  
ATOM   3431 OE1 LGLN   239      -5.909 -16.901 -12.259  0.00  0.00           O  
ATOM   3432 NE2 LGLN   239      -6.695 -15.060 -13.149  0.00  0.00           N  
ATOM   3433 HE21LGLN   239      -7.606 -15.485 -13.204  0.00  0.00           H  
ATOM   3434 HE22LGLN   239      -6.568 -14.076 -13.365  0.00  0.00           H  
ATOM   3435 C   LGLN   239      -0.553 -16.253 -12.873  0.00  0.00           C  
ATOM   3436 O   LGLN   239      -0.050 -16.705 -13.908  0.00  0.00           O  
ATOM   3437 N   LSER   240      -0.015 -16.489 -11.676  0.00  0.00           N  
ATOM   3438 H   LSER   240      -0.460 -16.068 -10.866  0.00  0.00           H  
ATOM   3439 CA  LSER   240       1.300 -17.108 -11.474  0.00  0.00           C  
ATOM   3440 HA  LSER   240       2.025 -16.547 -12.065  0.00  0.00           H  
ATOM   3441 CB  LSER   240       1.717 -16.972 -10.009  0.00  0.00           C  
ATOM   3442 HB2 LSER   240       1.664 -15.926  -9.706  0.00  0.00           H  
ATOM   3443 HB3 LSER   240       1.041 -17.556  -9.385  0.00  0.00           H  
ATOM   3444 OG  LSER   240       3.041 -17.439  -9.851  0.00  0.00           O  
ATOM   3445 HG  LSER   240       3.625 -16.681 -10.108  0.00  0.00           H  
ATOM   3446 C   LSER   240       1.372 -18.580 -11.909  0.00  0.00           C  
ATOM   3447 O   LSER   240       0.414 -19.349 -11.756  0.00  0.00           O  
ATOM   3448 N   LARG   241       2.537 -19.003 -12.417  0.00  0.00           N  
ATOM   3449 H   LARG   241       3.282 -18.316 -12.520  0.00  0.00           H  
ATOM   3450 CA  LARG   241       2.845 -20.414 -12.725  0.00  0.00           C  
ATOM   3451 HA  LARG   241       1.924 -20.921 -13.007  0.00  0.00           H  
ATOM   3452 CB  LARG   241       3.827 -20.476 -13.910  0.00  0.00           C  
ATOM   3453 HB2 LARG   241       4.688 -19.846 -13.686  0.00  0.00           H  
ATOM   3454 HB3 LARG   241       4.186 -21.498 -14.034  0.00  0.00           H  
ATOM   3455 CG  LARG   241       3.207 -20.022 -15.244  0.00  0.00           C  
ATOM   3456 HG2 LARG   241       2.802 -19.015 -15.139  0.00  0.00           H  
ATOM   3457 HG3 LARG   241       3.992 -19.994 -16.000  0.00  0.00           H  
ATOM   3458 CD  LARG   241       2.099 -20.974 -15.719  0.00  0.00           C  
ATOM   3459 HD2 LARG   241       2.512 -21.979 -15.826  0.00  0.00           H  
ATOM   3460 HD3 LARG   241       1.309 -21.020 -14.971  0.00  0.00           H  
ATOM   3461 NE  LARG   241       1.488 -20.513 -16.977  0.00  0.00           N  
ATOM   3462 HE  LARG   241       0.897 -19.697 -16.910  0.00  0.00           H  
ATOM   3463 CZ  LARG   241       1.504 -21.134 -18.143  0.00  0.00           C  
ATOM   3464 NH1 LARG   241       2.197 -22.214 -18.366  0.00  0.00           N  
ATOM   3465 HH11LARG   241       2.753 -22.651 -17.643  0.00  0.00           H  
ATOM   3466 HH12LARG   241       2.191 -22.699 -19.250  0.00  0.00           H  
ATOM   3467 NH2 LARG   241       0.810 -20.647 -19.131  0.00  0.00           N  
ATOM   3468 HH21LARG   241       0.334 -19.759 -19.007  0.00  0.00           H  
ATOM   3469 HH22LARG   241       0.708 -21.182 -19.980  0.00  0.00           H  
ATOM   3470 C   LARG   241       3.351 -21.224 -11.524  0.00  0.00           C  
ATOM   3471 O   LARG   241       3.489 -22.440 -11.646  0.00  0.00           O  
ATOM   3472 N   LILE   242       3.589 -20.591 -10.373  0.00  0.00           N  
ATOM   3473 H   LILE   242       3.449 -19.588 -10.345  0.00  0.00           H  
ATOM   3474 CA  LILE   242       4.010 -21.256  -9.129  0.00  0.00           C  
ATOM   3475 HA  LILE   242       4.777 -21.995  -9.364  0.00  0.00           H  
ATOM   3476 CB  LILE   242       4.621 -20.216  -8.155  0.00  0.00           C  
ATOM   3477 HB  LILE   242       3.846 -19.489  -7.911  0.00  0.00           H  
ATOM   3478 CG2 LILE   242       5.068 -20.893  -6.843  0.00  0.00           C  
ATOM   3479 HG21LILE   242       4.243 -21.430  -6.379  0.00  0.00           H  
ATOM   3480 HG22LILE   242       5.886 -21.589  -7.036  0.00  0.00           H  
ATOM   3481 HG23LILE   242       5.408 -20.144  -6.130  0.00  0.00           H  
ATOM   3482 CG1 LILE   242       5.804 -19.450  -8.799  0.00  0.00           C  
ATOM   3483 HG12LILE   242       6.662 -20.115  -8.900  0.00  0.00           H  
ATOM   3484 HG13LILE   242       5.533 -19.103  -9.796  0.00  0.00           H  
ATOM   3485 CD1 LILE   242       6.225 -18.205  -8.014  0.00  0.00           C  
ATOM   3486 HD11LILE   242       7.002 -17.674  -8.567  0.00  0.00           H  
ATOM   3487 HD12LILE   242       5.370 -17.541  -7.878  0.00  0.00           H  
ATOM   3488 HD13LILE   242       6.623 -18.492  -7.045  0.00  0.00           H  
ATOM   3489 C   LILE   242       2.803 -21.981  -8.504  0.00  0.00           C  
ATOM   3490 O   LILE   242       1.823 -21.333  -8.143  0.00  0.00           O  
ATOM   3491 N   LALA   243       2.841 -23.309  -8.370  0.00  0.00           N  
ATOM   3492 H   LALA   243       3.672 -23.797  -8.691  0.00  0.00           H  
ATOM   3493 CA  LALA   243       1.735 -24.112  -7.823  0.00  0.00           C  
ATOM   3494 HA  LALA   243       0.833 -23.500  -7.760  0.00  0.00           H  
ATOM   3495 CB  LALA   243       1.453 -25.253  -8.806  0.00  0.00           C  
ATOM   3496 HB1 LALA   243       0.589 -25.826  -8.467  0.00  0.00           H  
ATOM   3497 HB2 LALA   243       1.243 -24.847  -9.797  0.00  0.00           H  
ATOM   3498 HB3 LALA   243       2.319 -25.914  -8.864  0.00  0.00           H  
ATOM   3499 C   LALA   243       2.003 -24.659  -6.407  0.00  0.00           C  
ATOM   3500 O   LALA   243       1.077 -24.774  -5.601  0.00  0.00           O  
ATOM   3501 N   LASN   244       3.260 -24.991  -6.106  0.00  0.00           N  
ATOM   3502 H   LASN   244       3.964 -24.826  -6.818  0.00  0.00           H  
ATOM   3503 CA  LASN   244       3.755 -25.486  -4.815  0.00  0.00           C  
ATOM   3504 HA  LASN   244       3.018 -25.296  -4.032  0.00  0.00           H  
ATOM   3505 CB  LASN   244       4.031 -27.004  -4.914  0.00  0.00           C  
ATOM   3506 HB2 LASN   244       4.893 -27.146  -5.561  0.00  0.00           H  
ATOM   3507 HB3 LASN   244       4.284 -27.382  -3.924  0.00  0.00           H  
ATOM   3508 CG  LASN   244       2.905 -27.861  -5.472  0.00  0.00           C  
ATOM   3509 OD1 LASN   244       3.105 -28.711  -6.329  0.00  0.00           O  
ATOM   3510 ND2 LASN   244       1.697 -27.700  -5.007  0.00  0.00           N  
ATOM   3511 HD21LASN   244       0.940 -28.229  -5.415  0.00  0.00           H  
ATOM   3512 HD22LASN   244       1.528 -27.047  -4.251  0.00  0.00           H  
ATOM   3513 C   LASN   244       5.050 -24.734  -4.456  0.00  0.00           C  
ATOM   3514 O   LASN   244       5.664 -24.148  -5.344  0.00  0.00           O  
ATOM   3515 N   LLEU   245       5.526 -24.792  -3.207  0.00  0.00           N  
ATOM   3516 H   LLEU   245       5.012 -25.293  -2.491  0.00  0.00           H  
ATOM   3517 CA  LLEU   245       6.835 -24.220  -2.835  0.00  0.00           C  
ATOM   3518 HA  LLEU   245       6.947 -23.262  -3.342  0.00  0.00           H  
ATOM   3519 CB  LLEU   245       6.875 -23.956  -1.317  0.00  0.00           C  
ATOM   3520 HB2 LLEU   245       6.597 -24.873  -0.800  0.00  0.00           H  
ATOM   3521 HB3 LLEU   245       7.893 -23.699  -1.021  0.00  0.00           H  
ATOM   3522 CG  LLEU   245       5.929 -22.831  -0.857  0.00  0.00           C  
ATOM   3523 HG  LLEU   245       4.923 -23.062  -1.198  0.00  0.00           H  
ATOM   3524 CD1 LLEU   245       5.906 -22.735   0.664  0.00  0.00           C  
ATOM   3525 HD11LLEU   245       5.562 -23.675   1.091  0.00  0.00           H  
ATOM   3526 HD12LLEU   245       6.902 -22.506   1.027  0.00  0.00           H  
ATOM   3527 HD13LLEU   245       5.224 -21.946   0.980  0.00  0.00           H  
ATOM   3528 CD2 LLEU   245       6.343 -21.460  -1.397  0.00  0.00           C  
ATOM   3529 HD21LLEU   245       7.389 -21.270  -1.157  0.00  0.00           H  
ATOM   3530 HD22LLEU   245       6.199 -21.423  -2.474  0.00  0.00           H  
ATOM   3531 HD23LLEU   245       5.736 -20.677  -0.943  0.00  0.00           H  
ATOM   3532 C   LLEU   245       8.044 -25.050  -3.323  0.00  0.00           C  
ATOM   3533 O   LLEU   245       9.174 -24.575  -3.249  0.00  0.00           O  
ATOM   3534 N   LSER   246       7.812 -26.238  -3.896  0.00  0.00           N  
ATOM   3535 H   LSER   246       6.872 -26.592  -3.870  0.00  0.00           H  
ATOM   3536 CA  LSER   246       8.834 -27.126  -4.466  0.00  0.00           C  
ATOM   3537 HA  LSER   246       9.430 -27.522  -3.644  0.00  0.00           H  
ATOM   3538 CB  LSER   246       8.171 -28.326  -5.167  0.00  0.00           C  
ATOM   3539 HB2 LSER   246       8.947 -28.935  -5.626  0.00  0.00           H  
ATOM   3540 HB3 LSER   246       7.668 -28.941  -4.424  0.00  0.00           H  
ATOM   3541 OG  LSER   246       7.231 -27.964  -6.172  0.00  0.00           O  
ATOM   3542 HG  LSER   246       6.658 -28.735  -6.343  0.00  0.00           H  
ATOM   3543 C   LSER   246       9.778 -26.399  -5.430  0.00  0.00           C  
ATOM   3544 O   LSER   246       9.379 -25.958  -6.509  0.00  0.00           O  
ATOM   3545 N   LGLY   247      11.049 -26.283  -5.059  0.00  0.00           N  
ATOM   3546 H   LGLY   247      11.309 -26.642  -4.146  0.00  0.00           H  
ATOM   3547 CA  LGLY   247      12.096 -25.632  -5.842  0.00  0.00           C  
ATOM   3548 HA2 LGLY   247      13.062 -25.957  -5.465  0.00  0.00           H  
ATOM   3549 HA3 LGLY   247      12.018 -25.958  -6.879  0.00  0.00           H  
ATOM   3550 C   LGLY   247      12.095 -24.099  -5.832  0.00  0.00           C  
ATOM   3551 O   LGLY   247      12.906 -23.529  -6.555  0.00  0.00           O  
ATOM   3552 N   LLEU   248      11.225 -23.422  -5.073  0.00  0.00           N  
ATOM   3553 H   LLEU   248      10.584 -23.931  -4.474  0.00  0.00           H  
ATOM   3554 CA  LLEU   248      11.149 -21.955  -5.088  0.00  0.00           C  
ATOM   3555 HA  LLEU   248      11.005 -21.647  -6.124  0.00  0.00           H  
ATOM   3556 CB  LLEU   248       9.928 -21.493  -4.269  0.00  0.00           C  
ATOM   3557 HB2 LLEU   248       9.042 -22.042  -4.592  0.00  0.00           H  
ATOM   3558 HB3 LLEU   248      10.110 -21.738  -3.222  0.00  0.00           H  
ATOM   3559 CG  LLEU   248       9.654 -19.980  -4.392  0.00  0.00           C  
ATOM   3560 HG  LLEU   248      10.586 -19.422  -4.307  0.00  0.00           H  
ATOM   3561 CD1 LLEU   248       8.985 -19.647  -5.726  0.00  0.00           C  
ATOM   3562 HD11LLEU   248       8.798 -18.575  -5.784  0.00  0.00           H  
ATOM   3563 HD12LLEU   248       9.636 -19.927  -6.553  0.00  0.00           H  
ATOM   3564 HD13LLEU   248       8.044 -20.187  -5.823  0.00  0.00           H  
ATOM   3565 CD2 LLEU   248       8.721 -19.502  -3.282  0.00  0.00           C  
ATOM   3566 HD21LLEU   248       9.133 -19.774  -2.312  0.00  0.00           H  
ATOM   3567 HD22LLEU   248       8.629 -18.418  -3.327  0.00  0.00           H  
ATOM   3568 HD23LLEU   248       7.739 -19.953  -3.403  0.00  0.00           H  
ATOM   3569 C   LLEU   248      12.458 -21.316  -4.584  0.00  0.00           C  
ATOM   3570 O   LLEU   248      12.900 -21.595  -3.468  0.00  0.00           O  
ATOM   3571 N   LARG   249      13.065 -20.449  -5.399  0.00  0.00           N  
ATOM   3572 H   LARG   249      12.626 -20.270  -6.302  0.00  0.00           H  
ATOM   3573 CA  LARG   249      14.339 -19.766  -5.128  0.00  0.00           C  
ATOM   3574 HA  LARG   249      14.976 -20.409  -4.517  0.00  0.00           H  
ATOM   3575 CB  LARG   249      15.061 -19.498  -6.460  0.00  0.00           C  
ATOM   3576 HB2 LARG   249      14.432 -18.852  -7.070  0.00  0.00           H  
ATOM   3577 HB3 LARG   249      15.994 -18.972  -6.255  0.00  0.00           H  
ATOM   3578 CG  LARG   249      15.381 -20.780  -7.250  0.00  0.00           C  
ATOM   3579 HG2 LARG   249      16.046 -21.409  -6.657  0.00  0.00           H  
ATOM   3580 HG3 LARG   249      14.466 -21.337  -7.454  0.00  0.00           H  
ATOM   3581 CD  LARG   249      16.060 -20.459  -8.588  0.00  0.00           C  
ATOM   3582 HD2 LARG   249      16.977 -19.905  -8.388  0.00  0.00           H  
ATOM   3583 HD3 LARG   249      16.323 -21.399  -9.076  0.00  0.00           H  
ATOM   3584 NE  LARG   249      15.179 -19.675  -9.476  0.00  0.00           N  
ATOM   3585 HE  LARG   249      14.211 -19.556  -9.195  0.00  0.00           H  
ATOM   3586 CZ  LARG   249      15.499 -19.125 -10.631  0.00  0.00           C  
ATOM   3587 NH1 LARG   249      16.680 -19.206 -11.170  0.00  0.00           N  
ATOM   3588 HH11LARG   249      17.432 -19.694 -10.698  0.00  0.00           H  
ATOM   3589 HH12LARG   249      16.861 -18.647 -11.993  0.00  0.00           H  
ATOM   3590 NH2 LARG   249      14.609 -18.447 -11.281  0.00  0.00           N  
ATOM   3591 HH21LARG   249      13.685 -18.372 -10.870  0.00  0.00           H  
ATOM   3592 HH22LARG   249      14.763 -18.224 -12.261  0.00  0.00           H  
ATOM   3593 C   LARG   249      14.101 -18.467  -4.355  0.00  0.00           C  
ATOM   3594 O   LARG   249      13.722 -17.450  -4.947  0.00  0.00           O  
ATOM   3595 N   LILE   250      14.306 -18.510  -3.038  0.00  0.00           N  
ATOM   3596 H   LILE   250      14.627 -19.388  -2.643  0.00  0.00           H  
ATOM   3597 CA  LILE   250      14.111 -17.379  -2.118  0.00  0.00           C  
ATOM   3598 HA  LILE   250      13.481 -16.631  -2.601  0.00  0.00           H  
ATOM   3599 CB  LILE   250      13.377 -17.842  -0.833  0.00  0.00           C  
ATOM   3600 HB  LILE   250      13.965 -18.645  -0.386  0.00  0.00           H  
ATOM   3601 CG2 LILE   250      13.272 -16.697   0.198  0.00  0.00           C  
ATOM   3602 HG21LILE   250      12.723 -15.856  -0.228  0.00  0.00           H  
ATOM   3603 HG22LILE   250      12.762 -17.033   1.098  0.00  0.00           H  
ATOM   3604 HG23LILE   250      14.262 -16.360   0.505  0.00  0.00           H  
ATOM   3605 CG1 LILE   250      11.971 -18.400  -1.165  0.00  0.00           C  
ATOM   3606 HG12LILE   250      11.335 -17.593  -1.532  0.00  0.00           H  
ATOM   3607 HG13LILE   250      12.053 -19.147  -1.954  0.00  0.00           H  
ATOM   3608 CD1 LILE   250      11.280 -19.085   0.022  0.00  0.00           C  
ATOM   3609 HD11LILE   250      10.366 -19.567  -0.323  0.00  0.00           H  
ATOM   3610 HD12LILE   250      11.938 -19.841   0.451  0.00  0.00           H  
ATOM   3611 HD13LILE   250      11.012 -18.357   0.786  0.00  0.00           H  
ATOM   3612 C   LILE   250      15.456 -16.717  -1.784  0.00  0.00           C  
ATOM   3613 O   LILE   250      16.373 -17.383  -1.296  0.00  0.00           O  
ATOM   3614 N   LLEU   251      15.548 -15.398  -1.976  0.00  0.00           N  
ATOM   3615 H   LLEU   251      14.760 -14.927  -2.408  0.00  0.00           H  
ATOM   3616 CA  LLEU   251      16.586 -14.561  -1.362  0.00  0.00           C  
ATOM   3617 HA  LLEU   251      17.472 -15.171  -1.182  0.00  0.00           H  
ATOM   3618 CB  LLEU   251      16.968 -13.431  -2.337  0.00  0.00           C  
ATOM   3619 HB2 LLEU   251      17.301 -13.866  -3.277  0.00  0.00           H  
ATOM   3620 HB3 LLEU   251      16.073 -12.845  -2.542  0.00  0.00           H  
ATOM   3621 CG  LLEU   251      18.067 -12.485  -1.816  0.00  0.00           C  
ATOM   3622 HG  LLEU   251      17.780 -12.090  -0.844  0.00  0.00           H  
ATOM   3623 CD1 LLEU   251      19.428 -13.172  -1.691  0.00  0.00           C  
ATOM   3624 HD11LLEU   251      19.729 -13.593  -2.650  0.00  0.00           H  
ATOM   3625 HD12LLEU   251      20.175 -12.452  -1.357  0.00  0.00           H  
ATOM   3626 HD13LLEU   251      19.376 -13.968  -0.952  0.00  0.00           H  
ATOM   3627 CD2 LLEU   251      18.229 -11.313  -2.781  0.00  0.00           C  
ATOM   3628 HD21LLEU   251      18.988 -10.633  -2.403  0.00  0.00           H  
ATOM   3629 HD22LLEU   251      18.524 -11.683  -3.762  0.00  0.00           H  
ATOM   3630 HD23LLEU   251      17.290 -10.769  -2.863  0.00  0.00           H  
ATOM   3631 C   LLEU   251      16.081 -14.018  -0.013  0.00  0.00           C  
ATOM   3632 O   LLEU   251      15.026 -13.390   0.030  0.00  0.00           O  
ATOM   3633 N   LLEU   252      16.820 -14.239   1.074  0.00  0.00           N  
ATOM   3634 H   LLEU   252      17.676 -14.772   0.960  0.00  0.00           H  
ATOM   3635 CA  LLEU   252      16.460 -13.837   2.439  0.00  0.00           C  
ATOM   3636 HA  LLEU   252      15.427 -13.487   2.452  0.00  0.00           H  
ATOM   3637 CB  LLEU   252      16.539 -15.089   3.334  0.00  0.00           C  
ATOM   3638 HB2 LLEU   252      15.764 -15.785   3.013  0.00  0.00           H  
ATOM   3639 HB3 LLEU   252      17.508 -15.565   3.175  0.00  0.00           H  
ATOM   3640 CG  LLEU   252      16.381 -14.836   4.845  0.00  0.00           C  
ATOM   3641 HG  LLEU   252      17.183 -14.191   5.201  0.00  0.00           H  
ATOM   3642 CD1 LLEU   252      15.040 -14.196   5.197  0.00  0.00           C  
ATOM   3643 HD11LLEU   252      14.964 -14.110   6.281  0.00  0.00           H  
ATOM   3644 HD12LLEU   252      14.973 -13.198   4.764  0.00  0.00           H  
ATOM   3645 HD13LLEU   252      14.220 -14.808   4.825  0.00  0.00           H  
ATOM   3646 CD2 LLEU   252      16.474 -16.164   5.589  0.00  0.00           C  
ATOM   3647 HD21LLEU   252      17.405 -16.662   5.326  0.00  0.00           H  
ATOM   3648 HD22LLEU   252      16.462 -15.987   6.664  0.00  0.00           H  
ATOM   3649 HD23LLEU   252      15.642 -16.811   5.323  0.00  0.00           H  
ATOM   3650 C   LLEU   252      17.349 -12.684   2.934  0.00  0.00           C  
ATOM   3651 O   LLEU   252      18.514 -12.897   3.282  0.00  0.00           O  
ATOM   3652 N   LLEU   253      16.781 -11.474   2.989  0.00  0.00           N  
ATOM   3653 H   LLEU   253      15.799 -11.396   2.739  0.00  0.00           H  
ATOM   3654 CA  LLEU   253      17.468 -10.258   3.439  0.00  0.00           C  
ATOM   3655 HA  LLEU   253      18.531 -10.474   3.554  0.00  0.00           H  
ATOM   3656 CB  LLEU   253      17.344  -9.140   2.383  0.00  0.00           C  
ATOM   3657 HB2 LLEU   253      16.296  -8.853   2.308  0.00  0.00           H  
ATOM   3658 HB3 LLEU   253      17.900  -8.273   2.742  0.00  0.00           H  
ATOM   3659 CG  LLEU   253      17.844  -9.494   0.969  0.00  0.00           C  
ATOM   3660 HG  LLEU   253      17.233 -10.298   0.562  0.00  0.00           H  
ATOM   3661 CD1 LLEU   253      17.700  -8.275   0.057  0.00  0.00           C  
ATOM   3662 HD11LLEU   253      16.667  -7.931   0.062  0.00  0.00           H  
ATOM   3663 HD12LLEU   253      18.344  -7.466   0.404  0.00  0.00           H  
ATOM   3664 HD13LLEU   253      17.976  -8.543  -0.963  0.00  0.00           H  
ATOM   3665 CD2 LLEU   253      19.313  -9.922   0.944  0.00  0.00           C  
ATOM   3666 HD21LLEU   253      19.435 -10.863   1.480  0.00  0.00           H  
ATOM   3667 HD22LLEU   253      19.642 -10.073  -0.083  0.00  0.00           H  
ATOM   3668 HD23LLEU   253      19.934  -9.160   1.414  0.00  0.00           H  
ATOM   3669 C   LLEU   253      16.947  -9.796   4.809  0.00  0.00           C  
ATOM   3670 O   LLEU   253      15.790  -9.395   4.950  0.00  0.00           O  
ATOM   3671 N   LTHR   254      17.825  -9.818   5.813  0.00  0.00           N  
ATOM   3672 H   LTHR   254      18.745 -10.199   5.611  0.00  0.00           H  
ATOM   3673 CA  LTHR   254      17.545  -9.418   7.209  0.00  0.00           C  
ATOM   3674 HA  LTHR   254      16.639  -8.813   7.225  0.00  0.00           H  
ATOM   3675 CB  LTHR   254      17.290 -10.650   8.097  0.00  0.00           C  
ATOM   3676 HB  LTHR   254      17.207 -10.323   9.130  0.00  0.00           H  
ATOM   3677 CG2 LTHR   254      15.999 -11.381   7.725  0.00  0.00           C  
ATOM   3678 HG21LTHR   254      15.157 -10.691   7.778  0.00  0.00           H  
ATOM   3679 HG22LTHR   254      16.073 -11.781   6.714  0.00  0.00           H  
ATOM   3680 HG23LTHR   254      15.830 -12.203   8.420  0.00  0.00           H  
ATOM   3681 OG1 LTHR   254      18.340 -11.586   8.011  0.00  0.00           O  
ATOM   3682 HG1 LTHR   254      19.038 -11.319   8.637  0.00  0.00           H  
ATOM   3683 C   LTHR   254      18.642  -8.535   7.820  0.00  0.00           C  
ATOM   3684 O   LTHR   254      18.422  -7.921   8.866  0.00  0.00           O  
ATOM   3685 N   LALA   255      19.788  -8.401   7.148  0.00  0.00           N  
ATOM   3686 H   LALA   255      19.919  -8.963   6.314  0.00  0.00           H  
ATOM   3687 CA  LALA   255      20.852  -7.444   7.433  0.00  0.00           C  
ATOM   3688 HA  LALA   255      20.643  -6.929   8.372  0.00  0.00           H  
ATOM   3689 CB  LALA   255      22.156  -8.233   7.603  0.00  0.00           C  
ATOM   3690 HB1 LALA   255      22.045  -8.957   8.411  0.00  0.00           H  
ATOM   3691 HB2 LALA   255      22.395  -8.757   6.677  0.00  0.00           H  
ATOM   3692 HB3 LALA   255      22.975  -7.557   7.841  0.00  0.00           H  
ATOM   3693 C   LALA   255      20.940  -6.384   6.313  0.00  0.00           C  
ATOM   3694 O   LALA   255      20.845  -6.717   5.126  0.00  0.00           O  
ATOM   3695 N   LHIE   256      21.124  -5.112   6.685  0.00  0.00           N  
ATOM   3696 H   LHIE   256      21.254  -4.913   7.669  0.00  0.00           H  
ATOM   3697 CA  LHIE   256      21.227  -3.974   5.761  0.00  0.00           C  
ATOM   3698 HA  LHIE   256      21.556  -4.355   4.796  0.00  0.00           H  
ATOM   3699 CB  LHIE   256      19.833  -3.347   5.573  0.00  0.00           C  
ATOM   3700 HB2 LHIE   256      19.121  -4.139   5.338  0.00  0.00           H  
ATOM   3701 HB3 LHIE   256      19.514  -2.886   6.505  0.00  0.00           H  
ATOM   3702 CG  LHIE   256      19.760  -2.313   4.478  0.00  0.00           C  
ATOM   3703 ND1 LHIE   256      20.402  -1.072   4.480  0.00  0.00           N  
ATOM   3704 CE1 LHIE   256      20.128  -0.514   3.289  0.00  0.00           C  
ATOM   3705 HE1 LHIE   256      20.515   0.439   2.949  0.00  0.00           H  
ATOM   3706 NE2 LHIE   256      19.329  -1.317   2.568  0.00  0.00           N  
ATOM   3707 HE2 LHIE   256      18.985  -1.122   1.627  0.00  0.00           H  
ATOM   3708 CD2 LHIE   256      19.089  -2.458   3.299  0.00  0.00           C  
ATOM   3709 HD2 LHIE   256      18.505  -3.316   2.994  0.00  0.00           H  
ATOM   3710 C   LHIE   256      22.267  -2.950   6.270  0.00  0.00           C  
ATOM   3711 O   LHIE   256      22.278  -2.642   7.465  0.00  0.00           O  
ATOM   3712 N   LPRO   257      23.159  -2.413   5.413  0.00  0.00           N  
ATOM   3713 CD  LPRO   257      23.277  -2.699   3.990  0.00  0.00           C  
ATOM   3714 HD2 LPRO   257      22.322  -2.613   3.475  0.00  0.00           H  
ATOM   3715 HD3 LPRO   257      23.678  -3.704   3.864  0.00  0.00           H  
ATOM   3716 CG  LPRO   257      24.264  -1.676   3.440  0.00  0.00           C  
ATOM   3717 HG2 LPRO   257      23.741  -0.751   3.197  0.00  0.00           H  
ATOM   3718 HG3 LPRO   257      24.801  -2.057   2.572  0.00  0.00           H  
ATOM   3719 CB  LPRO   257      25.194  -1.457   4.630  0.00  0.00           C  
ATOM   3720 HB2 LPRO   257      25.712  -0.501   4.568  0.00  0.00           H  
ATOM   3721 HB3 LPRO   257      25.918  -2.271   4.670  0.00  0.00           H  
ATOM   3722 CA  LPRO   257      24.261  -1.546   5.845  0.00  0.00           C  
ATOM   3723 HA  LPRO   257      24.794  -2.028   6.665  0.00  0.00           H  
ATOM   3724 C   LPRO   257      23.843  -0.149   6.336  0.00  0.00           C  
ATOM   3725 O   LPRO   257      24.661   0.531   6.954  0.00  0.00           O  
ATOM   3726 N   LGLU   258      22.605   0.290   6.084  0.00  0.00           N  
ATOM   3727 H   LGLU   258      21.992  -0.315   5.548  0.00  0.00           H  
ATOM   3728 CA  LGLU   258      22.108   1.638   6.418  0.00  0.00           C  
ATOM   3729 HA  LGLU   258      22.869   2.171   6.989  0.00  0.00           H  
ATOM   3730 CB  LGLU   258      21.838   2.441   5.126  0.00  0.00           C  
ATOM   3731 HB2 LGLU   258      20.913   2.073   4.683  0.00  0.00           H  
ATOM   3732 HB3 LGLU   258      21.673   3.484   5.397  0.00  0.00           H  
ATOM   3733 CG  LGLU   258      22.921   2.393   4.037  0.00  0.00           C  
ATOM   3734 HG2 LGLU   258      22.926   1.392   3.601  0.00  0.00           H  
ATOM   3735 HG3 LGLU   258      22.640   3.091   3.247  0.00  0.00           H  
ATOM   3736 CD  LGLU   258      24.328   2.745   4.532  0.00  0.00           C  
ATOM   3737 OE1 LGLU   258      25.294   2.063   4.109  0.00  0.00           O  
ATOM   3738 OE2 LGLU   258      24.459   3.691   5.344  0.00  0.00           O  
ATOM   3739 C   LGLU   258      20.829   1.627   7.285  0.00  0.00           C  
ATOM   3740 O   LGLU   258      20.234   2.682   7.525  0.00  0.00           O  
ATOM   3741 N   LTHR   259      20.334   0.457   7.702  0.00  0.00           N  
ATOM   3742 H   LTHR   259      20.884  -0.381   7.544  0.00  0.00           H  
ATOM   3743 CA  LTHR   259      18.961   0.271   8.217  0.00  0.00           C  
ATOM   3744 HA  LTHR   259      18.707   1.118   8.849  0.00  0.00           H  
ATOM   3745 CB  LTHR   259      17.999   0.246   7.011  0.00  0.00           C  
ATOM   3746 HB  LTHR   259      18.512  -0.209   6.166  0.00  0.00           H  
ATOM   3747 CG2 LTHR   259      16.694  -0.517   7.200  0.00  0.00           C  
ATOM   3748 HG21LTHR   259      16.017  -0.327   6.373  0.00  0.00           H  
ATOM   3749 HG22LTHR   259      16.916  -1.583   7.222  0.00  0.00           H  
ATOM   3750 HG23LTHR   259      16.208  -0.227   8.127  0.00  0.00           H  
ATOM   3751 OG1 LTHR   259      17.665   1.573   6.657  0.00  0.00           O  
ATOM   3752 HG1 LTHR   259      18.478   2.094   6.761  0.00  0.00           H  
ATOM   3753 C   LTHR   259      18.843  -0.987   9.092  0.00  0.00           C  
ATOM   3754 O   LTHR   259      19.533  -1.971   8.851  0.00  0.00           O  
ATOM   3755 N   LVAL   260      17.988  -0.982  10.123  0.00  0.00           N  
ATOM   3756 H   LVAL   260      17.390  -0.169  10.243  0.00  0.00           H  
ATOM   3757 CA  LVAL   260      18.006  -1.998  11.205  0.00  0.00           C  
ATOM   3758 HA  LVAL   260      18.607  -2.841  10.883  0.00  0.00           H  
ATOM   3759 CB  LVAL   260      18.681  -1.444  12.477  0.00  0.00           C  
ATOM   3760 HB  LVAL   260      18.553  -2.174  13.276  0.00  0.00           H  
ATOM   3761 CG1 LVAL   260      20.187  -1.236  12.294  0.00  0.00           C  
ATOM   3762 HG11LVAL   260      20.663  -2.177  12.025  0.00  0.00           H  
ATOM   3763 HG12LVAL   260      20.387  -0.496  11.518  0.00  0.00           H  
ATOM   3764 HG13LVAL   260      20.624  -0.889  13.231  0.00  0.00           H  
ATOM   3765 CG2 LVAL   260      18.060  -0.124  12.938  0.00  0.00           C  
ATOM   3766 HG21LVAL   260      18.406   0.086  13.949  0.00  0.00           H  
ATOM   3767 HG22LVAL   260      18.361   0.691  12.279  0.00  0.00           H  
ATOM   3768 HG23LVAL   260      16.975  -0.195  12.936  0.00  0.00           H  
ATOM   3769 C   LVAL   260      16.640  -2.610  11.539  0.00  0.00           C  
ATOM   3770 O   LVAL   260      15.592  -2.018  11.266  0.00  0.00           O  
ATOM   3771 N   LALA   261      16.659  -3.805  12.147  0.00  0.00           N  
ATOM   3772 H   LALA   261      17.551  -4.254  12.314  0.00  0.00           H  
ATOM   3773 CA  LALA   261      15.475  -4.552  12.572  0.00  0.00           C  
ATOM   3774 HA  LALA   261      14.663  -3.841  12.713  0.00  0.00           H  
ATOM   3775 CB  LALA   261      15.075  -5.524  11.453  0.00  0.00           C  
ATOM   3776 HB1 LALA   261      14.839  -4.970  10.546  0.00  0.00           H  
ATOM   3777 HB2 LALA   261      15.895  -6.214  11.250  0.00  0.00           H  
ATOM   3778 HB3 LALA   261      14.197  -6.094  11.756  0.00  0.00           H  
ATOM   3779 C   LALA   261      15.641  -5.289  13.920  0.00  0.00           C  
ATOM   3780 O   LALA   261      16.745  -5.607  14.365  0.00  0.00           O  
ATOM   3781 N   LASP   262      14.511  -5.559  14.571  0.00  0.00           N  
ATOM   3782 H   LASP   262      13.647  -5.237  14.149  0.00  0.00           H  
ATOM   3783 CA  LASP   262      14.389  -6.349  15.795  0.00  0.00           C  
ATOM   3784 HA  LASP   262      15.095  -5.969  16.536  0.00  0.00           H  
ATOM   3785 CB  LASP   262      12.961  -6.226  16.348  0.00  0.00           C  
ATOM   3786 HB2 LASP   262      12.242  -6.408  15.546  0.00  0.00           H  
ATOM   3787 HB3 LASP   262      12.806  -6.993  17.109  0.00  0.00           H  
ATOM   3788 CG  LASP   262      12.676  -4.881  16.998  0.00  0.00           C  
ATOM   3789 OD1 LASP   262      11.488  -4.499  17.085  0.00  0.00           O  
ATOM   3790 OD2 LASP   262      13.602  -4.249  17.554  0.00  0.00           O  
ATOM   3791 C   LASP   262      14.680  -7.834  15.583  0.00  0.00           C  
ATOM   3792 O   LASP   262      14.336  -8.412  14.549  0.00  0.00           O  
ATOM   3793 N   LSER   263      15.187  -8.477  16.635  0.00  0.00           N  
ATOM   3794 H   LSER   263      15.376  -7.938  17.474  0.00  0.00           H  
ATOM   3795 CA  LSER   263      15.359  -9.930  16.700  0.00  0.00           C  
ATOM   3796 HA  LSER   263      16.073 -10.233  15.933  0.00  0.00           H  
ATOM   3797 CB  LSER   263      15.954 -10.286  18.063  0.00  0.00           C  
ATOM   3798 HB2 LSER   263      16.946  -9.844  18.143  0.00  0.00           H  
ATOM   3799 HB3 LSER   263      15.332  -9.859  18.847  0.00  0.00           H  
ATOM   3800 OG  LSER   263      16.050 -11.678  18.279  0.00  0.00           O  
ATOM   3801 HG  LSER   263      16.425 -11.775  19.177  0.00  0.00           H  
ATOM   3802 C   LSER   263      14.041 -10.667  16.429  0.00  0.00           C  
ATOM   3803 O   LSER   263      14.021 -11.558  15.588  0.00  0.00           O  
ATOM   3804 N   LALA   264      12.913 -10.241  17.013  0.00  0.00           N  
ATOM   3805 H   LALA   264      12.983  -9.562  17.760  0.00  0.00           H  
ATOM   3806 CA  LALA   264      11.591 -10.819  16.740  0.00  0.00           C  
ATOM   3807 HA  LALA   264      11.631 -11.885  16.972  0.00  0.00           H  
ATOM   3808 CB  LALA   264      10.574 -10.174  17.688  0.00  0.00           C  
ATOM   3809 HB1 LALA   264      10.849 -10.385  18.722  0.00  0.00           H  
ATOM   3810 HB2 LALA   264      10.543  -9.094  17.536  0.00  0.00           H  
ATOM   3811 HB3 LALA   264       9.584 -10.591  17.504  0.00  0.00           H  
ATOM   3812 C   LALA   264      11.144 -10.683  15.265  0.00  0.00           C  
ATOM   3813 O   LALA   264      10.578 -11.629  14.709  0.00  0.00           O  
ATOM   3814 N   LTHR   265      11.437  -9.553  14.607  0.00  0.00           N  
ATOM   3815 H   LTHR   265      11.925  -8.828  15.113  0.00  0.00           H  
ATOM   3816 CA  LTHR   265      11.160  -9.339  13.171  0.00  0.00           C  
ATOM   3817 HA  LTHR   265      10.121  -9.596  12.966  0.00  0.00           H  
ATOM   3818 CB  LTHR   265      11.373  -7.863  12.777  0.00  0.00           C  
ATOM   3819 HB  LTHR   265      12.210  -7.444  13.335  0.00  0.00           H  
ATOM   3820 CG2 LTHR   265      11.614  -7.623  11.284  0.00  0.00           C  
ATOM   3821 HG21LTHR   265      12.606  -7.976  11.003  0.00  0.00           H  
ATOM   3822 HG22LTHR   265      10.861  -8.144  10.691  0.00  0.00           H  
ATOM   3823 HG23LTHR   265      11.562  -6.557  11.072  0.00  0.00           H  
ATOM   3824 OG1 LTHR   265      10.205  -7.138  13.076  0.00  0.00           O  
ATOM   3825 HG1 LTHR   265       9.988  -7.291  14.020  0.00  0.00           H  
ATOM   3826 C   LTHR   265      12.019 -10.257  12.310  0.00  0.00           C  
ATOM   3827 O   LTHR   265      11.491 -10.977  11.461  0.00  0.00           O  
ATOM   3828 N   LILE   266      13.332 -10.281  12.555  0.00  0.00           N  
ATOM   3829 H   LILE   266      13.698  -9.677  13.289  0.00  0.00           H  
ATOM   3830 CA  LILE   266      14.279 -11.144  11.841  0.00  0.00           C  
ATOM   3831 HA  LILE   266      14.220 -10.929  10.773  0.00  0.00           H  
ATOM   3832 CB  LILE   266      15.718 -10.841  12.321  0.00  0.00           C  
ATOM   3833 HB  LILE   266      15.728 -10.884  13.412  0.00  0.00           H  
ATOM   3834 CG2 LILE   266      16.722 -11.889  11.804  0.00  0.00           C  
ATOM   3835 HG21LILE   266      17.737 -11.625  12.098  0.00  0.00           H  
ATOM   3836 HG22LILE   266      16.503 -12.866  12.233  0.00  0.00           H  
ATOM   3837 HG23LILE   266      16.674 -11.960  10.719  0.00  0.00           H  
ATOM   3838 CG1 LILE   266      16.121  -9.411  11.884  0.00  0.00           C  
ATOM   3839 HG12LILE   266      16.253  -9.373  10.805  0.00  0.00           H  
ATOM   3840 HG13LILE   266      15.326  -8.710  12.134  0.00  0.00           H  
ATOM   3841 CD1 LILE   266      17.390  -8.896  12.569  0.00  0.00           C  
ATOM   3842 HD11LILE   266      17.520  -7.839  12.339  0.00  0.00           H  
ATOM   3843 HD12LILE   266      17.292  -9.012  13.648  0.00  0.00           H  
ATOM   3844 HD13LILE   266      18.265  -9.440  12.216  0.00  0.00           H  
ATOM   3845 C   LILE   266      13.876 -12.611  12.025  0.00  0.00           C  
ATOM   3846 O   LILE   266      13.756 -13.340  11.050  0.00  0.00           O  
ATOM   3847 N   LSER   267      13.551 -13.012  13.253  0.00  0.00           N  
ATOM   3848 H   LSER   267      13.705 -12.346  14.004  0.00  0.00           H  
ATOM   3849 CA  LSER   267      13.055 -14.336  13.640  0.00  0.00           C  
ATOM   3850 HA  LSER   267      13.815 -15.079  13.400  0.00  0.00           H  
ATOM   3851 CB  LSER   267      12.869 -14.307  15.156  0.00  0.00           C  
ATOM   3852 HB2 LSER   267      13.836 -14.053  15.583  0.00  0.00           H  
ATOM   3853 HB3 LSER   267      12.165 -13.519  15.421  0.00  0.00           H  
ATOM   3854 OG  LSER   267      12.435 -15.513  15.751  0.00  0.00           O  
ATOM   3855 HG  LSER   267      12.869 -15.474  16.622  0.00  0.00           H  
ATOM   3856 C   LSER   267      11.755 -14.731  12.935  0.00  0.00           C  
ATOM   3857 O   LSER   267      11.635 -15.871  12.490  0.00  0.00           O  
ATOM   3858 N   LALA   268      10.804 -13.806  12.772  0.00  0.00           N  
ATOM   3859 H   LALA   268      10.957 -12.878  13.154  0.00  0.00           H  
ATOM   3860 CA  LALA   268       9.553 -14.054  12.054  0.00  0.00           C  
ATOM   3861 HA  LALA   268       9.113 -14.978  12.434  0.00  0.00           H  
ATOM   3862 CB  LALA   268       8.581 -12.908  12.357  0.00  0.00           C  
ATOM   3863 HB1 LALA   268       8.398 -12.850  13.430  0.00  0.00           H  
ATOM   3864 HB2 LALA   268       9.000 -11.962  12.012  0.00  0.00           H  
ATOM   3865 HB3 LALA   268       7.632 -13.086  11.850  0.00  0.00           H  
ATOM   3866 C   LALA   268       9.763 -14.226  10.536  0.00  0.00           C  
ATOM   3867 O   LALA   268       9.147 -15.110   9.935  0.00  0.00           O  
ATOM   3868 N   LVAL   269      10.639 -13.420   9.923  0.00  0.00           N  
ATOM   3869 H   LVAL   269      11.088 -12.697  10.480  0.00  0.00           H  
ATOM   3870 CA  LVAL   269      11.000 -13.513   8.493  0.00  0.00           C  
ATOM   3871 HA  LVAL   269      10.085 -13.629   7.911  0.00  0.00           H  
ATOM   3872 CB  LVAL   269      11.684 -12.206   8.029  0.00  0.00           C  
ATOM   3873 HB  LVAL   269      12.536 -12.001   8.680  0.00  0.00           H  
ATOM   3874 CG1 LVAL   269      12.191 -12.272   6.584  0.00  0.00           C  
ATOM   3875 HG11LVAL   269      12.947 -13.045   6.494  0.00  0.00           H  
ATOM   3876 HG12LVAL   269      11.372 -12.500   5.904  0.00  0.00           H  
ATOM   3877 HG13LVAL   269      12.645 -11.322   6.303  0.00  0.00           H  
ATOM   3878 CG2 LVAL   269      10.712 -11.018   8.100  0.00  0.00           C  
ATOM   3879 HG21LVAL   269      10.350 -10.880   9.118  0.00  0.00           H  
ATOM   3880 HG22LVAL   269      11.221 -10.104   7.795  0.00  0.00           H  
ATOM   3881 HG23LVAL   269       9.858 -11.188   7.444  0.00  0.00           H  
ATOM   3882 C   LVAL   269      11.859 -14.757   8.211  0.00  0.00           C  
ATOM   3883 O   LVAL   269      11.601 -15.479   7.248  0.00  0.00           O  
ATOM   3884 N   LGLU   270      12.808 -15.080   9.095  0.00  0.00           N  
ATOM   3885 H   LGLU   270      13.006 -14.421   9.842  0.00  0.00           H  
ATOM   3886 CA  LGLU   270      13.557 -16.345   9.101  0.00  0.00           C  
ATOM   3887 HA  LGLU   270      14.114 -16.446   8.168  0.00  0.00           H  
ATOM   3888 CB  LGLU   270      14.547 -16.377  10.280  0.00  0.00           C  
ATOM   3889 HB2 LGLU   270      14.027 -16.033  11.174  0.00  0.00           H  
ATOM   3890 HB3 LGLU   270      14.850 -17.405  10.481  0.00  0.00           H  
ATOM   3891 CG  LGLU   270      15.796 -15.501  10.072  0.00  0.00           C  
ATOM   3892 HG2 LGLU   270      15.554 -14.652   9.429  0.00  0.00           H  
ATOM   3893 HG3 LGLU   270      16.084 -15.103  11.048  0.00  0.00           H  
ATOM   3894 CD  LGLU   270      17.009 -16.245   9.496  0.00  0.00           C  
ATOM   3895 OE1 LGLU   270      16.886 -17.388   9.000  0.00  0.00           O  
ATOM   3896 OE2 LGLU   270      18.129 -15.682   9.570  0.00  0.00           O  
ATOM   3897 C   LGLU   270      12.609 -17.544   9.206  0.00  0.00           C  
ATOM   3898 O   LGLU   270      12.721 -18.467   8.404  0.00  0.00           O  
ATOM   3899 N   LARG   271      11.627 -17.513  10.119  0.00  0.00           N  
ATOM   3900 H   LARG   271      11.623 -16.747  10.787  0.00  0.00           H  
ATOM   3901 CA  LARG   271      10.592 -18.553  10.247  0.00  0.00           C  
ATOM   3902 HA  LARG   271      11.087 -19.510  10.416  0.00  0.00           H  
ATOM   3903 CB  LARG   271       9.710 -18.238  11.468  0.00  0.00           C  
ATOM   3904 HB2 LARG   271      10.335 -18.248  12.363  0.00  0.00           H  
ATOM   3905 HB3 LARG   271       9.290 -17.240  11.359  0.00  0.00           H  
ATOM   3906 CG  LARG   271       8.560 -19.236  11.660  0.00  0.00           C  
ATOM   3907 HG2 LARG   271       7.926 -19.239  10.775  0.00  0.00           H  
ATOM   3908 HG3 LARG   271       8.969 -20.233  11.810  0.00  0.00           H  
ATOM   3909 CD  LARG   271       7.698 -18.840  12.862  0.00  0.00           C  
ATOM   3910 HD2 LARG   271       8.275 -18.966  13.780  0.00  0.00           H  
ATOM   3911 HD3 LARG   271       7.435 -17.787  12.761  0.00  0.00           H  
ATOM   3912 NE  LARG   271       6.467 -19.646  12.940  0.00  0.00           N  
ATOM   3913 HE  LARG   271       6.464 -20.561  12.511  0.00  0.00           H  
ATOM   3914 CZ  LARG   271       5.337 -19.276  13.519  0.00  0.00           C  
ATOM   3915 NH1 LARG   271       5.199 -18.122  14.107  0.00  0.00           N  
ATOM   3916 HH11LARG   271       5.906 -17.407  14.025  0.00  0.00           H  
ATOM   3917 HH12LARG   271       4.314 -17.936  14.564  0.00  0.00           H  
ATOM   3918 NH2 LARG   271       4.309 -20.068  13.523  0.00  0.00           N  
ATOM   3919 HH21LARG   271       4.351 -20.992  13.102  0.00  0.00           H  
ATOM   3920 HH22LARG   271       3.424 -19.741  13.882  0.00  0.00           H  
ATOM   3921 C   LARG   271       9.773 -18.710   8.963  0.00  0.00           C  
ATOM   3922 O   LARG   271       9.504 -19.838   8.563  0.00  0.00           O  
ATOM   3923 N   LALA   272       9.411 -17.613   8.294  0.00  0.00           N  
ATOM   3924 H   LALA   272       9.656 -16.711   8.683  0.00  0.00           H  
ATOM   3925 CA  LALA   272       8.698 -17.661   7.016  0.00  0.00           C  
ATOM   3926 HA  LALA   272       7.790 -18.251   7.145  0.00  0.00           H  
ATOM   3927 CB  LALA   272       8.289 -16.234   6.630  0.00  0.00           C  
ATOM   3928 HB1 LALA   272       7.645 -16.265   5.753  0.00  0.00           H  
ATOM   3929 HB2 LALA   272       7.746 -15.770   7.453  0.00  0.00           H  
ATOM   3930 HB3 LALA   272       9.167 -15.632   6.400  0.00  0.00           H  
ATOM   3931 C   LALA   272       9.531 -18.346   5.914  0.00  0.00           C  
ATOM   3932 O   LALA   272       9.019 -19.209   5.198  0.00  0.00           O  
ATOM   3933 N   LALA   273      10.824 -18.023   5.809  0.00  0.00           N  
ATOM   3934 H   LALA   273      11.194 -17.295   6.414  0.00  0.00           H  
ATOM   3935 CA  LALA   273      11.744 -18.692   4.887  0.00  0.00           C  
ATOM   3936 HA  LALA   273      11.301 -18.691   3.890  0.00  0.00           H  
ATOM   3937 CB  LALA   273      13.038 -17.874   4.832  0.00  0.00           C  
ATOM   3938 HB1 LALA   273      12.824 -16.855   4.511  0.00  0.00           H  
ATOM   3939 HB2 LALA   273      13.504 -17.845   5.817  0.00  0.00           H  
ATOM   3940 HB3 LALA   273      13.729 -18.328   4.122  0.00  0.00           H  
ATOM   3941 C   LALA   273      12.008 -20.165   5.272  0.00  0.00           C  
ATOM   3942 O   LALA   273      12.028 -21.031   4.400  0.00  0.00           O  
ATOM   3943 N   LALA   274      12.139 -20.474   6.565  0.00  0.00           N  
ATOM   3944 H   LALA   274      12.139 -19.715   7.236  0.00  0.00           H  
ATOM   3945 CA  LALA   274      12.371 -21.824   7.081  0.00  0.00           C  
ATOM   3946 HA  LALA   274      13.232 -22.254   6.566  0.00  0.00           H  
ATOM   3947 CB  LALA   274      12.704 -21.723   8.573  0.00  0.00           C  
ATOM   3948 HB1 LALA   274      11.885 -21.247   9.112  0.00  0.00           H  
ATOM   3949 HB2 LALA   274      12.858 -22.721   8.981  0.00  0.00           H  
ATOM   3950 HB3 LALA   274      13.616 -21.140   8.712  0.00  0.00           H  
ATOM   3951 C   LALA   274      11.172 -22.756   6.851  0.00  0.00           C  
ATOM   3952 O   LALA   274      11.363 -23.895   6.426  0.00  0.00           O  
ATOM   3953 N   LALA   275       9.945 -22.262   7.054  0.00  0.00           N  
ATOM   3954 H   LALA   275       9.857 -21.340   7.469  0.00  0.00           H  
ATOM   3955 CA  LALA   275       8.710 -22.972   6.716  0.00  0.00           C  
ATOM   3956 HA  LALA   275       8.705 -23.938   7.225  0.00  0.00           H  
ATOM   3957 CB  LALA   275       7.521 -22.150   7.230  0.00  0.00           C  
ATOM   3958 HB1 LALA   275       7.612 -22.008   8.308  0.00  0.00           H  
ATOM   3959 HB2 LALA   275       7.492 -21.175   6.740  0.00  0.00           H  
ATOM   3960 HB3 LALA   275       6.593 -22.684   7.027  0.00  0.00           H  
ATOM   3961 C   LALA   275       8.602 -23.230   5.201  0.00  0.00           C  
ATOM   3962 O   LALA   275       8.107 -24.279   4.784  0.00  0.00           O  
ATOM   3963 N   LCYS   276       9.111 -22.316   4.364  0.00  0.00           N  
ATOM   3964 H   LCYS   276       9.473 -21.453   4.747  0.00  0.00           H  
ATOM   3965 CA  LCYS   276       9.245 -22.558   2.926  0.00  0.00           C  
ATOM   3966 HA  LCYS   276       8.299 -22.959   2.569  0.00  0.00           H  
ATOM   3967 CB  LCYS   276       9.515 -21.246   2.177  0.00  0.00           C  
ATOM   3968 HB2 LCYS   276      10.412 -20.761   2.561  0.00  0.00           H  
ATOM   3969 HB3 LCYS   276       9.669 -21.471   1.122  0.00  0.00           H  
ATOM   3970 SG  LCYS   276       8.097 -20.123   2.311  0.00  0.00           S  
ATOM   3971 HG  LCYS   276       8.280 -19.797   3.603  0.00  0.00           H  
ATOM   3972 C   LCYS   276      10.312 -23.618   2.605  0.00  0.00           C  
ATOM   3973 O   LCYS   276      10.067 -24.476   1.760  0.00  0.00           O  
ATOM   3974 N   LGLU   277      11.466 -23.614   3.278  0.00  0.00           N  
ATOM   3975 H   LGLU   277      11.646 -22.849   3.922  0.00  0.00           H  
ATOM   3976 CA  LGLU   277      12.516 -24.634   3.105  0.00  0.00           C  
ATOM   3977 HA  LGLU   277      12.758 -24.688   2.043  0.00  0.00           H  
ATOM   3978 CB  LGLU   277      13.789 -24.202   3.862  0.00  0.00           C  
ATOM   3979 HB2 LGLU   277      13.870 -23.117   3.773  0.00  0.00           H  
ATOM   3980 HB3 LGLU   277      13.697 -24.426   4.924  0.00  0.00           H  
ATOM   3981 CG  LGLU   277      15.102 -24.775   3.291  0.00  0.00           C  
ATOM   3982 HG2 LGLU   277      15.061 -24.734   2.201  0.00  0.00           H  
ATOM   3983 HG3 LGLU   277      15.909 -24.109   3.595  0.00  0.00           H  
ATOM   3984 CD  LGLU   277      15.485 -26.195   3.742  0.00  0.00           C  
ATOM   3985 OE1 LGLU   277      15.068 -26.654   4.834  0.00  0.00           O  
ATOM   3986 OE2 LGLU   277      16.245 -26.862   2.999  0.00  0.00           O  
ATOM   3987 C   LGLU   277      12.014 -26.028   3.523  0.00  0.00           C  
ATOM   3988 O   LGLU   277      12.192 -26.984   2.773  0.00  0.00           O  
ATOM   3989 N   LALA   278      11.249 -26.117   4.620  0.00  0.00           N  
ATOM   3990 H   LALA   278      11.157 -25.279   5.187  0.00  0.00           H  
ATOM   3991 CA  LALA   278      10.467 -27.288   5.054  0.00  0.00           C  
ATOM   3992 HA  LALA   278      11.118 -28.161   5.016  0.00  0.00           H  
ATOM   3993 CB  LALA   278      10.057 -27.057   6.515  0.00  0.00           C  
ATOM   3994 HB1 LALA   278      10.939 -26.867   7.128  0.00  0.00           H  
ATOM   3995 HB2 LALA   278       9.381 -26.204   6.586  0.00  0.00           H  
ATOM   3996 HB3 LALA   278       9.549 -27.940   6.903  0.00  0.00           H  
ATOM   3997 C   LALA   278       9.232 -27.602   4.166  0.00  0.00           C  
ATOM   3998 O   LALA   278       8.445 -28.511   4.455  0.00  0.00           O  
ATOM   3999 N   LSER   279       9.061 -26.849   3.077  0.00  0.00           N  
ATOM   4000 H   LSER   279       9.723 -26.095   2.941  0.00  0.00           H  
ATOM   4001 CA  LSER   279       8.038 -27.006   2.036  0.00  0.00           C  
ATOM   4002 HA  LSER   279       7.485 -27.927   2.217  0.00  0.00           H  
ATOM   4003 CB  LSER   279       7.042 -25.842   2.081  0.00  0.00           C  
ATOM   4004 HB2 LSER   279       7.558 -24.910   1.859  0.00  0.00           H  
ATOM   4005 HB3 LSER   279       6.272 -25.990   1.327  0.00  0.00           H  
ATOM   4006 OG  LSER   279       6.423 -25.749   3.345  0.00  0.00           O  
ATOM   4007 HG  LSER   279       7.048 -25.287   3.944  0.00  0.00           H  
ATOM   4008 C   LSER   279       8.651 -27.136   0.632  0.00  0.00           C  
ATOM   4009 O   LSER   279       7.953 -26.948  -0.363  0.00  0.00           O  
ATOM   4010 N   LGLY   280       9.946 -27.452   0.532  0.00  0.00           N  
ATOM   4011 H   LGLY   280      10.471 -27.587   1.388  0.00  0.00           H  
ATOM   4012 CA  LGLY   280      10.650 -27.694  -0.731  0.00  0.00           C  
ATOM   4013 HA2 LGLY   280      11.448 -28.414  -0.550  0.00  0.00           H  
ATOM   4014 HA3 LGLY   280       9.961 -28.142  -1.447  0.00  0.00           H  
ATOM   4015 C   LGLY   280      11.283 -26.462  -1.389  0.00  0.00           C  
ATOM   4016 O   LGLY   280      11.910 -26.605  -2.437  0.00  0.00           O  
ATOM   4017 N   LALA   281      11.170 -25.262  -0.817  0.00  0.00           N  
ATOM   4018 H   LALA   281      10.668 -25.178   0.059  0.00  0.00           H  
ATOM   4019 CA  LALA   281      11.917 -24.097  -1.301  0.00  0.00           C  
ATOM   4020 HA  LALA   281      11.788 -24.025  -2.382  0.00  0.00           H  
ATOM   4021 CB  LALA   281      11.334 -22.824  -0.678  0.00  0.00           C  
ATOM   4022 HB1 LALA   281      11.747 -21.946  -1.174  0.00  0.00           H  
ATOM   4023 HB2 LALA   281      10.251 -22.816  -0.797  0.00  0.00           H  
ATOM   4024 HB3 LALA   281      11.599 -22.776   0.376  0.00  0.00           H  
ATOM   4025 C   LALA   281      13.428 -24.233  -1.014  0.00  0.00           C  
ATOM   4026 O   LALA   281      13.860 -25.106  -0.253  0.00  0.00           O  
ATOM   4027 N   LTHR   282      14.232 -23.336  -1.586  0.00  0.00           N  
ATOM   4028 H   LTHR   282      13.825 -22.642  -2.210  0.00  0.00           H  
ATOM   4029 CA  LTHR   282      15.654 -23.194  -1.252  0.00  0.00           C  
ATOM   4030 HA  LTHR   282      15.822 -23.717  -0.312  0.00  0.00           H  
ATOM   4031 CB  LTHR   282      16.567 -23.879  -2.282  0.00  0.00           C  
ATOM   4032 HB  LTHR   282      16.303 -24.936  -2.326  0.00  0.00           H  
ATOM   4033 CG2 LTHR   282      16.470 -23.307  -3.698  0.00  0.00           C  
ATOM   4034 HG21LTHR   282      16.680 -22.240  -3.704  0.00  0.00           H  
ATOM   4035 HG22LTHR   282      17.185 -23.817  -4.343  0.00  0.00           H  
ATOM   4036 HG23LTHR   282      15.468 -23.472  -4.094  0.00  0.00           H  
ATOM   4037 OG1 LTHR   282      17.902 -23.786  -1.823  0.00  0.00           O  
ATOM   4038 HG1 LTHR   282      17.923 -24.399  -1.056  0.00  0.00           H  
ATOM   4039 C   LTHR   282      16.017 -21.733  -0.992  0.00  0.00           C  
ATOM   4040 O   LTHR   282      15.632 -20.827  -1.737  0.00  0.00           O  
ATOM   4041 N   LVAL   283      16.729 -21.501   0.114  0.00  0.00           N  
ATOM   4042 H   LVAL   283      17.064 -22.297   0.645  0.00  0.00           H  
ATOM   4043 CA  LVAL   283      16.950 -20.167   0.690  0.00  0.00           C  
ATOM   4044 HA  LVAL   283      16.385 -19.433   0.117  0.00  0.00           H  
ATOM   4045 CB  LVAL   283      16.432 -20.101   2.143  0.00  0.00           C  
ATOM   4046 HB  LVAL   283      17.007 -20.795   2.757  0.00  0.00           H  
ATOM   4047 CG1 LVAL   283      16.592 -18.694   2.729  0.00  0.00           C  
ATOM   4048 HG11LVAL   283      16.055 -17.973   2.112  0.00  0.00           H  
ATOM   4049 HG12LVAL   283      16.193 -18.670   3.743  0.00  0.00           H  
ATOM   4050 HG13LVAL   283      17.644 -18.413   2.775  0.00  0.00           H  
ATOM   4051 CG2 LVAL   283      14.949 -20.489   2.250  0.00  0.00           C  
ATOM   4052 HG21LVAL   283      14.794 -21.509   1.900  0.00  0.00           H  
ATOM   4053 HG22LVAL   283      14.632 -20.445   3.292  0.00  0.00           H  
ATOM   4054 HG23LVAL   283      14.337 -19.809   1.660  0.00  0.00           H  
ATOM   4055 C   LVAL   283      18.428 -19.793   0.613  0.00  0.00           C  
ATOM   4056 O   LVAL   283      19.280 -20.511   1.149  0.00  0.00           O  
ATOM   4057 N   LALA   284      18.724 -18.659  -0.020  0.00  0.00           N  
ATOM   4058 H   LALA   284      17.961 -18.128  -0.433  0.00  0.00           H  
ATOM   4059 CA  LALA   284      20.040 -18.024  -0.012  0.00  0.00           C  
ATOM   4060 HA  LALA   284      20.766 -18.680   0.467  0.00  0.00           H  
ATOM   4061 CB  LALA   284      20.507 -17.803  -1.454  0.00  0.00           C  
ATOM   4062 HB1 LALA   284      21.547 -17.477  -1.455  0.00  0.00           H  
ATOM   4063 HB2 LALA   284      20.423 -18.728  -2.025  0.00  0.00           H  
ATOM   4064 HB3 LALA   284      19.900 -17.027  -1.916  0.00  0.00           H  
ATOM   4065 C   LALA   284      19.996 -16.703   0.769  0.00  0.00           C  
ATOM   4066 O   LALA   284      19.036 -15.944   0.660  0.00  0.00           O  
ATOM   4067 N   LTHR   285      21.056 -16.390   1.508  0.00  0.00           N  
ATOM   4068 H   LTHR   285      21.811 -17.064   1.568  0.00  0.00           H  
ATOM   4069 CA  LTHR   285      21.281 -15.063   2.109  0.00  0.00           C  
ATOM   4070 HA  LTHR   285      20.335 -14.672   2.484  0.00  0.00           H  
ATOM   4071 CB  LTHR   285      22.259 -15.162   3.291  0.00  0.00           C  
ATOM   4072 HB  LTHR   285      22.406 -14.164   3.703  0.00  0.00           H  
ATOM   4073 CG2 LTHR   285      21.717 -16.070   4.392  0.00  0.00           C  
ATOM   4074 HG21LTHR   285      21.756 -17.113   4.082  0.00  0.00           H  
ATOM   4075 HG22LTHR   285      22.310 -15.942   5.295  0.00  0.00           H  
ATOM   4076 HG23LTHR   285      20.683 -15.805   4.616  0.00  0.00           H  
ATOM   4077 OG1 LTHR   285      23.523 -15.666   2.902  0.00  0.00           O  
ATOM   4078 HG1 LTHR   285      24.016 -15.793   3.730  0.00  0.00           H  
ATOM   4079 C   LTHR   285      21.829 -14.031   1.119  0.00  0.00           C  
ATOM   4080 O   LTHR   285      21.793 -12.837   1.399  0.00  0.00           O  
ATOM   4081 N   LSER   286      22.378 -14.453  -0.022  0.00  0.00           N  
ATOM   4082 H   LSER   286      22.363 -15.444  -0.217  0.00  0.00           H  
ATOM   4083 CA  LSER   286      23.243 -13.608  -0.856  0.00  0.00           C  
ATOM   4084 HA  LSER   286      22.873 -12.583  -0.821  0.00  0.00           H  
ATOM   4085 CB  LSER   286      24.667 -13.619  -0.276  0.00  0.00           C  
ATOM   4086 HB2 LSER   286      25.292 -12.920  -0.831  0.00  0.00           H  
ATOM   4087 HB3 LSER   286      24.637 -13.301   0.768  0.00  0.00           H  
ATOM   4088 OG  LSER   286      25.239 -14.914  -0.357  0.00  0.00           O  
ATOM   4089 HG  LSER   286      26.174 -14.859  -0.072  0.00  0.00           H  
ATOM   4090 C   LSER   286      23.270 -14.035  -2.328  0.00  0.00           C  
ATOM   4091 O   LSER   286      22.912 -15.161  -2.677  0.00  0.00           O  
ATOM   4092 N   LSER   287      23.729 -13.131  -3.195  0.00  0.00           N  
ATOM   4093 H   LSER   287      23.970 -12.210  -2.835  0.00  0.00           H  
ATOM   4094 CA  LSER   287      23.893 -13.330  -4.637  0.00  0.00           C  
ATOM   4095 HA  LSER   287      24.078 -14.386  -4.826  0.00  0.00           H  
ATOM   4096 CB  LSER   287      22.599 -12.921  -5.341  0.00  0.00           C  
ATOM   4097 HB2 LSER   287      21.771 -13.495  -4.926  0.00  0.00           H  
ATOM   4098 HB3 LSER   287      22.411 -11.861  -5.162  0.00  0.00           H  
ATOM   4099 OG  LSER   287      22.701 -13.141  -6.735  0.00  0.00           O  
ATOM   4100 HG  LSER   287      22.593 -14.104  -6.899  0.00  0.00           H  
ATOM   4101 C   LSER   287      25.050 -12.484  -5.196  0.00  0.00           C  
ATOM   4102 O   LSER   287      25.220 -11.344  -4.756  0.00  0.00           O  
ATOM   4103 N   LPRO   288      25.822 -12.967  -6.190  0.00  0.00           N  
ATOM   4104 CD  LPRO   288      25.790 -14.314  -6.746  0.00  0.00           C  
ATOM   4105 HD2 LPRO   288      24.776 -14.662  -6.922  0.00  0.00           H  
ATOM   4106 HD3 LPRO   288      26.308 -14.995  -6.070  0.00  0.00           H  
ATOM   4107 CG  LPRO   288      26.537 -14.233  -8.073  0.00  0.00           C  
ATOM   4108 HG2 LPRO   288      25.853 -13.913  -8.860  0.00  0.00           H  
ATOM   4109 HG3 LPRO   288      27.007 -15.179  -8.334  0.00  0.00           H  
ATOM   4110 CB  LPRO   288      27.562 -13.138  -7.791  0.00  0.00           C  
ATOM   4111 HB2 LPRO   288      27.946 -12.697  -8.706  0.00  0.00           H  
ATOM   4112 HB3 LPRO   288      28.385 -13.541  -7.201  0.00  0.00           H  
ATOM   4113 CA  LPRO   288      26.775 -12.138  -6.941  0.00  0.00           C  
ATOM   4114 HA  LPRO   288      27.460 -11.637  -6.257  0.00  0.00           H  
ATOM   4115 C   LPRO   288      26.098 -11.063  -7.818  0.00  0.00           C  
ATOM   4116 O   LPRO   288      26.776 -10.164  -8.322  0.00  0.00           O  
ATOM   4117 N   LASP   289      24.772 -11.139  -7.991  0.00  0.00           N  
ATOM   4118 H   LASP   289      24.284 -11.927  -7.584  0.00  0.00           H  
ATOM   4119 CA  LASP   289      23.956 -10.184  -8.747  0.00  0.00           C  
ATOM   4120 HA  LASP   289      24.613  -9.631  -9.418  0.00  0.00           H  
ATOM   4121 CB  LASP   289      22.933 -10.935  -9.622  0.00  0.00           C  
ATOM   4122 HB2 LASP   289      22.320 -11.569  -8.979  0.00  0.00           H  
ATOM   4123 HB3 LASP   289      22.261 -10.214 -10.086  0.00  0.00           H  
ATOM   4124 CG  LASP   289      23.505 -11.793 -10.754  0.00  0.00           C  
ATOM   4125 OD1 LASP   289      22.687 -12.275 -11.566  0.00  0.00           O  
ATOM   4126 OD2 LASP   289      24.730 -12.016 -10.888  0.00  0.00           O  
ATOM   4127 C   LASP   289      23.249  -9.129  -7.865  0.00  0.00           C  
ATOM   4128 O   LASP   289      22.424  -8.363  -8.371  0.00  0.00           O  
ATOM   4129 N   LLEU   290      23.514  -9.065  -6.553  0.00  0.00           N  
ATOM   4130 H   LLEU   290      24.208  -9.684  -6.155  0.00  0.00           H  
ATOM   4131 CA  LLEU   290      22.863  -8.072  -5.687  0.00  0.00           C  
ATOM   4132 HA  LLEU   290      21.797  -8.153  -5.882  0.00  0.00           H  
ATOM   4133 CB  LLEU   290      23.094  -8.408  -4.199  0.00  0.00           C  
ATOM   4134 HB2 LLEU   290      22.988  -9.483  -4.045  0.00  0.00           H  
ATOM   4135 HB3 LLEU   290      24.119  -8.136  -3.943  0.00  0.00           H  
ATOM   4136 CG  LLEU   290      22.116  -7.668  -3.258  0.00  0.00           C  
ATOM   4137 HG  LLEU   290      21.964  -6.651  -3.607  0.00  0.00           H  
ATOM   4138 CD1 LLEU   290      20.759  -8.371  -3.207  0.00  0.00           C  
ATOM   4139 HD11LLEU   290      20.889  -9.386  -2.832  0.00  0.00           H  
ATOM   4140 HD12LLEU   290      20.086  -7.826  -2.545  0.00  0.00           H  
ATOM   4141 HD13LLEU   290      20.314  -8.408  -4.198  0.00  0.00           H  
ATOM   4142 CD2 LLEU   290      22.639  -7.586  -1.826  0.00  0.00           C  
ATOM   4143 HD21LLEU   290      23.568  -7.019  -1.814  0.00  0.00           H  
ATOM   4144 HD22LLEU   290      21.913  -7.066  -1.202  0.00  0.00           H  
ATOM   4145 HD23LLEU   290      22.802  -8.585  -1.428  0.00  0.00           H  
ATOM   4146 C   LLEU   290      23.332  -6.635  -6.027  0.00  0.00           C  
ATOM   4147 O   LLEU   290      24.540  -6.406  -6.150  0.00  0.00           O  
ATOM   4148 N   LPRO   291      22.426  -5.647  -6.168  0.00  0.00           N  
ATOM   4149 CD  LPRO   291      20.981  -5.795  -6.275  0.00  0.00           C  
ATOM   4150 HD2 LPRO   291      20.573  -6.429  -5.489  0.00  0.00           H  
ATOM   4151 HD3 LPRO   291      20.732  -6.205  -7.256  0.00  0.00           H  
ATOM   4152 CG  LPRO   291      20.409  -4.390  -6.141  0.00  0.00           C  
ATOM   4153 HG2 LPRO   291      20.223  -4.180  -5.087  0.00  0.00           H  
ATOM   4154 HG3 LPRO   291      19.502  -4.271  -6.731  0.00  0.00           H  
ATOM   4155 CB  LPRO   291      21.531  -3.495  -6.659  0.00  0.00           C  
ATOM   4156 HB2 LPRO   291      21.467  -2.489  -6.242  0.00  0.00           H  
ATOM   4157 HB3 LPRO   291      21.489  -3.457  -7.748  0.00  0.00           H  
ATOM   4158 CA  LPRO   291      22.800  -4.232  -6.223  0.00  0.00           C  
ATOM   4159 HA  LPRO   291      23.571  -4.083  -6.978  0.00  0.00           H  
ATOM   4160 C   LPRO   291      23.341  -3.712  -4.877  0.00  0.00           C  
ATOM   4161 O   LPRO   291      23.257  -4.372  -3.840  0.00  0.00           O  
ATOM   4162 N   LASP   292      23.916  -2.512  -4.888  0.00  0.00           N  
ATOM   4163 H   LASP   292      23.984  -2.012  -5.767  0.00  0.00           H  
ATOM   4164 CA  LASP   292      24.450  -1.836  -3.700  0.00  0.00           C  
ATOM   4165 HA  LASP   292      25.078  -2.532  -3.142  0.00  0.00           H  
ATOM   4166 CB  LASP   292      25.347  -0.697  -4.194  0.00  0.00           C  
ATOM   4167 HB2 LASP   292      26.154  -1.127  -4.789  0.00  0.00           H  
ATOM   4168 HB3 LASP   292      24.761  -0.049  -4.846  0.00  0.00           H  
ATOM   4169 CG  LASP   292      25.973   0.166  -3.101  0.00  0.00           C  
ATOM   4170 OD1 LASP   292      25.804  -0.114  -1.894  0.00  0.00           O  
ATOM   4171 OD2 LASP   292      26.657   1.138  -3.484  0.00  0.00           O  
ATOM   4172 C   LASP   292      23.334  -1.336  -2.762  0.00  0.00           C  
ATOM   4173 O   LASP   292      22.615  -0.381  -3.076  0.00  0.00           O  
ATOM   4174 N   LLEU   293      23.202  -1.967  -1.589  0.00  0.00           N  
ATOM   4175 H   LLEU   293      23.824  -2.738  -1.382  0.00  0.00           H  
ATOM   4176 CA  LLEU   293      22.172  -1.624  -0.603  0.00  0.00           C  
ATOM   4177 HA  LLEU   293      21.212  -1.598  -1.113  0.00  0.00           H  
ATOM   4178 CB  LLEU   293      22.095  -2.715   0.478  0.00  0.00           C  
ATOM   4179 HB2 LLEU   293      23.063  -2.788   0.972  0.00  0.00           H  
ATOM   4180 HB3 LLEU   293      21.370  -2.390   1.222  0.00  0.00           H  
ATOM   4181 CG  LLEU   293      21.684  -4.121  -0.003  0.00  0.00           C  
ATOM   4182 HG  LLEU   293      22.498  -4.558  -0.582  0.00  0.00           H  
ATOM   4183 CD1 LLEU   293      21.424  -4.998   1.222  0.00  0.00           C  
ATOM   4184 HD11LLEU   293      22.303  -4.995   1.864  0.00  0.00           H  
ATOM   4185 HD12LLEU   293      20.572  -4.618   1.786  0.00  0.00           H  
ATOM   4186 HD13LLEU   293      21.218  -6.022   0.913  0.00  0.00           H  
ATOM   4187 CD2 LLEU   293      20.411  -4.135  -0.853  0.00  0.00           C  
ATOM   4188 HD21LLEU   293      20.611  -3.668  -1.815  0.00  0.00           H  
ATOM   4189 HD22LLEU   293      20.097  -5.162  -1.037  0.00  0.00           H  
ATOM   4190 HD23LLEU   293      19.609  -3.600  -0.341  0.00  0.00           H  
ATOM   4191 C   LLEU   293      22.356  -0.231   0.032  0.00  0.00           C  
ATOM   4192 O   LLEU   293      21.375   0.350   0.499  0.00  0.00           O  
ATOM   4193 N   LSER   294      23.570   0.332   0.019  0.00  0.00           N  
ATOM   4194 H   LSER   294      24.326  -0.150  -0.457  0.00  0.00           H  
ATOM   4195 CA  LSER   294      23.821   1.701   0.498  0.00  0.00           C  
ATOM   4196 HA  LSER   294      23.251   1.865   1.408  0.00  0.00           H  
ATOM   4197 CB  LSER   294      25.299   1.920   0.825  0.00  0.00           C  
ATOM   4198 HB2 LSER   294      25.894   1.796  -0.080  0.00  0.00           H  
ATOM   4199 HB3 LSER   294      25.437   2.935   1.199  0.00  0.00           H  
ATOM   4200 OG  LSER   294      25.729   0.991   1.805  0.00  0.00           O  
ATOM   4201 HG  LSER   294      25.549   1.396   2.695  0.00  0.00           H  
ATOM   4202 C   LSER   294      23.352   2.735  -0.522  0.00  0.00           C  
ATOM   4203 O   LSER   294      22.595   3.642  -0.174  0.00  0.00           O  
ATOM   4204 N   LALA   295      23.679   2.543  -1.806  0.00  0.00           N  
ATOM   4205 H   LALA   295      24.306   1.781  -2.032  0.00  0.00           H  
ATOM   4206 CA  LALA   295      23.138   3.358  -2.898  0.00  0.00           C  
ATOM   4207 HA  LALA   295      23.459   4.392  -2.762  0.00  0.00           H  
ATOM   4208 CB  LALA   295      23.698   2.839  -4.222  0.00  0.00           C  
ATOM   4209 HB1 LALA   295      23.421   1.795  -4.367  0.00  0.00           H  
ATOM   4210 HB2 LALA   295      23.281   3.426  -5.040  0.00  0.00           H  
ATOM   4211 HB3 LALA   295      24.783   2.933  -4.229  0.00  0.00           H  
ATOM   4212 C   LALA   295      21.600   3.335  -2.929  0.00  0.00           C  
ATOM   4213 O   LALA   295      20.961   4.371  -3.120  0.00  0.00           O  
ATOM   4214 N   LLEU   296      21.001   2.168  -2.665  0.00  0.00           N  
ATOM   4215 H   LLEU   296      21.593   1.349  -2.561  0.00  0.00           H  
ATOM   4216 CA  LLEU   296      19.553   1.991  -2.529  0.00  0.00           C  
ATOM   4217 HA  LLEU   296      19.084   2.361  -3.440  0.00  0.00           H  
ATOM   4218 CB  LLEU   296      19.250   0.488  -2.382  0.00  0.00           C  
ATOM   4219 HB2 LLEU   296      20.057   0.019  -1.828  0.00  0.00           H  
ATOM   4220 HB3 LLEU   296      18.335   0.340  -1.809  0.00  0.00           H  
ATOM   4221 CG  LLEU   296      19.086  -0.189  -3.749  0.00  0.00           C  
ATOM   4222 HG  LLEU   296      19.767   0.267  -4.467  0.00  0.00           H  
ATOM   4223 CD1 LLEU   296      19.380  -1.684  -3.687  0.00  0.00           C  
ATOM   4224 HD11LLEU   296      20.429  -1.836  -3.435  0.00  0.00           H  
ATOM   4225 HD12LLEU   296      18.756  -2.162  -2.932  0.00  0.00           H  
ATOM   4226 HD13LLEU   296      19.192  -2.127  -4.662  0.00  0.00           H  
ATOM   4227 CD2 LLEU   296      17.645  -0.009  -4.230  0.00  0.00           C  
ATOM   4228 HD21LLEU   296      17.311   1.009  -4.048  0.00  0.00           H  
ATOM   4229 HD22LLEU   296      17.579  -0.234  -5.292  0.00  0.00           H  
ATOM   4230 HD23LLEU   296      16.994  -0.676  -3.671  0.00  0.00           H  
ATOM   4231 C   LLEU   296      18.913   2.795  -1.387  0.00  0.00           C  
ATOM   4232 O   LLEU   296      17.692   2.932  -1.393  0.00  0.00           O  
ATOM   4233 N   LVAL   297      19.672   3.356  -0.442  0.00  0.00           N  
ATOM   4234 H   LVAL   297      20.669   3.166  -0.453  0.00  0.00           H  
ATOM   4235 CA  LVAL   297      19.168   4.346   0.530  0.00  0.00           C  
ATOM   4236 HA  LVAL   297      18.080   4.375   0.483  0.00  0.00           H  
ATOM   4237 CB  LVAL   297      19.529   3.939   1.973  0.00  0.00           C  
ATOM   4238 HB  LVAL   297      20.599   3.744   2.040  0.00  0.00           H  
ATOM   4239 CG1 LVAL   297      19.163   5.017   3.002  0.00  0.00           C  
ATOM   4240 HG11LVAL   297      19.360   4.648   4.009  0.00  0.00           H  
ATOM   4241 HG12LVAL   297      19.778   5.905   2.852  0.00  0.00           H  
ATOM   4242 HG13LVAL   297      18.109   5.283   2.917  0.00  0.00           H  
ATOM   4243 CG2 LVAL   297      18.761   2.663   2.347  0.00  0.00           C  
ATOM   4244 HG21LVAL   297      19.061   1.844   1.694  0.00  0.00           H  
ATOM   4245 HG22LVAL   297      18.979   2.385   3.377  0.00  0.00           H  
ATOM   4246 HG23LVAL   297      17.688   2.830   2.245  0.00  0.00           H  
ATOM   4247 C   LVAL   297      19.631   5.761   0.176  0.00  0.00           C  
ATOM   4248 O   LVAL   297      18.804   6.673   0.142  0.00  0.00           O  
ATOM   4249 N   LALA   298      20.912   5.961  -0.141  0.00  0.00           N  
ATOM   4250 H   LALA   298      21.548   5.169  -0.099  0.00  0.00           H  
ATOM   4251 CA  LALA   298      21.498   7.279  -0.390  0.00  0.00           C  
ATOM   4252 HA  LALA   298      21.259   7.925   0.455  0.00  0.00           H  
ATOM   4253 CB  LALA   298      23.021   7.109  -0.436  0.00  0.00           C  
ATOM   4254 HB1 LALA   298      23.497   8.083  -0.537  0.00  0.00           H  
ATOM   4255 HB2 LALA   298      23.372   6.650   0.491  0.00  0.00           H  
ATOM   4256 HB3 LALA   298      23.310   6.474  -1.275  0.00  0.00           H  
ATOM   4257 C   LALA   298      20.959   7.968  -1.662  0.00  0.00           C  
ATOM   4258 O   LALA   298      20.599   9.149  -1.625  0.00  0.00           O  
ATOM   4259 N   LASP   299      20.853   7.247  -2.783  0.00  0.00           N  
ATOM   4260 H   LASP   299      21.129   6.269  -2.764  0.00  0.00           H  
ATOM   4261 CA  LASP   299      20.265   7.779  -4.020  0.00  0.00           C  
ATOM   4262 HA  LASP   299      20.630   8.795  -4.168  0.00  0.00           H  
ATOM   4263 CB  LASP   299      20.700   6.951  -5.247  0.00  0.00           C  
ATOM   4264 HB2 LASP   299      20.370   5.920  -5.122  0.00  0.00           H  
ATOM   4265 HB3 LASP   299      20.186   7.350  -6.122  0.00  0.00           H  
ATOM   4266 CG  LASP   299      22.210   6.969  -5.546  0.00  0.00           C  
ATOM   4267 OD1 LASP   299      22.941   7.827  -4.980  0.00  0.00           O  
ATOM   4268 OD2 LASP   299      22.640   6.178  -6.422  0.00  0.00           O  
ATOM   4269 C   LASP   299      18.733   7.878  -3.916  0.00  0.00           C  
ATOM   4270 O   LASP   299      18.150   8.888  -4.321  0.00  0.00           O  
ATOM   4271 N   LTYR   300      18.078   6.884  -3.304  0.00  0.00           N  
ATOM   4272 H   LTYR   300      18.615   6.089  -2.985  0.00  0.00           H  
ATOM   4273 CA  LTYR   300      16.627   6.896  -3.076  0.00  0.00           C  
ATOM   4274 HA  LTYR   300      16.125   6.983  -4.040  0.00  0.00           H  
ATOM   4275 CB  LTYR   300      16.194   5.576  -2.429  0.00  0.00           C  
ATOM   4276 HB2 LTYR   300      16.317   4.768  -3.153  0.00  0.00           H  
ATOM   4277 HB3 LTYR   300      16.862   5.375  -1.592  0.00  0.00           H  
ATOM   4278 CG  LTYR   300      14.763   5.561  -1.913  0.00  0.00           C  
ATOM   4279 CD1 LTYR   300      13.677   5.672  -2.806  0.00  0.00           C  
ATOM   4280 HD1 LTYR   300      13.860   5.791  -3.864  0.00  0.00           H  
ATOM   4281 CE1 LTYR   300      12.353   5.650  -2.318  0.00  0.00           C  
ATOM   4282 HE1 LTYR   300      11.524   5.774  -2.994  0.00  0.00           H  
ATOM   4283 CZ  LTYR   300      12.110   5.479  -0.938  0.00  0.00           C  
ATOM   4284 OH  LTYR   300      10.847   5.417  -0.439  0.00  0.00           O  
ATOM   4285 HH  LTYR   300      10.140   5.409  -1.106  0.00  0.00           H  
ATOM   4286 CE2 LTYR   300      13.199   5.380  -0.049  0.00  0.00           C  
ATOM   4287 HE2 LTYR   300      13.003   5.252   1.003  0.00  0.00           H  
ATOM   4288 CD2 LTYR   300      14.520   5.445  -0.531  0.00  0.00           C  
ATOM   4289 HD2 LTYR   300      15.347   5.374   0.164  0.00  0.00           H  
ATOM   4290 C   LTYR   300      16.172   8.087  -2.222  0.00  0.00           C  
ATOM   4291 O   LTYR   300      15.240   8.784  -2.614  0.00  0.00           O  
ATOM   4292 N   LTHR   301      16.855   8.371  -1.105  0.00  0.00           N  
ATOM   4293 H   LTHR   301      17.611   7.750  -0.838  0.00  0.00           H  
ATOM   4294 CA  LTHR   301      16.517   9.492  -0.205  0.00  0.00           C  
ATOM   4295 HA  LTHR   301      15.507   9.344   0.179  0.00  0.00           H  
ATOM   4296 CB  LTHR   301      17.481   9.563   0.996  0.00  0.00           C  
ATOM   4297 HB  LTHR   301      18.496   9.724   0.634  0.00  0.00           H  
ATOM   4298 CG2 LTHR   301      17.125  10.677   1.980  0.00  0.00           C  
ATOM   4299 HG21LTHR   301      16.094  10.561   2.316  0.00  0.00           H  
ATOM   4300 HG22LTHR   301      17.790  10.627   2.842  0.00  0.00           H  
ATOM   4301 HG23LTHR   301      17.246  11.653   1.509  0.00  0.00           H  
ATOM   4302 OG1 LTHR   301      17.458   8.363   1.735  0.00  0.00           O  
ATOM   4303 HG1 LTHR   301      17.932   7.693   1.210  0.00  0.00           H  
ATOM   4304 C   LTHR   301      16.533  10.822  -0.964  0.00  0.00           C  
ATOM   4305 O   LTHR   301      15.570  11.587  -0.906  0.00  0.00           O  
ATOM   4306 N   LARG   302      17.590  11.063  -1.755  0.00  0.00           N  
ATOM   4307 H   LARG   302      18.326  10.368  -1.781  0.00  0.00           H  
ATOM   4308 CA  LARG   302      17.725  12.255  -2.605  0.00  0.00           C  
ATOM   4309 HA  LARG   302      17.655  13.145  -1.977  0.00  0.00           H  
ATOM   4310 CB  LARG   302      19.110  12.228  -3.271  0.00  0.00           C  
ATOM   4311 HB2 LARG   302      19.868  12.281  -2.488  0.00  0.00           H  
ATOM   4312 HB3 LARG   302      19.233  11.285  -3.805  0.00  0.00           H  
ATOM   4313 CG  LARG   302      19.327  13.390  -4.255  0.00  0.00           C  
ATOM   4314 HG2 LARG   302      18.668  13.275  -5.118  0.00  0.00           H  
ATOM   4315 HG3 LARG   302      19.084  14.328  -3.755  0.00  0.00           H  
ATOM   4316 CD  LARG   302      20.774  13.469  -4.752  0.00  0.00           C  
ATOM   4317 HD2 LARG   302      20.864  14.355  -5.381  0.00  0.00           H  
ATOM   4318 HD3 LARG   302      21.440  13.606  -3.898  0.00  0.00           H  
ATOM   4319 NE  LARG   302      21.175  12.291  -5.547  0.00  0.00           N  
ATOM   4320 HE  LARG   302      20.999  12.319  -6.547  0.00  0.00           H  
ATOM   4321 CZ  LARG   302      21.858  11.234  -5.151  0.00  0.00           C  
ATOM   4322 NH1 LARG   302      22.268  11.096  -3.922  0.00  0.00           N  
ATOM   4323 HH11LARG   302      22.045  11.799  -3.245  0.00  0.00           H  
ATOM   4324 HH12LARG   302      22.811  10.284  -3.663  0.00  0.00           H  
ATOM   4325 NH2 LARG   302      22.146  10.283  -5.988  0.00  0.00           N  
ATOM   4326 HH21LARG   302      21.695  10.268  -6.897  0.00  0.00           H  
ATOM   4327 HH22LARG   302      22.580   9.426  -5.660  0.00  0.00           H  
ATOM   4328 C   LARG   302      16.598  12.369  -3.634  0.00  0.00           C  
ATOM   4329 O   LARG   302      16.068  13.463  -3.812  0.00  0.00           O  
ATOM   4330 N   LMET   303      16.229  11.270  -4.292  0.00  0.00           N  
ATOM   4331 H   LMET   303      16.717  10.405  -4.088  0.00  0.00           H  
ATOM   4332 CA  LMET   303      15.180  11.258  -5.319  0.00  0.00           C  
ATOM   4333 HA  LMET   303      15.357  12.097  -5.995  0.00  0.00           H  
ATOM   4334 CB  LMET   303      15.299   9.960  -6.132  0.00  0.00           C  
ATOM   4335 HB2 LMET   303      16.324   9.863  -6.494  0.00  0.00           H  
ATOM   4336 HB3 LMET   303      15.071   9.102  -5.499  0.00  0.00           H  
ATOM   4337 CG  LMET   303      14.364   9.962  -7.343  0.00  0.00           C  
ATOM   4338 HG2 LMET   303      13.327   9.990  -7.005  0.00  0.00           H  
ATOM   4339 HG3 LMET   303      14.561  10.864  -7.921  0.00  0.00           H  
ATOM   4340 SD  LMET   303      14.580   8.536  -8.436  0.00  0.00           S  
ATOM   4341 CE  LMET   303      13.647   9.137  -9.864  0.00  0.00           C  
ATOM   4342 HE1 LMET   303      13.682   8.384 -10.647  0.00  0.00           H  
ATOM   4343 HE2 LMET   303      12.610   9.319  -9.579  0.00  0.00           H  
ATOM   4344 HE3 LMET   303      14.089  10.064 -10.232  0.00  0.00           H  
ATOM   4345 C   LMET   303      13.769  11.439  -4.731  0.00  0.00           C  
ATOM   4346 O   LMET   303      12.961  12.183  -5.288  0.00  0.00           O  
ATOM   4347 N   LLEU   304      13.483  10.807  -3.588  0.00  0.00           N  
ATOM   4348 H   LLEU   304      14.191  10.196  -3.190  0.00  0.00           H  
ATOM   4349 CA  LLEU   304      12.211  10.920  -2.867  0.00  0.00           C  
ATOM   4350 HA  LLEU   304      11.405  10.618  -3.537  0.00  0.00           H  
ATOM   4351 CB  LLEU   304      12.252   9.952  -1.667  0.00  0.00           C  
ATOM   4352 HB2 LLEU   304      12.375   8.933  -2.040  0.00  0.00           H  
ATOM   4353 HB3 LLEU   304      13.130  10.190  -1.065  0.00  0.00           H  
ATOM   4354 CG  LLEU   304      11.018   9.997  -0.744  0.00  0.00           C  
ATOM   4355 HG  LLEU   304      10.877  11.011  -0.372  0.00  0.00           H  
ATOM   4356 CD1 LLEU   304       9.740   9.546  -1.454  0.00  0.00           C  
ATOM   4357 HD11LLEU   304       9.507  10.223  -2.275  0.00  0.00           H  
ATOM   4358 HD12LLEU   304       9.864   8.532  -1.834  0.00  0.00           H  
ATOM   4359 HD13LLEU   304       8.909   9.564  -0.750  0.00  0.00           H  
ATOM   4360 CD2 LLEU   304      11.245   9.083   0.457  0.00  0.00           C  
ATOM   4361 HD21LLEU   304      12.112   9.424   1.022  0.00  0.00           H  
ATOM   4362 HD22LLEU   304      10.372   9.108   1.108  0.00  0.00           H  
ATOM   4363 HD23LLEU   304      11.413   8.059   0.126  0.00  0.00           H  
ATOM   4364 C   LLEU   304      11.931  12.367  -2.432  0.00  0.00           C  
ATOM   4365 O   LLEU   304      10.814  12.855  -2.608  0.00  0.00           O  
ATOM   4366 N   LLEU   305      12.952  13.077  -1.938  0.00  0.00           N  
ATOM   4367 H   LLEU   305      13.839  12.606  -1.795  0.00  0.00           H  
ATOM   4368 CA  LLEU   305      12.842  14.486  -1.541  0.00  0.00           C  
ATOM   4369 HA  LLEU   305      12.085  14.566  -0.762  0.00  0.00           H  
ATOM   4370 CB  LLEU   305      14.191  14.959  -0.968  0.00  0.00           C  
ATOM   4371 HB2 LLEU   305      14.984  14.644  -1.646  0.00  0.00           H  
ATOM   4372 HB3 LLEU   305      14.203  16.049  -0.933  0.00  0.00           H  
ATOM   4373 CG  LLEU   305      14.487  14.423   0.445  0.00  0.00           C  
ATOM   4374 HG  LLEU   305      14.250  13.361   0.496  0.00  0.00           H  
ATOM   4375 CD1 LLEU   305      15.967  14.605   0.779  0.00  0.00           C  
ATOM   4376 HD11LLEU   305      16.174  14.205   1.771  0.00  0.00           H  
ATOM   4377 HD12LLEU   305      16.576  14.073   0.051  0.00  0.00           H  
ATOM   4378 HD13LLEU   305      16.227  15.664   0.763  0.00  0.00           H  
ATOM   4379 CD2 LLEU   305      13.668  15.153   1.509  0.00  0.00           C  
ATOM   4380 HD21LLEU   305      13.944  14.781   2.493  0.00  0.00           H  
ATOM   4381 HD22LLEU   305      13.871  16.225   1.473  0.00  0.00           H  
ATOM   4382 HD23LLEU   305      12.603  14.986   1.360  0.00  0.00           H  
ATOM   4383 C   LLEU   305      12.377  15.404  -2.685  0.00  0.00           C  
ATOM   4384 O   LLEU   305      11.636  16.349  -2.424  0.00  0.00           O  
ATOM   4385 N   LVAL   306      12.721  15.115  -3.947  0.00  0.00           N  
ATOM   4386 H   LVAL   306      13.315  14.313  -4.113  0.00  0.00           H  
ATOM   4387 CA  LVAL   306      12.229  15.890  -5.106  0.00  0.00           C  
ATOM   4388 HA  LVAL   306      12.408  16.947  -4.908  0.00  0.00           H  
ATOM   4389 CB  LVAL   306      12.970  15.518  -6.408  0.00  0.00           C  
ATOM   4390 HB  LVAL   306      12.698  14.502  -6.690  0.00  0.00           H  
ATOM   4391 CG1 LVAL   306      12.583  16.461  -7.556  0.00  0.00           C  
ATOM   4392 HG11LVAL   306      12.789  17.495  -7.278  0.00  0.00           H  
ATOM   4393 HG12LVAL   306      13.155  16.214  -8.450  0.00  0.00           H  
ATOM   4394 HG13LVAL   306      11.527  16.354  -7.797  0.00  0.00           H  
ATOM   4395 CG2 LVAL   306      14.493  15.585  -6.260  0.00  0.00           C  
ATOM   4396 HG21LVAL   306      14.830  14.854  -5.531  0.00  0.00           H  
ATOM   4397 HG22LVAL   306      14.969  15.346  -7.211  0.00  0.00           H  
ATOM   4398 HG23LVAL   306      14.800  16.582  -5.944  0.00  0.00           H  
ATOM   4399 C   LVAL   306      10.718  15.711  -5.303  0.00  0.00           C  
ATOM   4400 O   LVAL   306      10.016  16.678  -5.603  0.00  0.00           O  
ATOM   4401 N   LVAL   307      10.200  14.492  -5.104  0.00  0.00           N  
ATOM   4402 H   LVAL   307      10.829  13.754  -4.809  0.00  0.00           H  
ATOM   4403 CA  LVAL   307       8.761  14.183  -5.212  0.00  0.00           C  
ATOM   4404 HA  LVAL   307       8.383  14.647  -6.123  0.00  0.00           H  
ATOM   4405 CB  LVAL   307       8.510  12.663  -5.322  0.00  0.00           C  
ATOM   4406 HB  LVAL   307       8.858  12.169  -4.415  0.00  0.00           H  
ATOM   4407 CG1 LVAL   307       7.019  12.350  -5.503  0.00  0.00           C  
ATOM   4408 HG11LVAL   307       6.619  12.895  -6.358  0.00  0.00           H  
ATOM   4409 HG12LVAL   307       6.876  11.282  -5.668  0.00  0.00           H  
ATOM   4410 HG13LVAL   307       6.460  12.626  -4.608  0.00  0.00           H  
ATOM   4411 CG2 LVAL   307       9.263  12.065  -6.519  0.00  0.00           C  
ATOM   4412 HG21LVAL   307      10.337  12.152  -6.361  0.00  0.00           H  
ATOM   4413 HG22LVAL   307       9.020  11.007  -6.621  0.00  0.00           H  
ATOM   4414 HG23LVAL   307       8.984  12.583  -7.436  0.00  0.00           H  
ATOM   4415 C   LVAL   307       7.975  14.790  -4.047  0.00  0.00           C  
ATOM   4416 O   LVAL   307       6.943  15.422  -4.280  0.00  0.00           O  
ATOM   4417 N   LLEU   308       8.499  14.685  -2.818  0.00  0.00           N  
ATOM   4418 H   LLEU   308       9.347  14.136  -2.710  0.00  0.00           H  
ATOM   4419 CA  LLEU   308       7.938  15.335  -1.624  0.00  0.00           C  
ATOM   4420 HA  LLEU   308       6.903  15.016  -1.500  0.00  0.00           H  
ATOM   4421 CB  LLEU   308       8.752  14.932  -0.377  0.00  0.00           C  
ATOM   4422 HB2 LLEU   308       9.800  15.176  -0.553  0.00  0.00           H  
ATOM   4423 HB3 LLEU   308       8.411  15.541   0.463  0.00  0.00           H  
ATOM   4424 CG  LLEU   308       8.651  13.453   0.043  0.00  0.00           C  
ATOM   4425 HG  LLEU   308       8.965  12.809  -0.776  0.00  0.00           H  
ATOM   4426 CD1 LLEU   308       9.567  13.200   1.242  0.00  0.00           C  
ATOM   4427 HD11LLEU   308       9.270  13.827   2.084  0.00  0.00           H  
ATOM   4428 HD12LLEU   308       9.505  12.155   1.545  0.00  0.00           H  
ATOM   4429 HD13LLEU   308      10.599  13.422   0.974  0.00  0.00           H  
ATOM   4430 CD2 LLEU   308       7.225  13.080   0.439  0.00  0.00           C  
ATOM   4431 HD21LLEU   308       6.845  13.803   1.159  0.00  0.00           H  
ATOM   4432 HD22LLEU   308       6.589  13.079  -0.443  0.00  0.00           H  
ATOM   4433 HD23LLEU   308       7.212  12.086   0.883  0.00  0.00           H  
ATOM   4434 C   LLEU   308       7.915  16.866  -1.762  0.00  0.00           C  
ATOM   4435 O   LLEU   308       6.917  17.501  -1.420  0.00  0.00           O  
ATOM   4436 N   LALA   309       8.977  17.459  -2.315  0.00  0.00           N  
ATOM   4437 H   LALA   309       9.801  16.897  -2.503  0.00  0.00           H  
ATOM   4438 CA  LALA   309       9.054  18.888  -2.622  0.00  0.00           C  
ATOM   4439 HA  LALA   309       8.615  19.426  -1.787  0.00  0.00           H  
ATOM   4440 CB  LALA   309      10.529  19.284  -2.731  0.00  0.00           C  
ATOM   4441 HB1 LALA   309      11.051  18.983  -1.822  0.00  0.00           H  
ATOM   4442 HB2 LALA   309      10.985  18.795  -3.593  0.00  0.00           H  
ATOM   4443 HB3 LALA   309      10.613  20.366  -2.840  0.00  0.00           H  
ATOM   4444 C   LALA   309       8.267  19.309  -3.879  0.00  0.00           C  
ATOM   4445 O   LALA   309       8.232  20.497  -4.210  0.00  0.00           O  
ATOM   4446 N   LARG   310       7.650  18.358  -4.594  0.00  0.00           N  
ATOM   4447 H   LARG   310       7.713  17.406  -4.249  0.00  0.00           H  
ATOM   4448 CA  LARG   310       6.895  18.574  -5.841  0.00  0.00           C  
ATOM   4449 HA  LARG   310       6.740  17.593  -6.293  0.00  0.00           H  
ATOM   4450 CB  LARG   310       5.497  19.152  -5.527  0.00  0.00           C  
ATOM   4451 HB2 LARG   310       5.596  20.110  -5.016  0.00  0.00           H  
ATOM   4452 HB3 LARG   310       4.966  19.315  -6.465  0.00  0.00           H  
ATOM   4453 CG  LARG   310       4.671  18.185  -4.659  0.00  0.00           C  
ATOM   4454 HG2 LARG   310       4.662  17.211  -5.146  0.00  0.00           H  
ATOM   4455 HG3 LARG   310       5.141  18.068  -3.682  0.00  0.00           H  
ATOM   4456 CD  LARG   310       3.214  18.617  -4.457  0.00  0.00           C  
ATOM   4457 HD2 LARG   310       2.720  18.673  -5.427  0.00  0.00           H  
ATOM   4458 HD3 LARG   310       2.712  17.835  -3.886  0.00  0.00           H  
ATOM   4459 NE  LARG   310       3.083  19.889  -3.717  0.00  0.00           N  
ATOM   4460 HE  LARG   310       3.378  19.879  -2.748  0.00  0.00           H  
ATOM   4461 CZ  LARG   310       2.495  20.999  -4.135  0.00  0.00           C  
ATOM   4462 NH1 LARG   310       2.095  21.169  -5.368  0.00  0.00           N  
ATOM   4463 HH11LARG   310       2.303  20.476  -6.073  0.00  0.00           H  
ATOM   4464 HH12LARG   310       1.596  22.013  -5.634  0.00  0.00           H  
ATOM   4465 NH2 LARG   310       2.309  21.990  -3.310  0.00  0.00           N  
ATOM   4466 HH21LARG   310       2.725  21.958  -2.378  0.00  0.00           H  
ATOM   4467 HH22LARG   310       1.947  22.859  -3.661  0.00  0.00           H  
ATOM   4468 C   LARG   310       7.703  19.359  -6.886  0.00  0.00           C  
ATOM   4469 O   LARG   310       7.220  20.333  -7.466  0.00  0.00           O  
ATOM   4470 N   LGLY   311       8.948  18.938  -7.120  0.00  0.00           N  
ATOM   4471 H   LGLY   311       9.270  18.131  -6.592  0.00  0.00           H  
ATOM   4472 CA  LGLY   311       9.831  19.465  -8.171  0.00  0.00           C  
ATOM   4473 HA2 LGLY   311      10.598  18.718  -8.374  0.00  0.00           H  
ATOM   4474 HA3 LGLY   311       9.253  19.608  -9.084  0.00  0.00           H  
ATOM   4475 C   LGLY   311      10.552  20.785  -7.858  0.00  0.00           C  
ATOM   4476 O   LGLY   311      11.082  21.409  -8.782  0.00  0.00           O  
ATOM   4477 N   LLEU   312      10.568  21.226  -6.595  0.00  0.00           N  
ATOM   4478 H   LLEU   312      10.076  20.683  -5.898  0.00  0.00           H  
ATOM   4479 CA  LLEU   312      11.337  22.385  -6.120  0.00  0.00           C  
ATOM   4480 HA  LLEU   312      11.473  23.087  -6.939  0.00  0.00           H  
ATOM   4481 CB  LLEU   312      10.562  23.088  -4.993  0.00  0.00           C  
ATOM   4482 HB2 LLEU   312      10.262  22.338  -4.260  0.00  0.00           H  
ATOM   4483 HB3 LLEU   312      11.227  23.786  -4.484  0.00  0.00           H  
ATOM   4484 CG  LLEU   312       9.320  23.857  -5.469  0.00  0.00           C  
ATOM   4485 HG  LLEU   312       8.699  23.219  -6.097  0.00  0.00           H  
ATOM   4486 CD1 LLEU   312       8.504  24.294  -4.257  0.00  0.00           C  
ATOM   4487 HD11LLEU   312       7.610  24.825  -4.584  0.00  0.00           H  
ATOM   4488 HD12LLEU   312       8.192  23.410  -3.703  0.00  0.00           H  
ATOM   4489 HD13LLEU   312       9.106  24.931  -3.612  0.00  0.00           H  
ATOM   4490 CD2 LLEU   312       9.716  25.114  -6.249  0.00  0.00           C  
ATOM   4491 HD21LLEU   312      10.428  25.708  -5.677  0.00  0.00           H  
ATOM   4492 HD22LLEU   312      10.155  24.839  -7.205  0.00  0.00           H  
ATOM   4493 HD23LLEU   312       8.826  25.711  -6.438  0.00  0.00           H  
ATOM   4494 C   LLEU   312      12.737  22.009  -5.613  0.00  0.00           C  
ATOM   4495 O   LLEU   312      12.909  20.994  -4.936  0.00  0.00           O  
ATOM   4496 N   LALA   313      13.713  22.886  -5.864  0.00  0.00           N  
ATOM   4497 H   LALA   313      13.499  23.710  -6.414  0.00  0.00           H  
ATOM   4498 CA  LALA   313      15.011  22.874  -5.191  0.00  0.00           C  
ATOM   4499 HA  LALA   313      15.426  21.871  -5.285  0.00  0.00           H  
ATOM   4500 CB  LALA   313      15.942  23.847  -5.930  0.00  0.00           C  
ATOM   4501 HB1 LALA   313      15.580  24.869  -5.822  0.00  0.00           H  
ATOM   4502 HB2 LALA   313      16.952  23.786  -5.525  0.00  0.00           H  
ATOM   4503 HB3 LALA   313      15.982  23.590  -6.990  0.00  0.00           H  
ATOM   4504 C   LALA   313      14.873  23.224  -3.684  0.00  0.00           C  
ATOM   4505 O   LALA   313      13.839  23.764  -3.266  0.00  0.00           O  
ATOM   4506 N   LPRO   314      15.881  22.935  -2.838  0.00  0.00           N  
ATOM   4507 CD  LPRO   314      17.105  22.211  -3.154  0.00  0.00           C  
ATOM   4508 HD2 LPRO   314      17.862  22.909  -3.515  0.00  0.00           H  
ATOM   4509 HD3 LPRO   314      16.947  21.421  -3.887  0.00  0.00           H  
ATOM   4510 CG  LPRO   314      17.556  21.602  -1.832  0.00  0.00           C  
ATOM   4511 HG2 LPRO   314      18.631  21.418  -1.818  0.00  0.00           H  
ATOM   4512 HG3 LPRO   314      17.001  20.683  -1.638  0.00  0.00           H  
ATOM   4513 CB  LPRO   314      17.144  22.681  -0.833  0.00  0.00           C  
ATOM   4514 HB2 LPRO   314      17.888  23.476  -0.838  0.00  0.00           H  
ATOM   4515 HB3 LPRO   314      17.019  22.270   0.168  0.00  0.00           H  
ATOM   4516 CA  LPRO   314      15.824  23.207  -1.397  0.00  0.00           C  
ATOM   4517 HA  LPRO   314      15.010  22.617  -0.974  0.00  0.00           H  
ATOM   4518 C   LPRO   314      15.585  24.691  -1.058  0.00  0.00           C  
ATOM   4519 O   LPRO   314      15.960  25.587  -1.820  0.00  0.00           O  
ATOM   4520 N   LGLU   315      14.934  24.957   0.079  0.00  0.00           N  
ATOM   4521 H   LGLU   315      14.762  24.185   0.719  0.00  0.00           H  
ATOM   4522 CA  LGLU   315      14.372  26.274   0.466  0.00  0.00           C  
ATOM   4523 HA  LGLU   315      13.772  26.105   1.363  0.00  0.00           H  
ATOM   4524 CB  LGLU   315      15.470  27.291   0.855  0.00  0.00           C  
ATOM   4525 HB2 LGLU   315      15.909  27.706  -0.053  0.00  0.00           H  
ATOM   4526 HB3 LGLU   315      14.992  28.112   1.390  0.00  0.00           H  
ATOM   4527 CG  LGLU   315      16.613  26.766   1.731  0.00  0.00           C  
ATOM   4528 HG2 LGLU   315      17.303  26.215   1.088  0.00  0.00           H  
ATOM   4529 HG3 LGLU   315      17.162  27.615   2.143  0.00  0.00           H  
ATOM   4530 CD  LGLU   315      16.164  25.853   2.874  0.00  0.00           C  
ATOM   4531 OE1 LGLU   315      15.203  26.196   3.599  0.00  0.00           O  
ATOM   4532 OE2 LGLU   315      16.825  24.795   3.037  0.00  0.00           O  
ATOM   4533 C   LGLU   315      13.395  26.899  -0.560  0.00  0.00           C  
ATOM   4534 O   LGLU   315      13.059  28.081  -0.462  0.00  0.00           O  
ATOM   4535 N   LGLY   316      12.956  26.147  -1.578  0.00  0.00           N  
ATOM   4536 H   LGLY   316      13.311  25.204  -1.672  0.00  0.00           H  
ATOM   4537 CA  LGLY   316      12.045  26.632  -2.617  0.00  0.00           C  
ATOM   4538 HA2 LGLY   316      11.760  25.789  -3.245  0.00  0.00           H  
ATOM   4539 HA3 LGLY   316      11.148  27.032  -2.144  0.00  0.00           H  
ATOM   4540 C   LGLY   316      12.639  27.717  -3.526  0.00  0.00           C  
ATOM   4541 O   LGLY   316      11.882  28.472  -4.137  0.00  0.00           O  
ATOM   4542 N   LTHR   317      13.970  27.840  -3.616  0.00  0.00           N  
ATOM   4543 H   LTHR   317      14.540  27.207  -3.068  0.00  0.00           H  
ATOM   4544 CA  LTHR   317      14.629  28.950  -4.338  0.00  0.00           C  
ATOM   4545 HA  LTHR   317      14.244  29.881  -3.922  0.00  0.00           H  
ATOM   4546 CB  LTHR   317      16.146  28.940  -4.070  0.00  0.00           C  
ATOM   4547 HB  LTHR   317      16.302  28.907  -2.990  0.00  0.00           H  
ATOM   4548 CG2 LTHR   317      16.882  27.755  -4.693  0.00  0.00           C  
ATOM   4549 HG21LTHR   317      16.416  26.816  -4.395  0.00  0.00           H  
ATOM   4550 HG22LTHR   317      16.885  27.840  -5.778  0.00  0.00           H  
ATOM   4551 HG23LTHR   317      17.912  27.757  -4.346  0.00  0.00           H  
ATOM   4552 OG1 LTHR   317      16.743  30.118  -4.563  0.00  0.00           O  
ATOM   4553 HG1 LTHR   317      16.448  30.837  -3.969  0.00  0.00           H  
ATOM   4554 C   LTHR   317      14.298  28.988  -5.842  0.00  0.00           C  
ATOM   4555 O   LTHR   317      14.066  30.063  -6.397  0.00  0.00           O  
ATOM   4556 N   LGLU   318      14.171  27.827  -6.492  0.00  0.00           N  
ATOM   4557 H   LGLU   318      14.357  26.972  -5.987  0.00  0.00           H  
ATOM   4558 CA  LGLU   318      13.763  27.675  -7.898  0.00  0.00           C  
ATOM   4559 HA  LGLU   318      12.965  28.389  -8.101  0.00  0.00           H  
ATOM   4560 CB  LGLU   318      14.949  28.024  -8.825  0.00  0.00           C  
ATOM   4561 HB2 LGLU   318      14.581  28.121  -9.845  0.00  0.00           H  
ATOM   4562 HB3 LGLU   318      15.341  28.996  -8.532  0.00  0.00           H  
ATOM   4563 CG  LGLU   318      16.103  27.011  -8.836  0.00  0.00           C  
ATOM   4564 HG2 LGLU   318      16.532  26.936  -7.837  0.00  0.00           H  
ATOM   4565 HG3 LGLU   318      15.700  26.033  -9.100  0.00  0.00           H  
ATOM   4566 CD  LGLU   318      17.209  27.386  -9.839  0.00  0.00           C  
ATOM   4567 OE1 LGLU   318      17.359  28.594 -10.141  0.00  0.00           O  
ATOM   4568 OE2 LGLU   318      17.892  26.437 -10.306  0.00  0.00           O  
ATOM   4569 C   LGLU   318      13.216  26.252  -8.166  0.00  0.00           C  
ATOM   4570 O   LGLU   318      13.445  25.348  -7.357  0.00  0.00           O  
ATOM   4571 N   LPRO   319      12.486  26.006  -9.270  0.00  0.00           N  
ATOM   4572 CD  LPRO   319      11.900  26.984 -10.179  0.00  0.00           C  
ATOM   4573 HD2 LPRO   319      12.630  27.703 -10.543  0.00  0.00           H  
ATOM   4574 HD3 LPRO   319      11.085  27.504  -9.673  0.00  0.00           H  
ATOM   4575 CG  LPRO   319      11.343  26.181 -11.354  0.00  0.00           C  
ATOM   4576 HG2 LPRO   319      12.115  26.059 -12.115  0.00  0.00           H  
ATOM   4577 HG3 LPRO   319      10.458  26.652 -11.779  0.00  0.00           H  
ATOM   4578 CB  LPRO   319      11.020  24.827 -10.724  0.00  0.00           C  
ATOM   4579 HB2 LPRO   319      11.004  24.026 -11.464  0.00  0.00           H  
ATOM   4580 HB3 LPRO   319      10.062  24.885 -10.205  0.00  0.00           H  
ATOM   4581 CA  LPRO   319      12.144  24.651  -9.701  0.00  0.00           C  
ATOM   4582 HA  LPRO   319      11.765  24.075  -8.858  0.00  0.00           H  
ATOM   4583 C   LPRO   319      13.346  23.902 -10.305  0.00  0.00           C  
ATOM   4584 O   LPRO   319      14.226  24.491 -10.939  0.00  0.00           O  
ATOM   4585 N   LVAL   320      13.344  22.574 -10.169  0.00  0.00           N  
ATOM   4586 H   LVAL   320      12.602  22.159  -9.613  0.00  0.00           H  
ATOM   4587 CA  LVAL   320      14.263  21.654 -10.867  0.00  0.00           C  
ATOM   4588 HA  LVAL   320      15.286  21.988 -10.697  0.00  0.00           H  
ATOM   4589 CB  LVAL   320      14.128  20.228 -10.283  0.00  0.00           C  
ATOM   4590 HB  LVAL   320      13.084  19.920 -10.341  0.00  0.00           H  
ATOM   4591 CG1 LVAL   320      14.966  19.180 -11.024  0.00  0.00           C  
ATOM   4592 HG11LVAL   320      16.012  19.483 -11.053  0.00  0.00           H  
ATOM   4593 HG12LVAL   320      14.891  18.218 -10.515  0.00  0.00           H  
ATOM   4594 HG13LVAL   320      14.596  19.046 -12.039  0.00  0.00           H  
ATOM   4595 CG2 LVAL   320      14.551  20.208  -8.807  0.00  0.00           C  
ATOM   4596 HG21LVAL   320      13.908  20.857  -8.215  0.00  0.00           H  
ATOM   4597 HG22LVAL   320      14.469  19.197  -8.408  0.00  0.00           H  
ATOM   4598 HG23LVAL   320      15.583  20.548  -8.711  0.00  0.00           H  
ATOM   4599 C   LVAL   320      14.001  21.685 -12.383  0.00  0.00           C  
ATOM   4600 O   LVAL   320      12.852  21.807 -12.811  0.00  0.00           O  
ATOM   4601 N   LSER   321      15.039  21.566 -13.214  0.00  0.00           N  
ATOM   4602 H   LSER   321      15.953  21.422 -12.797  0.00  0.00           H  
ATOM   4603 CA  LSER   321      14.926  21.482 -14.679  0.00  0.00           C  
ATOM   4604 HA  LSER   321      14.141  22.164 -15.007  0.00  0.00           H  
ATOM   4605 CB  LSER   321      16.240  21.935 -15.327  0.00  0.00           C  
ATOM   4606 HB2 LSER   321      16.490  22.935 -14.968  0.00  0.00           H  
ATOM   4607 HB3 LSER   321      17.038  21.250 -15.036  0.00  0.00           H  
ATOM   4608 OG  LSER   321      16.137  21.963 -16.741  0.00  0.00           O  
ATOM   4609 HG  LSER   321      15.624  22.767 -16.979  0.00  0.00           H  
ATOM   4610 C   LSER   321      14.558  20.058 -15.118  0.00  0.00           C  
ATOM   4611 O   LSER   321      15.141  19.085 -14.638  0.00  0.00           O  
ATOM   4612 N   LLEU   322      13.609  19.894 -16.049  0.00  0.00           N  
ATOM   4613 H   LLEU   322      13.204  20.706 -16.494  0.00  0.00           H  
ATOM   4614 CA  LLEU   322      13.103  18.556 -16.402  0.00  0.00           C  
ATOM   4615 HA  LLEU   322      12.826  18.065 -15.469  0.00  0.00           H  
ATOM   4616 CB  LLEU   322      11.838  18.690 -17.267  0.00  0.00           C  
ATOM   4617 HB2 LLEU   322      11.130  19.342 -16.752  0.00  0.00           H  
ATOM   4618 HB3 LLEU   322      12.109  19.160 -18.212  0.00  0.00           H  
ATOM   4619 CG  LLEU   322      11.141  17.350 -17.578  0.00  0.00           C  
ATOM   4620 HG  LLEU   322      11.799  16.719 -18.173  0.00  0.00           H  
ATOM   4621 CD1 LLEU   322      10.727  16.603 -16.309  0.00  0.00           C  
ATOM   4622 HD11LLEU   322      10.219  17.278 -15.621  0.00  0.00           H  
ATOM   4623 HD12LLEU   322      10.051  15.788 -16.565  0.00  0.00           H  
ATOM   4624 HD13LLEU   322      11.612  16.180 -15.842  0.00  0.00           H  
ATOM   4625 CD2 LLEU   322       9.883  17.622 -18.390  0.00  0.00           C  
ATOM   4626 HD21LLEU   322      10.134  18.206 -19.273  0.00  0.00           H  
ATOM   4627 HD22LLEU   322       9.437  16.680 -18.709  0.00  0.00           H  
ATOM   4628 HD23LLEU   322       9.152  18.159 -17.789  0.00  0.00           H  
ATOM   4629 C   LLEU   322      14.169  17.668 -17.068  0.00  0.00           C  
ATOM   4630 O   LLEU   322      14.161  16.454 -16.879  0.00  0.00           O  
ATOM   4631 N   LASN   323      15.131  18.277 -17.766  0.00  0.00           N  
ATOM   4632 H   LASN   323      15.077  19.280 -17.851  0.00  0.00           H  
ATOM   4633 CA  LASN   323      16.298  17.596 -18.333  0.00  0.00           C  
ATOM   4634 HA  LASN   323      15.959  16.859 -19.064  0.00  0.00           H  
ATOM   4635 CB  LASN   323      17.130  18.679 -19.046  0.00  0.00           C  
ATOM   4636 HB2 LASN   323      16.465  19.313 -19.629  0.00  0.00           H  
ATOM   4637 HB3 LASN   323      17.612  19.306 -18.298  0.00  0.00           H  
ATOM   4638 CG  LASN   323      18.214  18.156 -19.974  0.00  0.00           C  
ATOM   4639 OD1 LASN   323      19.077  17.378 -19.599  0.00  0.00           O  
ATOM   4640 ND2 LASN   323      18.247  18.613 -21.206  0.00  0.00           N  
ATOM   4641 HD21LASN   323      19.058  18.385 -21.775  0.00  0.00           H  
ATOM   4642 HD22LASN   323      17.602  19.339 -21.479  0.00  0.00           H  
ATOM   4643 C   LASN   323      17.097  16.850 -17.241  0.00  0.00           C  
ATOM   4644 O   LASN   323      17.452  15.683 -17.425  0.00  0.00           O  
ATOM   4645 N   LALA   324      17.287  17.496 -16.083  0.00  0.00           N  
ATOM   4646 H   LALA   324      16.892  18.419 -15.982  0.00  0.00           H  
ATOM   4647 CA  LALA   324      17.973  16.948 -14.916  0.00  0.00           C  
ATOM   4648 HA  LALA   324      18.903  16.482 -15.248  0.00  0.00           H  
ATOM   4649 CB  LALA   324      18.329  18.115 -13.983  0.00  0.00           C  
ATOM   4650 HB1 LALA   324      17.428  18.575 -13.576  0.00  0.00           H  
ATOM   4651 HB2 LALA   324      18.932  17.756 -13.151  0.00  0.00           H  
ATOM   4652 HB3 LALA   324      18.905  18.867 -14.522  0.00  0.00           H  
ATOM   4653 C   LALA   324      17.135  15.876 -14.193  0.00  0.00           C  
ATOM   4654 O   LALA   324      17.671  14.822 -13.845  0.00  0.00           O  
ATOM   4655 N   LTRP   325      15.822  16.088 -14.033  0.00  0.00           N  
ATOM   4656 H   LTRP   325      15.456  16.999 -14.287  0.00  0.00           H  
ATOM   4657 CA  LTRP   325      14.914  15.096 -13.434  0.00  0.00           C  
ATOM   4658 HA  LTRP   325      15.331  14.790 -12.473  0.00  0.00           H  
ATOM   4659 CB  LTRP   325      13.547  15.745 -13.171  0.00  0.00           C  
ATOM   4660 HB2 LTRP   325      13.693  16.589 -12.495  0.00  0.00           H  
ATOM   4661 HB3 LTRP   325      13.169  16.143 -14.112  0.00  0.00           H  
ATOM   4662 CG  LTRP   325      12.494  14.853 -12.572  0.00  0.00           C  
ATOM   4663 CD1 LTRP   325      11.275  14.592 -13.102  0.00  0.00           C  
ATOM   4664 HD1 LTRP   325      10.908  14.975 -14.045  0.00  0.00           H  
ATOM   4665 NE1 LTRP   325      10.564  13.758 -12.260  0.00  0.00           N  
ATOM   4666 HE1 LTRP   325       9.615  13.425 -12.460  0.00  0.00           H  
ATOM   4667 CE2 LTRP   325      11.304  13.410 -11.150  0.00  0.00           C  
ATOM   4668 CZ2 LTRP   325      11.041  12.592 -10.041  0.00  0.00           C  
ATOM   4669 HZ2 LTRP   325      10.106  12.066  -9.953  0.00  0.00           H  
ATOM   4670 CH2 LTRP   325      12.013  12.469  -9.036  0.00  0.00           C  
ATOM   4671 HH2 LTRP   325      11.829  11.851  -8.166  0.00  0.00           H  
ATOM   4672 CZ3 LTRP   325      13.227  13.163  -9.153  0.00  0.00           C  
ATOM   4673 HZ3 LTRP   325      13.960  13.084  -8.362  0.00  0.00           H  
ATOM   4674 CE3 LTRP   325      13.490  13.971 -10.275  0.00  0.00           C  
ATOM   4675 HE3 LTRP   325      14.430  14.498 -10.339  0.00  0.00           H  
ATOM   4676 CD2 LTRP   325      12.538  14.114 -11.308  0.00  0.00           C  
ATOM   4677 C   LTRP   325      14.790  13.820 -14.286  0.00  0.00           C  
ATOM   4678 O   LTRP   325      14.808  12.710 -13.757  0.00  0.00           O  
ATOM   4679 N   LTYR   326      14.759  13.946 -15.616  0.00  0.00           N  
ATOM   4680 H   LTYR   326      14.707  14.879 -16.016  0.00  0.00           H  
ATOM   4681 CA  LTYR   326      14.838  12.802 -16.530  0.00  0.00           C  
ATOM   4682 HA  LTYR   326      14.061  12.083 -16.276  0.00  0.00           H  
ATOM   4683 CB  LTYR   326      14.630  13.270 -17.974  0.00  0.00           C  
ATOM   4684 HB2 LTYR   326      15.242  14.156 -18.152  0.00  0.00           H  
ATOM   4685 HB3 LTYR   326      15.006  12.487 -18.634  0.00  0.00           H  
ATOM   4686 CG  LTYR   326      13.207  13.561 -18.420  0.00  0.00           C  
ATOM   4687 CD1 LTYR   326      13.019  13.957 -19.757  0.00  0.00           C  
ATOM   4688 HD1 LTYR   326      13.880  14.102 -20.394  0.00  0.00           H  
ATOM   4689 CE1 LTYR   326      11.723  14.155 -20.261  0.00  0.00           C  
ATOM   4690 HE1 LTYR   326      11.573  14.448 -21.288  0.00  0.00           H  
ATOM   4691 CZ  LTYR   326      10.606  13.964 -19.425  0.00  0.00           C  
ATOM   4692 OH  LTYR   326       9.367  14.103 -19.954  0.00  0.00           O  
ATOM   4693 HH  LTYR   326       8.638  13.960 -19.319  0.00  0.00           H  
ATOM   4694 CE2 LTYR   326      10.783  13.578 -18.082  0.00  0.00           C  
ATOM   4695 HE2 LTYR   326       9.924  13.442 -17.441  0.00  0.00           H  
ATOM   4696 CD2 LTYR   326      12.084  13.388 -17.578  0.00  0.00           C  
ATOM   4697 HD2 LTYR   326      12.202  13.113 -16.541  0.00  0.00           H  
ATOM   4698 C   LTYR   326      16.161  12.038 -16.415  0.00  0.00           C  
ATOM   4699 O   LTYR   326      16.142  10.810 -16.481  0.00  0.00           O  
ATOM   4700 N   LALA   327      17.286  12.721 -16.188  0.00  0.00           N  
ATOM   4701 H   LALA   327      17.260  13.732 -16.149  0.00  0.00           H  
ATOM   4702 CA  LALA   327      18.548  12.045 -15.898  0.00  0.00           C  
ATOM   4703 HA  LALA   327      18.733  11.313 -16.684  0.00  0.00           H  
ATOM   4704 CB  LALA   327      19.686  13.071 -15.933  0.00  0.00           C  
ATOM   4705 HB1 LALA   327      20.646  12.554 -15.892  0.00  0.00           H  
ATOM   4706 HB2 LALA   327      19.642  13.642 -16.860  0.00  0.00           H  
ATOM   4707 HB3 LALA   327      19.619  13.754 -15.088  0.00  0.00           H  
ATOM   4708 C   LALA   327      18.483  11.272 -14.564  0.00  0.00           C  
ATOM   4709 O   LALA   327      18.969  10.144 -14.484  0.00  0.00           O  
ATOM   4710 N   LMET   328      17.842  11.830 -13.532  0.00  0.00           N  
ATOM   4711 H   LMET   328      17.513  12.784 -13.631  0.00  0.00           H  
ATOM   4712 CA  LMET   328      17.636  11.153 -12.242  0.00  0.00           C  
ATOM   4713 HA  LMET   328      18.607  10.793 -11.896  0.00  0.00           H  
ATOM   4714 CB  LMET   328      17.137  12.196 -11.225  0.00  0.00           C  
ATOM   4715 HB2 LMET   328      17.805  13.057 -11.257  0.00  0.00           H  
ATOM   4716 HB3 LMET   328      16.136  12.530 -11.498  0.00  0.00           H  
ATOM   4717 CG  LMET   328      17.103  11.669  -9.787  0.00  0.00           C  
ATOM   4718 HG2 LMET   328      16.332  10.902  -9.715  0.00  0.00           H  
ATOM   4719 HG3 LMET   328      18.067  11.214  -9.557  0.00  0.00           H  
ATOM   4720 SD  LMET   328      16.769  12.930  -8.526  0.00  0.00           S  
ATOM   4721 CE  LMET   328      18.424  13.645  -8.330  0.00  0.00           C  
ATOM   4722 HE1 LMET   328      18.383  14.462  -7.609  0.00  0.00           H  
ATOM   4723 HE2 LMET   328      19.106  12.878  -7.963  0.00  0.00           H  
ATOM   4724 HE3 LMET   328      18.784  14.024  -9.286  0.00  0.00           H  
ATOM   4725 C   LMET   328      16.713   9.917 -12.359  0.00  0.00           C  
ATOM   4726 O   LMET   328      16.936   8.916 -11.676  0.00  0.00           O  
ATOM   4727 N   LLEU   329      15.729   9.941 -13.268  0.00  0.00           N  
ATOM   4728 H   LLEU   329      15.549  10.827 -13.727  0.00  0.00           H  
ATOM   4729 CA  LLEU   329      14.889   8.786 -13.640  0.00  0.00           C  
ATOM   4730 HA  LLEU   329      14.584   8.268 -12.731  0.00  0.00           H  
ATOM   4731 CB  LLEU   329      13.629   9.302 -14.362  0.00  0.00           C  
ATOM   4732 HB2 LLEU   329      13.940  10.034 -15.107  0.00  0.00           H  
ATOM   4733 HB3 LLEU   329      13.154   8.478 -14.897  0.00  0.00           H  
ATOM   4734 CG  LLEU   329      12.591   9.939 -13.417  0.00  0.00           C  
ATOM   4735 HG  LLEU   329      13.094  10.482 -12.617  0.00  0.00           H  
ATOM   4736 CD1 LLEU   329      11.708  10.919 -14.188  0.00  0.00           C  
ATOM   4737 HD11LLEU   329      12.310  11.770 -14.502  0.00  0.00           H  
ATOM   4738 HD12LLEU   329      11.273  10.428 -15.056  0.00  0.00           H  
ATOM   4739 HD13LLEU   329      10.913  11.283 -13.538  0.00  0.00           H  
ATOM   4740 CD2 LLEU   329      11.677   8.872 -12.807  0.00  0.00           C  
ATOM   4741 HD21LLEU   329      11.046   8.426 -13.575  0.00  0.00           H  
ATOM   4742 HD22LLEU   329      12.267   8.084 -12.343  0.00  0.00           H  
ATOM   4743 HD23LLEU   329      11.040   9.328 -12.048  0.00  0.00           H  
ATOM   4744 C   LLEU   329      15.615   7.739 -14.513  0.00  0.00           C  
ATOM   4745 O   LLEU   329      15.291   6.552 -14.442  0.00  0.00           O  
ATOM   4746 N   LASP   330      16.598   8.142 -15.322  0.00  0.00           N  
ATOM   4747 H   LASP   330      16.767   9.138 -15.405  0.00  0.00           H  
ATOM   4748 CA  LASP   330      17.426   7.232 -16.131  0.00  0.00           C  
ATOM   4749 HA  LASP   330      16.765   6.554 -16.674  0.00  0.00           H  
ATOM   4750 CB  LASP   330      18.204   8.078 -17.153  0.00  0.00           C  
ATOM   4751 HB2 LASP   330      17.500   8.726 -17.678  0.00  0.00           H  
ATOM   4752 HB3 LASP   330      18.913   8.712 -16.623  0.00  0.00           H  
ATOM   4753 CG  LASP   330      18.958   7.270 -18.210  0.00  0.00           C  
ATOM   4754 OD1 LASP   330      18.376   6.337 -18.817  0.00  0.00           O  
ATOM   4755 OD2 LASP   330      20.140   7.604 -18.479  0.00  0.00           O  
ATOM   4756 C   LASP   330      18.367   6.371 -15.259  0.00  0.00           C  
ATOM   4757 O   LASP   330      18.615   5.203 -15.576  0.00  0.00           O  
ATOM   4758 N   LASP   331      18.836   6.920 -14.129  0.00  0.00           N  
ATOM   4759 H   LASP   331      18.642   7.904 -13.972  0.00  0.00           H  
ATOM   4760 CA  LASP   331      19.530   6.176 -13.063  0.00  0.00           C  
ATOM   4761 HA  LASP   331      20.340   5.594 -13.504  0.00  0.00           H  
ATOM   4762 CB  LASP   331      20.124   7.140 -12.021  0.00  0.00           C  
ATOM   4763 HB2 LASP   331      19.356   7.839 -11.691  0.00  0.00           H  
ATOM   4764 HB3 LASP   331      20.448   6.562 -11.154  0.00  0.00           H  
ATOM   4765 CG  LASP   331      21.333   7.914 -12.534  0.00  0.00           C  
ATOM   4766 OD1 LASP   331      22.008   7.396 -13.458  0.00  0.00           O  
ATOM   4767 OD2 LASP   331      21.600   9.016 -12.005  0.00  0.00           O  
ATOM   4768 C   LASP   331      18.615   5.180 -12.351  0.00  0.00           C  
ATOM   4769 O   LASP   331      19.017   4.037 -12.125  0.00  0.00           O  
ATOM   4770 N   LGLN   332      17.374   5.574 -12.056  0.00  0.00           N  
ATOM   4771 H   LGLN   332      17.119   6.536 -12.242  0.00  0.00           H  
ATOM   4772 CA  LGLN   332      16.367   4.675 -11.492  0.00  0.00           C  
ATOM   4773 HA  LGLN   332      16.762   4.258 -10.563  0.00  0.00           H  
ATOM   4774 CB  LGLN   332      15.122   5.513 -11.146  0.00  0.00           C  
ATOM   4775 HB2 LGLN   332      15.433   6.321 -10.483  0.00  0.00           H  
ATOM   4776 HB3 LGLN   332      14.714   5.971 -12.044  0.00  0.00           H  
ATOM   4777 CG  LGLN   332      14.017   4.723 -10.436  0.00  0.00           C  
ATOM   4778 HG2 LGLN   332      14.462   4.101  -9.661  0.00  0.00           H  
ATOM   4779 HG3 LGLN   332      13.345   5.428  -9.949  0.00  0.00           H  
ATOM   4780 CD  LGLN   332      13.188   3.871 -11.389  0.00  0.00           C  
ATOM   4781 OE1 LGLN   332      12.689   4.338 -12.407  0.00  0.00           O  
ATOM   4782 NE2 LGLN   332      13.042   2.600 -11.106  0.00  0.00           N  
ATOM   4783 HE21LGLN   332      12.554   2.026 -11.787  0.00  0.00           H  
ATOM   4784 HE22LGLN   332      13.558   2.192 -10.331  0.00  0.00           H  
ATOM   4785 C   LGLN   332      16.090   3.490 -12.440  0.00  0.00           C  
ATOM   4786 O   LGLN   332      16.074   2.339 -12.005  0.00  0.00           O  
ATOM   4787 N   LALA   333      15.992   3.737 -13.752  0.00  0.00           N  
ATOM   4788 H   LALA   333      15.986   4.703 -14.059  0.00  0.00           H  
ATOM   4789 CA  LALA   333      15.857   2.677 -14.755  0.00  0.00           C  
ATOM   4790 HA  LALA   333      14.973   2.085 -14.510  0.00  0.00           H  
ATOM   4791 CB  LALA   333      15.640   3.322 -16.128  0.00  0.00           C  
ATOM   4792 HB1 LALA   333      14.727   3.915 -16.123  0.00  0.00           H  
ATOM   4793 HB2 LALA   333      16.480   3.967 -16.380  0.00  0.00           H  
ATOM   4794 HB3 LALA   333      15.549   2.544 -16.885  0.00  0.00           H  
ATOM   4795 C   LALA   333      17.062   1.713 -14.789  0.00  0.00           C  
ATOM   4796 O   LALA   333      16.880   0.516 -15.014  0.00  0.00           O  
ATOM   4797 N   LARG   334      18.291   2.199 -14.544  0.00  0.00           N  
ATOM   4798 H   LARG   334      18.383   3.190 -14.347  0.00  0.00           H  
ATOM   4799 CA  LARG   334      19.475   1.330 -14.404  0.00  0.00           C  
ATOM   4800 HA  LARG   334      19.500   0.640 -15.248  0.00  0.00           H  
ATOM   4801 CB  LARG   334      20.773   2.157 -14.399  0.00  0.00           C  
ATOM   4802 HB2 LARG   334      20.623   3.092 -13.862  0.00  0.00           H  
ATOM   4803 HB3 LARG   334      21.551   1.589 -13.891  0.00  0.00           H  
ATOM   4804 CG  LARG   334      21.272   2.446 -15.816  0.00  0.00           C  
ATOM   4805 HG2 LARG   334      21.524   1.499 -16.293  0.00  0.00           H  
ATOM   4806 HG3 LARG   334      20.484   2.927 -16.391  0.00  0.00           H  
ATOM   4807 CD  LARG   334      22.526   3.332 -15.812  0.00  0.00           C  
ATOM   4808 HD2 LARG   334      23.214   2.970 -15.048  0.00  0.00           H  
ATOM   4809 HD3 LARG   334      23.032   3.245 -16.772  0.00  0.00           H  
ATOM   4810 NE  LARG   334      22.214   4.748 -15.551  0.00  0.00           N  
ATOM   4811 HE  LARG   334      22.458   5.103 -14.630  0.00  0.00           H  
ATOM   4812 CZ  LARG   334      21.727   5.620 -16.412  0.00  0.00           C  
ATOM   4813 NH1 LARG   334      21.448   5.315 -17.645  0.00  0.00           N  
ATOM   4814 HH11LARG   334      21.547   4.361 -17.966  0.00  0.00           H  
ATOM   4815 HH12LARG   334      20.980   6.024 -18.203  0.00  0.00           H  
ATOM   4816 NH2 LARG   334      21.503   6.850 -16.076  0.00  0.00           N  
ATOM   4817 HH21LARG   334      21.647   7.147 -15.110  0.00  0.00           H  
ATOM   4818 HH22LARG   334      21.147   7.497 -16.762  0.00  0.00           H  
ATOM   4819 C   LARG   334      19.386   0.432 -13.166  0.00  0.00           C  
ATOM   4820 O   LARG   334      19.617  -0.767 -13.306  0.00  0.00           O  
ATOM   4821 N   LMET   335      18.971   0.966 -12.013  0.00  0.00           N  
ATOM   4822 H   LMET   335      18.807   1.965 -11.980  0.00  0.00           H  
ATOM   4823 CA  LMET   335      18.738   0.172 -10.795  0.00  0.00           C  
ATOM   4824 HA  LMET   335      19.659  -0.360 -10.551  0.00  0.00           H  
ATOM   4825 CB  LMET   335      18.398   1.107  -9.621  0.00  0.00           C  
ATOM   4826 HB2 LMET   335      19.229   1.793  -9.453  0.00  0.00           H  
ATOM   4827 HB3 LMET   335      17.519   1.700  -9.873  0.00  0.00           H  
ATOM   4828 CG  LMET   335      18.100   0.341  -8.324  0.00  0.00           C  
ATOM   4829 HG2 LMET   335      17.830   1.060  -7.557  0.00  0.00           H  
ATOM   4830 HG3 LMET   335      17.227  -0.292  -8.479  0.00  0.00           H  
ATOM   4831 SD  LMET   335      19.444  -0.695  -7.678  0.00  0.00           S  
ATOM   4832 CE  LMET   335      20.668   0.561  -7.215  0.00  0.00           C  
ATOM   4833 HE1 LMET   335      20.216   1.286  -6.539  0.00  0.00           H  
ATOM   4834 HE2 LMET   335      21.508   0.080  -6.712  0.00  0.00           H  
ATOM   4835 HE3 LMET   335      21.030   1.071  -8.107  0.00  0.00           H  
ATOM   4836 C   LMET   335      17.643  -0.888 -10.997  0.00  0.00           C  
ATOM   4837 O   LMET   335      17.795  -2.034 -10.570  0.00  0.00           O  
ATOM   4838 N   LMET   336      16.564  -0.546 -11.707  0.00  0.00           N  
ATOM   4839 H   LMET   336      16.437   0.428 -11.967  0.00  0.00           H  
ATOM   4840 CA  LMET   336      15.536  -1.521 -12.076  0.00  0.00           C  
ATOM   4841 HA  LMET   336      15.167  -1.978 -11.158  0.00  0.00           H  
ATOM   4842 CB  LMET   336      14.352  -0.815 -12.748  0.00  0.00           C  
ATOM   4843 HB2 LMET   336      13.886  -0.158 -12.013  0.00  0.00           H  
ATOM   4844 HB3 LMET   336      14.698  -0.202 -13.579  0.00  0.00           H  
ATOM   4845 CG  LMET   336      13.300  -1.815 -13.249  0.00  0.00           C  
ATOM   4846 HG2 LMET   336      13.281  -2.679 -12.585  0.00  0.00           H  
ATOM   4847 HG3 LMET   336      12.326  -1.340 -13.179  0.00  0.00           H  
ATOM   4848 SD  LMET   336      13.520  -2.402 -14.952  0.00  0.00           S  
ATOM   4849 CE  LMET   336      12.895  -0.951 -15.833  0.00  0.00           C  
ATOM   4850 HE1 LMET   336      13.533  -0.092 -15.627  0.00  0.00           H  
ATOM   4851 HE2 LMET   336      12.889  -1.161 -16.901  0.00  0.00           H  
ATOM   4852 HE3 LMET   336      11.879  -0.734 -15.502  0.00  0.00           H  
ATOM   4853 C   LMET   336      16.104  -2.667 -12.924  0.00  0.00           C  
ATOM   4854 O   LMET   336      15.846  -3.828 -12.608  0.00  0.00           O  
ATOM   4855 N   LARG   337      16.926  -2.391 -13.946  0.00  0.00           N  
ATOM   4856 H   LARG   337      17.103  -1.419 -14.180  0.00  0.00           H  
ATOM   4857 CA  LARG   337      17.556  -3.462 -14.744  0.00  0.00           C  
ATOM   4858 HA  LARG   337      16.780  -4.178 -15.021  0.00  0.00           H  
ATOM   4859 CB  LARG   337      18.166  -2.909 -16.034  0.00  0.00           C  
ATOM   4860 HB2 LARG   337      18.861  -2.102 -15.800  0.00  0.00           H  
ATOM   4861 HB3 LARG   337      18.719  -3.712 -16.525  0.00  0.00           H  
ATOM   4862 CG  LARG   337      17.075  -2.408 -16.992  0.00  0.00           C  
ATOM   4863 HG2 LARG   337      16.254  -3.126 -17.018  0.00  0.00           H  
ATOM   4864 HG3 LARG   337      16.681  -1.456 -16.640  0.00  0.00           H  
ATOM   4865 CD  LARG   337      17.602  -2.248 -18.421  0.00  0.00           C  
ATOM   4866 HD2 LARG   337      17.841  -3.239 -18.812  0.00  0.00           H  
ATOM   4867 HD3 LARG   337      16.812  -1.830 -19.040  0.00  0.00           H  
ATOM   4868 NE  LARG   337      18.813  -1.414 -18.501  0.00  0.00           N  
ATOM   4869 HE  LARG   337      19.692  -1.912 -18.599  0.00  0.00           H  
ATOM   4870 CZ  LARG   337      18.893  -0.098 -18.495  0.00  0.00           C  
ATOM   4871 NH1 LARG   337      17.871   0.704 -18.379  0.00  0.00           N  
ATOM   4872 HH11LARG   337      16.937   0.315 -18.316  0.00  0.00           H  
ATOM   4873 HH12LARG   337      18.020   1.704 -18.403  0.00  0.00           H  
ATOM   4874 NH2 LARG   337      20.067   0.444 -18.608  0.00  0.00           N  
ATOM   4875 HH21LARG   337      20.847  -0.189 -18.723  0.00  0.00           H  
ATOM   4876 HH22LARG   337      20.154   1.449 -18.629  0.00  0.00           H  
ATOM   4877 C   LARG   337      18.586  -4.284 -13.965  0.00  0.00           C  
ATOM   4878 O   LARG   337      18.736  -5.468 -14.267  0.00  0.00           O  
ATOM   4879 N   LALA   338      19.232  -3.710 -12.948  0.00  0.00           N  
ATOM   4880 H   LALA   338      19.114  -2.716 -12.800  0.00  0.00           H  
ATOM   4881 CA  LALA   338      20.110  -4.449 -12.043  0.00  0.00           C  
ATOM   4882 HA  LALA   338      20.871  -4.952 -12.642  0.00  0.00           H  
ATOM   4883 CB  LALA   338      20.821  -3.467 -11.104  0.00  0.00           C  
ATOM   4884 HB1 LALA   338      21.288  -2.672 -11.686  0.00  0.00           H  
ATOM   4885 HB2 LALA   338      20.119  -3.024 -10.399  0.00  0.00           H  
ATOM   4886 HB3 LALA   338      21.592  -3.995 -10.541  0.00  0.00           H  
ATOM   4887 C   LALA   338      19.337  -5.537 -11.275  0.00  0.00           C  
ATOM   4888 O   LALA   338      19.681  -6.716 -11.370  0.00  0.00           O  
ATOM   4889 N   LPHE   339      18.242  -5.188 -10.593  0.00  0.00           N  
ATOM   4890 H   LPHE   339      17.987  -4.207 -10.537  0.00  0.00           H  
ATOM   4891 CA  LPHE   339      17.370  -6.195  -9.971  0.00  0.00           C  
ATOM   4892 HA  LPHE   339      17.968  -6.810  -9.297  0.00  0.00           H  
ATOM   4893 CB  LPHE   339      16.276  -5.507  -9.145  0.00  0.00           C  
ATOM   4894 HB2 LPHE   339      15.943  -4.612  -9.671  0.00  0.00           H  
ATOM   4895 HB3 LPHE   339      15.424  -6.185  -9.077  0.00  0.00           H  
ATOM   4896 CG  LPHE   339      16.646  -5.132  -7.725  0.00  0.00           C  
ATOM   4897 CD1 LPHE   339      16.741  -3.778  -7.350  0.00  0.00           C  
ATOM   4898 HD1 LPHE   339      16.634  -2.999  -8.091  0.00  0.00           H  
ATOM   4899 CE1 LPHE   339      16.949  -3.437  -6.002  0.00  0.00           C  
ATOM   4900 HE1 LPHE   339      17.001  -2.398  -5.714  0.00  0.00           H  
ATOM   4901 CZ  LPHE   339      17.089  -4.443  -5.029  0.00  0.00           C  
ATOM   4902 HZ  LPHE   339      17.258  -4.178  -3.994  0.00  0.00           H  
ATOM   4903 CE2 LPHE   339      17.015  -5.795  -5.405  0.00  0.00           C  
ATOM   4904 HE2 LPHE   339      17.120  -6.569  -4.656  0.00  0.00           H  
ATOM   4905 CD2 LPHE   339      16.784  -6.139  -6.749  0.00  0.00           C  
ATOM   4906 HD2 LPHE   339      16.692  -7.179  -7.029  0.00  0.00           H  
ATOM   4907 C   LPHE   339      16.750  -7.161 -11.004  0.00  0.00           C  
ATOM   4908 O   LPHE   339      16.578  -8.339 -10.701  0.00  0.00           O  
ATOM   4909 N   LASP   340      16.478  -6.723 -12.239  0.00  0.00           N  
ATOM   4910 H   LASP   340      16.567  -5.733 -12.428  0.00  0.00           H  
ATOM   4911 CA  LASP   340      15.859  -7.580 -13.262  0.00  0.00           C  
ATOM   4912 HA  LASP   340      14.984  -8.047 -12.806  0.00  0.00           H  
ATOM   4913 CB  LASP   340      15.374  -6.728 -14.447  0.00  0.00           C  
ATOM   4914 HB2 LASP   340      14.969  -5.787 -14.074  0.00  0.00           H  
ATOM   4915 HB3 LASP   340      16.214  -6.501 -15.105  0.00  0.00           H  
ATOM   4916 CG  LASP   340      14.257  -7.423 -15.228  0.00  0.00           C  
ATOM   4917 OD1 LASP   340      14.404  -7.640 -16.450  0.00  0.00           O  
ATOM   4918 OD2 LASP   340      13.210  -7.745 -14.628  0.00  0.00           O  
ATOM   4919 C   LASP   340      16.773  -8.729 -13.737  0.00  0.00           C  
ATOM   4920 O   LASP   340      16.272  -9.740 -14.226  0.00  0.00           O  
ATOM   4921 N   LARG   341      18.102  -8.623 -13.551  0.00  0.00           N  
ATOM   4922 H   LARG   341      18.460  -7.755 -13.167  0.00  0.00           H  
ATOM   4923 CA  LARG   341      19.017  -9.774 -13.696  0.00  0.00           C  
ATOM   4924 HA  LARG   341      18.721 -10.336 -14.583  0.00  0.00           H  
ATOM   4925 CB  LARG   341      20.478  -9.313 -13.867  0.00  0.00           C  
ATOM   4926 HB2 LARG   341      20.517  -8.426 -14.500  0.00  0.00           H  
ATOM   4927 HB3 LARG   341      20.893  -9.058 -12.892  0.00  0.00           H  
ATOM   4928 CG  LARG   341      21.329 -10.416 -14.525  0.00  0.00           C  
ATOM   4929 HG2 LARG   341      21.106 -11.384 -14.077  0.00  0.00           H  
ATOM   4930 HG3 LARG   341      21.076 -10.462 -15.586  0.00  0.00           H  
ATOM   4931 CD  LARG   341      22.833 -10.157 -14.369  0.00  0.00           C  
ATOM   4932 HD2 LARG   341      23.041  -9.114 -14.614  0.00  0.00           H  
ATOM   4933 HD3 LARG   341      23.118 -10.324 -13.329  0.00  0.00           H  
ATOM   4934 NE  LARG   341      23.641 -11.018 -15.256  0.00  0.00           N  
ATOM   4935 HE  LARG   341      23.938 -10.611 -16.133  0.00  0.00           H  
ATOM   4936 CZ  LARG   341      23.966 -12.286 -15.082  0.00  0.00           C  
ATOM   4937 NH1 LARG   341      23.556 -13.008 -14.082  0.00  0.00           N
[truncated: 404,272 more chars]
