# Supplementary material for: Unveiling the enzymatic pathway of UMG-SP2 urethanase: insights into polyurethane degradation at the atomic level
Source: Chem Sci. 2024 Dec 18;16(5):2437–52. doi: 10.1039/d4sc06688j (PMC11708778; doi:10.1039/d4sc06688j)
Supplement: SC-016-D4SC06688J-s001 [file SC-016-D4SC06688J-s001.zip › 04_TS2.pdb]

ATOM      0 N   LMET     1     -15.579 -10.082  13.400  0.00  0.00           N  
ATOM      1 H1  LMET     1     -15.589  -9.624  12.494  0.00  0.00           H  
ATOM      2 H2  LMET     1     -14.902  -9.599  13.970  0.00  0.00           H  
ATOM      3 H3  LMET     1     -16.487  -9.991  13.832  0.00  0.00           H  
ATOM      4 CA  LMET     1     -15.200 -11.496  13.232  0.00  0.00           C  
ATOM      5 HA  LMET     1     -14.214 -11.520  12.766  0.00  0.00           H  
ATOM      6 CB  LMET     1     -15.132 -12.279  14.552  0.00  0.00           C  
ATOM      7 HB2 LMET     1     -16.075 -12.175  15.090  0.00  0.00           H  
ATOM      8 HB3 LMET     1     -14.979 -13.336  14.330  0.00  0.00           H  
ATOM      9 CG  LMET     1     -13.981 -11.812  15.450  0.00  0.00           C  
ATOM     10 HG2 LMET     1     -14.164 -10.784  15.759  0.00  0.00           H  
ATOM     11 HG3 LMET     1     -13.972 -12.432  16.348  0.00  0.00           H  
ATOM     12 SD  LMET     1     -12.346 -11.912  14.669  0.00  0.00           S  
ATOM     13 CE  LMET     1     -11.322 -11.201  15.987  0.00  0.00           C  
ATOM     14 HE1 LMET     1     -10.278 -11.187  15.672  0.00  0.00           H  
ATOM     15 HE2 LMET     1     -11.642 -10.180  16.196  0.00  0.00           H  
ATOM     16 HE3 LMET     1     -11.415 -11.802  16.893  0.00  0.00           H  
ATOM     17 C   LMET     1     -16.151 -12.167  12.262  0.00  0.00           C  
ATOM     18 O   LMET     1     -17.350 -11.864  12.262  0.00  0.00           O  
ATOM     19 N   LSER     2     -15.594 -13.065  11.448  0.00  0.00           N  
ATOM     20 H   LSER     2     -14.594 -13.213  11.528  0.00  0.00           H  
ATOM     21 CA  LSER     2     -16.275 -13.838  10.398  0.00  0.00           C  
ATOM     22 HA  LSER     2     -15.506 -14.439   9.916  0.00  0.00           H  
ATOM     23 CB  LSER     2     -17.263 -14.848  11.001  0.00  0.00           C  
ATOM     24 HB2 LSER     2     -18.070 -14.318  11.507  0.00  0.00           H  
ATOM     25 HB3 LSER     2     -17.687 -15.454  10.201  0.00  0.00           H  
ATOM     26 OG  LSER     2     -16.592 -15.694  11.923  0.00  0.00           O  
ATOM     27 HG  LSER     2     -17.249 -16.123  12.496  0.00  0.00           H  
ATOM     28 C   LSER     2     -16.896 -13.003   9.264  0.00  0.00           C  
ATOM     29 O   LSER     2     -17.624 -13.552   8.436  0.00  0.00           O  
ATOM     30 N   LGLU     3     -16.604 -11.698   9.185  0.00  0.00           N  
ATOM     31 H   LGLU     3     -15.912 -11.333   9.827  0.00  0.00           H  
ATOM     32 CA  LGLU     3     -17.005 -10.848   8.050  0.00  0.00           C  
ATOM     33 HA  LGLU     3     -18.068 -10.997   7.875  0.00  0.00           H  
ATOM     34 CB  LGLU     3     -16.821  -9.346   8.336  0.00  0.00           C  
ATOM     35 HB2 LGLU     3     -17.041  -8.807   7.416  0.00  0.00           H  
ATOM     36 HB3 LGLU     3     -17.562  -9.036   9.072  0.00  0.00           H  
ATOM     37 CG  LGLU     3     -15.430  -8.909   8.814  0.00  0.00           C  
ATOM     38 HG2 LGLU     3     -14.655  -9.440   8.259  0.00  0.00           H  
ATOM     39 HG3 LGLU     3     -15.311  -7.846   8.610  0.00  0.00           H  
ATOM     40 CD  LGLU     3     -15.270  -9.141  10.316  0.00  0.00           C  
ATOM     41 OE1 LGLU     3     -14.553 -10.087  10.714  0.00  0.00           O  
ATOM     42 OE2 LGLU     3     -15.921  -8.459  11.146  0.00  0.00           O  
ATOM     43 C   LGLU     3     -16.301 -11.280   6.758  0.00  0.00           C  
ATOM     44 O   LGLU     3     -15.141 -11.688   6.776  0.00  0.00           O  
ATOM     45 N   LLEU     4     -17.029 -11.249   5.643  0.00  0.00           N  
ATOM     46 H   LLEU     4     -17.946 -10.829   5.683  0.00  0.00           H  
ATOM     47 CA  LLEU     4     -16.638 -11.939   4.412  0.00  0.00           C  
ATOM     48 HA  LLEU     4     -16.313 -12.937   4.688  0.00  0.00           H  
ATOM     49 CB  LLEU     4     -17.858 -12.069   3.482  0.00  0.00           C  
ATOM     50 HB2 LLEU     4     -18.106 -11.069   3.148  0.00  0.00           H  
ATOM     51 HB3 LLEU     4     -17.573 -12.659   2.610  0.00  0.00           H  
ATOM     52 CG  LLEU     4     -19.139 -12.665   4.091  0.00  0.00           C  
ATOM     53 HG  LLEU     4     -19.480 -12.019   4.899  0.00  0.00           H  
ATOM     54 CD1 LLEU     4     -20.243 -12.699   3.033  0.00  0.00           C  
ATOM     55 HD11LLEU     4     -20.375 -11.702   2.616  0.00  0.00           H  
ATOM     56 HD12LLEU     4     -19.978 -13.390   2.231  0.00  0.00           H  
ATOM     57 HD13LLEU     4     -21.181 -13.007   3.491  0.00  0.00           H  
ATOM     58 CD2 LLEU     4     -18.932 -14.073   4.644  0.00  0.00           C  
ATOM     59 HD21LLEU     4     -18.572 -14.739   3.862  0.00  0.00           H  
ATOM     60 HD22LLEU     4     -18.202 -14.037   5.450  0.00  0.00           H  
ATOM     61 HD23LLEU     4     -19.866 -14.453   5.052  0.00  0.00           H  
ATOM     62 C   LLEU     4     -15.460 -11.274   3.678  0.00  0.00           C  
ATOM     63 O   LLEU     4     -15.292 -10.053   3.722  0.00  0.00           O  
ATOM     64 N   LSER     5     -14.687 -12.074   2.939  0.00  0.00           N  
ATOM     65 H   LSER     5     -14.841 -13.071   2.992  0.00  0.00           H  
ATOM     66 CA  LSER     5     -13.740 -11.586   1.924  0.00  0.00           C  
ATOM     67 HA  LSER     5     -13.049 -10.883   2.392  0.00  0.00           H  
ATOM     68 CB  LSER     5     -12.912 -12.756   1.370  0.00  0.00           C  
ATOM     69 HB2 LSER     5     -12.151 -12.362   0.700  0.00  0.00           H  
ATOM     70 HB3 LSER     5     -12.407 -13.259   2.196  0.00  0.00           H  
ATOM     71 OG  LSER     5     -13.700 -13.699   0.660  0.00  0.00           O  
ATOM     72 HG  LSER     5     -13.757 -14.519   1.201  0.00  0.00           H  
ATOM     73 C   LSER     5     -14.476 -10.839   0.799  0.00  0.00           C  
ATOM     74 O   LSER     5     -15.708 -10.913   0.692  0.00  0.00           O  
ATOM     75 N   LALA     6     -13.762 -10.102  -0.057  0.00  0.00           N  
ATOM     76 H   LALA     6     -12.746 -10.115   0.006  0.00  0.00           H  
ATOM     77 CA  LALA     6     -14.400  -9.418  -1.188  0.00  0.00           C  
ATOM     78 HA  LALA     6     -15.213  -8.802  -0.800  0.00  0.00           H  
ATOM     79 CB  LALA     6     -13.395  -8.484  -1.874  0.00  0.00           C  
ATOM     80 HB1 LALA     6     -13.920  -7.848  -2.588  0.00  0.00           H  
ATOM     81 HB2 LALA     6     -12.901  -7.856  -1.132  0.00  0.00           H  
ATOM     82 HB3 LALA     6     -12.650  -9.065  -2.415  0.00  0.00           H  
ATOM     83 C   LALA     6     -15.022 -10.431  -2.169  0.00  0.00           C  
ATOM     84 O   LALA     6     -16.172 -10.259  -2.582  0.00  0.00           O  
ATOM     85 N   LILE     7     -14.308 -11.526  -2.461  0.00  0.00           N  
ATOM     86 H   LILE     7     -13.351 -11.580  -2.110  0.00  0.00           H  
ATOM     87 CA  LILE     7     -14.804 -12.631  -3.296  0.00  0.00           C  
ATOM     88 HA  LILE     7     -15.167 -12.210  -4.236  0.00  0.00           H  
ATOM     89 CB  LILE     7     -13.645 -13.597  -3.640  0.00  0.00           C  
ATOM     90 HB  LILE     7     -13.082 -13.801  -2.729  0.00  0.00           H  
ATOM     91 CG2 LILE     7     -14.139 -14.941  -4.208  0.00  0.00           C  
ATOM     92 HG21LILE     7     -14.737 -14.782  -5.106  0.00  0.00           H  
ATOM     93 HG22LILE     7     -13.297 -15.586  -4.457  0.00  0.00           H  
ATOM     94 HG23LILE     7     -14.735 -15.481  -3.471  0.00  0.00           H  
ATOM     95 CG1 LILE     7     -12.722 -12.900  -4.666  0.00  0.00           C  
ATOM     96 HG12LILE     7     -13.225 -12.869  -5.632  0.00  0.00           H  
ATOM     97 HG13LILE     7     -12.530 -11.874  -4.352  0.00  0.00           H  
ATOM     98 CD1 LILE     7     -11.358 -13.569  -4.842  0.00  0.00           C  
ATOM     99 HD11LILE     7     -11.469 -14.574  -5.248  0.00  0.00           H  
ATOM    100 HD12LILE     7     -10.759 -12.980  -5.535  0.00  0.00           H  
ATOM    101 HD13LILE     7     -10.855 -13.613  -3.877  0.00  0.00           H  
ATOM    102 C   LILE     7     -16.008 -13.336  -2.656  0.00  0.00           C  
ATOM    103 O   LILE     7     -17.032 -13.487  -3.324  0.00  0.00           O  
ATOM    104 N   LGLU     8     -15.964 -13.708  -1.370  0.00  0.00           N  
ATOM    105 H   LGLU     8     -15.107 -13.585  -0.839  0.00  0.00           H  
ATOM    106 CA  LGLU     8     -17.113 -14.376  -0.733  0.00  0.00           C  
ATOM    107 HA  LGLU     8     -17.447 -15.156  -1.419  0.00  0.00           H  
ATOM    108 CB  LGLU     8     -16.698 -15.095   0.565  0.00  0.00           C  
ATOM    109 HB2 LGLU     8     -15.852 -15.737   0.329  0.00  0.00           H  
ATOM    110 HB3 LGLU     8     -16.395 -14.367   1.319  0.00  0.00           H  
ATOM    111 CG  LGLU     8     -17.839 -15.972   1.115  0.00  0.00           C  
ATOM    112 HG2 LGLU     8     -18.586 -15.325   1.576  0.00  0.00           H  
ATOM    113 HG3 LGLU     8     -18.319 -16.481   0.276  0.00  0.00           H  
ATOM    114 CD  LGLU     8     -17.413 -17.045   2.135  0.00  0.00           C  
ATOM    115 OE1 LGLU     8     -16.344 -16.944   2.778  0.00  0.00           O  
ATOM    116 OE2 LGLU     8     -18.214 -17.982   2.368  0.00  0.00           O  
ATOM    117 C   LGLU     8     -18.311 -13.424  -0.544  0.00  0.00           C  
ATOM    118 O   LGLU     8     -19.459 -13.856  -0.648  0.00  0.00           O  
ATOM    119 N   LTHR     9     -18.081 -12.114  -0.376  0.00  0.00           N  
ATOM    120 H   LTHR     9     -17.118 -11.806  -0.288  0.00  0.00           H  
ATOM    121 CA  LTHR     9     -19.157 -11.102  -0.423  0.00  0.00           C  
ATOM    122 HA  LTHR     9     -19.920 -11.376   0.304  0.00  0.00           H  
ATOM    123 CB  LTHR     9     -18.658  -9.685  -0.090  0.00  0.00           C  
ATOM    124 HB  LTHR     9     -17.936  -9.358  -0.838  0.00  0.00           H  
ATOM    125 CG2 LTHR     9     -19.801  -8.671  -0.013  0.00  0.00           C  
ATOM    126 HG21LTHR     9     -20.559  -9.015   0.690  0.00  0.00           H  
ATOM    127 HG22LTHR     9     -19.406  -7.716   0.327  0.00  0.00           H  
ATOM    128 HG23LTHR     9     -20.259  -8.532  -0.991  0.00  0.00           H  
ATOM    129 OG1 LTHR     9     -18.048  -9.645   1.173  0.00  0.00           O  
ATOM    130 HG1 LTHR     9     -17.186 -10.098   1.079  0.00  0.00           H  
ATOM    131 C   LTHR     9     -19.823 -11.076  -1.797  0.00  0.00           C  
ATOM    132 O   LTHR     9     -21.051 -11.148  -1.887  0.00  0.00           O  
ATOM    133 N   LALA    10     -19.028 -11.021  -2.872  0.00  0.00           N  
ATOM    134 H   LALA    10     -18.021 -10.965  -2.744  0.00  0.00           H  
ATOM    135 CA  LALA    10     -19.542 -11.081  -4.236  0.00  0.00           C  
ATOM    136 HA  LALA    10     -20.254 -10.265  -4.375  0.00  0.00           H  
ATOM    137 CB  LALA    10     -18.386 -10.889  -5.226  0.00  0.00           C  
ATOM    138 HB1 LALA    10     -17.920  -9.918  -5.085  0.00  0.00           H  
ATOM    139 HB2 LALA    10     -17.629 -11.656  -5.076  0.00  0.00           H  
ATOM    140 HB3 LALA    10     -18.761 -10.952  -6.249  0.00  0.00           H  
ATOM    141 C   LALA    10     -20.286 -12.399  -4.498  0.00  0.00           C  
ATOM    142 O   LALA    10     -21.335 -12.372  -5.134  0.00  0.00           O  
ATOM    143 N   LALA    11     -19.797 -13.528  -3.980  0.00  0.00           N  
ATOM    144 H   LALA    11     -18.924 -13.476  -3.465  0.00  0.00           H  
ATOM    145 CA  LALA    11     -20.385 -14.851  -4.181  0.00  0.00           C  
ATOM    146 HA  LALA    11     -20.571 -14.992  -5.246  0.00  0.00           H  
ATOM    147 CB  LALA    11     -19.363 -15.899  -3.737  0.00  0.00           C  
ATOM    148 HB1 LALA    11     -19.274 -15.904  -2.650  0.00  0.00           H  
ATOM    149 HB2 LALA    11     -19.680 -16.883  -4.081  0.00  0.00           H  
ATOM    150 HB3 LALA    11     -18.387 -15.700  -4.167  0.00  0.00           H  
ATOM    151 C   LALA    11     -21.726 -15.026  -3.444  0.00  0.00           C  
ATOM    152 O   LALA    11     -22.692 -15.529  -4.028  0.00  0.00           O  
ATOM    153 N   LALA    12     -21.813 -14.560  -2.191  0.00  0.00           N  
ATOM    154 H   LALA    12     -20.965 -14.218  -1.749  0.00  0.00           H  
ATOM    155 CA  LALA    12     -23.030 -14.602  -1.377  0.00  0.00           C  
ATOM    156 HA  LALA    12     -23.390 -15.631  -1.336  0.00  0.00           H  
ATOM    157 CB  LALA    12     -22.663 -14.153   0.043  0.00  0.00           C  
ATOM    158 HB1 LALA    12     -21.898 -14.815   0.452  0.00  0.00           H  
ATOM    159 HB2 LALA    12     -22.274 -13.134   0.025  0.00  0.00           H  
ATOM    160 HB3 LALA    12     -23.545 -14.195   0.684  0.00  0.00           H  
ATOM    161 C   LALA    12     -24.154 -13.725  -1.958  0.00  0.00           C  
ATOM    162 O   LALA    12     -25.337 -14.064  -1.842  0.00  0.00           O  
ATOM    163 N   LILE    13     -23.791 -12.610  -2.603  0.00  0.00           N  
ATOM    164 H   LILE    13     -22.808 -12.357  -2.599  0.00  0.00           H  
ATOM    165 CA  LILE    13     -24.724 -11.764  -3.359  0.00  0.00           C  
ATOM    166 HA  LILE    13     -25.648 -11.694  -2.795  0.00  0.00           H  
ATOM    167 CB  LILE    13     -24.159 -10.329  -3.496  0.00  0.00           C  
ATOM    168 HB  LILE    13     -23.151 -10.391  -3.911  0.00  0.00           H  
ATOM    169 CG2 LILE    13     -25.016  -9.465  -4.439  0.00  0.00           C  
ATOM    170 HG21LILE    13     -25.063  -9.913  -5.430  0.00  0.00           H  
ATOM    171 HG22LILE    13     -26.023  -9.355  -4.039  0.00  0.00           H  
ATOM    172 HG23LILE    13     -24.569  -8.480  -4.560  0.00  0.00           H  
ATOM    173 CG1 LILE    13     -24.088  -9.671  -2.097  0.00  0.00           C  
ATOM    174 HG12LILE    13     -25.097  -9.532  -1.705  0.00  0.00           H  
ATOM    175 HG13LILE    13     -23.557 -10.331  -1.414  0.00  0.00           H  
ATOM    176 CD1 LILE    13     -23.359  -8.324  -2.074  0.00  0.00           C  
ATOM    177 HD11LILE    13     -23.950  -7.567  -2.586  0.00  0.00           H  
ATOM    178 HD12LILE    13     -23.215  -8.006  -1.041  0.00  0.00           H  
ATOM    179 HD13LILE    13     -22.385  -8.418  -2.555  0.00  0.00           H  
ATOM    180 C   LILE    13     -25.092 -12.423  -4.698  0.00  0.00           C  
ATOM    181 O   LILE    13     -26.280 -12.526  -5.020  0.00  0.00           O  
ATOM    182 N   LALA    14     -24.111 -12.955  -5.435  0.00  0.00           N  
ATOM    183 H   LALA    14     -23.153 -12.814  -5.138  0.00  0.00           H  
ATOM    184 CA  LALA    14     -24.318 -13.598  -6.732  0.00  0.00           C  
ATOM    185 HA  LALA    14     -24.745 -12.870  -7.422  0.00  0.00           H  
ATOM    186 CB  LALA    14     -22.973 -14.077  -7.301  0.00  0.00           C  
ATOM    187 HB1 LALA    14     -23.134 -14.596  -8.246  0.00  0.00           H  
ATOM    188 HB2 LALA    14     -22.311 -13.231  -7.477  0.00  0.00           H  
ATOM    189 HB3 LALA    14     -22.487 -14.762  -6.608  0.00  0.00           H  
ATOM    190 C   LALA    14     -25.296 -14.765  -6.607  0.00  0.00           C  
ATOM    191 O   LALA    14     -26.303 -14.797  -7.307  0.00  0.00           O  
ATOM    192 N   LGLY    15     -25.040 -15.674  -5.662  0.00  0.00           N  
ATOM    193 H   LGLY    15     -24.201 -15.535  -5.102  0.00  0.00           H  
ATOM    194 CA  LGLY    15     -25.850 -16.859  -5.384  0.00  0.00           C  
ATOM    195 HA2 LGLY    15     -26.147 -17.296  -6.334  0.00  0.00           H  
ATOM    196 HA3 LGLY    15     -25.235 -17.582  -4.856  0.00  0.00           H  
ATOM    197 C   LGLY    15     -27.125 -16.617  -4.569  0.00  0.00           C  
ATOM    198 O   LGLY    15     -27.726 -17.584  -4.094  0.00  0.00           O  
ATOM    199 N   LGLY    16     -27.533 -15.358  -4.373  0.00  0.00           N  
ATOM    200 H   LGLY    16     -26.986 -14.609  -4.781  0.00  0.00           H  
ATOM    201 CA  LGLY    16     -28.840 -15.013  -3.808  0.00  0.00           C  
ATOM    202 HA2 LGLY    16     -28.967 -13.932  -3.863  0.00  0.00           H  
ATOM    203 HA3 LGLY    16     -29.625 -15.478  -4.405  0.00  0.00           H  
ATOM    204 C   LGLY    16     -29.021 -15.432  -2.348  0.00  0.00           C  
ATOM    205 O   LGLY    16     -30.129 -15.783  -1.941  0.00  0.00           O  
ATOM    206 N   LSER    17     -27.943 -15.446  -1.562  0.00  0.00           N  
ATOM    207 H   LSER    17     -27.050 -15.192  -1.971  0.00  0.00           H  
ATOM    208 CA  LSER    17     -27.997 -15.606  -0.102  0.00  0.00           C  
ATOM    209 HA  LSER    17     -28.801 -16.288   0.171  0.00  0.00           H  
ATOM    210 CB  LSER    17     -26.684 -16.204   0.413  0.00  0.00           C  
ATOM    211 HB2 LSER    17     -25.855 -15.535   0.183  0.00  0.00           H  
ATOM    212 HB3 LSER    17     -26.741 -16.329   1.495  0.00  0.00           H  
ATOM    213 OG  LSER    17     -26.450 -17.460  -0.202  0.00  0.00           O  
ATOM    214 HG  LSER    17     -26.888 -18.140   0.335  0.00  0.00           H  
ATOM    215 C   LSER    17     -28.272 -14.258   0.572  0.00  0.00           C  
ATOM    216 O   LSER    17     -29.217 -14.134   1.351  0.00  0.00           O  
ATOM    217 N   LMET    18     -27.493 -13.240   0.194  0.00  0.00           N  
ATOM    218 H   LMET    18     -26.805 -13.429  -0.527  0.00  0.00           H  
ATOM    219 CA  LMET    18     -27.535 -11.863   0.703  0.00  0.00           C  
ATOM    220 HA  LMET    18     -28.297 -11.780   1.481  0.00  0.00           H  
ATOM    221 CB  LMET    18     -26.163 -11.569   1.336  0.00  0.00           C  
ATOM    222 HB2 LMET    18     -26.035 -12.228   2.197  0.00  0.00           H  
ATOM    223 HB3 LMET    18     -25.386 -11.808   0.608  0.00  0.00           H  
ATOM    224 CG  LMET    18     -25.956 -10.122   1.800  0.00  0.00           C  
ATOM    225 HG2 LMET    18     -25.889  -9.472   0.927  0.00  0.00           H  
ATOM    226 HG3 LMET    18     -26.824  -9.822   2.386  0.00  0.00           H  
ATOM    227 SD  LMET    18     -24.479  -9.861   2.823  0.00  0.00           S  
ATOM    228 CE  LMET    18     -23.159 -10.310   1.661  0.00  0.00           C  
ATOM    229 HE1 LMET    18     -22.192 -10.189   2.149  0.00  0.00           H  
ATOM    230 HE2 LMET    18     -23.267 -11.349   1.354  0.00  0.00           H  
ATOM    231 HE3 LMET    18     -23.202  -9.662   0.787  0.00  0.00           H  
ATOM    232 C   LMET    18     -27.890 -10.875  -0.421  0.00  0.00           C  
ATOM    233 O   LMET    18     -27.588 -11.134  -1.585  0.00  0.00           O  
ATOM    234 N   LTHR    19     -28.497  -9.730  -0.095  0.00  0.00           N  
ATOM    235 H   LTHR    19     -28.707  -9.566   0.878  0.00  0.00           H  
ATOM    236 CA  LTHR    19     -28.721  -8.615  -1.039  0.00  0.00           C  
ATOM    237 HA  LTHR    19     -28.593  -9.002  -2.044  0.00  0.00           H  
ATOM    238 CB  LTHR    19     -30.169  -8.079  -0.977  0.00  0.00           C  
ATOM    239 HB  LTHR    19     -30.836  -8.818  -1.423  0.00  0.00           H  
ATOM    240 CG2 LTHR    19     -30.669  -7.780   0.436  0.00  0.00           C  
ATOM    241 HG21LTHR    19     -30.007  -7.069   0.918  0.00  0.00           H  
ATOM    242 HG22LTHR    19     -31.669  -7.351   0.384  0.00  0.00           H  
ATOM    243 HG23LTHR    19     -30.714  -8.697   1.023  0.00  0.00           H  
ATOM    244 OG1 LTHR    19     -30.300  -6.866  -1.687  0.00  0.00           O  
ATOM    245 HG1 LTHR    19     -30.643  -7.073  -2.587  0.00  0.00           H  
ATOM    246 C   LTHR    19     -27.675  -7.506  -0.867  0.00  0.00           C  
ATOM    247 O   LTHR    19     -27.190  -7.267   0.240  0.00  0.00           O  
ATOM    248 N   LALA    20     -27.345  -6.787  -1.945  0.00  0.00           N  
ATOM    249 H   LALA    20     -27.754  -7.043  -2.838  0.00  0.00           H  
ATOM    250 CA  LALA    20     -26.476  -5.605  -1.889  0.00  0.00           C  
ATOM    251 HA  LALA    20     -25.485  -5.913  -1.553  0.00  0.00           H  
ATOM    252 CB  LALA    20     -26.353  -5.048  -3.313  0.00  0.00           C  
ATOM    253 HB1 LALA    20     -27.329  -4.719  -3.673  0.00  0.00           H  
ATOM    254 HB2 LALA    20     -25.667  -4.200  -3.313  0.00  0.00           H  
ATOM    255 HB3 LALA    20     -25.967  -5.819  -3.981  0.00  0.00           H  
ATOM    256 C   LALA    20     -26.984  -4.522  -0.906  0.00  0.00           C  
ATOM    257 O   LALA    20     -26.184  -3.808  -0.299  0.00  0.00           O  
ATOM    258 N   LLEU    21     -28.305  -4.429  -0.696  0.00  0.00           N  
ATOM    259 H   LLEU    21     -28.908  -5.062  -1.209  0.00  0.00           H  
ATOM    260 CA  LLEU    21     -28.923  -3.517   0.277  0.00  0.00           C  
ATOM    261 HA  LLEU    21     -28.613  -2.494   0.062  0.00  0.00           H  
ATOM    262 CB  LLEU    21     -30.457  -3.617   0.160  0.00  0.00           C  
ATOM    263 HB2 LLEU    21     -30.750  -4.650   0.355  0.00  0.00           H  
ATOM    264 HB3 LLEU    21     -30.911  -2.993   0.932  0.00  0.00           H  
ATOM    265 CG  LLEU    21     -31.033  -3.201  -1.206  0.00  0.00           C  
ATOM    266 HG  LLEU    21     -30.498  -3.706  -2.011  0.00  0.00           H  
ATOM    267 CD1 LLEU    21     -32.505  -3.603  -1.291  0.00  0.00           C  
ATOM    268 HD11LLEU    21     -32.592  -4.687  -1.208  0.00  0.00           H  
ATOM    269 HD12LLEU    21     -33.068  -3.128  -0.487  0.00  0.00           H  
ATOM    270 HD13LLEU    21     -32.916  -3.298  -2.253  0.00  0.00           H  
ATOM    271 CD2 LLEU    21     -30.941  -1.692  -1.417  0.00  0.00           C  
ATOM    272 HD21LLEU    21     -31.465  -1.173  -0.615  0.00  0.00           H  
ATOM    273 HD22LLEU    21     -29.900  -1.374  -1.425  0.00  0.00           H  
ATOM    274 HD23LLEU    21     -31.393  -1.435  -2.370  0.00  0.00           H  
ATOM    275 C   LLEU    21     -28.475  -3.832   1.714  0.00  0.00           C  
ATOM    276 O   LLEU    21     -27.996  -2.953   2.430  0.00  0.00           O  
ATOM    277 N   LGLU    22     -28.583  -5.106   2.097  0.00  0.00           N  
ATOM    278 H   LGLU    22     -28.913  -5.760   1.405  0.00  0.00           H  
ATOM    279 CA  LGLU    22     -28.166  -5.663   3.391  0.00  0.00           C  
ATOM    280 HA  LGLU    22     -28.702  -5.162   4.200  0.00  0.00           H  
ATOM    281 CB  LGLU    22     -28.544  -7.160   3.398  0.00  0.00           C  
ATOM    282 HB2 LGLU    22     -29.630  -7.250   3.440  0.00  0.00           H  
ATOM    283 HB3 LGLU    22     -28.233  -7.598   2.453  0.00  0.00           H  
ATOM    284 CG  LGLU    22     -27.921  -8.044   4.488  0.00  0.00           C  
ATOM    285 HG2 LGLU    22     -28.183  -9.074   4.254  0.00  0.00           H  
ATOM    286 HG3 LGLU    22     -26.832  -7.974   4.444  0.00  0.00           H  
ATOM    287 CD  LGLU    22     -28.406  -7.748   5.907  0.00  0.00           C  
ATOM    288 OE1 LGLU    22     -27.738  -8.207   6.869  0.00  0.00           O  
ATOM    289 OE2 LGLU    22     -29.444  -7.077   6.081  0.00  0.00           O  
ATOM    290 C   LGLU    22     -26.663  -5.458   3.624  0.00  0.00           C  
ATOM    291 O   LGLU    22     -26.257  -5.100   4.728  0.00  0.00           O  
ATOM    292 N   LALA    23     -25.847  -5.633   2.578  0.00  0.00           N  
ATOM    293 H   LALA    23     -26.256  -5.948   1.705  0.00  0.00           H  
ATOM    294 CA  LALA    23     -24.403  -5.420   2.627  0.00  0.00           C  
ATOM    295 HA  LALA    23     -24.001  -6.011   3.451  0.00  0.00           H  
ATOM    296 CB  LALA    23     -23.805  -5.932   1.309  0.00  0.00           C  
ATOM    297 HB1 LALA    23     -24.089  -6.973   1.149  0.00  0.00           H  
ATOM    298 HB2 LALA    23     -24.165  -5.335   0.471  0.00  0.00           H  
ATOM    299 HB3 LALA    23     -22.719  -5.855   1.342  0.00  0.00           H  
ATOM    300 C   LALA    23     -24.024  -3.949   2.892  0.00  0.00           C  
ATOM    301 O   LALA    23     -23.139  -3.680   3.711  0.00  0.00           O  
ATOM    302 N   LCYS    24     -24.705  -2.997   2.244  0.00  0.00           N  
ATOM    303 H   LCYS    24     -25.394  -3.283   1.556  0.00  0.00           H  
ATOM    304 CA  LCYS    24     -24.529  -1.566   2.502  0.00  0.00           C  
ATOM    305 HA  LCYS    24     -23.472  -1.312   2.401  0.00  0.00           H  
ATOM    306 CB  LCYS    24     -25.321  -0.787   1.441  0.00  0.00           C  
ATOM    307 HB2 LCYS    24     -24.993  -1.095   0.446  0.00  0.00           H  
ATOM    308 HB3 LCYS    24     -26.385  -1.004   1.538  0.00  0.00           H  
ATOM    309 SG  LCYS    24     -25.046   0.999   1.625  0.00  0.00           S  
ATOM    310 HG  LCYS    24     -25.487   1.118   2.885  0.00  0.00           H  
ATOM    311 C   LCYS    24     -24.953  -1.195   3.936  0.00  0.00           C  
ATOM    312 O   LCYS    24     -24.203  -0.535   4.656  0.00  0.00           O  
ATOM    313 N   LASP    25     -26.122  -1.671   4.381  0.00  0.00           N  
ATOM    314 H   LASP    25     -26.694  -2.220   3.748  0.00  0.00           H  
ATOM    315 CA  LASP    25     -26.630  -1.422   5.736  0.00  0.00           C  
ATOM    316 HA  LASP    25     -26.697  -0.343   5.891  0.00  0.00           H  
ATOM    317 CB  LASP    25     -28.031  -2.028   5.898  0.00  0.00           C  
ATOM    318 HB2 LASP    25     -28.008  -3.080   5.609  0.00  0.00           H  
ATOM    319 HB3 LASP    25     -28.308  -1.976   6.952  0.00  0.00           H  
ATOM    320 CG  LASP    25     -29.120  -1.312   5.105  0.00  0.00           C  
ATOM    321 OD1 LASP    25     -30.247  -1.834   5.015  0.00  0.00           O  
ATOM    322 OD2 LASP    25     -28.938  -0.164   4.649  0.00  0.00           O  
ATOM    323 C   LASP    25     -25.708  -1.976   6.830  0.00  0.00           C  
ATOM    324 O   LASP    25     -25.480  -1.295   7.834  0.00  0.00           O  
ATOM    325 N   LALA    26     -25.145  -3.171   6.619  0.00  0.00           N  
ATOM    326 H   LALA    26     -25.427  -3.697   5.799  0.00  0.00           H  
ATOM    327 CA  LALA    26     -24.215  -3.807   7.545  0.00  0.00           C  
ATOM    328 HA  LALA    26     -24.693  -3.879   8.523  0.00  0.00           H  
ATOM    329 CB  LALA    26     -23.909  -5.225   7.048  0.00  0.00           C  
ATOM    330 HB1 LALA    26     -23.473  -5.189   6.049  0.00  0.00           H  
ATOM    331 HB2 LALA    26     -23.207  -5.709   7.727  0.00  0.00           H  
ATOM    332 HB3 LALA    26     -24.825  -5.815   7.014  0.00  0.00           H  
ATOM    333 C   LALA    26     -22.920  -2.998   7.709  0.00  0.00           C  
ATOM    334 O   LALA    26     -22.438  -2.846   8.830  0.00  0.00           O  
ATOM    335 N   LALA    27     -22.368  -2.442   6.626  0.00  0.00           N  
ATOM    336 H   LALA    27     -22.819  -2.569   5.729  0.00  0.00           H  
ATOM    337 CA  LALA    27     -21.167  -1.607   6.698  0.00  0.00           C  
ATOM    338 HA  LALA    27     -20.388  -2.154   7.228  0.00  0.00           H  
ATOM    339 CB  LALA    27     -20.669  -1.342   5.278  0.00  0.00           C  
ATOM    340 HB1 LALA    27     -20.475  -2.284   4.765  0.00  0.00           H  
ATOM    341 HB2 LALA    27     -21.406  -0.766   4.717  0.00  0.00           H  
ATOM    342 HB3 LALA    27     -19.738  -0.781   5.342  0.00  0.00           H  
ATOM    343 C   LALA    27     -21.423  -0.299   7.470  0.00  0.00           C  
ATOM    344 O   LALA    27     -20.633   0.079   8.337  0.00  0.00           O  
ATOM    345 N   LILE    28     -22.568   0.344   7.224  0.00  0.00           N  
ATOM    346 H   LILE    28     -23.166  -0.017   6.487  0.00  0.00           H  
ATOM    347 CA  LILE    28     -23.006   1.556   7.937  0.00  0.00           C  
ATOM    348 HA  LILE    28     -22.212   2.303   7.879  0.00  0.00           H  
ATOM    349 CB  LILE    28     -24.252   2.130   7.215  0.00  0.00           C  
ATOM    350 HB  LILE    28     -24.975   1.323   7.082  0.00  0.00           H  
ATOM    351 CG2 LILE    28     -24.939   3.243   8.025  0.00  0.00           C  
ATOM    352 HG21LILE    28     -25.827   3.599   7.505  0.00  0.00           H  
ATOM    353 HG22LILE    28     -25.259   2.871   8.997  0.00  0.00           H  
ATOM    354 HG23LILE    28     -24.252   4.077   8.168  0.00  0.00           H  
ATOM    355 CG1 LILE    28     -23.832   2.652   5.817  0.00  0.00           C  
ATOM    356 HG12LILE    28     -23.186   3.520   5.938  0.00  0.00           H  
ATOM    357 HG13LILE    28     -23.254   1.890   5.296  0.00  0.00           H  
ATOM    358 CD1 LILE    28     -24.994   3.029   4.891  0.00  0.00           C  
ATOM    359 HD11LILE    28     -24.601   3.270   3.903  0.00  0.00           H  
ATOM    360 HD12LILE    28     -25.688   2.193   4.804  0.00  0.00           H  
ATOM    361 HD13LILE    28     -25.510   3.905   5.275  0.00  0.00           H  
ATOM    362 C   LILE    28     -23.224   1.266   9.437  0.00  0.00           C  
ATOM    363 O   LILE    28     -22.795   2.047  10.290  0.00  0.00           O  
ATOM    364 N   LALA    29     -23.799   0.107   9.780  0.00  0.00           N  
ATOM    365 H   LALA    29     -24.163  -0.490   9.045  0.00  0.00           H  
ATOM    366 CA  LALA    29     -23.931  -0.343  11.168  0.00  0.00           C  
ATOM    367 HA  LALA    29     -24.392   0.457  11.749  0.00  0.00           H  
ATOM    368 CB  LALA    29     -24.859  -1.563  11.198  0.00  0.00           C  
ATOM    369 HB1 LALA    29     -24.423  -2.385  10.631  0.00  0.00           H  
ATOM    370 HB2 LALA    29     -25.010  -1.882  12.230  0.00  0.00           H  
ATOM    371 HB3 LALA    29     -25.826  -1.307  10.766  0.00  0.00           H  
ATOM    372 C   LALA    29     -22.576  -0.660  11.832  0.00  0.00           C  
ATOM    373 O   LALA    29     -22.389  -0.374  13.017  0.00  0.00           O  
ATOM    374 N   LARG    30     -21.617  -1.221  11.078  0.00  0.00           N  
ATOM    375 H   LARG    30     -21.861  -1.466  10.123  0.00  0.00           H  
ATOM    376 CA  LARG    30     -20.249  -1.513  11.548  0.00  0.00           C  
ATOM    377 HA  LARG    30     -20.315  -2.064  12.486  0.00  0.00           H  
ATOM    378 CB  LARG    30     -19.498  -2.374  10.514  0.00  0.00           C  
ATOM    379 HB2 LARG    30     -19.629  -1.950   9.519  0.00  0.00           H  
ATOM    380 HB3 LARG    30     -18.432  -2.381  10.744  0.00  0.00           H  
ATOM    381 CG  LARG    30     -20.009  -3.820  10.540  0.00  0.00           C  
ATOM    382 HG2 LARG    30     -19.576  -4.329  11.399  0.00  0.00           H  
ATOM    383 HG3 LARG    30     -21.089  -3.825  10.676  0.00  0.00           H  
ATOM    384 CD  LARG    30     -19.676  -4.607   9.266  0.00  0.00           C  
ATOM    385 HD2 LARG    30     -19.998  -4.039   8.392  0.00  0.00           H  
ATOM    386 HD3 LARG    30     -18.598  -4.769   9.206  0.00  0.00           H  
ATOM    387 NE  LARG    30     -20.393  -5.889   9.294  0.00  0.00           N  
ATOM    388 HE  LARG    30     -21.183  -5.954   9.920  0.00  0.00           H  
ATOM    389 CZ  LARG    30     -20.133  -6.987   8.617  0.00  0.00           C  
ATOM    390 NH1 LARG    30     -19.249  -7.085   7.676  0.00  0.00           N  
ATOM    391 HH11LARG    30     -18.800  -6.238   7.334  0.00  0.00           H  
ATOM    392 HH12LARG    30     -19.245  -7.913   7.092  0.00  0.00           H  
ATOM    393 NH2 LARG    30     -20.800  -8.049   8.930  0.00  0.00           N  
ATOM    394 HH21LARG    30     -21.464  -7.966   9.681  0.00  0.00           H  
ATOM    395 HH22LARG    30     -20.445  -8.957   8.655  0.00  0.00           H  
ATOM    396 C   LARG    30     -19.477  -0.240  11.881  0.00  0.00           C  
ATOM    397 O   LARG    30     -18.831  -0.222  12.922  0.00  0.00           O  
ATOM    398 N   LILE    31     -19.595   0.818  11.078  0.00  0.00           N  
ATOM    399 H   LILE    31     -20.122   0.708  10.218  0.00  0.00           H  
ATOM    400 CA  LILE    31     -19.016   2.141  11.382  0.00  0.00           C  
ATOM    401 HA  LILE    31     -17.945   2.027  11.549  0.00  0.00           H  
ATOM    402 CB  LILE    31     -19.206   3.088  10.170  0.00  0.00           C  
ATOM    403 HB  LILE    31     -20.249   3.025   9.857  0.00  0.00           H  
ATOM    404 CG2 LILE    31     -18.900   4.561  10.503  0.00  0.00           C  
ATOM    405 HG21LILE    31     -17.855   4.683  10.783  0.00  0.00           H  
ATOM    406 HG22LILE    31     -19.106   5.194   9.641  0.00  0.00           H  
ATOM    407 HG23LILE    31     -19.534   4.917  11.315  0.00  0.00           H  
ATOM    408 CG1 LILE    31     -18.313   2.618   8.995  0.00  0.00           C  
ATOM    409 HG12LILE    31     -17.274   2.880   9.199  0.00  0.00           H  
ATOM    410 HG13LILE    31     -18.364   1.533   8.902  0.00  0.00           H  
ATOM    411 CD1 LILE    31     -18.724   3.200   7.637  0.00  0.00           C  
ATOM    412 HD11LILE    31     -18.109   2.756   6.855  0.00  0.00           H  
ATOM    413 HD12LILE    31     -19.771   2.971   7.436  0.00  0.00           H  
ATOM    414 HD13LILE    31     -18.577   4.280   7.626  0.00  0.00           H  
ATOM    415 C   LILE    31     -19.608   2.686  12.694  0.00  0.00           C  
ATOM    416 O   LILE    31     -18.866   2.926  13.649  0.00  0.00           O  
ATOM    417 N   LGLU    32     -20.941   2.742  12.803  0.00  0.00           N  
ATOM    418 H   LGLU    32     -21.496   2.517  11.986  0.00  0.00           H  
ATOM    419 CA  LGLU    32     -21.648   3.227  14.003  0.00  0.00           C  
ATOM    420 HA  LGLU    32     -21.335   4.254  14.180  0.00  0.00           H  
ATOM    421 CB  LGLU    32     -23.162   3.227  13.701  0.00  0.00           C  
ATOM    422 HB2 LGLU    32     -23.341   3.844  12.818  0.00  0.00           H  
ATOM    423 HB3 LGLU    32     -23.448   2.208  13.443  0.00  0.00           H  
ATOM    424 CG  LGLU    32     -24.111   3.706  14.818  0.00  0.00           C  
ATOM    425 HG2 LGLU    32     -25.130   3.462  14.508  0.00  0.00           H  
ATOM    426 HG3 LGLU    32     -23.915   3.147  15.735  0.00  0.00           H  
ATOM    427 CD  LGLU    32     -24.035   5.214  15.103  0.00  0.00           C  
ATOM    428 OE1 LGLU    32     -22.916   5.760  15.254  0.00  0.00           O  
ATOM    429 OE2 LGLU    32     -25.094   5.882  15.178  0.00  0.00           O  
ATOM    430 C   LGLU    32     -21.301   2.428  15.280  0.00  0.00           C  
ATOM    431 O   LGLU    32     -21.289   2.976  16.386  0.00  0.00           O  
ATOM    432 N   LGLN    33     -20.950   1.143  15.147  0.00  0.00           N  
ATOM    433 H   LGLN    33     -21.044   0.723  14.229  0.00  0.00           H  
ATOM    434 CA  LGLN    33     -20.491   0.307  16.260  0.00  0.00           C  
ATOM    435 HA  LGLN    33     -21.002   0.650  17.159  0.00  0.00           H  
ATOM    436 CB  LGLN    33     -20.952  -1.141  16.004  0.00  0.00           C  
ATOM    437 HB2 LGLN    33     -22.009  -1.119  15.731  0.00  0.00           H  
ATOM    438 HB3 LGLN    33     -20.391  -1.567  15.172  0.00  0.00           H  
ATOM    439 CG  LGLN    33     -20.801  -2.036  17.247  0.00  0.00           C  
ATOM    440 HG2 LGLN    33     -19.746  -2.220  17.442  0.00  0.00           H  
ATOM    441 HG3 LGLN    33     -21.215  -1.509  18.107  0.00  0.00           H  
ATOM    442 CD  LGLN    33     -21.518  -3.382  17.129  0.00  0.00           C  
ATOM    443 OE1 LGLN    33     -21.804  -3.898  16.054  0.00  0.00           O  
ATOM    444 NE2 LGLN    33     -21.831  -4.026  18.234  0.00  0.00           N  
ATOM    445 HE21LGLN    33     -22.328  -4.896  18.165  0.00  0.00           H  
ATOM    446 HE22LGLN    33     -21.618  -3.612  19.137  0.00  0.00           H  
ATOM    447 C   LGLN    33     -18.977   0.404  16.563  0.00  0.00           C  
ATOM    448 O   LGLN    33     -18.602   0.238  17.728  0.00  0.00           O  
ATOM    449 N   LARG    34     -18.112   0.646  15.558  0.00  0.00           N  
ATOM    450 H   LARG    34     -18.506   0.789  14.632  0.00  0.00           H  
ATOM    451 CA  LARG    34     -16.643   0.440  15.649  0.00  0.00           C  
ATOM    452 HA  LARG    34     -16.396   0.113  16.660  0.00  0.00           H  
ATOM    453 CB  LARG    34     -16.191  -0.668  14.674  0.00  0.00           C  
ATOM    454 HB2 LARG    34     -16.358  -0.323  13.655  0.00  0.00           H  
ATOM    455 HB3 LARG    34     -15.117  -0.825  14.796  0.00  0.00           H  
ATOM    456 CG  LARG    34     -16.897  -2.017  14.865  0.00  0.00           C  
ATOM    457 HG2 LARG    34     -16.667  -2.409  15.855  0.00  0.00           H  
ATOM    458 HG3 LARG    34     -17.974  -1.874  14.789  0.00  0.00           H  
ATOM    459 CD  LARG    34     -16.465  -3.038  13.801  0.00  0.00           C  
ATOM    460 HD2 LARG    34     -16.462  -2.554  12.822  0.00  0.00           H  
ATOM    461 HD3 LARG    34     -15.455  -3.384  14.025  0.00  0.00           H  
ATOM    462 NE  LARG    34     -17.414  -4.163  13.774  0.00  0.00           N  
ATOM    463 HE  LARG    34     -18.240  -4.043  14.338  0.00  0.00           H  
ATOM    464 CZ  LARG    34     -17.341  -5.294  13.097  0.00  0.00           C  
ATOM    465 NH1 LARG    34     -16.302  -5.674  12.407  0.00  0.00           N  
ATOM    466 HH11LARG    34     -15.483  -5.072  12.357  0.00  0.00           H  
ATOM    467 HH12LARG    34     -16.285  -6.564  11.917  0.00  0.00           H  
ATOM    468 NH2 LARG    34     -18.372  -6.081  13.118  0.00  0.00           N  
ATOM    469 HH21LARG    34     -19.258  -5.766  13.499  0.00  0.00           H  
ATOM    470 HH22LARG    34     -18.352  -6.931  12.564  0.00  0.00           H  
ATOM    471 C   LARG    34     -15.755   1.664  15.392  0.00  0.00           C  
ATOM    472 O   LARG    34     -14.695   1.727  16.002  0.00  0.00           O  
ATOM    473 N   LASP    35     -16.107   2.580  14.490  0.00  0.00           N  
ATOM    474 H   LASP    35     -17.016   2.506  14.050  0.00  0.00           H  
ATOM    475 CA  LASP    35     -15.177   3.606  13.971  0.00  0.00           C  
ATOM    476 HA  LASP    35     -14.244   3.115  13.691  0.00  0.00           H  
ATOM    477 CB  LASP    35     -15.774   4.208  12.689  0.00  0.00           C  
ATOM    478 HB2 LASP    35     -15.938   3.413  11.963  0.00  0.00           H  
ATOM    479 HB3 LASP    35     -16.746   4.640  12.934  0.00  0.00           H  
ATOM    480 CG  LASP    35     -14.897   5.290  12.041  0.00  0.00           C  
ATOM    481 OD1 LASP    35     -13.820   4.975  11.478  0.00  0.00           O  
ATOM    482 OD2 LASP    35     -15.338   6.459  12.073  0.00  0.00           O  
ATOM    483 C   LASP    35     -14.802   4.719  14.974  0.00  0.00           C  
ATOM    484 O   LASP    35     -13.717   5.281  14.864  0.00  0.00           O  
ATOM    485 N   LGLY    36     -15.639   5.019  15.975  0.00  0.00           N  
ATOM    486 H   LGLY    36     -16.520   4.520  16.012  0.00  0.00           H  
ATOM    487 CA  LGLY    36     -15.479   6.153  16.905  0.00  0.00           C  
ATOM    488 HA2 LGLY    36     -15.782   7.067  16.392  0.00  0.00           H  
ATOM    489 HA3 LGLY    36     -16.165   6.005  17.739  0.00  0.00           H  
ATOM    490 C   LGLY    36     -14.072   6.382  17.499  0.00  0.00           C  
ATOM    491 O   LGLY    36     -13.553   7.497  17.382  0.00  0.00           O  
ATOM    492 N   LPRO    37     -13.417   5.377  18.119  0.00  0.00           N  
ATOM    493 CD  LPRO    37     -13.976   4.092  18.518  0.00  0.00           C  
ATOM    494 HD2 LPRO    37     -14.347   3.533  17.663  0.00  0.00           H  
ATOM    495 HD3 LPRO    37     -14.780   4.250  19.237  0.00  0.00           H  
ATOM    496 CG  LPRO    37     -12.836   3.319  19.182  0.00  0.00           C  
ATOM    497 HG2 LPRO    37     -12.311   2.723  18.434  0.00  0.00           H  
ATOM    498 HG3 LPRO    37     -13.196   2.684  19.992  0.00  0.00           H  
ATOM    499 CB  LPRO    37     -11.914   4.425  19.689  0.00  0.00           C  
ATOM    500 HB2 LPRO    37     -10.888   4.074  19.814  0.00  0.00           H  
ATOM    501 HB3 LPRO    37     -12.295   4.819  20.631  0.00  0.00           H  
ATOM    502 CA  LPRO    37     -12.037   5.499  18.603  0.00  0.00           C  
ATOM    503 HA  LPRO    37     -11.878   6.481  19.048  0.00  0.00           H  
ATOM    504 C   LPRO    37     -10.971   5.291  17.513  0.00  0.00           C  
ATOM    505 O   LPRO    37      -9.801   5.592  17.745  0.00  0.00           O  
ATOM    506 N   LILE    38     -11.339   4.750  16.348  0.00  0.00           N  
ATOM    507 H   LILE    38     -12.329   4.610  16.181  0.00  0.00           H  
ATOM    508 CA  LILE    38     -10.416   4.445  15.244  0.00  0.00           C  
ATOM    509 HA  LILE    38      -9.452   4.159  15.668  0.00  0.00           H  
ATOM    510 CB  LILE    38     -10.922   3.256  14.389  0.00  0.00           C  
ATOM    511 HB  LILE    38     -11.779   3.590  13.800  0.00  0.00           H  
ATOM    512 CG2 LILE    38      -9.812   2.801  13.422  0.00  0.00           C  
ATOM    513 HG21LILE    38     -10.213   2.108  12.683  0.00  0.00           H  
ATOM    514 HG22LILE    38      -9.387   3.648  12.890  0.00  0.00           H  
ATOM    515 HG23LILE    38      -9.008   2.316  13.978  0.00  0.00           H  
ATOM    516 CG1 LILE    38     -11.368   2.065  15.266  0.00  0.00           C  
ATOM    517 HG12LILE    38     -10.524   1.747  15.877  0.00  0.00           H  
ATOM    518 HG13LILE    38     -12.168   2.384  15.931  0.00  0.00           H  
ATOM    519 CD1 LILE    38     -11.893   0.858  14.479  0.00  0.00           C  
ATOM    520 HD11LILE    38     -12.675   1.173  13.787  0.00  0.00           H  
ATOM    521 HD12LILE    38     -11.079   0.391  13.931  0.00  0.00           H  
ATOM    522 HD13LILE    38     -12.307   0.127  15.174  0.00  0.00           H  
ATOM    523 C   LILE    38     -10.187   5.685  14.373  0.00  0.00           C  
ATOM    524 O   LILE    38      -9.044   5.952  14.003  0.00  0.00           O  
ATOM    525 N   LASN    39     -11.251   6.447  14.080  0.00  0.00           N  
ATOM    526 H   LASN    39     -12.153   6.140  14.429  0.00  0.00           H  
ATOM    527 CA  LASN    39     -11.235   7.667  13.263  0.00  0.00           C  
ATOM    528 HA  LASN    39     -12.268   7.980  13.108  0.00  0.00           H  
ATOM    529 CB  LASN    39     -10.538   8.761  14.098  0.00  0.00           C  
ATOM    530 HB2 LASN    39     -10.881   8.669  15.125  0.00  0.00           H  
ATOM    531 HB3 LASN    39      -9.468   8.586  14.086  0.00  0.00           H  
ATOM    532 CG  LASN    39     -10.796  10.202  13.696  0.00  0.00           C  
ATOM    533 OD1 LASN    39     -11.253  11.010  14.489  0.00  0.00           O  
ATOM    534 ND2 LASN    39     -10.445  10.584  12.493  0.00  0.00           N  
ATOM    535 HD21LASN    39     -10.631  11.553  12.254  0.00  0.00           H  
ATOM    536 HD22LASN    39     -10.101   9.904  11.835  0.00  0.00           H  
ATOM    537 C   LASN    39     -10.665   7.377  11.857  0.00  0.00           C  
ATOM    538 O   LASN    39      -9.709   8.017  11.402  0.00  0.00           O  
ATOM    539 N   LALA    40     -11.196   6.336  11.201  0.00  0.00           N  
ATOM    540 H   LALA    40     -12.018   5.884  11.599  0.00  0.00           H  
ATOM    541 CA  LALA    40     -10.696   5.816   9.927  0.00  0.00           C  
ATOM    542 HA  LALA    40      -9.701   6.220   9.736  0.00  0.00           H  
ATOM    543 CB  LALA    40     -10.558   4.292  10.027  0.00  0.00           C  
ATOM    544 HB1 LALA    40      -9.777   4.043  10.742  0.00  0.00           H  
ATOM    545 HB2 LALA    40     -11.501   3.846  10.344  0.00  0.00           H  
ATOM    546 HB3 LALA    40     -10.277   3.884   9.055  0.00  0.00           H  
ATOM    547 C   LALA    40     -11.572   6.215   8.732  0.00  0.00           C  
ATOM    548 O   LALA    40     -11.041   6.719   7.741  0.00  0.00           O  
ATOM    549 N   LVAL    41     -12.892   6.001   8.795  0.00  0.00           N  
ATOM    550 H   LVAL    41     -13.276   5.631   9.667  0.00  0.00           H  
ATOM    551 CA  LVAL    41     -13.817   6.298   7.680  0.00  0.00           C  
ATOM    552 HA  LVAL    41     -13.264   6.221   6.743  0.00  0.00           H  
ATOM    553 CB  LVAL    41     -14.971   5.273   7.591  0.00  0.00           C  
ATOM    554 HB  LVAL    41     -15.615   5.362   8.466  0.00  0.00           H  
ATOM    555 CG1 LVAL    41     -15.808   5.506   6.321  0.00  0.00           C  
ATOM    556 HG11LVAL    41     -15.164   5.506   5.442  0.00  0.00           H  
ATOM    557 HG12LVAL    41     -16.556   4.723   6.218  0.00  0.00           H  
ATOM    558 HG13LVAL    41     -16.327   6.463   6.378  0.00  0.00           H  
ATOM    559 CG2 LVAL    41     -14.438   3.833   7.529  0.00  0.00           C  
ATOM    560 HG21LVAL    41     -13.913   3.592   8.454  0.00  0.00           H  
ATOM    561 HG22LVAL    41     -15.269   3.135   7.422  0.00  0.00           H  
ATOM    562 HG23LVAL    41     -13.758   3.718   6.685  0.00  0.00           H  
ATOM    563 C   LVAL    41     -14.302   7.746   7.784  0.00  0.00           C  
ATOM    564 O   LVAL    41     -15.416   8.019   8.219  0.00  0.00           O  
ATOM    565 N   LVAL    42     -13.422   8.703   7.494  0.00  0.00           N  
ATOM    566 H   LVAL    42     -12.505   8.411   7.185  0.00  0.00           H  
ATOM    567 CA  LVAL    42     -13.628  10.132   7.817  0.00  0.00           C  
ATOM    568 HA  LVAL    42     -14.137  10.189   8.780  0.00  0.00           H  
ATOM    569 CB  LVAL    42     -12.287  10.856   7.999  0.00  0.00           C  
ATOM    570 HB  LVAL    42     -12.496  11.911   8.167  0.00  0.00           H  
ATOM    571 CG1 LVAL    42     -11.572  10.320   9.246  0.00  0.00           C  
ATOM    572 HG11LVAL    42     -12.190  10.512  10.125  0.00  0.00           H  
ATOM    573 HG12LVAL    42     -11.411   9.246   9.174  0.00  0.00           H  
ATOM    574 HG13LVAL    42     -10.617  10.824   9.381  0.00  0.00           H  
ATOM    575 CG2 LVAL    42     -11.379  10.745   6.766  0.00  0.00           C  
ATOM    576 HG21LVAL    42     -11.110   9.709   6.575  0.00  0.00           H  
ATOM    577 HG22LVAL    42     -11.885  11.154   5.893  0.00  0.00           H  
ATOM    578 HG23LVAL    42     -10.473  11.326   6.933  0.00  0.00           H  
ATOM    579 C   LVAL    42     -14.529  10.901   6.844  0.00  0.00           C  
ATOM    580 O   LVAL    42     -14.958  12.010   7.162  0.00  0.00           O  
ATOM    581 N   LVAL    43     -14.867  10.334   5.683  0.00  0.00           N  
ATOM    582 H   LVAL    43     -14.487   9.416   5.478  0.00  0.00           H  
ATOM    583 CA  LVAL    43     -15.835  10.906   4.725  0.00  0.00           C  
ATOM    584 HA  LVAL    43     -16.380  11.721   5.199  0.00  0.00           H  
ATOM    585 CB  LVAL    43     -15.123  11.484   3.486  0.00  0.00           C  
ATOM    586 HB  LVAL    43     -14.497  10.704   3.067  0.00  0.00           H  
ATOM    587 CG1 LVAL    43     -16.091  11.943   2.388  0.00  0.00           C  
ATOM    588 HG11LVAL    43     -16.698  11.111   2.034  0.00  0.00           H  
ATOM    589 HG12LVAL    43     -16.745  12.731   2.765  0.00  0.00           H  
ATOM    590 HG13LVAL    43     -15.522  12.319   1.541  0.00  0.00           H  
ATOM    591 CG2 LVAL    43     -14.234  12.683   3.843  0.00  0.00           C  
ATOM    592 HG21LVAL    43     -13.736  13.063   2.950  0.00  0.00           H  
ATOM    593 HG22LVAL    43     -14.834  13.480   4.283  0.00  0.00           H  
ATOM    594 HG23LVAL    43     -13.466  12.387   4.556  0.00  0.00           H  
ATOM    595 C   LVAL    43     -16.861   9.842   4.340  0.00  0.00           C  
ATOM    596 O   LVAL    43     -16.493   8.692   4.102  0.00  0.00           O  
ATOM    597 N   LARG    44     -18.140  10.224   4.257  0.00  0.00           N  
ATOM    598 H   LARG    44     -18.345  11.208   4.404  0.00  0.00           H  
ATOM    599 CA  LARG    44     -19.278   9.332   3.961  0.00  0.00           C  
ATOM    600 HA  LARG    44     -18.923   8.304   3.870  0.00  0.00           H  
ATOM    601 CB  LARG    44     -20.283   9.386   5.128  0.00  0.00           C  
ATOM    602 HB2 LARG    44     -20.648  10.410   5.226  0.00  0.00           H  
ATOM    603 HB3 LARG    44     -21.134   8.745   4.893  0.00  0.00           H  
ATOM    604 CG  LARG    44     -19.682   8.930   6.474  0.00  0.00           C  
ATOM    605 HG2 LARG    44     -19.404   7.877   6.408  0.00  0.00           H  
ATOM    606 HG3 LARG    44     -18.790   9.514   6.706  0.00  0.00           H  
ATOM    607 CD  LARG    44     -20.695   9.127   7.608  0.00  0.00           C  
ATOM    608 HD2 LARG    44     -20.945  10.187   7.671  0.00  0.00           H  
ATOM    609 HD3 LARG    44     -21.601   8.571   7.370  0.00  0.00           H  
ATOM    610 NE  LARG    44     -20.159   8.692   8.911  0.00  0.00           N  
ATOM    611 HE  LARG    44     -19.149   8.606   9.017  0.00  0.00           H  
ATOM    612 CZ  LARG    44     -20.833   8.376  10.000  0.00  0.00           C  
ATOM    613 NH1 LARG    44     -22.131   8.400  10.047  0.00  0.00           N  
ATOM    614 HH11LARG    44     -22.654   8.548   9.203  0.00  0.00           H  
ATOM    615 HH12LARG    44     -22.574   8.100  10.899  0.00  0.00           H  
ATOM    616 NH2 LARG    44     -20.222   8.033  11.089  0.00  0.00           N  
ATOM    617 HH21LARG    44     -19.203   8.063  11.135  0.00  0.00           H  
ATOM    618 HH22LARG    44     -20.734   7.662  11.882  0.00  0.00           H  
ATOM    619 C   LARG    44     -19.941   9.688   2.622  0.00  0.00           C  
ATOM    620 O   LARG    44     -19.867  10.839   2.196  0.00  0.00           O  
ATOM    621 N   LASP    45     -20.578   8.694   2.001  0.00  0.00           N  
ATOM    622 H   LASP    45     -20.471   7.768   2.399  0.00  0.00           H  
ATOM    623 CA  LASP    45     -21.258   8.750   0.688  0.00  0.00           C  
ATOM    624 HA  LASP    45     -21.489   9.794   0.461  0.00  0.00           H  
ATOM    625 CB  LASP    45     -20.295   8.189  -0.387  0.00  0.00           C  
ATOM    626 HB2 LASP    45     -19.274   8.444  -0.104  0.00  0.00           H  
ATOM    627 HB3 LASP    45     -20.357   7.099  -0.400  0.00  0.00           H  
ATOM    628 CG  LASP    45     -20.525   8.735  -1.803  0.00  0.00           C  
ATOM    629 OD1 LASP    45     -21.071   9.843  -1.954  0.00  0.00           O  
ATOM    630 OD2 LASP    45     -20.075   8.113  -2.794  0.00  0.00           O  
ATOM    631 C   LASP    45     -22.598   7.967   0.710  0.00  0.00           C  
ATOM    632 O   LASP    45     -23.023   7.374  -0.284  0.00  0.00           O  
ATOM    633 N   LPHE    46     -23.220   7.834   1.889  0.00  0.00           N  
ATOM    634 H   LPHE    46     -22.894   8.414   2.649  0.00  0.00           H  
ATOM    635 CA  LPHE    46     -24.220   6.789   2.177  0.00  0.00           C  
ATOM    636 HA  LPHE    46     -23.798   5.823   1.904  0.00  0.00           H  
ATOM    637 CB  LPHE    46     -24.539   6.772   3.682  0.00  0.00           C  
ATOM    638 HB2 LPHE    46     -24.931   7.753   3.957  0.00  0.00           H  
ATOM    639 HB3 LPHE    46     -25.341   6.050   3.842  0.00  0.00           H  
ATOM    640 CG  LPHE    46     -23.426   6.416   4.659  0.00  0.00           C  
ATOM    641 CD1 LPHE    46     -22.184   5.894   4.244  0.00  0.00           C  
ATOM    642 HD1 LPHE    46     -21.974   5.736   3.198  0.00  0.00           H  
ATOM    643 CE1 LPHE    46     -21.197   5.564   5.192  0.00  0.00           C  
ATOM    644 HE1 LPHE    46     -20.242   5.177   4.863  0.00  0.00           H  
ATOM    645 CZ  LPHE    46     -21.455   5.726   6.563  0.00  0.00           C  
ATOM    646 HZ  LPHE    46     -20.707   5.461   7.299  0.00  0.00           H  
ATOM    647 CE2 LPHE    46     -22.698   6.224   6.982  0.00  0.00           C  
ATOM    648 HE2 LPHE    46     -22.902   6.333   8.037  0.00  0.00           H  
ATOM    649 CD2 LPHE    46     -23.675   6.573   6.035  0.00  0.00           C  
ATOM    650 HD2 LPHE    46     -24.628   6.954   6.369  0.00  0.00           H  
ATOM    651 C   LPHE    46     -25.531   6.929   1.388  0.00  0.00           C  
ATOM    652 O   LPHE    46     -26.170   5.927   1.063  0.00  0.00           O  
ATOM    653 N   LASP    47     -25.939   8.153   1.069  0.00  0.00           N  
ATOM    654 H   LASP    47     -25.304   8.930   1.252  0.00  0.00           H  
ATOM    655 CA  LASP    47     -27.094   8.476   0.228  0.00  0.00           C  
ATOM    656 HA  LASP    47     -27.966   7.947   0.609  0.00  0.00           H  
ATOM    657 CB  LASP    47     -27.380   9.990   0.299  0.00  0.00           C  
ATOM    658 HB2 LASP    47     -28.236  10.219  -0.334  0.00  0.00           H  
ATOM    659 HB3 LASP    47     -27.662  10.236   1.324  0.00  0.00           H  
ATOM    660 CG  LASP    47     -26.207  10.896  -0.105  0.00  0.00           C  
ATOM    661 OD1 LASP    47     -26.487  11.925  -0.755  0.00  0.00           O  
ATOM    662 OD2 LASP    47     -25.060  10.566   0.272  0.00  0.00           O  
ATOM    663 C   LASP    47     -26.903   8.038  -1.235  0.00  0.00           C  
ATOM    664 O   LASP    47     -27.891   7.755  -1.921  0.00  0.00           O  
ATOM    665 N   LARG    48     -25.657   7.919  -1.709  0.00  0.00           N  
ATOM    666 H   LARG    48     -24.891   8.227  -1.113  0.00  0.00           H  
ATOM    667 CA  LARG    48     -25.334   7.325  -3.016  0.00  0.00           C  
ATOM    668 HA  LARG    48     -26.198   7.415  -3.675  0.00  0.00           H  
ATOM    669 CB  LARG    48     -24.181   8.092  -3.664  0.00  0.00           C  
ATOM    670 HB2 LARG    48     -23.310   8.091  -3.006  0.00  0.00           H  
ATOM    671 HB3 LARG    48     -23.915   7.594  -4.599  0.00  0.00           H  
ATOM    672 CG  LARG    48     -24.611   9.536  -3.962  0.00  0.00           C  
ATOM    673 HG2 LARG    48     -25.604   9.537  -4.411  0.00  0.00           H  
ATOM    674 HG3 LARG    48     -24.645  10.118  -3.038  0.00  0.00           H  
ATOM    675 CD  LARG    48     -23.654  10.195  -4.947  0.00  0.00           C  
ATOM    676 HD2 LARG    48     -23.613   9.598  -5.858  0.00  0.00           H  
ATOM    677 HD3 LARG    48     -24.039  11.186  -5.183  0.00  0.00           H  
ATOM    678 NE  LARG    48     -22.313  10.325  -4.375  0.00  0.00           N  
ATOM    679 HE  LARG    48     -22.190  10.109  -3.382  0.00  0.00           H  
ATOM    680 CZ  LARG    48     -21.268  10.885  -4.928  0.00  0.00           C  
ATOM    681 NH1 LARG    48     -21.260  11.314  -6.153  0.00  0.00           N  
ATOM    682 HH11LARG    48     -22.100  11.233  -6.704  0.00  0.00           H  
ATOM    683 HH12LARG    48     -20.443  11.826  -6.460  0.00  0.00           H  
ATOM    684 NH2 LARG    48     -20.182  11.022  -4.246  0.00  0.00           N  
ATOM    685 HH21LARG    48     -20.229  10.674  -3.281  0.00  0.00           H  
ATOM    686 HH22LARG    48     -19.377  11.469  -4.650  0.00  0.00           H  
ATOM    687 C   LARG    48     -25.037   5.834  -2.928  0.00  0.00           C  
ATOM    688 O   LARG    48     -25.559   5.082  -3.751  0.00  0.00           O  
ATOM    689 N   LALA    49     -24.328   5.382  -1.893  0.00  0.00           N  
ATOM    690 H   LALA    49     -23.872   6.074  -1.306  0.00  0.00           H  
ATOM    691 CA  LALA    49     -24.028   3.967  -1.659  0.00  0.00           C  
ATOM    692 HA  LALA    49     -23.415   3.601  -2.486  0.00  0.00           H  
ATOM    693 CB  LALA    49     -23.220   3.851  -0.362  0.00  0.00           C  
ATOM    694 HB1 LALA    49     -22.825   2.840  -0.269  0.00  0.00           H  
ATOM    695 HB2 LALA    49     -22.391   4.559  -0.377  0.00  0.00           H  
ATOM    696 HB3 LALA    49     -23.853   4.067   0.498  0.00  0.00           H  
ATOM    697 C   LALA    49     -25.308   3.111  -1.586  0.00  0.00           C  
ATOM    698 O   LALA    49     -25.411   2.064  -2.228  0.00  0.00           O  
ATOM    699 N   LARG    50     -26.334   3.599  -0.874  0.00  0.00           N  
ATOM    700 H   LARG    50     -26.175   4.456  -0.349  0.00  0.00           H  
ATOM    701 CA  LARG    50     -27.661   2.964  -0.797  0.00  0.00           C  
ATOM    702 HA  LARG    50     -27.552   1.933  -0.456  0.00  0.00           H  
ATOM    703 CB  LARG    50     -28.528   3.745   0.193  0.00  0.00           C  
ATOM    704 HB2 LARG    50     -28.427   4.816   0.003  0.00  0.00           H  
ATOM    705 HB3 LARG    50     -29.571   3.481   0.039  0.00  0.00           H  
ATOM    706 CG  LARG    50     -28.173   3.434   1.648  0.00  0.00           C  
ATOM    707 HG2 LARG    50     -28.281   2.366   1.842  0.00  0.00           H  
ATOM    708 HG3 LARG    50     -27.147   3.730   1.860  0.00  0.00           H  
ATOM    709 CD  LARG    50     -29.141   4.215   2.534  0.00  0.00           C  
ATOM    710 HD2 LARG    50     -29.167   5.252   2.196  0.00  0.00           H  
ATOM    711 HD3 LARG    50     -30.141   3.793   2.424  0.00  0.00           H  
ATOM    712 NE  LARG    50     -28.738   4.142   3.941  0.00  0.00           N  
ATOM    713 HE  LARG    50     -28.693   3.227   4.378  0.00  0.00           H  
ATOM    714 CZ  LARG    50     -28.329   5.129   4.705  0.00  0.00           C  
ATOM    715 NH1 LARG    50     -28.281   6.370   4.319  0.00  0.00           N  
ATOM    716 HH11LARG    50     -28.571   6.649   3.393  0.00  0.00           H  
ATOM    717 HH12LARG    50     -27.894   7.043   4.969  0.00  0.00           H  
ATOM    718 NH2 LARG    50     -27.964   4.863   5.918  0.00  0.00           N  
ATOM    719 HH21LARG    50     -28.009   3.900   6.233  0.00  0.00           H  
ATOM    720 HH22LARG    50     -27.680   5.602   6.541  0.00  0.00           H  
ATOM    721 C   LARG    50     -28.391   2.907  -2.135  0.00  0.00           C  
ATOM    722 O   LARG    50     -29.152   1.974  -2.378  0.00  0.00           O  
ATOM    723 N   LASP    51     -28.226   3.907  -2.990  0.00  0.00           N  
ATOM    724 H   LASP    51     -27.578   4.645  -2.750  0.00  0.00           H  
ATOM    725 CA  LASP    51     -28.892   3.962  -4.294  0.00  0.00           C  
ATOM    726 HA  LASP    51     -29.874   3.498  -4.211  0.00  0.00           H  
ATOM    727 CB  LASP    51     -29.126   5.424  -4.685  0.00  0.00           C  
ATOM    728 HB2 LASP    51     -28.198   5.986  -4.571  0.00  0.00           H  
ATOM    729 HB3 LASP    51     -29.402   5.447  -5.735  0.00  0.00           H  
ATOM    730 CG  LASP    51     -30.248   6.120  -3.901  0.00  0.00           C  
ATOM    731 OD1 LASP    51     -30.863   5.508  -2.984  0.00  0.00           O  
ATOM    732 OD2 LASP    51     -30.567   7.261  -4.304  0.00  0.00           O  
ATOM    733 C   LASP    51     -28.146   3.163  -5.378  0.00  0.00           C  
ATOM    734 O   LASP    51     -28.788   2.574  -6.254  0.00  0.00           O  
ATOM    735 N   LALA    52     -26.821   3.039  -5.262  0.00  0.00           N  
ATOM    736 H   LALA    52     -26.346   3.603  -4.562  0.00  0.00           H  
ATOM    737 CA  LALA    52     -26.022   2.049  -5.980  0.00  0.00           C  
ATOM    738 HA  LALA    52     -26.220   2.137  -7.049  0.00  0.00           H  
ATOM    739 CB  LALA    52     -24.539   2.354  -5.736  0.00  0.00           C  
ATOM    740 HB1 LALA    52     -24.308   2.293  -4.672  0.00  0.00           H  
ATOM    741 HB2 LALA    52     -23.921   1.632  -6.270  0.00  0.00           H  
ATOM    742 HB3 LALA    52     -24.299   3.357  -6.090  0.00  0.00           H  
ATOM    743 C   LALA    52     -26.392   0.618  -5.547  0.00  0.00           C  
ATOM    744 O   LALA    52     -26.609  -0.242  -6.397  0.00  0.00           O  
ATOM    745 N   LALA    53     -26.579   0.366  -4.247  0.00  0.00           N  
ATOM    746 H   LALA    53     -26.304   1.076  -3.573  0.00  0.00           H  
ATOM    747 CA  LALA    53     -27.049  -0.924  -3.739  0.00  0.00           C  
ATOM    748 HA  LALA    53     -26.348  -1.693  -4.068  0.00  0.00           H  
ATOM    749 CB  LALA    53     -27.017  -0.888  -2.208  0.00  0.00           C  
ATOM    750 HB1 LALA    53     -26.004  -0.672  -1.863  0.00  0.00           H  
ATOM    751 HB2 LALA    53     -27.694  -0.124  -1.828  0.00  0.00           H  
ATOM    752 HB3 LALA    53     -27.321  -1.857  -1.818  0.00  0.00           H  
ATOM    753 C   LALA    53     -28.441  -1.313  -4.286  0.00  0.00           C  
ATOM    754 O   LALA    53     -28.649  -2.471  -4.652  0.00  0.00           O  
ATOM    755 N   LLYS    54     -29.371  -0.353  -4.439  0.00  0.00           N  
ATOM    756 H   LLYS    54     -29.163   0.564  -4.057  0.00  0.00           H  
ATOM    757 CA  LLYS    54     -30.661  -0.569  -5.134  0.00  0.00           C  
ATOM    758 HA  LLYS    54     -31.194  -1.386  -4.648  0.00  0.00           H  
ATOM    759 CB  LLYS    54     -31.531   0.701  -5.079  0.00  0.00           C  
ATOM    760 HB2 LLYS    54     -30.943   1.548  -5.428  0.00  0.00           H  
ATOM    761 HB3 LLYS    54     -32.373   0.582  -5.763  0.00  0.00           H  
ATOM    762 CG  LLYS    54     -32.092   1.014  -3.684  0.00  0.00           C  
ATOM    763 HG2 LLYS    54     -32.825   0.255  -3.407  0.00  0.00           H  
ATOM    764 HG3 LLYS    54     -31.288   0.981  -2.957  0.00  0.00           H  
ATOM    765 CD  LLYS    54     -32.760   2.399  -3.660  0.00  0.00           C  
ATOM    766 HD2 LLYS    54     -32.134   3.129  -4.173  0.00  0.00           H  
ATOM    767 HD3 LLYS    54     -33.711   2.341  -4.188  0.00  0.00           H  
ATOM    768 CE  LLYS    54     -33.018   2.894  -2.234  0.00  0.00           C  
ATOM    769 HE2 LLYS    54     -33.687   3.759  -2.284  0.00  0.00           H  
ATOM    770 HE3 LLYS    54     -33.517   2.108  -1.661  0.00  0.00           H  
ATOM    771 NZ  LLYS    54     -31.760   3.302  -1.571  0.00  0.00           N  
ATOM    772 HZ1 LLYS    54     -31.330   4.074  -2.087  0.00  0.00           H  
ATOM    773 HZ2 LLYS    54     -31.952   3.624  -0.626  0.00  0.00           H  
ATOM    774 HZ3 LLYS    54     -31.097   2.533  -1.507  0.00  0.00           H  
ATOM    775 C   LLYS    54     -30.470  -0.996  -6.595  0.00  0.00           C  
ATOM    776 O   LLYS    54     -31.149  -1.920  -7.048  0.00  0.00           O  
ATOM    777 N   LALA    55     -29.557  -0.343  -7.319  0.00  0.00           N  
ATOM    778 H   LALA    55     -29.036   0.401  -6.871  0.00  0.00           H  
ATOM    779 CA  LALA    55     -29.241  -0.652  -8.716  0.00  0.00           C  
ATOM    780 HA  LALA    55     -30.173  -0.707  -9.281  0.00  0.00           H  
ATOM    781 CB  LALA    55     -28.404   0.499  -9.286  0.00  0.00           C  
ATOM    782 HB1 LALA    55     -27.456   0.582  -8.753  0.00  0.00           H  
ATOM    783 HB2 LALA    55     -28.193   0.311 -10.339  0.00  0.00           H  
ATOM    784 HB3 LALA    55     -28.948   1.440  -9.197  0.00  0.00           H  
ATOM    785 C   LALA    55     -28.521  -2.005  -8.888  0.00  0.00           C  
ATOM    786 O   LALA    55     -28.784  -2.715  -9.865  0.00  0.00           O  
ATOM    787 N   LALA    56     -27.657  -2.378  -7.939  0.00  0.00           N  
ATOM    788 H   LALA    56     -27.408  -1.694  -7.231  0.00  0.00           H  
ATOM    789 CA  LALA    56     -26.984  -3.675  -7.886  0.00  0.00           C  
ATOM    790 HA  LALA    56     -26.522  -3.875  -8.851  0.00  0.00           H  
ATOM    791 CB  LALA    56     -25.874  -3.610  -6.829  0.00  0.00           C  
ATOM    792 HB1 LALA    56     -25.159  -2.828  -7.093  0.00  0.00           H  
ATOM    793 HB2 LALA    56     -26.298  -3.391  -5.850  0.00  0.00           H  
ATOM    794 HB3 LALA    56     -25.353  -4.567  -6.787  0.00  0.00           H  
ATOM    795 C   LALA    56     -27.976  -4.813  -7.607  0.00  0.00           C  
ATOM    796 O   LALA    56     -27.962  -5.822  -8.309  0.00  0.00           O  
ATOM    797 N   LASP    57     -28.898  -4.628  -6.655  0.00  0.00           N  
ATOM    798 H   LASP    57     -28.836  -3.798  -6.072  0.00  0.00           H  
ATOM    799 CA  LASP    57     -29.961  -5.598  -6.369  0.00  0.00           C  
ATOM    800 HA  LASP    57     -29.490  -6.549  -6.110  0.00  0.00           H  
ATOM    801 CB  LASP    57     -30.775  -5.109  -5.160  0.00  0.00           C  
ATOM    802 HB2 LASP    57     -30.091  -4.846  -4.351  0.00  0.00           H  
ATOM    803 HB3 LASP    57     -31.344  -4.217  -5.430  0.00  0.00           H  
ATOM    804 CG  LASP    57     -31.717  -6.196  -4.649  0.00  0.00           C  
ATOM    805 OD1 LASP    57     -32.954  -6.049  -4.784  0.00  0.00           O  
ATOM    806 OD2 LASP    57     -31.200  -7.224  -4.152  0.00  0.00           O  
ATOM    807 C   LASP    57     -30.867  -5.837  -7.595  0.00  0.00           C  
ATOM    808 O   LASP    57     -31.191  -6.982  -7.925  0.00  0.00           O  
ATOM    809 N   LALA    58     -31.217  -4.766  -8.315  0.00  0.00           N  
ATOM    810 H   LALA    58     -30.937  -3.852  -7.980  0.00  0.00           H  
ATOM    811 CA  LALA    58     -31.985  -4.834  -9.558  0.00  0.00           C  
ATOM    812 HA  LALA    58     -32.878  -5.437  -9.380  0.00  0.00           H  
ATOM    813 CB  LALA    58     -32.432  -3.412  -9.917  0.00  0.00           C  
ATOM    814 HB1 LALA    58     -31.564  -2.776 -10.092  0.00  0.00           H  
ATOM    815 HB2 LALA    58     -33.043  -3.436 -10.820  0.00  0.00           H  
ATOM    816 HB3 LALA    58     -33.028  -2.995  -9.103  0.00  0.00           H  
ATOM    817 C   LALA    58     -31.209  -5.487 -10.724  0.00  0.00           C  
ATOM    818 O   LALA    58     -31.822  -6.156 -11.561  0.00  0.00           O  
ATOM    819 N   LGLU    59     -29.880  -5.330 -10.784  0.00  0.00           N  
ATOM    820 H   LGLU    59     -29.438  -4.742 -10.087  0.00  0.00           H  
ATOM    821 CA  LGLU    59     -29.018  -5.990 -11.777  0.00  0.00           C  
ATOM    822 HA  LGLU    59     -29.488  -5.898 -12.756  0.00  0.00           H  
ATOM    823 CB  LGLU    59     -27.650  -5.288 -11.844  0.00  0.00           C  
ATOM    824 HB2 LGLU    59     -27.823  -4.242 -12.090  0.00  0.00           H  
ATOM    825 HB3 LGLU    59     -27.149  -5.340 -10.878  0.00  0.00           H  
ATOM    826 CG  LGLU    59     -26.746  -5.901 -12.924  0.00  0.00           C  
ATOM    827 HG2 LGLU    59     -26.297  -6.822 -12.550  0.00  0.00           H  
ATOM    828 HG3 LGLU    59     -27.373  -6.153 -13.782  0.00  0.00           H  
ATOM    829 CD  LGLU    59     -25.649  -4.948 -13.412  0.00  0.00           C  
ATOM    830 OE1 LGLU    59     -25.380  -4.958 -14.639  0.00  0.00           O  
ATOM    831 OE2 LGLU    59     -25.102  -4.146 -12.614  0.00  0.00           O  
ATOM    832 C   LGLU    59     -28.860  -7.492 -11.499  0.00  0.00           C  
ATOM    833 O   LGLU    59     -29.023  -8.304 -12.413  0.00  0.00           O  
ATOM    834 N   LILE    60     -28.637  -7.872 -10.234  0.00  0.00           N  
ATOM    835 H   LILE    60     -28.490  -7.150  -9.531  0.00  0.00           H  
ATOM    836 CA  LILE    60     -28.656  -9.275  -9.802  0.00  0.00           C  
ATOM    837 HA  LILE    60     -27.873  -9.811 -10.335  0.00  0.00           H  
ATOM    838 CB  LILE    60     -28.403  -9.398  -8.278  0.00  0.00           C  
ATOM    839 HB  LILE    60     -29.043  -8.673  -7.774  0.00  0.00           H  
ATOM    840 CG2 LILE    60     -28.786 -10.792  -7.740  0.00  0.00           C  
ATOM    841 HG21LILE    60     -28.450 -10.887  -6.710  0.00  0.00           H  
ATOM    842 HG22LILE    60     -29.868 -10.923  -7.749  0.00  0.00           H  
ATOM    843 HG23LILE    60     -28.320 -11.576  -8.337  0.00  0.00           H  
ATOM    844 CG1 LILE    60     -26.948  -9.059  -7.890  0.00  0.00           C  
ATOM    845 HG12LILE    60     -26.666  -8.113  -8.348  0.00  0.00           H  
ATOM    846 HG13LILE    60     -26.906  -8.917  -6.809  0.00  0.00           H  
ATOM    847 CD1 LILE    60     -25.905 -10.117  -8.272  0.00  0.00           C  
ATOM    848 HD11LILE    60     -26.075 -11.037  -7.715  0.00  0.00           H  
ATOM    849 HD12LILE    60     -25.949 -10.322  -9.339  0.00  0.00           H  
ATOM    850 HD13LILE    60     -24.913  -9.744  -8.023  0.00  0.00           H  
ATOM    851 C   LILE    60     -29.988  -9.909 -10.201  0.00  0.00           C  
ATOM    852 O   LILE    60     -29.996 -10.915 -10.909  0.00  0.00           O  
ATOM    853 N   LALA    61     -31.113  -9.300  -9.816  0.00  0.00           N  
ATOM    854 H   LALA    61     -31.042  -8.447  -9.271  0.00  0.00           H  
ATOM    855 CA  LALA    61     -32.442  -9.850 -10.074  0.00  0.00           C  
ATOM    856 HA  LALA    61     -32.469 -10.871  -9.689  0.00  0.00           H  
ATOM    857 CB  LALA    61     -33.458  -9.023  -9.289  0.00  0.00           C  
ATOM    858 HB1 LALA    61     -33.483  -7.998  -9.663  0.00  0.00           H  
ATOM    859 HB2 LALA    61     -34.445  -9.471  -9.390  0.00  0.00           H  
ATOM    860 HB3 LALA    61     -33.189  -9.022  -8.234  0.00  0.00           H  
ATOM    861 C   LALA    61     -32.786  -9.927 -11.575  0.00  0.00           C  
ATOM    862 O   LALA    61     -33.469 -10.863 -11.998  0.00  0.00           O  
ATOM    863 N   LALA    62     -32.237  -9.035 -12.412  0.00  0.00           N  
ATOM    864 H   LALA    62     -31.696  -8.275 -12.017  0.00  0.00           H  
ATOM    865 CA  LALA    62     -32.326  -9.121 -13.877  0.00  0.00           C  
ATOM    866 HA  LALA    62     -33.381  -9.185 -14.143  0.00  0.00           H  
ATOM    867 CB  LALA    62     -31.768  -7.828 -14.488  0.00  0.00           C  
ATOM    868 HB1 LALA    62     -31.899  -7.849 -15.570  0.00  0.00           H  
ATOM    869 HB2 LALA    62     -32.300  -6.967 -14.086  0.00  0.00           H  
ATOM    870 HB3 LALA    62     -30.705  -7.734 -14.265  0.00  0.00           H  
ATOM    871 C   LALA    62     -31.634 -10.371 -14.476  0.00  0.00           C  
ATOM    872 O   LALA    62     -31.741 -10.603 -15.684  0.00  0.00           O  
ATOM    873 N   LALA    63     -30.990 -11.185 -13.628  0.00  0.00           N  
ATOM    874 H   LALA    63     -30.975 -10.896 -12.656  0.00  0.00           H  
ATOM    875 CA  LALA    63     -30.203 -12.381 -13.916  0.00  0.00           C  
ATOM    876 HA  LALA    63     -30.024 -12.836 -12.941  0.00  0.00           H  
ATOM    877 CB  LALA    63     -31.049 -13.403 -14.697  0.00  0.00           C  
ATOM    878 HB1 LALA    63     -32.053 -13.456 -14.276  0.00  0.00           H  
ATOM    879 HB2 LALA    63     -31.122 -13.113 -15.745  0.00  0.00           H  
ATOM    880 HB3 LALA    63     -30.601 -14.391 -14.632  0.00  0.00           H  
ATOM    881 C   LALA    63     -28.788 -12.100 -14.470  0.00  0.00           C  
ATOM    882 O   LALA    63     -28.194 -12.976 -15.104  0.00  0.00           O  
ATOM    883 N   LVAL    64     -28.239 -10.906 -14.212  0.00  0.00           N  
ATOM    884 H   LVAL    64     -28.765 -10.263 -13.628  0.00  0.00           H  
ATOM    885 CA  LVAL    64     -26.884 -10.466 -14.605  0.00  0.00           C  
ATOM    886 HA  LVAL    64     -26.525 -11.101 -15.416  0.00  0.00           H  
ATOM    887 CB  LVAL    64     -26.948  -9.015 -15.136  0.00  0.00           C  
ATOM    888 HB  LVAL    64     -27.374  -8.382 -14.363  0.00  0.00           H  
ATOM    889 CG1 LVAL    64     -25.587  -8.425 -15.525  0.00  0.00           C  
ATOM    890 HG11LVAL    64     -24.963  -8.294 -14.641  0.00  0.00           H  
ATOM    891 HG12LVAL    64     -25.085  -9.070 -16.243  0.00  0.00           H  
ATOM    892 HG13LVAL    64     -25.728  -7.435 -15.960  0.00  0.00           H  
ATOM    893 CG2 LVAL    64     -27.853  -8.926 -16.375  0.00  0.00           C  
ATOM    894 HG21LVAL    64     -28.871  -9.223 -16.123  0.00  0.00           H  
ATOM    895 HG22LVAL    64     -27.886  -7.898 -16.736  0.00  0.00           H  
ATOM    896 HG23LVAL    64     -27.476  -9.577 -17.163  0.00  0.00           H  
ATOM    897 C   LVAL    64     -25.896 -10.617 -13.433  0.00  0.00           C  
ATOM    898 O   LVAL    64     -26.308 -10.626 -12.272  0.00  0.00           O  
ATOM    899 N   LARG    65     -24.592 -10.762 -13.713  0.00  0.00           N  
ATOM    900 H   LARG    65     -24.308 -10.757 -14.686  0.00  0.00           H  
ATOM    901 CA  LARG    65     -23.513 -10.909 -12.711  0.00  0.00           C  
ATOM    902 HA  LARG    65     -23.851 -10.526 -11.748  0.00  0.00           H  
ATOM    903 CB  LARG    65     -23.156 -12.404 -12.547  0.00  0.00           C  
ATOM    904 HB2 LARG    65     -22.788 -12.771 -13.502  0.00  0.00           H  
ATOM    905 HB3 LARG    65     -22.333 -12.503 -11.841  0.00  0.00           H  
ATOM    906 CG  LARG    65     -24.299 -13.337 -12.101  0.00  0.00           C  
ATOM    907 HG2 LARG    65     -25.132 -13.260 -12.800  0.00  0.00           H  
ATOM    908 HG3 LARG    65     -23.932 -14.363 -12.140  0.00  0.00           H  
ATOM    909 CD  LARG    65     -24.800 -13.063 -10.677  0.00  0.00           C  
ATOM    910 HD2 LARG    65     -23.977 -13.227  -9.982  0.00  0.00           H  
ATOM    911 HD3 LARG    65     -25.107 -12.023 -10.583  0.00  0.00           H  
ATOM    912 NE  LARG    65     -25.912 -13.959 -10.309  0.00  0.00           N  
ATOM    913 HE  LARG    65     -25.687 -14.836  -9.850  0.00  0.00           H  
ATOM    914 CZ  LARG    65     -27.207 -13.736 -10.420  0.00  0.00           C  
ATOM    915 NH1 LARG    65     -27.720 -12.648 -10.917  0.00  0.00           N  
ATOM    916 HH11LARG    65     -27.114 -11.913 -11.266  0.00  0.00           H  
ATOM    917 HH12LARG    65     -28.723 -12.496 -10.870  0.00  0.00           H  
ATOM    918 NH2 LARG    65     -28.033 -14.646 -10.018  0.00  0.00           N  
ATOM    919 HH21LARG    65     -27.663 -15.488  -9.595  0.00  0.00           H  
ATOM    920 HH22LARG    65     -29.031 -14.468 -10.054  0.00  0.00           H  
ATOM    921 C   LARG    65     -22.272 -10.094 -13.113  0.00  0.00           C  
ATOM    922 O   LARG    65     -21.963 -10.015 -14.304  0.00  0.00           O  
ATOM    923 N   LLYS    66     -21.522  -9.546 -12.146  0.00  0.00           N  
ATOM    924 H   LLYS    66     -21.799  -9.738 -11.188  0.00  0.00           H  
ATOM    925 CA  LLYS    66     -20.196  -8.906 -12.358  0.00  0.00           C  
ATOM    926 HA  LLYS    66     -19.770  -9.325 -13.271  0.00  0.00           H  
ATOM    927 CB  LLYS    66     -20.273  -7.374 -12.540  0.00  0.00           C  
ATOM    928 HB2 LLYS    66     -20.486  -6.901 -11.584  0.00  0.00           H  
ATOM    929 HB3 LLYS    66     -19.285  -7.029 -12.839  0.00  0.00           H  
ATOM    930 CG  LLYS    66     -21.271  -6.840 -13.573  0.00  0.00           C  
ATOM    931 HG2 LLYS    66     -21.190  -7.403 -14.503  0.00  0.00           H  
ATOM    932 HG3 LLYS    66     -22.284  -6.934 -13.180  0.00  0.00           H  
ATOM    933 CD  LLYS    66     -20.946  -5.363 -13.844  0.00  0.00           C  
ATOM    934 HD2 LLYS    66     -20.831  -4.840 -12.895  0.00  0.00           H  
ATOM    935 HD3 LLYS    66     -20.005  -5.289 -14.390  0.00  0.00           H  
ATOM    936 CE  LLYS    66     -22.062  -4.714 -14.659  0.00  0.00           C  
ATOM    937 HE2 LLYS    66     -22.162  -5.242 -15.607  0.00  0.00           H  
ATOM    938 HE3 LLYS    66     -23.004  -4.822 -14.112  0.00  0.00           H  
ATOM    939 NZ  LLYS    66     -21.808  -3.278 -14.914  0.00  0.00           N  
ATOM    940 HZ1 LLYS    66     -20.986  -3.119 -15.488  0.00  0.00           H  
ATOM    941 HZ2 LLYS    66     -22.616  -2.884 -15.393  0.00  0.00           H  
ATOM    942 HZ3 LLYS    66     -21.710  -2.766 -14.043  0.00  0.00           H  
ATOM    943 C   LLYS    66     -19.230  -9.233 -11.205  0.00  0.00           C  
ATOM    944 O   LLYS    66     -19.701  -9.626 -10.137  0.00  0.00           O  
ATOM    945 N   LPRO    67     -17.897  -9.089 -11.361  0.00  0.00           N  
ATOM    946 CD  LPRO    67     -17.184  -8.687 -12.567  0.00  0.00           C  
ATOM    947 HD2 LPRO    67     -17.006  -7.611 -12.542  0.00  0.00           H  
ATOM    948 HD3 LPRO    67     -17.714  -8.957 -13.480  0.00  0.00           H  
ATOM    949 CG  LPRO    67     -15.852  -9.428 -12.511  0.00  0.00           C  
ATOM    950 HG2 LPRO    67     -15.066  -8.912 -13.061  0.00  0.00           H  
ATOM    951 HG3 LPRO    67     -15.979 -10.447 -12.880  0.00  0.00           H  
ATOM    952 CB  LPRO    67     -15.562  -9.449 -11.017  0.00  0.00           C  
ATOM    953 HB2 LPRO    67     -15.123  -8.496 -10.718  0.00  0.00           H  
ATOM    954 HB3 LPRO    67     -14.910 -10.282 -10.759  0.00  0.00           H  
ATOM    955 CA  LPRO    67     -16.942  -9.618 -10.382  0.00  0.00           C  
ATOM    956 HA  LPRO    67     -17.135 -10.687 -10.275  0.00  0.00           H  
ATOM    957 C   LPRO    67     -16.990  -9.001  -8.976  0.00  0.00           C  
ATOM    958 O   LPRO    67     -16.630  -9.689  -8.030  0.00  0.00           O  
ATOM    959 N   LLEU    68     -17.452  -7.759  -8.800  0.00  0.00           N  
ATOM    960 H   LLEU    68     -17.712  -7.208  -9.611  0.00  0.00           H  
ATOM    961 CA  LLEU    68     -17.657  -7.144  -7.476  0.00  0.00           C  
ATOM    962 HA  LLEU    68     -17.505  -7.898  -6.704  0.00  0.00           H  
ATOM    963 CB  LLEU    68     -16.626  -6.017  -7.238  0.00  0.00           C  
ATOM    964 HB2 LLEU    68     -16.684  -5.317  -8.073  0.00  0.00           H  
ATOM    965 HB3 LLEU    68     -16.901  -5.472  -6.335  0.00  0.00           H  
ATOM    966 CG  LLEU    68     -15.167  -6.474  -7.061  0.00  0.00           C  
ATOM    967 HG  LLEU    68     -14.852  -7.041  -7.936  0.00  0.00           H  
ATOM    968 CD1 LLEU    68     -14.267  -5.244  -6.920  0.00  0.00           C  
ATOM    969 HD11LLEU    68     -14.404  -4.582  -7.774  0.00  0.00           H  
ATOM    970 HD12LLEU    68     -14.514  -4.700  -6.008  0.00  0.00           H  
ATOM    971 HD13LLEU    68     -13.223  -5.553  -6.874  0.00  0.00           H  
ATOM    972 CD2 LLEU    68     -14.964  -7.326  -5.805  0.00  0.00           C  
ATOM    973 HD21LLEU    68     -15.328  -6.794  -4.926  0.00  0.00           H  
ATOM    974 HD22LLEU    68     -15.493  -8.274  -5.900  0.00  0.00           H  
ATOM    975 HD23LLEU    68     -13.904  -7.543  -5.674  0.00  0.00           H  
ATOM    976 C   LLEU    68     -19.107  -6.680  -7.260  0.00  0.00           C  
ATOM    977 O   LLEU    68     -19.353  -5.829  -6.410  0.00  0.00           O  
ATOM    978 N   LLEU    69     -20.074  -7.219  -8.016  0.00  0.00           N  
ATOM    979 H   LLEU    69     -19.826  -7.967  -8.649  0.00  0.00           H  
ATOM    980 CA  LLEU    69     -21.463  -6.745  -8.010  0.00  0.00           C  
ATOM    981 HA  LLEU    69     -21.450  -5.706  -8.325  0.00  0.00           H  
ATOM    982 CB  LLEU    69     -22.281  -7.535  -9.047  0.00  0.00           C  
ATOM    983 HB2 LLEU    69     -21.781  -7.461 -10.005  0.00  0.00           H  
ATOM    984 HB3 LLEU    69     -22.290  -8.586  -8.759  0.00  0.00           H  
ATOM    985 CG  LLEU    69     -23.738  -7.066  -9.229  0.00  0.00           C  
ATOM    986 HG  LLEU    69     -24.303  -7.271  -8.320  0.00  0.00           H  
ATOM    987 CD1 LLEU    69     -23.852  -5.578  -9.563  0.00  0.00           C  
ATOM    988 HD11LLEU    69     -24.888  -5.332  -9.793  0.00  0.00           H  
ATOM    989 HD12LLEU    69     -23.541  -4.969  -8.715  0.00  0.00           H  
ATOM    990 HD13LLEU    69     -23.234  -5.340 -10.428  0.00  0.00           H  
ATOM    991 CD2 LLEU    69     -24.362  -7.838 -10.393  0.00  0.00           C  
ATOM    992 HD21LLEU    69     -24.240  -8.906 -10.229  0.00  0.00           H  
ATOM    993 HD22LLEU    69     -25.427  -7.613 -10.449  0.00  0.00           H  
ATOM    994 HD23LLEU    69     -23.887  -7.558 -11.333  0.00  0.00           H  
ATOM    995 C   LLEU    69     -22.088  -6.793  -6.607  0.00  0.00           C  
ATOM    996 O   LLEU    69     -22.381  -7.875  -6.095  0.00  0.00           O  
ATOM    997 N   LGLY    70     -22.291  -5.610  -6.019  0.00  0.00           N  
ATOM    998 H   LGLY    70     -21.921  -4.791  -6.495  0.00  0.00           H  
ATOM    999 CA  LGLY    70     -22.869  -5.409  -4.688  0.00  0.00           C  
ATOM   1000 HA2 LGLY    70     -23.379  -4.447  -4.676  0.00  0.00           H  
ATOM   1001 HA3 LGLY    70     -23.608  -6.187  -4.502  0.00  0.00           H  
ATOM   1002 C   LGLY    70     -21.876  -5.418  -3.515  0.00  0.00           C  
ATOM   1003 O   LGLY    70     -22.316  -5.287  -2.375  0.00  0.00           O  
ATOM   1004 N   LVAL    71     -20.566  -5.565  -3.751  0.00  0.00           N  
ATOM   1005 H   LVAL    71     -20.252  -5.632  -4.715  0.00  0.00           H  
ATOM   1006 CA  LVAL    71     -19.539  -5.549  -2.688  0.00  0.00           C  
ATOM   1007 HA  LVAL    71     -19.897  -6.166  -1.868  0.00  0.00           H  
ATOM   1008 CB  LVAL    71     -18.206  -6.159  -3.172  0.00  0.00           C  
ATOM   1009 HB  LVAL    71     -17.830  -5.586  -4.020  0.00  0.00           H  
ATOM   1010 CG1 LVAL    71     -17.135  -6.157  -2.070  0.00  0.00           C  
ATOM   1011 HG11LVAL    71     -16.874  -5.134  -1.795  0.00  0.00           H  
ATOM   1012 HG12LVAL    71     -17.497  -6.686  -1.189  0.00  0.00           H  
ATOM   1013 HG13LVAL    71     -16.230  -6.644  -2.432  0.00  0.00           H  
ATOM   1014 CG2 LVAL    71     -18.389  -7.613  -3.616  0.00  0.00           C  
ATOM   1015 HG21LVAL    71     -18.765  -8.210  -2.791  0.00  0.00           H  
ATOM   1016 HG22LVAL    71     -19.089  -7.673  -4.447  0.00  0.00           H  
ATOM   1017 HG23LVAL    71     -17.429  -8.015  -3.938  0.00  0.00           H  
ATOM   1018 C   LVAL    71     -19.297  -4.114  -2.189  0.00  0.00           C  
ATOM   1019 O   LVAL    71     -18.841  -3.290  -2.983  0.00  0.00           O  
ATOM   1020 N   LPRO    72     -19.556  -3.787  -0.908  0.00  0.00           N  
ATOM   1021 CD  LPRO    72     -20.133  -4.645   0.118  0.00  0.00           C  
ATOM   1022 HD2 LPRO    72     -19.536  -5.546   0.249  0.00  0.00           H  
ATOM   1023 HD3 LPRO    72     -21.157  -4.899  -0.153  0.00  0.00           H  
ATOM   1024 CG  LPRO    72     -20.129  -3.837   1.414  0.00  0.00           C  
ATOM   1025 HG2 LPRO    72     -19.218  -4.047   1.977  0.00  0.00           H  
ATOM   1026 HG3 LPRO    72     -21.010  -4.045   2.019  0.00  0.00           H  
ATOM   1027 CB  LPRO    72     -20.112  -2.392   0.923  0.00  0.00           C  
ATOM   1028 HB2 LPRO    72     -19.682  -1.721   1.661  0.00  0.00           H  
ATOM   1029 HB3 LPRO    72     -21.127  -2.080   0.669  0.00  0.00           H  
ATOM   1030 CA  LPRO    72     -19.268  -2.469  -0.349  0.00  0.00           C  
ATOM   1031 HA  LPRO    72     -19.600  -1.697  -1.035  0.00  0.00           H  
ATOM   1032 C   LPRO    72     -17.766  -2.282  -0.065  0.00  0.00           C  
ATOM   1033 O   LPRO    72     -17.084  -3.236   0.304  0.00  0.00           O  
ATOM   1034 N   LMET    73     -17.253  -1.056  -0.192  0.00  0.00           N  
ATOM   1035 H   LMET    73     -17.852  -0.336  -0.586  0.00  0.00           H  
ATOM   1036 CA  LMET    73     -15.855  -0.680   0.071  0.00  0.00           C  
ATOM   1037 HA  LMET    73     -15.512  -1.207   0.961  0.00  0.00           H  
ATOM   1038 CB  LMET    73     -14.972  -1.128  -1.111  0.00  0.00           C  
ATOM   1039 HB2 LMET    73     -13.939  -0.968  -0.826  0.00  0.00           H  
ATOM   1040 HB3 LMET    73     -15.105  -2.197  -1.277  0.00  0.00           H  
ATOM   1041 CG  LMET    73     -15.211  -0.389  -2.436  0.00  0.00           C  
ATOM   1042 HG2 LMET    73     -16.240  -0.563  -2.752  0.00  0.00           H  
ATOM   1043 HG3 LMET    73     -15.079   0.682  -2.284  0.00  0.00           H  
ATOM   1044 SD  LMET    73     -14.104  -0.917  -3.779  0.00  0.00           S  
ATOM   1045 CE  LMET    73     -12.499  -0.335  -3.150  0.00  0.00           C  
ATOM   1046 HE1 LMET    73     -12.271  -0.803  -2.194  0.00  0.00           H  
ATOM   1047 HE2 LMET    73     -11.711  -0.592  -3.857  0.00  0.00           H  
ATOM   1048 HE3 LMET    73     -12.525   0.746  -3.019  0.00  0.00           H  
ATOM   1049 C   LMET    73     -15.695   0.831   0.335  0.00  0.00           C  
ATOM   1050 O   LMET    73     -16.639   1.603   0.167  0.00  0.00           O  
ATOM   1051 N   LTHR    74     -14.493   1.271   0.710  0.00  0.00           N  
ATOM   1052 H   LTHR    74     -13.747   0.595   0.830  0.00  0.00           H  
ATOM   1053 CA  LTHR    74     -14.076   2.691   0.723  0.00  0.00           C  
ATOM   1054 HA  LTHR    74     -14.869   3.310   0.306  0.00  0.00           H  
ATOM   1055 CB  LTHR    74     -13.800   3.204   2.152  0.00  0.00           C  
ATOM   1056 HB  LTHR    74     -13.385   4.211   2.097  0.00  0.00           H  
ATOM   1057 CG2 LTHR    74     -15.076   3.289   2.988  0.00  0.00           C  
ATOM   1058 HG21LTHR    74     -15.747   4.029   2.556  0.00  0.00           H  
ATOM   1059 HG22LTHR    74     -15.578   2.325   3.017  0.00  0.00           H  
ATOM   1060 HG23LTHR    74     -14.821   3.589   4.004  0.00  0.00           H  
ATOM   1061 OG1 LTHR    74     -12.883   2.393   2.845  0.00  0.00           O  
ATOM   1062 HG1 LTHR    74     -11.976   2.634   2.544  0.00  0.00           H  
ATOM   1063 C   LTHR    74     -12.854   2.893  -0.178  0.00  0.00           C  
ATOM   1064 O   LTHR    74     -12.328   1.929  -0.739  0.00  0.00           O  
ATOM   1065 N   LILE    75     -12.412   4.143  -0.344  0.00  0.00           N  
ATOM   1066 H   LILE    75     -12.909   4.902   0.100  0.00  0.00           H  
ATOM   1067 CA  LILE    75     -11.105   4.452  -0.939  0.00  0.00           C  
ATOM   1068 HA  LILE    75     -10.515   3.539  -0.909  0.00  0.00           H  
ATOM   1069 CB  LILE    75     -11.249   4.837  -2.427  0.00  0.00           C  
ATOM   1070 HB  LILE    75     -11.980   4.161  -2.865  0.00  0.00           H  
ATOM   1071 CG2 LILE    75     -11.760   6.277  -2.617  0.00  0.00           C  
ATOM   1072 HG21LILE    75     -12.022   6.446  -3.660  0.00  0.00           H  
ATOM   1073 HG22LILE    75     -12.645   6.436  -2.001  0.00  0.00           H  
ATOM   1074 HG23LILE    75     -10.993   6.996  -2.324  0.00  0.00           H  
ATOM   1075 CG1 LILE    75      -9.913   4.610  -3.164  0.00  0.00           C  
ATOM   1076 HG12LILE    75      -9.200   5.375  -2.867  0.00  0.00           H  
ATOM   1077 HG13LILE    75      -9.509   3.641  -2.869  0.00  0.00           H  
ATOM   1078 CD1 LILE    75     -10.044   4.607  -4.691  0.00  0.00           C  
ATOM   1079 HD11LILE    75      -9.073   4.389  -5.136  0.00  0.00           H  
ATOM   1080 HD12LILE    75     -10.758   3.844  -5.003  0.00  0.00           H  
ATOM   1081 HD13LILE    75     -10.376   5.582  -5.042  0.00  0.00           H  
ATOM   1082 C   LILE    75     -10.339   5.491  -0.113  0.00  0.00           C  
ATOM   1083 O   LILE    75     -10.934   6.406   0.457  0.00  0.00           O  
ATOM   1084 N   LLYN    76      -9.015   5.392  -0.080  0.00  0.00           N  
ATOM   1085 H   LLYN    76      -8.604   4.529  -0.421  0.00  0.00           H  
ATOM   1086 CA  LLYN    76      -8.125   6.390   0.514  0.00  0.00           C  
ATOM   1087 HA  LLYN    76      -8.253   6.377   1.596  0.00  0.00           H  
ATOM   1088 CB  HLYN    76      -6.703   5.938   0.183  0.00  0.00           C  
ATOM   1089 HB2 HLYN    76      -6.592   4.924   0.578  0.00  0.00           H  
ATOM   1090 HB3 HLYN    76      -6.623   5.831  -0.904  0.00  0.00           H  
ATOM   1091 CG  HLYN    76      -5.580   6.833   0.701  0.00  0.00           C  
ATOM   1092 HG2 HLYN    76      -5.685   7.879   0.367  0.00  0.00           H  
ATOM   1093 HG3 HLYN    76      -5.569   6.845   1.798  0.00  0.00           H  
ATOM   1094 CD  HLYN    76      -4.240   6.305   0.196  0.00  0.00           C  
ATOM   1095 HD2 HLYN    76      -4.110   5.280   0.562  0.00  0.00           H  
ATOM   1096 HD3 HLYN    76      -4.247   6.247  -0.900  0.00  0.00           H  
ATOM   1097 CE  HLYN    76      -3.068   7.155   0.655  0.00  0.00           C  
ATOM   1098 HE2 HLYN    76      -3.037   8.111   0.123  0.00  0.00           H  
ATOM   1099 HE3 HLYN    76      -3.106   7.335   1.732  0.00  0.00           H  
ATOM   1100 NZ  HLYN    76      -1.775   6.441   0.380  0.00  0.00           N  
ATOM   1101 HZ2 HLYN    76      -1.583   6.398  -0.638  0.00  0.00           H  
ATOM   1102 HZ3 HLYN    76      -1.837   5.483   0.779  0.00  0.00           H  
ATOM   1103 C   LLYN    76      -8.405   7.828   0.016  0.00  0.00           C  
ATOM   1104 O   LLYN    76      -8.585   8.053  -1.182  0.00  0.00           O  
ATOM   1105 N   LGLU    77      -8.415   8.819   0.922  0.00  0.00           N  
ATOM   1106 H   LGLU    77      -8.291   8.567   1.900  0.00  0.00           H  
ATOM   1107 CA  LGLU    77      -8.954  10.168   0.640  0.00  0.00           C  
ATOM   1108 HA  LGLU    77      -9.990  10.024   0.367  0.00  0.00           H  
ATOM   1109 CB  LGLU    77      -8.952  11.035   1.911  0.00  0.00           C  
ATOM   1110 HB2 LGLU    77      -9.303  10.418   2.737  0.00  0.00           H  
ATOM   1111 HB3 LGLU    77      -7.934  11.346   2.137  0.00  0.00           H  
ATOM   1112 CG  LGLU    77      -9.900  12.255   1.837  0.00  0.00           C  
ATOM   1113 HG2 LGLU    77     -10.689  12.062   1.106  0.00  0.00           H  
ATOM   1114 HG3 LGLU    77     -10.393  12.337   2.808  0.00  0.00           H  
ATOM   1115 CD  LGLU    77      -9.244  13.616   1.537  0.00  0.00           C  
ATOM   1116 OE1 LGLU    77      -8.079  13.699   1.099  0.00  0.00           O  
ATOM   1117 OE2 LGLU    77      -9.907  14.655   1.783  0.00  0.00           O  
ATOM   1118 C   LGLU    77      -8.294  10.918  -0.530  0.00  0.00           C  
ATOM   1119 O   LGLU    77      -8.953  11.723  -1.189  0.00  0.00           O  
ATOM   1120 N   LSER    78      -7.035  10.617  -0.847  0.00  0.00           N  
ATOM   1121 H   LSER    78      -6.554   9.911  -0.307  0.00  0.00           H  
ATOM   1122 CA  LSER    78      -6.304  11.231  -1.959  0.00  0.00           C  
ATOM   1123 HA  LSER    78      -6.427  12.308  -1.866  0.00  0.00           H  
ATOM   1124 CB  LSER    78      -4.808  10.928  -1.810  0.00  0.00           C  
ATOM   1125 HB2 LSER    78      -4.287  11.159  -2.738  0.00  0.00           H  
ATOM   1126 HB3 LSER    78      -4.416  11.587  -1.035  0.00  0.00           H  
ATOM   1127 OG  LSER    78      -4.551   9.587  -1.418  0.00  0.00           O  
ATOM   1128 HG  LSER    78      -4.489   9.008  -2.202  0.00  0.00           H  
ATOM   1129 C   LSER    78      -6.823  10.871  -3.360  0.00  0.00           C  
ATOM   1130 O   LSER    78      -6.578  11.636  -4.295  0.00  0.00           O  
ATOM   1131 N   LPHE    79      -7.568   9.771  -3.528  0.00  0.00           N  
ATOM   1132 H   LPHE    79      -7.809   9.225  -2.707  0.00  0.00           H  
ATOM   1133 CA  LPHE    79      -8.270   9.459  -4.783  0.00  0.00           C  
ATOM   1134 HA  LPHE    79      -7.624   9.713  -5.624  0.00  0.00           H  
ATOM   1135 CB  LPHE    79      -8.597   7.966  -4.864  0.00  0.00           C  
ATOM   1136 HB2 LPHE    79      -9.156   7.677  -3.972  0.00  0.00           H  
ATOM   1137 HB3 LPHE    79      -9.256   7.802  -5.719  0.00  0.00           H  
ATOM   1138 CG  LPHE    79      -7.401   7.054  -5.024  0.00  0.00           C  
ATOM   1139 CD1 LPHE    79      -6.830   6.433  -3.900  0.00  0.00           C  
ATOM   1140 HD1 LPHE    79      -7.234   6.629  -2.917  0.00  0.00           H  
ATOM   1141 CE1 LPHE    79      -5.772   5.523  -4.060  0.00  0.00           C  
ATOM   1142 HE1 LPHE    79      -5.365   5.013  -3.199  0.00  0.00           H  
ATOM   1143 CZ  LPHE    79      -5.270   5.252  -5.343  0.00  0.00           C  
ATOM   1144 HZ  LPHE    79      -4.469   4.541  -5.465  0.00  0.00           H  
ATOM   1145 CE2 LPHE    79      -5.831   5.880  -6.469  0.00  0.00           C  
ATOM   1146 HE2 LPHE    79      -5.467   5.653  -7.461  0.00  0.00           H  
ATOM   1147 CD2 LPHE    79      -6.898   6.779  -6.308  0.00  0.00           C  
ATOM   1148 HD2 LPHE    79      -7.346   7.244  -7.175  0.00  0.00           H  
ATOM   1149 C   LPHE    79      -9.577  10.249  -4.925  0.00  0.00           C  
ATOM   1150 O   LPHE    79     -10.336  10.379  -3.968  0.00  0.00           O  
ATOM   1151 N   LASP    80      -9.890  10.717  -6.133  0.00  0.00           N  
ATOM   1152 H   LASP    80      -9.212  10.613  -6.881  0.00  0.00           H  
ATOM   1153 CA  LASP    80     -11.159  11.388  -6.430  0.00  0.00           C  
ATOM   1154 HA  LASP    80     -11.361  12.087  -5.620  0.00  0.00           H  
ATOM   1155 CB  LASP    80     -11.044  12.217  -7.713  0.00  0.00           C  
ATOM   1156 HB2 LASP    80     -10.758  11.560  -8.536  0.00  0.00           H  
ATOM   1157 HB3 LASP    80     -12.026  12.631  -7.940  0.00  0.00           H  
ATOM   1158 CG  LASP    80     -10.054  13.377  -7.616  0.00  0.00           C  
ATOM   1159 OD1 LASP    80     -10.010  14.085  -6.581  0.00  0.00           O  
ATOM   1160 OD2 LASP    80      -9.320  13.589  -8.605  0.00  0.00           O  
ATOM   1161 C   LASP    80     -12.360  10.428  -6.535  0.00  0.00           C  
ATOM   1162 O   LASP    80     -12.426   9.573  -7.422  0.00  0.00           O  
ATOM   1163 N   LILE    81     -13.358  10.658  -5.679  0.00  0.00           N  
ATOM   1164 H   LILE    81     -13.183  11.365  -4.973  0.00  0.00           H  
ATOM   1165 CA  LILE    81     -14.769  10.316  -5.896  0.00  0.00           C  
ATOM   1166 HA  LILE    81     -14.872   9.731  -6.811  0.00  0.00           H  
ATOM   1167 CB  LILE    81     -15.338   9.489  -4.717  0.00  0.00           C  
ATOM   1168 HB  LILE    81     -15.150  10.040  -3.795  0.00  0.00           H  
ATOM   1169 CG2 LILE    81     -16.861   9.303  -4.869  0.00  0.00           C  
ATOM   1170 HG21LILE    81     -17.370  10.262  -4.951  0.00  0.00           H  
ATOM   1171 HG22LILE    81     -17.072   8.706  -5.755  0.00  0.00           H  
ATOM   1172 HG23LILE    81     -17.280   8.803  -3.995  0.00  0.00           H  
ATOM   1173 CG1 LILE    81     -14.628   8.120  -4.617  0.00  0.00           C  
ATOM   1174 HG12LILE    81     -14.729   7.600  -5.568  0.00  0.00           H  
ATOM   1175 HG13LILE    81     -13.566   8.285  -4.434  0.00  0.00           H  
ATOM   1176 CD1 LILE    81     -15.157   7.193  -3.514  0.00  0.00           C  
ATOM   1177 HD11LILE    81     -14.533   6.302  -3.462  0.00  0.00           H  
ATOM   1178 HD12LILE    81     -15.138   7.704  -2.552  0.00  0.00           H  
ATOM   1179 HD13LILE    81     -16.174   6.872  -3.738  0.00  0.00           H  
ATOM   1180 C   LILE    81     -15.520  11.642  -6.079  0.00  0.00           C  
ATOM   1181 O   LILE    81     -15.550  12.480  -5.171  0.00  0.00           O  
ATOM   1182 N   LALA    82     -16.128  11.850  -7.245  0.00  0.00           N  
ATOM   1183 H   LALA    82     -16.110  11.107  -7.940  0.00  0.00           H  
ATOM   1184 CA  LALA    82     -16.834  13.083  -7.572  0.00  0.00           C  
ATOM   1185 HA  LALA    82     -16.108  13.893  -7.558  0.00  0.00           H  
ATOM   1186 CB  LALA    82     -17.390  12.977  -8.993  0.00  0.00           C  
ATOM   1187 HB1 LALA    82     -17.929  13.888  -9.253  0.00  0.00           H  
ATOM   1188 HB2 LALA    82     -16.571  12.834  -9.692  0.00  0.00           H  
ATOM   1189 HB3 LALA    82     -18.057  12.122  -9.065  0.00  0.00           H  
ATOM   1190 C   LALA    82     -17.936  13.405  -6.546  0.00  0.00           C  
ATOM   1191 O   LALA    82     -18.679  12.524  -6.110  0.00  0.00           O  
ATOM   1192 N   LGLY    83     -18.048  14.675  -6.154  0.00  0.00           N  
ATOM   1193 H   LGLY    83     -17.396  15.349  -6.546  0.00  0.00           H  
ATOM   1194 CA  LGLY    83     -18.992  15.142  -5.133  0.00  0.00           C  
ATOM   1195 HA2 LGLY    83     -19.175  16.203  -5.296  0.00  0.00           H  
ATOM   1196 HA3 LGLY    83     -19.936  14.608  -5.246  0.00  0.00           H  
ATOM   1197 C   LGLY    83     -18.534  14.973  -3.677  0.00  0.00           C  
ATOM   1198 O   LGLY    83     -19.218  15.493  -2.795  0.00  0.00           O  
ATOM   1199 N   LLEU    84     -17.389  14.321  -3.429  0.00  0.00           N  
ATOM   1200 H   LLEU    84     -16.888  13.916  -4.211  0.00  0.00           H  
ATOM   1201 CA  LLEU    84     -16.724  14.240  -2.119  0.00  0.00           C  
ATOM   1202 HA  LLEU    84     -17.388  14.667  -1.370  0.00  0.00           H  
ATOM   1203 CB  LLEU    84     -16.452  12.769  -1.754  0.00  0.00           C  
ATOM   1204 HB2 LLEU    84     -15.750  12.363  -2.483  0.00  0.00           H  
ATOM   1205 HB3 LLEU    84     -15.969  12.736  -0.779  0.00  0.00           H  
ATOM   1206 CG  LLEU    84     -17.685  11.853  -1.711  0.00  0.00           C  
ATOM   1207 HG  LLEU    84     -18.122  11.797  -2.706  0.00  0.00           H  
ATOM   1208 CD1 LLEU    84     -17.244  10.450  -1.299  0.00  0.00           C  
ATOM   1209 HD11LLEU    84     -16.939  10.440  -0.255  0.00  0.00           H  
ATOM   1210 HD12LLEU    84     -18.076   9.768  -1.437  0.00  0.00           H  
ATOM   1211 HD13LLEU    84     -16.428  10.108  -1.928  0.00  0.00           H  
ATOM   1212 CD2 LLEU    84     -18.743  12.336  -0.719  0.00  0.00           C  
ATOM   1213 HD21LLEU    84     -18.314  12.459   0.274  0.00  0.00           H  
ATOM   1214 HD22LLEU    84     -19.175  13.278  -1.052  0.00  0.00           H  
ATOM   1215 HD23LLEU    84     -19.555  11.608  -0.660  0.00  0.00           H  
ATOM   1216 C   LLEU    84     -15.401  15.039  -2.097  0.00  0.00           C  
ATOM   1217 O   LLEU    84     -14.814  15.261  -3.163  0.00  0.00           O  
ATOM   1218 N   LPRO    85     -14.889  15.441  -0.914  0.00  0.00           N  
ATOM   1219 CD  LPRO    85     -15.493  15.329   0.405  0.00  0.00           C  
ATOM   1220 HD2 LPRO    85     -15.174  14.396   0.867  0.00  0.00           H  
ATOM   1221 HD3 LPRO    85     -16.578  15.383   0.381  0.00  0.00           H  
ATOM   1222 CG  LPRO    85     -14.934  16.502   1.202  0.00  0.00           C  
ATOM   1223 HG2 LPRO    85     -14.956  16.310   2.276  0.00  0.00           H  
ATOM   1224 HG3 LPRO    85     -15.484  17.411   0.958  0.00  0.00           H  
ATOM   1225 CB  LPRO    85     -13.506  16.598   0.672  0.00  0.00           C  
ATOM   1226 HB2 LPRO    85     -12.875  15.897   1.218  0.00  0.00           H  
ATOM   1227 HB3 LPRO    85     -13.111  17.611   0.759  0.00  0.00           H  
ATOM   1228 CA  LPRO    85     -13.623  16.161  -0.794  0.00  0.00           C  
ATOM   1229 HA  LPRO    85     -13.666  17.056  -1.409  0.00  0.00           H  
ATOM   1230 C   LPRO    85     -12.410  15.318  -1.205  0.00  0.00           C  
ATOM   1231 O   LPRO    85     -12.330  14.125  -0.899  0.00  0.00           O  
ATOM   1232 N   LTHR    86     -11.432  15.973  -1.827  0.00  0.00           N  
ATOM   1233 H   LTHR    86     -11.611  16.937  -2.099  0.00  0.00           H  
ATOM   1234 CA  LTHR    86     -10.065  15.468  -2.007  0.00  0.00           C  
ATOM   1235 HA  LTHR    86      -9.935  14.543  -1.443  0.00  0.00           H  
ATOM   1236 CB  LTHR    86      -9.747  15.169  -3.481  0.00  0.00           C  
ATOM   1237 HB  LTHR    86      -9.751  16.095  -4.058  0.00  0.00           H  
ATOM   1238 CG2 LTHR    86      -8.388  14.489  -3.618  0.00  0.00           C  
ATOM   1239 HG21LTHR    86      -8.267  14.155  -4.641  0.00  0.00           H  
ATOM   1240 HG22LTHR    86      -7.586  15.188  -3.386  0.00  0.00           H  
ATOM   1241 HG23LTHR    86      -8.331  13.626  -2.956  0.00  0.00           H  
ATOM   1242 OG1 LTHR    86     -10.689  14.294  -4.051  0.00  0.00           O  
ATOM   1243 HG1 LTHR    86     -10.414  14.185  -4.994  0.00  0.00           H  
ATOM   1244 C   LTHR    86      -9.104  16.501  -1.428  0.00  0.00           C  
ATOM   1245 O   LTHR    86      -8.507  17.296  -2.155  0.00  0.00           O  
ATOM   1246 N   LSER    87      -9.018  16.559  -0.101  0.00  0.00           N  
ATOM   1247 H   LSER    87      -9.504  15.850   0.446  0.00  0.00           H  
ATOM   1248 CA  LSER    87      -8.231  17.564   0.622  0.00  0.00           C  
ATOM   1249 HA  LSER    87      -8.270  18.496   0.061  0.00  0.00           H  
ATOM   1250 CB  LSER    87      -8.871  17.823   1.992  0.00  0.00           C  
ATOM   1251 HB2 LSER    87      -8.386  18.683   2.451  0.00  0.00           H  
ATOM   1252 HB3 LSER    87      -9.930  18.055   1.864  0.00  0.00           H  
ATOM   1253 OG  LSER    87      -8.728  16.707   2.851  0.00  0.00           O  
ATOM   1254 HG  LSER    87      -9.218  15.948   2.449  0.00  0.00           H  
ATOM   1255 C   LSER    87      -6.754  17.180   0.787  0.00  0.00           C  
ATOM   1256 O   LSER    87      -5.919  18.050   1.042  0.00  0.00           O  
ATOM   1257 N   LTRP    88      -6.420  15.887   0.681  0.00  0.00           N  
ATOM   1258 H   LTRP    88      -7.186  15.226   0.542  0.00  0.00           H  
ATOM   1259 CA  LTRP    88      -5.165  15.287   1.163  0.00  0.00           C  
ATOM   1260 HA  LTRP    88      -5.312  14.207   1.122  0.00  0.00           H  
ATOM   1261 CB  LTRP    88      -3.966  15.602   0.241  0.00  0.00           C  
ATOM   1262 HB2 LTRP    88      -3.887  16.680   0.106  0.00  0.00           H  
ATOM   1263 HB3 LTRP    88      -3.058  15.278   0.749  0.00  0.00           H  
ATOM   1264 CG  LTRP    88      -3.925  14.958  -1.117  0.00  0.00           C  
ATOM   1265 CD1 LTRP    88      -4.978  14.578  -1.880  0.00  0.00           C  
ATOM   1266 HD1 LTRP    88      -6.020  14.690  -1.604  0.00  0.00           H  
ATOM   1267 NE1 LTRP    88      -4.525  14.014  -3.059  0.00  0.00           N  
ATOM   1268 HE1 LTRP    88      -5.132  13.682  -3.803  0.00  0.00           H  
ATOM   1269 CE2 LTRP    88      -3.150  13.985  -3.109  0.00  0.00           C  
ATOM   1270 CZ2 LTRP    88      -2.236  13.492  -4.050  0.00  0.00           C  
ATOM   1271 HZ2 LTRP    88      -2.589  13.006  -4.948  0.00  0.00           H  
ATOM   1272 CH2 LTRP    88      -0.860  13.652  -3.815  0.00  0.00           C  
ATOM   1273 HH2 LTRP    88      -0.141  13.286  -4.533  0.00  0.00           H  
ATOM   1274 CZ3 LTRP    88      -0.417  14.305  -2.651  0.00  0.00           C  
ATOM   1275 HZ3 LTRP    88       0.645  14.435  -2.487  0.00  0.00           H  
ATOM   1276 CE3 LTRP    88      -1.345  14.785  -1.707  0.00  0.00           C  
ATOM   1277 HE3 LTRP    88      -0.990  15.284  -0.820  0.00  0.00           H  
ATOM   1278 CD2 LTRP    88      -2.736  14.626  -1.903  0.00  0.00           C  
ATOM   1279 C   LTRP    88      -4.918  15.589   2.658  0.00  0.00           C  
ATOM   1280 O   LTRP    88      -3.778  15.740   3.098  0.00  0.00           O  
ATOM   1281 N   LGLY    89      -5.995  15.724   3.439  0.00  0.00           N  
ATOM   1282 H   LGLY    89      -6.903  15.625   2.998  0.00  0.00           H  
ATOM   1283 CA  LGLY    89      -5.993  16.036   4.873  0.00  0.00           C  
ATOM   1284 HA2 LGLY    89      -6.958  15.748   5.293  0.00  0.00           H  
ATOM   1285 HA3 LGLY    89      -5.221  15.440   5.359  0.00  0.00           H  
ATOM   1286 C   LGLY    89      -5.752  17.511   5.224  0.00  0.00           C  
ATOM   1287 O   LGLY    89      -5.863  17.884   6.390  0.00  0.00           O  
ATOM   1288 N   LPHE    90      -5.423  18.370   4.256  0.00  0.00           N  
ATOM   1289 H   LPHE    90      -5.404  18.042   3.300  0.00  0.00           H  
ATOM   1290 CA  LPHE    90      -5.239  19.802   4.502  0.00  0.00           C  
ATOM   1291 HA  LPHE    90      -4.580  19.945   5.359  0.00  0.00           H  
ATOM   1292 CB  LPHE    90      -4.602  20.470   3.280  0.00  0.00           C  
ATOM   1293 HB2 LPHE    90      -5.219  20.234   2.420  0.00  0.00           H  
ATOM   1294 HB3 LPHE    90      -4.654  21.549   3.417  0.00  0.00           H  
ATOM   1295 CG  LPHE    90      -3.160  20.110   2.966  0.00  0.00           C  
ATOM   1296 CD1 LPHE    90      -2.119  20.900   3.485  0.00  0.00           C  
ATOM   1297 HD1 LPHE    90      -2.355  21.727   4.136  0.00  0.00           H  
ATOM   1298 CE1 LPHE    90      -0.782  20.635   3.137  0.00  0.00           C  
ATOM   1299 HE1 LPHE    90       0.012  21.243   3.545  0.00  0.00           H  
ATOM   1300 CZ  LPHE    90      -0.484  19.601   2.231  0.00  0.00           C  
ATOM   1301 HZ  LPHE    90       0.539  19.416   1.930  0.00  0.00           H  
ATOM   1302 CE2 LPHE    90      -1.523  18.822   1.696  0.00  0.00           C  
ATOM   1303 HE2 LPHE    90      -1.303  18.051   0.974  0.00  0.00           H  
ATOM   1304 CD2 LPHE    90      -2.852  19.058   2.084  0.00  0.00           C  
ATOM   1305 HD2 LPHE    90      -3.637  18.446   1.676  0.00  0.00           H  
ATOM   1306 C   LPHE    90      -6.584  20.480   4.801  0.00  0.00           C  
ATOM   1307 O   LPHE    90      -7.502  20.434   3.982  0.00  0.00           O  
ATOM   1308 N   LALA    91      -6.677  21.203   5.916  0.00  0.00           N  
ATOM   1309 H   LALA    91      -5.853  21.313   6.494  0.00  0.00           H  
ATOM   1310 CA  LALA    91      -7.804  22.096   6.182  0.00  0.00           C  
ATOM   1311 HA  LALA    91      -8.732  21.554   5.990  0.00  0.00           H  
ATOM   1312 CB  LALA    91      -7.782  22.464   7.668  0.00  0.00           C  
ATOM   1313 HB1 LALA    91      -6.859  22.980   7.918  0.00  0.00           H  
ATOM   1314 HB2 LALA    91      -8.629  23.108   7.897  0.00  0.00           H  
ATOM   1315 HB3 LALA    91      -7.867  21.560   8.271  0.00  0.00           H  
ATOM   1316 C   LALA    91      -7.788  23.319   5.234  0.00  0.00           C  
ATOM   1317 O   LALA    91      -8.839  23.855   4.902  0.00  0.00           O  
ATOM   1318 N   LGLU    92      -6.625  23.680   4.676  0.00  0.00           N  
ATOM   1319 H   LGLU    92      -5.780  23.284   5.070  0.00  0.00           H  
ATOM   1320 CA  LGLU    92      -6.491  24.594   3.522  0.00  0.00           C  
ATOM   1321 HA  LGLU    92      -6.922  25.563   3.782  0.00  0.00           H  
ATOM   1322 CB  LGLU    92      -4.994  24.783   3.210  0.00  0.00           C  
ATOM   1323 HB2 LGLU    92      -4.499  23.813   3.267  0.00  0.00           H  
ATOM   1324 HB3 LGLU    92      -4.871  25.140   2.186  0.00  0.00           H  
ATOM   1325 CG  LGLU    92      -4.286  25.753   4.169  0.00  0.00           C  
ATOM   1326 HG2 LGLU    92      -4.742  25.707   5.160  0.00  0.00           H  
ATOM   1327 HG3 LGLU    92      -3.248  25.435   4.272  0.00  0.00           H  
ATOM   1328 CD  LGLU    92      -4.295  27.188   3.629  0.00  0.00           C  
ATOM   1329 OE1 LGLU    92      -3.672  27.452   2.574  0.00  0.00           O  
ATOM   1330 OE2 LGLU    92      -4.926  28.079   4.232  0.00  0.00           O  
ATOM   1331 C   LGLU    92      -7.214  24.108   2.243  0.00  0.00           C  
ATOM   1332 O   LGLU    92      -7.432  24.903   1.325  0.00  0.00           O  
ATOM   1333 N   LHID    93      -7.593  22.825   2.167  0.00  0.00           N  
ATOM   1334 H   LHID    93      -7.403  22.229   2.964  0.00  0.00           H  
ATOM   1335 CA  LHID    93      -8.258  22.185   1.024  0.00  0.00           C  
ATOM   1336 HA  LHID    93      -8.440  22.930   0.251  0.00  0.00           H  
ATOM   1337 CB  LHID    93      -7.339  21.107   0.427  0.00  0.00           C  
ATOM   1338 HB2 LHID    93      -7.245  20.312   1.165  0.00  0.00           H  
ATOM   1339 HB3 LHID    93      -7.824  20.688  -0.455  0.00  0.00           H  
ATOM   1340 CG  LHID    93      -5.949  21.509   0.004  0.00  0.00           C  
ATOM   1341 ND1 LHID    93      -4.892  20.641  -0.105  0.00  0.00           N  
ATOM   1342 HD1 LHID    93      -4.913  19.668   0.189  0.00  0.00           H  
ATOM   1343 CE1 LHID    93      -3.846  21.304  -0.621  0.00  0.00           C  
ATOM   1344 HE1 LHID    93      -2.871  20.871  -0.808  0.00  0.00           H  
ATOM   1345 NE2 LHID    93      -4.192  22.575  -0.897  0.00  0.00           N  
ATOM   1346 CD2 LHID    93      -5.531  22.711  -0.495  0.00  0.00           C  
ATOM   1347 HD2 LHID    93      -6.143  23.595  -0.590  0.00  0.00           H  
ATOM   1348 C   LHID    93      -9.633  21.570   1.382  0.00  0.00           C  
ATOM   1349 O   LHID    93     -10.134  20.720   0.644  0.00  0.00           O  
ATOM   1350 N   LALA    94     -10.247  21.930   2.515  0.00  0.00           N  
ATOM   1351 H   LALA    94      -9.820  22.626   3.111  0.00  0.00           H  
ATOM   1352 CA  LALA    94     -11.443  21.233   3.007  0.00  0.00           C  
ATOM   1353 HA  LALA    94     -11.207  20.169   3.060  0.00  0.00           H  
ATOM   1354 CB  LALA    94     -11.741  21.707   4.431  0.00  0.00           C  
ATOM   1355 HB1 LALA    94     -10.856  21.593   5.058  0.00  0.00           H  
ATOM   1356 HB2 LALA    94     -12.051  22.750   4.418  0.00  0.00           H  
ATOM   1357 HB3 LALA    94     -12.545  21.103   4.856  0.00  0.00           H  
ATOM   1358 C   LALA    94     -12.692  21.368   2.103  0.00  0.00           C  
ATOM   1359 O   LALA    94     -13.569  20.504   2.161  0.00  0.00           O  
ATOM   1360 N   LASP    95     -12.779  22.406   1.257  0.00  0.00           N  
ATOM   1361 H   LASP    95     -11.989  23.039   1.217  0.00  0.00           H  
ATOM   1362 CA  LASP    95     -13.859  22.603   0.266  0.00  0.00           C  
ATOM   1363 HA  LASP    95     -14.645  21.883   0.486  0.00  0.00           H  
ATOM   1364 CB  LASP    95     -14.530  23.981   0.428  0.00  0.00           C  
ATOM   1365 HB2 LASP    95     -15.320  24.081  -0.315  0.00  0.00           H  
ATOM   1366 HB3 LASP    95     -15.017  23.997   1.403  0.00  0.00           H  
ATOM   1367 CG  LASP    95     -13.614  25.203   0.317  0.00  0.00           C  
ATOM   1368 OD1 LASP    95     -12.910  25.390  -0.697  0.00  0.00           O  
ATOM   1369 OD2 LASP    95     -13.633  26.059   1.225  0.00  0.00           O  
ATOM   1370 C   LASP    95     -13.447  22.267  -1.186  0.00  0.00           C  
ATOM   1371 O   LASP    95     -14.198  22.521  -2.130  0.00  0.00           O  
ATOM   1372 N   LHID    96     -12.286  21.628  -1.368  0.00  0.00           N  
ATOM   1373 H   LHID    96     -11.707  21.450  -0.556  0.00  0.00           H  
ATOM   1374 CA  LHID    96     -11.844  21.062  -2.643  0.00  0.00           C  
ATOM   1375 HA  LHID    96     -12.103  21.765  -3.437  0.00  0.00           H  
ATOM   1376 CB  LHID    96     -10.314  20.934  -2.621  0.00  0.00           C  
ATOM   1377 HB2 LHID    96      -9.873  21.906  -2.397  0.00  0.00           H  
ATOM   1378 HB3 LHID    96     -10.024  20.237  -1.836  0.00  0.00           H  
ATOM   1379 CG  LHID    96      -9.746  20.434  -3.919  0.00  0.00           C  
ATOM   1380 ND1 LHID    96      -9.262  19.171  -4.150  0.00  0.00           N  
ATOM   1381 HD1 LHID    96      -9.172  18.434  -3.452  0.00  0.00           H  
ATOM   1382 CE1 LHID    96      -8.898  19.090  -5.436  0.00  0.00           C  
ATOM   1383 HE1 LHID    96      -8.474  18.212  -5.904  0.00  0.00           H  
ATOM   1384 NE2 LHID    96      -9.118  20.261  -6.056  0.00  0.00           N  
ATOM   1385 CD2 LHID    96      -9.674  21.119  -5.099  0.00  0.00           C  
ATOM   1386 HD2 LHID    96     -10.011  22.134  -5.265  0.00  0.00           H  
ATOM   1387 C   LHID    96     -12.575  19.736  -2.945  0.00  0.00           C  
ATOM   1388 O   LHID    96     -12.043  18.637  -2.762  0.00  0.00           O  
ATOM   1389 N   LILE    97     -13.841  19.840  -3.358  0.00  0.00           N  
ATOM   1390 H   LILE    97     -14.233  20.774  -3.411  0.00  0.00           H  
ATOM   1391 CA  LILE    97     -14.694  18.703  -3.740  0.00  0.00           C  
ATOM   1392 HA  LILE    97     -14.422  17.845  -3.134  0.00  0.00           H  
ATOM   1393 CB  LILE    97     -16.185  19.009  -3.449  0.00  0.00           C  
ATOM   1394 HB  LILE    97     -16.405  20.040  -3.737  0.00  0.00           H  
ATOM   1395 CG2 LILE    97     -17.119  18.088  -4.254  0.00  0.00           C  
ATOM   1396 HG21LILE    97     -18.150  18.225  -3.931  0.00  0.00           H  
ATOM   1397 HG22LILE    97     -17.064  18.333  -5.315  0.00  0.00           H  
ATOM   1398 HG23LILE    97     -16.829  17.051  -4.101  0.00  0.00           H  
ATOM   1399 CG1 LILE    97     -16.544  18.818  -1.955  0.00  0.00           C  
ATOM   1400 HG12LILE    97     -17.610  19.014  -1.826  0.00  0.00           H  
ATOM   1401 HG13LILE    97     -16.363  17.782  -1.667  0.00  0.00           H  
ATOM   1402 CD1 LILE    97     -15.798  19.734  -0.978  0.00  0.00           C  
ATOM   1403 HD11LILE    97     -15.951  20.772  -1.269  0.00  0.00           H  
ATOM   1404 HD12LILE    97     -16.184  19.596   0.027  0.00  0.00           H  
ATOM   1405 HD13LILE    97     -14.737  19.492  -0.953  0.00  0.00           H  
ATOM   1406 C   LILE    97     -14.412  18.306  -5.194  0.00  0.00           C  
ATOM   1407 O   LILE    97     -14.320  19.161  -6.077  0.00  0.00           O  
ATOM   1408 N   LALA    98     -14.266  17.005  -5.456  0.00  0.00           N  
ATOM   1409 H   LALA    98     -14.365  16.346  -4.692  0.00  0.00           H  
ATOM   1410 CA  LALA    98     -13.912  16.482  -6.775  0.00  0.00           C  
ATOM   1411 HA  LALA    98     -13.045  17.036  -7.129  0.00  0.00           H  
ATOM   1412 CB  LALA    98     -13.490  15.019  -6.632  0.00  0.00           C  
ATOM   1413 HB1 LALA    98     -13.241  14.613  -7.613  0.00  0.00           H  
ATOM   1414 HB2 LALA    98     -12.613  14.951  -5.989  0.00  0.00           H  
ATOM   1415 HB3 LALA    98     -14.302  14.442  -6.198  0.00  0.00           H  
ATOM   1416 C   LALA    98     -15.031  16.656  -7.821  0.00  0.00           C  
ATOM   1417 O   LALA    98     -16.204  16.365  -7.565  0.00  0.00           O  
ATOM   1418 N   LTHR    99     -14.666  17.076  -9.033  0.00  0.00           N  
ATOM   1419 H   LTHR    99     -13.675  17.234  -9.198  0.00  0.00           H  
ATOM   1420 CA  LTHR    99     -15.583  17.192 -10.176  0.00  0.00           C  
ATOM   1421 HA  LTHR    99     -16.555  17.511  -9.805  0.00  0.00           H  
ATOM   1422 CB  LTHR    99     -15.120  18.304 -11.133  0.00  0.00           C  
ATOM   1423 HB  LTHR    99     -15.030  19.232 -10.567  0.00  0.00           H  
ATOM   1424 CG2 LTHR    99     -13.795  18.047 -11.843  0.00  0.00           C  
ATOM   1425 HG21LTHR    99     -13.591  18.877 -12.512  0.00  0.00           H  
ATOM   1426 HG22LTHR    99     -12.987  18.010 -11.120  0.00  0.00           H  
ATOM   1427 HG23LTHR    99     -13.834  17.125 -12.422  0.00  0.00           H  
ATOM   1428 OG1 LTHR    99     -16.067  18.500 -12.150  0.00  0.00           O  
ATOM   1429 HG1 LTHR    99     -16.775  19.069 -11.777  0.00  0.00           H  
ATOM   1430 C   LTHR    99     -15.809  15.851 -10.891  0.00  0.00           C  
ATOM   1431 O   LTHR    99     -16.942  15.568 -11.286  0.00  0.00           O  
ATOM   1432 N   LALA   100     -14.792  14.983 -10.983  0.00  0.00           N  
ATOM   1433 H   LALA   100     -13.898  15.234 -10.580  0.00  0.00           H  
ATOM   1434 CA  LALA   100     -14.854  13.724 -11.738  0.00  0.00           C  
ATOM   1435 HA  LALA   100     -15.898  13.435 -11.854  0.00  0.00           H  
ATOM   1436 CB  LALA   100     -14.288  13.960 -13.143  0.00  0.00           C  
ATOM   1437 HB1 LALA   100     -14.403  13.057 -13.744  0.00  0.00           H  
ATOM   1438 HB2 LALA   100     -14.820  14.779 -13.630  0.00  0.00           H  
ATOM   1439 HB3 LALA   100     -13.228  14.207 -13.079  0.00  0.00           H  
ATOM   1440 C   LALA   100     -14.141  12.555 -11.033  0.00  0.00           C  
ATOM   1441 O   LALA   100     -13.132  12.743 -10.353  0.00  0.00           O  
ATOM   1442 N   LASP   101     -14.665  11.338 -11.211  0.00  0.00           N  
ATOM   1443 H   LASP   101     -15.494  11.258 -11.788  0.00  0.00           H  
ATOM   1444 CA  LASP   101     -14.114  10.115 -10.609  0.00  0.00           C  
ATOM   1445 HA  LASP   101     -14.026  10.282  -9.534  0.00  0.00           H  
ATOM   1446 CB  LASP   101     -15.075   8.926 -10.824  0.00  0.00           C  
ATOM   1447 HB2 LASP   101     -15.292   8.838 -11.889  0.00  0.00           H  
ATOM   1448 HB3 LASP   101     -14.569   8.010 -10.515  0.00  0.00           H  
ATOM   1449 CG  LASP   101     -16.391   9.013 -10.038  0.00  0.00           C  
ATOM   1450 OD1 LASP   101     -17.398   8.370 -10.433  0.00  0.00           O  
ATOM   1451 OD2 LASP   101     -16.435   9.687  -8.989  0.00  0.00           O  
ATOM   1452 C   LASP   101     -12.703   9.761 -11.126  0.00  0.00           C  
ATOM   1453 O   LASP   101     -12.388   9.882 -12.317  0.00  0.00           O  
ATOM   1454 N   LSER   102     -11.864   9.249 -10.224  0.00  0.00           N  
ATOM   1455 H   LSER   102     -12.165   9.243  -9.252  0.00  0.00           H  
ATOM   1456 CA  LSER   102     -10.588   8.598 -10.540  0.00  0.00           C  
ATOM   1457 HA  LSER   102      -9.960   9.307 -11.076  0.00  0.00           H  
ATOM   1458 CB  LSER   102      -9.899   8.219  -9.222  0.00  0.00           C  
ATOM   1459 HB2 LSER   102      -9.623   9.125  -8.683  0.00  0.00           H  
ATOM   1460 HB3 LSER   102     -10.598   7.655  -8.604  0.00  0.00           H  
ATOM   1461 OG  LSER   102      -8.753   7.423  -9.439  0.00  0.00           O  
ATOM   1462 HG  LSER   102      -8.115   7.939  -9.969  0.00  0.00           H  
ATOM   1463 C   LSER   102     -10.779   7.371 -11.443  0.00  0.00           C  
ATOM   1464 O   LSER   102     -11.827   6.722 -11.413  0.00  0.00           O  
ATOM   1465 N   LLEU   103      -9.772   7.017 -12.252  0.00  0.00           N  
ATOM   1466 H   LLEU   103      -8.902   7.533 -12.196  0.00  0.00           H  
ATOM   1467 CA  LLEU   103      -9.842   5.836 -13.123  0.00  0.00           C  
ATOM   1468 HA  LLEU   103     -10.741   5.928 -13.734  0.00  0.00           H  
ATOM   1469 CB  LLEU   103      -8.641   5.841 -14.087  0.00  0.00           C  
ATOM   1470 HB2 LLEU   103      -8.702   6.778 -14.643  0.00  0.00           H  
ATOM   1471 HB3 LLEU   103      -7.709   5.854 -13.527  0.00  0.00           H  
ATOM   1472 CG  LLEU   103      -8.597   4.685 -15.107  0.00  0.00           C  
ATOM   1473 HG  LLEU   103      -9.608   4.456 -15.445  0.00  0.00           H  
ATOM   1474 CD1 LLEU   103      -7.771   5.119 -16.319  0.00  0.00           C  
ATOM   1475 HD11LLEU   103      -7.733   4.315 -17.053  0.00  0.00           H  
ATOM   1476 HD12LLEU   103      -8.230   5.991 -16.787  0.00  0.00           H  
ATOM   1477 HD13LLEU   103      -6.761   5.378 -16.008  0.00  0.00           H  
ATOM   1478 CD2 LLEU   103      -7.948   3.410 -14.556  0.00  0.00           C  
ATOM   1479 HD21LLEU   103      -7.861   2.666 -15.347  0.00  0.00           H  
ATOM   1480 HD22LLEU   103      -6.959   3.631 -14.161  0.00  0.00           H  
ATOM   1481 HD23LLEU   103      -8.547   2.985 -13.758  0.00  0.00           H  
ATOM   1482 C   LLEU   103     -10.009   4.541 -12.310  0.00  0.00           C  
ATOM   1483 O   LLEU   103     -10.880   3.739 -12.643  0.00  0.00           O  
ATOM   1484 N   LVAL   104      -9.274   4.362 -11.204  0.00  0.00           N  
ATOM   1485 H   LVAL   104      -8.528   5.030 -11.013  0.00  0.00           H  
ATOM   1486 CA  LVAL   104      -9.469   3.239 -10.261  0.00  0.00           C  
ATOM   1487 HA  LVAL   104      -9.271   2.306 -10.787  0.00  0.00           H  
ATOM   1488 CB  LVAL   104      -8.466   3.347  -9.087  0.00  0.00           C  
ATOM   1489 HB  LVAL   104      -8.364   4.396  -8.806  0.00  0.00           H  
ATOM   1490 CG1 LVAL   104      -8.870   2.566  -7.829  0.00  0.00           C  
ATOM   1491 HG11LVAL   104      -9.779   2.982  -7.396  0.00  0.00           H  
ATOM   1492 HG12LVAL   104      -9.021   1.513  -8.065  0.00  0.00           H  
ATOM   1493 HG13LVAL   104      -8.083   2.655  -7.080  0.00  0.00           H  
ATOM   1494 CG2 LVAL   104      -7.094   2.811  -9.518  0.00  0.00           C  
ATOM   1495 HG21LVAL   104      -6.359   3.021  -8.741  0.00  0.00           H  
ATOM   1496 HG22LVAL   104      -7.141   1.735  -9.682  0.00  0.00           H  
ATOM   1497 HG23LVAL   104      -6.770   3.294 -10.439  0.00  0.00           H  
ATOM   1498 C   LVAL   104     -10.923   3.156  -9.773  0.00  0.00           C  
ATOM   1499 O   LVAL   104     -11.523   2.080  -9.825  0.00  0.00           O  
ATOM   1500 N   LVAL   105     -11.525   4.285  -9.381  0.00  0.00           N  
ATOM   1501 H   LVAL   105     -10.989   5.141  -9.416  0.00  0.00           H  
ATOM   1502 CA  LVAL   105     -12.939   4.361  -8.961  0.00  0.00           C  
ATOM   1503 HA  LVAL   105     -13.107   3.634  -8.167  0.00  0.00           H  
ATOM   1504 CB  LVAL   105     -13.270   5.761  -8.396  0.00  0.00           C  
ATOM   1505 HB  LVAL   105     -12.946   6.518  -9.107  0.00  0.00           H  
ATOM   1506 CG1 LVAL   105     -14.767   5.978  -8.136  0.00  0.00           C  
ATOM   1507 HG11LVAL   105     -15.130   5.257  -7.403  0.00  0.00           H  
ATOM   1508 HG12LVAL   105     -14.924   6.988  -7.757  0.00  0.00           H  
ATOM   1509 HG13LVAL   105     -15.336   5.884  -9.060  0.00  0.00           H  
ATOM   1510 CG2 LVAL   105     -12.518   5.988  -7.079  0.00  0.00           C  
ATOM   1511 HG21LVAL   105     -11.445   5.874  -7.228  0.00  0.00           H  
ATOM   1512 HG22LVAL   105     -12.701   7.001  -6.721  0.00  0.00           H  
ATOM   1513 HG23LVAL   105     -12.855   5.277  -6.323  0.00  0.00           H  
ATOM   1514 C   LVAL   105     -13.875   3.982 -10.112  0.00  0.00           C  
ATOM   1515 O   LVAL   105     -14.719   3.102  -9.952  0.00  0.00           O  
ATOM   1516 N   LSER   106     -13.694   4.580 -11.292  0.00  0.00           N  
ATOM   1517 H   LSER   106     -12.967   5.287 -11.350  0.00  0.00           H  
ATOM   1518 CA  LSER   106     -14.499   4.322 -12.496  0.00  0.00           C  
ATOM   1519 HA  LSER   106     -15.537   4.578 -12.282  0.00  0.00           H  
ATOM   1520 CB  LSER   106     -14.000   5.248 -13.616  0.00  0.00           C  
ATOM   1521 HB2 LSER   106     -14.007   6.280 -13.260  0.00  0.00           H  
ATOM   1522 HB3 LSER   106     -12.974   4.979 -13.870  0.00  0.00           H  
ATOM   1523 OG  LSER   106     -14.801   5.160 -14.781  0.00  0.00           O  
ATOM   1524 HG  LSER   106     -15.406   5.922 -14.784  0.00  0.00           H  
ATOM   1525 C   LSER   106     -14.455   2.844 -12.929  0.00  0.00           C  
ATOM   1526 O   LSER   106     -15.476   2.282 -13.336  0.00  0.00           O  
ATOM   1527 N   LARG   107     -13.301   2.178 -12.780  0.00  0.00           N  
ATOM   1528 H   LARG   107     -12.495   2.718 -12.470  0.00  0.00           H  
ATOM   1529 CA  LARG   107     -13.104   0.739 -13.047  0.00  0.00           C  
ATOM   1530 HA  LARG   107     -13.583   0.481 -13.991  0.00  0.00           H  
ATOM   1531 CB  LARG   107     -11.593   0.454 -13.153  0.00  0.00           C  
ATOM   1532 HB2 LARG   107     -11.101   0.845 -12.262  0.00  0.00           H  
ATOM   1533 HB3 LARG   107     -11.426  -0.623 -13.179  0.00  0.00           H  
ATOM   1534 CG  LARG   107     -10.937   1.097 -14.391  0.00  0.00           C  
ATOM   1535 HG2 LARG   107     -11.286   2.121 -14.506  0.00  0.00           H  
ATOM   1536 HG3 LARG   107      -9.859   1.130 -14.236  0.00  0.00           H  
ATOM   1537 CD  LARG   107     -11.224   0.349 -15.696  0.00  0.00           C  
ATOM   1538 HD2 LARG   107     -12.274   0.063 -15.724  0.00  0.00           H  
ATOM   1539 HD3 LARG   107     -11.046   1.016 -16.536  0.00  0.00           H  
ATOM   1540 NE  LARG   107     -10.374  -0.845 -15.817  0.00  0.00           N  
ATOM   1541 HE  LARG   107     -10.675  -1.673 -15.319  0.00  0.00           H  
ATOM   1542 CZ  LARG   107      -9.147  -0.903 -16.302  0.00  0.00           C  
ATOM   1543 NH1 LARG   107      -8.568   0.085 -16.931  0.00  0.00           N  
ATOM   1544 HH11LARG   107      -9.079   0.933 -17.156  0.00  0.00           H  
ATOM   1545 HH12LARG   107      -7.603   0.010 -17.221  0.00  0.00           H  
ATOM   1546 NH2 LARG   107      -8.487  -2.005 -16.127  0.00  0.00           N  
ATOM   1547 HH21LARG   107      -8.903  -2.753 -15.596  0.00  0.00           H  
ATOM   1548 HH22LARG   107      -7.507  -2.072 -16.397  0.00  0.00           H  
ATOM   1549 C   LARG   107     -13.767  -0.155 -11.993  0.00  0.00           C  
ATOM   1550 O   LARG   107     -14.462  -1.106 -12.346  0.00  0.00           O  
ATOM   1551 N   LLEU   108     -13.625   0.160 -10.704  0.00  0.00           N  
ATOM   1552 H   LLEU   108     -13.035   0.950 -10.461  0.00  0.00           H  
ATOM   1553 CA  LLEU   108     -14.306  -0.574  -9.625  0.00  0.00           C  
ATOM   1554 HA  LLEU   108     -14.093  -1.637  -9.739  0.00  0.00           H  
ATOM   1555 CB  LLEU   108     -13.746  -0.105  -8.271  0.00  0.00           C  
ATOM   1556 HB2 LLEU   108     -13.757   0.985  -8.264  0.00  0.00           H  
ATOM   1557 HB3 LLEU   108     -14.394  -0.451  -7.464  0.00  0.00           H  
ATOM   1558 CG  LLEU   108     -12.309  -0.602  -8.002  0.00  0.00           C  
ATOM   1559 HG  LLEU   108     -11.707  -0.490  -8.902  0.00  0.00           H  
ATOM   1560 CD1 LLEU   108     -11.655   0.217  -6.892  0.00  0.00           C  
ATOM   1561 HD11LLEU   108     -12.247   0.146  -5.981  0.00  0.00           H  
ATOM   1562 HD12LLEU   108     -10.647  -0.151  -6.699  0.00  0.00           H  
ATOM   1563 HD13LLEU   108     -11.589   1.260  -7.198  0.00  0.00           H  
ATOM   1564 CD2 LLEU   108     -12.282  -2.074  -7.580  0.00  0.00           C  
ATOM   1565 HD21LLEU   108     -11.253  -2.385  -7.403  0.00  0.00           H  
ATOM   1566 HD22LLEU   108     -12.857  -2.209  -6.662  0.00  0.00           H  
ATOM   1567 HD23LLEU   108     -12.702  -2.701  -8.362  0.00  0.00           H  
ATOM   1568 C   LLEU   108     -15.839  -0.435  -9.717  0.00  0.00           C  
ATOM   1569 O   LLEU   108     -16.551  -1.431  -9.560  0.00  0.00           O  
ATOM   1570 N   LLYS   109     -16.347   0.748 -10.096  0.00  0.00           N  
ATOM   1571 H   LLYS   109     -15.708   1.537 -10.163  0.00  0.00           H  
ATOM   1572 CA  LLYS   109     -17.763   0.965 -10.445  0.00  0.00           C  
ATOM   1573 HA  LLYS   109     -18.375   0.681  -9.589  0.00  0.00           H  
ATOM   1574 CB  LLYS   109     -18.029   2.449 -10.760  0.00  0.00           C  
ATOM   1575 HB2 LLYS   109     -17.281   2.830 -11.456  0.00  0.00           H  
ATOM   1576 HB3 LLYS   109     -19.012   2.536 -11.230  0.00  0.00           H  
ATOM   1577 CG  LLYS   109     -18.034   3.298  -9.486  0.00  0.00           C  
ATOM   1578 HG2 LLYS   109     -18.758   2.873  -8.799  0.00  0.00           H  
ATOM   1579 HG3 LLYS   109     -17.054   3.273  -9.016  0.00  0.00           H  
ATOM   1580 CD  LLYS   109     -18.419   4.752  -9.760  0.00  0.00           C  
ATOM   1581 HD2 LLYS   109     -17.680   5.215 -10.417  0.00  0.00           H  
ATOM   1582 HD3 LLYS   109     -19.399   4.780 -10.242  0.00  0.00           H  
ATOM   1583 CE  LLYS   109     -18.480   5.504  -8.428  0.00  0.00           C  
ATOM   1584 HE2 LLYS   109     -19.158   4.974  -7.751  0.00  0.00           H  
ATOM   1585 HE3 LLYS   109     -17.485   5.515  -7.975  0.00  0.00           H  
ATOM   1586 NZ  LLYS   109     -18.962   6.885  -8.625  0.00  0.00           N  
ATOM   1587 HZ1 LLYS   109     -18.973   7.400  -7.749  0.00  0.00           H  
ATOM   1588 HZ2 LLYS   109     -18.368   7.407  -9.272  0.00  0.00           H  
ATOM   1589 HZ3 LLYS   109     -19.913   6.884  -8.984  0.00  0.00           H  
ATOM   1590 C   LLYS   109     -18.207   0.088 -11.616  0.00  0.00           C  
ATOM   1591 O   LLYS   109     -19.210  -0.624 -11.510  0.00  0.00           O  
ATOM   1592 N   LALA   110     -17.425   0.056 -12.697  0.00  0.00           N  
ATOM   1593 H   LALA   110     -16.636   0.690 -12.737  0.00  0.00           H  
ATOM   1594 CA  LALA   110     -17.696  -0.787 -13.862  0.00  0.00           C  
ATOM   1595 HA  LALA   110     -18.695  -0.543 -14.227  0.00  0.00           H  
ATOM   1596 CB  LALA   110     -16.692  -0.429 -14.966  0.00  0.00           C  
ATOM   1597 HB1 LALA   110     -15.676  -0.650 -14.640  0.00  0.00           H  
ATOM   1598 HB2 LALA   110     -16.910  -1.005 -15.866  0.00  0.00           H  
ATOM   1599 HB3 LALA   110     -16.770   0.632 -15.207  0.00  0.00           H  
ATOM   1600 C   LALA   110     -17.683  -2.300 -13.550  0.00  0.00           C  
ATOM   1601 O   LALA   110     -18.374  -3.052 -14.237  0.00  0.00           O  
ATOM   1602 N   LALA   111     -16.947  -2.752 -12.526  0.00  0.00           N  
ATOM   1603 H   LALA   111     -16.319  -2.096 -12.073  0.00  0.00           H  
ATOM   1604 CA  LALA   111     -16.967  -4.132 -12.019  0.00  0.00           C  
ATOM   1605 HA  LALA   111     -17.129  -4.808 -12.860  0.00  0.00           H  
ATOM   1606 CB  LALA   111     -15.588  -4.443 -11.433  0.00  0.00           C  
ATOM   1607 HB1 LALA   111     -15.557  -5.479 -11.095  0.00  0.00           H  
ATOM   1608 HB2 LALA   111     -14.829  -4.301 -12.201  0.00  0.00           H  
ATOM   1609 HB3 LALA   111     -15.382  -3.784 -10.588  0.00  0.00           H  
ATOM   1610 C   LALA   111     -18.087  -4.432 -10.993  0.00  0.00           C  
ATOM   1611 O   LALA   111     -18.279  -5.596 -10.628  0.00  0.00           O  
ATOM   1612 N   LGLY   112     -18.829  -3.412 -10.547  0.00  0.00           N  
ATOM   1613 H   LGLY   112     -18.598  -2.484 -10.879  0.00  0.00           H  
ATOM   1614 CA  LGLY   112     -20.028  -3.538  -9.709  0.00  0.00           C  
ATOM   1615 HA2 LGLY   112     -20.763  -2.820 -10.068  0.00  0.00           H  
ATOM   1616 HA3 LGLY   112     -20.452  -4.533  -9.837  0.00  0.00           H  
ATOM   1617 C   LGLY   112     -19.856  -3.276  -8.206  0.00  0.00           C  
ATOM   1618 O   LGLY   112     -20.830  -3.441  -7.469  0.00  0.00           O  
ATOM   1619 N   LALA   113     -18.674  -2.846  -7.749  0.00  0.00           N  
ATOM   1620 H   LALA   113     -17.932  -2.661  -8.411  0.00  0.00           H  
ATOM   1621 CA  LALA   113     -18.432  -2.487  -6.344  0.00  0.00           C  
ATOM   1622 HA  LALA   113     -18.731  -3.326  -5.713  0.00  0.00           H  
ATOM   1623 CB  LALA   113     -16.930  -2.247  -6.148  0.00  0.00           C  
ATOM   1624 HB1 LALA   113     -16.721  -2.089  -5.088  0.00  0.00           H  
ATOM   1625 HB2 LALA   113     -16.363  -3.109  -6.493  0.00  0.00           H  
ATOM   1626 HB3 LALA   113     -16.619  -1.363  -6.705  0.00  0.00           H  
ATOM   1627 C   LALA   113     -19.247  -1.250  -5.907  0.00  0.00           C  
ATOM   1628 O   LALA   113     -19.623  -0.433  -6.748  0.00  0.00           O  
ATOM   1629 N   LVAL   114     -19.490  -1.091  -4.603  0.00  0.00           N  
ATOM   1630 H   LVAL   114     -19.121  -1.797  -3.972  0.00  0.00           H  
ATOM   1631 CA  LVAL   114     -20.260   0.007  -3.986  0.00  0.00           C  
ATOM   1632 HA  LVAL   114     -20.621   0.680  -4.761  0.00  0.00           H  
ATOM   1633 CB  LVAL   114     -21.501  -0.554  -3.254  0.00  0.00           C  
ATOM   1634 HB  LVAL   114     -21.184  -1.345  -2.576  0.00  0.00           H  
ATOM   1635 CG1 LVAL   114     -22.251   0.498  -2.426  0.00  0.00           C  
ATOM   1636 HG11LVAL   114     -22.572   1.319  -3.067  0.00  0.00           H  
ATOM   1637 HG12LVAL   114     -23.130   0.051  -1.961  0.00  0.00           H  
ATOM   1638 HG13LVAL   114     -21.611   0.890  -1.636  0.00  0.00           H  
ATOM   1639 CG2 LVAL   114     -22.498  -1.162  -4.252  0.00  0.00           C  
ATOM   1640 HG21LVAL   114     -22.027  -1.974  -4.806  0.00  0.00           H  
ATOM   1641 HG22LVAL   114     -23.359  -1.562  -3.717  0.00  0.00           H  
ATOM   1642 HG23LVAL   114     -22.833  -0.397  -4.954  0.00  0.00           H  
ATOM   1643 C   LVAL   114     -19.355   0.816  -3.050  0.00  0.00           C  
ATOM   1644 O   LVAL   114     -18.802   0.270  -2.100  0.00  0.00           O  
ATOM   1645 N   LPHE   115     -19.194   2.116  -3.291  0.00  0.00           N  
ATOM   1646 H   LPHE   115     -19.778   2.536  -4.004  0.00  0.00           H  
ATOM   1647 CA  LPHE   115     -18.384   3.012  -2.460  0.00  0.00           C  
ATOM   1648 HA  LPHE   115     -17.582   2.435  -2.000  0.00  0.00           H  
ATOM   1649 CB  LPHE   115     -17.724   4.089  -3.330  0.00  0.00           C  
ATOM   1650 HB2 LPHE   115     -18.475   4.560  -3.966  0.00  0.00           H  
ATOM   1651 HB3 LPHE   115     -17.321   4.865  -2.676  0.00  0.00           H  
ATOM   1652 CG  LPHE   115     -16.588   3.555  -4.180  0.00  0.00           C  
ATOM   1653 CD1 LPHE   115     -16.809   3.169  -5.517  0.00  0.00           C  
ATOM   1654 HD1 LPHE   115     -17.796   3.257  -5.947  0.00  0.00           H  
ATOM   1655 CE1 LPHE   115     -15.749   2.650  -6.284  0.00  0.00           C  
ATOM   1656 HE1 LPHE   115     -15.917   2.340  -7.304  0.00  0.00           H  
ATOM   1657 CZ  LPHE   115     -14.471   2.520  -5.715  0.00  0.00           C  
ATOM   1658 HZ  LPHE   115     -13.655   2.123  -6.295  0.00  0.00           H  
ATOM   1659 CE2 LPHE   115     -14.252   2.890  -4.380  0.00  0.00           C  
ATOM   1660 HE2 LPHE   115     -13.276   2.758  -3.939  0.00  0.00           H  
ATOM   1661 CD2 LPHE   115     -15.307   3.410  -3.613  0.00  0.00           C  
ATOM   1662 HD2 LPHE   115     -15.134   3.690  -2.583  0.00  0.00           H  
ATOM   1663 C   LPHE   115     -19.218   3.638  -1.337  0.00  0.00           C  
ATOM   1664 O   LPHE   115     -20.160   4.380  -1.595  0.00  0.00           O  
ATOM   1665 N   LLEU   116     -18.842   3.361  -0.088  0.00  0.00           N  
ATOM   1666 H   LLEU   116     -18.071   2.709   0.026  0.00  0.00           H  
ATOM   1667 CA  LLEU   116     -19.465   3.885   1.135  0.00  0.00           C  
ATOM   1668 HA  LLEU   116     -20.549   3.901   1.023  0.00  0.00           H  
ATOM   1669 CB  LLEU   116     -19.073   2.963   2.304  0.00  0.00           C  
ATOM   1670 HB2 LLEU   116     -17.990   3.021   2.408  0.00  0.00           H  
ATOM   1671 HB3 LLEU   116     -19.505   3.358   3.225  0.00  0.00           H  
ATOM   1672 CG  LLEU   116     -19.465   1.481   2.177  0.00  0.00           C  
ATOM   1673 HG  LLEU   116     -19.210   1.096   1.191  0.00  0.00           H  
ATOM   1674 CD1 LLEU   116     -18.656   0.702   3.213  0.00  0.00           C  
ATOM   1675 HD11LLEU   116     -18.915  -0.351   3.183  0.00  0.00           H  
ATOM   1676 HD12LLEU   116     -17.595   0.800   2.986  0.00  0.00           H  
ATOM   1677 HD13LLEU   116     -18.845   1.099   4.211  0.00  0.00           H  
ATOM   1678 CD2 LLEU   116     -20.959   1.268   2.423  0.00  0.00           C  
ATOM   1679 HD21LLEU   116     -21.234   1.627   3.415  0.00  0.00           H  
ATOM   1680 HD22LLEU   116     -21.535   1.810   1.674  0.00  0.00           H  
ATOM   1681 HD23LLEU   116     -21.199   0.209   2.345  0.00  0.00           H  
ATOM   1682 C   LLEU   116     -19.002   5.305   1.505  0.00  0.00           C  
ATOM   1683 O   LLEU   116     -19.663   5.986   2.286  0.00  0.00           O  
ATOM   1684 N   LGLY   117     -17.820   5.711   1.040  0.00  0.00           N  
ATOM   1685 H   LGLY   117     -17.331   5.114   0.390  0.00  0.00           H  
ATOM   1686 CA  LGLY   117     -17.082   6.848   1.586  0.00  0.00           C  
ATOM   1687 HA2 LGLY   117     -17.422   7.773   1.120  0.00  0.00           H  
ATOM   1688 HA3 LGLY   117     -17.279   6.907   2.655  0.00  0.00           H  
ATOM   1689 C   LGLY   117     -15.572   6.717   1.381  0.00  0.00           C  
ATOM   1690 O   LGLY   117     -15.119   5.937   0.536  0.00  0.00           O  
ATOM   1691 N   LLYS   118     -14.789   7.473   2.160  0.00  0.00           N  
ATOM   1692 H   LLYS   118     -15.234   8.003   2.907  0.00  0.00           H  
ATOM   1693 CA  LLYS   118     -13.330   7.598   2.000  0.00  0.00           C  
ATOM   1694 HA  LLYS   118     -13.006   6.752   1.401  0.00  0.00           H  
ATOM   1695 CB  LLYS   118     -12.946   8.884   1.237  0.00  0.00           C  
ATOM   1696 HB2 LLYS   118     -12.989   9.730   1.919  0.00  0.00           H  
ATOM   1697 HB3 LLYS   118     -11.909   8.788   0.920  0.00  0.00           H  
ATOM   1698 CG  LLYS   118     -13.825   9.189   0.005  0.00  0.00           C  
ATOM   1699 HG2 LLYS   118     -13.765   8.358  -0.698  0.00  0.00           H  
ATOM   1700 HG3 LLYS   118     -14.860   9.301   0.324  0.00  0.00           H  
ATOM   1701 CD  LLYS   118     -13.430  10.491  -0.702  0.00  0.00           C  
ATOM   1702 HD2 LLYS   118     -14.200  10.753  -1.427  0.00  0.00           H  
ATOM   1703 HD3 LLYS   118     -13.363  11.293   0.036  0.00  0.00           H  
ATOM   1704 CE  LLYS   118     -12.102  10.343  -1.440  0.00  0.00           C  
ATOM   1705 HE2 LLYS   118     -11.380   9.865  -0.784  0.00  0.00           H  
ATOM   1706 HE3 LLYS   118     -12.230   9.687  -2.307  0.00  0.00           H  
ATOM   1707 NZ  LLYS   118     -11.586  11.654  -1.882  0.00  0.00           N  
ATOM   1708 HZ1 LLYS   118     -12.089  11.986  -2.697  0.00  0.00           H  
ATOM   1709 HZ2 LLYS   118     -11.653  12.382  -1.177  0.00  0.00           H  
ATOM   1710 HZ3 LLYS   118     -10.609  11.572  -2.165  0.00  0.00           H  
ATOM   1711 C   LLYS   118     -12.579   7.497   3.332  0.00  0.00           C  
ATOM   1712 O   LLYS   118     -13.088   7.936   4.365  0.00  0.00           O  
ATOM   1713 N   LSER   119     -11.375   6.922   3.301  0.00  0.00           N  
ATOM   1714 H   LSER   119     -11.012   6.624   2.401  0.00  0.00           H  
ATOM   1715 CA  LSER   119     -10.570   6.614   4.493  0.00  0.00           C  
ATOM   1716 HA  LSER   119     -11.221   6.709   5.357  0.00  0.00           H  
ATOM   1717 CB  LSER   119     -10.115   5.153   4.465  0.00  0.00           C  
ATOM   1718 HB2 LSER   119      -9.630   4.912   5.409  0.00  0.00           H  
ATOM   1719 HB3 LSER   119     -10.985   4.504   4.350  0.00  0.00           H  
ATOM   1720 OG  LSER   119      -9.216   4.925   3.403  0.00  0.00           O  
ATOM   1721 HG  LSER   119      -9.630   4.236   2.821  0.00  0.00           H  
ATOM   1722 C   LSER   119      -9.386   7.572   4.715  0.00  0.00           C  
ATOM   1723 O   LSER   119      -8.798   8.104   3.771  0.00  0.00           O  
ATOM   1724 N   LASN   120      -9.053   7.802   5.990  0.00  0.00           N  
ATOM   1725 H   LASN   120      -9.601   7.325   6.697  0.00  0.00           H  
ATOM   1726 CA  LASN   120      -8.159   8.867   6.463  0.00  0.00           C  
ATOM   1727 HA  LASN   120      -8.486   9.792   5.985  0.00  0.00           H  
ATOM   1728 CB  LASN   120      -8.346   9.004   7.982  0.00  0.00           C  
ATOM   1729 HB2 LASN   120      -9.394   8.899   8.244  0.00  0.00           H  
ATOM   1730 HB3 LASN   120      -7.802   8.196   8.460  0.00  0.00           H  
ATOM   1731 CG  LASN   120      -7.873  10.346   8.518  0.00  0.00           C  
ATOM   1732 OD1 LASN   120      -7.987  11.362   7.851  0.00  0.00           O  
ATOM   1733 ND2 LASN   120      -7.294  10.393   9.693  0.00  0.00           N  
ATOM   1734 HD21LASN   120      -7.020  11.287  10.079  0.00  0.00           H  
ATOM   1735 HD22LASN   120      -7.161   9.532  10.211  0.00  0.00           H  
ATOM   1736 C   LASN   120      -6.665   8.680   6.127  0.00  0.00           C  
ATOM   1737 O   LASN   120      -6.197   7.564   5.892  0.00  0.00           O  
ATOM   1738 N   LILE   121      -5.922   9.794   6.152  0.00  0.00           N  
ATOM   1739 H   LILE   121      -6.381  10.644   6.457  0.00  0.00           H  
ATOM   1740 CA  LILE   121      -4.549   9.947   5.637  0.00  0.00           C  
ATOM   1741 HA  LILE   121      -4.065   8.972   5.695  0.00  0.00           H  
ATOM   1742 CB  LILE   121      -4.580  10.377   4.145  0.00  0.00           C  
ATOM   1743 HB  LILE   121      -3.550  10.315   3.801  0.00  0.00           H  
ATOM   1744 CG2 LILE   121      -5.355   9.392   3.254  0.00  0.00           C  
ATOM   1745 HG21LILE   121      -6.426   9.446   3.442  0.00  0.00           H  
ATOM   1746 HG22LILE   121      -5.171   9.618   2.204  0.00  0.00           H  
ATOM   1747 HG23LILE   121      -5.014   8.377   3.458  0.00  0.00           H  
ATOM   1748 CG1 LILE   121      -5.034  11.834   3.861  0.00  0.00           C  
ATOM   1749 HG12LILE   121      -4.290  12.525   4.258  0.00  0.00           H  
ATOM   1750 HG13LILE   121      -5.049  11.978   2.780  0.00  0.00           H  
ATOM   1751 CD1 LILE   121      -6.407  12.252   4.412  0.00  0.00           C  
ATOM   1752 HD11LILE   121      -6.742  13.157   3.908  0.00  0.00           H  
ATOM   1753 HD12LILE   121      -7.147  11.471   4.247  0.00  0.00           H  
ATOM   1754 HD13LILE   121      -6.338  12.454   5.479  0.00  0.00           H  
ATOM   1755 C   LILE   121      -3.714  10.958   6.464  0.00  0.00           C  
ATOM   1756 O   LILE   121      -4.288  11.826   7.126  0.00  0.00           O  
ATOM   1757 N   LPRO   122      -2.367  10.928   6.407  0.00  0.00           N  
ATOM   1758 CD  LPRO   122      -1.552   9.888   5.826  0.00  0.00           C  
ATOM   1759 HD2 LPRO   122      -1.480  10.074   4.758  0.00  0.00           H  
ATOM   1760 HD3 LPRO   122      -1.964   8.898   6.025  0.00  0.00           H  
ATOM   1761 CG  LPRO   122      -0.172  10.019   6.463  0.00  0.00           C  
ATOM   1762 HG2 LPRO   122       0.617   9.741   5.765  0.00  0.00           H  
ATOM   1763 HG3 LPRO   122      -0.120   9.390   7.349  0.00  0.00           H  
ATOM   1764 CB  LPRO   122      -0.067  11.494   6.849  0.00  0.00           C  
ATOM   1765 HB2 LPRO   122       0.528  12.019   6.100  0.00  0.00           H  
ATOM   1766 HB3 LPRO   122       0.395  11.613   7.828  0.00  0.00           H  
ATOM   1767 CA  LPRO   122      -1.508  12.019   6.869  0.00  0.00           C  
ATOM   1768 HA  LPRO   122      -1.782  12.272   7.889  0.00  0.00           H  
ATOM   1769 C   LPRO   122      -1.627  13.255   5.966  0.00  0.00           C  
ATOM   1770 O   LPRO   122      -1.709  13.118   4.740  0.00  0.00           O  
ATOM   1771 N   LVAL   123      -1.556  14.465   6.532  0.00  0.00           N  
ATOM   1772 H   LVAL   123      -1.462  14.509   7.543  0.00  0.00           H  
ATOM   1773 CA  LVAL   123      -1.648  15.724   5.761  0.00  0.00           C  
ATOM   1774 HA  LVAL   123      -2.607  15.701   5.246  0.00  0.00           H  
ATOM   1775 CB  LVAL   123      -1.690  16.959   6.682  0.00  0.00           C  
ATOM   1776 HB  LVAL   123      -2.544  16.828   7.337  0.00  0.00           H  
ATOM   1777 CG1 LVAL   123      -0.471  17.157   7.587  0.00  0.00           C  
ATOM   1778 HG11LVAL   123      -0.299  16.258   8.179  0.00  0.00           H  
ATOM   1779 HG12LVAL   123       0.420  17.387   7.006  0.00  0.00           H  
ATOM   1780 HG13LVAL   123      -0.663  17.981   8.273  0.00  0.00           H  
ATOM   1781 CG2 LVAL   123      -1.916  18.245   5.882  0.00  0.00           C  
ATOM   1782 HG21LVAL   123      -2.107  19.075   6.562  0.00  0.00           H  
ATOM   1783 HG22LVAL   123      -1.041  18.480   5.275  0.00  0.00           H  
ATOM   1784 HG23LVAL   123      -2.777  18.124   5.227  0.00  0.00           H  
ATOM   1785 C   LVAL   123      -0.556  15.827   4.687  0.00  0.00           C  
ATOM   1786 O   LVAL   123       0.634  15.878   4.986  0.00  0.00           O  
ATOM   1787 N   LGLY   124      -0.939  15.823   3.408  0.00  0.00           N  
ATOM   1788 H   LGLY   124      -1.939  15.820   3.216  0.00  0.00           H  
ATOM   1789 CA  LGLY   124      -0.001  15.777   2.277  0.00  0.00           C  
ATOM   1790 HA2 LGLY   124      -0.543  16.032   1.369  0.00  0.00           H  
ATOM   1791 HA3 LGLY   124       0.784  16.521   2.424  0.00  0.00           H  
ATOM   1792 C   LGLY   124       0.663  14.412   2.045  0.00  0.00           C  
ATOM   1793 O   LGLY   124       1.619  14.326   1.279  0.00  0.00           O  
ATOM   1794 N   LLEU   125       0.155  13.345   2.676  0.00  0.00           N  
ATOM   1795 H   LLEU   125      -0.618  13.511   3.312  0.00  0.00           H  
ATOM   1796 CA  HLEU   125       0.585  11.943   2.531  0.00  0.00           C  
ATOM   1797 HA  HLEU   125      -0.060  11.343   3.181  0.00  0.00           H  
ATOM   1798 CB  LLEU   125       0.351  11.422   1.088  0.00  0.00           C  
ATOM   1799 HB2 LLEU   125       1.077  11.906   0.433  0.00  0.00           H  
ATOM   1800 HB3 LLEU   125       0.574  10.356   1.059  0.00  0.00           H  
ATOM   1801 CG  LLEU   125      -1.046  11.628   0.472  0.00  0.00           C  
ATOM   1802 HG  LLEU   125      -1.277  12.692   0.442  0.00  0.00           H  
ATOM   1803 CD1 LLEU   125      -1.051  11.092  -0.963  0.00  0.00           C  
ATOM   1804 HD11LLEU   125      -0.275  11.586  -1.547  0.00  0.00           H  
ATOM   1805 HD12LLEU   125      -0.870  10.016  -0.969  0.00  0.00           H  
ATOM   1806 HD13LLEU   125      -2.014  11.305  -1.424  0.00  0.00           H  
ATOM   1807 CD2 LLEU   125      -2.149  10.907   1.252  0.00  0.00           C  
ATOM   1808 HD21LLEU   125      -3.111  11.066   0.767  0.00  0.00           H  
ATOM   1809 HD22LLEU   125      -1.948   9.837   1.283  0.00  0.00           H  
ATOM   1810 HD23LLEU   125      -2.206  11.302   2.264  0.00  0.00           H  
ATOM   1811 C   HLEU   125       2.004  11.561   2.952  0.00  0.00           C  
ATOM   1812 O   HLEU   125       2.317  10.366   2.996  0.00  0.00           O  
ATOM   1813 N   HALA   126       2.874  12.536   3.305  0.00  0.00           N  
ATOM   1814 H   HALA   126       2.661  13.514   3.152  0.00  0.00           H  
ATOM   1815 CA  LALA   126       4.307  12.278   3.475  0.00  0.00           C  
ATOM   1816 HA  LALA   126       4.620  11.574   2.701  0.00  0.00           H  
ATOM   1817 CB  LALA   126       5.026  13.611   3.208  0.00  0.00           C  
ATOM   1818 HB1 LALA   126       4.751  14.344   3.968  0.00  0.00           H  
ATOM   1819 HB2 LALA   126       6.106  13.463   3.236  0.00  0.00           H  
ATOM   1820 HB3 LALA   126       4.746  14.000   2.227  0.00  0.00           H  
ATOM   1821 C   LALA   126       4.711  11.637   4.833  0.00  0.00           C  
ATOM   1822 O   LALA   126       5.676  12.093   5.445  0.00  0.00           O  
ATOM   1823 N   LASP   127       3.991  10.637   5.366  0.00  0.00           N  
ATOM   1824 H   LASP   127       3.264  10.198   4.810  0.00  0.00           H  
ATOM   1825 CA  LASP   127       4.253  10.108   6.719  0.00  0.00           C  
ATOM   1826 HA  LASP   127       5.336  10.095   6.862  0.00  0.00           H  
ATOM   1827 CB  LASP   127       3.647  11.071   7.762  0.00  0.00           C  
ATOM   1828 HB2 LASP   127       3.723  12.098   7.400  0.00  0.00           H  
ATOM   1829 HB3 LASP   127       2.589  10.841   7.883  0.00  0.00           H  
ATOM   1830 CG  LASP   127       4.325  11.021   9.134  0.00  0.00           C  
ATOM   1831 OD1 LASP   127       5.151  10.123   9.407  0.00  0.00           O  
ATOM   1832 OD2 LASP   127       4.054  11.919   9.959  0.00  0.00           O  
ATOM   1833 C   LASP   127       3.751   8.669   6.965  0.00  0.00           C  
ATOM   1834 O   LASP   127       2.783   8.212   6.357  0.00  0.00           O  
ATOM   1835 N   LTRP   128       4.393   7.984   7.915  0.00  0.00           N  
ATOM   1836 H   LTRP   128       5.100   8.513   8.421  0.00  0.00           H  
ATOM   1837 CA  LTRP   128       4.072   6.655   8.457  0.00  0.00           C  
ATOM   1838 HA  LTRP   128       3.550   6.086   7.688  0.00  0.00           H  
ATOM   1839 CB  LTRP   128       5.384   5.929   8.791  0.00  0.00           C  
ATOM   1840 HB2 LTRP   128       5.901   6.518   9.548  0.00  0.00           H  
ATOM   1841 HB3 LTRP   128       5.151   4.955   9.223  0.00  0.00           H  
ATOM   1842 CG  LTRP   128       6.351   5.687   7.675  0.00  0.00           C  
ATOM   1843 CD1 LTRP   128       6.040   5.441   6.382  0.00  0.00           C  
ATOM   1844 HD1 LTRP   128       5.035   5.407   5.971  0.00  0.00           H  
ATOM   1845 NE1 LTRP   128       7.201   5.291   5.652  0.00  0.00           N  
ATOM   1846 HE1 LTRP   128       7.216   5.144   4.643  0.00  0.00           H  
ATOM   1847 CE2 LTRP   128       8.322   5.392   6.444  0.00  0.00           C  
ATOM   1848 CZ2 LTRP   128       9.695   5.319   6.174  0.00  0.00           C  
ATOM   1849 HZ2 LTRP   128      10.035   5.174   5.161  0.00  0.00           H  
ATOM   1850 CH2 LTRP   128      10.608   5.424   7.237  0.00  0.00           C  
ATOM   1851 HH2 LTRP   128      11.672   5.351   7.054  0.00  0.00           H  
ATOM   1852 CZ3 LTRP   128      10.134   5.610   8.548  0.00  0.00           C  
ATOM   1853 HZ3 LTRP   128      10.841   5.672   9.365  0.00  0.00           H  
ATOM   1854 CE3 LTRP   128       8.752   5.710   8.803  0.00  0.00           C  
ATOM   1855 HE3 LTRP   128       8.401   5.853   9.814  0.00  0.00           H  
ATOM   1856 CD2 LTRP   128       7.809   5.608   7.756  0.00  0.00           C  
ATOM   1857 C   LTRP   128       3.143   6.698   9.693  0.00  0.00           C  
ATOM   1858 O   LTRP   128       3.074   5.731  10.456  0.00  0.00           O  
ATOM   1859 N   LGLN   129       2.423   7.799   9.916  0.00  0.00           N  
ATOM   1860 H   LGLN   129       2.543   8.585   9.293  0.00  0.00           H  
ATOM   1861 CA  LGLN   129       1.336   7.883  10.899  0.00  0.00           C  
ATOM   1862 HA  LGLN   129       0.898   6.890  11.003  0.00  0.00           H  
ATOM   1863 CB  LGLN   129       1.874   8.285  12.286  0.00  0.00           C  
ATOM   1864 HB2 LGLN   129       1.131   8.013  13.034  0.00  0.00           H  
ATOM   1865 HB3 LGLN   129       2.770   7.698  12.491  0.00  0.00           H  
ATOM   1866 CG  LGLN   129       2.207   9.777  12.442  0.00  0.00           C  
ATOM   1867 HG2 LGLN   129       2.864  10.084  11.630  0.00  0.00           H  
ATOM   1868 HG3 LGLN   129       1.290  10.362  12.379  0.00  0.00           H  
ATOM   1869 CD  LGLN   129       2.897  10.119  13.761  0.00  0.00           C  
ATOM   1870 OE1 LGLN   129       3.258   9.273  14.575  0.00  0.00           O  
ATOM   1871 NE2 LGLN   129       3.146  11.382  14.004  0.00  0.00           N  
ATOM   1872 HE21LGLN   129       3.770  11.615  14.767  0.00  0.00           H  
ATOM   1873 HE22LGLN   129       2.914  12.094  13.313  0.00  0.00           H  
ATOM   1874 C   LGLN   129       0.227   8.798  10.367  0.00  0.00           C  
ATOM   1875 O   LGLN   129       0.503   9.853   9.795  0.00  0.00           O  
ATOM   1876 N   LSER   130      -1.030   8.371  10.483  0.00  0.00           N  
ATOM   1877 H   LSER   130      -1.210   7.547  11.046  0.00  0.00           H  
ATOM   1878 CA  LSER   130      -2.149   8.989   9.761  0.00  0.00           C  
ATOM   1879 HA  LSER   130      -1.762   9.505   8.884  0.00  0.00           H  
ATOM   1880 CB  LSER   130      -3.097   7.914   9.225  0.00  0.00           C  
ATOM   1881 HB2 LSER   130      -3.412   7.254  10.033  0.00  0.00           H  
ATOM   1882 HB3 LSER   130      -3.974   8.388   8.782  0.00  0.00           H  
ATOM   1883 OG  LSER   130      -2.417   7.171   8.226  0.00  0.00           O  
ATOM   1884 HG  LSER   130      -1.736   6.621   8.661  0.00  0.00           H  
ATOM   1885 C   LSER   130      -2.854  10.051  10.602  0.00  0.00           C  
ATOM   1886 O   LSER   130      -3.841   9.776  11.283  0.00  0.00           O  
ATOM   1887 N   LVAL   131      -2.338  11.282  10.541  0.00  0.00           N  
ATOM   1888 H   LVAL   131      -1.480  11.407  10.018  0.00  0.00           H  
ATOM   1889 CA  LVAL   131      -2.873  12.457  11.245  0.00  0.00           C  
ATOM   1890 HA  LVAL   131      -3.903  12.238  11.524  0.00  0.00           H  
ATOM   1891 CB  LVAL   131      -2.093  12.714  12.550  0.00  0.00           C  
ATOM   1892 HB  LVAL   131      -2.123  11.795  13.135  0.00  0.00           H  
ATOM   1893 CG1 LVAL   131      -0.621  13.081  12.311  0.00  0.00           C  
ATOM   1894 HG11LVAL   131      -0.125  12.299  11.737  0.00  0.00           H  
ATOM   1895 HG12LVAL   131      -0.539  14.024  11.773  0.00  0.00           H  
ATOM   1896 HG13LVAL   131      -0.104  13.182  13.264  0.00  0.00           H  
ATOM   1897 CG2 LVAL   131      -2.743  13.822  13.389  0.00  0.00           C  
ATOM   1898 HG21LVAL   131      -3.805  13.618  13.522  0.00  0.00           H  
ATOM   1899 HG22LVAL   131      -2.270  13.858  14.370  0.00  0.00           H  
ATOM   1900 HG23LVAL   131      -2.619  14.793  12.909  0.00  0.00           H  
ATOM   1901 C   LVAL   131      -2.920  13.692  10.344  0.00  0.00           C  
ATOM   1902 O   LVAL   131      -2.013  13.945   9.547  0.00  0.00           O  
ATOM   1903 N   LASN   132      -3.994  14.475  10.461  0.00  0.00           N  
ATOM   1904 H   LASN   132      -4.740  14.198  11.089  0.00  0.00           H  
ATOM   1905 CA  LASN   132      -4.175  15.701   9.690  0.00  0.00           C  
ATOM   1906 HA  LASN   132      -3.194  16.164   9.574  0.00  0.00           H  
ATOM   1907 CB  LASN   132      -4.689  15.301   8.294  0.00  0.00           C  
ATOM   1908 HB2 LASN   132      -4.667  16.151   7.629  0.00  0.00           H  
ATOM   1909 HB3 LASN   132      -4.036  14.544   7.862  0.00  0.00           H  
ATOM   1910 CG  LASN   132      -6.105  14.784   8.308  0.00  0.00           C  
ATOM   1911 OD1 LASN   132      -7.049  15.542   8.430  0.00  0.00           O  
ATOM   1912 ND2 LASN   132      -6.278  13.500   8.153  0.00  0.00           N  
ATOM   1913 HD21LASN   132      -7.208  13.101   8.164  0.00  0.00           H  
ATOM   1914 HD22LASN   132      -5.484  12.893   7.981  0.00  0.00           H  
ATOM   1915 C   LASN   132      -5.081  16.726  10.421  0.00  0.00           C  
ATOM   1916 O   LASN   132      -5.825  16.352  11.337  0.00  0.00           O  
ATOM   1917 N   LPRO   133      -5.019  18.023  10.054  0.00  0.00           N  
ATOM   1918 CD  LPRO   133      -4.078  18.604   9.104  0.00  0.00           C  
ATOM   1919 HD2 LPRO   133      -4.069  18.074   8.159  0.00  0.00           H  
ATOM   1920 HD3 LPRO   133      -3.078  18.617   9.541  0.00  0.00           H  
ATOM   1921 CG  LPRO   133      -4.553  20.027   8.856  0.00  0.00           C  
ATOM   1922 HG2 LPRO   133      -5.317  20.027   8.079  0.00  0.00           H  
ATOM   1923 HG3 LPRO   133      -3.730  20.690   8.592  0.00  0.00           H  
ATOM   1924 CB  LPRO   133      -5.182  20.392  10.193  0.00  0.00           C  
ATOM   1925 HB2 LPRO   133      -5.930  21.171  10.055  0.00  0.00           H  
ATOM   1926 HB3 LPRO   133      -4.406  20.716  10.888  0.00  0.00           H  
ATOM   1927 CA  LPRO   133      -5.805  19.084  10.694  0.00  0.00           C  
ATOM   1928 HA  LPRO   133      -5.688  19.024  11.776  0.00  0.00           H  
ATOM   1929 C   LPRO   133      -7.311  19.070  10.384  0.00  0.00           C  
ATOM   1930 O   LPRO   133      -8.071  19.687  11.130  0.00  0.00           O  
ATOM   1931 N   LASN   134      -7.744  18.437   9.289  0.00  0.00           N  
ATOM   1932 H   LASN   134      -7.078  17.921   8.729  0.00  0.00           H  
ATOM   1933 CA  LASN   134      -9.138  18.446   8.833  0.00  0.00           C  
ATOM   1934 HA  LASN   134      -9.584  19.422   9.041  0.00  0.00           H  
ATOM   1935 CB  LASN   134      -9.104  18.239   7.303  0.00  0.00           C  
ATOM   1936 HB2 LASN   134      -8.421  18.962   6.861  0.00  0.00           H  
ATOM   1937 HB3 LASN   134      -8.730  17.241   7.076  0.00  0.00           H  
ATOM   1938 CG  LASN   134     -10.443  18.410   6.610  0.00  0.00           C  
ATOM   1939 OD1 LASN   134     -11.452  18.774   7.192  0.00  0.00           O  
ATOM   1940 ND2 LASN   134     -10.484  18.175   5.324  0.00  0.00           N  
ATOM   1941 HD21LASN   134     -11.406  18.220   4.898  0.00  0.00           H  
ATOM   1942 HD22LASN   134      -9.692  17.808   4.826  0.00  0.00           H  
ATOM   1943 C   LASN   134     -10.000  17.393   9.562  0.00  0.00           C  
ATOM   1944 O   LASN   134     -11.037  17.713  10.143  0.00  0.00           O  
ATOM   1945 N   LTYR   135      -9.534  16.141   9.553  0.00  0.00           N  
ATOM   1946 H   LTYR   135      -8.663  15.981   9.060  0.00  0.00           H  
ATOM   1947 CA  LTYR   135     -10.278  14.949   9.967  0.00  0.00           C  
ATOM   1948 HA  LTYR   135     -11.322  15.218  10.136  0.00  0.00           H  
ATOM   1949 CB  LTYR   135     -10.220  13.918   8.833  0.00  0.00           C  
ATOM   1950 HB2 LTYR   135      -9.208  13.515   8.801  0.00  0.00           H  
ATOM   1951 HB3 LTYR   135     -10.879  13.101   9.106  0.00  0.00           H  
ATOM   1952 CG  LTYR   135     -10.605  14.378   7.437  0.00  0.00           C  
ATOM   1953 CD1 LTYR   135     -11.883  14.916   7.186  0.00  0.00           C  
ATOM   1954 HD1 LTYR   135     -12.581  15.055   8.002  0.00  0.00           H  
ATOM   1955 CE1 LTYR   135     -12.257  15.263   5.871  0.00  0.00           C  
ATOM   1956 HE1 LTYR   135     -13.233  15.677   5.670  0.00  0.00           H  
ATOM   1957 CZ  LTYR   135     -11.356  15.068   4.802  0.00  0.00           C  
ATOM   1958 OH  LTYR   135     -11.726  15.390   3.532  0.00  0.00           O  
ATOM   1959 HH  LTYR   135     -11.075  15.061   2.877  0.00  0.00           H  
ATOM   1960 CE2 LTYR   135     -10.072  14.540   5.060  0.00  0.00           C  
ATOM   1961 HE2 LTYR   135      -9.376  14.390   4.253  0.00  0.00           H  
ATOM   1962 CD2 LTYR   135      -9.701  14.196   6.373  0.00  0.00           C  
ATOM   1963 HD2 LTYR   135      -8.727  13.768   6.559  0.00  0.00           H  
ATOM   1964 C   LTYR   135      -9.766  14.274  11.253  0.00  0.00           C  
ATOM   1965 O   LTYR   135     -10.426  13.360  11.743  0.00  0.00           O  
ATOM   1966 N   LGLY   136      -8.600  14.671  11.780  0.00  0.00           N  
ATOM   1967 H   LGLY   136      -8.075  15.383  11.292  0.00  0.00           H  
ATOM   1968 CA  LGLY   136      -8.023  14.116  13.013  0.00  0.00           C  
ATOM   1969 HA2 LGLY   136      -7.539  14.920  13.564  0.00  0.00           H  
ATOM   1970 HA3 LGLY   136      -8.827  13.736  13.646  0.00  0.00           H  
ATOM   1971 C   LGLY   136      -6.993  12.989  12.822  0.00  0.00           C  
ATOM   1972 O   LGLY   136      -6.479  12.750  11.723  0.00  0.00           O  
ATOM   1973 N   LARG   137      -6.647  12.330  13.938  0.00  0.00           N  
ATOM   1974 H   LARG   137      -7.139  12.594  14.784  0.00  0.00           H  
ATOM   1975 CA  LARG   137      -5.688  11.209  14.035  0.00  0.00           C  
ATOM   1976 HA  LARG   137      -4.959  11.279  13.228  0.00  0.00           H  
ATOM   1977 CB  LARG   137      -4.954  11.297  15.391  0.00  0.00           C  
ATOM   1978 HB2 LARG   137      -4.492  12.282  15.477  0.00  0.00           H  
ATOM   1979 HB3 LARG   137      -5.678  11.191  16.201  0.00  0.00           H  
ATOM   1980 CG  LARG   137      -3.859  10.229  15.558  0.00  0.00           C  
ATOM   1981 HG2 LARG   137      -4.275   9.227  15.453  0.00  0.00           H  
ATOM   1982 HG3 LARG   137      -3.124  10.376  14.768  0.00  0.00           H  
ATOM   1983 CD  LARG   137      -3.148  10.335  16.916  0.00  0.00           C  
ATOM   1984 HD2 LARG   137      -2.144   9.928  16.804  0.00  0.00           H  
ATOM   1985 HD3 LARG   137      -3.059  11.386  17.197  0.00  0.00           H  
ATOM   1986 NE  LARG   137      -3.832   9.579  17.980  0.00  0.00           N  
ATOM   1987 HE  LARG   137      -4.572   8.939  17.710  0.00  0.00           H  
ATOM   1988 CZ  LARG   137      -3.469   9.492  19.247  0.00  0.00           C  
ATOM   1989 NH1 LARG   137      -2.496  10.185  19.763  0.00  0.00           N  
ATOM   1990 HH11LARG   137      -1.933  10.787  19.169  0.00  0.00           H  
ATOM   1991 HH12LARG   137      -2.256  10.053  20.725  0.00  0.00           H  
ATOM   1992 NH2 LARG   137      -4.086   8.673  20.041  0.00  0.00           N  
ATOM   1993 HH21LARG   137      -4.809   8.090  19.630  0.00  0.00           H  
ATOM   1994 HH22LARG   137      -3.810   8.580  21.008  0.00  0.00           H  
ATOM   1995 C   LARG   137      -6.395   9.860  13.915  0.00  0.00           C  
ATOM   1996 O   LARG   137      -7.296   9.594  14.702  0.00  0.00           O  
ATOM   1997 N   LTHR   138      -5.940   8.980  13.027  0.00  0.00           N  
ATOM   1998 H   LTHR   138      -5.192   9.262  12.402  0.00  0.00           H  
ATOM   1999 CA  LTHR   138      -6.361   7.569  13.011  0.00  0.00           C  
ATOM   2000 HA  LTHR   138      -7.403   7.524  13.317  0.00  0.00           H  
ATOM   2001 CB  LTHR   138      -6.273   6.969  11.606  0.00  0.00           C  
ATOM   2002 HB  LTHR   138      -5.242   7.022  11.259  0.00  0.00           H  
ATOM   2003 CG2 LTHR   138      -6.761   5.526  11.487  0.00  0.00           C  
ATOM   2004 HG21LTHR   138      -6.192   4.871  12.144  0.00  0.00           H  
ATOM   2005 HG22LTHR   138      -7.818   5.461  11.746  0.00  0.00           H  
ATOM   2006 HG23LTHR   138      -6.620   5.183  10.464  0.00  0.00           H  
ATOM   2007 OG1 LTHR   138      -7.086   7.731  10.752  0.00  0.00           O  
ATOM   2008 HG1 LTHR   138      -8.001   7.690  11.093  0.00  0.00           H  
ATOM   2009 C   LTHR   138      -5.537   6.737  13.995  0.00  0.00           C  
ATOM   2010 O   LTHR   138      -4.304   6.813  14.018  0.00  0.00           O  
ATOM   2011 N   LASN   139      -6.212   5.919  14.799  0.00  0.00           N  
ATOM   2012 H   LASN   139      -7.221   5.865  14.681  0.00  0.00           H  
ATOM   2013 CA  LASN   139      -5.589   5.035  15.783  0.00  0.00           C  
ATOM   2014 HA  LASN   139      -4.572   5.378  15.977  0.00  0.00           H  
ATOM   2015 CB  LASN   139      -6.364   5.133  17.101  0.00  0.00           C  
ATOM   2016 HB2 LASN   139      -7.391   4.804  16.947  0.00  0.00           H  
ATOM   2017 HB3 LASN   139      -5.905   4.492  17.845  0.00  0.00           H  
ATOM   2018 CG  LASN   139      -6.346   6.548  17.634  0.00  0.00           C  
ATOM   2019 OD1 LASN   139      -5.300   7.106  17.940  0.00  0.00           O  
ATOM   2020 ND2 LASN   139      -7.479   7.187  17.739  0.00  0.00           N  
ATOM   2021 HD21LASN   139      -7.435   8.169  17.971  0.00  0.00           H  
ATOM   2022 HD22LASN   139      -8.359   6.722  17.524  0.00  0.00           H  
ATOM   2023 C   LASN   139      -5.489   3.593  15.275  0.00  0.00           C  
ATOM   2024 O   LASN   139      -6.352   3.118  14.538  0.00  0.00           O  
ATOM   2025 N   LASN   140      -4.441   2.880  15.689  0.00  0.00           N  
ATOM   2026 H   LASN   140      -3.747   3.302  16.293  0.00  0.00           H  
ATOM   2027 CA  LASN   140      -4.291   1.463  15.377  0.00  0.00           C  
ATOM   2028 HA  LASN   140      -4.430   1.340  14.303  0.00  0.00           H  
ATOM   2029 CB  LASN   140      -2.849   1.074  15.726  0.00  0.00           C  
ATOM   2030 HB2 LASN   140      -2.184   1.822  15.315  0.00  0.00           H  
ATOM   2031 HB3 LASN   140      -2.713   1.061  16.803  0.00  0.00           H  
ATOM   2032 CG  LASN   140      -2.448  -0.273  15.179  0.00  0.00           C  
ATOM   2033 OD1 LASN   140      -3.143  -1.258  15.349  0.00  0.00           O  
ATOM   2034 ND2 LASN   140      -1.338  -0.350  14.492  0.00  0.00           N  
ATOM   2035 HD21LASN   140      -1.091  -1.248  14.091  0.00  0.00           H  
ATOM   2036 HD22LASN   140      -0.782   0.482  14.324  0.00  0.00           H  
ATOM   2037 C   LASN   140      -5.338   0.616  16.142  0.00  0.00           C  
ATOM   2038 O   LASN   140      -5.473   0.790  17.356  0.00  0.00           O  
ATOM   2039 N   LPRO   141      -6.068  -0.311  15.489  0.00  0.00           N  
ATOM   2040 CD  LPRO   141      -6.079  -0.562  14.053  0.00  0.00           C  
ATOM   2041 HD2 LPRO   141      -5.073  -0.711  13.659  0.00  0.00           H  
ATOM   2042 HD3 LPRO   141      -6.561   0.276  13.546  0.00  0.00           H  
ATOM   2043 CG  LPRO   141      -6.907  -1.829  13.858  0.00  0.00           C  
ATOM   2044 HG2 LPRO   141      -6.261  -2.706  13.926  0.00  0.00           H  
ATOM   2045 HG3 LPRO   141      -7.442  -1.813  12.909  0.00  0.00           H  
ATOM   2046 CB  LPRO   141      -7.871  -1.802  15.043  0.00  0.00           C  
ATOM   2047 HB2 LPRO   141      -8.222  -2.802  15.302  0.00  0.00           H  
ATOM   2048 HB3 LPRO   141      -8.718  -1.156  14.804  0.00  0.00           H  
ATOM   2049 CA  LPRO   141      -7.050  -1.161  16.167  0.00  0.00           C  
ATOM   2050 HA  LPRO   141      -7.714  -0.539  16.772  0.00  0.00           H  
ATOM   2051 C   LPRO   141      -6.428  -2.218  17.099  0.00  0.00           C  
ATOM   2052 O   LPRO   141      -7.109  -2.689  18.009  0.00  0.00           O  
ATOM   2053 N   LHIE   142      -5.156  -2.600  16.926  0.00  0.00           N  
ATOM   2054 H   LHIE   142      -4.612  -2.172  16.184  0.00  0.00           H  
ATOM   2055 CA  LHIE   142      -4.457  -3.499  17.862  0.00  0.00           C  
ATOM   2056 HA  LHIE   142      -5.096  -4.355  18.091  0.00  0.00           H  
ATOM   2057 CB  LHIE   142      -3.170  -4.044  17.218  0.00  0.00           C  
ATOM   2058 HB2 LHIE   142      -2.500  -3.218  16.976  0.00  0.00           H  
ATOM   2059 HB3 LHIE   142      -2.662  -4.674  17.949  0.00  0.00           H  
ATOM   2060 CG  LHIE   142      -3.402  -4.876  15.977  0.00  0.00           C  
ATOM   2061 ND1 LHIE   142      -3.621  -6.256  15.956  0.00  0.00           N  
ATOM   2062 CE1 LHIE   142      -3.775  -6.596  14.668  0.00  0.00           C  
ATOM   2063 HE1 LHIE   142      -3.938  -7.604  14.304  0.00  0.00           H  
ATOM   2064 NE2 LHIE   142      -3.690  -5.508  13.891  0.00  0.00           N  
ATOM   2065 HE2 LHIE   142      -3.798  -5.504  12.880  0.00  0.00           H  
ATOM   2066 CD2 LHIE   142      -3.440  -4.418  14.692  0.00  0.00           C  
ATOM   2067 HD2 LHIE   142      -3.292  -3.399  14.371  0.00  0.00           H  
ATOM   2068 C   LHIE   142      -4.160  -2.803  19.201  0.00  0.00           C  
ATOM   2069 O   LHIE   142      -4.312  -3.413  20.259  0.00  0.00           O  
ATOM   2070 N   LASP   143      -3.788  -1.519  19.172  0.00  0.00           N  
ATOM   2071 H   LASP   143      -3.721  -1.066  18.273  0.00  0.00           H  
ATOM   2072 CA  LASP   143      -3.628  -0.673  20.361  0.00  0.00           C  
ATOM   2073 HA  LASP   143      -4.434  -0.897  21.061  0.00  0.00           H  
ATOM   2074 CB  LASP   143      -2.293  -0.998  21.052  0.00  0.00           C  
ATOM   2075 HB2 LASP   143      -2.230  -2.075  21.216  0.00  0.00           H  
ATOM   2076 HB3 LASP   143      -1.469  -0.724  20.393  0.00  0.00           H  
ATOM   2077 CG  LASP   143      -2.110  -0.294  22.401  0.00  0.00           C  
ATOM   2078 OD1 LASP   143      -1.598  -0.959  23.326  0.00  0.00           O  
ATOM   2079 OD2 LASP   143      -2.449   0.908  22.547  0.00  0.00           O  
ATOM   2080 C   LASP   143      -3.706   0.815  19.982  0.00  0.00           C  
ATOM   2081 O   LASP   143      -2.855   1.323  19.251  0.00  0.00           O  
ATOM   2082 N   LHID   144      -4.693   1.545  20.510  0.00  0.00           N  
ATOM   2083 H   LHID   144      -5.366   1.071  21.093  0.00  0.00           H  
ATOM   2084 CA  LHID   144      -4.945   2.946  20.143  0.00  0.00           C  
ATOM   2085 HA  LHID   144      -5.047   2.970  19.060  0.00  0.00           H  
ATOM   2086 CB  LHID   144      -6.263   3.414  20.776  0.00  0.00           C  
ATOM   2087 HB2 LHID   144      -6.130   3.443  21.858  0.00  0.00           H  
ATOM   2088 HB3 LHID   144      -6.476   4.431  20.441  0.00  0.00           H  
ATOM   2089 CG  LHID   144      -7.469   2.564  20.469  0.00  0.00           C  
ATOM   2090 ND1 LHID   144      -8.366   2.096  21.399  0.00  0.00           N  
ATOM   2091 HD1 LHID   144      -8.291   2.206  22.409  0.00  0.00           H  
ATOM   2092 CE1 LHID   144      -9.348   1.449  20.755  0.00  0.00           C  
ATOM   2093 HE1 LHID   144     -10.185   0.955  21.234  0.00  0.00           H  
ATOM   2094 NE2 LHID   144      -9.132   1.486  19.431  0.00  0.00           N  
ATOM   2095 CD2 LHID   144      -7.945   2.205  19.235  0.00  0.00           C  
ATOM   2096 HD2 LHID   144      -7.491   2.438  18.282  0.00  0.00           H  
ATOM   2097 C   LHID   144      -3.815   3.932  20.510  0.00  0.00           C  
ATOM   2098 O   LHID   144      -3.835   5.090  20.078  0.00  0.00           O  
ATOM   2099 N   LSER   145      -2.826   3.514  21.306  0.00  0.00           N  
ATOM   2100 H   LSER   145      -2.860   2.550  21.638  0.00  0.00           H  
ATOM   2101 CA  LSER   145      -1.603   4.287  21.573  0.00  0.00           C  
ATOM   2102 HA  LSER   145      -1.871   5.339  21.673  0.00  0.00           H  
ATOM   2103 CB  LSER   145      -0.997   3.837  22.903  0.00  0.00           C  
ATOM   2104 HB2 LSER   145      -0.197   4.525  23.179  0.00  0.00           H  
ATOM   2105 HB3 LSER   145      -1.759   3.855  23.683  0.00  0.00           H  
ATOM   2106 OG  LSER   145      -0.466   2.534  22.809  0.00  0.00           O  
ATOM   2107 HG  LSER   145      -1.221   1.889  22.766  0.00  0.00           H  
ATOM   2108 C   LSER   145      -0.553   4.189  20.451  0.00  0.00           C  
ATOM   2109 O   LSER   145       0.420   4.951  20.456  0.00  0.00           O  
ATOM   2110 N   LARG   146      -0.736   3.265  19.497  0.00  0.00           N  
ATOM   2111 H   LARG   146      -1.568   2.682  19.556  0.00  0.00           H  
ATOM   2112 CA  LARG   146       0.160   3.007  18.362  0.00  0.00           C  
ATOM   2113 HA  LARG   146       1.102   3.515  18.540  0.00  0.00           H  
ATOM   2114 CB  LARG   146       0.459   1.493  18.260  0.00  0.00           C  
ATOM   2115 HB2 LARG   146      -0.459   0.967  17.994  0.00  0.00           H  
ATOM   2116 HB3 LARG   146       1.170   1.336  17.448  0.00  0.00           H  
ATOM   2117 CG  LARG   146       1.036   0.840  19.539  0.00  0.00           C  
ATOM   2118 HG2 LARG   146       0.280   0.841  20.324  0.00  0.00           H  
ATOM   2119 HG3 LARG   146       1.288  -0.196  19.308  0.00  0.00           H  
ATOM   2120 CD  LARG   146       2.290   1.555  20.061  0.00  0.00           C  
ATOM   2121 HD2 LARG   146       2.977   1.696  19.230  0.00  0.00           H  
ATOM   2122 HD3 LARG   146       1.998   2.540  20.427  0.00  0.00           H  
ATOM   2123 NE  LARG   146       2.975   0.841  21.161  0.00  0.00           N  
ATOM   2124 HE  LARG   146       2.608   0.975  22.099  0.00  0.00           H  
ATOM   2125 CZ  LARG   146       4.126   0.191  21.078  0.00  0.00           C  
ATOM   2126 NH1 LARG   146       4.692  -0.131  19.953  0.00  0.00           N  
ATOM   2127 HH11LARG   146       4.186  -0.034  19.079  0.00  0.00           H  
ATOM   2128 HH12LARG   146       5.597  -0.579  19.983  0.00  0.00           H  
ATOM   2129 NH2 LARG   146       4.801  -0.145  22.133  0.00  0.00           N  
ATOM   2130 HH21LARG   146       4.533   0.189  23.056  0.00  0.00           H  
ATOM   2131 HH22LARG   146       5.708  -0.562  22.004  0.00  0.00           H  
ATOM   2132 C   LARG   146      -0.373   3.598  17.048  0.00  0.00           C  
ATOM   2133 O   LARG   146      -1.578   3.776  16.857  0.00  0.00           O  
ATOM   2134 N   LSER   147       0.554   3.892  16.139  0.00  0.00           N  
ATOM   2135 H   LSER   147       1.515   3.686  16.384  0.00  0.00           H  
ATOM   2136 CA  LSER   147       0.303   4.392  14.784  0.00  0.00           C  
ATOM   2137 HA  LSER   147      -0.297   5.299  14.849  0.00  0.00           H  
ATOM   2138 CB  LSER   147       1.638   4.748  14.111  0.00  0.00           C  
ATOM   2139 HB2 LSER   147       2.087   5.601  14.622  0.00  0.00           H  
ATOM   2140 HB3 LSER   147       2.317   3.895  14.178  0.00  0.00           H  
ATOM   2141 OG  LSER   147       1.429   5.062  12.746  0.00  0.00           O  
ATOM   2142 HG  LSER   147       2.268   5.289  12.311  0.00  0.00           H  
ATOM   2143 C   LSER   147      -0.447   3.359  13.938  0.00  0.00           C  
ATOM   2144 O   LSER   147      -0.099   2.176  13.939  0.00  0.00           O  
ATOM   2145 N   LALA   148      -1.442   3.804  13.166  0.00  0.00           N  
ATOM   2146 H   LALA   148      -1.630   4.802  13.170  0.00  0.00           H  
ATOM   2147 CA  LALA   148      -2.096   2.987  12.133  0.00  0.00           C  
ATOM   2148 HA  LALA   148      -2.330   2.006  12.551  0.00  0.00           H  
ATOM   2149 CB  LALA   148      -3.412   3.675  11.750  0.00  0.00           C  
ATOM   2150 HB1 LALA   148      -3.943   3.067  11.015  0.00  0.00           H  
ATOM   2151 HB2 LALA   148      -4.042   3.786  12.633  0.00  0.00           H  
ATOM   2152 HB3 LALA   148      -3.212   4.658  11.321  0.00  0.00           H  
ATOM   2153 C   LALA   148      -1.196   2.753  10.895  0.00  0.00           C  
ATOM   2154 O   LALA   148      -1.551   2.005   9.985  0.00  0.00           O  
ATOM   2155 N   LGLY   149      -0.031   3.403  10.857  0.00  0.00           N  
ATOM   2156 H   LGLY   149       0.192   4.001  11.644  0.00  0.00           H  
ATOM   2157 CA  LGLY   149       0.831   3.536   9.690  0.00  0.00           C  
ATOM   2158 HA2 LGLY   149       1.859   3.680  10.013  0.00  0.00           H  
ATOM   2159 HA3 LGLY   149       0.800   2.624   9.102  0.00  0.00           H  
ATOM   2160 C   LGLY   149       0.409   4.712   8.809  0.00  0.00           C  
ATOM   2161 O   LGLY   149      -0.454   5.521   9.165  0.00  0.00           O  
ATOM   2162 N   LGLY   150       1.004   4.803   7.624  0.00  0.00           N  
ATOM   2163 H   LGLY   150       1.745   4.161   7.378  0.00  0.00           H  
ATOM   2164 CA  LGLY   150       0.624   5.805   6.636  0.00  0.00           C  
ATOM   2165 HA2 LGLY   150      -0.441   5.701   6.437  0.00  0.00           H  
ATOM   2166 HA3 LGLY   150       0.792   6.800   7.049  0.00  0.00           H  
ATOM   2167 C   HGLY   150       1.386   5.698   5.312  0.00  0.00           C  
ATOM   2168 O   HGLY   150       2.419   5.026   5.298  0.00  0.00           O  
ATOM   2169 N   HSER   151       0.899   6.328   4.212  0.00  0.00           N  
ATOM   2170 H   HSER   151       1.547   6.380   3.426  0.00  0.00           H  
ATOM   2171 CA  HSER   151      -0.279   7.173   4.167  0.00  0.00           C  
ATOM   2172 HA  HSER   151      -0.402   7.648   5.142  0.00  0.00           H  
ATOM   2173 CB  HSER   151      -0.101   8.310   3.162  0.00  0.00           C  
ATOM   2174 HB2 HSER   151      -1.028   8.883   3.168  0.00  0.00           H  
ATOM   2175 HB3 HSER   151       0.736   8.945   3.456  0.00  0.00           H  
ATOM   2176 OG  HSER   151       0.088   7.879   1.819  0.00  0.00           O  
ATOM   2177 HG  HSER   151      -0.991   6.944   0.854  0.00  0.00           H  
ATOM   2178 C   HSER   151      -1.641   6.487   3.927  0.00  0.00           C  
ATOM   2179 O   HSER   151      -2.643   7.200   3.978  0.00  0.00           O  
ATOM   2180 N   HSER   152      -1.649   5.158   3.693  0.00  0.00           N  
ATOM   2181 H   HSER   152      -0.770   4.654   3.712  0.00  0.00           H  
ATOM   2182 CA  HSER   152      -2.884   4.379   3.596  0.00  0.00           C  
ATOM   2183 HA  HSER   152      -3.672   5.096   3.354  0.00  0.00           H  
ATOM   2184 CB  HSER   152      -2.796   3.307   2.492  0.00  0.00           C  
ATOM   2185 HB2 HSER   152      -2.265   2.419   2.853  0.00  0.00           H  
ATOM   2186 HB3 HSER   152      -3.802   3.007   2.196  0.00  0.00           H  
ATOM   2187 OG  HSER   152      -2.114   3.760   1.300  0.00  0.00           O  
ATOM   2188 HG  HSER   152      -1.173   3.625   1.530  0.00  0.00           H  
ATOM   2189 C   LSER   152      -3.291   3.763   4.961  0.00  0.00           C  
ATOM   2190 O   LSER   152      -3.704   2.605   5.039  0.00  0.00           O  
ATOM   2191 N   LGLY   153      -3.143   4.518   6.058  0.00  0.00           N  
ATOM   2192 H   LGLY   153      -2.880   5.487   5.944  0.00  0.00           H  
ATOM   2193 CA  LGLY   153      -3.417   4.026   7.416  0.00  0.00           C  
ATOM   2194 HA2 LGLY   153      -2.954   3.054   7.558  0.00  0.00           H  
ATOM   2195 HA3 LGLY   153      -2.984   4.710   8.141  0.00  0.00           H  
ATOM   2196 C   LGLY   153      -4.901   3.869   7.740  0.00  0.00           C  
ATOM   2197 O   LGLY   153      -5.290   2.889   8.377  0.00  0.00           O  
ATOM   2198 N   LGLY   154      -5.753   4.788   7.275  0.00  0.00           N  
ATOM   2199 H   LGLY   154      -5.381   5.552   6.725  0.00  0.00           H  
ATOM   2200 CA  LGLY   154      -7.208   4.672   7.426  0.00  0.00           C  
ATOM   2201 HA2 LGLY   154      -7.466   4.602   8.482  0.00  0.00           H  
ATOM   2202 HA3 LGLY   154      -7.678   5.561   7.009  0.00  0.00           H  
ATOM   2203 C   LGLY   154      -7.775   3.445   6.707  0.00  0.00           C  
ATOM   2204 O   LGLY   154      -8.637   2.756   7.251  0.00  0.00           O  
ATOM   2205 N   LALA   155      -7.249   3.133   5.521  0.00  0.00           N  
ATOM   2206 H   LALA   155      -6.564   3.766   5.119  0.00  0.00           H  
ATOM   2207 CA  LALA   155      -7.608   1.963   4.734  0.00  0.00           C  
ATOM   2208 HA  LALA   155      -8.685   1.964   4.565  0.00  0.00           H  
ATOM   2209 CB  LALA   155      -6.886   2.071   3.383  0.00  0.00           C  
ATOM   2210 HB1 LALA   155      -7.260   2.933   2.829  0.00  0.00           H  
ATOM   2211 HB2 LALA   155      -5.813   2.188   3.533  0.00  0.00           H  
ATOM   2212 HB3 LALA   155      -7.058   1.170   2.800  0.00  0.00           H  
ATOM   2213 C   LALA   155      -7.238   0.666   5.468  0.00  0.00           C  
ATOM   2214 O   LALA   155      -8.081  -0.214   5.659  0.00  0.00           O  
ATOM   2215 N   LALA   156      -5.992   0.566   5.943  0.00  0.00           N  
ATOM   2216 H   LALA   156      -5.338   1.322   5.759  0.00  0.00           H  
ATOM   2217 CA  LALA   156      -5.524  -0.599   6.688  0.00  0.00           C  
ATOM   2218 HA  LALA   156      -5.692  -1.484   6.076  0.00  0.00           H  
ATOM   2219 CB  LALA   156      -4.019  -0.447   6.902  0.00  0.00           C  
ATOM   2220 HB1 LALA   156      -3.608  -1.388   7.259  0.00  0.00           H  
ATOM   2221 HB2 LALA   156      -3.532  -0.201   5.960  0.00  0.00           H  
ATOM   2222 HB3 LALA   156      -3.819   0.343   7.628  0.00  0.00           H  
ATOM   2223 C   LALA   156      -6.292  -0.803   8.011  0.00  0.00           C  
ATOM   2224 O   LALA   156      -6.655  -1.936   8.342  0.00  0.00           O  
ATOM   2225 N   LALA   157      -6.611   0.280   8.728  0.00  0.00           N  
ATOM   2226 H   LALA   157      -6.237   1.180   8.441  0.00  0.00           H  
ATOM   2227 CA  LALA   157      -7.423   0.235   9.943  0.00  0.00           C  
ATOM   2228 HA  LALA   157      -6.981  -0.495  10.623  0.00  0.00           H  
ATOM   2229 CB  LALA   157      -7.365   1.609  10.620  0.00  0.00           C  
ATOM   2230 HB1 LALA   157      -7.792   2.372   9.968  0.00  0.00           H  
ATOM   2231 HB2 LALA   157      -7.922   1.581  11.556  0.00  0.00           H  
ATOM   2232 HB3 LALA   157      -6.328   1.869  10.840  0.00  0.00           H  
ATOM   2233 C   LALA   157      -8.874  -0.210   9.667  0.00  0.00           C  
ATOM   2234 O   LALA   157      -9.393  -1.069  10.380  0.00  0.00           O  
ATOM   2235 N   LALA   158      -9.525   0.307   8.617  0.00  0.00           N  
ATOM   2236 H   LALA   158      -9.065   1.026   8.064  0.00  0.00           H  
ATOM   2237 CA  LALA   158     -10.894  -0.074   8.246  0.00  0.00           C  
ATOM   2238 HA  LALA   158     -11.531   0.051   9.122  0.00  0.00           H  
ATOM   2239 CB  LALA   158     -11.385   0.886   7.155  0.00  0.00           C  
ATOM   2240 HB1 LALA   158     -11.327   1.915   7.513  0.00  0.00           H  
ATOM   2241 HB2 LALA   158     -10.768   0.786   6.260  0.00  0.00           H  
ATOM   2242 HB3 LALA   158     -12.421   0.661   6.902  0.00  0.00           H  
ATOM   2243 C   LALA   158     -11.011  -1.549   7.804  0.00  0.00           C  
ATOM   2244 O   LALA   158     -12.004  -2.215   8.125  0.00  0.00           O  
ATOM   2245 N   LLEU   159      -9.985  -2.076   7.121  0.00  0.00           N  
ATOM   2246 H   LLEU   159      -9.242  -1.445   6.830  0.00  0.00           H  
ATOM   2247 CA  LLEU   159      -9.851  -3.498   6.786  0.00  0.00           C  
ATOM   2248 HA  LLEU   159     -10.749  -3.829   6.263  0.00  0.00           H  
ATOM   2249 CB  LLEU   159      -8.626  -3.691   5.873  0.00  0.00           C  
ATOM   2250 HB2 LLEU   159      -7.782  -3.162   6.315  0.00  0.00           H  
ATOM   2251 HB3 LLEU   159      -8.363  -4.750   5.846  0.00  0.00           H  
ATOM   2252 CG  LLEU   159      -8.817  -3.202   4.428  0.00  0.00           C  
ATOM   2253 HG  LLEU   159      -9.284  -2.218   4.415  0.00  0.00           H  
ATOM   2254 CD1 LLEU   159      -7.451  -3.107   3.754  0.00  0.00           C  
ATOM   2255 HD11LLEU   159      -7.586  -2.788   2.723  0.00  0.00           H  
ATOM   2256 HD12LLEU   159      -6.844  -2.361   4.263  0.00  0.00           H  
ATOM   2257 HD13LLEU   159      -6.945  -4.072   3.781  0.00  0.00           H  
ATOM   2258 CD2 LLEU   159      -9.682  -4.175   3.628  0.00  0.00           C  
ATOM   2259 HD21LLEU   159      -9.695  -3.878   2.579  0.00  0.00           H  
ATOM   2260 HD22LLEU   159      -9.296  -5.187   3.721  0.00  0.00           H  
ATOM   2261 HD23LLEU   159     -10.699  -4.151   4.003  0.00  0.00           H  
ATOM   2262 C   LLEU   159      -9.701  -4.374   8.040  0.00  0.00           C  
ATOM   2263 O   LLEU   159     -10.432  -5.358   8.187  0.00  0.00           O  
ATOM   2264 N   LALA   160      -8.779  -4.014   8.941  0.00  0.00           N  
ATOM   2265 H   LALA   160      -8.201  -3.204   8.737  0.00  0.00           H  
ATOM   2266 CA  LALA   160      -8.485  -4.752  10.174  0.00  0.00           C  
ATOM   2267 HA  LALA   160      -8.281  -5.795   9.926  0.00  0.00           H  
ATOM   2268 CB  LALA   160      -7.220  -4.148  10.794  0.00  0.00           C  
ATOM   2269 HB1 LALA   160      -6.983  -4.662  11.726  0.00  0.00           H  
ATOM   2270 HB2 LALA   160      -6.383  -4.261  10.107  0.00  0.00           H  
ATOM   2271 HB3 LALA   160      -7.371  -3.087  10.992  0.00  0.00           H  
ATOM   2272 C   LALA   160      -9.652  -4.734  11.178  0.00  0.00           C  
ATOM   2273 O   LALA   160      -9.938  -5.741  11.822  0.00  0.00           O  
ATOM   2274 N   LALA   161     -10.380  -3.617  11.274  0.00  0.00           N  
ATOM   2275 H   LALA   161     -10.053  -2.792  10.779  0.00  0.00           H  
ATOM   2276 CA  LALA   161     -11.596  -3.488  12.080  0.00  0.00           C  
ATOM   2277 HA  LALA   161     -11.393  -3.886  13.075  0.00  0.00           H  
ATOM   2278 CB  LALA   161     -11.900  -1.993  12.213  0.00  0.00           C  
ATOM   2279 HB1 LALA   161     -12.761  -1.842  12.866  0.00  0.00           H  
ATOM   2280 HB2 LALA   161     -11.036  -1.488  12.646  0.00  0.00           H  
ATOM   2281 HB3 LALA   161     -12.106  -1.564  11.232  0.00  0.00           H  
ATOM   2282 C   LALA   161     -12.808  -4.262  11.511  0.00  0.00           C  
ATOM   2283 O   LALA   161     -13.883  -4.273  12.121  0.00  0.00           O  
ATOM   2284 N   LGLY   162     -12.675  -4.887  10.334  0.00  0.00           N  
ATOM   2285 H   LGLY   162     -11.765  -4.876   9.888  0.00  0.00           H  
ATOM   2286 CA  LGLY   162     -13.745  -5.636   9.672  0.00  0.00           C  
ATOM   2287 HA2 LGLY   162     -13.306  -6.239   8.881  0.00  0.00           H  
ATOM   2288 HA3 LGLY   162     -14.205  -6.313  10.392  0.00  0.00           H  
ATOM   2289 C   LGLY   162     -14.846  -4.764   9.056  0.00  0.00           C  
ATOM   2290 O   LGLY   162     -15.917  -5.280   8.737  0.00  0.00           O  
ATOM   2291 N   LMET   163     -14.627  -3.451   8.920  0.00  0.00           N  
ATOM   2292 H   LMET   163     -13.695  -3.097   9.108  0.00  0.00           H  
ATOM   2293 CA  LMET   163     -15.641  -2.508   8.426  0.00  0.00           C  
ATOM   2294 HA  LMET   163     -16.607  -2.784   8.850  0.00  0.00           H  
ATOM   2295 CB  LMET   163     -15.320  -1.078   8.892  0.00  0.00           C  
ATOM   2296 HB2 LMET   163     -14.353  -0.762   8.500  0.00  0.00           H  
ATOM   2297 HB3 LMET   163     -16.089  -0.407   8.506  0.00  0.00           H  
ATOM   2298 CG  LMET   163     -15.315  -0.984  10.423  0.00  0.00           C  
ATOM   2299 HG2 LMET   163     -16.193  -1.511  10.796  0.00  0.00           H  
ATOM   2300 HG3 LMET   163     -14.432  -1.488  10.815  0.00  0.00           H  
ATOM   2301 SD  LMET   163     -15.383   0.694  11.099  0.00  0.00           S  
ATOM   2302 CE  LMET   163     -13.760   1.354  10.632  0.00  0.00           C  
ATOM   2303 HE1 LMET   163     -13.654   1.349   9.547  0.00  0.00           H  
ATOM   2304 HE2 LMET   163     -13.671   2.381  10.990  0.00  0.00           H  
ATOM   2305 HE3 LMET   163     -12.971   0.753  11.083  0.00  0.00           H  
ATOM   2306 C   LMET   163     -15.805  -2.565   6.903  0.00  0.00           C  
ATOM   2307 O   LMET   163     -16.936  -2.498   6.418  0.00  0.00           O  
ATOM   2308 N   LVAL   164     -14.710  -2.763   6.162  0.00  0.00           N  
ATOM   2309 H   LVAL   164     -13.817  -2.828   6.635  0.00  0.00           H  
ATOM   2310 CA  LVAL   164     -14.713  -2.964   4.701  0.00  0.00           C  
ATOM   2311 HA  LVAL   164     -15.747  -3.093   4.387  0.00  0.00           H  
ATOM   2312 CB  LVAL   164     -14.167  -1.738   3.937  0.00  0.00           C  
ATOM   2313 HB  LVAL   164     -14.232  -1.957   2.871  0.00  0.00           H  
ATOM   2314 CG1 LVAL   164     -15.026  -0.501   4.201  0.00  0.00           C  
ATOM   2315 HG11LVAL   164     -16.070  -0.724   3.988  0.00  0.00           H  
ATOM   2316 HG12LVAL   164     -14.928  -0.180   5.238  0.00  0.00           H  
ATOM   2317 HG13LVAL   164     -14.691   0.307   3.553  0.00  0.00           H  
ATOM   2318 CG2 LVAL   164     -12.704  -1.404   4.254  0.00  0.00           C  
ATOM   2319 HG21LVAL   164     -12.409  -0.504   3.712  0.00  0.00           H  
ATOM   2320 HG22LVAL   164     -12.574  -1.233   5.320  0.00  0.00           H  
ATOM   2321 HG23LVAL   164     -12.053  -2.214   3.933  0.00  0.00           H  
ATOM   2322 C   LVAL   164     -13.940  -4.231   4.308  0.00  0.00           C  
ATOM   2323 O   LVAL   164     -12.958  -4.562   4.972  0.00  0.00           O  
ATOM   2324 N   LPRO   165     -14.345  -4.953   3.245  0.00  0.00           N  
ATOM   2325 CD  LPRO   165     -15.630  -4.823   2.575  0.00  0.00           C  
ATOM   2326 HD2 LPRO   165     -15.742  -3.822   2.166  0.00  0.00           H  
ATOM   2327 HD3 LPRO   165     -16.432  -5.033   3.284  0.00  0.00           H  
ATOM   2328 CG  LPRO   165     -15.648  -5.872   1.462  0.00  0.00           C  
ATOM   2329 HG2 LPRO   165     -15.267  -5.438   0.537  0.00  0.00           H  
ATOM   2330 HG3 LPRO   165     -16.646  -6.284   1.312  0.00  0.00           H  
ATOM   2331 CB  LPRO   165     -14.671  -6.925   1.982  0.00  0.00           C  
ATOM   2332 HB2 LPRO   165     -14.259  -7.532   1.176  0.00  0.00           H  
ATOM   2333 HB3 LPRO   165     -15.174  -7.559   2.713  0.00  0.00           H  
ATOM   2334 CA  LPRO   165     -13.602  -6.083   2.685  0.00  0.00           C  
ATOM   2335 HA  LPRO   165     -13.139  -6.671   3.477  0.00  0.00           H  
ATOM   2336 C   LPRO   165     -12.502  -5.671   1.691  0.00  0.00           C  
ATOM   2337 O   LPRO   165     -11.665  -6.500   1.344  0.00  0.00           O  
ATOM   2338 N   LLEU   166     -12.497  -4.431   1.195  0.00  0.00           N  
ATOM   2339 H   LLEU   166     -13.180  -3.766   1.528  0.00  0.00           H  
ATOM   2340 CA  LLEU   166     -11.592  -3.971   0.139  0.00  0.00           C  
ATOM   2341 HA  LLEU   166     -10.640  -4.493   0.245  0.00  0.00           H  
ATOM   2342 CB  LLEU   166     -12.217  -4.339  -1.227  0.00  0.00           C  
ATOM   2343 HB2 LLEU   166     -12.410  -5.412  -1.243  0.00  0.00           H  
ATOM   2344 HB3 LLEU   166     -13.178  -3.829  -1.305  0.00  0.00           H  
ATOM   2345 CG  LLEU   166     -11.384  -3.985  -2.476  0.00  0.00           C  
ATOM   2346 HG  LLEU   166     -11.172  -2.918  -2.486  0.00  0.00           H  
ATOM   2347 CD1 LLEU   166     -10.064  -4.755  -2.540  0.00  0.00           C  
ATOM   2348 HD11LLEU   166     -10.251  -5.829  -2.582  0.00  0.00           H  
ATOM   2349 HD12LLEU   166      -9.503  -4.443  -3.418  0.00  0.00           H  
ATOM   2350 HD13LLEU   166      -9.458  -4.534  -1.666  0.00  0.00           H  
ATOM   2351 CD2 LLEU   166     -12.178  -4.322  -3.740  0.00  0.00           C  
ATOM   2352 HD21LLEU   166     -11.610  -4.024  -4.620  0.00  0.00           H  
ATOM   2353 HD22LLEU   166     -12.381  -5.393  -3.783  0.00  0.00           H  
ATOM   2354 HD23LLEU   166     -13.121  -3.777  -3.735  0.00  0.00           H  
ATOM   2355 C   LLEU   166     -11.315  -2.468   0.276  0.00  0.00           C  
ATOM   2356 O   LLEU   166     -12.181  -1.714   0.719  0.00  0.00           O  
ATOM   2357 N   LGLU   167     -10.118  -2.053  -0.130  0.00  0.00           N  
ATOM   2358 H   LGLU   167      -9.443  -2.755  -0.415  0.00  0.00           H  
ATOM   2359 CA  LGLU   167      -9.633  -0.669  -0.164  0.00  0.00           C  
ATOM   2360 HA  LGLU   167     -10.456   0.005  -0.413  0.00  0.00           H  
ATOM   2361 CB  LGLU   167      -9.078  -0.298   1.226  0.00  0.00           C  
ATOM   2362 HB2 LGLU   167      -9.024  -1.193   1.847  0.00  0.00           H  
ATOM   2363 HB3 LGLU   167      -8.060   0.078   1.139  0.00  0.00           H  
ATOM   2364 CG  LGLU   167      -9.956   0.727   1.961  0.00  0.00           C  
ATOM   2365 HG2 LGLU   167     -11.003   0.432   1.874  0.00  0.00           H  
ATOM   2366 HG3 LGLU   167      -9.699   0.689   3.021  0.00  0.00           H  
ATOM   2367 CD  LGLU   167      -9.792   2.173   1.469  0.00  0.00           C  
ATOM   2368 OE1 LGLU   167      -9.006   2.423   0.528  0.00  0.00           O  
ATOM   2369 OE2 LGLU   167     -10.459   3.064   2.052  0.00  0.00           O  
ATOM   2370 C   LGLU   167      -8.563  -0.515  -1.266  0.00  0.00           C  
ATOM   2371 O   LGLU   167      -8.128  -1.505  -1.869  0.00  0.00           O  
ATOM   2372 N   LTYR   168      -8.131   0.717  -1.548  0.00  0.00           N  
ATOM   2373 H   LTYR   168      -8.454   1.490  -0.959  0.00  0.00           H  
ATOM   2374 CA  LTYR   168      -7.140   1.011  -2.588  0.00  0.00           C  
ATOM   2375 HA  LTYR   168      -6.502   0.135  -2.700  0.00  0.00           H  
ATOM   2376 CB  LTYR   168      -7.846   1.249  -3.936  0.00  0.00           C  
ATOM   2377 HB2 LTYR   168      -8.848   0.818  -3.901  0.00  0.00           H  
ATOM   2378 HB3 LTYR   168      -7.971   2.320  -4.097  0.00  0.00           H  
ATOM   2379 CG  LTYR   168      -7.126   0.656  -5.133  0.00  0.00           C  
ATOM   2380 CD1 LTYR   168      -6.026   1.325  -5.702  0.00  0.00           C  
ATOM   2381 HD1 LTYR   168      -5.679   2.256  -5.273  0.00  0.00           H  
ATOM   2382 CE1 LTYR   168      -5.389   0.787  -6.836  0.00  0.00           C  
ATOM   2383 HE1 LTYR   168      -4.557   1.293  -7.292  0.00  0.00           H  
ATOM   2384 CZ  LTYR   168      -5.840  -0.421  -7.402  0.00  0.00           C  
ATOM   2385 OH  LTYR   168      -5.202  -0.927  -8.488  0.00  0.00           O  
ATOM   2386 HH  LTYR   168      -5.805  -1.420  -9.070  0.00  0.00           H  
ATOM   2387 CE2 LTYR   168      -6.938  -1.097  -6.830  0.00  0.00           C  
ATOM   2388 HE2 LTYR   168      -7.280  -2.026  -7.260  0.00  0.00           H  
ATOM   2389 CD2 LTYR   168      -7.575  -0.559  -5.693  0.00  0.00           C  
ATOM   2390 HD2 LTYR   168      -8.412  -1.076  -5.244  0.00  0.00           H  
ATOM   2391 C   LTYR   168      -6.236   2.184  -2.183  0.00  0.00           C  
ATOM   2392 O   LTYR   168      -6.705   3.274  -1.854  0.00  0.00           O  
ATOM   2393 N   LGLY   169      -4.922   1.954  -2.213  0.00  0.00           N  
ATOM   2394 H   LGLY   169      -4.604   1.061  -2.575  0.00  0.00           H  
ATOM   2395 CA  LGLY   169      -3.902   2.866  -1.700  0.00  0.00           C  
ATOM   2396 HA2 LGLY   169      -4.371   3.745  -1.262  0.00  0.00           H  
ATOM   2397 HA3 LGLY   169      -3.363   2.362  -0.898  0.00  0.00           H  
ATOM   2398 C   HGLY   169      -2.885   3.341  -2.738  0.00  0.00           C  
ATOM   2399 O   HGLY   169      -3.057   3.120  -3.932  0.00  0.00           O  
ATOM   2400 N   HSER   170      -1.809   4.017  -2.252  0.00  0.00           N  
ATOM   2401 H   HSER   170      -1.663   4.090  -1.252  0.00  0.00           H  
ATOM   2402 CA  HSER   170      -0.772   4.559  -3.098  0.00  0.00           C  
ATOM   2403 HA  HSER   170      -0.703   3.950  -3.999  0.00  0.00           H  
ATOM   2404 CB  HSER   170      -1.119   5.996  -3.556  0.00  0.00           C  
ATOM   2405 HB2 HSER   170      -0.242   6.450  -4.040  0.00  0.00           H  
ATOM   2406 HB3 HSER   170      -1.921   5.912  -4.292  0.00  0.00           H  
ATOM   2407 OG  HSER   170      -1.565   6.807  -2.476  0.00  0.00           O  
ATOM   2408 HG  HSER   170      -2.436   7.194  -2.730  0.00  0.00           H  
ATOM   2409 C   HSER   170       0.546   4.459  -2.326  0.00  0.00           C  
ATOM   2410 O   HSER   170       0.528   4.476  -1.093  0.00  0.00           O  
ATOM   2411 N   HASP   171       1.692   4.338  -3.056  0.00  0.00           N  
ATOM   2412 H   HASP   171       1.622   4.182  -4.063  0.00  0.00           H  
ATOM   2413 CA  HASP   171       2.965   4.011  -2.408  0.00  0.00           C  
ATOM   2414 HA  HASP   171       2.943   4.450  -1.411  0.00  0.00           H  
ATOM   2415 CB  LASP   171       3.070   2.474  -2.212  0.00  0.00           C  
ATOM   2416 HB2 LASP   171       2.128   2.117  -1.806  0.00  0.00           H  
ATOM   2417 HB3 LASP   171       3.212   1.992  -3.180  0.00  0.00           H  
ATOM   2418 CG  LASP   171       4.192   2.035  -1.261  0.00  0.00           C  
ATOM   2419 OD1 LASP   171       5.323   2.559  -1.353  0.00  0.00           O  
ATOM   2420 OD2 LASP   171       3.950   1.150  -0.406  0.00  0.00           O  
ATOM   2421 C   HASP   171       4.201   4.541  -3.171  0.00  0.00           C  
ATOM   2422 O   HASP   171       4.528   4.105  -4.285  0.00  0.00           O  
ATOM   2423 N   HILE   172       4.906   5.453  -2.461  0.00  0.00           N  
ATOM   2424 H   HILE   172       4.467   5.868  -1.628  0.00  0.00           H  
ATOM   2425 CA  HILE   172       6.262   5.868  -2.812  0.00  0.00           C  
ATOM   2426 HA  HILE   172       6.618   5.148  -3.551  0.00  0.00           H  
ATOM   2427 CB  LILE   172       6.285   7.261  -3.493  0.00  0.00           C  
ATOM   2428 HB  LILE   172       5.440   7.307  -4.177  0.00  0.00           H  
ATOM   2429 CG2 LILE   172       6.140   8.418  -2.485  0.00  0.00           C  
ATOM   2430 HG21LILE   172       5.914   9.345  -3.012  0.00  0.00           H  
ATOM   2431 HG22LILE   172       5.330   8.220  -1.785  0.00  0.00           H  
ATOM   2432 HG23LILE   172       7.062   8.547  -1.919  0.00  0.00           H  
ATOM   2433 CG1 LILE   172       7.580   7.401  -4.328  0.00  0.00           C  
ATOM   2434 HG12LILE   172       8.451   7.321  -3.679  0.00  0.00           H  
ATOM   2435 HG13LILE   172       7.620   6.583  -5.049  0.00  0.00           H  
ATOM   2436 CD1 LILE   172       7.698   8.715  -5.106  0.00  0.00           C  
ATOM   2437 HD11LILE   172       6.815   8.865  -5.724  0.00  0.00           H  
ATOM   2438 HD12LILE   172       7.810   9.552  -4.416  0.00  0.00           H  
ATOM   2439 HD13LILE   172       8.579   8.676  -5.746  0.00  0.00           H  
ATOM   2440 C   HILE   172       7.245   5.772  -1.623  0.00  0.00           C  
ATOM   2441 O   HILE   172       8.431   5.513  -1.830  0.00  0.00           O  
ATOM   2442 N   HGLY   173       6.735   6.027  -0.392  0.00  0.00           N  
ATOM   2443 H   HGLY   173       5.766   6.355  -0.267  0.00  0.00           H  
ATOM   2444 CA  HGLY   173       7.532   5.913   0.808  0.00  0.00           C  
ATOM   2445 HA2 HGLY   173       8.578   5.777   0.530  0.00  0.00           H  
ATOM   2446 HA3 HGLY   173       7.449   6.818   1.413  0.00  0.00           H  
ATOM   2447 C   HGLY   173       7.113   4.749   1.689  0.00  0.00           C  
ATOM   2448 O   HGLY   173       7.386   4.708   2.880  0.00  0.00           O  
ATOM   2449 N   HGLY   174       6.453   3.719   1.065  0.00  0.00           N  
ATOM   2450 H   HGLY   174       6.168   3.821   0.092  0.00  0.00           H  
ATOM   2451 CA  HGLY   174       5.870   2.654   1.836  0.00  0.00           C  
ATOM   2452 HA2 HGLY   174       6.026   1.680   1.349  0.00  0.00           H  
ATOM   2453 HA3 HGLY   174       6.386   2.621   2.796  0.00  0.00           H  
ATOM   2454 C   HGLY   174       4.384   2.806   2.141  0.00  0.00           C  
ATOM   2455 O   HGLY   174       3.834   2.023   2.926  0.00  0.00           O  
ATOM   2456 N   HSER   175       3.713   3.818   1.549  0.00  0.00           N  
ATOM   2457 H   HSER   175       4.215   4.542   1.035  0.00  0.00           H  
ATOM   2458 CA  HSER   175       2.388   4.168   2.032  0.00  0.00           C  
ATOM   2459 HA  HSER   175       2.444   4.346   3.115  0.00  0.00           H  
ATOM   2460 CB  HSER   175       1.871   5.434   1.318  0.00  0.00           C  
ATOM   2461 HB2 HSER   175       1.997   5.292   0.251  0.00  0.00           H  
ATOM   2462 HB3 HSER   175       0.794   5.480   1.508  0.00  0.00           H  
ATOM   2463 OG  HSER   175       2.491   6.613   1.762  0.00  0.00           O  
ATOM   2464 HG  HSER   175       1.035   7.633   1.678  0.00  0.00           H  
ATOM   2465 C   HSER   175       1.335   3.086   1.869  0.00  0.00           C  
ATOM   2466 O   HSER   175       0.298   3.207   2.527  0.00  0.00           O  
ATOM   2467 N   HILE   176       1.466   2.077   0.958  0.00  0.00           N  
ATOM   2468 H   HILE   176       2.377   1.933   0.517  0.00  0.00           H  
ATOM   2469 CA  LILE   176       0.594   0.885   1.057  0.00  0.00           C  
ATOM   2470 HA  LILE   176      -0.404   1.170   1.395  0.00  0.00           H  
ATOM   2471 CB  LILE   176       0.441   0.181  -0.318  0.00  0.00           C  
ATOM   2472 HB  LILE   176       1.428   0.096  -0.774  0.00  0.00           H  
ATOM   2473 CG2 LILE   176      -0.138  -1.244  -0.198  0.00  0.00           C  
ATOM   2474 HG21LILE   176       0.572  -1.908   0.295  0.00  0.00           H  
ATOM   2475 HG22LILE   176      -1.068  -1.221   0.369  0.00  0.00           H  
ATOM   2476 HG23LILE   176      -0.340  -1.655  -1.185  0.00  0.00           H  
ATOM   2477 CG1 LILE   176      -0.467   1.018  -1.241  0.00  0.00           C  
ATOM   2478 HG12LILE   176      -1.504   0.933  -0.913  0.00  0.00           H  
ATOM   2479 HG13LILE   176      -0.180   2.060  -1.153  0.00  0.00           H  
ATOM   2480 CD1 LILE   176      -0.373   0.638  -2.724  0.00  0.00           C  
ATOM   2481 HD11LILE   176      -0.870  -0.314  -2.902  0.00  0.00           H  
ATOM   2482 HD12LILE   176      -0.867   1.399  -3.325  0.00  0.00           H  
ATOM   2483 HD13LILE   176       0.670   0.570  -3.035  0.00  0.00           H  
ATOM   2484 C   LILE   176       1.158  -0.092   2.099  0.00  0.00           C  
ATOM   2485 O   LILE   176       0.427  -0.615   2.943  0.00  0.00           O  
ATOM   2486 N   LARG   177       2.467  -0.364   2.029  0.00  0.00           N  
ATOM   2487 H   LARG   177       3.041   0.211   1.413  0.00  0.00           H  
ATOM   2488 CA  LARG   177       3.102  -1.509   2.697  0.00  0.00           C  
ATOM   2489 HA  LARG   177       2.500  -2.399   2.515  0.00  0.00           H  
ATOM   2490 CB  LARG   177       4.495  -1.713   2.085  0.00  0.00           C  
ATOM   2491 HB2 LARG   177       5.057  -0.781   2.168  0.00  0.00           H  
ATOM   2492 HB3 LARG   177       5.023  -2.485   2.645  0.00  0.00           H  
ATOM   2493 CG  LARG   177       4.425  -2.156   0.612  0.00  0.00           C  
ATOM   2494 HG2 LARG   177       4.080  -3.190   0.571  0.00  0.00           H  
ATOM   2495 HG3 LARG   177       3.723  -1.541   0.049  0.00  0.00           H  
ATOM   2496 CD  LARG   177       5.802  -2.064  -0.049  0.00  0.00           C  
ATOM   2497 HD2 LARG   177       6.532  -2.529   0.614  0.00  0.00           H  
ATOM   2498 HD3 LARG   177       5.779  -2.623  -0.985  0.00  0.00           H  
ATOM   2499 NE  LARG   177       6.185  -0.666  -0.333  0.00  0.00           N  
ATOM   2500 HE  LARG   177       5.443   0.037  -0.357  0.00  0.00           H  
ATOM   2501 CZ  LARG   177       7.407  -0.226  -0.576  0.00  0.00           C  
ATOM   2502 NH1 LARG   177       8.448  -1.009  -0.529  0.00  0.00           N  
ATOM   2503 HH11LARG   177       8.355  -1.984  -0.270  0.00  0.00           H  
ATOM   2504 HH12LARG   177       9.372  -0.606  -0.648  0.00  0.00           H  
ATOM   2505 NH2 LARG   177       7.611   1.018  -0.882  0.00  0.00           N  
ATOM   2506 HH21LARG   177       6.811   1.648  -1.002  0.00  0.00           H  
ATOM   2507 HH22LARG   177       8.528   1.336  -1.165  0.00  0.00           H  
ATOM   2508 C   LARG   177       3.180  -1.353   4.217  0.00  0.00           C  
ATOM   2509 O   LARG   177       2.851  -2.302   4.931  0.00  0.00           O  
ATOM   2510 N   LVAL   178       3.586  -0.177   4.698  0.00  0.00           N  
ATOM   2511 H   LVAL   178       3.793   0.549   4.016  0.00  0.00           H  
ATOM   2512 CA  LVAL   178       3.762   0.160   6.123  0.00  0.00           C  
ATOM   2513 HA  LVAL   178       4.403  -0.604   6.564  0.00  0.00           H  
ATOM   2514 CB  LVAL   178       4.497   1.508   6.299  0.00  0.00           C  
ATOM   2515 HB  LVAL   178       3.965   2.288   5.754  0.00  0.00           H  
ATOM   2516 CG1 LVAL   178       4.602   1.936   7.770  0.00  0.00           C  
ATOM   2517 HG11LVAL   178       5.211   2.836   7.849  0.00  0.00           H  
ATOM   2518 HG12LVAL   178       3.617   2.158   8.179  0.00  0.00           H  
ATOM   2519 HG13LVAL   178       5.064   1.144   8.361  0.00  0.00           H  
ATOM   2520 CG2 LVAL   178       5.922   1.414   5.741  0.00  0.00           C  
ATOM   2521 HG21LVAL   178       6.491   0.656   6.282  0.00  0.00           H  
ATOM   2522 HG22LVAL   178       5.899   1.157   4.684  0.00  0.00           H  
ATOM   2523 HG23LVAL   178       6.423   2.377   5.847  0.00  0.00           H  
ATOM   2524 C   LVAL   178       2.450   0.116   6.919  0.00  0.00           C  
ATOM   2525 O   LVAL   178       2.426  -0.578   7.933  0.00  0.00           O  
ATOM   2526 N   LPRO   179       1.337   0.760   6.509  0.00  0.00           N  
ATOM   2527 CD  LPRO   179       1.195   1.715   5.418  0.00  0.00           C  
ATOM   2528 HD2 LPRO   179       1.603   1.346   4.480  0.00  0.00           H  
ATOM   2529 HD3 LPRO   179       1.683   2.648   5.693  0.00  0.00           H  
ATOM   2530 CG  LPRO   179      -0.304   1.954   5.262  0.00  0.00           C  
ATOM   2531 HG2 LPRO   179      -0.727   1.239   4.556  0.00  0.00           H  
ATOM   2532 HG3 LPRO   179      -0.512   2.975   4.954  0.00  0.00           H  
ATOM   2533 CB  LPRO   179      -0.854   1.687   6.655  0.00  0.00           C  
ATOM   2534 HB2 LPRO   179      -1.887   1.354   6.616  0.00  0.00           H  
ATOM   2535 HB3 LPRO   179      -0.773   2.595   7.250  0.00  0.00           H  
ATOM   2536 CA  LPRO   179       0.072   0.623   7.233  0.00  0.00           C  
ATOM   2537 HA  LPRO   179       0.224   0.829   8.290  0.00  0.00           H  
ATOM   2538 C   LPRO   179      -0.521  -0.786   7.143  0.00  0.00           C  
ATOM   2539 O   LPRO   179      -1.069  -1.271   8.133  0.00  0.00           O  
ATOM   2540 N   LALA   180      -0.335  -1.499   6.025  0.00  0.00           N  
ATOM   2541 H   LALA   180       0.086  -1.060   5.217  0.00  0.00           H  
ATOM   2542 CA  LALA   180      -0.665  -2.923   5.957  0.00  0.00           C  
ATOM   2543 HA  LALA   180      -1.722  -3.036   6.194  0.00  0.00           H  
ATOM   2544 CB  LALA   180      -0.448  -3.413   4.520  0.00  0.00           C  
ATOM   2545 HB1 LALA   180      -1.107  -2.871   3.842  0.00  0.00           H  
ATOM   2546 HB2 LALA   180       0.582  -3.254   4.213  0.00  0.00           H  
ATOM   2547 HB3 LALA   180      -0.676  -4.476   4.453  0.00  0.00           H  
ATOM   2548 C   LALA   180       0.120  -3.745   7.004  0.00  0.00           C  
ATOM   2549 O   LALA   180      -0.464  -4.601   7.663  0.00  0.00           O  
ATOM   2550 N   LHIE   181       1.401  -3.431   7.235  0.00  0.00           N  
ATOM   2551 H   LHIE   181       1.821  -2.714   6.657  0.00  0.00           H  
ATOM   2552 CA  LHIE   181       2.232  -4.023   8.298  0.00  0.00           C  
ATOM   2553 HA  LHIE   181       2.111  -5.101   8.287  0.00  0.00           H  
ATOM   2554 CB  LHIE   181       3.709  -3.715   7.989  0.00  0.00           C  
ATOM   2555 HB2 LHIE   181       4.001  -4.275   7.102  0.00  0.00           H  
ATOM   2556 HB3 LHIE   181       3.814  -2.659   7.751  0.00  0.00           H  
ATOM   2557 CG  LHIE   181       4.686  -4.030   9.093  0.00  0.00           C  
ATOM   2558 ND1 LHIE   181       4.899  -5.285   9.663  0.00  0.00           N  
ATOM   2559 CE1 LHIE   181       5.841  -5.101  10.603  0.00  0.00           C  
ATOM   2560 HE1 LHIE   181       6.218  -5.875  11.258  0.00  0.00           H  
ATOM   2561 NE2 LHIE   181       6.229  -3.816  10.644  0.00  0.00           N  
ATOM   2562 HE2 LHIE   181       6.878  -3.430  11.329  0.00  0.00           H  
ATOM   2563 CD2 LHIE   181       5.517  -3.127   9.688  0.00  0.00           C  
ATOM   2564 HD2 LHIE   181       5.576  -2.073   9.461  0.00  0.00           H  
ATOM   2565 C   LHIE   181       1.816  -3.607   9.717  0.00  0.00           C  
ATOM   2566 O   LHIE   181       1.800  -4.444  10.615  0.00  0.00           O  
ATOM   2567 N   LPHE   182       1.439  -2.347   9.947  0.00  0.00           N  
ATOM   2568 H   LPHE   182       1.526  -1.673   9.194  0.00  0.00           H  
ATOM   2569 CA  LPHE   182       1.044  -1.868  11.281  0.00  0.00           C  
ATOM   2570 HA  LPHE   182       1.702  -2.321  12.024  0.00  0.00           H  
ATOM   2571 CB  LPHE   182       1.225  -0.344  11.370  0.00  0.00           C  
ATOM   2572 HB2 LPHE   182       0.776   0.119  10.491  0.00  0.00           H  
ATOM   2573 HB3 LPHE   182       0.664   0.008  12.236  0.00  0.00           H  
ATOM   2574 CG  LPHE   182       2.652   0.173  11.525  0.00  0.00           C  
ATOM   2575 CD1 LPHE   182       3.786  -0.657  11.382  0.00  0.00           C  
ATOM   2576 HD1 LPHE   182       3.682  -1.703  11.147  0.00  0.00           H  
ATOM   2577 CE1 LPHE   182       5.080  -0.143  11.574  0.00  0.00           C  
ATOM   2578 HE1 LPHE   182       5.938  -0.794  11.488  0.00  0.00           H  
ATOM   2579 CZ  LPHE   182       5.256   1.211  11.895  0.00  0.00           C  
ATOM   2580 HZ  LPHE   182       6.252   1.604  12.029  0.00  0.00           H  
ATOM   2581 CE2 LPHE   182       4.134   2.043  12.051  0.00  0.00           C  
ATOM   2582 HE2 LPHE   182       4.262   3.082  12.309  0.00  0.00           H  
ATOM   2583 CD2 LPHE   182       2.841   1.522  11.879  0.00  0.00           C  
ATOM   2584 HD2 LPHE   182       1.986   2.160  12.034  0.00  0.00           H  
ATOM   2585 C   LPHE   182      -0.372  -2.296  11.695  0.00  0.00           C  
ATOM   2586 O   LPHE   182      -0.602  -2.532  12.879  0.00  0.00           O  
ATOM   2587 N   LCYS   183      -1.313  -2.439  10.758  0.00  0.00           N  
ATOM   2588 H   LCYS   183      -1.099  -2.145   9.809  0.00  0.00           H  
ATOM   2589 CA  LCYS   183      -2.650  -2.989  11.028  0.00  0.00           C  
ATOM   2590 HA  LCYS   183      -2.882  -2.841  12.084  0.00  0.00           H  
ATOM   2591 CB  LCYS   183      -3.695  -2.200  10.232  0.00  0.00           C  
ATOM   2592 HB2 LCYS   183      -3.467  -2.261   9.171  0.00  0.00           H  
ATOM   2593 HB3 LCYS   183      -4.681  -2.635  10.402  0.00  0.00           H  
ATOM   2594 SG  LCYS   183      -3.727  -0.463  10.775  0.00  0.00           S  
ATOM   2595 HG  LCYS   183      -2.628  -0.035  10.129  0.00  0.00           H  
ATOM   2596 C   LCYS   183      -2.756  -4.511  10.784  0.00  0.00           C  
ATOM   2597 O   LCYS   183      -3.791  -5.111  11.087  0.00  0.00           O  
ATOM   2598 N   LGLY   184      -1.700  -5.157  10.277  0.00  0.00           N  
ATOM   2599 H   LGLY   184      -0.887  -4.616  10.014  0.00  0.00           H  
ATOM   2600 CA  LGLY   184      -1.627  -6.609  10.082  0.00  0.00           C  
ATOM   2601 HA2 LGLY   184      -0.601  -6.863   9.819  0.00  0.00           H  
ATOM   2602 HA3 LGLY   184      -1.881  -7.115  11.013  0.00  0.00           H  
ATOM   2603 C   LGLY   184      -2.538  -7.148   8.977  0.00  0.00           C  
ATOM   2604 O   LGLY   184      -3.202  -8.160   9.180  0.00  0.00           O  
ATOM   2605 N   LVAL   185      -2.617  -6.467   7.833  0.00  0.00           N  
ATOM   2606 H   LVAL   185      -1.973  -5.691   7.721  0.00  0.00           H  
ATOM   2607 CA  LVAL   185      -3.476  -6.813   6.680  0.00  0.00           C  
ATOM   2608 HA  LVAL   185      -3.912  -7.798   6.852  0.00  0.00           H  
ATOM   2609 CB  LVAL   185      -4.653  -5.823   6.536  0.00  0.00           C  
ATOM   2610 HB  LVAL   185      -5.257  -6.132   5.686  0.00  0.00           H  
ATOM   2611 CG1 LVAL   185      -5.570  -5.861   7.762  0.00  0.00           C  
ATOM   2612 HG11LVAL   185      -5.914  -6.881   7.936  0.00  0.00           H  
ATOM   2613 HG12LVAL   185      -5.034  -5.514   8.644  0.00  0.00           H  
ATOM   2614 HG13LVAL   185      -6.434  -5.218   7.598  0.00  0.00           H  
ATOM   2615 CG2 LVAL   185      -4.208  -4.378   6.286  0.00  0.00           C  
ATOM   2616 HG21LVAL   185      -5.087  -3.749   6.148  0.00  0.00           H  
ATOM   2617 HG22LVAL   185      -3.638  -4.007   7.138  0.00  0.00           H  
ATOM   2618 HG23LVAL   185      -3.600  -4.325   5.383  0.00  0.00           H  
ATOM   2619 C   LVAL   185      -2.654  -6.938   5.390  0.00  0.00           C  
ATOM   2620 O   LVAL   185      -1.442  -6.727   5.400  0.00  0.00           O  
ATOM   2621 N   LTRP   186      -3.288  -7.323   4.279  0.00  0.00           N  
ATOM   2622 H   LTRP   186      -4.300  -7.383   4.285  0.00  0.00           H  
ATOM   2623 CA  LTRP   186      -2.634  -7.513   2.981  0.00  0.00           C  
ATOM   2624 HA  LTRP   186      -1.594  -7.789   3.148  0.00  0.00           H  
ATOM   2625 CB  LTRP   186      -3.308  -8.666   2.213  0.00  0.00           C  
ATOM   2626 HB2 LTRP   186      -4.325  -8.380   1.947  0.00  0.00           H  
ATOM   2627 HB3 LTRP   186      -2.759  -8.796   1.284  0.00  0.00           H  
ATOM   2628 CG  LTRP   186      -3.354 -10.015   2.874  0.00  0.00           C  
ATOM   2629 CD1 LTRP   186      -4.050 -10.336   3.989  0.00  0.00           C  
ATOM   2630 HD1 LTRP   186      -4.666  -9.650   4.554  0.00  0.00           H  
ATOM   2631 NE1 LTRP   186      -3.847 -11.664   4.307  0.00  0.00           N  
ATOM   2632 HE1 LTRP   186      -4.256 -12.108   5.130  0.00  0.00           H  
ATOM   2633 CE2 LTRP   186      -2.993 -12.271   3.412  0.00  0.00           C  
ATOM   2634 CZ2 LTRP   186      -2.467 -13.567   3.310  0.00  0.00           C  
ATOM   2635 HZ2 LTRP   186      -2.732 -14.319   4.033  0.00  0.00           H  
ATOM   2636 CH2 LTRP   186      -1.599 -13.880   2.253  0.00  0.00           C  
ATOM   2637 HH2 LTRP   186      -1.185 -14.877   2.171  0.00  0.00           H  
ATOM   2638 CZ3 LTRP   186      -1.282 -12.898   1.300  0.00  0.00           C  
ATOM   2639 HZ3 LTRP   186      -0.623 -13.145   0.480  0.00  0.00           H  
ATOM   2640 CE3 LTRP   186      -1.828 -11.602   1.399  0.00  0.00           C  
ATOM   2641 HE3 LTRP   186      -1.589 -10.858   0.657  0.00  0.00           H  
ATOM   2642 CD2 LTRP   186      -2.677 -11.247   2.470  0.00  0.00           C  
ATOM   2643 C   LTRP   186      -2.667  -6.212   2.158  0.00  0.00           C  
ATOM   2644 O   LTRP   186      -3.715  -5.575   2.043  0.00  0.00           O  
ATOM   2645 N   LGLY   187      -1.550  -5.828   1.533  0.00  0.00           N  
ATOM   2646 H   LGLY   187      -0.700  -6.366   1.690  0.00  0.00           H  
ATOM   2647 CA  LGLY   187      -1.478  -4.636   0.677  0.00  0.00           C  
ATOM   2648 HA2 LGLY   187      -2.414  -4.529   0.127  0.00  0.00           H  
ATOM   2649 HA3 LGLY   187      -1.351  -3.751   1.300  0.00  0.00           H  
ATOM   2650 C   LGLY   187      -0.330  -4.685  -0.330  0.00  0.00           C  
ATOM   2651 O   LGLY   187       0.813  -4.958   0.039  0.00  0.00           O  
ATOM   2652 N   LLEU   188      -0.627  -4.426  -1.608  0.00  0.00           N  
ATOM   2653 H   LLEU   188      -1.578  -4.145  -1.832  0.00  0.00           H  
ATOM   2654 CA  LLEU   188       0.306  -4.620  -2.724  0.00  0.00           C  
ATOM   2655 HA  LLEU   188       1.177  -5.171  -2.368  0.00  0.00           H  
ATOM   2656 CB  LLEU   188      -0.398  -5.503  -3.772  0.00  0.00           C  
ATOM   2657 HB2 LLEU   188      -0.631  -6.463  -3.313  0.00  0.00           H  
ATOM   2658 HB3 LLEU   188      -1.340  -5.022  -4.042  0.00  0.00           H  
ATOM   2659 CG  LLEU   188       0.395  -5.761  -5.068  0.00  0.00           C  
ATOM   2660 HG  LLEU   188       0.632  -4.816  -5.555  0.00  0.00           H  
ATOM   2661 CD1 LLEU   188       1.690  -6.534  -4.819  0.00  0.00           C  
ATOM   2662 HD11LLEU   188       2.363  -5.945  -4.202  0.00  0.00           H  
ATOM   2663 HD12LLEU   188       1.476  -7.482  -4.328  0.00  0.00           H  
ATOM   2664 HD13LLEU   188       2.187  -6.729  -5.770  0.00  0.00           H  
ATOM   2665 CD2 LLEU   188      -0.472  -6.585  -6.017  0.00  0.00           C  
ATOM   2666 HD21LLEU   188      -1.402  -6.055  -6.221  0.00  0.00           H  
ATOM   2667 HD22LLEU   188       0.058  -6.741  -6.956  0.00  0.00           H  
ATOM   2668 HD23LLEU   188      -0.698  -7.551  -5.567  0.00  0.00           H  
ATOM   2669 C   LLEU   188       0.815  -3.296  -3.318  0.00  0.00           C  
ATOM   2670 O   LLEU   188       0.064  -2.576  -3.976  0.00  0.00           O  
ATOM   2671 N   LLYS   189       2.118  -3.022  -3.178  0.00  0.00           N  
ATOM   2672 H   LLYS   189       2.682  -3.687  -2.654  0.00  0.00           H  
ATOM   2673 CA  LLYS   189       2.842  -2.083  -4.051  0.00  0.00           C  
ATOM   2674 HA  LLYS   189       2.258  -1.168  -4.162  0.00  0.00           H  
ATOM   2675 CB  LLYS   189       4.194  -1.745  -3.382  0.00  0.00           C  
ATOM   2676 HB2 LLYS   189       3.970  -1.381  -2.379  0.00  0.00           H  
ATOM   2677 HB3 LLYS   189       4.790  -2.652  -3.275  0.00  0.00           H  
ATOM   2678 CG  LLYS   189       5.055  -0.663  -4.058  0.00  0.00           C  
ATOM   2679 HG2 LLYS   189       4.411   0.157  -4.367  0.00  0.00           H  
ATOM   2680 HG3 LLYS   189       5.749  -0.274  -3.311  0.00  0.00           H  
ATOM   2681 CD  LLYS   189       5.887  -1.163  -5.250  0.00  0.00           C  
ATOM   2682 HD2 LLYS   189       6.596  -1.917  -4.907  0.00  0.00           H  
ATOM   2683 HD3 LLYS   189       5.235  -1.618  -5.986  0.00  0.00           H  
ATOM   2684 CE  LLYS   189       6.646  -0.005  -5.909  0.00  0.00           C  
ATOM   2685 HE2 LLYS   189       5.949   0.816  -6.097  0.00  0.00           H  
ATOM   2686 HE3 LLYS   189       7.408   0.360  -5.215  0.00  0.00           H  
ATOM   2687 NZ  LLYS   189       7.278  -0.409  -7.186  0.00  0.00           N  
ATOM   2688 HZ1 LLYS   189       7.929  -1.180  -7.033  0.00  0.00           H  
ATOM   2689 HZ2 LLYS   189       6.590  -0.746  -7.848  0.00  0.00           H  
ATOM   2690 HZ3 LLYS   189       7.810   0.358  -7.593  0.00  0.00           H  
ATOM   2691 C   LLYS   189       2.974  -2.760  -5.419  0.00  0.00           C  
ATOM   2692 O   LLYS   189       3.593  -3.814  -5.509  0.00  0.00           O  
ATOM   2693 N   LTHR   190       2.371  -2.210  -6.468  0.00  0.00           N  
ATOM   2694 H   LTHR   190       1.866  -1.348  -6.344  0.00  0.00           H  
ATOM   2695 CA  LTHR   190       2.343  -2.834  -7.809  0.00  0.00           C  
ATOM   2696 HA  LTHR   190       2.288  -3.918  -7.692  0.00  0.00           H  
ATOM   2697 CB  LTHR   190       1.080  -2.412  -8.582  0.00  0.00           C  
ATOM   2698 HB  LTHR   190       1.111  -2.853  -9.579  0.00  0.00           H  
ATOM   2699 CG2 LTHR   190      -0.211  -2.867  -7.906  0.00  0.00           C  
ATOM   2700 HG21LTHR   190      -0.268  -2.492  -6.884  0.00  0.00           H  
ATOM   2701 HG22LTHR   190      -1.065  -2.494  -8.471  0.00  0.00           H  
ATOM   2702 HG23LTHR   190      -0.245  -3.956  -7.892  0.00  0.00           H  
ATOM   2703 OG1 LTHR   190       1.010  -1.011  -8.720  0.00  0.00           O  
ATOM   2704 HG1 LTHR   190       0.266  -0.680  -8.177  0.00  0.00           H  
ATOM   2705 C   LTHR   190       3.609  -2.553  -8.637  0.00  0.00           C  
ATOM   2706 O   LTHR   190       4.420  -1.678  -8.310  0.00  0.00           O  
ATOM   2707 N   LTHR   191       3.783  -3.296  -9.734  0.00  0.00           N  
ATOM   2708 H   LTHR   191       3.129  -4.062  -9.898  0.00  0.00           H  
ATOM   2709 CA  LTHR   191       4.796  -3.048 -10.771  0.00  0.00           C  
ATOM   2710 HA  LTHR   191       5.787  -3.247 -10.364  0.00  0.00           H  
ATOM   2711 CB  LTHR   191       4.567  -3.968 -11.984  0.00  0.00           C  
ATOM   2712 HB  LTHR   191       3.514  -3.942 -12.265  0.00  0.00           H  
ATOM   2713 CG2 LTHR   191       5.406  -3.604 -13.209  0.00  0.00           C  
ATOM   2714 HG21LTHR   191       5.085  -2.650 -13.623  0.00  0.00           H  
ATOM   2715 HG22LTHR   191       6.462  -3.554 -12.945  0.00  0.00           H  
ATOM   2716 HG23LTHR   191       5.259  -4.351 -13.983  0.00  0.00           H  
ATOM   2717 OG1 LTHR   191       4.921  -5.292 -11.676  0.00  0.00           O  
ATOM   2718 HG1 LTHR   191       4.096  -5.778 -11.467  0.00  0.00           H  
ATOM   2719 C   LTHR   191       4.734  -1.593 -11.231  0.00  0.00           C  
ATOM   2720 O   LTHR   191       3.654  -1.079 -11.542  0.00  0.00           O  
ATOM   2721 N   LPHE   192       5.885  -0.921 -11.307  0.00  0.00           N  
ATOM   2722 H   LPHE   192       6.750  -1.374 -11.031  0.00  0.00           H  
ATOM   2723 CA  LPHE   192       5.926   0.473 -11.739  0.00  0.00           C  
ATOM   2724 HA  LPHE   192       5.307   1.038 -11.048  0.00  0.00           H  
ATOM   2725 CB  LPHE   192       7.348   1.026 -11.625  0.00  0.00           C  
ATOM   2726 HB2 LPHE   192       7.664   0.975 -10.584  0.00  0.00           H  
ATOM   2727 HB3 LPHE   192       8.020   0.397 -12.210  0.00  0.00           H  
ATOM   2728 CG  LPHE   192       7.453   2.460 -12.101  0.00  0.00           C  
ATOM   2729 CD1 LPHE   192       8.178   2.763 -13.268  0.00  0.00           C  
ATOM   2730 HD1 LPHE   192       8.703   1.982 -13.799  0.00  0.00           H  
ATOM   2731 CE1 LPHE   192       8.210   4.081 -13.751  0.00  0.00           C  
ATOM   2732 HE1 LPHE   192       8.776   4.318 -14.639  0.00  0.00           H  
ATOM   2733 CZ  LPHE   192       7.496   5.093 -13.087  0.00  0.00           C  
ATOM   2734 HZ  LPHE   192       7.524   6.105 -13.462  0.00  0.00           H  
ATOM   2735 CE2 LPHE   192       6.751   4.788 -11.935  0.00  0.00           C  
ATOM   2736 HE2 LPHE   192       6.195   5.564 -11.428  0.00  0.00           H  
ATOM   2737 CD2 LPHE   192       6.749   3.478 -11.428  0.00  0.00           C  
ATOM   2738 HD2 LPHE   192       6.193   3.259 -10.527  0.00  0.00           H  
ATOM   2739 C   LPHE   192       5.316   0.678 -13.139  0.00  0.00           C  
ATOM   2740 O   LPHE   192       5.533  -0.109 -14.059  0.00  0.00           O  
ATOM   2741 N   LASP   193       4.543   1.755 -13.291  0.00  0.00           N  
ATOM   2742 H   LASP   193       4.446   2.360 -12.491  0.00  0.00           H  
ATOM   2743 CA  LASP   193       3.743   2.095 -14.476  0.00  0.00           C  
ATOM   2744 HA  LASP   193       3.268   3.044 -14.242  0.00  0.00           H  
ATOM   2745 CB  LASP   193       4.660   2.345 -15.694  0.00  0.00           C  
ATOM   2746 HB2 LASP   193       5.575   2.831 -15.351  0.00  0.00           H  
ATOM   2747 HB3 LASP   193       4.937   1.389 -16.141  0.00  0.00           H  
ATOM   2748 CG  LASP   193       4.045   3.244 -16.773  0.00  0.00           C  
ATOM   2749 OD1 LASP   193       3.405   4.267 -16.442  0.00  0.00           O  
ATOM   2750 OD2 LASP   193       4.312   3.019 -17.982  0.00  0.00           O  
ATOM   2751 C   LASP   193       2.571   1.148 -14.808  0.00  0.00           C  
ATOM   2752 O   LASP   193       1.832   1.449 -15.738  0.00  0.00           O  
ATOM   2753 N   LALA   194       2.336   0.049 -14.084  0.00  0.00           N  
ATOM   2754 H   LALA   194       2.978  -0.203 -13.343  0.00  0.00           H  
ATOM   2755 CA  LALA   194       1.258  -0.895 -14.419  0.00  0.00           C  
ATOM   2756 HA  LALA   194       1.350  -1.146 -15.476  0.00  0.00           H  
ATOM   2757 CB  LALA   194       1.463  -2.182 -13.620  0.00  0.00           C  
ATOM   2758 HB1 LALA   194       1.357  -1.992 -12.552  0.00  0.00           H  
ATOM   2759 HB2 LALA   194       0.705  -2.906 -13.920  0.00  0.00           H  
ATOM   2760 HB3 LALA   194       2.451  -2.592 -13.827  0.00  0.00           H  
ATOM   2761 C   LALA   194      -0.177  -0.357 -14.225  0.00  0.00           C  
ATOM   2762 O   LALA   194      -1.095  -0.833 -14.892  0.00  0.00           O  
ATOM   2763 N   LVAL   195      -0.387   0.633 -13.349  0.00  0.00           N  
ATOM   2764 H   LVAL   195       0.402   0.932 -12.788  0.00  0.00           H  
ATOM   2765 CA  LVAL   195      -1.715   1.191 -13.026  0.00  0.00           C  
ATOM   2766 HA  LVAL   195      -2.427   0.827 -13.767  0.00  0.00           H  
ATOM   2767 CB  LVAL   195      -2.223   0.703 -11.648  0.00  0.00           C  
ATOM   2768 HB  LVAL   195      -1.689   1.247 -10.872  0.00  0.00           H  
ATOM   2769 CG1 LVAL   195      -3.727   0.973 -11.495  0.00  0.00           C  
ATOM   2770 HG11LVAL   195      -4.074   0.609 -10.529  0.00  0.00           H  
ATOM   2771 HG12LVAL   195      -3.932   2.043 -11.544  0.00  0.00           H  
ATOM   2772 HG13LVAL   195      -4.281   0.460 -12.279  0.00  0.00           H  
ATOM   2773 CG2 LVAL   195      -1.993  -0.795 -11.392  0.00  0.00           C  
ATOM   2774 HG21LVAL   195      -2.456  -1.087 -10.449  0.00  0.00           H  
ATOM   2775 HG22LVAL   195      -2.412  -1.389 -12.200  0.00  0.00           H  
ATOM   2776 HG23LVAL   195      -0.927  -1.005 -11.318  0.00  0.00           H  
ATOM   2777 C   LVAL   195      -1.712   2.724 -13.122  0.00  0.00           C  
ATOM   2778 O   LVAL   195      -0.757   3.387 -12.718  0.00  0.00           O  
ATOM   2779 N   LSER   196      -2.768   3.303 -13.691  0.00  0.00           N  
ATOM   2780 H   LSER   196      -3.531   2.696 -13.978  0.00  0.00           H  
ATOM   2781 CA  LSER   196      -2.942   4.745 -13.902  0.00  0.00           C  
ATOM   2782 HA  LSER   196      -2.041   5.145 -14.363  0.00  0.00           H  
ATOM   2783 CB  LSER   196      -4.095   4.957 -14.881  0.00  0.00           C  
ATOM   2784 HB2 LSER   196      -3.850   4.494 -15.839  0.00  0.00           H  
ATOM   2785 HB3 LSER   196      -4.997   4.496 -14.482  0.00  0.00           H  
ATOM   2786 OG  LSER   196      -4.325   6.333 -15.064  0.00  0.00           O  
ATOM   2787 HG  LSER   196      -4.501   6.500 -16.008  0.00  0.00           H  
ATOM   2788 C   LSER   196      -3.203   5.526 -12.606  0.00  0.00           C  
ATOM   2789 O   LSER   196      -3.992   5.096 -11.763  0.00  0.00           O  
ATOM   2790 N   LLEU   197      -2.587   6.707 -12.471  0.00  0.00           N  
ATOM   2791 H   LLEU   197      -2.016   7.040 -13.241  0.00  0.00           H  
ATOM   2792 CA  LLEU   197      -2.796   7.645 -11.356  0.00  0.00           C  
ATOM   2793 HA  LLEU   197      -3.197   7.095 -10.503  0.00  0.00           H  
ATOM   2794 CB  LLEU   197      -1.446   8.260 -10.921  0.00  0.00           C  
ATOM   2795 HB2 LLEU   197      -0.879   8.542 -11.807  0.00  0.00           H  
ATOM   2796 HB3 LLEU   197      -1.644   9.176 -10.365  0.00  0.00           H  
ATOM   2797 CG  LLEU   197      -0.579   7.386  -9.995  0.00  0.00           C  
ATOM   2798 HG  LLEU   197      -1.133   7.214  -9.075  0.00  0.00           H  
ATOM   2799 CD1 LLEU   197      -0.179   6.026 -10.564  0.00  0.00           C  
ATOM   2800 HD11LLEU   197      -1.060   5.394 -10.668  0.00  0.00           H  
ATOM   2801 HD12LLEU   197       0.301   6.144 -11.531  0.00  0.00           H  
ATOM   2802 HD13LLEU   197       0.510   5.526  -9.884  0.00  0.00           H  
ATOM   2803 CD2 LLEU   197       0.699   8.143  -9.636  0.00  0.00           C  
ATOM   2804 HD21LLEU   197       1.344   7.525  -9.013  0.00  0.00           H  
ATOM   2805 HD22LLEU   197       1.247   8.394 -10.544  0.00  0.00           H  
ATOM   2806 HD23LLEU   197       0.450   9.065  -9.112  0.00  0.00           H  
ATOM   2807 C   LLEU   197      -3.855   8.721 -11.685  0.00  0.00           C  
ATOM   2808 O   LLEU   197      -3.944   9.734 -10.993  0.00  0.00           O  
ATOM   2809 N   LGLU   198      -4.671   8.530 -12.727  0.00  0.00           N  
ATOM   2810 H   LGLU   198      -4.541   7.715 -13.314  0.00  0.00           H  
ATOM   2811 CA  LGLU   198      -5.755   9.465 -13.057  0.00  0.00           C  
ATOM   2812 HA  LGLU   198      -5.300  10.435 -13.236  0.00  0.00           H  
ATOM   2813 CB  LGLU   198      -6.478   9.036 -14.343  0.00  0.00           C  
ATOM   2814 HB2 LGLU   198      -6.747   7.985 -14.248  0.00  0.00           H  
ATOM   2815 HB3 LGLU   198      -7.398   9.612 -14.449  0.00  0.00           H  
ATOM   2816 CG  LGLU   198      -5.635   9.211 -15.616  0.00  0.00           C  
ATOM   2817 HG2 LGLU   198      -4.638   8.800 -15.465  0.00  0.00           H  
ATOM   2818 HG3 LGLU   198      -6.110   8.650 -16.423  0.00  0.00           H  
ATOM   2819 CD  LGLU   198      -5.502  10.673 -16.039  0.00  0.00           C  
ATOM   2820 OE1 LGLU   198      -6.403  11.188 -16.733  0.00  0.00           O  
ATOM   2821 OE2 LGLU   198      -4.482  11.315 -15.680  0.00  0.00           O  
ATOM   2822 C   LGLU   198      -6.738   9.627 -11.880  0.00  0.00           C  
ATOM   2823 O   LGLU   198      -7.245   8.642 -11.328  0.00  0.00           O  
ATOM   2824 N   LGLY   199      -6.980  10.878 -11.477  0.00  0.00           N  
ATOM   2825 H   LGLY   199      -6.582  11.637 -12.016  0.00  0.00           H  
ATOM   2826 CA  LGLY   199      -7.728  11.244 -10.269  0.00  0.00           C  
ATOM   2827 HA2 LGLY   199      -7.903  12.319 -10.308  0.00  0.00           H  
ATOM   2828 HA3 LGLY   199      -8.696  10.753 -10.261  0.00  0.00           H  
ATOM   2829 C   LGLY   199      -7.018  10.958  -8.937  0.00  0.00           C  
ATOM   2830 O   LGLY   199      -7.687  10.703  -7.938  0.00  0.00           O  
ATOM   2831 N   LHIE   200      -5.682  10.973  -8.912  0.00  0.00           N  
ATOM   2832 H   LHIE   200      -5.196  11.063  -9.796  0.00  0.00           H  
ATOM   2833 CA  LHIE   200      -4.852  10.963  -7.695  0.00  0.00           C  
ATOM   2834 HA  LHIE   200      -5.459  11.267  -6.841  0.00  0.00           H  
ATOM   2835 CB  LHIE   200      -4.375   9.532  -7.392  0.00  0.00           C  
ATOM   2836 HB2 LHIE   200      -5.238   8.923  -7.128  0.00  0.00           H  
ATOM   2837 HB3 LHIE   200      -3.926   9.114  -8.294  0.00  0.00           H  
ATOM   2838 CG  LHIE   200      -3.363   9.448  -6.275  0.00  0.00           C  
ATOM   2839 ND1 LHIE   200      -3.438  10.095  -5.039  0.00  0.00           N  
ATOM   2840 CE1 LHIE   200      -2.244   9.916  -4.449  0.00  0.00           C  
ATOM   2841 HE1 LHIE   200      -1.943  10.356  -3.506  0.00  0.00           H  
ATOM   2842 NE2 LHIE   200      -1.485   9.095  -5.189  0.00  0.00           N  
ATOM   2843 HE2 LHIE   200      -0.514   8.863  -5.001  0.00  0.00           H  
ATOM   2844 CD2 LHIE   200      -2.171   8.796  -6.346  0.00  0.00           C  
ATOM   2845 HD2 LHIE   200      -1.804   8.244  -7.196  0.00  0.00           H  
ATOM   2846 C   LHIE   200      -3.743  12.024  -7.824  0.00  0.00           C  
ATOM   2847 O   LHIE   200      -2.570  11.724  -8.070  0.00  0.00           O  
ATOM   2848 N   LTYR   201      -4.155  13.293  -7.729  0.00  0.00           N  
ATOM   2849 H   LTYR   201      -5.122  13.446  -7.455  0.00  0.00           H  
ATOM   2850 CA  LTYR   201      -3.336  14.491  -7.963  0.00  0.00           C  
ATOM   2851 HA  LTYR   201      -2.324  14.186  -8.219  0.00  0.00           H  
ATOM   2852 CB  LTYR   201      -3.906  15.335  -9.119  0.00  0.00           C  
ATOM   2853 HB2 LTYR   201      -4.766  15.882  -8.727  0.00  0.00           H  
ATOM   2854 HB3 LTYR   201      -3.163  16.083  -9.397  0.00  0.00           H  
ATOM   2855 CG  LTYR   201      -4.359  14.633 -10.388  0.00  0.00           C  
ATOM   2856 CD1 LTYR   201      -3.668  13.523 -10.917  0.00  0.00           C  
ATOM   2857 HD1 LTYR   201      -2.801  13.131 -10.406  0.00  0.00           H  
ATOM   2858 CE1 LTYR   201      -4.125  12.902 -12.098  0.00  0.00           C  
ATOM   2859 HE1 LTYR   201      -3.610  12.038 -12.491  0.00  0.00           H  
ATOM   2860 CZ  LTYR   201      -5.282  13.391 -12.742  0.00  0.00           C  
ATOM   2861 OH  LTYR   201      -5.799  12.760 -13.824  0.00  0.00           O  
ATOM   2862 HH  LTYR   201      -5.133  12.352 -14.408  0.00  0.00           H  
ATOM   2863 CE2 LTYR   201      -5.967  14.500 -12.216  0.00  0.00           C  
ATOM   2864 HE2 LTYR   201      -6.851  14.872 -12.715  0.00  0.00           H  
ATOM   2865 CD2 LTYR   201      -5.497  15.128 -11.052  0.00  0.00           C  
ATOM   2866 HD2 LTYR   201      -6.026  15.990 -10.665  0.00  0.00           H  
ATOM   2867 C   LTYR   201      -3.272  15.391  -6.723  0.00  0.00           C  
ATOM   2868 O   LTYR   201      -4.194  15.396  -5.901  0.00  0.00           O  
ATOM   2869 N   LPHE   202      -2.247  16.243  -6.628  0.00  0.00           N  
ATOM   2870 H   LPHE   202      -1.529  16.242  -7.339  0.00  0.00           H  
ATOM   2871 CA  LPHE   202      -2.211  17.267  -5.581  0.00  0.00           C  
ATOM   2872 HA  LPHE   202      -2.280  16.738  -4.633  0.00  0.00           H  
ATOM   2873 CB  LPHE   202      -0.866  17.999  -5.589  0.00  0.00           C  
ATOM   2874 HB2 LPHE   202      -0.066  17.269  -5.714  0.00  0.00           H  
ATOM   2875 HB3 LPHE   202      -0.825  18.685  -6.438  0.00  0.00           H  
ATOM   2876 CG  LPHE   202      -0.618  18.760  -4.301  0.00  0.00           C  
ATOM   2877 CD1 LPHE   202      -1.028  20.099  -4.169  0.00  0.00           C  
ATOM   2878 HD1 LPHE   202      -1.505  20.609  -4.996  0.00  0.00           H  
ATOM   2879 CE1 LPHE   202      -0.826  20.779  -2.955  0.00  0.00           C  
ATOM   2880 HE1 LPHE   202      -1.137  21.810  -2.867  0.00  0.00           H  
ATOM   2881 CZ  LPHE   202      -0.204  20.127  -1.874  0.00  0.00           C  
ATOM   2882 HZ  LPHE   202      -0.025  20.652  -0.946  0.00  0.00           H  
ATOM   2883 CE2 LPHE   202       0.207  18.790  -2.004  0.00  0.00           C  
ATOM   2884 HE2 LPHE   202       0.702  18.295  -1.179  0.00  0.00           H  
ATOM   2885 CD2 LPHE   202      -0.010  18.104  -3.213  0.00  0.00           C  
ATOM   2886 HD2 LPHE   202       0.300  17.072  -3.310  0.00  0.00           H  
ATOM   2887 C   LPHE   202      -3.402  18.251  -5.731  0.00  0.00           C  
ATOM   2888 O   LPHE   202      -3.689  18.668  -6.858  0.00  0.00           O  
ATOM   2889 N   LPRO   203      -4.117  18.630  -4.652  0.00  0.00           N  
ATOM   2890 CD  LPRO   203      -3.986  18.097  -3.301  0.00  0.00           C  
ATOM   2891 HD2 LPRO   203      -3.212  18.646  -2.762  0.00  0.00           H  
ATOM   2892 HD3 LPRO   203      -3.770  17.029  -3.296  0.00  0.00           H  
ATOM   2893 CG  LPRO   203      -5.342  18.323  -2.646  0.00  0.00           C  
ATOM   2894 HG2 LPRO   203      -5.263  18.397  -1.564  0.00  0.00           H  
ATOM   2895 HG3 LPRO   203      -6.018  17.515  -2.927  0.00  0.00           H  
ATOM   2896 CB  LPRO   203      -5.795  19.630  -3.292  0.00  0.00           C  
ATOM   2897 HB2 LPRO   203      -5.270  20.471  -2.841  0.00  0.00           H  
ATOM   2898 HB3 LPRO   203      -6.870  19.772  -3.213  0.00  0.00           H  
ATOM   2899 CA  LPRO   203      -5.330  19.454  -4.738  0.00  0.00           C  
ATOM   2900 HA  LPRO   203      -6.083  18.875  -5.272  0.00  0.00           H  
ATOM   2901 C   LPRO   203      -5.167  20.811  -5.447  0.00  0.00           C  
ATOM   2902 O   LPRO   203      -4.118  21.455  -5.368  0.00  0.00           O  
ATOM   2903 N   LARG   204      -6.238  21.279  -6.104  0.00  0.00           N  
ATOM   2904 H   LARG   204      -7.070  20.694  -6.118  0.00  0.00           H  
ATOM   2905 CA  LARG   204      -6.294  22.519  -6.910  0.00  0.00           C  
ATOM   2906 HA  LARG   204      -7.290  22.544  -7.358  0.00  0.00           H  
ATOM   2907 CB  LARG   204      -6.198  23.775  -6.010  0.00  0.00           C  
ATOM   2908 HB2 LARG   204      -5.207  23.828  -5.561  0.00  0.00           H  
ATOM   2909 HB3 LARG   204      -6.334  24.663  -6.630  0.00  0.00           H  
ATOM   2910 CG  LARG   204      -7.270  23.793  -4.901  0.00  0.00           C  
ATOM   2911 HG2 LARG   204      -8.251  23.736  -5.374  0.00  0.00           H  
ATOM   2912 HG3 LARG   204      -7.152  22.925  -4.251  0.00  0.00           H  
ATOM   2913 CD  LARG   204      -7.238  25.057  -4.028  0.00  0.00           C  
ATOM   2914 HD2 LARG   204      -7.327  25.935  -4.671  0.00  0.00           H  
ATOM   2915 HD3 LARG   204      -8.106  25.026  -3.368  0.00  0.00           H  
ATOM   2916 NE  LARG   204      -6.006  25.159  -3.219  0.00  0.00           N  
ATOM   2917 HE  LARG   204      -5.190  24.670  -3.553  0.00  0.00           H  
ATOM   2918 CZ  LARG   204      -5.840  25.855  -2.106  0.00  0.00           C  
ATOM   2919 NH1 LARG   204      -6.791  26.529  -1.521  0.00  0.00           N  
ATOM   2920 HH11LARG   204      -7.728  26.528  -1.893  0.00  0.00           H  
ATOM   2921 HH12LARG   204      -6.576  26.983  -0.638  0.00  0.00           H  
ATOM   2922 NH2 LARG   204      -4.679  25.876  -1.527  0.00  0.00           N  
ATOM   2923 HH21LARG   204      -3.917  25.321  -1.887  0.00  0.00           H  
ATOM   2924 HH22LARG   204      -4.577  26.401  -0.664  0.00  0.00           H  
ATOM   2925 C   LARG   204      -5.345  22.520  -8.130  0.00  0.00           C  
ATOM   2926 O   LARG   204      -4.920  23.589  -8.581  0.00  0.00           O  
ATOM   2927 N   LTHR   205      -5.039  21.332  -8.670  0.00  0.00           N  
ATOM   2928 H   LTHR   205      -5.448  20.512  -8.237  0.00  0.00           H  
ATOM   2929 CA  LTHR   205      -4.271  21.113  -9.917  0.00  0.00           C  
ATOM   2930 HA  LTHR   205      -4.166  22.069 -10.428  0.00  0.00           H  
ATOM   2931 CB  LTHR   205      -2.845  20.586  -9.660  0.00  0.00           C  
ATOM   2932 HB  LTHR   205      -2.286  20.687 -10.589  0.00  0.00           H  
ATOM   2933 CG2 LTHR   205      -2.075  21.328  -8.570  0.00  0.00           C  
ATOM   2934 HG21LTHR   205      -1.050  20.960  -8.538  0.00  0.00           H  
ATOM   2935 HG22LTHR   205      -2.059  22.395  -8.795  0.00  0.00           H  
ATOM   2936 HG23LTHR   205      -2.540  21.169  -7.597  0.00  0.00           H  
ATOM   2937 OG1 LTHR   205      -2.844  19.218  -9.330  0.00  0.00           O  
ATOM   2938 HG1 LTHR   205      -3.219  19.120  -8.433  0.00  0.00           H  
ATOM   2939 C   LTHR   205      -4.996  20.160 -10.884  0.00  0.00           C  
ATOM   2940 O   LTHR   205      -5.642  19.202 -10.456  0.00  0.00           O  
ATOM   2941 N   LASP   206      -4.886  20.403 -12.195  0.00  0.00           N  
ATOM   2942 H   LASP   206      -4.383  21.230 -12.480  0.00  0.00           H  
ATOM   2943 CA  LASP   206      -5.646  19.671 -13.228  0.00  0.00           C  
ATOM   2944 HA  LASP   206      -6.693  19.661 -12.921  0.00  0.00           H  
ATOM   2945 CB  LASP   206      -5.569  20.402 -14.587  0.00  0.00           C  
ATOM   2946 HB2 LASP   206      -6.326  19.962 -15.236  0.00  0.00           H  
ATOM   2947 HB3 LASP   206      -5.837  21.448 -14.439  0.00  0.00           H  
ATOM   2948 CG  LASP   206      -4.211  20.344 -15.313  0.00  0.00           C  
ATOM   2949 OD1 LASP   206      -3.152  20.434 -14.639  0.00  0.00           O  
ATOM   2950 OD2 LASP   206      -4.203  20.231 -16.564  0.00  0.00           O  
ATOM   2951 C   LASP   206      -5.232  18.200 -13.435  0.00  0.00           C  
ATOM   2952 O   LASP   206      -6.068  17.385 -13.825  0.00  0.00           O  
ATOM   2953 N   LSER   207      -3.947  17.881 -13.240  0.00  0.00           N  
ATOM   2954 H   LSER   207      -3.343  18.647 -12.984  0.00  0.00           H  
ATOM   2955 CA  LSER   207      -3.315  16.685 -13.831  0.00  0.00           C  
ATOM   2956 HA  LSER   207      -4.054  15.885 -13.896  0.00  0.00           H  
ATOM   2957 CB  LSER   207      -2.864  17.046 -15.256  0.00  0.00           C  
ATOM   2958 HB2 LSER   207      -2.476  16.154 -15.749  0.00  0.00           H  
ATOM   2959 HB3 LSER   207      -3.717  17.411 -15.831  0.00  0.00           H  
ATOM   2960 OG  LSER   207      -1.852  18.044 -15.225  0.00  0.00           O  
ATOM   2961 HG  LSER   207      -2.295  18.916 -15.150  0.00  0.00           H  
ATOM   2962 C   LSER   207      -2.109  16.131 -13.049  0.00  0.00           C  
ATOM   2963 O   LSER   207      -1.466  15.170 -13.495  0.00  0.00           O  
ATOM   2964 N   LALA   208      -1.750  16.750 -11.916  0.00  0.00           N  
ATOM   2965 H   LALA   208      -2.359  17.469 -11.553  0.00  0.00           H  
ATOM   2966 CA  LALA   208      -0.448  16.579 -11.267  0.00  0.00           C  
ATOM   2967 HA  LALA   208       0.295  16.468 -12.058  0.00  0.00           H  
ATOM   2968 CB  LALA   208      -0.092  17.865 -10.509  0.00  0.00           C  
ATOM   2969 HB1 LALA   208      -0.259  18.738 -11.141  0.00  0.00           H  
ATOM   2970 HB2 LALA   208      -0.697  17.949  -9.608  0.00  0.00           H  
ATOM   2971 HB3 LALA   208       0.956  17.836 -10.214  0.00  0.00           H  
ATOM   2972 C   LALA   208      -0.347  15.313 -10.389  0.00  0.00           C  
ATOM   2973 O   LALA   208      -0.294  15.380  -9.156  0.00  0.00           O  
ATOM   2974 N   LLYS   209      -0.268  14.142 -11.027  0.00  0.00           N  
ATOM   2975 H   LLYS   209      -0.404  14.168 -12.033  0.00  0.00           H  
ATOM   2976 CA  LLYS   209       0.196  12.887 -10.400  0.00  0.00           C  
ATOM   2977 HA  LLYS   209      -0.397  12.720  -9.498  0.00  0.00           H  
ATOM   2978 CB  LLYS   209      -0.071  11.694 -11.340  0.00  0.00           C  
ATOM   2979 HB2 LLYS   209       0.231  10.774 -10.841  0.00  0.00           H  
ATOM   2980 HB3 LLYS   209      -1.150  11.630 -11.490  0.00  0.00           H  
ATOM   2981 CG  LLYS   209       0.587  11.741 -12.732  0.00  0.00           C  
ATOM   2982 HG2 LLYS   209       0.056  11.026 -13.360  0.00  0.00           H  
ATOM   2983 HG3 LLYS   209       0.450  12.729 -13.173  0.00  0.00           H  
ATOM   2984 CD  LLYS   209       2.078  11.365 -12.767  0.00  0.00           C  
ATOM   2985 HD2 LLYS   209       2.673  12.072 -12.194  0.00  0.00           H  
ATOM   2986 HD3 LLYS   209       2.213  10.365 -12.354  0.00  0.00           H  
ATOM   2987 CE  LLYS   209       2.546  11.410 -14.223  0.00  0.00           C  
ATOM   2988 HE2 LLYS   209       1.880  10.788 -14.826  0.00  0.00           H  
ATOM   2989 HE3 LLYS   209       2.455  12.440 -14.579  0.00  0.00           H  
ATOM   2990 NZ  LLYS   209       3.942  10.940 -14.376  0.00  0.00           N  
ATOM   2991 HZ1 LLYS   209       4.025   9.953 -14.139  0.00  0.00           H  
ATOM   2992 HZ2 LLYS   209       4.269  11.082 -15.324  0.00  0.00           H  
ATOM   2993 HZ3 LLYS   209       4.583  11.440 -13.756  0.00  0.00           H  
ATOM   2994 C   LLYS   209       1.663  12.977  -9.948  0.00  0.00           C  
ATOM   2995 O   LLYS   209       2.402  13.850 -10.416  0.00  0.00           O  
ATOM   2996 N   LALA   210       2.086  12.061  -9.076  0.00  0.00           N  
ATOM   2997 H   LALA   210       1.406  11.415  -8.700  0.00  0.00           H  
ATOM   2998 CA  LALA   210       3.471  11.921  -8.620  0.00  0.00           C  
ATOM   2999 HA  LALA   210       3.977  12.884  -8.720  0.00  0.00           H  
ATOM   3000 CB  LALA   210       3.465  11.566  -7.129  0.00  0.00           C  
ATOM   3001 HB1 LALA   210       2.970  12.356  -6.564  0.00  0.00           H  
ATOM   3002 HB2 LALA   210       2.947  10.621  -6.967  0.00  0.00           H  
ATOM   3003 HB3 LALA   210       4.489  11.470  -6.768  0.00  0.00           H  
ATOM   3004 C   LALA   210       4.260  10.883  -9.443  0.00  0.00           C  
ATOM   3005 O   LALA   210       3.825   9.744  -9.624  0.00  0.00           O  
ATOM   3006 N   LASP   211       5.443  11.267  -9.922  0.00  0.00           N  
ATOM   3007 H   LASP   211       5.736  12.223  -9.736  0.00  0.00           H  
ATOM   3008 CA  LASP   211       6.408  10.380 -10.584  0.00  0.00           C  
ATOM   3009 HA  LASP   211       5.889   9.861 -11.389  0.00  0.00           H  
ATOM   3010 CB  LASP   211       7.535  11.233 -11.194  0.00  0.00           C  
ATOM   3011 HB2 LASP   211       7.968  11.839 -10.399  0.00  0.00           H  
ATOM   3012 HB3 LASP   211       8.319  10.578 -11.575  0.00  0.00           H  
ATOM   3013 CG  LASP   211       7.094  12.161 -12.334  0.00  0.00           C  
ATOM   3014 OD1 LASP   211       6.085  11.899 -13.026  0.00  0.00           O  
ATOM   3015 OD2 LASP   211       7.791  13.165 -12.601  0.00  0.00           O  
ATOM   3016 C   LASP   211       6.982   9.298  -9.638  0.00  0.00           C  
ATOM   3017 O   LASP   211       7.000   9.475  -8.422  0.00  0.00           O  
ATOM   3018 N   LLEU   212       7.449   8.172 -10.202  0.00  0.00           N  
ATOM   3019 H   LLEU   212       7.426   8.141 -11.217  0.00  0.00           H  
ATOM   3020 CA  LLEU   212       7.973   6.955  -9.530  0.00  0.00           C  
ATOM   3021 HA  LLEU   212       8.194   6.259 -10.335  0.00  0.00           H  
ATOM   3022 CB  LLEU   212       9.329   7.271  -8.860  0.00  0.00           C  
ATOM   3023 HB2 LLEU   212       9.967   7.776  -9.586  0.00  0.00           H  
ATOM   3024 HB3 LLEU   212       9.155   7.960  -8.033  0.00  0.00           H  
ATOM   3025 CG  LLEU   212      10.085   6.041  -8.313  0.00  0.00           C  
ATOM   3026 HG  LLEU   212       9.489   5.547  -7.547  0.00  0.00           H  
ATOM   3027 CD1 LLEU   212      10.419   5.035  -9.419  0.00  0.00           C  
ATOM   3028 HD11LLEU   212      10.917   5.538 -10.247  0.00  0.00           H  
ATOM   3029 HD12LLEU   212      11.069   4.253  -9.028  0.00  0.00           H  
ATOM   3030 HD13LLEU   212       9.508   4.565  -9.786  0.00  0.00           H  
ATOM   3031 CD2 LLEU   212      11.397   6.486  -7.667  0.00  0.00           C  
ATOM   3032 HD21LLEU   212      11.912   5.621  -7.249  0.00  0.00           H  
ATOM   3033 HD22LLEU   212      12.035   6.966  -8.407  0.00  0.00           H  
ATOM   3034 HD23LLEU   212      11.188   7.190  -6.861  0.00  0.00           H  
ATOM   3035 C   LLEU   212       6.995   6.194  -8.596  0.00  0.00           C  
ATOM   3036 O   LLEU   212       7.097   4.973  -8.445  0.00  0.00           O  
ATOM   3037 N   LSER   213       6.019   6.883  -8.007  0.00  0.00           N  
ATOM   3038 H   LSER   213       6.056   7.892  -8.105  0.00  0.00           H  
ATOM   3039 CA  LSER   213       4.945   6.309  -7.189  0.00  0.00           C  
ATOM   3040 HA  LSER   213       5.392   5.798  -6.337  0.00  0.00           H  
ATOM   3041 CB  LSER   213       4.079   7.447  -6.650  0.00  0.00           C  
ATOM   3042 HB2 LSER   213       4.701   8.196  -6.160  0.00  0.00           H  
ATOM   3043 HB3 LSER   213       3.555   7.921  -7.481  0.00  0.00           H  
ATOM   3044 OG  LSER   213       3.143   6.943  -5.724  0.00  0.00           O  
ATOM   3045 HG  LSER   213       2.330   7.481  -5.822  0.00  0.00           H  
ATOM   3046 C   LSER   213       4.070   5.299  -7.956  0.00  0.00           C  
ATOM   3047 O   LSER   213       3.992   5.335  -9.191  0.00  0.00           O  
ATOM   3048 N   LVAL   214       3.378   4.422  -7.223  0.00  0.00           N  
ATOM   3049 H   LVAL   214       3.454   4.498  -6.212  0.00  0.00           H  
ATOM   3050 CA  LVAL   214       2.379   3.476  -7.754  0.00  0.00           C  
ATOM   3051 HA  LVAL   214       2.084   3.814  -8.747  0.00  0.00           H  
ATOM   3052 CB  LVAL   214       2.935   2.044  -7.903  0.00  0.00           C  
ATOM   3053 HB  LVAL   214       2.158   1.435  -8.361  0.00  0.00           H  
ATOM   3054 CG1 LVAL   214       4.151   1.988  -8.829  0.00  0.00           C  
ATOM   3055 HG11LVAL   214       4.424   0.945  -8.991  0.00  0.00           H  
ATOM   3056 HG12LVAL   214       3.890   2.443  -9.784  0.00  0.00           H  
ATOM   3057 HG13LVAL   214       4.994   2.518  -8.388  0.00  0.00           H  
ATOM   3058 CG2 LVAL   214       3.298   1.391  -6.565  0.00  0.00           C  
ATOM   3059 HG21LVAL   214       4.049   1.987  -6.047  0.00  0.00           H  
ATOM   3060 HG22LVAL   214       2.414   1.304  -5.933  0.00  0.00           H  
ATOM   3061 HG23LVAL   214       3.688   0.392  -6.749  0.00  0.00           H  
ATOM   3062 C   LVAL   214       1.109   3.445  -6.903  0.00  0.00           C  
ATOM   3063 O   LVAL   214       1.137   3.781  -5.718  0.00  0.00           O  
ATOM   3064 N   LVAL   215      -0.000   2.995  -7.489  0.00  0.00           N  
ATOM   3065 H   LVAL   215       0.053   2.769  -8.479  0.00  0.00           H  
ATOM   3066 CA  LVAL   215      -1.255   2.671  -6.782  0.00  0.00           C  
ATOM   3067 HA  LVAL   215      -1.187   3.032  -5.761  0.00  0.00           H  
ATOM   3068 CB  LVAL   215      -2.462   3.394  -7.412  0.00  0.00           C  
ATOM   3069 HB  LVAL   215      -3.339   3.162  -6.812  0.00  0.00           H  
ATOM   3070 CG1 LVAL   215      -2.269   4.915  -7.391  0.00  0.00           C  
ATOM   3071 HG11LVAL   215      -3.145   5.407  -7.813  0.00  0.00           H  
ATOM   3072 HG12LVAL   215      -2.131   5.252  -6.367  0.00  0.00           H  
ATOM   3073 HG13LVAL   215      -1.395   5.190  -7.979  0.00  0.00           H  
ATOM   3074 CG2 LVAL   215      -2.757   2.966  -8.850  0.00  0.00           C  
ATOM   3075 HG21LVAL   215      -3.675   3.442  -9.196  0.00  0.00           H  
ATOM   3076 HG22LVAL   215      -1.942   3.261  -9.508  0.00  0.00           H  
ATOM   3077 HG23LVAL   215      -2.885   1.886  -8.893  0.00  0.00           H  
ATOM   3078 C   LVAL   215      -1.463   1.153  -6.673  0.00  0.00           C  
ATOM   3079 O   LVAL   215      -0.892   0.388  -7.454  0.00  0.00           O  
ATOM   3080 N   LGLY   216      -2.262   0.690  -5.708  0.00  0.00           N  
ATOM   3081 H   LGLY   216      -2.697   1.337  -5.058  0.00  0.00           H  
ATOM   3082 CA  LGLY   216      -2.547  -0.742  -5.550  0.00  0.00           C  
ATOM   3083 HA2 LGLY   216      -2.899  -1.117  -6.511  0.00  0.00           H  
ATOM   3084 HA3 LGLY   216      -1.625  -1.267  -5.304  0.00  0.00           H  
ATOM   3085 C   LGLY   216      -3.588  -1.087  -4.473  0.00  0.00           C  
ATOM   3086 O   LGLY   216      -3.828  -0.279  -3.572  0.00  0.00           O  
ATOM   3087 N   LPRO   217      -4.229  -2.269  -4.562  0.00  0.00           N  
ATOM   3088 CD  LPRO   217      -4.023  -3.273  -5.600  0.00  0.00           C  
ATOM   3089 HD2 LPRO   217      -2.972  -3.559  -5.671  0.00  0.00           H  
ATOM   3090 HD3 LPRO   217      -4.373  -2.885  -6.557  0.00  0.00           H  
ATOM   3091 CG  LPRO   217      -4.871  -4.479  -5.200  0.00  0.00           C  
ATOM   3092 HG2 LPRO   217      -4.278  -5.150  -4.581  0.00  0.00           H  
ATOM   3093 HG3 LPRO   217      -5.261  -5.005  -6.071  0.00  0.00           H  
ATOM   3094 CB  LPRO   217      -5.992  -3.849  -4.373  0.00  0.00           C  
ATOM   3095 HB2 LPRO   217      -6.441  -4.564  -3.684  0.00  0.00           H  
ATOM   3096 HB3 LPRO   217      -6.752  -3.447  -5.043  0.00  0.00           H  
ATOM   3097 CA  LPRO   217      -5.297  -2.690  -3.653  0.00  0.00           C  
ATOM   3098 HA  LPRO   217      -6.013  -1.877  -3.532  0.00  0.00           H  
ATOM   3099 C   LPRO   217      -4.804  -3.107  -2.256  0.00  0.00           C  
ATOM   3100 O   LPRO   217      -3.635  -3.463  -2.060  0.00  0.00           O  
ATOM   3101 N   LMET   218      -5.735  -3.115  -1.295  0.00  0.00           N  
ATOM   3102 H   LMET   218      -6.664  -2.774  -1.533  0.00  0.00           H  
ATOM   3103 CA  LMET   218      -5.541  -3.543   0.099  0.00  0.00           C  
ATOM   3104 HA  LMET   218      -4.662  -4.181   0.154  0.00  0.00           H  
ATOM   3105 CB  LMET   218      -5.291  -2.312   0.992  0.00  0.00           C  
ATOM   3106 HB2 LMET   218      -6.157  -1.650   0.938  0.00  0.00           H  
ATOM   3107 HB3 LMET   218      -5.168  -2.644   2.023  0.00  0.00           H  
ATOM   3108 CG  LMET   218      -4.036  -1.524   0.580  0.00  0.00           C  
ATOM   3109 HG2 LMET   218      -3.162  -2.152   0.747  0.00  0.00           H  
ATOM   3110 HG3 LMET   218      -4.090  -1.304  -0.485  0.00  0.00           H  
ATOM   3111 SD  LMET   218      -3.783   0.073   1.400  0.00  0.00           S  
ATOM   3112 CE  LMET   218      -3.435  -0.446   3.100  0.00  0.00           C  
ATOM   3113 HE1 LMET   218      -2.564  -1.101   3.116  0.00  0.00           H  
ATOM   3114 HE2 LMET   218      -3.230   0.436   3.707  0.00  0.00           H  
ATOM   3115 HE3 LMET   218      -4.299  -0.967   3.514  0.00  0.00           H  
ATOM   3116 C   LMET   218      -6.753  -4.373   0.578  0.00  0.00           C  
ATOM   3117 O   LMET   218      -7.892  -4.041   0.250  0.00  0.00           O  
ATOM   3118 N   LALA   219      -6.523  -5.466   1.318  0.00  0.00           N  
ATOM   3119 H   LALA   219      -5.572  -5.645   1.630  0.00  0.00           H  
ATOM   3120 CA  LALA   219      -7.542  -6.477   1.655  0.00  0.00           C  
ATOM   3121 HA  LALA   219      -8.490  -5.977   1.847  0.00  0.00           H  
ATOM   3122 CB  LALA   219      -7.735  -7.385   0.431  0.00  0.00           C  
ATOM   3123 HB1 LALA   219      -8.539  -8.095   0.618  0.00  0.00           H  
ATOM   3124 HB2 LALA   219      -8.007  -6.787  -0.440  0.00  0.00           H  
ATOM   3125 HB3 LALA   219      -6.815  -7.932   0.221  0.00  0.00           H  
ATOM   3126 C   LALA   219      -7.181  -7.325   2.901  0.00  0.00           C  
ATOM   3127 O   LALA   219      -6.080  -7.226   3.443  0.00  0.00           O  
ATOM   3128 N   LARG   220      -8.087  -8.213   3.343  0.00  0.00           N  
ATOM   3129 H   LARG   220      -8.999  -8.238   2.890  0.00  0.00           H  
ATOM   3130 CA  LARG   220      -7.801  -9.277   4.333  0.00  0.00           C  
ATOM   3131 HA  LARG   220      -6.976  -8.960   4.973  0.00  0.00           H  
ATOM   3132 CB  LARG   220      -9.026  -9.509   5.236  0.00  0.00           C  
ATOM   3133 HB2 LARG   220      -9.905  -9.695   4.619  0.00  0.00           H  
ATOM   3134 HB3 LARG   220      -8.853 -10.400   5.843  0.00  0.00           H  
ATOM   3135 CG  LARG   220      -9.292  -8.344   6.201  0.00  0.00           C  
ATOM   3136 HG2 LARG   220      -8.378  -8.116   6.750  0.00  0.00           H  
ATOM   3137 HG3 LARG   220      -9.599  -7.458   5.644  0.00  0.00           H  
ATOM   3138 CD  LARG   220     -10.381  -8.735   7.210  0.00  0.00           C  
ATOM   3139 HD2 LARG   220     -10.078  -9.655   7.713  0.00  0.00           H  
ATOM   3140 HD3 LARG   220     -10.462  -7.957   7.972  0.00  0.00           H  
ATOM   3141 NE  LARG   220     -11.686  -8.951   6.559  0.00  0.00           N  
ATOM   3142 HE  LARG   220     -11.918  -9.899   6.270  0.00  0.00           H  
ATOM   3143 CZ  LARG   220     -12.562  -8.021   6.239  0.00  0.00           C  
ATOM   3144 NH1 LARG   220     -12.386  -6.769   6.551  0.00  0.00           N  
ATOM   3145 HH11LARG   220     -11.567  -6.485   7.072  0.00  0.00           H  
ATOM   3146 HH12LARG   220     -12.957  -6.061   6.103  0.00  0.00           H  
ATOM   3147 NH2 LARG   220     -13.647  -8.323   5.593  0.00  0.00           N  
ATOM   3148 HH21LARG   220     -13.813  -9.265   5.264  0.00  0.00           H  
ATOM   3149 HH22LARG   220     -14.365  -7.616   5.493  0.00  0.00           H  
ATOM   3150 C   LARG   220      -7.346 -10.609   3.715  0.00  0.00           C  
ATOM   3151 O   LARG   220      -7.097 -11.557   4.459  0.00  0.00           O  
ATOM   3152 N   LTHR   221      -7.242 -10.714   2.387  0.00  0.00           N  
ATOM   3153 H   LTHR   221      -7.431  -9.902   1.822  0.00  0.00           H  
ATOM   3154 CA  LTHR   221      -6.892 -11.963   1.679  0.00  0.00           C  
ATOM   3155 HA  LTHR   221      -6.323 -12.595   2.360  0.00  0.00           H  
ATOM   3156 CB  LTHR   221      -8.145 -12.753   1.240  0.00  0.00           C  
ATOM   3157 HB  LTHR   221      -7.836 -13.766   0.985  0.00  0.00           H  
ATOM   3158 CG2 LTHR   221      -9.263 -12.858   2.277  0.00  0.00           C  
ATOM   3159 HG21LTHR   221      -8.874 -13.306   3.191  0.00  0.00           H  
ATOM   3160 HG22LTHR   221      -9.684 -11.876   2.497  0.00  0.00           H  
ATOM   3161 HG23LTHR   221     -10.051 -13.499   1.887  0.00  0.00           H  
ATOM   3162 OG1 LTHR   221      -8.702 -12.185   0.083  0.00  0.00           O  
ATOM   3163 HG1 LTHR   221      -9.425 -11.593   0.361  0.00  0.00           H  
ATOM   3164 C   LTHR   221      -6.018 -11.694   0.441  0.00  0.00           C  
ATOM   3165 O   LTHR   221      -6.090 -10.598  -0.122  0.00  0.00           O  
ATOM   3166 N   LPRO   222      -5.228 -12.677  -0.040  0.00  0.00           N  
ATOM   3167 CD  LPRO   222      -4.948 -13.952   0.607  0.00  0.00           C  
ATOM   3168 HD2 LPRO   222      -5.857 -14.476   0.896  0.00  0.00           H  
ATOM   3169 HD3 LPRO   222      -4.332 -13.779   1.486  0.00  0.00           H  
ATOM   3170 CG  LPRO   222      -4.173 -14.790  -0.404  0.00  0.00           C  
ATOM   3171 HG2 LPRO   222      -4.865 -15.408  -0.976  0.00  0.00           H  
ATOM   3172 HG3 LPRO   222      -3.422 -15.411   0.085  0.00  0.00           H  
ATOM   3173 CB  LPRO   222      -3.538 -13.759  -1.332  0.00  0.00           C  
ATOM   3174 HB2 LPRO   222      -3.427 -14.172  -2.333  0.00  0.00           H  
ATOM   3175 HB3 LPRO   222      -2.564 -13.464  -0.948  0.00  0.00           H  
ATOM   3176 CA  LPRO   222      -4.490 -12.555  -1.300  0.00  0.00           C  
ATOM   3177 HA  LPRO   222      -3.905 -11.634  -1.300  0.00  0.00           H  
ATOM   3178 C   LPRO   222      -5.407 -12.544  -2.534  0.00  0.00           C  
ATOM   3179 O   LPRO   222      -5.161 -11.799  -3.485  0.00  0.00           O  
ATOM   3180 N   LALA   223      -6.470 -13.355  -2.536  0.00  0.00           N  
ATOM   3181 H   LALA   223      -6.654 -13.921  -1.721  0.00  0.00           H  
ATOM   3182 CA  LALA   223      -7.338 -13.529  -3.700  0.00  0.00           C  
ATOM   3183 HA  LALA   223      -6.715 -13.764  -4.565  0.00  0.00           H  
ATOM   3184 CB  LALA   223      -8.246 -14.732  -3.433  0.00  0.00           C  
ATOM   3185 HB1 LALA   223      -8.901 -14.524  -2.589  0.00  0.00           H  
ATOM   3186 HB2 LALA   223      -8.849 -14.941  -4.317  0.00  0.00           H  
ATOM   3187 HB3 LALA   223      -7.646 -15.612  -3.207  0.00  0.00           H  
ATOM   3188 C   LALA   223      -8.138 -12.256  -4.044  0.00  0.00           C  
ATOM   3189 O   LALA   223      -8.307 -11.936  -5.224  0.00  0.00           O  
ATOM   3190 N   LASP   224      -8.558 -11.487  -3.033  0.00  0.00           N  
ATOM   3191 H   LASP   224      -8.432 -11.822  -2.084  0.00  0.00           H  
ATOM   3192 CA  LASP   224      -9.218 -10.189  -3.231  0.00  0.00           C  
ATOM   3193 HA  LASP   224     -10.082 -10.331  -3.882  0.00  0.00           H  
ATOM   3194 CB  LASP   224      -9.716  -9.632  -1.889  0.00  0.00           C  
ATOM   3195 HB2 LASP   224      -8.847  -9.469  -1.253  0.00  0.00           H  
ATOM   3196 HB3 LASP   224     -10.184  -8.663  -2.067  0.00  0.00           H  
ATOM   3197 CG  LASP   224     -10.713 -10.511  -1.126  0.00  0.00           C  
ATOM   3198 OD1 LASP   224     -10.796 -10.328   0.111  0.00  0.00           O  
ATOM   3199 OD2 LASP   224     -11.405 -11.373  -1.712  0.00  0.00           O  
ATOM   3200 C   LASP   224      -8.286  -9.157  -3.895  0.00  0.00           C  
ATOM   3201 O   LASP   224      -8.731  -8.399  -4.759  0.00  0.00           O  
ATOM   3202 N   LLEU   225      -6.985  -9.152  -3.557  0.00  0.00           N  
ATOM   3203 H   LLEU   225      -6.669  -9.816  -2.862  0.00  0.00           H  
ATOM   3204 CA  LLEU   225      -5.989  -8.299  -4.226  0.00  0.00           C  
ATOM   3205 HA  LLEU   225      -6.333  -7.265  -4.194  0.00  0.00           H  
ATOM   3206 CB  LLEU   225      -4.609  -8.395  -3.547  0.00  0.00           C  
ATOM   3207 HB2 LLEU   225      -4.237  -9.415  -3.644  0.00  0.00           H  
ATOM   3208 HB3 LLEU   225      -3.925  -7.751  -4.102  0.00  0.00           H  
ATOM   3209 CG  LLEU   225      -4.537  -8.005  -2.064  0.00  0.00           C  
ATOM   3210 HG  LLEU   225      -5.142  -8.686  -1.473  0.00  0.00           H  
ATOM   3211 CD1 LLEU   225      -3.082  -8.097  -1.606  0.00  0.00           C  
ATOM   3212 HD11LLEU   225      -2.994  -7.718  -0.592  0.00  0.00           H  
ATOM   3213 HD12LLEU   225      -2.755  -9.136  -1.633  0.00  0.00           H  
ATOM   3214 HD13LLEU   225      -2.446  -7.496  -2.254  0.00  0.00           H  
ATOM   3215 CD2 LLEU   225      -5.005  -6.578  -1.811  0.00  0.00           C  
ATOM   3216 HD21LLEU   225      -4.410  -5.890  -2.404  0.00  0.00           H  
ATOM   3217 HD22LLEU   225      -6.060  -6.476  -2.063  0.00  0.00           H  
ATOM   3218 HD23LLEU   225      -4.877  -6.343  -0.757  0.00  0.00           H  
ATOM   3219 C   LLEU   225      -5.833  -8.677  -5.702  0.00  0.00           C  
ATOM   3220 O   LLEU   225      -5.812  -7.799  -6.567  0.00  0.00           O  
ATOM   3221 N   LALA   226      -5.753  -9.980  -5.993  0.00  0.00           N  
ATOM   3222 H   LALA   226      -5.769 -10.645  -5.227  0.00  0.00           H  
ATOM   3223 CA  LALA   226      -5.657 -10.485  -7.359  0.00  0.00           C  
ATOM   3224 HA  LALA   226      -4.798 -10.015  -7.840  0.00  0.00           H  
ATOM   3225 CB  LALA   226      -5.422 -11.998  -7.318  0.00  0.00           C  
ATOM   3226 HB1 LALA   226      -4.513 -12.217  -6.764  0.00  0.00           H  
ATOM   3227 HB2 LALA   226      -6.265 -12.500  -6.843  0.00  0.00           H  
ATOM   3228 HB3 LALA   226      -5.309 -12.374  -8.333  0.00  0.00           H  
ATOM   3229 C   LALA   226      -6.899 -10.133  -8.194  0.00  0.00           C  
ATOM   3230 O   LALA   226      -6.766  -9.852  -9.384  0.00  0.00           O  
ATOM   3231 N   LLEU   227      -8.091 -10.103  -7.593  0.00  0.00           N  
ATOM   3232 H   LLEU   227      -8.152 -10.411  -6.627  0.00  0.00           H  
ATOM   3233 CA  LLEU   227      -9.307  -9.635  -8.259  0.00  0.00           C  
ATOM   3234 HA  LLEU   227      -9.359 -10.110  -9.240  0.00  0.00           H  
ATOM   3235 CB  LLEU   227     -10.522 -10.096  -7.431  0.00  0.00           C  
ATOM   3236 HB2 LLEU   227     -10.540 -11.186  -7.417  0.00  0.00           H  
ATOM   3237 HB3 LLEU   227     -10.402  -9.751  -6.403  0.00  0.00           H  
ATOM   3238 CG  LLEU   227     -11.871  -9.577  -7.956  0.00  0.00           C  
ATOM   3239 HG  LLEU   227     -11.892  -8.489  -7.895  0.00  0.00           H  
ATOM   3240 CD1 LLEU   227     -12.131 -10.003  -9.401  0.00  0.00           C  
ATOM   3241 HD11LLEU   227     -12.094 -11.089  -9.483  0.00  0.00           H  
ATOM   3242 HD12LLEU   227     -13.109  -9.644  -9.697  0.00  0.00           H  
ATOM   3243 HD13LLEU   227     -11.395  -9.559 -10.070  0.00  0.00           H  
ATOM   3244 CD2 LLEU   227     -13.009 -10.120  -7.099  0.00  0.00           C  
ATOM   3245 HD21LLEU   227     -13.065 -11.204  -7.196  0.00  0.00           H  
ATOM   3246 HD22LLEU   227     -12.844  -9.863  -6.052  0.00  0.00           H  
ATOM   3247 HD23LLEU   227     -13.956  -9.688  -7.420  0.00  0.00           H  
ATOM   3248 C   LLEU   227      -9.287  -8.113  -8.495  0.00  0.00           C  
ATOM   3249 O   LLEU   227      -9.507  -7.652  -9.615  0.00  0.00           O  
ATOM   3250 N   LALA   228      -9.004  -7.322  -7.457  0.00  0.00           N  
ATOM   3251 H   LALA   228      -8.827  -7.751  -6.552  0.00  0.00           H  
ATOM   3252 CA  LALA   228      -9.034  -5.861  -7.533  0.00  0.00           C  
ATOM   3253 HA  LALA   228     -10.017  -5.553  -7.892  0.00  0.00           H  
ATOM   3254 CB  LALA   228      -8.852  -5.316  -6.114  0.00  0.00           C  
ATOM   3255 HB1 LALA   228      -9.648  -5.698  -5.474  0.00  0.00           H  
ATOM   3256 HB2 LALA   228      -7.891  -5.640  -5.712  0.00  0.00           H  
ATOM   3257 HB3 LALA   228      -8.898  -4.227  -6.127  0.00  0.00           H  
ATOM   3258 C   LALA   228      -7.990  -5.284  -8.508  0.00  0.00           C  
ATOM   3259 O   LALA   228      -8.274  -4.310  -9.214  0.00  0.00           O  
ATOM   3260 N   LLEU   229      -6.801  -5.891  -8.598  0.00  0.00           N  
ATOM   3261 H   LLEU   229      -6.598  -6.661  -7.966  0.00  0.00           H  
ATOM   3262 CA  LLEU   229      -5.784  -5.508  -9.580  0.00  0.00           C  
ATOM   3263 HA  LLEU   229      -5.685  -4.422  -9.549  0.00  0.00           H  
ATOM   3264 CB  LLEU   229      -4.430  -6.111  -9.161  0.00  0.00           C  
ATOM   3265 HB2 LLEU   229      -4.188  -5.759  -8.157  0.00  0.00           H  
ATOM   3266 HB3 LLEU   229      -4.534  -7.194  -9.109  0.00  0.00           H  
ATOM   3267 CG  LLEU   229      -3.258  -5.761 -10.099  0.00  0.00           C  
ATOM   3268 HG  LLEU   229      -3.471  -6.121 -11.105  0.00  0.00           H  
ATOM   3269 CD1 LLEU   229      -2.998  -4.252 -10.141  0.00  0.00           C  
ATOM   3270 HD11LLEU   229      -2.839  -3.874  -9.133  0.00  0.00           H  
ATOM   3271 HD12LLEU   229      -2.115  -4.052 -10.749  0.00  0.00           H  
ATOM   3272 HD13LLEU   229      -3.844  -3.732 -10.587  0.00  0.00           H  
ATOM   3273 CD2 LLEU   229      -1.981  -6.437  -9.602  0.00  0.00           C  
ATOM   3274 HD21LLEU   229      -1.170  -6.249 -10.308  0.00  0.00           H  
ATOM   3275 HD22LLEU   229      -1.702  -6.042  -8.627  0.00  0.00           H  
ATOM   3276 HD23LLEU   229      -2.132  -7.513  -9.526  0.00  0.00           H  
ATOM   3277 C   LLEU   229      -6.201  -5.876 -11.018  0.00  0.00           C  
ATOM   3278 O   LLEU   229      -6.108  -5.032 -11.906  0.00  0.00           O  
ATOM   3279 N   LASP   230      -6.750  -7.075 -11.248  0.00  0.00           N  
ATOM   3280 H   LASP   230      -6.835  -7.728 -10.477  0.00  0.00           H  
ATOM   3281 CA  LASP   230      -7.238  -7.514 -12.571  0.00  0.00           C  
ATOM   3282 HA  LASP   230      -6.412  -7.436 -13.280  0.00  0.00           H  
ATOM   3283 CB  LASP   230      -7.662  -8.989 -12.468  0.00  0.00           C  
ATOM   3284 HB2 LASP   230      -6.916  -9.521 -11.881  0.00  0.00           H  
ATOM   3285 HB3 LASP   230      -8.615  -9.057 -11.939  0.00  0.00           H  
ATOM   3286 CG  LASP   230      -7.765  -9.730 -13.804  0.00  0.00           C  
ATOM   3287 OD1 LASP   230      -8.377 -10.824 -13.829  0.00  0.00           O  
ATOM   3288 OD2 LASP   230      -7.172  -9.306 -14.822  0.00  0.00           O  
ATOM   3289 C   LASP   230      -8.398  -6.645 -13.109  0.00  0.00           C  
ATOM   3290 O   LASP   230      -8.581  -6.513 -14.321  0.00  0.00           O  
ATOM   3291 N   LILE   231      -9.157  -5.995 -12.220  0.00  0.00           N  
ATOM   3292 H   LILE   231      -9.021  -6.232 -11.242  0.00  0.00           H  
ATOM   3293 CA  LILE   231     -10.192  -5.005 -12.565  0.00  0.00           C  
ATOM   3294 HA  LILE   231     -10.758  -5.375 -13.421  0.00  0.00           H  
ATOM   3295 CB  LILE   231     -11.170  -4.864 -11.371  0.00  0.00           C  
ATOM   3296 HB  LILE   231     -10.581  -4.774 -10.458  0.00  0.00           H  
ATOM   3297 CG2 LILE   231     -12.068  -3.613 -11.468  0.00  0.00           C  
ATOM   3298 HG21LILE   231     -12.769  -3.581 -10.637  0.00  0.00           H  
ATOM   3299 HG22LILE   231     -11.472  -2.704 -11.415  0.00  0.00           H  
ATOM   3300 HG23LILE   231     -12.623  -3.623 -12.404  0.00  0.00           H  
ATOM   3301 CG1 LILE   231     -12.043  -6.138 -11.270  0.00  0.00           C  
ATOM   3302 HG12LILE   231     -12.799  -6.129 -12.056  0.00  0.00           H  
ATOM   3303 HG13LILE   231     -11.426  -7.023 -11.420  0.00  0.00           H  
ATOM   3304 CD1 LILE   231     -12.729  -6.296  -9.909  0.00  0.00           C  
ATOM   3305 HD11LILE   231     -13.259  -7.246  -9.882  0.00  0.00           H  
ATOM   3306 HD12LILE   231     -11.985  -6.284  -9.113  0.00  0.00           H  
ATOM   3307 HD13LILE   231     -13.446  -5.496  -9.746  0.00  0.00           H  
ATOM   3308 C   LILE   231      -9.598  -3.644 -12.983  0.00  0.00           C  
ATOM   3309 O   LILE   231     -10.152  -2.986 -13.869  0.00  0.00           O  
ATOM   3310 N   LTHR   232      -8.507  -3.199 -12.348  0.00  0.00           N  
ATOM   3311 H   LTHR   232      -8.046  -3.839 -11.711  0.00  0.00           H  
ATOM   3312 CA  LTHR   232      -8.033  -1.793 -12.367  0.00  0.00           C  
ATOM   3313 HA  LTHR   232      -8.797  -1.166 -12.826  0.00  0.00           H  
ATOM   3314 CB  LTHR   232      -7.826  -1.271 -10.932  0.00  0.00           C  
ATOM   3315 HB  LTHR   232      -7.354  -0.290 -10.987  0.00  0.00           H  
ATOM   3316 CG2 LTHR   232      -9.130  -1.119 -10.153  0.00  0.00           C  
ATOM   3317 HG21LTHR   232      -9.795  -0.433 -10.677  0.00  0.00           H  
ATOM   3318 HG22LTHR   232      -9.623  -2.083 -10.034  0.00  0.00           H  
ATOM   3319 HG23LTHR   232      -8.916  -0.707  -9.166  0.00  0.00           H  
ATOM   3320 OG1 LTHR   232      -6.993  -2.126 -10.181  0.00  0.00           O  
ATOM   3321 HG1 LTHR   232      -7.531  -2.890  -9.896  0.00  0.00           H  
ATOM   3322 C   LTHR   232      -6.750  -1.536 -13.170  0.00  0.00           C  
ATOM   3323 O   LTHR   232      -6.529  -0.405 -13.608  0.00  0.00           O  
ATOM   3324 N   LSER   233      -5.919  -2.558 -13.385  0.00  0.00           N  
ATOM   3325 H   LSER   233      -6.157  -3.453 -12.968  0.00  0.00           H  
ATOM   3326 CA  LSER   233      -4.625  -2.473 -14.079  0.00  0.00           C  
ATOM   3327 HA  LSER   233      -4.032  -1.695 -13.603  0.00  0.00           H  
ATOM   3328 CB  LSER   233      -3.899  -3.808 -13.892  0.00  0.00           C  
ATOM   3329 HB2 LSER   233      -3.788  -4.006 -12.827  0.00  0.00           H  
ATOM   3330 HB3 LSER   233      -4.491  -4.613 -14.329  0.00  0.00           H  
ATOM   3331 OG  LSER   233      -2.620  -3.794 -14.481  0.00  0.00           O  
ATOM   3332 HG  LSER   233      -2.135  -4.557 -14.098  0.00  0.00           H  
ATOM   3333 C   LSER   233      -4.732  -2.117 -15.570  0.00  0.00           C  
ATOM   3334 O   LSER   233      -5.767  -2.340 -16.202  0.00  0.00           O  
ATOM   3335 N   LLYS   234      -3.649  -1.600 -16.169  0.00  0.00           N  
ATOM   3336 H   LLYS   234      -2.812  -1.473 -15.601  0.00  0.00           H  
ATOM   3337 CA  LLYS   234      -3.541  -1.387 -17.627  0.00  0.00           C  
ATOM   3338 HA  LLYS   234      -4.406  -0.822 -17.976  0.00  0.00           H  
ATOM   3339 CB  LLYS   234      -2.262  -0.607 -17.947  0.00  0.00           C  
ATOM   3340 HB2 LLYS   234      -1.411  -1.140 -17.520  0.00  0.00           H  
ATOM   3341 HB3 LLYS   234      -2.130  -0.585 -19.028  0.00  0.00           H  
ATOM   3342 CG  LLYS   234      -2.276   0.842 -17.447  0.00  0.00           C  
ATOM   3343 HG2 LLYS   234      -3.068   1.401 -17.946  0.00  0.00           H  
ATOM   3344 HG3 LLYS   234      -2.441   0.867 -16.370  0.00  0.00           H  
ATOM   3345 CD  LLYS   234      -0.919   1.464 -17.775  0.00  0.00           C  
ATOM   3346 HD2 LLYS   234      -0.133   0.810 -17.391  0.00  0.00           H  
ATOM   3347 HD3 LLYS   234      -0.809   1.552 -18.858  0.00  0.00           H  
ATOM   3348 CE  LLYS   234      -0.777   2.835 -17.125  0.00  0.00           C  
ATOM   3349 HE2 LLYS   234      -1.490   3.532 -17.574  0.00  0.00           H  
ATOM   3350 HE3 LLYS   234      -1.008   2.735 -16.060  0.00  0.00           H  
ATOM   3351 NZ  LLYS   234       0.612   3.316 -17.271  0.00  0.00           N  
ATOM   3352 HZ1 LLYS   234       1.239   2.580 -16.948  0.00  0.00           H  
ATOM   3353 HZ2 LLYS   234       0.852   3.537 -18.222  0.00  0.00           H  
ATOM   3354 HZ3 LLYS   234       0.794   4.095 -16.641  0.00  0.00           H  
ATOM   3355 C   LLYS   234      -3.515  -2.688 -18.436  0.00  0.00           C  
ATOM   3356 O   LLYS   234      -3.707  -2.646 -19.652  0.00  0.00           O  
ATOM   3357 N   LVAL   235      -3.261  -3.824 -17.786  0.00  0.00           N  
ATOM   3358 H   LVAL   235      -3.125  -3.766 -16.784  0.00  0.00           H  
ATOM   3359 CA  LVAL   235      -3.250  -5.170 -18.384  0.00  0.00           C  
ATOM   3360 HA  LVAL   235      -3.486  -5.087 -19.441  0.00  0.00           H  
ATOM   3361 CB  LVAL   235      -1.853  -5.824 -18.299  0.00  0.00           C  
ATOM   3362 HB  LVAL   235      -1.915  -6.812 -18.755  0.00  0.00           H  
ATOM   3363 CG1 LVAL   235      -0.818  -5.019 -19.091  0.00  0.00           C  
ATOM   3364 HG11LVAL   235      -0.671  -4.035 -18.648  0.00  0.00           H  
ATOM   3365 HG12LVAL   235       0.132  -5.553 -19.098  0.00  0.00           H  
ATOM   3366 HG13LVAL   235      -1.155  -4.910 -20.122  0.00  0.00           H  
ATOM   3367 CG2 LVAL   235      -1.341  -6.006 -16.864  0.00  0.00           C  
ATOM   3368 HG21LVAL   235      -0.391  -6.540 -16.886  0.00  0.00           H  
ATOM   3369 HG22LVAL   235      -1.189  -5.036 -16.392  0.00  0.00           H  
ATOM   3370 HG23LVAL   235      -2.053  -6.592 -16.285  0.00  0.00           H  
ATOM   3371 C   LVAL   235      -4.315  -6.063 -17.731  0.00  0.00           C  
ATOM   3372 O   LVAL   235      -4.670  -5.833 -16.569  0.00  0.00           O  
ATOM   3373 N   LPRO   236      -4.806  -7.120 -18.404  0.00  0.00           N  
ATOM   3374 CD  LPRO   236      -4.701  -7.395 -19.833  0.00  0.00           C  
ATOM   3375 HD2 LPRO   236      -3.746  -7.079 -20.254  0.00  0.00           H  
ATOM   3376 HD3 LPRO   236      -5.523  -6.906 -20.353  0.00  0.00           H  
ATOM   3377 CG  LPRO   236      -4.857  -8.901 -19.983  0.00  0.00           C  
ATOM   3378 HG2 LPRO   236      -3.877  -9.363 -19.896  0.00  0.00           H  
ATOM   3379 HG3 LPRO   236      -5.325  -9.167 -20.931  0.00  0.00           H  
ATOM   3380 CB  LPRO   236      -5.729  -9.280 -18.786  0.00  0.00           C  
ATOM   3381 HB2 LPRO   236      -5.577 -10.318 -18.496  0.00  0.00           H  
ATOM   3382 HB3 LPRO   236      -6.776  -9.102 -19.030  0.00  0.00           H  
ATOM   3383 CA  LPRO   236      -5.288  -8.302 -17.693  0.00  0.00           C  
ATOM   3384 HA  LPRO   236      -6.134  -8.050 -17.052  0.00  0.00           H  
ATOM   3385 C   LPRO   236      -4.140  -8.862 -16.839  0.00  0.00           C  
ATOM   3386 O   LPRO   236      -3.029  -9.044 -17.341  0.00  0.00           O  
ATOM   3387 N   LLEU   237      -4.384  -9.100 -15.550  0.00  0.00           N  
ATOM   3388 H   LLEU   237      -5.340  -8.993 -15.218  0.00  0.00           H  
ATOM   3389 CA  LLEU   237      -3.363  -9.553 -14.599  0.00  0.00           C  
ATOM   3390 HA  LLEU   237      -2.491  -8.907 -14.689  0.00  0.00           H  
ATOM   3391 CB  LLEU   237      -3.929  -9.380 -13.175  0.00  0.00           C  
ATOM   3392 HB2 LLEU   237      -4.027  -8.311 -12.973  0.00  0.00           H  
ATOM   3393 HB3 LLEU   237      -4.927  -9.808 -13.153  0.00  0.00           H  
ATOM   3394 CG  LLEU   237      -3.119 -10.032 -12.036  0.00  0.00           C  
ATOM   3395 HG  LLEU   237      -3.012 -11.103 -12.208  0.00  0.00           H  
ATOM   3396 CD1 LLEU   237      -1.735  -9.421 -11.896  0.00  0.00           C  
ATOM   3397 HD11LLEU   237      -1.250  -9.758 -10.982  0.00  0.00           H  
ATOM   3398 HD12LLEU   237      -1.128  -9.746 -12.734  0.00  0.00           H  
ATOM   3399 HD13LLEU   237      -1.792  -8.332 -11.893  0.00  0.00           H  
ATOM   3400 CD2 LLEU   237      -3.863  -9.847 -10.721  0.00  0.00           C  
ATOM   3401 HD21LLEU   237      -4.138  -8.802 -10.599  0.00  0.00           H  
ATOM   3402 HD22LLEU   237      -4.763 -10.455 -10.748  0.00  0.00           H  
ATOM   3403 HD23LLEU   237      -3.245 -10.156  -9.880  0.00  0.00           H  
ATOM   3404 C   LLEU   237      -2.961 -11.010 -14.903  0.00  0.00           C  
ATOM   3405 O   LLEU   237      -3.802 -11.897 -14.706  0.00  0.00           O  
ATOM   3406 N   LPRO   238      -1.720 -11.295 -15.351  0.00  0.00           N  
ATOM   3407 CD  LPRO   238      -0.635 -10.362 -15.645  0.00  0.00           C  
ATOM   3408 HD2 LPRO   238      -0.439  -9.696 -14.808  0.00  0.00           H  
ATOM   3409 HD3 LPRO   238      -0.875  -9.775 -16.527  0.00  0.00           H  
ATOM   3410 CG  LPRO   238       0.605 -11.206 -15.934  0.00  0.00           C  
ATOM   3411 HG2 LPRO   238       1.182 -11.345 -15.023  0.00  0.00           H  
ATOM   3412 HG3 LPRO   238       1.227 -10.755 -16.708  0.00  0.00           H  
ATOM   3413 CB  LPRO   238       0.025 -12.543 -16.388  0.00  0.00           C  
ATOM   3414 HB2 LPRO   238       0.704 -13.372 -16.189  0.00  0.00           H  
ATOM   3415 HB3 LPRO   238      -0.205 -12.486 -17.453  0.00  0.00           H  
ATOM   3416 CA  LPRO   238      -1.279 -12.661 -15.595  0.00  0.00           C  
ATOM   3417 HA  LPRO   238      -2.016 -13.179 -16.208  0.00  0.00           H  
ATOM   3418 C   LPRO   238      -1.113 -13.409 -14.267  0.00  0.00           C  
ATOM   3419 O   LPRO   238      -0.383 -12.979 -13.372  0.00  0.00           O  
ATOM   3420 N   LGLN   239      -1.816 -14.532 -14.129  0.00  0.00           N  
ATOM   3421 H   LGLN   239      -2.431 -14.804 -14.887  0.00  0.00           H  
ATOM   3422 CA  LGLN   239      -1.799 -15.349 -12.914  0.00  0.00           C  
ATOM   3423 HA  LGLN   239      -1.724 -14.673 -12.063  0.00  0.00           H  
ATOM   3424 CB  LGLN   239      -3.136 -16.102 -12.763  0.00  0.00           C  
ATOM   3425 HB2 LGLN   239      -3.295 -16.730 -13.641  0.00  0.00           H  
ATOM   3426 HB3 LGLN   239      -3.090 -16.742 -11.880  0.00  0.00           H  
ATOM   3427 CG  LGLN   239      -4.316 -15.114 -12.610  0.00  0.00           C  
ATOM   3428 HG2 LGLN   239      -4.221 -14.572 -11.670  0.00  0.00           H  
ATOM   3429 HG3 LGLN   239      -4.277 -14.379 -13.412  0.00  0.00           H  
ATOM   3430 CD  LGLN   239      -5.697 -15.764 -12.656  0.00  0.00           C  
ATOM   3431 OE1 LGLN   239      -5.906 -16.903 -12.254  0.00  0.00           O  
ATOM   3432 NE2 LGLN   239      -6.693 -15.063 -13.145  0.00  0.00           N  
ATOM   3433 HE21LGLN   239      -7.605 -15.488 -13.200  0.00  0.00           H  
ATOM   3434 HE22LGLN   239      -6.566 -14.079 -13.361  0.00  0.00           H  
ATOM   3435 C   LGLN   239      -0.551 -16.254 -12.869  0.00  0.00           C  
ATOM   3436 O   LGLN   239      -0.048 -16.707 -13.904  0.00  0.00           O  
ATOM   3437 N   LSER   240      -0.013 -16.490 -11.672  0.00  0.00           N  
ATOM   3438 H   LSER   240      -0.458 -16.069 -10.863  0.00  0.00           H  
ATOM   3439 CA  LSER   240       1.303 -17.109 -11.471  0.00  0.00           C  
ATOM   3440 HA  LSER   240       2.027 -16.548 -12.061  0.00  0.00           H  
ATOM   3441 CB  LSER   240       1.719 -16.973 -10.006  0.00  0.00           C  
ATOM   3442 HB2 LSER   240       1.666 -15.926  -9.703  0.00  0.00           H  
ATOM   3443 HB3 LSER   240       1.044 -17.557  -9.382  0.00  0.00           H  
ATOM   3444 OG  LSER   240       3.044 -17.439  -9.848  0.00  0.00           O  
ATOM   3445 HG  LSER   240       3.627 -16.682 -10.105  0.00  0.00           H  
ATOM   3446 C   LSER   240       1.374 -18.581 -11.906  0.00  0.00           C  
ATOM   3447 O   LSER   240       0.417 -19.350 -11.752  0.00  0.00           O  
ATOM   3448 N   LARG   241       2.540 -19.004 -12.413  0.00  0.00           N  
ATOM   3449 H   LARG   241       3.284 -18.317 -12.516  0.00  0.00           H  
ATOM   3450 CA  LARG   241       2.847 -20.415 -12.721  0.00  0.00           C  
ATOM   3451 HA  LARG   241       1.926 -20.922 -13.003  0.00  0.00           H  
ATOM   3452 CB  LARG   241       3.829 -20.477 -13.906  0.00  0.00           C  
ATOM   3453 HB2 LARG   241       4.690 -19.847 -13.683  0.00  0.00           H  
ATOM   3454 HB3 LARG   241       4.188 -21.499 -14.030  0.00  0.00           H  
ATOM   3455 CG  LARG   241       3.209 -20.023 -15.240  0.00  0.00           C  
ATOM   3456 HG2 LARG   241       2.804 -19.016 -15.135  0.00  0.00           H  
ATOM   3457 HG3 LARG   241       3.995 -19.995 -15.997  0.00  0.00           H  
ATOM   3458 CD  LARG   241       2.102 -20.976 -15.715  0.00  0.00           C  
ATOM   3459 HD2 LARG   241       2.515 -21.981 -15.822  0.00  0.00           H  
ATOM   3460 HD3 LARG   241       1.312 -21.022 -14.967  0.00  0.00           H  
ATOM   3461 NE  LARG   241       1.490 -20.515 -16.973  0.00  0.00           N  
ATOM   3462 HE  LARG   241       0.899 -19.699 -16.906  0.00  0.00           H  
ATOM   3463 CZ  LARG   241       1.506 -21.136 -18.139  0.00  0.00           C  
ATOM   3464 NH1 LARG   241       2.200 -22.216 -18.362  0.00  0.00           N  
ATOM   3465 HH11LARG   241       2.755 -22.653 -17.638  0.00  0.00           H  
ATOM   3466 HH12LARG   241       2.194 -22.702 -19.246  0.00  0.00           H  
ATOM   3467 NH2 LARG   241       0.812 -20.649 -19.127  0.00  0.00           N  
ATOM   3468 HH21LARG   241       0.336 -19.762 -19.003  0.00  0.00           H  
ATOM   3469 HH22LARG   241       0.710 -21.185 -19.975  0.00  0.00           H  
ATOM   3470 C   LARG   241       3.354 -21.225 -11.520  0.00  0.00           C  
ATOM   3471 O   LARG   241       3.492 -22.441 -11.642  0.00  0.00           O  
ATOM   3472 N   LILE   242       3.592 -20.592 -10.369  0.00  0.00           N  
ATOM   3473 H   LILE   242       3.452 -19.588 -10.342  0.00  0.00           H  
ATOM   3474 CA  LILE   242       4.013 -21.256  -9.125  0.00  0.00           C  
ATOM   3475 HA  LILE   242       4.781 -21.995  -9.360  0.00  0.00           H  
ATOM   3476 CB  LILE   242       4.625 -20.216  -8.152  0.00  0.00           C  
ATOM   3477 HB  LILE   242       3.849 -19.489  -7.908  0.00  0.00           H  
ATOM   3478 CG2 LILE   242       5.072 -20.893  -6.840  0.00  0.00           C  
ATOM   3479 HG21LILE   242       4.247 -21.430  -6.375  0.00  0.00           H  
ATOM   3480 HG22LILE   242       5.890 -21.588  -7.033  0.00  0.00           H  
ATOM   3481 HG23LILE   242       5.412 -20.143  -6.127  0.00  0.00           H  
ATOM   3482 CG1 LILE   242       5.807 -19.450  -8.797  0.00  0.00           C  
ATOM   3483 HG12LILE   242       6.665 -20.114  -8.898  0.00  0.00           H  
ATOM   3484 HG13LILE   242       5.536 -19.103  -9.793  0.00  0.00           H  
ATOM   3485 CD1 LILE   242       6.229 -18.204  -8.012  0.00  0.00           C  
ATOM   3486 HD11LILE   242       7.005 -17.674  -8.565  0.00  0.00           H  
ATOM   3487 HD12LILE   242       5.374 -17.541  -7.876  0.00  0.00           H  
ATOM   3488 HD13LILE   242       6.628 -18.491  -7.043  0.00  0.00           H  
ATOM   3489 C   LILE   242       2.807 -21.980  -8.500  0.00  0.00           C  
ATOM   3490 O   LILE   242       1.827 -21.333  -8.138  0.00  0.00           O  
ATOM   3491 N   LALA   243       2.845 -23.309  -8.365  0.00  0.00           N  
ATOM   3492 H   LALA   243       3.676 -23.797  -8.687  0.00  0.00           H  
ATOM   3493 CA  LALA   243       1.739 -24.112  -7.818  0.00  0.00           C  
ATOM   3494 HA  LALA   243       0.837 -23.500  -7.756  0.00  0.00           H  
ATOM   3495 CB  LALA   243       1.457 -25.254  -8.801  0.00  0.00           C  
ATOM   3496 HB1 LALA   243       0.594 -25.826  -8.462  0.00  0.00           H  
ATOM   3497 HB2 LALA   243       1.247 -24.848  -9.792  0.00  0.00           H  
ATOM   3498 HB3 LALA   243       2.323 -25.914  -8.859  0.00  0.00           H  
ATOM   3499 C   LALA   243       2.007 -24.659  -6.402  0.00  0.00           C  
ATOM   3500 O   LALA   243       1.081 -24.774  -5.596  0.00  0.00           O  
ATOM   3501 N   LASN   244       3.264 -24.990  -6.101  0.00  0.00           N  
ATOM   3502 H   LASN   244       3.969 -24.825  -6.813  0.00  0.00           H  
ATOM   3503 CA  LASN   244       3.760 -25.485  -4.810  0.00  0.00           C  
ATOM   3504 HA  LASN   244       3.023 -25.295  -4.027  0.00  0.00           H  
ATOM   3505 CB  LASN   244       4.037 -27.003  -4.909  0.00  0.00           C  
ATOM   3506 HB2 LASN   244       4.899 -27.145  -5.557  0.00  0.00           H  
ATOM   3507 HB3 LASN   244       4.289 -27.381  -3.919  0.00  0.00           H  
ATOM   3508 CG  LASN   244       2.911 -27.860  -5.466  0.00  0.00           C  
ATOM   3509 OD1 LASN   244       3.111 -28.711  -6.323  0.00  0.00           O  
ATOM   3510 ND2 LASN   244       1.702 -27.700  -5.002  0.00  0.00           N  
ATOM   3511 HD21LASN   244       0.945 -28.228  -5.409  0.00  0.00           H  
ATOM   3512 HD22LASN   244       1.534 -27.047  -4.246  0.00  0.00           H  
ATOM   3513 C   LASN   244       5.055 -24.733  -4.452  0.00  0.00           C  
ATOM   3514 O   LASN   244       5.669 -24.147  -5.340  0.00  0.00           O  
ATOM   3515 N   LLEU   245       5.531 -24.791  -3.203  0.00  0.00           N  
ATOM   3516 H   LLEU   245       5.017 -25.291  -2.487  0.00  0.00           H  
ATOM   3517 CA  LLEU   245       6.840 -24.218  -2.831  0.00  0.00           C  
ATOM   3518 HA  LLEU   245       6.952 -23.260  -3.338  0.00  0.00           H  
ATOM   3519 CB  LLEU   245       6.880 -23.954  -1.313  0.00  0.00           C  
ATOM   3520 HB2 LLEU   245       6.603 -24.871  -0.796  0.00  0.00           H  
ATOM   3521 HB3 LLEU   245       7.898 -23.697  -1.017  0.00  0.00           H  
ATOM   3522 CG  LLEU   245       5.935 -22.830  -0.853  0.00  0.00           C  
ATOM   3523 HG  LLEU   245       4.928 -23.060  -1.194  0.00  0.00           H  
ATOM   3524 CD1 LLEU   245       5.911 -22.733   0.668  0.00  0.00           C  
ATOM   3525 HD11LLEU   245       5.568 -23.673   1.095  0.00  0.00           H  
ATOM   3526 HD12LLEU   245       6.908 -22.504   1.031  0.00  0.00           H  
ATOM   3527 HD13LLEU   245       5.229 -21.944   0.985  0.00  0.00           H  
ATOM   3528 CD2 LLEU   245       6.348 -21.459  -1.392  0.00  0.00           C  
ATOM   3529 HD21LLEU   245       7.394 -21.268  -1.153  0.00  0.00           H  
ATOM   3530 HD22LLEU   245       6.204 -21.421  -2.470  0.00  0.00           H  
ATOM   3531 HD23LLEU   245       5.741 -20.675  -0.939  0.00  0.00           H  
ATOM   3532 C   LLEU   245       8.049 -25.049  -3.319  0.00  0.00           C  
ATOM   3533 O   LLEU   245       9.179 -24.573  -3.245  0.00  0.00           O  
ATOM   3534 N   LSER   246       7.817 -26.236  -3.892  0.00  0.00           N  
ATOM   3535 H   LSER   246       6.877 -26.591  -3.865  0.00  0.00           H  
ATOM   3536 CA  LSER   246       8.839 -27.125  -4.462  0.00  0.00           C  
ATOM   3537 HA  LSER   246       9.436 -27.520  -3.639  0.00  0.00           H  
ATOM   3538 CB  LSER   246       8.176 -28.325  -5.162  0.00  0.00           C  
ATOM   3539 HB2 LSER   246       8.953 -28.934  -5.621  0.00  0.00           H  
ATOM   3540 HB3 LSER   246       7.673 -28.939  -4.419  0.00  0.00           H  
ATOM   3541 OG  LSER   246       7.236 -27.963  -6.168  0.00  0.00           O  
ATOM   3542 HG  LSER   246       6.663 -28.734  -6.338  0.00  0.00           H  
ATOM   3543 C   LSER   246       9.783 -26.398  -5.426  0.00  0.00           C  
ATOM   3544 O   LSER   246       9.384 -25.956  -6.505  0.00  0.00           O  
ATOM   3545 N   LGLY   247      11.054 -26.281  -5.056  0.00  0.00           N  
ATOM   3546 H   LGLY   247      11.315 -26.640  -4.142  0.00  0.00           H  
ATOM   3547 CA  LGLY   247      12.101 -25.630  -5.839  0.00  0.00           C  
ATOM   3548 HA2 LGLY   247      13.067 -25.955  -5.462  0.00  0.00           H  
ATOM   3549 HA3 LGLY   247      12.023 -25.956  -6.875  0.00  0.00           H  
ATOM   3550 C   LGLY   247      12.099 -24.097  -5.829  0.00  0.00           C  
ATOM   3551 O   LGLY   247      12.911 -23.527  -6.552  0.00  0.00           O  
ATOM   3552 N   LLEU   248      11.229 -23.420  -5.070  0.00  0.00           N  
ATOM   3553 H   LLEU   248      10.589 -23.929  -4.471  0.00  0.00           H  
ATOM   3554 CA  LLEU   248      11.153 -21.953  -5.085  0.00  0.00           C  
ATOM   3555 HA  LLEU   248      11.009 -21.645  -6.122  0.00  0.00           H  
ATOM   3556 CB  LLEU   248       9.932 -21.491  -4.266  0.00  0.00           C  
ATOM   3557 HB2 LLEU   248       9.047 -22.040  -4.589  0.00  0.00           H  
ATOM   3558 HB3 LLEU   248      10.114 -21.736  -3.219  0.00  0.00           H  
ATOM   3559 CG  LLEU   248       9.658 -19.978  -4.389  0.00  0.00           C  
ATOM   3560 HG  LLEU   248      10.590 -19.420  -4.304  0.00  0.00           H  
ATOM   3561 CD1 LLEU   248       8.989 -19.645  -5.723  0.00  0.00           C  
ATOM   3562 HD11LLEU   248       8.801 -18.574  -5.781  0.00  0.00           H  
ATOM   3563 HD12LLEU   248       9.640 -19.925  -6.550  0.00  0.00           H  
ATOM   3564 HD13LLEU   248       8.048 -20.186  -5.820  0.00  0.00           H  
ATOM   3565 CD2 LLEU   248       8.725 -19.501  -3.280  0.00  0.00           C  
ATOM   3566 HD21LLEU   248       9.137 -19.772  -2.309  0.00  0.00           H  
ATOM   3567 HD22LLEU   248       8.633 -18.417  -3.325  0.00  0.00           H  
ATOM   3568 HD23LLEU   248       7.743 -19.952  -3.400  0.00  0.00           H  
ATOM   3569 C   LLEU   248      12.462 -21.314  -4.582  0.00  0.00           C  
ATOM   3570 O   LLEU   248      12.904 -21.593  -3.465  0.00  0.00           O  
ATOM   3571 N   LARG   249      13.069 -20.447  -5.397  0.00  0.00           N  
ATOM   3572 H   LARG   249      12.630 -20.268  -6.300  0.00  0.00           H  
ATOM   3573 CA  LARG   249      14.343 -19.764  -5.126  0.00  0.00           C  
ATOM   3574 HA  LARG   249      14.980 -20.406  -4.515  0.00  0.00           H  
ATOM   3575 CB  LARG   249      15.065 -19.496  -6.458  0.00  0.00           C  
ATOM   3576 HB2 LARG   249      14.435 -18.850  -7.069  0.00  0.00           H  
ATOM   3577 HB3 LARG   249      15.998 -18.969  -6.253  0.00  0.00           H  
ATOM   3578 CG  LARG   249      15.385 -20.777  -7.249  0.00  0.00           C  
ATOM   3579 HG2 LARG   249      16.050 -21.406  -6.655  0.00  0.00           H  
ATOM   3580 HG3 LARG   249      14.470 -21.335  -7.452  0.00  0.00           H  
ATOM   3581 CD  LARG   249      16.063 -20.457  -8.586  0.00  0.00           C  
ATOM   3582 HD2 LARG   249      16.981 -19.903  -8.387  0.00  0.00           H  
ATOM   3583 HD3 LARG   249      16.327 -21.396  -9.075  0.00  0.00           H  
ATOM   3584 NE  LARG   249      15.183 -19.673  -9.475  0.00  0.00           N  
ATOM   3585 HE  LARG   249      14.215 -19.554  -9.193  0.00  0.00           H  
ATOM   3586 CZ  LARG   249      15.502 -19.123 -10.630  0.00  0.00           C  
ATOM   3587 NH1 LARG   249      16.682 -19.205 -11.169  0.00  0.00           N  
ATOM   3588 HH11LARG   249      17.435 -19.692 -10.696  0.00  0.00           H  
ATOM   3589 HH12LARG   249      16.864 -18.645 -11.992  0.00  0.00           H  
ATOM   3590 NH2 LARG   249      14.612 -18.446 -11.280  0.00  0.00           N  
ATOM   3591 HH21LARG   249      13.688 -18.371 -10.868  0.00  0.00           H  
ATOM   3592 HH22LARG   249      14.765 -18.222 -12.259  0.00  0.00           H  
ATOM   3593 C   LARG   249      14.104 -18.464  -4.354  0.00  0.00           C  
ATOM   3594 O   LARG   249      13.726 -17.448  -4.946  0.00  0.00           O  
ATOM   3595 N   LILE   250      14.310 -18.507  -3.037  0.00  0.00           N  
ATOM   3596 H   LILE   250      14.631 -19.385  -2.641  0.00  0.00           H  
ATOM   3597 CA  LILE   250      14.115 -17.376  -2.116  0.00  0.00           C  
ATOM   3598 HA  LILE   250      13.485 -16.629  -2.599  0.00  0.00           H  
ATOM   3599 CB  LILE   250      13.381 -17.839  -0.832  0.00  0.00           C  
ATOM   3600 HB  LILE   250      13.969 -18.642  -0.384  0.00  0.00           H  
ATOM   3601 CG2 LILE   250      13.276 -16.694   0.199  0.00  0.00           C  
ATOM   3602 HG21LILE   250      12.727 -15.853  -0.227  0.00  0.00           H  
ATOM   3603 HG22LILE   250      12.766 -17.031   1.100  0.00  0.00           H  
ATOM   3604 HG23LILE   250      14.266 -16.357   0.506  0.00  0.00           H  
ATOM   3605 CG1 LILE   250      11.975 -18.398  -1.163  0.00  0.00           C  
ATOM   3606 HG12LILE   250      11.339 -17.591  -1.530  0.00  0.00           H  
ATOM   3607 HG13LILE   250      12.057 -19.145  -1.952  0.00  0.00           H  
ATOM   3608 CD1 LILE   250      11.283 -19.082   0.025  0.00  0.00           C  
ATOM   3609 HD11LILE   250      10.370 -19.565  -0.320  0.00  0.00           H  
ATOM   3610 HD12LILE   250      11.942 -19.838   0.454  0.00  0.00           H  
ATOM   3611 HD13LILE   250      11.015 -18.354   0.788  0.00  0.00           H  
ATOM   3612 C   LILE   250      15.460 -16.715  -1.783  0.00  0.00           C  
ATOM   3613 O   LILE   250      16.377 -17.380  -1.295  0.00  0.00           O  
ATOM   3614 N   LLEU   251      15.552 -15.395  -1.975  0.00  0.00           N  
ATOM   3615 H   LLEU   251      14.763 -14.924  -2.408  0.00  0.00           H  
ATOM   3616 CA  LLEU   251      16.590 -14.558  -1.361  0.00  0.00           C  
ATOM   3617 HA  LLEU   251      17.475 -15.168  -1.182  0.00  0.00           H  
ATOM   3618 CB  LLEU   251      16.971 -13.427  -2.335  0.00  0.00           C  
ATOM   3619 HB2 LLEU   251      17.302 -13.861  -3.277  0.00  0.00           H  
ATOM   3620 HB3 LLEU   251      16.075 -12.841  -2.539  0.00  0.00           H  
ATOM   3621 CG  LLEU   251      18.070 -12.482  -1.815  0.00  0.00           C  
ATOM   3622 HG  LLEU   251      17.786 -12.089  -0.841  0.00  0.00           H  
ATOM   3623 CD1 LLEU   251      19.432 -13.169  -1.695  0.00  0.00           C  
ATOM   3624 HD11LLEU   251      19.731 -13.587  -2.657  0.00  0.00           H  
ATOM   3625 HD12LLEU   251      20.179 -12.450  -1.360  0.00  0.00           H  
ATOM   3626 HD13LLEU   251      19.382 -13.968  -0.959  0.00  0.00           H  
ATOM   3627 CD2 LLEU   251      18.229 -11.307  -2.778  0.00  0.00           C  
ATOM   3628 HD21LLEU   251      18.990 -10.629  -2.400  0.00  0.00           H  
ATOM   3629 HD22LLEU   251      18.521 -11.675  -3.760  0.00  0.00           H  
ATOM   3630 HD23LLEU   251      17.291 -10.763  -2.855  0.00  0.00           H  
ATOM   3631 C   LLEU   251      16.084 -14.016  -0.013  0.00  0.00           C  
ATOM   3632 O   LLEU   251      15.027 -13.391   0.032  0.00  0.00           O  
ATOM   3633 N   LLEU   252      16.824 -14.235   1.074  0.00  0.00           N  
ATOM   3634 H   LLEU   252      17.682 -14.766   0.960  0.00  0.00           H  
ATOM   3635 CA  LLEU   252      16.465 -13.834   2.440  0.00  0.00           C  
ATOM   3636 HA  LLEU   252      15.431 -13.484   2.453  0.00  0.00           H  
ATOM   3637 CB  LLEU   252      16.543 -15.085   3.335  0.00  0.00           C  
ATOM   3638 HB2 LLEU   252      15.769 -15.782   3.013  0.00  0.00           H  
ATOM   3639 HB3 LLEU   252      17.513 -15.561   3.176  0.00  0.00           H  
ATOM   3640 CG  LLEU   252      16.386 -14.832   4.845  0.00  0.00           C  
ATOM   3641 HG  LLEU   252      17.189 -14.188   5.201  0.00  0.00           H  
ATOM   3642 CD1 LLEU   252      15.045 -14.192   5.198  0.00  0.00           C  
ATOM   3643 HD11LLEU   252      14.969 -14.106   6.282  0.00  0.00           H  
ATOM   3644 HD12LLEU   252      14.978 -13.194   4.765  0.00  0.00           H  
ATOM   3645 HD13LLEU   252      14.225 -14.804   4.826  0.00  0.00           H  
ATOM   3646 CD2 LLEU   252      16.479 -16.160   5.590  0.00  0.00           C  
ATOM   3647 HD21LLEU   252      17.410 -16.658   5.327  0.00  0.00           H  
ATOM   3648 HD22LLEU   252      16.467 -15.983   6.664  0.00  0.00           H  
ATOM   3649 HD23LLEU   252      15.646 -16.807   5.324  0.00  0.00           H  
ATOM   3650 C   LLEU   252      17.353 -12.681   2.934  0.00  0.00           C  
ATOM   3651 O   LLEU   252      18.518 -12.893   3.282  0.00  0.00           O  
ATOM   3652 N   LLEU   253      16.785 -11.470   2.988  0.00  0.00           N  
ATOM   3653 H   LLEU   253      15.803 -11.392   2.738  0.00  0.00           H  
ATOM   3654 CA  LLEU   253      17.472 -10.254   3.438  0.00  0.00           C  
ATOM   3655 HA  LLEU   253      18.535 -10.469   3.554  0.00  0.00           H  
ATOM   3656 CB  LLEU   253      17.347  -9.137   2.382  0.00  0.00           C  
ATOM   3657 HB2 LLEU   253      16.299  -8.849   2.307  0.00  0.00           H  
ATOM   3658 HB3 LLEU   253      17.904  -8.269   2.741  0.00  0.00           H  
ATOM   3659 CG  LLEU   253      17.848  -9.491   0.969  0.00  0.00           C  
ATOM   3660 HG  LLEU   253      17.237 -10.295   0.561  0.00  0.00           H  
ATOM   3661 CD1 LLEU   253      17.704  -8.272   0.056  0.00  0.00           C  
ATOM   3662 HD11LLEU   253      16.671  -7.928   0.061  0.00  0.00           H  
ATOM   3663 HD12LLEU   253      18.348  -7.463   0.403  0.00  0.00           H  
ATOM   3664 HD13LLEU   253      17.980  -8.540  -0.964  0.00  0.00           H  
ATOM   3665 CD2 LLEU   253      19.317  -9.918   0.944  0.00  0.00           C  
ATOM   3666 HD21LLEU   253      19.439 -10.859   1.480  0.00  0.00           H  
ATOM   3667 HD22LLEU   253      19.646 -10.070  -0.083  0.00  0.00           H  
ATOM   3668 HD23LLEU   253      19.938  -9.156   1.414  0.00  0.00           H  
ATOM   3669 C   LLEU   253      16.951  -9.792   4.809  0.00  0.00           C  
ATOM   3670 O   LLEU   253      15.794  -9.392   4.949  0.00  0.00           O  
ATOM   3671 N   LTHR   254      17.829  -9.812   5.812  0.00  0.00           N  
ATOM   3672 H   LTHR   254      18.749 -10.192   5.611  0.00  0.00           H  
ATOM   3673 CA  LTHR   254      17.549  -9.412   7.208  0.00  0.00           C  
ATOM   3674 HA  LTHR   254      16.643  -8.807   7.223  0.00  0.00           H  
ATOM   3675 CB  LTHR   254      17.295 -10.643   8.097  0.00  0.00           C  
ATOM   3676 HB  LTHR   254      17.212 -10.316   9.130  0.00  0.00           H  
ATOM   3677 CG2 LTHR   254      16.003 -11.374   7.725  0.00  0.00           C  
ATOM   3678 HG21LTHR   254      15.161 -10.685   7.779  0.00  0.00           H  
ATOM   3679 HG22LTHR   254      16.076 -11.775   6.715  0.00  0.00           H  
ATOM   3680 HG23LTHR   254      15.835 -12.196   8.421  0.00  0.00           H  
ATOM   3681 OG1 LTHR   254      18.344 -11.580   8.011  0.00  0.00           O  
ATOM   3682 HG1 LTHR   254      19.043 -11.312   8.636  0.00  0.00           H  
ATOM   3683 C   LTHR   254      18.646  -8.528   7.818  0.00  0.00           C  
ATOM   3684 O   LTHR   254      18.426  -7.913   8.863  0.00  0.00           O  
ATOM   3685 N   LALA   255      19.792  -8.395   7.147  0.00  0.00           N  
ATOM   3686 H   LALA   255      19.923  -8.958   6.313  0.00  0.00           H  
ATOM   3687 CA  LALA   255      20.856  -7.437   7.432  0.00  0.00           C  
ATOM   3688 HA  LALA   255      20.647  -6.922   8.370  0.00  0.00           H  
ATOM   3689 CB  LALA   255      22.160  -8.227   7.601  0.00  0.00           C  
ATOM   3690 HB1 LALA   255      22.050  -8.950   8.410  0.00  0.00           H  
ATOM   3691 HB2 LALA   255      22.399  -8.751   6.675  0.00  0.00           H  
ATOM   3692 HB3 LALA   255      22.979  -7.550   7.839  0.00  0.00           H  
ATOM   3693 C   LALA   255      20.944  -6.378   6.311  0.00  0.00           C  
ATOM   3694 O   LALA   255      20.849  -6.711   5.124  0.00  0.00           O  
ATOM   3695 N   LHIE   256      21.127  -5.106   6.682  0.00  0.00           N  
ATOM   3696 H   LHIE   256      21.258  -4.907   7.666  0.00  0.00           H  
ATOM   3697 CA  LHIE   256      21.231  -3.968   5.758  0.00  0.00           C  
ATOM   3698 HA  LHIE   256      21.560  -4.349   4.793  0.00  0.00           H  
ATOM   3699 CB  LHIE   256      19.836  -3.341   5.570  0.00  0.00           C  
ATOM   3700 HB2 LHIE   256      19.124  -4.134   5.335  0.00  0.00           H  
ATOM   3701 HB3 LHIE   256      19.516  -2.881   6.501  0.00  0.00           H  
ATOM   3702 CG  LHIE   256      19.762  -2.307   4.474  0.00  0.00           C  
ATOM   3703 ND1 LHIE   256      20.405  -1.066   4.476  0.00  0.00           N  
ATOM   3704 CE1 LHIE   256      20.129  -0.508   3.286  0.00  0.00           C  
ATOM   3705 HE1 LHIE   256      20.516   0.445   2.946  0.00  0.00           H  
ATOM   3706 NE2 LHIE   256      19.330  -1.312   2.565  0.00  0.00           N  
ATOM   3707 HE2 LHIE   256      18.985  -1.116   1.624  0.00  0.00           H  
ATOM   3708 CD2 LHIE   256      19.090  -2.452   3.296  0.00  0.00           C  
ATOM   3709 HD2 LHIE   256      18.507  -3.311   2.992  0.00  0.00           H  
ATOM   3710 C   LHIE   256      22.270  -2.944   6.267  0.00  0.00           C  
ATOM   3711 O   LHIE   256      22.281  -2.635   7.462  0.00  0.00           O  
ATOM   3712 N   LPRO   257      23.162  -2.407   5.410  0.00  0.00           N  
ATOM   3713 CD  LPRO   257      23.279  -2.693   3.987  0.00  0.00           C  
ATOM   3714 HD2 LPRO   257      22.325  -2.607   3.472  0.00  0.00           H  
ATOM   3715 HD3 LPRO   257      23.682  -3.698   3.862  0.00  0.00           H  
ATOM   3716 CG  LPRO   257      24.267  -1.669   3.437  0.00  0.00           C  
ATOM   3717 HG2 LPRO   257      23.743  -0.744   3.194  0.00  0.00           H  
ATOM   3718 HG3 LPRO   257      24.804  -2.050   2.569  0.00  0.00           H  
ATOM   3719 CB  LPRO   257      25.196  -1.449   4.627  0.00  0.00           C  
ATOM   3720 HB2 LPRO   257      25.714  -0.493   4.565  0.00  0.00           H  
ATOM   3721 HB3 LPRO   257      25.920  -2.263   4.667  0.00  0.00           H  
ATOM   3722 CA  LPRO   257      24.263  -1.539   5.842  0.00  0.00           C  
ATOM   3723 HA  LPRO   257      24.797  -2.020   6.662  0.00  0.00           H  
ATOM   3724 C   LPRO   257      23.845  -0.142   6.333  0.00  0.00           C  
ATOM   3725 O   LPRO   257      24.662   0.539   6.951  0.00  0.00           O  
ATOM   3726 N   LGLU   258      22.606   0.297   6.080  0.00  0.00           N  
ATOM   3727 H   LGLU   258      21.993  -0.309   5.543  0.00  0.00           H  
ATOM   3728 CA  LGLU   258      22.108   1.645   6.414  0.00  0.00           C  
ATOM   3729 HA  LGLU   258      22.869   2.178   6.985  0.00  0.00           H  
ATOM   3730 CB  LGLU   258      21.839   2.447   5.122  0.00  0.00           C  
ATOM   3731 HB2 LGLU   258      20.914   2.079   4.678  0.00  0.00           H  
ATOM   3732 HB3 LGLU   258      21.674   3.491   5.392  0.00  0.00           H  
ATOM   3733 CG  LGLU   258      22.923   2.399   4.032  0.00  0.00           C  
ATOM   3734 HG2 LGLU   258      22.927   1.398   3.597  0.00  0.00           H  
ATOM   3735 HG3 LGLU   258      22.642   3.097   3.242  0.00  0.00           H  
ATOM   3736 CD  LGLU   258      24.330   2.751   4.528  0.00  0.00           C  
ATOM   3737 OE1 LGLU   258      25.296   2.069   4.105  0.00  0.00           O  
ATOM   3738 OE2 LGLU   258      24.460   3.698   5.339  0.00  0.00           O  
ATOM   3739 C   LGLU   258      20.830   1.634   7.280  0.00  0.00           C  
ATOM   3740 O   LGLU   258      20.234   2.688   7.520  0.00  0.00           O  
ATOM   3741 N   LTHR   259      20.334   0.463   7.697  0.00  0.00           N  
ATOM   3742 H   LTHR   259      20.884  -0.374   7.538  0.00  0.00           H  
ATOM   3743 CA  LTHR   259      18.961   0.276   8.210  0.00  0.00           C  
ATOM   3744 HA  LTHR   259      18.706   1.124   8.842  0.00  0.00           H  
ATOM   3745 CB  LTHR   259      17.999   0.251   7.004  0.00  0.00           C  
ATOM   3746 HB  LTHR   259      18.513  -0.205   6.159  0.00  0.00           H  
ATOM   3747 CG2 LTHR   259      16.695  -0.513   7.193  0.00  0.00           C  
ATOM   3748 HG21LTHR   259      16.019  -0.324   6.365  0.00  0.00           H  
ATOM   3749 HG22LTHR   259      16.917  -1.578   7.216  0.00  0.00           H  
ATOM   3750 HG23LTHR   259      16.208  -0.221   8.119  0.00  0.00           H  
ATOM   3751 OG1 LTHR   259      17.665   1.578   6.649  0.00  0.00           O  
ATOM   3752 HG1 LTHR   259      18.478   2.099   6.752  0.00  0.00           H  
ATOM   3753 C   LTHR   259      18.844  -0.981   9.086  0.00  0.00           C  
ATOM   3754 O   LTHR   259      19.534  -1.965   8.846  0.00  0.00           O  
ATOM   3755 N   LVAL   260      17.988  -0.977  10.117  0.00  0.00           N  
ATOM   3756 H   LVAL   260      17.390  -0.164  10.237  0.00  0.00           H  
ATOM   3757 CA  LVAL   260      18.008  -1.991  11.200  0.00  0.00           C  
ATOM   3758 HA  LVAL   260      18.609  -2.835  10.879  0.00  0.00           H  
ATOM   3759 CB  LVAL   260      18.683  -1.435  12.471  0.00  0.00           C  
ATOM   3760 HB  LVAL   260      18.557  -2.165  13.271  0.00  0.00           H  
ATOM   3761 CG1 LVAL   260      20.189  -1.225  12.286  0.00  0.00           C  
ATOM   3762 HG11LVAL   260      20.666  -2.166  12.018  0.00  0.00           H  
ATOM   3763 HG12LVAL   260      20.387  -0.486  11.510  0.00  0.00           H  
ATOM   3764 HG13LVAL   260      20.626  -0.877  13.223  0.00  0.00           H  
ATOM   3765 CG2 LVAL   260      18.061  -0.115  12.932  0.00  0.00           C  
ATOM   3766 HG21LVAL   260      18.408   0.095  13.942  0.00  0.00           H  
ATOM   3767 HG22LVAL   260      18.361   0.699  12.271  0.00  0.00           H  
ATOM   3768 HG23LVAL   260      16.977  -0.188  12.930  0.00  0.00           H  
ATOM   3769 C   LVAL   260      16.643  -2.604  11.537  0.00  0.00           C  
ATOM   3770 O   LVAL   260      15.595  -2.012  11.265  0.00  0.00           O  
ATOM   3771 N   LALA   261      16.664  -3.799  12.145  0.00  0.00           N  
ATOM   3772 H   LALA   261      17.556  -4.247  12.311  0.00  0.00           H  
ATOM   3773 CA  LALA   261      15.480  -4.547  12.572  0.00  0.00           C  
ATOM   3774 HA  LALA   261      14.668  -3.835  12.713  0.00  0.00           H  
ATOM   3775 CB  LALA   261      15.079  -5.519  11.453  0.00  0.00           C  
ATOM   3776 HB1 LALA   261      14.843  -4.965  10.545  0.00  0.00           H  
ATOM   3777 HB2 LALA   261      15.900  -6.209  11.250  0.00  0.00           H  
ATOM   3778 HB3 LALA   261      14.202  -6.090  11.757  0.00  0.00           H  
ATOM   3779 C   LALA   261      15.647  -5.283  13.920  0.00  0.00           C  
ATOM   3780 O   LALA   261      16.751  -5.601  14.364  0.00  0.00           O  
ATOM   3781 N   LASP   262      14.517  -5.552  14.571  0.00  0.00           N  
ATOM   3782 H   LASP   262      13.653  -5.230  14.149  0.00  0.00           H  
ATOM   3783 CA  LASP   262      14.395  -6.342  15.795  0.00  0.00           C  
ATOM   3784 HA  LASP   262      15.101  -5.962  16.536  0.00  0.00           H  
ATOM   3785 CB  LASP   262      12.967  -6.220  16.348  0.00  0.00           C  
ATOM   3786 HB2 LASP   262      12.248  -6.402  15.546  0.00  0.00           H  
ATOM   3787 HB3 LASP   262      12.812  -6.986  17.109  0.00  0.00           H  
ATOM   3788 CG  LASP   262      12.681  -4.875  16.997  0.00  0.00           C  
ATOM   3789 OD1 LASP   262      11.493  -4.493  17.084  0.00  0.00           O  
ATOM   3790 OD2 LASP   262      13.607  -4.241  17.552  0.00  0.00           O  
ATOM   3791 C   LASP   262      14.686  -7.827  15.583  0.00  0.00           C  
ATOM   3792 O   LASP   262      14.341  -8.405  14.549  0.00  0.00           O  
ATOM   3793 N   LSER   263      15.193  -8.470  16.635  0.00  0.00           N  
ATOM   3794 H   LSER   263      15.383  -7.931  17.474  0.00  0.00           H  
ATOM   3795 CA  LSER   263      15.366  -9.923  16.700  0.00  0.00           C  
ATOM   3796 HA  LSER   263      16.079 -10.226  15.933  0.00  0.00           H  
ATOM   3797 CB  LSER   263      15.960 -10.279  18.063  0.00  0.00           C  
ATOM   3798 HB2 LSER   263      16.952  -9.837  18.143  0.00  0.00           H  
ATOM   3799 HB3 LSER   263      15.339  -9.851  18.847  0.00  0.00           H  
ATOM   3800 OG  LSER   263      16.056 -11.671  18.279  0.00  0.00           O  
ATOM   3801 HG  LSER   263      16.431 -11.768  19.177  0.00  0.00           H  
ATOM   3802 C   LSER   263      14.047 -10.660  16.429  0.00  0.00           C  
ATOM   3803 O   LSER   263      14.027 -11.551  15.588  0.00  0.00           O  
ATOM   3804 N   LALA   264      12.919 -10.234  17.013  0.00  0.00           N  
ATOM   3805 H   LALA   264      12.989  -9.555  17.760  0.00  0.00           H  
ATOM   3806 CA  LALA   264      11.597 -10.813  16.740  0.00  0.00           C  
ATOM   3807 HA  LALA   264      11.637 -11.878  16.973  0.00  0.00           H  
ATOM   3808 CB  LALA   264      10.581 -10.167  17.688  0.00  0.00           C  
ATOM   3809 HB1 LALA   264      10.856 -10.379  18.723  0.00  0.00           H  
ATOM   3810 HB2 LALA   264      10.550  -9.088  17.537  0.00  0.00           H  
ATOM   3811 HB3 LALA   264       9.590 -10.585  17.505  0.00  0.00           H  
ATOM   3812 C   LALA   264      11.150 -10.677  15.266  0.00  0.00           C  
ATOM   3813 O   LALA   264      10.583 -11.622  14.710  0.00  0.00           O  
ATOM   3814 N   LTHR   265      11.443  -9.546  14.607  0.00  0.00           N  
ATOM   3815 H   LTHR   265      11.931  -8.821  15.113  0.00  0.00           H  
ATOM   3816 CA  LTHR   265      11.166  -9.333  13.172  0.00  0.00           C  
ATOM   3817 HA  LTHR   265      10.127  -9.590  12.967  0.00  0.00           H  
ATOM   3818 CB  LTHR   265      11.378  -7.857  12.777  0.00  0.00           C  
ATOM   3819 HB  LTHR   265      12.215  -7.438  13.335  0.00  0.00           H  
ATOM   3820 CG2 LTHR   265      11.619  -7.617  11.284  0.00  0.00           C  
ATOM   3821 HG21LTHR   265      12.611  -7.970  11.003  0.00  0.00           H  
ATOM   3822 HG22LTHR   265      10.866  -8.138  10.692  0.00  0.00           H  
ATOM   3823 HG23LTHR   265      11.567  -6.551  11.072  0.00  0.00           H  
ATOM   3824 OG1 LTHR   265      10.209  -7.132  13.076  0.00  0.00           O  
ATOM   3825 HG1 LTHR   265       9.993  -7.285  14.021  0.00  0.00           H  
ATOM   3826 C   LTHR   265      12.025 -10.251  12.310  0.00  0.00           C  
ATOM   3827 O   LTHR   265      11.496 -10.970  11.462  0.00  0.00           O  
ATOM   3828 N   LILE   266      13.337 -10.274  12.555  0.00  0.00           N  
ATOM   3829 H   LILE   266      13.704  -9.671  13.289  0.00  0.00           H  
ATOM   3830 CA  LILE   266      14.285 -11.138  11.840  0.00  0.00           C  
ATOM   3831 HA  LILE   266      14.225 -10.923  10.773  0.00  0.00           H  
ATOM   3832 CB  LILE   266      15.723 -10.836  12.320  0.00  0.00           C  
ATOM   3833 HB  LILE   266      15.734 -10.877  13.411  0.00  0.00           H  
ATOM   3834 CG2 LILE   266      16.727 -11.884  11.803  0.00  0.00           C  
ATOM   3835 HG21LILE   266      17.742 -11.620  12.097  0.00  0.00           H  
ATOM   3836 HG22LILE   266      16.507 -12.861  12.232  0.00  0.00           H  
ATOM   3837 HG23LILE   266      16.679 -11.954  10.718  0.00  0.00           H  
ATOM   3838 CG1 LILE   266      16.126  -9.405  11.883  0.00  0.00           C  
ATOM   3839 HG12LILE   266      16.253  -9.366  10.803  0.00  0.00           H  
ATOM   3840 HG13LILE   266      15.333  -8.704  12.137  0.00  0.00           H  
ATOM   3841 CD1 LILE   266      17.399  -8.892  12.561  0.00  0.00           C  
ATOM   3842 HD11LILE   266      17.528  -7.835  12.334  0.00  0.00           H  
ATOM   3843 HD12LILE   266      17.308  -9.012  13.640  0.00  0.00           H  
ATOM   3844 HD13LILE   266      18.272  -9.435  12.201  0.00  0.00           H  
ATOM   3845 C   LILE   266      13.881 -12.605  12.026  0.00  0.00           C  
ATOM   3846 O   LILE   266      13.761 -13.334  11.050  0.00  0.00           O  
ATOM   3847 N   LSER   267      13.557 -13.006  13.254  0.00  0.00           N  
ATOM   3848 H   LSER   267      13.711 -12.339  14.004  0.00  0.00           H  
ATOM   3849 CA  LSER   267      13.061 -14.330  13.641  0.00  0.00           C  
ATOM   3850 HA  LSER   267      13.821 -15.072  13.402  0.00  0.00           H  
ATOM   3851 CB  LSER   267      12.875 -14.300  15.157  0.00  0.00           C  
ATOM   3852 HB2 LSER   267      13.842 -14.046  15.583  0.00  0.00           H  
ATOM   3853 HB3 LSER   267      12.171 -13.512  15.422  0.00  0.00           H  
ATOM   3854 OG  LSER   267      12.442 -15.506  15.753  0.00  0.00           O  
ATOM   3855 HG  LSER   267      12.875 -15.467  16.623  0.00  0.00           H  
ATOM   3856 C   LSER   267      11.761 -14.725  12.937  0.00  0.00           C  
ATOM   3857 O   LSER   267      11.641 -15.865  12.492  0.00  0.00           O  
ATOM   3858 N   LALA   268      10.810 -13.799  12.774  0.00  0.00           N  
ATOM   3859 H   LALA   268      10.962 -12.872  13.155  0.00  0.00           H  
ATOM   3860 CA  LALA   268       9.558 -14.048  12.056  0.00  0.00           C  
ATOM   3861 HA  LALA   268       9.119 -14.972  12.436  0.00  0.00           H  
ATOM   3862 CB  LALA   268       8.586 -12.902  12.359  0.00  0.00           C  
ATOM   3863 HB1 LALA   268       8.404 -12.844  13.432  0.00  0.00           H  
ATOM   3864 HB2 LALA   268       9.005 -11.956  12.013  0.00  0.00           H  
ATOM   3865 HB3 LALA   268       7.637 -13.081  11.852  0.00  0.00           H  
ATOM   3866 C   LALA   268       9.768 -14.220  10.538  0.00  0.00           C  
ATOM   3867 O   LALA   268       9.152 -15.105   9.937  0.00  0.00           O  
ATOM   3868 N   LVAL   269      10.645 -13.415   9.924  0.00  0.00           N  
ATOM   3869 H   LVAL   269      11.094 -12.692  10.480  0.00  0.00           H  
ATOM   3870 CA  LVAL   269      11.005 -13.509   8.494  0.00  0.00           C  
ATOM   3871 HA  LVAL   269      10.090 -13.625   7.912  0.00  0.00           H  
ATOM   3872 CB  LVAL   269      11.690 -12.202   8.030  0.00  0.00           C  
ATOM   3873 HB  LVAL   269      12.541 -11.997   8.680  0.00  0.00           H  
ATOM   3874 CG1 LVAL   269      12.195 -12.269   6.585  0.00  0.00           C  
ATOM   3875 HG11LVAL   269      12.951 -13.042   6.494  0.00  0.00           H  
ATOM   3876 HG12LVAL   269      11.376 -12.495   5.905  0.00  0.00           H  
ATOM   3877 HG13LVAL   269      12.650 -11.319   6.303  0.00  0.00           H  
ATOM   3878 CG2 LVAL   269      10.717 -11.013   8.100  0.00  0.00           C  
ATOM   3879 HG21LVAL   269      10.356 -10.876   9.118  0.00  0.00           H  
ATOM   3880 HG22LVAL   269      11.226 -10.099   7.795  0.00  0.00           H  
ATOM   3881 HG23LVAL   269       9.863 -11.184   7.445  0.00  0.00           H  
ATOM   3882 C   LVAL   269      11.864 -14.753   8.212  0.00  0.00           C  
ATOM   3883 O   LVAL   269      11.606 -15.475   7.250  0.00  0.00           O  
ATOM   3884 N   LGLU   270      12.813 -15.075   9.096  0.00  0.00           N  
ATOM   3885 H   LGLU   270      13.012 -14.416   9.842  0.00  0.00           H  
ATOM   3886 CA  LGLU   270      13.562 -16.340   9.103  0.00  0.00           C  
ATOM   3887 HA  LGLU   270      14.119 -16.441   8.170  0.00  0.00           H  
ATOM   3888 CB  LGLU   270      14.553 -16.372  10.282  0.00  0.00           C  
ATOM   3889 HB2 LGLU   270      14.033 -16.027  11.175  0.00  0.00           H  
ATOM   3890 HB3 LGLU   270      14.856 -17.400  10.483  0.00  0.00           H  
ATOM   3891 CG  LGLU   270      15.801 -15.495  10.073  0.00  0.00           C  
ATOM   3892 HG2 LGLU   270      15.559 -14.646   9.431  0.00  0.00           H  
ATOM   3893 HG3 LGLU   270      16.090 -15.097  11.049  0.00  0.00           H  
ATOM   3894 CD  LGLU   270      17.015 -16.239   9.497  0.00  0.00           C  
ATOM   3895 OE1 LGLU   270      16.892 -17.382   9.001  0.00  0.00           O  
ATOM   3896 OE2 LGLU   270      18.134 -15.675   9.570  0.00  0.00           O  
ATOM   3897 C   LGLU   270      12.615 -17.539   9.208  0.00  0.00           C  
ATOM   3898 O   LGLU   270      12.727 -18.462   8.406  0.00  0.00           O  
ATOM   3899 N   LARG   271      11.633 -17.509  10.121  0.00  0.00           N  
ATOM   3900 H   LARG   271      11.629 -16.742  10.789  0.00  0.00           H  
ATOM   3901 CA  LARG   271      10.599 -18.548  10.250  0.00  0.00           C  
ATOM   3902 HA  LARG   271      11.094 -19.505  10.419  0.00  0.00           H  
ATOM   3903 CB  LARG   271       9.717 -18.232  11.471  0.00  0.00           C  
ATOM   3904 HB2 LARG   271      10.341 -18.243  12.366  0.00  0.00           H  
ATOM   3905 HB3 LARG   271       9.296 -17.234  11.362  0.00  0.00           H  
ATOM   3906 CG  LARG   271       8.566 -19.231  11.664  0.00  0.00           C  
ATOM   3907 HG2 LARG   271       7.933 -19.235  10.778  0.00  0.00           H  
ATOM   3908 HG3 LARG   271       8.976 -20.228  11.813  0.00  0.00           H  
ATOM   3909 CD  LARG   271       7.705 -18.835  12.865  0.00  0.00           C  
ATOM   3910 HD2 LARG   271       8.282 -18.960  13.783  0.00  0.00           H  
ATOM   3911 HD3 LARG   271       7.442 -17.782  12.764  0.00  0.00           H  
ATOM   3912 NE  LARG   271       6.474 -19.641  12.943  0.00  0.00           N  
ATOM   3913 HE  LARG   271       6.471 -20.556  12.515  0.00  0.00           H  
ATOM   3914 CZ  LARG   271       5.344 -19.271  13.522  0.00  0.00           C  
ATOM   3915 NH1 LARG   271       5.205 -18.117  14.110  0.00  0.00           N  
ATOM   3916 HH11LARG   271       5.913 -17.402  14.028  0.00  0.00           H  
ATOM   3917 HH12LARG   271       4.321 -17.931  14.567  0.00  0.00           H  
ATOM   3918 NH2 LARG   271       4.316 -20.063  13.527  0.00  0.00           N  
ATOM   3919 HH21LARG   271       4.358 -20.987  13.106  0.00  0.00           H  
ATOM   3920 HH22LARG   271       3.431 -19.737  13.886  0.00  0.00           H  
ATOM   3921 C   LARG   271       9.779 -18.706   8.966  0.00  0.00           C  
ATOM   3922 O   LARG   271       9.510 -19.834   8.566  0.00  0.00           O  
ATOM   3923 N   LALA   272       9.417 -17.609   8.297  0.00  0.00           N  
ATOM   3924 H   LALA   272       9.662 -16.707   8.685  0.00  0.00           H  
ATOM   3925 CA  LALA   272       8.704 -17.658   7.019  0.00  0.00           C  
ATOM   3926 HA  LALA   272       7.796 -18.248   7.148  0.00  0.00           H  
ATOM   3927 CB  LALA   272       8.294 -16.231   6.633  0.00  0.00           C  
ATOM   3928 HB1 LALA   272       7.649 -16.262   5.756  0.00  0.00           H  
ATOM   3929 HB2 LALA   272       7.752 -15.766   7.456  0.00  0.00           H  
ATOM   3930 HB3 LALA   272       9.173 -15.629   6.401  0.00  0.00           H  
ATOM   3931 C   LALA   272       9.537 -18.343   5.917  0.00  0.00           C  
ATOM   3932 O   LALA   272       9.025 -19.206   5.201  0.00  0.00           O  
ATOM   3933 N   LALA   273      10.829 -18.019   5.811  0.00  0.00           N  
ATOM   3934 H   LALA   273      11.199 -17.291   6.416  0.00  0.00           H  
ATOM   3935 CA  LALA   273      11.749 -18.688   4.890  0.00  0.00           C  
ATOM   3936 HA  LALA   273      11.306 -18.688   3.892  0.00  0.00           H  
ATOM   3937 CB  LALA   273      13.043 -17.870   4.834  0.00  0.00           C  
ATOM   3938 HB1 LALA   273      12.829 -16.851   4.513  0.00  0.00           H  
ATOM   3939 HB2 LALA   273      13.510 -17.841   5.818  0.00  0.00           H  
ATOM   3940 HB3 LALA   273      13.734 -18.324   4.124  0.00  0.00           H  
ATOM   3941 C   LALA   273      12.013 -20.161   5.275  0.00  0.00           C  
ATOM   3942 O   LALA   273      12.034 -21.027   4.402  0.00  0.00           O  
ATOM   3943 N   LALA   274      12.145 -20.470   6.567  0.00  0.00           N  
ATOM   3944 H   LALA   274      12.146 -19.711   7.238  0.00  0.00           H  
ATOM   3945 CA  LALA   274      12.378 -21.819   7.084  0.00  0.00           C  
ATOM   3946 HA  LALA   274      13.238 -22.250   6.569  0.00  0.00           H  
ATOM   3947 CB  LALA   274      12.711 -21.718   8.576  0.00  0.00           C  
ATOM   3948 HB1 LALA   274      11.892 -21.241   9.114  0.00  0.00           H  
ATOM   3949 HB2 LALA   274      12.865 -22.716   8.984  0.00  0.00           H  
ATOM   3950 HB3 LALA   274      13.623 -21.135   8.714  0.00  0.00           H  
ATOM   3951 C   LALA   274      11.178 -22.752   6.854  0.00  0.00           C  
ATOM   3952 O   LALA   274      11.370 -23.891   6.430  0.00  0.00           O  
ATOM   3953 N   LALA   275       9.951 -22.258   7.058  0.00  0.00           N  
ATOM   3954 H   LALA   275       9.864 -21.336   7.473  0.00  0.00           H  
ATOM   3955 CA  LALA   275       8.717 -22.968   6.720  0.00  0.00           C  
ATOM   3956 HA  LALA   275       8.712 -23.935   7.229  0.00  0.00           H  
ATOM   3957 CB  LALA   275       7.528 -22.146   7.234  0.00  0.00           C  
ATOM   3958 HB1 LALA   275       7.619 -22.005   8.312  0.00  0.00           H  
ATOM   3959 HB2 LALA   275       7.498 -21.172   6.744  0.00  0.00           H  
ATOM   3960 HB3 LALA   275       6.599 -22.681   7.032  0.00  0.00           H  
ATOM   3961 C   LALA   275       8.608 -23.227   5.205  0.00  0.00           C  
ATOM   3962 O   LALA   275       8.113 -24.276   4.788  0.00  0.00           O  
ATOM   3963 N   LCYS   276       9.116 -22.313   4.367  0.00  0.00           N  
ATOM   3964 H   LCYS   276       9.479 -21.450   4.751  0.00  0.00           H  
ATOM   3965 CA  LCYS   276       9.250 -22.555   2.930  0.00  0.00           C  
ATOM   3966 HA  LCYS   276       8.305 -22.956   2.573  0.00  0.00           H  
ATOM   3967 CB  LCYS   276       9.519 -21.243   2.180  0.00  0.00           C  
ATOM   3968 HB2 LCYS   276      10.416 -20.758   2.564  0.00  0.00           H  
ATOM   3969 HB3 LCYS   276       9.673 -21.468   1.125  0.00  0.00           H  
ATOM   3970 SG  LCYS   276       8.101 -20.122   2.315  0.00  0.00           S  
ATOM   3971 HG  LCYS   276       8.284 -19.795   3.606  0.00  0.00           H  
ATOM   3972 C   LCYS   276      10.318 -23.615   2.609  0.00  0.00           C  
ATOM   3973 O   LCYS   276      10.073 -24.473   1.763  0.00  0.00           O  
ATOM   3974 N   LGLU   277      11.472 -23.611   3.282  0.00  0.00           N  
ATOM   3975 H   LGLU   277      11.652 -22.845   3.925  0.00  0.00           H  
ATOM   3976 CA  LGLU   277      12.523 -24.630   3.109  0.00  0.00           C  
ATOM   3977 HA  LGLU   277      12.764 -24.684   2.046  0.00  0.00           H  
ATOM   3978 CB  LGLU   277      13.796 -24.197   3.865  0.00  0.00           C  
ATOM   3979 HB2 LGLU   277      13.876 -23.113   3.776  0.00  0.00           H  
ATOM   3980 HB3 LGLU   277      13.703 -24.422   4.928  0.00  0.00           H  
ATOM   3981 CG  LGLU   277      15.108 -24.771   3.294  0.00  0.00           C  
ATOM   3982 HG2 LGLU   277      15.067 -24.730   2.204  0.00  0.00           H  
ATOM   3983 HG3 LGLU   277      15.915 -24.104   3.597  0.00  0.00           H  
ATOM   3984 CD  LGLU   277      15.492 -26.190   3.746  0.00  0.00           C  
ATOM   3985 OE1 LGLU   277      15.075 -26.649   4.837  0.00  0.00           O  
ATOM   3986 OE2 LGLU   277      16.251 -26.857   3.002  0.00  0.00           O  
ATOM   3987 C   LGLU   277      12.021 -26.024   3.527  0.00  0.00           C  
ATOM   3988 O   LGLU   277      12.199 -26.980   2.776  0.00  0.00           O  
ATOM   3989 N   LALA   278      11.256 -26.113   4.624  0.00  0.00           N  
ATOM   3990 H   LALA   278      11.164 -25.275   5.190  0.00  0.00           H  
ATOM   3991 CA  LALA   278      10.474 -27.284   5.058  0.00  0.00           C  
ATOM   3992 HA  LALA   278      11.125 -28.157   5.020  0.00  0.00           H  
ATOM   3993 CB  LALA   278      10.064 -27.053   6.519  0.00  0.00           C  
ATOM   3994 HB1 LALA   278      10.946 -26.863   7.132  0.00  0.00           H  
ATOM   3995 HB2 LALA   278       9.388 -26.200   6.590  0.00  0.00           H  
ATOM   3996 HB3 LALA   278       9.557 -27.936   6.907  0.00  0.00           H  
ATOM   3997 C   LALA   278       9.239 -27.599   4.171  0.00  0.00           C  
ATOM   3998 O   LALA   278       8.452 -28.508   4.460  0.00  0.00           O  
ATOM   3999 N   LSER   279       9.068 -26.846   3.081  0.00  0.00           N  
ATOM   4000 H   LSER   279       9.730 -26.092   2.945  0.00  0.00           H  
ATOM   4001 CA  LSER   279       8.044 -27.004   2.040  0.00  0.00           C  
ATOM   4002 HA  LSER   279       7.492 -27.924   2.222  0.00  0.00           H  
ATOM   4003 CB  LSER   279       7.049 -25.840   2.086  0.00  0.00           C  
ATOM   4004 HB2 LSER   279       7.564 -24.907   1.864  0.00  0.00           H  
ATOM   4005 HB3 LSER   279       6.278 -25.988   1.332  0.00  0.00           H  
ATOM   4006 OG  LSER   279       6.429 -25.747   3.350  0.00  0.00           O  
ATOM   4007 HG  LSER   279       7.055 -25.284   3.948  0.00  0.00           H  
ATOM   4008 C   LSER   279       8.657 -27.134   0.636  0.00  0.00           C  
ATOM   4009 O   LSER   279       7.959 -26.946  -0.359  0.00  0.00           O  
ATOM   4010 N   LGLY   280       9.952 -27.450   0.537  0.00  0.00           N  
ATOM   4011 H   LGLY   280      10.478 -27.584   1.392  0.00  0.00           H  
ATOM   4012 CA  LGLY   280      10.656 -27.692  -0.727  0.00  0.00           C  
ATOM   4013 HA2 LGLY   280      11.454 -28.411  -0.546  0.00  0.00           H  
ATOM   4014 HA3 LGLY   280       9.967 -28.140  -1.442  0.00  0.00           H  
ATOM   4015 C   LGLY   280      11.288 -26.459  -1.385  0.00  0.00           C  
ATOM   4016 O   LGLY   280      11.916 -26.602  -2.434  0.00  0.00           O  
ATOM   4017 N   LALA   281      11.175 -25.259  -0.814  0.00  0.00           N  
ATOM   4018 H   LALA   281      10.674 -25.175   0.063  0.00  0.00           H  
ATOM   4019 CA  LALA   281      11.923 -24.095  -1.298  0.00  0.00           C  
ATOM   4020 HA  LALA   281      11.793 -24.023  -2.378  0.00  0.00           H  
ATOM   4021 CB  LALA   281      11.339 -22.821  -0.675  0.00  0.00           C  
ATOM   4022 HB1 LALA   281      11.752 -21.943  -1.170  0.00  0.00           H  
ATOM   4023 HB2 LALA   281      10.256 -22.813  -0.794  0.00  0.00           H  
ATOM   4024 HB3 LALA   281      11.604 -22.773   0.379  0.00  0.00           H  
ATOM   4025 C   LALA   281      13.433 -24.230  -1.011  0.00  0.00           C  
ATOM   4026 O   LALA   281      13.865 -25.102  -0.250  0.00  0.00           O  
ATOM   4027 N   LTHR   282      14.237 -23.333  -1.584  0.00  0.00           N  
ATOM   4028 H   LTHR   282      13.830 -22.640  -2.207  0.00  0.00           H  
ATOM   4029 CA  LTHR   282      15.660 -23.191  -1.250  0.00  0.00           C  
ATOM   4030 HA  LTHR   282      15.828 -23.713  -0.310  0.00  0.00           H  
ATOM   4031 CB  LTHR   282      16.572 -23.875  -2.280  0.00  0.00           C  
ATOM   4032 HB  LTHR   282      16.308 -24.932  -2.324  0.00  0.00           H  
ATOM   4033 CG2 LTHR   282      16.475 -23.304  -3.696  0.00  0.00           C  
ATOM   4034 HG21LTHR   282      16.684 -22.236  -3.702  0.00  0.00           H  
ATOM   4035 HG22LTHR   282      17.190 -23.813  -4.341  0.00  0.00           H  
ATOM   4036 HG23LTHR   282      15.473 -23.469  -4.091  0.00  0.00           H  
ATOM   4037 OG1 LTHR   282      17.907 -23.782  -1.821  0.00  0.00           O  
ATOM   4038 HG1 LTHR   282      17.928 -24.395  -1.054  0.00  0.00           H  
ATOM   4039 C   LTHR   282      16.022 -21.729  -0.990  0.00  0.00           C  
ATOM   4040 O   LTHR   282      15.636 -20.824  -1.735  0.00  0.00           O  
ATOM   4041 N   LVAL   283      16.735 -21.497   0.115  0.00  0.00           N  
ATOM   4042 H   LVAL   283      17.070 -22.293   0.646  0.00  0.00           H  
ATOM   4043 CA  LVAL   283      16.955 -20.163   0.691  0.00  0.00           C  
ATOM   4044 HA  LVAL   283      16.390 -19.429   0.119  0.00  0.00           H  
ATOM   4045 CB  LVAL   283      16.437 -20.097   2.144  0.00  0.00           C  
ATOM   4046 HB  LVAL   283      17.012 -20.791   2.758  0.00  0.00           H  
ATOM   4047 CG1 LVAL   283      16.596 -18.690   2.730  0.00  0.00           C  
ATOM   4048 HG11LVAL   283      16.059 -17.969   2.113  0.00  0.00           H  
ATOM   4049 HG12LVAL   283      16.198 -18.666   3.744  0.00  0.00           H  
ATOM   4050 HG13LVAL   283      17.649 -18.409   2.777  0.00  0.00           H  
ATOM   4051 CG2 LVAL   283      14.955 -20.486   2.251  0.00  0.00           C  
ATOM   4052 HG21LVAL   283      14.800 -21.506   1.902  0.00  0.00           H  
ATOM   4053 HG22LVAL   283      14.638 -20.442   3.293  0.00  0.00           H  
ATOM   4054 HG23LVAL   283      14.342 -19.805   1.661  0.00  0.00           H  
ATOM   4055 C   LVAL   283      18.433 -19.788   0.614  0.00  0.00           C  
ATOM   4056 O   LVAL   283      19.285 -20.506   1.150  0.00  0.00           O  
ATOM   4057 N   LALA   284      18.729 -18.654  -0.019  0.00  0.00           N  
ATOM   4058 H   LALA   284      17.966 -18.123  -0.432  0.00  0.00           H  
ATOM   4059 CA  LALA   284      20.045 -18.020  -0.012  0.00  0.00           C  
ATOM   4060 HA  LALA   284      20.771 -18.675   0.468  0.00  0.00           H  
ATOM   4061 CB  LALA   284      20.511 -17.799  -1.454  0.00  0.00           C  
ATOM   4062 HB1 LALA   284      21.551 -17.473  -1.455  0.00  0.00           H  
ATOM   4063 HB2 LALA   284      20.428 -18.725  -2.024  0.00  0.00           H  
ATOM   4064 HB3 LALA   284      19.904 -17.024  -1.916  0.00  0.00           H  
ATOM   4065 C   LALA   284      20.001 -16.698   0.769  0.00  0.00           C  
ATOM   4066 O   LALA   284      19.041 -15.939   0.659  0.00  0.00           O  
ATOM   4067 N   LTHR   285      21.060 -16.384   1.508  0.00  0.00           N  
ATOM   4068 H   LTHR   285      21.815 -17.059   1.569  0.00  0.00           H  
ATOM   4069 CA  LTHR   285      21.285 -15.057   2.109  0.00  0.00           C  
ATOM   4070 HA  LTHR   285      20.339 -14.667   2.484  0.00  0.00           H  
ATOM   4071 CB  LTHR   285      22.263 -15.156   3.291  0.00  0.00           C  
ATOM   4072 HB  LTHR   285      22.411 -14.158   3.702  0.00  0.00           H  
ATOM   4073 CG2 LTHR   285      21.722 -16.063   4.392  0.00  0.00           C  
ATOM   4074 HG21LTHR   285      21.761 -17.107   4.082  0.00  0.00           H  
ATOM   4075 HG22LTHR   285      22.315 -15.936   5.294  0.00  0.00           H  
ATOM   4076 HG23LTHR   285      20.688 -15.799   4.616  0.00  0.00           H  
ATOM   4077 OG1 LTHR   285      23.527 -15.660   2.901  0.00  0.00           O  
ATOM   4078 HG1 LTHR   285      24.020 -15.786   3.730  0.00  0.00           H  
ATOM   4079 C   LTHR   285      21.833 -14.026   1.119  0.00  0.00           C  
ATOM   4080 O   LTHR   285      21.797 -12.831   1.398  0.00  0.00           O  
ATOM   4081 N   LSER   286      22.382 -14.448  -0.022  0.00  0.00           N  
ATOM   4082 H   LSER   286      22.367 -15.438  -0.217  0.00  0.00           H  
ATOM   4083 CA  LSER   286      23.246 -13.603  -0.857  0.00  0.00           C  
ATOM   4084 HA  LSER   286      22.876 -12.578  -0.822  0.00  0.00           H  
ATOM   4085 CB  LSER   286      24.671 -13.614  -0.277  0.00  0.00           C  
ATOM   4086 HB2 LSER   286      25.295 -12.914  -0.832  0.00  0.00           H  
ATOM   4087 HB3 LSER   286      24.640 -13.295   0.767  0.00  0.00           H  
ATOM   4088 OG  LSER   286      25.243 -14.908  -0.357  0.00  0.00           O  
ATOM   4089 HG  LSER   286      26.177 -14.853  -0.073  0.00  0.00           H  
ATOM   4090 C   LSER   286      23.273 -14.030  -2.328  0.00  0.00           C  
ATOM   4091 O   LSER   286      22.915 -15.157  -2.678  0.00  0.00           O  
ATOM   4092 N   LSER   287      23.732 -13.126  -3.196  0.00  0.00           N  
ATOM   4093 H   LSER   287      23.972 -12.205  -2.837  0.00  0.00           H  
ATOM   4094 CA  LSER   287      23.896 -13.325  -4.638  0.00  0.00           C  
ATOM   4095 HA  LSER   287      24.081 -14.382  -4.826  0.00  0.00           H  
ATOM   4096 CB  LSER   287      22.601 -12.917  -5.342  0.00  0.00           C  
ATOM   4097 HB2 LSER   287      21.774 -13.490  -4.927  0.00  0.00           H  
ATOM   4098 HB3 LSER   287      22.413 -11.857  -5.163  0.00  0.00           H  
ATOM   4099 OG  LSER   287      22.704 -13.137  -6.735  0.00  0.00           O  
ATOM   4100 HG  LSER   287      22.596 -14.100  -6.900  0.00  0.00           H  
ATOM   4101 C   LSER   287      25.052 -12.479  -5.197  0.00  0.00           C  
ATOM   4102 O   LSER   287      25.222 -11.339  -4.758  0.00  0.00           O  
ATOM   4103 N   LPRO   288      25.824 -12.962  -6.192  0.00  0.00           N  
ATOM   4104 CD  LPRO   288      25.793 -14.309  -6.747  0.00  0.00           C  
ATOM   4105 HD2 LPRO   288      24.779 -14.658  -6.923  0.00  0.00           H  
ATOM   4106 HD3 LPRO   288      26.311 -14.990  -6.071  0.00  0.00           H  
ATOM   4107 CG  LPRO   288      26.539 -14.228  -8.074  0.00  0.00           C  
ATOM   4108 HG2 LPRO   288      25.855 -13.908  -8.862  0.00  0.00           H  
ATOM   4109 HG3 LPRO   288      27.010 -15.175  -8.335  0.00  0.00           H  
ATOM   4110 CB  LPRO   288      27.564 -13.133  -7.792  0.00  0.00           C  
ATOM   4111 HB2 LPRO   288      27.948 -12.693  -8.708  0.00  0.00           H  
ATOM   4112 HB3 LPRO   288      28.387 -13.536  -7.203  0.00  0.00           H  
ATOM   4113 CA  LPRO   288      26.777 -12.133  -6.942  0.00  0.00           C  
ATOM   4114 HA  LPRO   288      27.462 -11.632  -6.259  0.00  0.00           H  
ATOM   4115 C   LPRO   288      26.100 -11.059  -7.820  0.00  0.00           C  
ATOM   4116 O   LPRO   288      26.777 -10.159  -8.324  0.00  0.00           O  
ATOM   4117 N   LASP   289      24.774 -11.135  -7.992  0.00  0.00           N  
ATOM   4118 H   LASP   289      24.285 -11.923  -7.585  0.00  0.00           H  
ATOM   4119 CA  LASP   289      23.957 -10.180  -8.749  0.00  0.00           C  
ATOM   4120 HA  LASP   289      24.614  -9.627  -9.420  0.00  0.00           H  
ATOM   4121 CB  LASP   289      22.934 -10.932  -9.623  0.00  0.00           C  
ATOM   4122 HB2 LASP   289      22.322 -11.566  -8.981  0.00  0.00           H  
ATOM   4123 HB3 LASP   289      22.262 -10.211 -10.087  0.00  0.00           H  
ATOM   4124 CG  LASP   289      23.507 -11.790 -10.755  0.00  0.00           C  
ATOM   4125 OD1 LASP   289      22.689 -12.272 -11.567  0.00  0.00           O  
ATOM   4126 OD2 LASP   289      24.732 -12.013 -10.889  0.00  0.00           O  
ATOM   4127 C   LASP   289      23.250  -9.125  -7.867  0.00  0.00           C  
ATOM   4128 O   LASP   289      22.424  -8.360  -8.373  0.00  0.00           O  
ATOM   4129 N   LLEU   290      23.515  -9.061  -6.554  0.00  0.00           N  
ATOM   4130 H   LLEU   290      24.209  -9.680  -6.157  0.00  0.00           H  
ATOM   4131 CA  LLEU   290      22.864  -8.068  -5.689  0.00  0.00           C  
ATOM   4132 HA  LLEU   290      21.798  -8.149  -5.884  0.00  0.00           H  
ATOM   4133 CB  LLEU   290      23.095  -8.404  -4.201  0.00  0.00           C  
ATOM   4134 HB2 LLEU   290      22.989  -9.478  -4.047  0.00  0.00           H  
ATOM   4135 HB3 LLEU   290      24.120  -8.131  -3.945  0.00  0.00           H  
ATOM   4136 CG  LLEU   290      22.117  -7.663  -3.260  0.00  0.00           C  
ATOM   4137 HG  LLEU   290      21.965  -6.646  -3.609  0.00  0.00           H  
ATOM   4138 CD1 LLEU   290      20.760  -8.366  -3.209  0.00  0.00           C  
ATOM   4139 HD11LLEU   290      20.890  -9.381  -2.835  0.00  0.00           H  
ATOM   4140 HD12LLEU   290      20.087  -7.821  -2.547  0.00  0.00           H  
ATOM   4141 HD13LLEU   290      20.315  -8.403  -4.200  0.00  0.00           H  
ATOM   4142 CD2 LLEU   290      22.640  -7.581  -1.828  0.00  0.00           C  
ATOM   4143 HD21LLEU   290      23.569  -7.015  -1.816  0.00  0.00           H  
ATOM   4144 HD22LLEU   290      21.915  -7.061  -1.204  0.00  0.00           H  
ATOM   4145 HD23LLEU   290      22.803  -8.581  -1.430  0.00  0.00           H  
ATOM   4146 C   LLEU   290      23.333  -6.631  -6.030  0.00  0.00           C  
ATOM   4147 O   LLEU   290      24.541  -6.402  -6.153  0.00  0.00           O  
ATOM   4148 N   LPRO   291      22.427  -5.643  -6.170  0.00  0.00           N  
ATOM   4149 CD  LPRO   291      20.982  -5.791  -6.277  0.00  0.00           C  
ATOM   4150 HD2 LPRO   291      20.574  -6.424  -5.490  0.00  0.00           H  
ATOM   4151 HD3 LPRO   291      20.733  -6.200  -7.257  0.00  0.00           H  
ATOM   4152 CG  LPRO   291      20.410  -4.385  -6.142  0.00  0.00           C  
ATOM   4153 HG2 LPRO   291      20.225  -4.175  -5.089  0.00  0.00           H  
ATOM   4154 HG3 LPRO   291      19.504  -4.266  -6.733  0.00  0.00           H  
ATOM   4155 CB  LPRO   291      21.532  -3.490  -6.661  0.00  0.00           C  
ATOM   4156 HB2 LPRO   291      21.469  -2.485  -6.244  0.00  0.00           H  
ATOM   4157 HB3 LPRO   291      21.490  -3.452  -7.751  0.00  0.00           H  
ATOM   4158 CA  LPRO   291      22.801  -4.228  -6.225  0.00  0.00           C  
ATOM   4159 HA  LPRO   291      23.572  -4.079  -6.981  0.00  0.00           H  
ATOM   4160 C   LPRO   291      23.342  -3.708  -4.879  0.00  0.00           C  
ATOM   4161 O   LPRO   291      23.258  -4.368  -3.843  0.00  0.00           O  
ATOM   4162 N   LASP   292      23.919  -2.508  -4.891  0.00  0.00           N  
ATOM   4163 H   LASP   292      23.986  -2.008  -5.770  0.00  0.00           H  
ATOM   4164 CA  LASP   292      24.453  -1.833  -3.703  0.00  0.00           C  
ATOM   4165 HA  LASP   292      25.081  -2.529  -3.145  0.00  0.00           H  
ATOM   4166 CB  LASP   292      25.350  -0.694  -4.198  0.00  0.00           C  
ATOM   4167 HB2 LASP   292      26.157  -1.125  -4.792  0.00  0.00           H  
ATOM   4168 HB3 LASP   292      24.764  -0.047  -4.851  0.00  0.00           H  
ATOM   4169 CG  LASP   292      25.976   0.169  -3.106  0.00  0.00           C  
ATOM   4170 OD1 LASP   292      25.806  -0.109  -1.898  0.00  0.00           O  
ATOM   4171 OD2 LASP   292      26.660   1.142  -3.489  0.00  0.00           O  
ATOM   4172 C   LASP   292      23.337  -1.332  -2.765  0.00  0.00           C  
ATOM   4173 O   LASP   292      22.618  -0.376  -3.079  0.00  0.00           O  
ATOM   4174 N   LLEU   293      23.205  -1.962  -1.592  0.00  0.00           N  
ATOM   4175 H   LLEU   293      23.827  -2.733  -1.385  0.00  0.00           H  
ATOM   4176 CA  LLEU   293      22.175  -1.618  -0.606  0.00  0.00           C  
ATOM   4177 HA  LLEU   293      21.215  -1.593  -1.115  0.00  0.00           H  
ATOM   4178 CB  LLEU   293      22.098  -2.709   0.475  0.00  0.00           C  
ATOM   4179 HB2 LLEU   293      23.066  -2.782   0.970  0.00  0.00           H  
ATOM   4180 HB3 LLEU   293      21.373  -2.384   1.219  0.00  0.00           H  
ATOM   4181 CG  LLEU   293      21.687  -4.116  -0.005  0.00  0.00           C  
ATOM   4182 HG  LLEU   293      22.501  -4.552  -0.584  0.00  0.00           H  
ATOM   4183 CD1 LLEU   293      21.426  -4.992   1.220  0.00  0.00           C  
ATOM   4184 HD11LLEU   293      22.305  -4.989   1.862  0.00  0.00           H  
ATOM   4185 HD12LLEU   293      20.575  -4.611   1.784  0.00  0.00           H  
ATOM   4186 HD13LLEU   293      21.220  -6.016   0.912  0.00  0.00           H  
ATOM   4187 CD2 LLEU   293      20.413  -4.129  -0.855  0.00  0.00           C  
ATOM   4188 HD21LLEU   293      20.614  -3.662  -1.818  0.00  0.00           H  
ATOM   4189 HD22LLEU   293      20.100  -5.156  -1.039  0.00  0.00           H  
ATOM   4190 HD23LLEU   293      19.612  -3.594  -0.344  0.00  0.00           H  
ATOM   4191 C   LLEU   293      22.359  -0.225   0.029  0.00  0.00           C  
ATOM   4192 O   LLEU   293      21.379   0.355   0.497  0.00  0.00           O  
ATOM   4193 N   LSER   294      23.573   0.338   0.015  0.00  0.00           N  
ATOM   4194 H   LSER   294      24.329  -0.144  -0.461  0.00  0.00           H  
ATOM   4195 CA  LSER   294      23.825   1.706   0.494  0.00  0.00           C  
ATOM   4196 HA  LSER   294      23.254   1.871   1.403  0.00  0.00           H  
ATOM   4197 CB  LSER   294      25.302   1.925   0.822  0.00  0.00           C  
ATOM   4198 HB2 LSER   294      25.898   1.801  -0.082  0.00  0.00           H  
ATOM   4199 HB3 LSER   294      25.440   2.940   1.196  0.00  0.00           H  
ATOM   4200 OG  LSER   294      25.732   0.996   1.802  0.00  0.00           O  
ATOM   4201 HG  LSER   294      25.551   1.402   2.692  0.00  0.00           H  
ATOM   4202 C   LSER   294      23.357   2.741  -0.527  0.00  0.00           C  
ATOM   4203 O   LSER   294      22.600   3.649  -0.180  0.00  0.00           O  
ATOM   4204 N   LALA   295      23.686   2.549  -1.810  0.00  0.00           N  
ATOM   4205 H   LALA   295      24.313   1.786  -2.035  0.00  0.00           H  
ATOM   4206 CA  LALA   295      23.146   3.364  -2.903  0.00  0.00           C  
ATOM   4207 HA  LALA   295      23.468   4.397  -2.768  0.00  0.00           H  
ATOM   4208 CB  LALA   295      23.705   2.842  -4.226  0.00  0.00           C  
ATOM   4209 HB1 LALA   295      23.429   1.798  -4.368  0.00  0.00           H  
ATOM   4210 HB2 LALA   295      23.287   3.427  -5.045  0.00  0.00           H  
ATOM   4211 HB3 LALA   295      24.790   2.938  -4.234  0.00  0.00           H  
ATOM   4212 C   LALA   295      21.608   3.341  -2.934  0.00  0.00           C  
ATOM   4213 O   LALA   295      20.969   4.378  -3.125  0.00  0.00           O  
ATOM   4214 N   LLEU   296      21.009   2.175  -2.670  0.00  0.00           N  
ATOM   4215 H   LLEU   296      21.601   1.355  -2.566  0.00  0.00           H  
ATOM   4216 CA  LLEU   296      19.561   1.997  -2.535  0.00  0.00           C  
ATOM   4217 HA  LLEU   296      19.093   2.366  -3.447  0.00  0.00           H  
ATOM   4218 CB  LLEU   296      19.258   0.495  -2.386  0.00  0.00           C  
ATOM   4219 HB2 LLEU   296      20.068   0.026  -1.836  0.00  0.00           H  
ATOM   4220 HB3 LLEU   296      18.346   0.347  -1.808  0.00  0.00           H  
ATOM   4221 CG  LLEU   296      19.089  -0.183  -3.752  0.00  0.00           C  
ATOM   4222 HG  LLEU   296      19.767   0.271  -4.472  0.00  0.00           H  
ATOM   4223 CD1 LLEU   296      19.381  -1.678  -3.689  0.00  0.00           C  
ATOM   4224 HD11LLEU   296      20.430  -1.831  -3.440  0.00  0.00           H  
ATOM   4225 HD12LLEU   296      18.759  -2.156  -2.932  0.00  0.00           H  
ATOM   4226 HD13LLEU   296      19.190  -2.123  -4.663  0.00  0.00           H  
ATOM   4227 CD2 LLEU   296      17.646  -0.002  -4.227  0.00  0.00           C  
ATOM   4228 HD21LLEU   296      17.314   1.018  -4.047  0.00  0.00           H  
ATOM   4229 HD22LLEU   296      17.575  -0.231  -5.288  0.00  0.00           H  
ATOM   4230 HD23LLEU   296      16.996  -0.665  -3.662  0.00  0.00           H  
ATOM   4231 C   LLEU   296      18.920   2.803  -1.394  0.00  0.00           C  
ATOM   4232 O   LLEU   296      17.699   2.940  -1.402  0.00  0.00           O  
ATOM   4233 N   LVAL   297      19.679   3.363  -0.448  0.00  0.00           N  
ATOM   4234 H   LVAL   297      20.676   3.173  -0.459  0.00  0.00           H  
ATOM   4235 CA  LVAL   297      19.173   4.353   0.522  0.00  0.00           C  
ATOM   4236 HA  LVAL   297      18.085   4.382   0.474  0.00  0.00           H  
ATOM   4237 CB  LVAL   297      19.533   3.946   1.966  0.00  0.00           C  
ATOM   4238 HB  LVAL   297      20.603   3.752   2.034  0.00  0.00           H  
ATOM   4239 CG1 LVAL   297      19.164   5.025   2.994  0.00  0.00           C  
ATOM   4240 HG11LVAL   297      19.361   4.656   4.002  0.00  0.00           H  
ATOM   4241 HG12LVAL   297      19.779   5.913   2.845  0.00  0.00           H  
ATOM   4242 HG13LVAL   297      18.110   5.289   2.909  0.00  0.00           H  
ATOM   4243 CG2 LVAL   297      18.765   2.671   2.339  0.00  0.00           C  
ATOM   4244 HG21LVAL   297      19.066   1.851   1.687  0.00  0.00           H  
ATOM   4245 HG22LVAL   297      18.982   2.392   3.370  0.00  0.00           H  
ATOM   4246 HG23LVAL   297      17.692   2.837   2.236  0.00  0.00           H  
ATOM   4247 C   LVAL   297      19.637   5.768   0.169  0.00  0.00           C  
ATOM   4248 O   LVAL   297      18.809   6.681   0.134  0.00  0.00           O  
ATOM   4249 N   LALA   298      20.917   5.968  -0.147  0.00  0.00           N  
ATOM   4250 H   LALA   298      21.553   5.176  -0.104  0.00  0.00           H  
ATOM   4251 CA  LALA   298      21.504   7.286  -0.396  0.00  0.00           C  
ATOM   4252 HA  LALA   298      21.265   7.932   0.449  0.00  0.00           H  
ATOM   4253 CB  LALA   298      23.027   7.115  -0.441  0.00  0.00           C  
ATOM   4254 HB1 LALA   298      23.503   8.089  -0.542  0.00  0.00           H  
ATOM   4255 HB2 LALA   298      23.377   6.656   0.486  0.00  0.00           H  
ATOM   4256 HB3 LALA   298      23.317   6.480  -1.280  0.00  0.00           H  
ATOM   4257 C   LALA   298      20.967   7.975  -1.669  0.00  0.00           C  
ATOM   4258 O   LALA   298      20.607   9.156  -1.632  0.00  0.00           O  
ATOM   4259 N   LASP   299      20.860   7.253  -2.789  0.00  0.00           N  
ATOM   4260 H   LASP   299      21.136   6.275  -2.770  0.00  0.00           H  
ATOM   4261 CA  LASP   299      20.271   7.786  -4.026  0.00  0.00           C  
ATOM   4262 HA  LASP   299      20.637   8.801  -4.175  0.00  0.00           H  
ATOM   4263 CB  LASP   299      20.704   6.956  -5.253  0.00  0.00           C  
ATOM   4264 HB2 LASP   299      20.373   5.925  -5.126  0.00  0.00           H  
ATOM   4265 HB3 LASP   299      20.189   7.355  -6.127  0.00  0.00           H  
ATOM   4266 CG  LASP   299      22.213   6.973  -5.553  0.00  0.00           C  
ATOM   4267 OD1 LASP   299      22.944   7.832  -4.989  0.00  0.00           O  
ATOM   4268 OD2 LASP   299      22.643   6.180  -6.428  0.00  0.00           O  
ATOM   4269 C   LASP   299      18.740   7.885  -3.922  0.00  0.00           C  
ATOM   4270 O   LASP   299      18.157   8.896  -4.324  0.00  0.00           O  
ATOM   4271 N   LTYR   300      18.085   6.890  -3.312  0.00  0.00           N  
ATOM   4272 H   LTYR   300      18.622   6.094  -2.996  0.00  0.00           H  
ATOM   4273 CA  LTYR   300      16.635   6.900  -3.088  0.00  0.00           C  
ATOM   4274 HA  LTYR   300      16.134   6.986  -4.053  0.00  0.00           H  
ATOM   4275 CB  LTYR   300      16.203   5.579  -2.442  0.00  0.00           C  
ATOM   4276 HB2 LTYR   300      16.330   4.772  -3.165  0.00  0.00           H  
ATOM   4277 HB3 LTYR   300      16.868   5.380  -1.602  0.00  0.00           H  
ATOM   4278 CG  LTYR   300      14.771   5.563  -1.932  0.00  0.00           C  
ATOM   4279 CD1 LTYR   300      13.688   5.671  -2.829  0.00  0.00           C  
ATOM   4280 HD1 LTYR   300      13.876   5.788  -3.887  0.00  0.00           H  
ATOM   4281 CE1 LTYR   300      12.363   5.651  -2.347  0.00  0.00           C  
ATOM   4282 HE1 LTYR   300      11.537   5.773  -3.025  0.00  0.00           H  
ATOM   4283 CZ  LTYR   300      12.115   5.486  -0.967  0.00  0.00           C  
ATOM   4284 OH  LTYR   300      10.850   5.421  -0.474  0.00  0.00           O  
ATOM   4285 HH  LTYR   300      10.144   5.440  -1.141  0.00  0.00           H  
ATOM   4286 CE2 LTYR   300      13.200   5.390  -0.073  0.00  0.00           C  
ATOM   4287 HE2 LTYR   300      13.000   5.266   0.979  0.00  0.00           H  
ATOM   4288 CD2 LTYR   300      14.523   5.453  -0.550  0.00  0.00           C  
ATOM   4289 HD2 LTYR   300      15.347   5.385   0.148  0.00  0.00           H  
ATOM   4290 C   LTYR   300      16.176   8.090  -2.234  0.00  0.00           C  
ATOM   4291 O   LTYR   300      15.244   8.787  -2.628  0.00  0.00           O  
ATOM   4292 N   LTHR   301      16.856   8.375  -1.115  0.00  0.00           N  
ATOM   4293 H   LTHR   301      17.612   7.754  -0.847  0.00  0.00           H  
ATOM   4294 CA  LTHR   301      16.515   9.496  -0.216  0.00  0.00           C  
ATOM   4295 HA  LTHR   301      15.505   9.346   0.166  0.00  0.00           H  
ATOM   4296 CB  LTHR   301      17.478   9.567   0.987  0.00  0.00           C  
ATOM   4297 HB  LTHR   301      18.493   9.730   0.626  0.00  0.00           H  
ATOM   4298 CG2 LTHR   301      17.118  10.680   1.971  0.00  0.00           C  
ATOM   4299 HG21LTHR   301      16.087  10.561   2.305  0.00  0.00           H  
ATOM   4300 HG22LTHR   301      17.782  10.630   2.833  0.00  0.00           H  
ATOM   4301 HG23LTHR   301      17.238  11.656   1.501  0.00  0.00           H  
ATOM   4302 OG1 LTHR   301      17.456   8.367   1.725  0.00  0.00           O  
ATOM   4303 HG1 LTHR   301      17.932   7.698   1.200  0.00  0.00           H  
ATOM   4304 C   LTHR   301      16.532  10.825  -0.975  0.00  0.00           C  
ATOM   4305 O   LTHR   301      15.569  11.590  -0.918  0.00  0.00           O  
ATOM   4306 N   LARG   302      17.590  11.067  -1.764  0.00  0.00           N  
ATOM   4307 H   LARG   302      18.325  10.371  -1.791  0.00  0.00           H  
ATOM   4308 CA  LARG   302      17.726  12.259  -2.614  0.00  0.00           C  
ATOM   4309 HA  LARG   302      17.651  13.149  -1.986  0.00  0.00           H  
ATOM   4310 CB  LARG   302      19.113  12.235  -3.276  0.00  0.00           C  
ATOM   4311 HB2 LARG   302      19.868  12.291  -2.491  0.00  0.00           H  
ATOM   4312 HB3 LARG   302      19.240  11.292  -3.807  0.00  0.00           H  
ATOM   4313 CG  LARG   302      19.329  13.396  -4.261  0.00  0.00           C  
ATOM   4314 HG2 LARG   302      18.670  13.281  -5.123  0.00  0.00           H  
ATOM   4315 HG3 LARG   302      19.087  14.335  -3.761  0.00  0.00           H  
ATOM   4316 CD  LARG   302      20.776  13.475  -4.758  0.00  0.00           C  
ATOM   4317 HD2 LARG   302      20.866  14.361  -5.387  0.00  0.00           H  
ATOM   4318 HD3 LARG   302      21.442  13.611  -3.904  0.00  0.00           H  
ATOM   4319 NE  LARG   302      21.176  12.296  -5.553  0.00  0.00           N  
ATOM   4320 HE  LARG   302      20.998  12.324  -6.553  0.00  0.00           H  
ATOM   4321 CZ  LARG   302      21.858  11.239  -5.158  0.00  0.00           C  
ATOM   4322 NH1 LARG   302      22.269  11.101  -3.929  0.00  0.00           N  
ATOM   4323 HH11LARG   302      22.045  11.804  -3.251  0.00  0.00           H  
ATOM   4324 HH12LARG   302      22.811  10.289  -3.669  0.00  0.00           H  
ATOM   4325 NH2 LARG   302      22.145  10.288  -5.994  0.00  0.00           N  
ATOM   4326 HH21LARG   302      21.694  10.273  -6.903  0.00  0.00           H  
ATOM   4327 HH22LARG   302      22.580   9.431  -5.667  0.00  0.00           H  
ATOM   4328 C   LARG   302      16.603  12.371  -3.648  0.00  0.00           C  
ATOM   4329 O   LARG   302      16.069  13.463  -3.826  0.00  0.00           O  
ATOM   4330 N   LMET   303      16.243  11.270  -4.311  0.00  0.00           N  
ATOM   4331 H   LMET   303      16.734  10.408  -4.106  0.00  0.00           H  
ATOM   4332 CA  LMET   303      15.200  11.257  -5.344  0.00  0.00           C  
ATOM   4333 HA  LMET   303      15.380  12.093  -6.020  0.00  0.00           H  
ATOM   4334 CB  LMET   303      15.321   9.957  -6.153  0.00  0.00           C  
ATOM   4335 HB2 LMET   303      16.344   9.860  -6.517  0.00  0.00           H  
ATOM   4336 HB3 LMET   303      15.096   9.099  -5.517  0.00  0.00           H  
ATOM   4337 CG  LMET   303      14.382   9.953  -7.361  0.00  0.00           C  
ATOM   4338 HG2 LMET   303      13.346   9.983  -7.020  0.00  0.00           H  
ATOM   4339 HG3 LMET   303      14.577  10.852  -7.944  0.00  0.00           H  
ATOM   4340 SD  LMET   303      14.590   8.522  -8.449  0.00  0.00           S  
ATOM   4341 CE  LMET   303      13.645   9.114  -9.872  0.00  0.00           C  
ATOM   4342 HE1 LMET   303      13.671   8.354 -10.649  0.00  0.00           H  
ATOM   4343 HE2 LMET   303      12.611   9.300  -9.577  0.00  0.00           H  
ATOM   4344 HE3 LMET   303      14.085  10.037 -10.250  0.00  0.00           H  
ATOM   4345 C   LMET   303      13.787  11.440  -4.764  0.00  0.00           C  
ATOM   4346 O   LMET   303      12.983  12.184  -5.326  0.00  0.00           O  
ATOM   4347 N   LLEU   304      13.495  10.809  -3.621  0.00  0.00           N  
ATOM   4348 H   LLEU   304      14.199  10.196  -3.220  0.00  0.00           H  
ATOM   4349 CA  LLEU   304      12.221  10.928  -2.906  0.00  0.00           C  
ATOM   4350 HA  LLEU   304      11.416  10.625  -3.578  0.00  0.00           H  
ATOM   4351 CB  LLEU   304      12.251   9.966  -1.700  0.00  0.00           C  
ATOM   4352 HB2 LLEU   304      12.346   8.943  -2.069  0.00  0.00           H  
ATOM   4353 HB3 LLEU   304      13.141  10.186  -1.108  0.00  0.00           H  
ATOM   4354 CG  LLEU   304      11.029  10.049  -0.766  0.00  0.00           C  
ATOM   4355 HG  LLEU   304      10.933  11.064  -0.383  0.00  0.00           H  
ATOM   4356 CD1 LLEU   304       9.726   9.659  -1.466  0.00  0.00           C  
ATOM   4357 HD11LLEU   304       9.511  10.354  -2.277  0.00  0.00           H  
ATOM   4358 HD12LLEU   304       9.802   8.645  -1.861  0.00  0.00           H  
ATOM   4359 HD13LLEU   304       8.905   9.704  -0.752  0.00  0.00           H  
ATOM   4360 CD2 LLEU   304      11.227   9.116   0.427  0.00  0.00           C  
ATOM   4361 HD21LLEU   304      12.121   9.406   0.979  0.00  0.00           H  
ATOM   4362 HD22LLEU   304      10.367   9.184   1.092  0.00  0.00           H  
ATOM   4363 HD23LLEU   304      11.334   8.086   0.086  0.00  0.00           H  
ATOM   4364 C   LLEU   304      11.944  12.379  -2.484  0.00  0.00           C  
ATOM   4365 O   LLEU   304      10.837  12.875  -2.691  0.00  0.00           O  
ATOM   4366 N   LLEU   305      12.959  13.083  -1.968  0.00  0.00           N  
ATOM   4367 H   LLEU   305      13.840  12.606  -1.807  0.00  0.00           H  
ATOM   4368 CA  LLEU   305      12.847  14.490  -1.564  0.00  0.00           C  
ATOM   4369 HA  LLEU   305      12.086  14.566  -0.788  0.00  0.00           H  
ATOM   4370 CB  LLEU   305      14.193  14.961  -0.985  0.00  0.00           C  
ATOM   4371 HB2 LLEU   305      14.989  14.644  -1.659  0.00  0.00           H  
ATOM   4372 HB3 LLEU   305      14.208  16.050  -0.949  0.00  0.00           H  
ATOM   4373 CG  LLEU   305      14.482  14.424   0.429  0.00  0.00           C  
ATOM   4374 HG  LLEU   305      14.240  13.363   0.481  0.00  0.00           H  
ATOM   4375 CD1 LLEU   305      15.962  14.600   0.770  0.00  0.00           C  
ATOM   4376 HD11LLEU   305      16.163  14.201   1.763  0.00  0.00           H  
ATOM   4377 HD12LLEU   305      16.572  14.064   0.045  0.00  0.00           H  
ATOM   4378 HD13LLEU   305      16.227  15.658   0.753  0.00  0.00           H  
ATOM   4379 CD2 LLEU   305      13.663  15.160   1.489  0.00  0.00           C  
ATOM   4380 HD21LLEU   305      13.931  14.785   2.475  0.00  0.00           H  
ATOM   4381 HD22LLEU   305      13.874  16.230   1.456  0.00  0.00           H  
ATOM   4382 HD23LLEU   305      12.598  15.002   1.335  0.00  0.00           H  
ATOM   4383 C   LLEU   305      12.386  15.414  -2.704  0.00  0.00           C  
ATOM   4384 O   LLEU   305      11.645  16.359  -2.441  0.00  0.00           O  
ATOM   4385 N   LVAL   306      12.734  15.130  -3.967  0.00  0.00           N  
ATOM   4386 H   LVAL   306      13.328  14.328  -4.133  0.00  0.00           H  
ATOM   4387 CA  LVAL   306      12.246  15.908  -5.124  0.00  0.00           C  
ATOM   4388 HA  LVAL   306      12.435  16.964  -4.928  0.00  0.00           H  
ATOM   4389 CB  LVAL   306      12.982  15.529  -6.428  0.00  0.00           C  
ATOM   4390 HB  LVAL   306      12.700  14.516  -6.709  0.00  0.00           H  
ATOM   4391 CG1 LVAL   306      12.602  16.475  -7.575  0.00  0.00           C  
ATOM   4392 HG11LVAL   306      12.818  17.507  -7.298  0.00  0.00           H  
ATOM   4393 HG12LVAL   306      13.170  16.222  -8.470  0.00  0.00           H  
ATOM   4394 HG13LVAL   306      11.544  16.377  -7.814  0.00  0.00           H  
ATOM   4395 CG2 LVAL   306      14.506  15.581  -6.282  0.00  0.00           C  
ATOM   4396 HG21LVAL   306      14.837  14.846  -5.554  0.00  0.00           H  
ATOM   4397 HG22LVAL   306      14.978  15.338  -7.234  0.00  0.00           H  
ATOM   4398 HG23LVAL   306      14.823  16.575  -5.966  0.00  0.00           H  
ATOM   4399 C   LVAL   306      10.734  15.742  -5.319  0.00  0.00           C  
ATOM   4400 O   LVAL   306      10.039  16.716  -5.615  0.00  0.00           O  
ATOM   4401 N   LVAL   307      10.206  14.527  -5.126  0.00  0.00           N  
ATOM   4402 H   LVAL   307      10.826  13.783  -4.826  0.00  0.00           H  
ATOM   4403 CA  LVAL   307       8.766  14.231  -5.243  0.00  0.00           C  
ATOM   4404 HA  LVAL   307       8.393  14.719  -6.143  0.00  0.00           H  
ATOM   4405 CB  LVAL   307       8.499  12.717  -5.387  0.00  0.00           C  
ATOM   4406 HB  LVAL   307       8.821  12.201  -4.482  0.00  0.00           H  
ATOM   4407 CG1 LVAL   307       7.007  12.435  -5.606  0.00  0.00           C  
ATOM   4408 HG11LVAL   307       6.629  13.016  -6.447  0.00  0.00           H  
ATOM   4409 HG12LVAL   307       6.852  11.377  -5.814  0.00  0.00           H  
ATOM   4410 HG13LVAL   307       6.437  12.684  -4.710  0.00  0.00           H  
ATOM   4411 CG2 LVAL   307       9.267  12.129  -6.579  0.00  0.00           C  
ATOM   4412 HG21LVAL   307      10.339  12.198  -6.398  0.00  0.00           H  
ATOM   4413 HG22LVAL   307       9.011  11.075  -6.702  0.00  0.00           H  
ATOM   4414 HG23LVAL   307       9.013  12.665  -7.492  0.00  0.00           H  
ATOM   4415 C   LVAL   307       7.980  14.816  -4.066  0.00  0.00           C  
ATOM   4416 O   LVAL   307       6.943  15.445  -4.289  0.00  0.00           O  
ATOM   4417 N   LLEU   308       8.508  14.699  -2.839  0.00  0.00           N  
ATOM   4418 H   LLEU   308       9.359  14.154  -2.739  0.00  0.00           H  
ATOM   4419 CA  LLEU   308       7.943  15.336  -1.640  0.00  0.00           C  
ATOM   4420 HA  LLEU   308       6.906  15.016  -1.525  0.00  0.00           H  
ATOM   4421 CB  LLEU   308       8.744  14.919  -0.388  0.00  0.00           C  
ATOM   4422 HB2 LLEU   308       9.786  15.209  -0.531  0.00  0.00           H  
ATOM   4423 HB3 LLEU   308       8.360  15.487   0.461  0.00  0.00           H  
ATOM   4424 CG  LLEU   308       8.700  13.424  -0.017  0.00  0.00           C  
ATOM   4425 HG  LLEU   308       9.111  12.827  -0.827  0.00  0.00           H  
ATOM   4426 CD1 LLEU   308       9.538  13.183   1.240  0.00  0.00           C  
ATOM   4427 HD11LLEU   308       9.142  13.761   2.076  0.00  0.00           H  
ATOM   4428 HD12LLEU   308       9.518  12.126   1.505  0.00  0.00           H  
ATOM   4429 HD13LLEU   308      10.571  13.476   1.057  0.00  0.00           H  
ATOM   4430 CD2 LLEU   308       7.276  12.945   0.256  0.00  0.00           C  
ATOM   4431 HD21LLEU   308       6.804  13.602   0.983  0.00  0.00           H  
ATOM   4432 HD22LLEU   308       6.707  12.962  -0.669  0.00  0.00           H  
ATOM   4433 HD23LLEU   308       7.293  11.925   0.639  0.00  0.00           H  
ATOM   4434 C   LLEU   308       7.919  16.868  -1.765  0.00  0.00           C  
ATOM   4435 O   LLEU   308       6.921  17.501  -1.418  0.00  0.00           O  
ATOM   4436 N   LALA   309       8.979  17.465  -2.319  0.00  0.00           N  
ATOM   4437 H   LALA   309       9.802  16.904  -2.512  0.00  0.00           H  
ATOM   4438 CA  LALA   309       9.052  18.893  -2.625  0.00  0.00           C  
ATOM   4439 HA  LALA   309       8.612  19.430  -1.791  0.00  0.00           H  
ATOM   4440 CB  LALA   309      10.527  19.293  -2.733  0.00  0.00           C  
ATOM   4441 HB1 LALA   309      11.049  18.991  -1.825  0.00  0.00           H  
ATOM   4442 HB2 LALA   309      10.984  18.807  -3.596  0.00  0.00           H  
ATOM   4443 HB3 LALA   309      10.609  20.375  -2.840  0.00  0.00           H  
ATOM   4444 C   LALA   309       8.267  19.315  -3.882  0.00  0.00           C  
ATOM   4445 O   LALA   309       8.232  20.503  -4.214  0.00  0.00           O  
ATOM   4446 N   LARG   310       7.648  18.365  -4.598  0.00  0.00           N  
ATOM   4447 H   LARG   310       7.708  17.414  -4.251  0.00  0.00           H  
ATOM   4448 CA  LARG   310       6.892  18.581  -5.844  0.00  0.00           C  
ATOM   4449 HA  LARG   310       6.738  17.600  -6.296  0.00  0.00           H  
ATOM   4450 CB  LARG   310       5.494  19.157  -5.529  0.00  0.00           C  
ATOM   4451 HB2 LARG   310       5.593  20.115  -5.016  0.00  0.00           H  
ATOM   4452 HB3 LARG   310       4.962  19.321  -6.467  0.00  0.00           H  
ATOM   4453 CG  LARG   310       4.669  18.187  -4.662  0.00  0.00           C  
ATOM   4454 HG2 LARG   310       4.661  17.214  -5.151  0.00  0.00           H  
ATOM   4455 HG3 LARG   310       5.139  18.070  -3.686  0.00  0.00           H  
ATOM   4456 CD  LARG   310       3.211  18.618  -4.460  0.00  0.00           C  
ATOM   4457 HD2 LARG   310       2.717  18.673  -5.430  0.00  0.00           H  
ATOM   4458 HD3 LARG   310       2.711  17.835  -3.889  0.00  0.00           H  
ATOM   4459 NE  LARG   310       3.079  19.890  -3.720  0.00  0.00           N  
ATOM   4460 HE  LARG   310       3.374  19.880  -2.751  0.00  0.00           H  
ATOM   4461 CZ  LARG   310       2.492  21.000  -4.139  0.00  0.00           C  
ATOM   4462 NH1 LARG   310       2.092  21.169  -5.372  0.00  0.00           N  
ATOM   4463 HH11LARG   310       2.299  20.476  -6.077  0.00  0.00           H  
ATOM   4464 HH12LARG   310       1.592  22.013  -5.639  0.00  0.00           H  
ATOM   4465 NH2 LARG   310       2.306  21.990  -3.314  0.00  0.00           N  
ATOM   4466 HH21LARG   310       2.721  21.959  -2.382  0.00  0.00           H  
ATOM   4467 HH22LARG   310       1.943  22.859  -3.666  0.00  0.00           H  
ATOM   4468 C   LARG   310       7.698  19.367  -6.891  0.00  0.00           C  
ATOM   4469 O   LARG   310       7.212  20.339  -7.471  0.00  0.00           O  
ATOM   4470 N   LGLY   311       8.943  18.948  -7.127  0.00  0.00           N  
ATOM   4471 H   LGLY   311       9.269  18.144  -6.597  0.00  0.00           H  
ATOM   4472 CA  LGLY   311       9.824  19.475  -8.180  0.00  0.00           C  
ATOM   4473 HA2 LGLY   311      10.589  18.727  -8.385  0.00  0.00           H  
ATOM   4474 HA3 LGLY   311       9.243  19.621  -9.091  0.00  0.00           H  
ATOM   4475 C   LGLY   311      10.548  20.793  -7.866  0.00  0.00           C  
ATOM   4476 O   LGLY   311      11.076  21.418  -8.790  0.00  0.00           O  
ATOM   4477 N   LLEU   312      10.567  21.232  -6.603  0.00  0.00           N  
ATOM   4478 H   LLEU   312      10.078  20.688  -5.906  0.00  0.00           H  
ATOM   4479 CA  LLEU   312      11.336  22.390  -6.127  0.00  0.00           C  
ATOM   4480 HA  LLEU   312      11.472  23.093  -6.946  0.00  0.00           H  
ATOM   4481 CB  LLEU   312      10.561  23.092  -5.000  0.00  0.00           C  
ATOM   4482 HB2 LLEU   312      10.263  22.342  -4.266  0.00  0.00           H  
ATOM   4483 HB3 LLEU   312      11.226  23.792  -4.492  0.00  0.00           H  
ATOM   4484 CG  LLEU   312       9.318  23.860  -5.475  0.00  0.00           C  
ATOM   4485 HG  LLEU   312       8.697  23.221  -6.102  0.00  0.00           H  
ATOM   4486 CD1 LLEU   312       8.503  24.296  -4.263  0.00  0.00           C  
ATOM   4487 HD11LLEU   312       7.607  24.826  -4.589  0.00  0.00           H  
ATOM   4488 HD12LLEU   312       8.192  23.413  -3.708  0.00  0.00           H  
ATOM   4489 HD13LLEU   312       9.104  24.935  -3.618  0.00  0.00           H  
ATOM   4490 CD2 LLEU   312       9.711  25.117  -6.256  0.00  0.00           C  
ATOM   4491 HD21LLEU   312      10.423  25.712  -5.685  0.00  0.00           H  
ATOM   4492 HD22LLEU   312      10.150  24.842  -7.212  0.00  0.00           H  
ATOM   4493 HD23LLEU   312       8.820  25.712  -6.444  0.00  0.00           H  
ATOM   4494 C   LLEU   312      12.736  22.014  -5.621  0.00  0.00           C  
ATOM   4495 O   LLEU   312      12.908  21.000  -4.942  0.00  0.00           O  
ATOM   4496 N   LALA   313      13.712  22.890  -5.872  0.00  0.00           N  
ATOM   4497 H   LALA   313      13.498  23.714  -6.423  0.00  0.00           H  
ATOM   4498 CA  LALA   313      15.010  22.879  -5.199  0.00  0.00           C  
ATOM   4499 HA  LALA   313      15.425  21.875  -5.292  0.00  0.00           H  
ATOM   4500 CB  LALA   313      15.942  23.851  -5.938  0.00  0.00           C  
ATOM   4501 HB1 LALA   313      15.579  24.874  -5.831  0.00  0.00           H  
ATOM   4502 HB2 LALA   313      16.952  23.791  -5.532  0.00  0.00           H  
ATOM   4503 HB3 LALA   313      15.982  23.594  -6.998  0.00  0.00           H  
ATOM   4504 C   LALA   313      14.871  23.229  -3.693  0.00  0.00           C  
ATOM   4505 O   LALA   313      13.838  23.770  -3.275  0.00  0.00           O  
ATOM   4506 N   LPRO   314      15.878  22.940  -2.845  0.00  0.00           N  
ATOM   4507 CD  LPRO   314      17.102  22.214  -3.161  0.00  0.00           C  
ATOM   4508 HD2 LPRO   314      17.859  22.912  -3.522  0.00  0.00           H  
ATOM   4509 HD3 LPRO   314      16.944  21.424  -3.893  0.00  0.00           H  
ATOM   4510 CG  LPRO   314      17.553  21.606  -1.838  0.00  0.00           C  
ATOM   4511 HG2 LPRO   314      18.627  21.421  -1.824  0.00  0.00           H  
ATOM   4512 HG3 LPRO   314      16.997  20.687  -1.644  0.00  0.00           H  
ATOM   4513 CB  LPRO   314      17.140  22.685  -0.839  0.00  0.00           C  
ATOM   4514 HB2 LPRO   314      17.885  23.480  -0.845  0.00  0.00           H  
ATOM   4515 HB3 LPRO   314      17.015  22.274   0.162  0.00  0.00           H  
ATOM   4516 CA  LPRO   314      15.820  23.212  -1.405  0.00  0.00           C  
ATOM   4517 HA  LPRO   314      15.006  22.621  -0.982  0.00  0.00           H  
ATOM   4518 C   LPRO   314      15.582  24.695  -1.065  0.00  0.00           C  
ATOM   4519 O   LPRO   314      15.957  25.592  -1.827  0.00  0.00           O  
ATOM   4520 N   LGLU   315      14.931  24.962   0.071  0.00  0.00           N  
ATOM   4521 H   LGLU   315      14.758  24.189   0.711  0.00  0.00           H  
ATOM   4522 CA  LGLU   315      14.369  26.279   0.459  0.00  0.00           C  
ATOM   4523 HA  LGLU   315      13.768  26.109   1.355  0.00  0.00           H  
ATOM   4524 CB  LGLU   315      15.466  27.295   0.847  0.00  0.00           C  
ATOM   4525 HB2 LGLU   315      15.905  27.710  -0.061  0.00  0.00           H  
ATOM   4526 HB3 LGLU   315      14.988  28.116   1.382  0.00  0.00           H  
ATOM   4527 CG  LGLU   315      16.610  26.770   1.723  0.00  0.00           C  
ATOM   4528 HG2 LGLU   315      17.300  26.220   1.080  0.00  0.00           H  
ATOM   4529 HG3 LGLU   315      17.158  27.620   2.135  0.00  0.00           H  
ATOM   4530 CD  LGLU   315      16.161  25.858   2.866  0.00  0.00           C  
ATOM   4531 OE1 LGLU   315      15.200  26.201   3.591  0.00  0.00           O  
ATOM   4532 OE2 LGLU   315      16.822  24.800   3.030  0.00  0.00           O  
ATOM   4533 C   LGLU   315      13.391  26.903  -0.567  0.00  0.00           C  
ATOM   4534 O   LGLU   315      13.055  28.085  -0.470  0.00  0.00           O  
ATOM   4535 N   LGLY   316      12.952  26.151  -1.585  0.00  0.00           N  
ATOM   4536 H   LGLY   316      13.307  25.208  -1.679  0.00  0.00           H  
ATOM   4537 CA  LGLY   316      12.041  26.636  -2.625  0.00  0.00           C  
ATOM   4538 HA2 LGLY   316      11.755  25.792  -3.252  0.00  0.00           H  
ATOM   4539 HA3 LGLY   316      11.144  27.036  -2.151  0.00  0.00           H  
ATOM   4540 C   LGLY   316      12.635  27.720  -3.534  0.00  0.00           C  
ATOM   4541 O   LGLY   316      11.878  28.475  -4.145  0.00  0.00           O  
ATOM   4542 N   LTHR   317      13.965  27.843  -3.624  0.00  0.00           N  
ATOM   4543 H   LTHR   317      14.536  27.210  -3.077  0.00  0.00           H  
ATOM   4544 CA  LTHR   317      14.625  28.953  -4.346  0.00  0.00           C  
ATOM   4545 HA  LTHR   317      14.240  29.884  -3.930  0.00  0.00           H  
ATOM   4546 CB  LTHR   317      16.142  28.943  -4.078  0.00  0.00           C  
ATOM   4547 HB  LTHR   317      16.298  28.910  -2.999  0.00  0.00           H  
ATOM   4548 CG2 LTHR   317      16.877  27.758  -4.701  0.00  0.00           C  
ATOM   4549 HG21LTHR   317      16.412  26.819  -4.403  0.00  0.00           H  
ATOM   4550 HG22LTHR   317      16.881  27.843  -5.786  0.00  0.00           H  
ATOM   4551 HG23LTHR   317      17.907  27.760  -4.354  0.00  0.00           H  
ATOM   4552 OG1 LTHR   317      16.739  30.121  -4.571  0.00  0.00           O  
ATOM   4553 HG1 LTHR   317      16.444  30.840  -3.978  0.00  0.00           H  
ATOM   4554 C   LTHR   317      14.294  28.991  -5.850  0.00  0.00           C  
ATOM   4555 O   LTHR   317      14.061  30.066  -6.405  0.00  0.00           O  
ATOM   4556 N   LGLU   318      14.166  27.830  -6.500  0.00  0.00           N  
ATOM   4557 H   LGLU   318      14.352  26.975  -5.995  0.00  0.00           H  
ATOM   4558 CA  LGLU   318      13.759  27.678  -7.906  0.00  0.00           C  
ATOM   4559 HA  LGLU   318      12.960  28.392  -8.110  0.00  0.00           H  
ATOM   4560 CB  LGLU   318      14.945  28.027  -8.834  0.00  0.00           C  
ATOM   4561 HB2 LGLU   318      14.577  28.124  -9.853  0.00  0.00           H  
ATOM   4562 HB3 LGLU   318      15.337  28.999  -8.540  0.00  0.00           H  
ATOM   4563 CG  LGLU   318      16.098  27.014  -8.845  0.00  0.00           C  
ATOM   4564 HG2 LGLU   318      16.527  26.939  -7.845  0.00  0.00           H  
ATOM   4565 HG3 LGLU   318      15.696  26.036  -9.108  0.00  0.00           H  
ATOM   4566 CD  LGLU   318      17.204  27.388  -9.848  0.00  0.00           C  
ATOM   4567 OE1 LGLU   318      17.355  28.596 -10.151  0.00  0.00           O  
ATOM   4568 OE2 LGLU   318      17.887  26.439 -10.315  0.00  0.00           O  
ATOM   4569 C   LGLU   318      13.212  26.256  -8.174  0.00  0.00           C  
ATOM   4570 O   LGLU   318      13.442  25.351  -7.366  0.00  0.00           O  
ATOM   4571 N   LPRO   319      12.481  26.010  -9.278  0.00  0.00           N  
ATOM   4572 CD  LPRO   319      11.895  26.987 -10.187  0.00  0.00           C  
ATOM   4573 HD2 LPRO   319      12.625  27.707 -10.551  0.00  0.00           H  
ATOM   4574 HD3 LPRO   319      11.080  27.507  -9.681  0.00  0.00           H  
ATOM   4575 CG  LPRO   319      11.338  26.184 -11.362  0.00  0.00           C  
ATOM   4576 HG2 LPRO   319      12.110  26.062 -12.123  0.00  0.00           H  
ATOM   4577 HG3 LPRO   319      10.454  26.656 -11.787  0.00  0.00           H  
ATOM   4578 CB  LPRO   319      11.016  24.830 -10.732  0.00  0.00           C  
ATOM   4579 HB2 LPRO   319      11.000  24.030 -11.472  0.00  0.00           H  
ATOM   4580 HB3 LPRO   319      10.057  24.889 -10.213  0.00  0.00           H  
ATOM   4581 CA  LPRO   319      12.140  24.654  -9.709  0.00  0.00           C  
ATOM   4582 HA  LPRO   319      11.760  24.079  -8.867  0.00  0.00           H  
ATOM   4583 C   LPRO   319      13.342  23.905 -10.313  0.00  0.00           C  
ATOM   4584 O   LPRO   319      14.221  24.495 -10.948  0.00  0.00           O  
ATOM   4585 N   LVAL   320      13.340  22.577 -10.177  0.00  0.00           N  
ATOM   4586 H   LVAL   320      12.598  22.163  -9.621  0.00  0.00           H  
ATOM   4587 CA  LVAL   320      14.259  21.657 -10.874  0.00  0.00           C  
ATOM   4588 HA  LVAL   320      15.282  21.992 -10.705  0.00  0.00           H  
ATOM   4589 CB  LVAL   320      14.125  20.232 -10.288  0.00  0.00           C  
ATOM   4590 HB  LVAL   320      13.081  19.924 -10.346  0.00  0.00           H  
ATOM   4591 CG1 LVAL   320      14.962  19.183 -11.030  0.00  0.00           C  
ATOM   4592 HG11LVAL   320      16.008  19.487 -11.060  0.00  0.00           H  
ATOM   4593 HG12LVAL   320      14.887  18.222 -10.520  0.00  0.00           H  
ATOM   4594 HG13LVAL   320      14.591  19.049 -12.044  0.00  0.00           H  
ATOM   4595 CG2 LVAL   320      14.550  20.214  -8.814  0.00  0.00           C  
ATOM   4596 HG21LVAL   320      13.907  20.863  -8.221  0.00  0.00           H  
ATOM   4597 HG22LVAL   320      14.469  19.203  -8.413  0.00  0.00           H  
ATOM   4598 HG23LVAL   320      15.582  20.555  -8.719  0.00  0.00           H  
ATOM   4599 C   LVAL   320      13.997  21.687 -12.390  0.00  0.00           C  
ATOM   4600 O   LVAL   320      12.847  21.808 -12.818  0.00  0.00           O  
ATOM   4601 N   LSER   321      15.034  21.567 -13.221  0.00  0.00           N  
ATOM   4602 H   LSER   321      15.948  21.424 -12.804  0.00  0.00           H  
ATOM   4603 CA  LSER   321      14.921  21.483 -14.686  0.00  0.00           C  
ATOM   4604 HA  LSER   321      14.136  22.165 -15.015  0.00  0.00           H  
ATOM   4605 CB  LSER   321      16.234  21.936 -15.334  0.00  0.00           C  
ATOM   4606 HB2 LSER   321      16.485  22.936 -14.976  0.00  0.00           H  
ATOM   4607 HB3 LSER   321      17.032  21.250 -15.044  0.00  0.00           H  
ATOM   4608 OG  LSER   321      16.131  21.963 -16.749  0.00  0.00           O  
ATOM   4609 HG  LSER   321      15.618  22.767 -16.987  0.00  0.00           H  
ATOM   4610 C   LSER   321      14.553  20.059 -15.125  0.00  0.00           C  
ATOM   4611 O   LSER   321      15.136  19.086 -14.644  0.00  0.00           O  
ATOM   4612 N   LLEU   322      13.603  19.894 -16.055  0.00  0.00           N  
ATOM   4613 H   LLEU   322      13.198  20.707 -16.500  0.00  0.00           H  
ATOM   4614 CA  LLEU   322      13.098  18.556 -16.408  0.00  0.00           C  
ATOM   4615 HA  LLEU   322      12.821  18.065 -15.475  0.00  0.00           H  
ATOM   4616 CB  LLEU   322      11.832  18.690 -17.272  0.00  0.00           C  
ATOM   4617 HB2 LLEU   322      11.124  19.341 -16.756  0.00  0.00           H  
ATOM   4618 HB3 LLEU   322      12.103  19.159 -18.217  0.00  0.00           H  
ATOM   4619 CG  LLEU   322      11.135  17.350 -17.582  0.00  0.00           C  
ATOM   4620 HG  LLEU   322      11.793  16.718 -18.178  0.00  0.00           H  
ATOM   4621 CD1 LLEU   322      10.722  16.602 -16.313  0.00  0.00           C  
ATOM   4622 HD11LLEU   322      10.214  17.278 -15.625  0.00  0.00           H  
ATOM   4623 HD12LLEU   322      10.046  15.788 -16.569  0.00  0.00           H  
ATOM   4624 HD13LLEU   322      11.608  16.179 -15.846  0.00  0.00           H  
ATOM   4625 CD2 LLEU   322       9.877  17.621 -18.393  0.00  0.00           C  
ATOM   4626 HD21LLEU   322      10.126  18.206 -19.277  0.00  0.00           H  
ATOM   4627 HD22LLEU   322       9.431  16.679 -18.713  0.00  0.00           H  
ATOM   4628 HD23LLEU   322       9.145  18.158 -17.792  0.00  0.00           H  
ATOM   4629 C   LLEU   322      14.163  17.668 -17.074  0.00  0.00           C  
ATOM   4630 O   LLEU   322      14.156  16.455 -16.886  0.00  0.00           O  
ATOM   4631 N   LASN   323      15.125  18.277 -17.772  0.00  0.00           N  
ATOM   4632 H   LASN   323      15.071  19.281 -17.857  0.00  0.00           H  
ATOM   4633 CA  LASN   323      16.293  17.596 -18.340  0.00  0.00           C  
ATOM   4634 HA  LASN   323      15.954  16.859 -19.070  0.00  0.00           H  
ATOM   4635 CB  LASN   323      17.124  18.679 -19.052  0.00  0.00           C  
ATOM   4636 HB2 LASN   323      16.459  19.313 -19.635  0.00  0.00           H  
ATOM   4637 HB3 LASN   323      17.606  19.306 -18.305  0.00  0.00           H  
ATOM   4638 CG  LASN   323      18.208  18.156 -19.980  0.00  0.00           C  
ATOM   4639 OD1 LASN   323      19.072  17.379 -19.606  0.00  0.00           O  
ATOM   4640 ND2 LASN   323      18.241  18.613 -21.213  0.00  0.00           N  
ATOM   4641 HD21LASN   323      19.052  18.385 -21.782  0.00  0.00           H  
ATOM   4642 HD22LASN   323      17.596  19.339 -21.486  0.00  0.00           H  
ATOM   4643 C   LASN   323      17.092  16.851 -17.247  0.00  0.00           C  
ATOM   4644 O   LASN   323      17.448  15.684 -17.431  0.00  0.00           O  
ATOM   4645 N   LALA   324      17.282  17.497 -16.090  0.00  0.00           N  
ATOM   4646 H   LALA   324      16.885  18.419 -15.988  0.00  0.00           H  
ATOM   4647 CA  LALA   324      17.968  16.950 -14.922  0.00  0.00           C  
ATOM   4648 HA  LALA   324      18.897  16.483 -15.254  0.00  0.00           H  
ATOM   4649 CB  LALA   324      18.324  18.117 -13.989  0.00  0.00           C  
ATOM   4650 HB1 LALA   324      17.423  18.576 -13.582  0.00  0.00           H  
ATOM   4651 HB2 LALA   324      18.927  17.758 -13.158  0.00  0.00           H  
ATOM   4652 HB3 LALA   324      18.899  18.868 -14.529  0.00  0.00           H  
ATOM   4653 C   LALA   324      17.130  15.877 -14.199  0.00  0.00           C  
ATOM   4654 O   LALA   324      17.666  14.823 -13.851  0.00  0.00           O  
ATOM   4655 N   LTRP   325      15.817  16.089 -14.039  0.00  0.00           N  
ATOM   4656 H   LTRP   325      15.451  17.000 -14.292  0.00  0.00           H  
ATOM   4657 CA  LTRP   325      14.909  15.096 -13.439  0.00  0.00           C  
ATOM   4658 HA  LTRP   325      15.327  14.791 -12.479  0.00  0.00           H  
ATOM   4659 CB  LTRP   325      13.541  15.745 -13.176  0.00  0.00           C  
ATOM   4660 HB2 LTRP   325      13.687  16.588 -12.499  0.00  0.00           H  
ATOM   4661 HB3 LTRP   325      13.164  16.143 -14.117  0.00  0.00           H  
ATOM   4662 CG  LTRP   325      12.489  14.851 -12.578  0.00  0.00           C  
ATOM   4663 CD1 LTRP   325      11.270  14.590 -13.107  0.00  0.00           C  
ATOM   4664 HD1 LTRP   325      10.902  14.975 -14.049  0.00  0.00           H  
ATOM   4665 NE1 LTRP   325      10.561  13.753 -12.267  0.00  0.00           N  
ATOM   4666 HE1 LTRP   325       9.612  13.420 -12.466  0.00  0.00           H  
ATOM   4667 CE2 LTRP   325      11.303  13.401 -11.160  0.00  0.00           C  
ATOM   4668 CZ2 LTRP   325      11.044  12.578 -10.054  0.00  0.00           C  
ATOM   4669 HZ2 LTRP   325      10.110  12.048  -9.968  0.00  0.00           H  
ATOM   4670 CH2 LTRP   325      12.017  12.453  -9.050  0.00  0.00           C  
ATOM   4671 HH2 LTRP   325      11.836  11.831  -8.183  0.00  0.00           H  
ATOM   4672 CZ3 LTRP   325      13.228  13.152  -9.164  0.00  0.00           C  
ATOM   4673 HZ3 LTRP   325      13.961  13.073  -8.373  0.00  0.00           H  
ATOM   4674 CE3 LTRP   325      13.488  13.965 -10.284  0.00  0.00           C  
ATOM   4675 HE3 LTRP   325      14.427  14.495 -10.346  0.00  0.00           H  
ATOM   4676 CD2 LTRP   325      12.535  14.109 -11.316  0.00  0.00           C  
ATOM   4677 C   LTRP   325      14.786  13.821 -14.292  0.00  0.00           C  
ATOM   4678 O   LTRP   325      14.805  12.710 -13.763  0.00  0.00           O  
ATOM   4679 N   LTYR   326      14.755  13.947 -15.622  0.00  0.00           N  
ATOM   4680 H   LTYR   326      14.702  14.880 -16.022  0.00  0.00           H  
ATOM   4681 CA  LTYR   326      14.834  12.802 -16.536  0.00  0.00           C  
ATOM   4682 HA  LTYR   326      14.057  12.084 -16.282  0.00  0.00           H  
ATOM   4683 CB  LTYR   326      14.626  13.271 -17.980  0.00  0.00           C  
ATOM   4684 HB2 LTYR   326      15.237  14.157 -18.159  0.00  0.00           H  
ATOM   4685 HB3 LTYR   326      15.002  12.488 -18.640  0.00  0.00           H  
ATOM   4686 CG  LTYR   326      13.202  13.562 -18.426  0.00  0.00           C  
ATOM   4687 CD1 LTYR   326      13.014  13.956 -19.763  0.00  0.00           C  
ATOM   4688 HD1 LTYR   326      13.874  14.102 -20.400  0.00  0.00           H  
ATOM   4689 CE1 LTYR   326      11.718  14.155 -20.267  0.00  0.00           C  
ATOM   4690 HE1 LTYR   326      11.567  14.447 -21.293  0.00  0.00           H  
ATOM   4691 CZ  LTYR   326      10.601  13.963 -19.430  0.00  0.00           C  
ATOM   4692 OH  LTYR   326       9.362  14.103 -19.959  0.00  0.00           O  
ATOM   4693 HH  LTYR   326       8.633  13.959 -19.323  0.00  0.00           H  
ATOM   4694 CE2 LTYR   326      10.779  13.578 -18.087  0.00  0.00           C  
ATOM   4695 HE2 LTYR   326       9.920  13.442 -17.445  0.00  0.00           H  
ATOM   4696 CD2 LTYR   326      12.080  13.389 -17.583  0.00  0.00           C  
ATOM   4697 HD2 LTYR   326      12.198  13.113 -16.546  0.00  0.00           H  
ATOM   4698 C   LTYR   326      16.157  12.039 -16.421  0.00  0.00           C  
ATOM   4699 O   LTYR   326      16.139  10.811 -16.488  0.00  0.00           O  
ATOM   4700 N   LALA   327      17.283  12.723 -16.194  0.00  0.00           N  
ATOM   4701 H   LALA   327      17.255  13.733 -16.155  0.00  0.00           H  
ATOM   4702 CA  LALA   327      18.545  12.046 -15.905  0.00  0.00           C  
ATOM   4703 HA  LALA   327      18.729  11.315 -16.691  0.00  0.00           H  
ATOM   4704 CB  LALA   327      19.682  13.073 -15.941  0.00  0.00           C  
ATOM   4705 HB1 LALA   327      20.642  12.556 -15.899  0.00  0.00           H  
ATOM   4706 HB2 LALA   327      19.638  13.644 -16.868  0.00  0.00           H  
ATOM   4707 HB3 LALA   327      19.614  13.756 -15.096  0.00  0.00           H  
ATOM   4708 C   LALA   327      18.480  11.274 -14.572  0.00  0.00           C  
ATOM   4709 O   LALA   327      18.966  10.146 -14.491  0.00  0.00           O  
ATOM   4710 N   LMET   328      17.839  11.831 -13.539  0.00  0.00           N  
ATOM   4711 H   LMET   328      17.509  12.785 -13.638  0.00  0.00           H  
ATOM   4712 CA  LMET   328      17.634  11.155 -12.249  0.00  0.00           C  
ATOM   4713 HA  LMET   328      18.605  10.795 -11.903  0.00  0.00           H  
ATOM   4714 CB  LMET   328      17.135  12.198 -11.232  0.00  0.00           C  
ATOM   4715 HB2 LMET   328      17.804  13.060 -11.265  0.00  0.00           H  
ATOM   4716 HB3 LMET   328      16.135  12.533 -11.505  0.00  0.00           H  
ATOM   4717 CG  LMET   328      17.102  11.673  -9.794  0.00  0.00           C  
ATOM   4718 HG2 LMET   328      16.330  10.907  -9.721  0.00  0.00           H  
ATOM   4719 HG3 LMET   328      18.065  11.217  -9.564  0.00  0.00           H  
ATOM   4720 SD  LMET   328      16.771  12.936  -8.536  0.00  0.00           S  
ATOM   4721 CE  LMET   328      18.427  13.647  -8.339  0.00  0.00           C  
ATOM   4722 HE1 LMET   328      18.387  14.465  -7.619  0.00  0.00           H  
ATOM   4723 HE2 LMET   328      19.107  12.879  -7.970  0.00  0.00           H  
ATOM   4724 HE3 LMET   328      18.790  14.024  -9.295  0.00  0.00           H  
ATOM   4725 C   LMET   328      16.711   9.919 -12.365  0.00  0.00           C  
ATOM   4726 O   LMET   328      16.935   8.917 -11.683  0.00  0.00           O  
ATOM   4727 N   LLEU   329      15.726   9.942 -13.273  0.00  0.00           N  
ATOM   4728 H   LLEU   329      15.545  10.829 -13.731  0.00  0.00           H  
ATOM   4729 CA  LLEU   329      14.887   8.787 -13.645  0.00  0.00           C  
ATOM   4730 HA  LLEU   329      14.581   8.270 -12.736  0.00  0.00           H  
ATOM   4731 CB  LLEU   329      13.627   9.304 -14.368  0.00  0.00           C  
ATOM   4732 HB2 LLEU   329      13.939  10.036 -15.113  0.00  0.00           H  
ATOM   4733 HB3 LLEU   329      13.152   8.480 -14.903  0.00  0.00           H  
ATOM   4734 CG  LLEU   329      12.588   9.940 -13.424  0.00  0.00           C  
ATOM   4735 HG  LLEU   329      13.090  10.483 -12.623  0.00  0.00           H  
ATOM   4736 CD1 LLEU   329      11.706  10.920 -14.196  0.00  0.00           C  
ATOM   4737 HD11LLEU   329      12.308  11.772 -14.508  0.00  0.00           H  
ATOM   4738 HD12LLEU   329      11.273  10.431 -15.065  0.00  0.00           H  
ATOM   4739 HD13LLEU   329      10.909  11.283 -13.547  0.00  0.00           H  
ATOM   4740 CD2 LLEU   329      11.673   8.873 -12.816  0.00  0.00           C  
ATOM   4741 HD21LLEU   329      11.041   8.429 -13.585  0.00  0.00           H  
ATOM   4742 HD22LLEU   329      12.262   8.084 -12.353  0.00  0.00           H  
ATOM   4743 HD23LLEU   329      11.037   9.329 -12.056  0.00  0.00           H  
ATOM   4744 C   LLEU   329      15.613   7.740 -14.517  0.00  0.00           C  
ATOM   4745 O   LLEU   329      15.289   6.553 -14.446  0.00  0.00           O  
ATOM   4746 N   LASP   330      16.595   8.143 -15.326  0.00  0.00           N  
ATOM   4747 H   LASP   330      16.765   9.139 -15.409  0.00  0.00           H  
ATOM   4748 CA  LASP   330      17.423   7.233 -16.135  0.00  0.00           C  
ATOM   4749 HA  LASP   330      16.763   6.555 -16.678  0.00  0.00           H  
ATOM   4750 CB  LASP   330      18.201   8.079 -17.158  0.00  0.00           C  
ATOM   4751 HB2 LASP   330      17.497   8.727 -17.682  0.00  0.00           H  
ATOM   4752 HB3 LASP   330      18.911   8.713 -16.628  0.00  0.00           H  
ATOM   4753 CG  LASP   330      18.955   7.271 -18.215  0.00  0.00           C  
ATOM   4754 OD1 LASP   330      18.373   6.338 -18.822  0.00  0.00           O  
ATOM   4755 OD2 LASP   330      20.137   7.605 -18.484  0.00  0.00           O  
ATOM   4756 C   LASP   330      18.365   6.372 -15.263  0.00  0.00           C  
ATOM   4757 O   LASP   330      18.613   5.204 -15.581  0.00  0.00           O  
ATOM   4758 N   LASP   331      18.834   6.922 -14.134  0.00  0.00           N  
ATOM   4759 H   LASP   331      18.639   7.905 -13.976  0.00  0.00           H  
ATOM   4760 CA  LASP   331      19.528   6.177 -13.068  0.00  0.00           C  
ATOM   4761 HA  LASP   331      20.337   5.596 -13.508  0.00  0.00           H  
ATOM   4762 CB  LASP   331      20.122   7.142 -12.026  0.00  0.00           C  
ATOM   4763 HB2 LASP   331      19.354   7.841 -11.695  0.00  0.00           H  
ATOM   4764 HB3 LASP   331      20.446   6.564 -11.159  0.00  0.00           H  
ATOM   4765 CG  LASP   331      21.331   7.916 -12.540  0.00  0.00           C  
ATOM   4766 OD1 LASP   331      22.005   7.398 -13.463  0.00  0.00           O  
ATOM   4767 OD2 LASP   331      21.598   9.019 -12.010  0.00  0.00           O  
ATOM   4768 C   LASP   331      18.613   5.181 -12.355  0.00  0.00           C  
ATOM   4769 O   LASP   331      19.015   4.039 -12.129  0.00  0.00           O  
ATOM   4770 N   LGLN   332      17.372   5.576 -12.060  0.00  0.00           N  
ATOM   4771 H   LGLN   332      17.117   6.537 -12.246  0.00  0.00           H  
ATOM   4772 CA  LGLN   332      16.365   4.677 -11.495  0.00  0.00           C  
ATOM   4773 HA  LGLN   332      16.760   4.259 -10.567  0.00  0.00           H  
ATOM   4774 CB  LGLN   332      15.121   5.515 -11.150  0.00  0.00           C  
ATOM   4775 HB2 LGLN   332      15.432   6.323 -10.488  0.00  0.00           H  
ATOM   4776 HB3 LGLN   332      14.712   5.972 -12.048  0.00  0.00           H  
ATOM   4777 CG  LGLN   332      14.016   4.726 -10.438  0.00  0.00           C  
ATOM   4778 HG2 LGLN   332      14.460   4.104  -9.664  0.00  0.00           H  
ATOM   4779 HG3 LGLN   332      13.344   5.431  -9.951  0.00  0.00           H  
ATOM   4780 CD  LGLN   332      13.186   3.873 -11.391  0.00  0.00           C  
ATOM   4781 OE1 LGLN   332      12.686   4.340 -12.410  0.00  0.00           O  
ATOM   4782 NE2 LGLN   332      13.041   2.602 -11.108  0.00  0.00           N  
ATOM   4783 HE21LGLN   332      12.551   2.028 -11.788  0.00  0.00           H  
ATOM   4784 HE22LGLN   332      13.557   2.194 -10.334  0.00  0.00           H  
ATOM   4785 C   LGLN   332      16.088   3.491 -12.443  0.00  0.00           C  
ATOM   4786 O   LGLN   332      16.072   2.340 -12.008  0.00  0.00           O  
ATOM   4787 N   LALA   333      15.990   3.738 -13.755  0.00  0.00           N  
ATOM   4788 H   LALA   333      15.984   4.704 -14.063  0.00  0.00           H  
ATOM   4789 CA  LALA   333      15.854   2.678 -14.758  0.00  0.00           C  
ATOM   4790 HA  LALA   333      14.971   2.086 -14.513  0.00  0.00           H  
ATOM   4791 CB  LALA   333      15.638   3.323 -16.131  0.00  0.00           C  
ATOM   4792 HB1 LALA   333      14.725   3.915 -16.127  0.00  0.00           H  
ATOM   4793 HB2 LALA   333      16.478   3.967 -16.383  0.00  0.00           H  
ATOM   4794 HB3 LALA   333      15.547   2.545 -16.888  0.00  0.00           H  
ATOM   4795 C   LALA   333      17.060   1.715 -14.792  0.00  0.00           C  
ATOM   4796 O   LALA   333      16.879   0.517 -15.017  0.00  0.00           O  
ATOM   4797 N   LARG   334      18.288   2.200 -14.546  0.00  0.00           N  
ATOM   4798 H   LARG   334      18.380   3.191 -14.350  0.00  0.00           H  
ATOM   4799 CA  LARG   334      19.473   1.331 -14.406  0.00  0.00           C  
ATOM   4800 HA  LARG   334      19.498   0.641 -15.250  0.00  0.00           H  
ATOM   4801 CB  LARG   334      20.771   2.158 -14.402  0.00  0.00           C  
ATOM   4802 HB2 LARG   334      20.621   3.093 -13.865  0.00  0.00           H  
ATOM   4803 HB3 LARG   334      21.549   1.590 -13.894  0.00  0.00           H  
ATOM   4804 CG  LARG   334      21.269   2.448 -15.820  0.00  0.00           C  
ATOM   4805 HG2 LARG   334      21.521   1.500 -16.296  0.00  0.00           H  
ATOM   4806 HG3 LARG   334      20.481   2.929 -16.394  0.00  0.00           H  
ATOM   4807 CD  LARG   334      22.523   3.334 -15.815  0.00  0.00           C  
ATOM   4808 HD2 LARG   334      23.212   2.972 -15.052  0.00  0.00           H  
ATOM   4809 HD3 LARG   334      23.029   3.246 -16.776  0.00  0.00           H  
ATOM   4810 NE  LARG   334      22.211   4.750 -15.555  0.00  0.00           N  
ATOM   4811 HE  LARG   334      22.455   5.105 -14.634  0.00  0.00           H  
ATOM   4812 CZ  LARG   334      21.724   5.622 -16.416  0.00  0.00           C  
ATOM   4813 NH1 LARG   334      21.445   5.316 -17.650  0.00  0.00           N  
ATOM   4814 HH11LARG   334      21.544   4.362 -17.970  0.00  0.00           H  
ATOM   4815 HH12LARG   334      20.977   6.025 -18.207  0.00  0.00           H  
ATOM   4816 NH2 LARG   334      21.500   6.852 -16.081  0.00  0.00           N  
ATOM   4817 HH21LARG   334      21.644   7.149 -15.115  0.00  0.00           H  
ATOM   4818 HH22LARG   334      21.144   7.499 -16.767  0.00  0.00           H  
ATOM   4819 C   LARG   334      19.384   0.434 -13.168  0.00  0.00           C  
ATOM   4820 O   LARG   334      19.616  -0.765 -13.307  0.00  0.00           O  
ATOM   4821 N   LMET   335      18.969   0.968 -12.015  0.00  0.00           N  
ATOM   4822 H   LMET   335      18.804   1.967 -11.983  0.00  0.00           H  
ATOM   4823 CA  LMET   335      18.736   0.174 -10.797  0.00  0.00           C  
ATOM   4824 HA  LMET   335      19.658  -0.357 -10.552  0.00  0.00           H  
ATOM   4825 CB  LMET   335      18.395   1.110  -9.624  0.00  0.00           C  
ATOM   4826 HB2 LMET   335      19.226   1.797  -9.455  0.00  0.00           H  
ATOM   4827 HB3 LMET   335      17.516   1.703  -9.876  0.00  0.00           H  
ATOM   4828 CG  LMET   335      18.097   0.345  -8.326  0.00  0.00           C  
ATOM   4829 HG2 LMET   335      17.826   1.063  -7.559  0.00  0.00           H  
ATOM   4830 HG3 LMET   335      17.224  -0.289  -8.481  0.00  0.00           H  
ATOM   4831 SD  LMET   335      19.440  -0.691  -7.679  0.00  0.00           S  
ATOM   4832 CE  LMET   335      20.665   0.565  -7.219  0.00  0.00           C  
ATOM   4833 HE1 LMET   335      20.214   1.292  -6.544  0.00  0.00           H  
ATOM   4834 HE2 LMET   335      21.505   0.085  -6.715  0.00  0.00           H  
ATOM   4835 HE3 LMET   335      21.027   1.074  -8.112  0.00  0.00           H  
ATOM   4836 C   LMET   335      17.642  -0.886 -10.998  0.00  0.00           C  
ATOM   4837 O   LMET   335      17.794  -2.032 -10.573  0.00  0.00           O  
ATOM   4838 N   LMET   336      16.562  -0.545 -11.709  0.00  0.00           N  
ATOM   4839 H   LMET   336      16.435   0.429 -11.969  0.00  0.00           H  
ATOM   4840 CA  LMET   336      15.535  -1.520 -12.077  0.00  0.00           C  
ATOM   4841 HA  LMET   336      15.166  -1.977 -11.160  0.00  0.00           H  
ATOM   4842 CB  LMET   336      14.351  -0.814 -12.750  0.00  0.00           C  
ATOM   4843 HB2 LMET   336      13.884  -0.157 -12.015  0.00  0.00           H  
ATOM   4844 HB3 LMET   336      14.697  -0.201 -13.581  0.00  0.00           H  
ATOM   4845 CG  LMET   336      13.299  -1.814 -13.251  0.00  0.00           C  
ATOM   4846 HG2 LMET   336      13.280  -2.678 -12.587  0.00  0.00           H  
ATOM   4847 HG3 LMET   336      12.325  -1.340 -13.181  0.00  0.00           H  
ATOM   4848 SD  LMET   336      13.519  -2.402 -14.954  0.00  0.00           S  
ATOM   4849 CE  LMET   336      12.894  -0.950 -15.835  0.00  0.00           C  
ATOM   4850 HE1 LMET   336      13.531  -0.091 -15.629  0.00  0.00           H  
ATOM   4851 HE2 LMET   336      12.887  -1.160 -16.903  0.00  0.00           H  
ATOM   4852 HE3 LMET   336      11.878  -0.733 -15.503  0.00  0.00           H  
ATOM   4853 C   LMET   336      16.104  -2.666 -12.926  0.00  0.00           C  
ATOM   4854 O   LMET   336      15.845  -3.827 -12.610  0.00  0.00           O  
ATOM   4855 N   LARG   337      16.925  -2.390 -13.948  0.00  0.00           N  
ATOM   4856 H   LARG   337      17.101  -1.417 -14.182  0.00  0.00           H  
ATOM   4857 CA  LARG   337      17.555  -3.461 -14.746  0.00  0.00           C  
ATOM   4858 HA  LARG   337      16.779  -4.176 -15.023  0.00  0.00           H  
ATOM   4859 CB  LARG   337      18.165  -2.907 -16.036  0.00  0.00           C  
ATOM   4860 HB2 LARG   337      18.860  -2.099 -15.802  0.00  0.00           H  
ATOM   4861 HB3 LARG   337      18.718  -3.710 -16.527  0.00  0.00           H  
ATOM   4862 CG  LARG   337      17.073  -2.407 -16.995  0.00  0.00           C  
ATOM   4863 HG2 LARG   337      16.253  -3.126 -17.020  0.00  0.00           H  
ATOM   4864 HG3 LARG   337      16.679  -1.455 -16.642  0.00  0.00           H  
ATOM   4865 CD  LARG   337      17.600  -2.247 -18.423  0.00  0.00           C  
ATOM   4866 HD2 LARG   337      17.839  -3.238 -18.814  0.00  0.00           H  
ATOM   4867 HD3 LARG   337      16.810  -1.829 -19.042  0.00  0.00           H  
ATOM   4868 NE  LARG   337      18.811  -1.413 -18.503  0.00  0.00           N  
ATOM   4869 HE  LARG   337      19.690  -1.910 -18.601  0.00  0.00           H  
ATOM   4870 CZ  LARG   337      18.891  -0.097 -18.497  0.00  0.00           C  
ATOM   4871 NH1 LARG   337      17.869   0.705 -18.382  0.00  0.00           N  
ATOM   4872 HH11LARG   337      16.934   0.316 -18.318  0.00  0.00           H  
ATOM   4873 HH12LARG   337      18.017   1.705 -18.405  0.00  0.00           H  
ATOM   4874 NH2 LARG   337      20.065   0.446 -18.611  0.00  0.00           N  
ATOM   4875 HH21LARG   337      20.845  -0.187 -18.726  0.00  0.00           H  
ATOM   4876 HH22LARG   337      20.151   1.450 -18.632  0.00  0.00           H  
ATOM   4877 C   LARG   337      18.585  -4.282 -13.967  0.00  0.00           C  
ATOM   4878 O   LARG   337      18.736  -5.466 -14.269  0.00  0.00           O  
ATOM   4879 N   LALA   338      19.231  -3.708 -12.950  0.00  0.00           N  
ATOM   4880 H   LALA   338      19.113  -2.714 -12.802  0.00  0.00           H  
ATOM   4881 CA  LALA   338      20.110  -4.447 -12.045  0.00  0.00           C  
ATOM   4882 HA  LALA   338      20.871  -4.949 -12.644  0.00  0.00           H  
ATOM   4883 CB  LALA   338      20.821  -3.464 -11.106  0.00  0.00           C  
ATOM   4884 HB1 LALA   338      21.287  -2.669 -11.689  0.00  0.00           H  
ATOM   4885 HB2 LALA   338      20.119  -3.021 -10.402  0.00  0.00           H  
ATOM   4886 HB3 LALA   338      21.592  -3.992 -10.544  0.00  0.00           H  
ATOM   4887 C   LALA   338      19.338  -5.534 -11.278  0.00  0.00           C  
ATOM   4888 O   LALA   338      19.682  -6.713 -11.372  0.00  0.00           O  
ATOM   4889 N   LPHE   339      18.242  -5.185 -10.595  0.00  0.00           N  
ATOM   4890 H   LPHE   339      17.988  -4.205 -10.539  0.00  0.00           H  
ATOM   4891 CA  LPHE   339      17.371  -6.193  -9.972  0.00  0.00           C  
ATOM   4892 HA  LPHE   339      17.969  -6.807  -9.298  0.00  0.00           H  
ATOM   4893 CB  LPHE   339      16.277  -5.505  -9.147  0.00  0.00           C  
ATOM   4894 HB2 LPHE   339      15.944  -4.611  -9.673  0.00  0.00           H  
ATOM   4895 HB3 LPHE   339      15.426  -6.183  -9.077  0.00  0.00           H  
ATOM   4896 CG  LPHE   339      16.647  -5.129  -7.726  0.00  0.00           C  
ATOM   4897 CD1 LPHE   339      16.742  -3.775  -7.352  0.00  0.00           C  
ATOM   4898 HD1 LPHE   339      16.634  -2.996  -8.093  0.00  0.00           H  
ATOM   4899 CE1 LPHE   339      16.950  -3.433  -6.004  0.00  0.00           C  
ATOM   4900 HE1 LPHE   339      17.001  -2.394  -5.717  0.00  0.00           H  
ATOM   4901 CZ  LPHE   339      17.091  -4.438  -5.031  0.00  0.00           C  
ATOM   4902 HZ  LPHE   339      17.260  -4.173  -3.996  0.00  0.00           H  
ATOM   4903 CE2 LPHE   339      17.018  -5.791  -5.406  0.00  0.00           C  
ATOM   4904 HE2 LPHE   339      17.124  -6.564  -4.658  0.00  0.00           H  
ATOM   4905 CD2 LPHE   339      16.787  -6.136  -6.751  0.00  0.00           C  
ATOM   4906 HD2 LPHE   339      16.695  -7.176  -7.030  0.00  0.00           H  
ATOM   4907 C   LPHE   339      16.751  -7.159 -11.005  0.00  0.00           C  
ATOM   4908 O   LPHE   339      16.580  -8.337 -10.701  0.00  0.00           O  
ATOM   4909 N   LASP   340      16.478  -6.721 -12.240  0.00  0.00           N  
ATOM   4910 H   LASP   340      16.567  -5.731 -12.430  0.00  0.00           H  
ATOM   4911 CA  LASP   340      15.859  -7.579 -13.263  0.00  0.00           C  
ATOM   4912 HA  LASP   340      14.984  -8.046 -12.806  0.00  0.00           H  
ATOM   4913 CB  LASP   340      15.374  -6.727 -14.448  0.00  0.00           C  
ATOM   4914 HB2 LASP   340      14.968  -5.787 -14.075  0.00  0.00           H  
ATOM   4915 HB3 LASP   340      16.214  -6.501 -15.106  0.00  0.00           H  
ATOM   4916 CG  LASP   340      14.257  -7.422 -15.229  0.00  0.00           C  
ATOM   4917 OD1 LASP   340      14.404  -7.640 -16.450  0.00  0.00           O  
ATOM   4918 OD2 LASP   340      13.210  -7.745 -14.628  0.00  0.00           O  
ATOM   4919 C   LASP   340      16.774  -8.727 -13.738  0.00  0.00           C  
ATOM   4920 O   LASP   340      16.273  -9.739 -14.226  0.00  0.00           O  
ATOM   4921 N   LARG   341      18.103  -8.622 -13.551  0.00  0.00           N  
ATOM   4922 H   LARG   341      18.460  -7.753 -13.168  0.00  0.00           H  
ATOM   4923 CA  LARG   341      19.018  -9.772 -13.697  0.00  0.00           C  
ATOM   4924 HA  LARG   341      18.722 -10.334 -14.583  0.00  0.00           H  
ATOM   4925 CB  LARG   341      20.478  -9.311 -13.868  0.00  0.00           C  
ATOM   4926 HB2 LARG   341      20.517  -8.424 -14.501  0.00  0.00           H  
ATOM   4927 HB3 LARG   341      20.894  -9.055 -12.893  0.00  0.00           H  
ATOM   4928 CG  LARG   341      21.330 -10.414 -14.526  0.00  0.00           C  
ATOM   4929 HG2 LARG   341      21.107 -11.382 -14.078  0.00  0.00           H  
ATOM   4930 HG3 LARG   341      21.077 -10.460 -15.587  0.00  0.00           H  
ATOM   4931 CD  LARG   341      22.834 -10.155 -14.371  0.00  0.00           C  
ATOM   4932 HD2 LARG   341      23.041  -9.112 -14.616  0.00  0.00           H  
ATOM   4933 HD3 LARG   341      23.118 -10.321 -13.331  0.00  0.00           H  
ATOM   4934 NE  LARG   341      23.641 -11.015 -15.258  0.00  0.00           N  
ATOM   4935 HE  LARG   341      23.938 -10.609 -16.135  0.00  0.00           H  
ATOM   4936 CZ  LARG   341      23.967 -12.284 -15.083  0.00  0.00           C  
ATOM   4937 NH1 LARG   341      23.557 -13.005 -14.083  0.00  0.00           N
[truncated: 404,272 more chars]
