# Supplementary material for: Unveiling the enzymatic pathway of UMG-SP2 urethanase: insights into polyurethane degradation at the atomic level
Source: Chem Sci. 2024 Dec 18;16(5):2437–52. doi: 10.1039/d4sc06688j (PMC11708778; doi:10.1039/d4sc06688j)
Supplement: SC-016-D4SC06688J-s001 [file SC-016-D4SC06688J-s001.zip › 05_INT2-TI.pdb]

ATOM      0 N   LMET     1     -15.580 -10.081  13.400  0.00  0.00           N  
ATOM      1 H1  LMET     1     -15.590  -9.623  12.494  0.00  0.00           H  
ATOM      2 H2  LMET     1     -14.903  -9.597  13.970  0.00  0.00           H  
ATOM      3 H3  LMET     1     -16.488  -9.989  13.831  0.00  0.00           H  
ATOM      4 CA  LMET     1     -15.201 -11.495  13.231  0.00  0.00           C  
ATOM      5 HA  LMET     1     -14.215 -11.519  12.766  0.00  0.00           H  
ATOM      6 CB  LMET     1     -15.133 -12.277  14.552  0.00  0.00           C  
ATOM      7 HB2 LMET     1     -16.076 -12.174  15.089  0.00  0.00           H  
ATOM      8 HB3 LMET     1     -14.979 -13.335  14.330  0.00  0.00           H  
ATOM      9 CG  LMET     1     -13.982 -11.811  15.450  0.00  0.00           C  
ATOM     10 HG2 LMET     1     -14.165 -10.783  15.759  0.00  0.00           H  
ATOM     11 HG3 LMET     1     -13.973 -12.431  16.347  0.00  0.00           H  
ATOM     12 SD  LMET     1     -12.347 -11.911  14.669  0.00  0.00           S  
ATOM     13 CE  LMET     1     -11.323 -11.201  15.988  0.00  0.00           C  
ATOM     14 HE1 LMET     1     -10.279 -11.186  15.672  0.00  0.00           H  
ATOM     15 HE2 LMET     1     -11.643 -10.180  16.197  0.00  0.00           H  
ATOM     16 HE3 LMET     1     -11.416 -11.802  16.893  0.00  0.00           H  
ATOM     17 C   LMET     1     -16.152 -12.166  12.262  0.00  0.00           C  
ATOM     18 O   LMET     1     -17.350 -11.862  12.262  0.00  0.00           O  
ATOM     19 N   LSER     2     -15.595 -13.064  11.448  0.00  0.00           N  
ATOM     20 H   LSER     2     -14.595 -13.212  11.527  0.00  0.00           H  
ATOM     21 CA  LSER     2     -16.276 -13.837  10.398  0.00  0.00           C  
ATOM     22 HA  LSER     2     -15.507 -14.438   9.915  0.00  0.00           H  
ATOM     23 CB  LSER     2     -17.264 -14.847  11.001  0.00  0.00           C  
ATOM     24 HB2 LSER     2     -18.071 -14.316  11.507  0.00  0.00           H  
ATOM     25 HB3 LSER     2     -17.688 -15.452  10.201  0.00  0.00           H  
ATOM     26 OG  LSER     2     -16.593 -15.693  11.923  0.00  0.00           O  
ATOM     27 HG  LSER     2     -17.250 -16.122  12.495  0.00  0.00           H  
ATOM     28 C   LSER     2     -16.897 -13.002   9.264  0.00  0.00           C  
ATOM     29 O   LSER     2     -17.625 -13.550   8.436  0.00  0.00           O  
ATOM     30 N   LGLU     3     -16.605 -11.696   9.185  0.00  0.00           N  
ATOM     31 H   LGLU     3     -15.913 -11.332   9.827  0.00  0.00           H  
ATOM     32 CA  LGLU     3     -17.005 -10.846   8.050  0.00  0.00           C  
ATOM     33 HA  LGLU     3     -18.069 -10.996   7.875  0.00  0.00           H  
ATOM     34 CB  LGLU     3     -16.821  -9.344   8.336  0.00  0.00           C  
ATOM     35 HB2 LGLU     3     -17.042  -8.805   7.416  0.00  0.00           H  
ATOM     36 HB3 LGLU     3     -17.563  -9.035   9.072  0.00  0.00           H  
ATOM     37 CG  LGLU     3     -15.431  -8.908   8.814  0.00  0.00           C  
ATOM     38 HG2 LGLU     3     -14.656  -9.438   8.259  0.00  0.00           H  
ATOM     39 HG3 LGLU     3     -15.312  -7.845   8.610  0.00  0.00           H  
ATOM     40 CD  LGLU     3     -15.271  -9.139  10.316  0.00  0.00           C  
ATOM     41 OE1 LGLU     3     -14.554 -10.086  10.714  0.00  0.00           O  
ATOM     42 OE2 LGLU     3     -15.921  -8.457  11.146  0.00  0.00           O  
ATOM     43 C   LGLU     3     -16.302 -11.279   6.758  0.00  0.00           C  
ATOM     44 O   LGLU     3     -15.142 -11.687   6.776  0.00  0.00           O  
ATOM     45 N   LLEU     4     -17.030 -11.248   5.643  0.00  0.00           N  
ATOM     46 H   LLEU     4     -17.947 -10.827   5.683  0.00  0.00           H  
ATOM     47 CA  LLEU     4     -16.639 -11.937   4.412  0.00  0.00           C  
ATOM     48 HA  LLEU     4     -16.313 -12.936   4.688  0.00  0.00           H  
ATOM     49 CB  LLEU     4     -17.859 -12.068   3.482  0.00  0.00           C  
ATOM     50 HB2 LLEU     4     -18.107 -11.068   3.148  0.00  0.00           H  
ATOM     51 HB3 LLEU     4     -17.574 -12.658   2.610  0.00  0.00           H  
ATOM     52 CG  LLEU     4     -19.140 -12.664   4.091  0.00  0.00           C  
ATOM     53 HG  LLEU     4     -19.481 -12.018   4.899  0.00  0.00           H  
ATOM     54 CD1 LLEU     4     -20.244 -12.698   3.034  0.00  0.00           C  
ATOM     55 HD11LLEU     4     -20.376 -11.701   2.617  0.00  0.00           H  
ATOM     56 HD12LLEU     4     -19.979 -13.388   2.231  0.00  0.00           H  
ATOM     57 HD13LLEU     4     -21.182 -13.006   3.491  0.00  0.00           H  
ATOM     58 CD2 LLEU     4     -18.932 -14.072   4.644  0.00  0.00           C  
ATOM     59 HD21LLEU     4     -18.572 -14.738   3.861  0.00  0.00           H  
ATOM     60 HD22LLEU     4     -18.202 -14.036   5.450  0.00  0.00           H  
ATOM     61 HD23LLEU     4     -19.866 -14.452   5.052  0.00  0.00           H  
ATOM     62 C   LLEU     4     -15.460 -11.273   3.678  0.00  0.00           C  
ATOM     63 O   LLEU     4     -15.293 -10.052   3.721  0.00  0.00           O  
ATOM     64 N   LSER     5     -14.687 -12.072   2.939  0.00  0.00           N  
ATOM     65 H   LSER     5     -14.841 -13.070   2.992  0.00  0.00           H  
ATOM     66 CA  LSER     5     -13.741 -11.585   1.923  0.00  0.00           C  
ATOM     67 HA  LSER     5     -13.050 -10.882   2.392  0.00  0.00           H  
ATOM     68 CB  LSER     5     -12.912 -12.755   1.370  0.00  0.00           C  
ATOM     69 HB2 LSER     5     -12.151 -12.361   0.699  0.00  0.00           H  
ATOM     70 HB3 LSER     5     -12.408 -13.258   2.196  0.00  0.00           H  
ATOM     71 OG  LSER     5     -13.700 -13.698   0.660  0.00  0.00           O  
ATOM     72 HG  LSER     5     -13.757 -14.518   1.201  0.00  0.00           H  
ATOM     73 C   LSER     5     -14.477 -10.838   0.798  0.00  0.00           C  
ATOM     74 O   LSER     5     -15.708 -10.913   0.692  0.00  0.00           O  
ATOM     75 N   LALA     6     -13.763 -10.101  -0.057  0.00  0.00           N  
ATOM     76 H   LALA     6     -12.747 -10.114   0.006  0.00  0.00           H  
ATOM     77 CA  LALA     6     -14.402  -9.416  -1.188  0.00  0.00           C  
ATOM     78 HA  LALA     6     -15.215  -8.801  -0.800  0.00  0.00           H  
ATOM     79 CB  LALA     6     -13.397  -8.483  -1.874  0.00  0.00           C  
ATOM     80 HB1 LALA     6     -13.921  -7.846  -2.587  0.00  0.00           H  
ATOM     81 HB2 LALA     6     -12.902  -7.854  -1.132  0.00  0.00           H  
ATOM     82 HB3 LALA     6     -12.651  -9.063  -2.415  0.00  0.00           H  
ATOM     83 C   LALA     6     -15.023 -10.430  -2.169  0.00  0.00           C  
ATOM     84 O   LALA     6     -16.173 -10.257  -2.582  0.00  0.00           O  
ATOM     85 N   LILE     7     -14.309 -11.524  -2.461  0.00  0.00           N  
ATOM     86 H   LILE     7     -13.352 -11.578  -2.110  0.00  0.00           H  
ATOM     87 CA  LILE     7     -14.804 -12.629  -3.297  0.00  0.00           C  
ATOM     88 HA  LILE     7     -15.168 -12.208  -4.236  0.00  0.00           H  
ATOM     89 CB  LILE     7     -13.646 -13.595  -3.641  0.00  0.00           C  
ATOM     90 HB  LILE     7     -13.083 -13.799  -2.729  0.00  0.00           H  
ATOM     91 CG2 LILE     7     -14.140 -14.939  -4.209  0.00  0.00           C  
ATOM     92 HG21LILE     7     -14.737 -14.780  -5.106  0.00  0.00           H  
ATOM     93 HG22LILE     7     -13.298 -15.584  -4.457  0.00  0.00           H  
ATOM     94 HG23LILE     7     -14.735 -15.479  -3.471  0.00  0.00           H  
ATOM     95 CG1 LILE     7     -12.723 -12.898  -4.667  0.00  0.00           C  
ATOM     96 HG12LILE     7     -13.227 -12.867  -5.633  0.00  0.00           H  
ATOM     97 HG13LILE     7     -12.532 -11.871  -4.352  0.00  0.00           H  
ATOM     98 CD1 LILE     7     -11.359 -13.567  -4.842  0.00  0.00           C  
ATOM     99 HD11LILE     7     -11.469 -14.571  -5.249  0.00  0.00           H  
ATOM    100 HD12LILE     7     -10.760 -12.978  -5.535  0.00  0.00           H  
ATOM    101 HD13LILE     7     -10.855 -13.611  -3.878  0.00  0.00           H  
ATOM    102 C   LILE     7     -16.009 -13.334  -2.656  0.00  0.00           C  
ATOM    103 O   LILE     7     -17.033 -13.485  -3.324  0.00  0.00           O  
ATOM    104 N   LGLU     8     -15.964 -13.707  -1.370  0.00  0.00           N  
ATOM    105 H   LGLU     8     -15.108 -13.584  -0.839  0.00  0.00           H  
ATOM    106 CA  LGLU     8     -17.113 -14.375  -0.734  0.00  0.00           C  
ATOM    107 HA  LGLU     8     -17.448 -15.155  -1.420  0.00  0.00           H  
ATOM    108 CB  LGLU     8     -16.699 -15.094   0.565  0.00  0.00           C  
ATOM    109 HB2 LGLU     8     -15.852 -15.736   0.329  0.00  0.00           H  
ATOM    110 HB3 LGLU     8     -16.396 -14.366   1.318  0.00  0.00           H  
ATOM    111 CG  LGLU     8     -17.840 -15.971   1.115  0.00  0.00           C  
ATOM    112 HG2 LGLU     8     -18.587 -15.323   1.575  0.00  0.00           H  
ATOM    113 HG3 LGLU     8     -18.320 -16.479   0.276  0.00  0.00           H  
ATOM    114 CD  LGLU     8     -17.414 -17.044   2.135  0.00  0.00           C  
ATOM    115 OE1 LGLU     8     -16.345 -16.943   2.778  0.00  0.00           O  
ATOM    116 OE2 LGLU     8     -18.215 -17.980   2.367  0.00  0.00           O  
ATOM    117 C   LGLU     8     -18.312 -13.423  -0.544  0.00  0.00           C  
ATOM    118 O   LGLU     8     -19.459 -13.855  -0.649  0.00  0.00           O  
ATOM    119 N   LTHR     9     -18.082 -12.113  -0.376  0.00  0.00           N  
ATOM    120 H   LTHR     9     -17.118 -11.806  -0.288  0.00  0.00           H  
ATOM    121 CA  LTHR     9     -19.158 -11.102  -0.422  0.00  0.00           C  
ATOM    122 HA  LTHR     9     -19.921 -11.375   0.304  0.00  0.00           H  
ATOM    123 CB  LTHR     9     -18.659  -9.685  -0.090  0.00  0.00           C  
ATOM    124 HB  LTHR     9     -17.938  -9.356  -0.838  0.00  0.00           H  
ATOM    125 CG2 LTHR     9     -19.802  -8.671  -0.010  0.00  0.00           C  
ATOM    126 HG21LTHR     9     -20.559  -9.016   0.693  0.00  0.00           H  
ATOM    127 HG22LTHR     9     -19.408  -7.716   0.329  0.00  0.00           H  
ATOM    128 HG23LTHR     9     -20.262  -8.532  -0.988  0.00  0.00           H  
ATOM    129 OG1 LTHR     9     -18.048  -9.644   1.173  0.00  0.00           O  
ATOM    130 HG1 LTHR     9     -17.186 -10.098   1.079  0.00  0.00           H  
ATOM    131 C   LTHR     9     -19.824 -11.075  -1.797  0.00  0.00           C  
ATOM    132 O   LTHR     9     -21.052 -11.146  -1.887  0.00  0.00           O  
ATOM    133 N   LALA    10     -19.029 -11.020  -2.872  0.00  0.00           N  
ATOM    134 H   LALA    10     -18.022 -10.965  -2.744  0.00  0.00           H  
ATOM    135 CA  LALA    10     -19.543 -11.079  -4.235  0.00  0.00           C  
ATOM    136 HA  LALA    10     -20.255 -10.264  -4.375  0.00  0.00           H  
ATOM    137 CB  LALA    10     -18.387 -10.888  -5.226  0.00  0.00           C  
ATOM    138 HB1 LALA    10     -17.920  -9.917  -5.084  0.00  0.00           H  
ATOM    139 HB2 LALA    10     -17.630 -11.655  -5.076  0.00  0.00           H  
ATOM    140 HB3 LALA    10     -18.762 -10.949  -6.248  0.00  0.00           H  
ATOM    141 C   LALA    10     -20.287 -12.398  -4.498  0.00  0.00           C  
ATOM    142 O   LALA    10     -21.335 -12.370  -5.134  0.00  0.00           O  
ATOM    143 N   LALA    11     -19.797 -13.527  -3.980  0.00  0.00           N  
ATOM    144 H   LALA    11     -18.925 -13.475  -3.466  0.00  0.00           H  
ATOM    145 CA  LALA    11     -20.386 -14.850  -4.182  0.00  0.00           C  
ATOM    146 HA  LALA    11     -20.572 -14.991  -5.246  0.00  0.00           H  
ATOM    147 CB  LALA    11     -19.364 -15.898  -3.737  0.00  0.00           C  
ATOM    148 HB1 LALA    11     -19.274 -15.903  -2.651  0.00  0.00           H  
ATOM    149 HB2 LALA    11     -19.681 -16.881  -4.082  0.00  0.00           H  
ATOM    150 HB3 LALA    11     -18.388 -15.699  -4.168  0.00  0.00           H  
ATOM    151 C   LALA    11     -21.727 -15.024  -3.444  0.00  0.00           C  
ATOM    152 O   LALA    11     -22.693 -15.527  -4.028  0.00  0.00           O  
ATOM    153 N   LALA    12     -21.814 -14.559  -2.192  0.00  0.00           N  
ATOM    154 H   LALA    12     -20.965 -14.217  -1.750  0.00  0.00           H  
ATOM    155 CA  LALA    12     -23.030 -14.601  -1.377  0.00  0.00           C  
ATOM    156 HA  LALA    12     -23.391 -15.630  -1.336  0.00  0.00           H  
ATOM    157 CB  LALA    12     -22.664 -14.151   0.043  0.00  0.00           C  
ATOM    158 HB1 LALA    12     -21.899 -14.813   0.452  0.00  0.00           H  
ATOM    159 HB2 LALA    12     -22.275 -13.132   0.025  0.00  0.00           H  
ATOM    160 HB3 LALA    12     -23.545 -14.194   0.683  0.00  0.00           H  
ATOM    161 C   LALA    12     -24.155 -13.724  -1.958  0.00  0.00           C  
ATOM    162 O   LALA    12     -25.338 -14.063  -1.842  0.00  0.00           O  
ATOM    163 N   LILE    13     -23.792 -12.609  -2.603  0.00  0.00           N  
ATOM    164 H   LILE    13     -22.809 -12.355  -2.599  0.00  0.00           H  
ATOM    165 CA  LILE    13     -24.725 -11.763  -3.359  0.00  0.00           C  
ATOM    166 HA  LILE    13     -25.649 -11.692  -2.795  0.00  0.00           H  
ATOM    167 CB  LILE    13     -24.160 -10.328  -3.497  0.00  0.00           C  
ATOM    168 HB  LILE    13     -23.152 -10.389  -3.911  0.00  0.00           H  
ATOM    169 CG2 LILE    13     -25.017  -9.464  -4.439  0.00  0.00           C  
ATOM    170 HG21LILE    13     -25.064  -9.912  -5.430  0.00  0.00           H  
ATOM    171 HG22LILE    13     -26.024  -9.353  -4.039  0.00  0.00           H  
ATOM    172 HG23LILE    13     -24.570  -8.479  -4.560  0.00  0.00           H  
ATOM    173 CG1 LILE    13     -24.089  -9.669  -2.097  0.00  0.00           C  
ATOM    174 HG12LILE    13     -25.098  -9.531  -1.706  0.00  0.00           H  
ATOM    175 HG13LILE    13     -23.558 -10.330  -1.414  0.00  0.00           H  
ATOM    176 CD1 LILE    13     -23.360  -8.322  -2.074  0.00  0.00           C  
ATOM    177 HD11LILE    13     -23.952  -7.565  -2.586  0.00  0.00           H  
ATOM    178 HD12LILE    13     -23.217  -8.004  -1.042  0.00  0.00           H  
ATOM    179 HD13LILE    13     -22.386  -8.416  -2.555  0.00  0.00           H  
ATOM    180 C   LILE    13     -25.093 -12.422  -4.698  0.00  0.00           C  
ATOM    181 O   LILE    13     -26.281 -12.525  -5.020  0.00  0.00           O  
ATOM    182 N   LALA    14     -24.112 -12.953  -5.435  0.00  0.00           N  
ATOM    183 H   LALA    14     -23.154 -12.812  -5.138  0.00  0.00           H  
ATOM    184 CA  LALA    14     -24.319 -13.596  -6.732  0.00  0.00           C  
ATOM    185 HA  LALA    14     -24.746 -12.869  -7.422  0.00  0.00           H  
ATOM    186 CB  LALA    14     -22.974 -14.075  -7.301  0.00  0.00           C  
ATOM    187 HB1 LALA    14     -23.135 -14.594  -8.246  0.00  0.00           H  
ATOM    188 HB2 LALA    14     -22.312 -13.230  -7.477  0.00  0.00           H  
ATOM    189 HB3 LALA    14     -22.488 -14.761  -6.608  0.00  0.00           H  
ATOM    190 C   LALA    14     -25.296 -14.764  -6.607  0.00  0.00           C  
ATOM    191 O   LALA    14     -26.304 -14.796  -7.307  0.00  0.00           O  
ATOM    192 N   LGLY    15     -25.041 -15.672  -5.662  0.00  0.00           N  
ATOM    193 H   LGLY    15     -24.202 -15.534  -5.103  0.00  0.00           H  
ATOM    194 CA  LGLY    15     -25.851 -16.857  -5.385  0.00  0.00           C  
ATOM    195 HA2 LGLY    15     -26.149 -17.295  -6.334  0.00  0.00           H  
ATOM    196 HA3 LGLY    15     -25.236 -17.581  -4.856  0.00  0.00           H  
ATOM    197 C   LGLY    15     -27.126 -16.615  -4.569  0.00  0.00           C  
ATOM    198 O   LGLY    15     -27.727 -17.582  -4.094  0.00  0.00           O  
ATOM    199 N   LGLY    16     -27.533 -15.357  -4.373  0.00  0.00           N  
ATOM    200 H   LGLY    16     -26.987 -14.608  -4.781  0.00  0.00           H  
ATOM    201 CA  LGLY    16     -28.841 -15.012  -3.808  0.00  0.00           C  
ATOM    202 HA2 LGLY    16     -28.968 -13.931  -3.864  0.00  0.00           H  
ATOM    203 HA3 LGLY    16     -29.626 -15.476  -4.405  0.00  0.00           H  
ATOM    204 C   LGLY    16     -29.022 -15.431  -2.348  0.00  0.00           C  
ATOM    205 O   LGLY    16     -30.130 -15.782  -1.941  0.00  0.00           O  
ATOM    206 N   LSER    17     -27.944 -15.444  -1.562  0.00  0.00           N  
ATOM    207 H   LSER    17     -27.051 -15.190  -1.971  0.00  0.00           H  
ATOM    208 CA  LSER    17     -27.998 -15.604  -0.102  0.00  0.00           C  
ATOM    209 HA  LSER    17     -28.802 -16.287   0.171  0.00  0.00           H  
ATOM    210 CB  LSER    17     -26.685 -16.203   0.413  0.00  0.00           C  
ATOM    211 HB2 LSER    17     -25.856 -15.533   0.183  0.00  0.00           H  
ATOM    212 HB3 LSER    17     -26.742 -16.328   1.495  0.00  0.00           H  
ATOM    213 OG  LSER    17     -26.451 -17.459  -0.202  0.00  0.00           O  
ATOM    214 HG  LSER    17     -26.889 -18.139   0.334  0.00  0.00           H  
ATOM    215 C   LSER    17     -28.273 -14.256   0.571  0.00  0.00           C  
ATOM    216 O   LSER    17     -29.218 -14.132   1.351  0.00  0.00           O  
ATOM    217 N   LMET    18     -27.495 -13.238   0.194  0.00  0.00           N  
ATOM    218 H   LMET    18     -26.807 -13.427  -0.528  0.00  0.00           H  
ATOM    219 CA  LMET    18     -27.536 -11.862   0.703  0.00  0.00           C  
ATOM    220 HA  LMET    18     -28.298 -11.778   1.481  0.00  0.00           H  
ATOM    221 CB  LMET    18     -26.164 -11.568   1.336  0.00  0.00           C  
ATOM    222 HB2 LMET    18     -26.037 -12.227   2.197  0.00  0.00           H  
ATOM    223 HB3 LMET    18     -25.388 -11.806   0.608  0.00  0.00           H  
ATOM    224 CG  LMET    18     -25.957 -10.121   1.800  0.00  0.00           C  
ATOM    225 HG2 LMET    18     -25.891  -9.471   0.927  0.00  0.00           H  
ATOM    226 HG3 LMET    18     -26.825  -9.820   2.386  0.00  0.00           H  
ATOM    227 SD  LMET    18     -24.481  -9.859   2.823  0.00  0.00           S  
ATOM    228 CE  LMET    18     -23.161 -10.309   1.662  0.00  0.00           C  
ATOM    229 HE1 LMET    18     -22.194 -10.188   2.150  0.00  0.00           H  
ATOM    230 HE2 LMET    18     -23.269 -11.348   1.355  0.00  0.00           H  
ATOM    231 HE3 LMET    18     -23.203  -9.661   0.787  0.00  0.00           H  
ATOM    232 C   LMET    18     -27.892 -10.873  -0.421  0.00  0.00           C  
ATOM    233 O   LMET    18     -27.589 -11.132  -1.585  0.00  0.00           O  
ATOM    234 N   LTHR    19     -28.499  -9.729  -0.095  0.00  0.00           N  
ATOM    235 H   LTHR    19     -28.709  -9.565   0.878  0.00  0.00           H  
ATOM    236 CA  LTHR    19     -28.723  -8.614  -1.039  0.00  0.00           C  
ATOM    237 HA  LTHR    19     -28.594  -9.000  -2.044  0.00  0.00           H  
ATOM    238 CB  LTHR    19     -30.171  -8.078  -0.977  0.00  0.00           C  
ATOM    239 HB  LTHR    19     -30.837  -8.817  -1.423  0.00  0.00           H  
ATOM    240 CG2 LTHR    19     -30.671  -7.780   0.435  0.00  0.00           C  
ATOM    241 HG21LTHR    19     -30.011  -7.068   0.918  0.00  0.00           H  
ATOM    242 HG22LTHR    19     -31.672  -7.351   0.383  0.00  0.00           H  
ATOM    243 HG23LTHR    19     -30.716  -8.696   1.023  0.00  0.00           H  
ATOM    244 OG1 LTHR    19     -30.302  -6.865  -1.687  0.00  0.00           O  
ATOM    245 HG1 LTHR    19     -30.645  -7.072  -2.587  0.00  0.00           H  
ATOM    246 C   LTHR    19     -27.677  -7.504  -0.866  0.00  0.00           C  
ATOM    247 O   LTHR    19     -27.192  -7.266   0.241  0.00  0.00           O  
ATOM    248 N   LALA    20     -27.347  -6.785  -1.944  0.00  0.00           N  
ATOM    249 H   LALA    20     -27.755  -7.041  -2.837  0.00  0.00           H  
ATOM    250 CA  LALA    20     -26.478  -5.603  -1.888  0.00  0.00           C  
ATOM    251 HA  LALA    20     -25.487  -5.911  -1.552  0.00  0.00           H  
ATOM    252 CB  LALA    20     -26.356  -5.046  -3.312  0.00  0.00           C  
ATOM    253 HB1 LALA    20     -27.332  -4.716  -3.671  0.00  0.00           H  
ATOM    254 HB2 LALA    20     -25.669  -4.198  -3.312  0.00  0.00           H  
ATOM    255 HB3 LALA    20     -25.971  -5.816  -3.980  0.00  0.00           H  
ATOM    256 C   LALA    20     -26.986  -4.520  -0.905  0.00  0.00           C  
ATOM    257 O   LALA    20     -26.186  -3.807  -0.298  0.00  0.00           O  
ATOM    258 N   LLEU    21     -28.308  -4.428  -0.695  0.00  0.00           N  
ATOM    259 H   LLEU    21     -28.911  -5.060  -1.208  0.00  0.00           H  
ATOM    260 CA  LLEU    21     -28.926  -3.515   0.278  0.00  0.00           C  
ATOM    261 HA  LLEU    21     -28.616  -2.492   0.063  0.00  0.00           H  
ATOM    262 CB  LLEU    21     -30.460  -3.615   0.160  0.00  0.00           C  
ATOM    263 HB2 LLEU    21     -30.753  -4.647   0.356  0.00  0.00           H  
ATOM    264 HB3 LLEU    21     -30.914  -2.991   0.932  0.00  0.00           H  
ATOM    265 CG  LLEU    21     -31.035  -3.199  -1.206  0.00  0.00           C  
ATOM    266 HG  LLEU    21     -30.500  -3.704  -2.010  0.00  0.00           H  
ATOM    267 CD1 LLEU    21     -32.507  -3.600  -1.291  0.00  0.00           C  
ATOM    268 HD11LLEU    21     -32.595  -4.684  -1.208  0.00  0.00           H  
ATOM    269 HD12LLEU    21     -33.071  -3.125  -0.488  0.00  0.00           H  
ATOM    270 HD13LLEU    21     -32.917  -3.295  -2.253  0.00  0.00           H  
ATOM    271 CD2 LLEU    21     -30.942  -1.690  -1.417  0.00  0.00           C  
ATOM    272 HD21LLEU    21     -31.466  -1.170  -0.615  0.00  0.00           H  
ATOM    273 HD22LLEU    21     -29.901  -1.372  -1.425  0.00  0.00           H  
ATOM    274 HD23LLEU    21     -31.393  -1.433  -2.370  0.00  0.00           H  
ATOM    275 C   LLEU    21     -28.478  -3.831   1.715  0.00  0.00           C  
ATOM    276 O   LLEU    21     -27.998  -2.952   2.431  0.00  0.00           O  
ATOM    277 N   LGLU    22     -28.588  -5.104   2.098  0.00  0.00           N  
ATOM    278 H   LGLU    22     -28.918  -5.758   1.407  0.00  0.00           H  
ATOM    279 CA  LGLU    22     -28.171  -5.662   3.392  0.00  0.00           C  
ATOM    280 HA  LGLU    22     -28.708  -5.161   4.202  0.00  0.00           H  
ATOM    281 CB  LGLU    22     -28.549  -7.159   3.398  0.00  0.00           C  
ATOM    282 HB2 LGLU    22     -29.635  -7.249   3.441  0.00  0.00           H  
ATOM    283 HB3 LGLU    22     -28.239  -7.596   2.453  0.00  0.00           H  
ATOM    284 CG  LGLU    22     -27.925  -8.044   4.487  0.00  0.00           C  
ATOM    285 HG2 LGLU    22     -28.189  -9.073   4.254  0.00  0.00           H  
ATOM    286 HG3 LGLU    22     -26.837  -7.974   4.442  0.00  0.00           H  
ATOM    287 CD  LGLU    22     -28.407  -7.747   5.907  0.00  0.00           C  
ATOM    288 OE1 LGLU    22     -27.739  -8.206   6.868  0.00  0.00           O  
ATOM    289 OE2 LGLU    22     -29.446  -7.075   6.082  0.00  0.00           O  
ATOM    290 C   LGLU    22     -26.669  -5.458   3.626  0.00  0.00           C  
ATOM    291 O   LGLU    22     -26.263  -5.099   4.730  0.00  0.00           O  
ATOM    292 N   LALA    23     -25.853  -5.634   2.580  0.00  0.00           N  
ATOM    293 H   LALA    23     -26.262  -5.949   1.708  0.00  0.00           H  
ATOM    294 CA  LALA    23     -24.408  -5.422   2.629  0.00  0.00           C  
ATOM    295 HA  LALA    23     -24.007  -6.013   3.453  0.00  0.00           H  
ATOM    296 CB  LALA    23     -23.811  -5.935   1.311  0.00  0.00           C  
ATOM    297 HB1 LALA    23     -24.097  -6.976   1.151  0.00  0.00           H  
ATOM    298 HB2 LALA    23     -24.170  -5.337   0.473  0.00  0.00           H  
ATOM    299 HB3 LALA    23     -22.725  -5.860   1.344  0.00  0.00           H  
ATOM    300 C   LALA    23     -24.028  -3.951   2.894  0.00  0.00           C  
ATOM    301 O   LALA    23     -23.144  -3.683   3.714  0.00  0.00           O  
ATOM    302 N   LCYS    24     -24.707  -2.999   2.245  0.00  0.00           N  
ATOM    303 H   LCYS    24     -25.396  -3.284   1.556  0.00  0.00           H  
ATOM    304 CA  LCYS    24     -24.530  -1.568   2.502  0.00  0.00           C  
ATOM    305 HA  LCYS    24     -23.473  -1.315   2.401  0.00  0.00           H  
ATOM    306 CB  LCYS    24     -25.322  -0.789   1.441  0.00  0.00           C  
ATOM    307 HB2 LCYS    24     -24.994  -1.097   0.446  0.00  0.00           H  
ATOM    308 HB3 LCYS    24     -26.386  -1.005   1.538  0.00  0.00           H  
ATOM    309 SG  LCYS    24     -25.045   0.997   1.624  0.00  0.00           S  
ATOM    310 HG  LCYS    24     -25.487   1.117   2.884  0.00  0.00           H  
ATOM    311 C   LCYS    24     -24.954  -1.196   3.936  0.00  0.00           C  
ATOM    312 O   LCYS    24     -24.203  -0.537   4.656  0.00  0.00           O  
ATOM    313 N   LASP    25     -26.123  -1.670   4.381  0.00  0.00           N  
ATOM    314 H   LASP    25     -26.696  -2.220   3.748  0.00  0.00           H  
ATOM    315 CA  LASP    25     -26.630  -1.421   5.737  0.00  0.00           C  
ATOM    316 HA  LASP    25     -26.697  -0.343   5.891  0.00  0.00           H  
ATOM    317 CB  LASP    25     -28.032  -2.026   5.899  0.00  0.00           C  
ATOM    318 HB2 LASP    25     -28.009  -3.079   5.611  0.00  0.00           H  
ATOM    319 HB3 LASP    25     -28.309  -1.973   6.953  0.00  0.00           H  
ATOM    320 CG  LASP    25     -29.121  -1.310   5.105  0.00  0.00           C  
ATOM    321 OD1 LASP    25     -30.248  -1.832   5.015  0.00  0.00           O  
ATOM    322 OD2 LASP    25     -28.939  -0.163   4.648  0.00  0.00           O  
ATOM    323 C   LASP    25     -25.709  -1.975   6.830  0.00  0.00           C  
ATOM    324 O   LASP    25     -25.481  -1.294   7.835  0.00  0.00           O  
ATOM    325 N   LALA    26     -25.146  -3.170   6.619  0.00  0.00           N  
ATOM    326 H   LALA    26     -25.429  -3.697   5.800  0.00  0.00           H  
ATOM    327 CA  LALA    26     -24.217  -3.807   7.546  0.00  0.00           C  
ATOM    328 HA  LALA    26     -24.695  -3.879   8.524  0.00  0.00           H  
ATOM    329 CB  LALA    26     -23.911  -5.225   7.048  0.00  0.00           C  
ATOM    330 HB1 LALA    26     -23.474  -5.189   6.051  0.00  0.00           H  
ATOM    331 HB2 LALA    26     -23.210  -5.710   7.728  0.00  0.00           H  
ATOM    332 HB3 LALA    26     -24.827  -5.814   7.014  0.00  0.00           H  
ATOM    333 C   LALA    26     -22.922  -2.999   7.711  0.00  0.00           C  
ATOM    334 O   LALA    26     -22.440  -2.846   8.831  0.00  0.00           O  
ATOM    335 N   LALA    27     -22.369  -2.442   6.628  0.00  0.00           N  
ATOM    336 H   LALA    27     -22.820  -2.570   5.731  0.00  0.00           H  
ATOM    337 CA  LALA    27     -21.169  -1.608   6.700  0.00  0.00           C  
ATOM    338 HA  LALA    27     -20.389  -2.155   7.231  0.00  0.00           H  
ATOM    339 CB  LALA    27     -20.668  -1.345   5.280  0.00  0.00           C  
ATOM    340 HB1 LALA    27     -20.475  -2.287   4.768  0.00  0.00           H  
ATOM    341 HB2 LALA    27     -21.404  -0.768   4.718  0.00  0.00           H  
ATOM    342 HB3 LALA    27     -19.737  -0.785   5.345  0.00  0.00           H  
ATOM    343 C   LALA    27     -21.424  -0.299   7.471  0.00  0.00           C  
ATOM    344 O   LALA    27     -20.634   0.079   8.337  0.00  0.00           O  
ATOM    345 N   LILE    28     -22.569   0.344   7.225  0.00  0.00           N  
ATOM    346 H   LILE    28     -23.167  -0.018   6.488  0.00  0.00           H  
ATOM    347 CA  LILE    28     -23.007   1.556   7.936  0.00  0.00           C  
ATOM    348 HA  LILE    28     -22.214   2.303   7.878  0.00  0.00           H  
ATOM    349 CB  LILE    28     -24.254   2.129   7.215  0.00  0.00           C  
ATOM    350 HB  LILE    28     -24.976   1.322   7.083  0.00  0.00           H  
ATOM    351 CG2 LILE    28     -24.941   3.242   8.024  0.00  0.00           C  
ATOM    352 HG21LILE    28     -25.828   3.598   7.505  0.00  0.00           H  
ATOM    353 HG22LILE    28     -25.261   2.871   8.997  0.00  0.00           H  
ATOM    354 HG23LILE    28     -24.254   4.076   8.168  0.00  0.00           H  
ATOM    355 CG1 LILE    28     -23.835   2.651   5.816  0.00  0.00           C  
ATOM    356 HG12LILE    28     -23.189   3.519   5.937  0.00  0.00           H  
ATOM    357 HG13LILE    28     -23.255   1.889   5.296  0.00  0.00           H  
ATOM    358 CD1 LILE    28     -24.996   3.025   4.890  0.00  0.00           C  
ATOM    359 HD11LILE    28     -24.604   3.266   3.902  0.00  0.00           H  
ATOM    360 HD12LILE    28     -25.689   2.188   4.803  0.00  0.00           H  
ATOM    361 HD13LILE    28     -25.514   3.901   5.274  0.00  0.00           H  
ATOM    362 C   LILE    28     -23.225   1.266   9.437  0.00  0.00           C  
ATOM    363 O   LILE    28     -22.796   2.048  10.290  0.00  0.00           O  
ATOM    364 N   LALA    29     -23.800   0.108   9.781  0.00  0.00           N  
ATOM    365 H   LALA    29     -24.164  -0.489   9.046  0.00  0.00           H  
ATOM    366 CA  LALA    29     -23.932  -0.342  11.169  0.00  0.00           C  
ATOM    367 HA  LALA    29     -24.392   0.459  11.749  0.00  0.00           H  
ATOM    368 CB  LALA    29     -24.860  -1.562  11.199  0.00  0.00           C  
ATOM    369 HB1 LALA    29     -24.424  -2.384  10.632  0.00  0.00           H  
ATOM    370 HB2 LALA    29     -25.011  -1.880  12.231  0.00  0.00           H  
ATOM    371 HB3 LALA    29     -25.827  -1.306  10.768  0.00  0.00           H  
ATOM    372 C   LALA    29     -22.577  -0.659  11.832  0.00  0.00           C  
ATOM    373 O   LALA    29     -22.390  -0.372  13.017  0.00  0.00           O  
ATOM    374 N   LARG    30     -21.618  -1.220  11.079  0.00  0.00           N  
ATOM    375 H   LARG    30     -21.862  -1.465  10.123  0.00  0.00           H  
ATOM    376 CA  LARG    30     -20.250  -1.512  11.548  0.00  0.00           C  
ATOM    377 HA  LARG    30     -20.315  -2.063  12.486  0.00  0.00           H  
ATOM    378 CB  LARG    30     -19.499  -2.373  10.514  0.00  0.00           C  
ATOM    379 HB2 LARG    30     -19.629  -1.949   9.520  0.00  0.00           H  
ATOM    380 HB3 LARG    30     -18.433  -2.380  10.744  0.00  0.00           H  
ATOM    381 CG  LARG    30     -20.009  -3.819  10.540  0.00  0.00           C  
ATOM    382 HG2 LARG    30     -19.576  -4.328  11.399  0.00  0.00           H  
ATOM    383 HG3 LARG    30     -21.090  -3.824  10.676  0.00  0.00           H  
ATOM    384 CD  LARG    30     -19.677  -4.606   9.266  0.00  0.00           C  
ATOM    385 HD2 LARG    30     -19.999  -4.038   8.392  0.00  0.00           H  
ATOM    386 HD3 LARG    30     -18.598  -4.769   9.206  0.00  0.00           H  
ATOM    387 NE  LARG    30     -20.394  -5.888   9.294  0.00  0.00           N  
ATOM    388 HE  LARG    30     -21.184  -5.953   9.921  0.00  0.00           H  
ATOM    389 CZ  LARG    30     -20.134  -6.985   8.617  0.00  0.00           C  
ATOM    390 NH1 LARG    30     -19.250  -7.084   7.676  0.00  0.00           N  
ATOM    391 HH11LARG    30     -18.801  -6.237   7.334  0.00  0.00           H  
ATOM    392 HH12LARG    30     -19.246  -7.912   7.091  0.00  0.00           H  
ATOM    393 NH2 LARG    30     -20.800  -8.048   8.930  0.00  0.00           N  
ATOM    394 HH21LARG    30     -21.465  -7.965   9.681  0.00  0.00           H  
ATOM    395 HH22LARG    30     -20.446  -8.956   8.654  0.00  0.00           H  
ATOM    396 C   LARG    30     -19.478  -0.239  11.881  0.00  0.00           C  
ATOM    397 O   LARG    30     -18.831  -0.220  12.921  0.00  0.00           O  
ATOM    398 N   LILE    31     -19.596   0.820  11.077  0.00  0.00           N  
ATOM    399 H   LILE    31     -20.123   0.709  10.217  0.00  0.00           H  
ATOM    400 CA  LILE    31     -19.017   2.142  11.381  0.00  0.00           C  
ATOM    401 HA  LILE    31     -17.946   2.029  11.548  0.00  0.00           H  
ATOM    402 CB  LILE    31     -19.208   3.089  10.170  0.00  0.00           C  
ATOM    403 HB  LILE    31     -20.250   3.027   9.858  0.00  0.00           H  
ATOM    404 CG2 LILE    31     -18.901   4.562  10.503  0.00  0.00           C  
ATOM    405 HG21LILE    31     -17.856   4.684  10.783  0.00  0.00           H  
ATOM    406 HG22LILE    31     -19.107   5.196   9.641  0.00  0.00           H  
ATOM    407 HG23LILE    31     -19.535   4.918  11.315  0.00  0.00           H  
ATOM    408 CG1 LILE    31     -18.315   2.619   8.994  0.00  0.00           C  
ATOM    409 HG12LILE    31     -17.275   2.882   9.198  0.00  0.00           H  
ATOM    410 HG13LILE    31     -18.366   1.535   8.902  0.00  0.00           H  
ATOM    411 CD1 LILE    31     -18.727   3.202   7.637  0.00  0.00           C  
ATOM    412 HD11LILE    31     -18.113   2.758   6.854  0.00  0.00           H  
ATOM    413 HD12LILE    31     -19.774   2.972   7.436  0.00  0.00           H  
ATOM    414 HD13LILE    31     -18.581   4.281   7.625  0.00  0.00           H  
ATOM    415 C   LILE    31     -19.609   2.688  12.693  0.00  0.00           C  
ATOM    416 O   LILE    31     -18.867   2.927  13.649  0.00  0.00           O  
ATOM    417 N   LGLU    32     -20.941   2.743  12.803  0.00  0.00           N  
ATOM    418 H   LGLU    32     -21.496   2.518  11.986  0.00  0.00           H  
ATOM    419 CA  LGLU    32     -21.649   3.228  14.003  0.00  0.00           C  
ATOM    420 HA  LGLU    32     -21.335   4.255  14.180  0.00  0.00           H  
ATOM    421 CB  LGLU    32     -23.163   3.229  13.701  0.00  0.00           C  
ATOM    422 HB2 LGLU    32     -23.341   3.845  12.818  0.00  0.00           H  
ATOM    423 HB3 LGLU    32     -23.449   2.209  13.443  0.00  0.00           H  
ATOM    424 CG  LGLU    32     -24.112   3.707  14.818  0.00  0.00           C  
ATOM    425 HG2 LGLU    32     -25.130   3.463  14.509  0.00  0.00           H  
ATOM    426 HG3 LGLU    32     -23.915   3.149  15.735  0.00  0.00           H  
ATOM    427 CD  LGLU    32     -24.035   5.216  15.103  0.00  0.00           C  
ATOM    428 OE1 LGLU    32     -22.916   5.761  15.254  0.00  0.00           O  
ATOM    429 OE2 LGLU    32     -25.094   5.884  15.178  0.00  0.00           O  
ATOM    430 C   LGLU    32     -21.301   2.429  15.280  0.00  0.00           C  
ATOM    431 O   LGLU    32     -21.289   2.978  16.386  0.00  0.00           O  
ATOM    432 N   LGLN    33     -20.950   1.144  15.147  0.00  0.00           N  
ATOM    433 H   LGLN    33     -21.045   0.725  14.229  0.00  0.00           H  
ATOM    434 CA  LGLN    33     -20.492   0.308  16.260  0.00  0.00           C  
ATOM    435 HA  LGLN    33     -21.002   0.651  17.159  0.00  0.00           H  
ATOM    436 CB  LGLN    33     -20.953  -1.140  16.004  0.00  0.00           C  
ATOM    437 HB2 LGLN    33     -22.009  -1.118  15.731  0.00  0.00           H  
ATOM    438 HB3 LGLN    33     -20.392  -1.566  15.172  0.00  0.00           H  
ATOM    439 CG  LGLN    33     -20.802  -2.035  17.247  0.00  0.00           C  
ATOM    440 HG2 LGLN    33     -19.746  -2.219  17.442  0.00  0.00           H  
ATOM    441 HG3 LGLN    33     -21.215  -1.507  18.107  0.00  0.00           H  
ATOM    442 CD  LGLN    33     -21.519  -3.381  17.129  0.00  0.00           C  
ATOM    443 OE1 LGLN    33     -21.805  -3.897  16.054  0.00  0.00           O  
ATOM    444 NE2 LGLN    33     -21.831  -4.025  18.233  0.00  0.00           N  
ATOM    445 HE21LGLN    33     -22.329  -4.894  18.165  0.00  0.00           H  
ATOM    446 HE22LGLN    33     -21.619  -3.611  19.137  0.00  0.00           H  
ATOM    447 C   LGLN    33     -18.978   0.406  16.563  0.00  0.00           C  
ATOM    448 O   LGLN    33     -18.602   0.239  17.728  0.00  0.00           O  
ATOM    449 N   LARG    34     -18.112   0.647  15.558  0.00  0.00           N  
ATOM    450 H   LARG    34     -18.506   0.791  14.632  0.00  0.00           H  
ATOM    451 CA  LARG    34     -16.644   0.441  15.649  0.00  0.00           C  
ATOM    452 HA  LARG    34     -16.397   0.114  16.660  0.00  0.00           H  
ATOM    453 CB  LARG    34     -16.191  -0.667  14.674  0.00  0.00           C  
ATOM    454 HB2 LARG    34     -16.358  -0.322  13.655  0.00  0.00           H  
ATOM    455 HB3 LARG    34     -15.118  -0.824  14.796  0.00  0.00           H  
ATOM    456 CG  LARG    34     -16.897  -2.016  14.864  0.00  0.00           C  
ATOM    457 HG2 LARG    34     -16.668  -2.408  15.854  0.00  0.00           H  
ATOM    458 HG3 LARG    34     -17.974  -1.872  14.789  0.00  0.00           H  
ATOM    459 CD  LARG    34     -16.465  -3.036  13.801  0.00  0.00           C  
ATOM    460 HD2 LARG    34     -16.462  -2.552  12.822  0.00  0.00           H  
ATOM    461 HD3 LARG    34     -15.455  -3.383  14.025  0.00  0.00           H  
ATOM    462 NE  LARG    34     -17.415  -4.162  13.774  0.00  0.00           N  
ATOM    463 HE  LARG    34     -18.240  -4.042  14.337  0.00  0.00           H  
ATOM    464 CZ  LARG    34     -17.341  -5.292  13.097  0.00  0.00           C  
ATOM    465 NH1 LARG    34     -16.301  -5.672  12.407  0.00  0.00           N  
ATOM    466 HH11LARG    34     -15.483  -5.070  12.357  0.00  0.00           H  
ATOM    467 HH12LARG    34     -16.284  -6.562  11.917  0.00  0.00           H  
ATOM    468 NH2 LARG    34     -18.372  -6.080  13.118  0.00  0.00           N  
ATOM    469 HH21LARG    34     -19.258  -5.765  13.498  0.00  0.00           H  
ATOM    470 HH22LARG    34     -18.351  -6.929  12.564  0.00  0.00           H  
ATOM    471 C   LARG    34     -15.755   1.665  15.392  0.00  0.00           C  
ATOM    472 O   LARG    34     -14.696   1.728  16.002  0.00  0.00           O  
ATOM    473 N   LASP    35     -16.107   2.582  14.490  0.00  0.00           N  
ATOM    474 H   LASP    35     -17.016   2.508  14.050  0.00  0.00           H  
ATOM    475 CA  LASP    35     -15.177   3.608  13.971  0.00  0.00           C  
ATOM    476 HA  LASP    35     -14.244   3.117  13.691  0.00  0.00           H  
ATOM    477 CB  LASP    35     -15.774   4.209  12.689  0.00  0.00           C  
ATOM    478 HB2 LASP    35     -15.939   3.414  11.962  0.00  0.00           H  
ATOM    479 HB3 LASP    35     -16.746   4.641  12.933  0.00  0.00           H  
ATOM    480 CG  LASP    35     -14.897   5.291  12.041  0.00  0.00           C  
ATOM    481 OD1 LASP    35     -13.821   4.976  11.478  0.00  0.00           O  
ATOM    482 OD2 LASP    35     -15.338   6.460  12.073  0.00  0.00           O  
ATOM    483 C   LASP    35     -14.802   4.721  14.974  0.00  0.00           C  
ATOM    484 O   LASP    35     -13.717   5.282  14.863  0.00  0.00           O  
ATOM    485 N   LGLY    36     -15.639   5.020  15.974  0.00  0.00           N  
ATOM    486 H   LGLY    36     -16.520   4.522  16.012  0.00  0.00           H  
ATOM    487 CA  LGLY    36     -15.479   6.154  16.905  0.00  0.00           C  
ATOM    488 HA2 LGLY    36     -15.782   7.068  16.392  0.00  0.00           H  
ATOM    489 HA3 LGLY    36     -16.164   6.007  17.739  0.00  0.00           H  
ATOM    490 C   LGLY    36     -14.072   6.383  17.498  0.00  0.00           C  
ATOM    491 O   LGLY    36     -13.553   7.498  17.382  0.00  0.00           O  
ATOM    492 N   LPRO    37     -13.417   5.378  18.118  0.00  0.00           N  
ATOM    493 CD  LPRO    37     -13.976   4.093  18.518  0.00  0.00           C  
ATOM    494 HD2 LPRO    37     -14.347   3.534  17.663  0.00  0.00           H  
ATOM    495 HD3 LPRO    37     -14.779   4.252  19.237  0.00  0.00           H  
ATOM    496 CG  LPRO    37     -12.835   3.320  19.181  0.00  0.00           C  
ATOM    497 HG2 LPRO    37     -12.310   2.725  18.433  0.00  0.00           H  
ATOM    498 HG3 LPRO    37     -13.195   2.686  19.992  0.00  0.00           H  
ATOM    499 CB  LPRO    37     -11.913   4.427  19.688  0.00  0.00           C  
ATOM    500 HB2 LPRO    37     -10.888   4.075  19.813  0.00  0.00           H  
ATOM    501 HB3 LPRO    37     -12.294   4.820  20.630  0.00  0.00           H  
ATOM    502 CA  LPRO    37     -12.037   5.500  18.603  0.00  0.00           C  
ATOM    503 HA  LPRO    37     -11.878   6.482  19.048  0.00  0.00           H  
ATOM    504 C   LPRO    37     -10.971   5.293  17.512  0.00  0.00           C  
ATOM    505 O   LPRO    37      -9.801   5.594  17.744  0.00  0.00           O  
ATOM    506 N   LILE    38     -11.339   4.752  16.347  0.00  0.00           N  
ATOM    507 H   LILE    38     -12.328   4.612  16.180  0.00  0.00           H  
ATOM    508 CA  LILE    38     -10.416   4.447  15.244  0.00  0.00           C  
ATOM    509 HA  LILE    38      -9.452   4.162  15.667  0.00  0.00           H  
ATOM    510 CB  LILE    38     -10.922   3.258  14.389  0.00  0.00           C  
ATOM    511 HB  LILE    38     -11.778   3.591  13.799  0.00  0.00           H  
ATOM    512 CG2 LILE    38      -9.811   2.801  13.423  0.00  0.00           C  
ATOM    513 HG21LILE    38     -10.211   2.108  12.684  0.00  0.00           H  
ATOM    514 HG22LILE    38      -9.385   3.648  12.891  0.00  0.00           H  
ATOM    515 HG23LILE    38      -9.007   2.316  13.981  0.00  0.00           H  
ATOM    516 CG1 LILE    38     -11.368   2.067  15.266  0.00  0.00           C  
ATOM    517 HG12LILE    38     -10.525   1.750  15.880  0.00  0.00           H  
ATOM    518 HG13LILE    38     -12.170   2.387  15.930  0.00  0.00           H  
ATOM    519 CD1 LILE    38     -11.892   0.860  14.481  0.00  0.00           C  
ATOM    520 HD11LILE    38     -12.672   1.174  13.786  0.00  0.00           H  
ATOM    521 HD12LILE    38     -11.076   0.391  13.935  0.00  0.00           H  
ATOM    522 HD13LILE    38     -12.307   0.129  15.176  0.00  0.00           H  
ATOM    523 C   LILE    38     -10.187   5.686  14.372  0.00  0.00           C  
ATOM    524 O   LILE    38      -9.044   5.953  14.000  0.00  0.00           O  
ATOM    525 N   LASN    39     -11.251   6.448  14.079  0.00  0.00           N  
ATOM    526 H   LASN    39     -12.153   6.143  14.428  0.00  0.00           H  
ATOM    527 CA  LASN    39     -11.234   7.669  13.262  0.00  0.00           C  
ATOM    528 HA  LASN    39     -12.268   7.982  13.107  0.00  0.00           H  
ATOM    529 CB  LASN    39     -10.537   8.763  14.097  0.00  0.00           C  
ATOM    530 HB2 LASN    39     -10.880   8.670  15.124  0.00  0.00           H  
ATOM    531 HB3 LASN    39      -9.467   8.587  14.085  0.00  0.00           H  
ATOM    532 CG  LASN    39     -10.795  10.204  13.695  0.00  0.00           C  
ATOM    533 OD1 LASN    39     -11.252  11.012  14.487  0.00  0.00           O  
ATOM    534 ND2 LASN    39     -10.443  10.586  12.492  0.00  0.00           N  
ATOM    535 HD21LASN    39     -10.629  11.555  12.253  0.00  0.00           H  
ATOM    536 HD22LASN    39     -10.100   9.905  11.834  0.00  0.00           H  
ATOM    537 C   LASN    39     -10.665   7.379  11.856  0.00  0.00           C  
ATOM    538 O   LASN    39      -9.709   8.018  11.400  0.00  0.00           O  
ATOM    539 N   LALA    40     -11.196   6.337  11.200  0.00  0.00           N  
ATOM    540 H   LALA    40     -12.018   5.886  11.599  0.00  0.00           H  
ATOM    541 CA  LALA    40     -10.696   5.817   9.927  0.00  0.00           C  
ATOM    542 HA  LALA    40      -9.701   6.221   9.736  0.00  0.00           H  
ATOM    543 CB  LALA    40     -10.557   4.293  10.027  0.00  0.00           C  
ATOM    544 HB1 LALA    40      -9.778   4.045  10.744  0.00  0.00           H  
ATOM    545 HB2 LALA    40     -11.502   3.846  10.342  0.00  0.00           H  
ATOM    546 HB3 LALA    40     -10.275   3.885   9.056  0.00  0.00           H  
ATOM    547 C   LALA    40     -11.572   6.216   8.732  0.00  0.00           C  
ATOM    548 O   LALA    40     -11.040   6.719   7.740  0.00  0.00           O  
ATOM    549 N   LVAL    41     -12.892   6.002   8.795  0.00  0.00           N  
ATOM    550 H   LVAL    41     -13.276   5.632   9.667  0.00  0.00           H  
ATOM    551 CA  LVAL    41     -13.817   6.299   7.680  0.00  0.00           C  
ATOM    552 HA  LVAL    41     -13.265   6.223   6.743  0.00  0.00           H  
ATOM    553 CB  LVAL    41     -14.971   5.275   7.591  0.00  0.00           C  
ATOM    554 HB  LVAL    41     -15.615   5.363   8.467  0.00  0.00           H  
ATOM    555 CG1 LVAL    41     -15.809   5.509   6.322  0.00  0.00           C  
ATOM    556 HG11LVAL    41     -15.166   5.510   5.442  0.00  0.00           H  
ATOM    557 HG12LVAL    41     -16.558   4.725   6.219  0.00  0.00           H  
ATOM    558 HG13LVAL    41     -16.328   6.465   6.380  0.00  0.00           H  
ATOM    559 CG2 LVAL    41     -14.438   3.835   7.528  0.00  0.00           C  
ATOM    560 HG21LVAL    41     -13.913   3.593   8.452  0.00  0.00           H  
ATOM    561 HG22LVAL    41     -15.269   3.137   7.421  0.00  0.00           H  
ATOM    562 HG23LVAL    41     -13.759   3.720   6.683  0.00  0.00           H  
ATOM    563 C   LVAL    41     -14.302   7.748   7.785  0.00  0.00           C  
ATOM    564 O   LVAL    41     -15.416   8.021   8.221  0.00  0.00           O  
ATOM    565 N   LVAL    42     -13.422   8.704   7.495  0.00  0.00           N  
ATOM    566 H   LVAL    42     -12.505   8.412   7.185  0.00  0.00           H  
ATOM    567 CA  LVAL    42     -13.628  10.133   7.819  0.00  0.00           C  
ATOM    568 HA  LVAL    42     -14.136  10.190   8.783  0.00  0.00           H  
ATOM    569 CB  LVAL    42     -12.286  10.858   7.999  0.00  0.00           C  
ATOM    570 HB  LVAL    42     -12.495  11.913   8.168  0.00  0.00           H  
ATOM    571 CG1 LVAL    42     -11.570  10.321   9.245  0.00  0.00           C  
ATOM    572 HG11LVAL    42     -12.187  10.513  10.125  0.00  0.00           H  
ATOM    573 HG12LVAL    42     -11.409   9.247   9.172  0.00  0.00           H  
ATOM    574 HG13LVAL    42     -10.614  10.824   9.378  0.00  0.00           H  
ATOM    575 CG2 LVAL    42     -11.381  10.748   6.764  0.00  0.00           C  
ATOM    576 HG21LVAL    42     -11.113   9.711   6.572  0.00  0.00           H  
ATOM    577 HG22LVAL    42     -11.888  11.157   5.892  0.00  0.00           H  
ATOM    578 HG23LVAL    42     -10.474  11.328   6.930  0.00  0.00           H  
ATOM    579 C   LVAL    42     -14.531  10.902   6.847  0.00  0.00           C  
ATOM    580 O   LVAL    42     -14.957  12.013   7.165  0.00  0.00           O  
ATOM    581 N   LVAL    43     -14.874  10.335   5.688  0.00  0.00           N  
ATOM    582 H   LVAL    43     -14.496   9.416   5.483  0.00  0.00           H  
ATOM    583 CA  LVAL    43     -15.844  10.906   4.732  0.00  0.00           C  
ATOM    584 HA  LVAL    43     -16.388  11.720   5.208  0.00  0.00           H  
ATOM    585 CB  LVAL    43     -15.135  11.487   3.493  0.00  0.00           C  
ATOM    586 HB  LVAL    43     -14.507  10.708   3.073  0.00  0.00           H  
ATOM    587 CG1 LVAL    43     -16.104  11.944   2.395  0.00  0.00           C  
ATOM    588 HG11LVAL    43     -16.709  11.111   2.041  0.00  0.00           H  
ATOM    589 HG12LVAL    43     -16.759  12.731   2.773  0.00  0.00           H  
ATOM    590 HG13LVAL    43     -15.536  12.322   1.548  0.00  0.00           H  
ATOM    591 CG2 LVAL    43     -14.247  12.687   3.849  0.00  0.00           C  
ATOM    592 HG21LVAL    43     -13.750  13.068   2.956  0.00  0.00           H  
ATOM    593 HG22LVAL    43     -14.848  13.483   4.290  0.00  0.00           H  
ATOM    594 HG23LVAL    43     -13.478  12.393   4.561  0.00  0.00           H  
ATOM    595 C   LVAL    43     -16.869   9.842   4.349  0.00  0.00           C  
ATOM    596 O   LVAL    43     -16.503   8.691   4.117  0.00  0.00           O  
ATOM    597 N   LARG    44     -18.147  10.225   4.259  0.00  0.00           N  
ATOM    598 H   LARG    44     -18.352  11.211   4.402  0.00  0.00           H  
ATOM    599 CA  LARG    44     -19.286   9.333   3.962  0.00  0.00           C  
ATOM    600 HA  LARG    44     -18.930   8.305   3.871  0.00  0.00           H  
ATOM    601 CB  LARG    44     -20.290   9.387   5.130  0.00  0.00           C  
ATOM    602 HB2 LARG    44     -20.655  10.411   5.229  0.00  0.00           H  
ATOM    603 HB3 LARG    44     -21.142   8.746   4.895  0.00  0.00           H  
ATOM    604 CG  LARG    44     -19.688   8.929   6.474  0.00  0.00           C  
ATOM    605 HG2 LARG    44     -19.411   7.876   6.408  0.00  0.00           H  
ATOM    606 HG3 LARG    44     -18.795   9.511   6.706  0.00  0.00           H  
ATOM    607 CD  LARG    44     -20.698   9.127   7.610  0.00  0.00           C  
ATOM    608 HD2 LARG    44     -20.947  10.187   7.673  0.00  0.00           H  
ATOM    609 HD3 LARG    44     -21.605   8.571   7.373  0.00  0.00           H  
ATOM    610 NE  LARG    44     -20.161   8.691   8.912  0.00  0.00           N  
ATOM    611 HE  LARG    44     -19.151   8.605   9.017  0.00  0.00           H  
ATOM    612 CZ  LARG    44     -20.833   8.377  10.002  0.00  0.00           C  
ATOM    613 NH1 LARG    44     -22.131   8.403  10.051  0.00  0.00           N  
ATOM    614 HH11LARG    44     -22.656   8.549   9.207  0.00  0.00           H  
ATOM    615 HH12LARG    44     -22.574   8.103  10.904  0.00  0.00           H  
ATOM    616 NH2 LARG    44     -20.222   8.034  11.091  0.00  0.00           N  
ATOM    617 HH21LARG    44     -19.203   8.064  11.135  0.00  0.00           H  
ATOM    618 HH22LARG    44     -20.733   7.664  11.884  0.00  0.00           H  
ATOM    619 C   LARG    44     -19.948   9.690   2.623  0.00  0.00           C  
ATOM    620 O   LARG    44     -19.871  10.841   2.197  0.00  0.00           O  
ATOM    621 N   LASP    45     -20.585   8.696   2.003  0.00  0.00           N  
ATOM    622 H   LASP    45     -20.482   7.771   2.402  0.00  0.00           H  
ATOM    623 CA  LASP    45     -21.265   8.752   0.690  0.00  0.00           C  
ATOM    624 HA  LASP    45     -21.497   9.796   0.462  0.00  0.00           H  
ATOM    625 CB  LASP    45     -20.301   8.190  -0.385  0.00  0.00           C  
ATOM    626 HB2 LASP    45     -19.281   8.446  -0.101  0.00  0.00           H  
ATOM    627 HB3 LASP    45     -20.363   7.101  -0.398  0.00  0.00           H  
ATOM    628 CG  LASP    45     -20.530   8.736  -1.801  0.00  0.00           C  
ATOM    629 OD1 LASP    45     -21.074   9.845  -1.953  0.00  0.00           O  
ATOM    630 OD2 LASP    45     -20.078   8.115  -2.791  0.00  0.00           O  
ATOM    631 C   LASP    45     -22.604   7.969   0.711  0.00  0.00           C  
ATOM    632 O   LASP    45     -23.029   7.376  -0.283  0.00  0.00           O  
ATOM    633 N   LPHE    46     -23.226   7.834   1.891  0.00  0.00           N  
ATOM    634 H   LPHE    46     -22.900   8.413   2.651  0.00  0.00           H  
ATOM    635 CA  LPHE    46     -24.226   6.789   2.178  0.00  0.00           C  
ATOM    636 HA  LPHE    46     -23.805   5.824   1.904  0.00  0.00           H  
ATOM    637 CB  LPHE    46     -24.547   6.771   3.683  0.00  0.00           C  
ATOM    638 HB2 LPHE    46     -24.939   7.753   3.957  0.00  0.00           H  
ATOM    639 HB3 LPHE    46     -25.348   6.049   3.842  0.00  0.00           H  
ATOM    640 CG  LPHE    46     -23.435   6.415   4.661  0.00  0.00           C  
ATOM    641 CD1 LPHE    46     -22.194   5.889   4.246  0.00  0.00           C  
ATOM    642 HD1 LPHE    46     -21.986   5.729   3.200  0.00  0.00           H  
ATOM    643 CE1 LPHE    46     -21.207   5.559   5.194  0.00  0.00           C  
ATOM    644 HE1 LPHE    46     -20.254   5.170   4.867  0.00  0.00           H  
ATOM    645 CZ  LPHE    46     -21.465   5.725   6.566  0.00  0.00           C  
ATOM    646 HZ  LPHE    46     -20.718   5.460   7.302  0.00  0.00           H  
ATOM    647 CE2 LPHE    46     -22.707   6.226   6.984  0.00  0.00           C  
ATOM    648 HE2 LPHE    46     -22.911   6.338   8.038  0.00  0.00           H  
ATOM    649 CD2 LPHE    46     -23.683   6.576   6.036  0.00  0.00           C  
ATOM    650 HD2 LPHE    46     -24.635   6.959   6.370  0.00  0.00           H  
ATOM    651 C   LPHE    46     -25.537   6.930   1.388  0.00  0.00           C  
ATOM    652 O   LPHE    46     -26.177   5.929   1.062  0.00  0.00           O  
ATOM    653 N   LASP    47     -25.943   8.155   1.069  0.00  0.00           N  
ATOM    654 H   LASP    47     -25.307   8.931   1.252  0.00  0.00           H  
ATOM    655 CA  LASP    47     -27.097   8.479   0.226  0.00  0.00           C  
ATOM    656 HA  LASP    47     -27.970   7.950   0.607  0.00  0.00           H  
ATOM    657 CB  LASP    47     -27.382   9.993   0.297  0.00  0.00           C  
ATOM    658 HB2 LASP    47     -28.236  10.223  -0.338  0.00  0.00           H  
ATOM    659 HB3 LASP    47     -27.665  10.239   1.321  0.00  0.00           H  
ATOM    660 CG  LASP    47     -26.207  10.897  -0.106  0.00  0.00           C  
ATOM    661 OD1 LASP    47     -26.486  11.927  -0.755  0.00  0.00           O  
ATOM    662 OD2 LASP    47     -25.061  10.567   0.272  0.00  0.00           O  
ATOM    663 C   LASP    47     -26.905   8.040  -1.237  0.00  0.00           C  
ATOM    664 O   LASP    47     -27.892   7.758  -1.924  0.00  0.00           O  
ATOM    665 N   LARG    48     -25.659   7.920  -1.710  0.00  0.00           N  
ATOM    666 H   LARG    48     -24.893   8.228  -1.113  0.00  0.00           H  
ATOM    667 CA  LARG    48     -25.335   7.327  -3.017  0.00  0.00           C  
ATOM    668 HA  LARG    48     -26.199   7.416  -3.676  0.00  0.00           H  
ATOM    669 CB  LARG    48     -24.182   8.093  -3.665  0.00  0.00           C  
ATOM    670 HB2 LARG    48     -23.312   8.092  -3.006  0.00  0.00           H  
ATOM    671 HB3 LARG    48     -23.916   7.595  -4.599  0.00  0.00           H  
ATOM    672 CG  LARG    48     -24.613   9.537  -3.963  0.00  0.00           C  
ATOM    673 HG2 LARG    48     -25.605   9.538  -4.413  0.00  0.00           H  
ATOM    674 HG3 LARG    48     -24.647  10.119  -3.039  0.00  0.00           H  
ATOM    675 CD  LARG    48     -23.655  10.196  -4.948  0.00  0.00           C  
ATOM    676 HD2 LARG    48     -23.614   9.598  -5.859  0.00  0.00           H  
ATOM    677 HD3 LARG    48     -24.041  11.186  -5.184  0.00  0.00           H  
ATOM    678 NE  LARG    48     -22.314  10.326  -4.376  0.00  0.00           N  
ATOM    679 HE  LARG    48     -22.192  10.111  -3.382  0.00  0.00           H  
ATOM    680 CZ  LARG    48     -21.269  10.887  -4.927  0.00  0.00           C  
ATOM    681 NH1 LARG    48     -21.261  11.316  -6.153  0.00  0.00           N  
ATOM    682 HH11LARG    48     -22.100  11.234  -6.705  0.00  0.00           H  
ATOM    683 HH12LARG    48     -20.444  11.828  -6.459  0.00  0.00           H  
ATOM    684 NH2 LARG    48     -20.184  11.024  -4.245  0.00  0.00           N  
ATOM    685 HH21LARG    48     -20.232  10.676  -3.280  0.00  0.00           H  
ATOM    686 HH22LARG    48     -19.379  11.472  -4.648  0.00  0.00           H  
ATOM    687 C   LARG    48     -25.038   5.835  -2.928  0.00  0.00           C  
ATOM    688 O   LARG    48     -25.561   5.083  -3.751  0.00  0.00           O  
ATOM    689 N   LALA    49     -24.330   5.383  -1.893  0.00  0.00           N  
ATOM    690 H   LALA    49     -23.875   6.076  -1.305  0.00  0.00           H  
ATOM    691 CA  LALA    49     -24.030   3.968  -1.659  0.00  0.00           C  
ATOM    692 HA  LALA    49     -23.417   3.602  -2.484  0.00  0.00           H  
ATOM    693 CB  LALA    49     -23.224   3.853  -0.360  0.00  0.00           C  
ATOM    694 HB1 LALA    49     -22.827   2.842  -0.267  0.00  0.00           H  
ATOM    695 HB2 LALA    49     -22.396   4.563  -0.374  0.00  0.00           H  
ATOM    696 HB3 LALA    49     -23.859   4.067   0.499  0.00  0.00           H  
ATOM    697 C   LALA    49     -25.310   3.112  -1.586  0.00  0.00           C  
ATOM    698 O   LALA    49     -25.413   2.066  -2.229  0.00  0.00           O  
ATOM    699 N   LARG    50     -26.337   3.600  -0.874  0.00  0.00           N  
ATOM    700 H   LARG    50     -26.178   4.457  -0.349  0.00  0.00           H  
ATOM    701 CA  LARG    50     -27.664   2.965  -0.797  0.00  0.00           C  
ATOM    702 HA  LARG    50     -27.555   1.934  -0.457  0.00  0.00           H  
ATOM    703 CB  LARG    50     -28.530   3.745   0.193  0.00  0.00           C  
ATOM    704 HB2 LARG    50     -28.430   4.817   0.002  0.00  0.00           H  
ATOM    705 HB3 LARG    50     -29.574   3.482   0.039  0.00  0.00           H  
ATOM    706 CG  LARG    50     -28.176   3.435   1.648  0.00  0.00           C  
ATOM    707 HG2 LARG    50     -28.284   2.367   1.842  0.00  0.00           H  
ATOM    708 HG3 LARG    50     -27.149   3.730   1.859  0.00  0.00           H  
ATOM    709 CD  LARG    50     -29.142   4.217   2.534  0.00  0.00           C  
ATOM    710 HD2 LARG    50     -29.167   5.254   2.196  0.00  0.00           H  
ATOM    711 HD3 LARG    50     -30.143   3.796   2.425  0.00  0.00           H  
ATOM    712 NE  LARG    50     -28.739   4.143   3.941  0.00  0.00           N  
ATOM    713 HE  LARG    50     -28.693   3.229   4.377  0.00  0.00           H  
ATOM    714 CZ  LARG    50     -28.330   5.130   4.705  0.00  0.00           C  
ATOM    715 NH1 LARG    50     -28.283   6.372   4.319  0.00  0.00           N  
ATOM    716 HH11LARG    50     -28.573   6.650   3.394  0.00  0.00           H  
ATOM    717 HH12LARG    50     -27.896   7.045   4.969  0.00  0.00           H  
ATOM    718 NH2 LARG    50     -27.965   4.865   5.918  0.00  0.00           N  
ATOM    719 HH21LARG    50     -28.009   3.902   6.233  0.00  0.00           H  
ATOM    720 HH22LARG    50     -27.681   5.604   6.541  0.00  0.00           H  
ATOM    721 C   LARG    50     -28.393   2.908  -2.135  0.00  0.00           C  
ATOM    722 O   LARG    50     -29.154   1.975  -2.378  0.00  0.00           O  
ATOM    723 N   LASP    51     -28.228   3.908  -2.990  0.00  0.00           N  
ATOM    724 H   LASP    51     -27.579   4.646  -2.750  0.00  0.00           H  
ATOM    725 CA  LASP    51     -28.894   3.964  -4.295  0.00  0.00           C  
ATOM    726 HA  LASP    51     -29.875   3.499  -4.212  0.00  0.00           H  
ATOM    727 CB  LASP    51     -29.127   5.425  -4.685  0.00  0.00           C  
ATOM    728 HB2 LASP    51     -28.198   5.987  -4.571  0.00  0.00           H  
ATOM    729 HB3 LASP    51     -29.403   5.449  -5.735  0.00  0.00           H  
ATOM    730 CG  LASP    51     -30.249   6.121  -3.901  0.00  0.00           C  
ATOM    731 OD1 LASP    51     -30.864   5.510  -2.984  0.00  0.00           O  
ATOM    732 OD2 LASP    51     -30.568   7.263  -4.305  0.00  0.00           O  
ATOM    733 C   LASP    51     -28.147   3.164  -5.378  0.00  0.00           C  
ATOM    734 O   LASP    51     -28.789   2.576  -6.255  0.00  0.00           O  
ATOM    735 N   LALA    52     -26.822   3.040  -5.262  0.00  0.00           N  
ATOM    736 H   LALA    52     -26.347   3.604  -4.562  0.00  0.00           H  
ATOM    737 CA  LALA    52     -26.023   2.051  -5.980  0.00  0.00           C  
ATOM    738 HA  LALA    52     -26.222   2.139  -7.050  0.00  0.00           H  
ATOM    739 CB  LALA    52     -24.540   2.355  -5.736  0.00  0.00           C  
ATOM    740 HB1 LALA    52     -24.309   2.294  -4.672  0.00  0.00           H  
ATOM    741 HB2 LALA    52     -23.922   1.634  -6.270  0.00  0.00           H  
ATOM    742 HB3 LALA    52     -24.301   3.358  -6.090  0.00  0.00           H  
ATOM    743 C   LALA    52     -26.392   0.620  -5.548  0.00  0.00           C  
ATOM    744 O   LALA    52     -26.609  -0.241  -6.397  0.00  0.00           O  
ATOM    745 N   LALA    53     -26.580   0.368  -4.247  0.00  0.00           N  
ATOM    746 H   LALA    53     -26.305   1.077  -3.573  0.00  0.00           H  
ATOM    747 CA  LALA    53     -27.050  -0.923  -3.739  0.00  0.00           C  
ATOM    748 HA  LALA    53     -26.349  -1.691  -4.068  0.00  0.00           H  
ATOM    749 CB  LALA    53     -27.018  -0.886  -2.208  0.00  0.00           C  
ATOM    750 HB1 LALA    53     -26.006  -0.671  -1.863  0.00  0.00           H  
ATOM    751 HB2 LALA    53     -27.695  -0.123  -1.829  0.00  0.00           H  
ATOM    752 HB3 LALA    53     -27.323  -1.855  -1.819  0.00  0.00           H  
ATOM    753 C   LALA    53     -28.442  -1.311  -4.286  0.00  0.00           C  
ATOM    754 O   LALA    53     -28.650  -2.469  -4.653  0.00  0.00           O  
ATOM    755 N   LLYS    54     -29.372  -0.352  -4.439  0.00  0.00           N  
ATOM    756 H   LLYS    54     -29.164   0.565  -4.057  0.00  0.00           H  
ATOM    757 CA  LLYS    54     -30.662  -0.568  -5.134  0.00  0.00           C  
ATOM    758 HA  LLYS    54     -31.196  -1.385  -4.648  0.00  0.00           H  
ATOM    759 CB  LLYS    54     -31.532   0.702  -5.080  0.00  0.00           C  
ATOM    760 HB2 LLYS    54     -30.944   1.549  -5.428  0.00  0.00           H  
ATOM    761 HB3 LLYS    54     -32.374   0.584  -5.764  0.00  0.00           H  
ATOM    762 CG  LLYS    54     -32.093   1.015  -3.685  0.00  0.00           C  
ATOM    763 HG2 LLYS    54     -32.827   0.257  -3.408  0.00  0.00           H  
ATOM    764 HG3 LLYS    54     -31.290   0.982  -2.957  0.00  0.00           H  
ATOM    765 CD  LLYS    54     -32.761   2.400  -3.660  0.00  0.00           C  
ATOM    766 HD2 LLYS    54     -32.135   3.131  -4.174  0.00  0.00           H  
ATOM    767 HD3 LLYS    54     -33.712   2.342  -4.189  0.00  0.00           H  
ATOM    768 CE  LLYS    54     -33.020   2.895  -2.235  0.00  0.00           C  
ATOM    769 HE2 LLYS    54     -33.689   3.760  -2.285  0.00  0.00           H  
ATOM    770 HE3 LLYS    54     -33.519   2.110  -1.661  0.00  0.00           H  
ATOM    771 NZ  LLYS    54     -31.762   3.303  -1.571  0.00  0.00           N  
ATOM    772 HZ1 LLYS    54     -31.332   4.075  -2.087  0.00  0.00           H  
ATOM    773 HZ2 LLYS    54     -31.953   3.625  -0.627  0.00  0.00           H  
ATOM    774 HZ3 LLYS    54     -31.098   2.535  -1.508  0.00  0.00           H  
ATOM    775 C   LLYS    54     -30.471  -0.994  -6.595  0.00  0.00           C  
ATOM    776 O   LLYS    54     -31.150  -1.918  -7.049  0.00  0.00           O  
ATOM    777 N   LALA    55     -29.558  -0.341  -7.319  0.00  0.00           N  
ATOM    778 H   LALA    55     -29.037   0.403  -6.872  0.00  0.00           H  
ATOM    779 CA  LALA    55     -29.242  -0.651  -8.716  0.00  0.00           C  
ATOM    780 HA  LALA    55     -30.174  -0.705  -9.281  0.00  0.00           H  
ATOM    781 CB  LALA    55     -28.404   0.501  -9.286  0.00  0.00           C  
ATOM    782 HB1 LALA    55     -27.457   0.583  -8.753  0.00  0.00           H  
ATOM    783 HB2 LALA    55     -28.193   0.313 -10.339  0.00  0.00           H  
ATOM    784 HB3 LALA    55     -28.949   1.442  -9.198  0.00  0.00           H  
ATOM    785 C   LALA    55     -28.522  -2.004  -8.888  0.00  0.00           C  
ATOM    786 O   LALA    55     -28.785  -2.714  -9.866  0.00  0.00           O  
ATOM    787 N   LALA    56     -27.658  -2.377  -7.939  0.00  0.00           N  
ATOM    788 H   LALA    56     -27.409  -1.693  -7.232  0.00  0.00           H  
ATOM    789 CA  LALA    56     -26.985  -3.673  -7.886  0.00  0.00           C  
ATOM    790 HA  LALA    56     -26.523  -3.874  -8.852  0.00  0.00           H  
ATOM    791 CB  LALA    56     -25.874  -3.609  -6.830  0.00  0.00           C  
ATOM    792 HB1 LALA    56     -25.160  -2.827  -7.093  0.00  0.00           H  
ATOM    793 HB2 LALA    56     -26.299  -3.390  -5.850  0.00  0.00           H  
ATOM    794 HB3 LALA    56     -25.353  -4.566  -6.788  0.00  0.00           H  
ATOM    795 C   LALA    56     -27.977  -4.811  -7.607  0.00  0.00           C  
ATOM    796 O   LALA    56     -27.962  -5.820  -8.309  0.00  0.00           O  
ATOM    797 N   LASP    57     -28.899  -4.626  -6.656  0.00  0.00           N  
ATOM    798 H   LASP    57     -28.837  -3.796  -6.073  0.00  0.00           H  
ATOM    799 CA  LASP    57     -29.961  -5.597  -6.370  0.00  0.00           C  
ATOM    800 HA  LASP    57     -29.491  -6.547  -6.111  0.00  0.00           H  
ATOM    801 CB  LASP    57     -30.776  -5.107  -5.160  0.00  0.00           C  
ATOM    802 HB2 LASP    57     -30.092  -4.844  -4.352  0.00  0.00           H  
ATOM    803 HB3 LASP    57     -31.344  -4.216  -5.430  0.00  0.00           H  
ATOM    804 CG  LASP    57     -31.718  -6.195  -4.649  0.00  0.00           C  
ATOM    805 OD1 LASP    57     -32.955  -6.048  -4.784  0.00  0.00           O  
ATOM    806 OD2 LASP    57     -31.201  -7.222  -4.152  0.00  0.00           O  
ATOM    807 C   LASP    57     -30.868  -5.836  -7.595  0.00  0.00           C  
ATOM    808 O   LASP    57     -31.192  -6.981  -7.926  0.00  0.00           O  
ATOM    809 N   LALA    58     -31.218  -4.764  -8.316  0.00  0.00           N  
ATOM    810 H   LALA    58     -30.937  -3.851  -7.980  0.00  0.00           H  
ATOM    811 CA  LALA    58     -31.986  -4.832  -9.559  0.00  0.00           C  
ATOM    812 HA  LALA    58     -32.879  -5.435  -9.380  0.00  0.00           H  
ATOM    813 CB  LALA    58     -32.433  -3.410  -9.917  0.00  0.00           C  
ATOM    814 HB1 LALA    58     -31.564  -2.774 -10.093  0.00  0.00           H  
ATOM    815 HB2 LALA    58     -33.043  -3.435 -10.820  0.00  0.00           H  
ATOM    816 HB3 LALA    58     -33.029  -2.993  -9.104  0.00  0.00           H  
ATOM    817 C   LALA    58     -31.210  -5.486 -10.724  0.00  0.00           C  
ATOM    818 O   LALA    58     -31.822  -6.154 -11.562  0.00  0.00           O  
ATOM    819 N   LGLU    59     -29.881  -5.328 -10.784  0.00  0.00           N  
ATOM    820 H   LGLU    59     -29.438  -4.740 -10.087  0.00  0.00           H  
ATOM    821 CA  LGLU    59     -29.019  -5.989 -11.777  0.00  0.00           C  
ATOM    822 HA  LGLU    59     -29.490  -5.896 -12.757  0.00  0.00           H  
ATOM    823 CB  LGLU    59     -27.651  -5.286 -11.845  0.00  0.00           C  
ATOM    824 HB2 LGLU    59     -27.824  -4.240 -12.090  0.00  0.00           H  
ATOM    825 HB3 LGLU    59     -27.150  -5.339 -10.879  0.00  0.00           H  
ATOM    826 CG  LGLU    59     -26.747  -5.899 -12.925  0.00  0.00           C  
ATOM    827 HG2 LGLU    59     -26.299  -6.821 -12.552  0.00  0.00           H  
ATOM    828 HG3 LGLU    59     -27.375  -6.150 -13.784  0.00  0.00           H  
ATOM    829 CD  LGLU    59     -25.650  -4.946 -13.413  0.00  0.00           C  
ATOM    830 OE1 LGLU    59     -25.380  -4.957 -14.640  0.00  0.00           O  
ATOM    831 OE2 LGLU    59     -25.103  -4.145 -12.614  0.00  0.00           O  
ATOM    832 C   LGLU    59     -28.861  -7.490 -11.499  0.00  0.00           C  
ATOM    833 O   LGLU    59     -29.024  -8.302 -12.413  0.00  0.00           O  
ATOM    834 N   LILE    60     -28.638  -7.870 -10.234  0.00  0.00           N  
ATOM    835 H   LILE    60     -28.491  -7.149  -9.532  0.00  0.00           H  
ATOM    836 CA  LILE    60     -28.657  -9.273  -9.802  0.00  0.00           C  
ATOM    837 HA  LILE    60     -27.874  -9.809 -10.335  0.00  0.00           H  
ATOM    838 CB  LILE    60     -28.404  -9.397  -8.279  0.00  0.00           C  
ATOM    839 HB  LILE    60     -29.044  -8.671  -7.774  0.00  0.00           H  
ATOM    840 CG2 LILE    60     -28.787 -10.790  -7.740  0.00  0.00           C  
ATOM    841 HG21LILE    60     -28.451 -10.885  -6.710  0.00  0.00           H  
ATOM    842 HG22LILE    60     -29.869 -10.922  -7.749  0.00  0.00           H  
ATOM    843 HG23LILE    60     -28.321 -11.574  -8.337  0.00  0.00           H  
ATOM    844 CG1 LILE    60     -26.949  -9.057  -7.890  0.00  0.00           C  
ATOM    845 HG12LILE    60     -26.666  -8.112  -8.349  0.00  0.00           H  
ATOM    846 HG13LILE    60     -26.907  -8.915  -6.810  0.00  0.00           H  
ATOM    847 CD1 LILE    60     -25.906 -10.116  -8.271  0.00  0.00           C  
ATOM    848 HD11LILE    60     -26.076 -11.035  -7.713  0.00  0.00           H  
ATOM    849 HD12LILE    60     -25.950 -10.322  -9.339  0.00  0.00           H  
ATOM    850 HD13LILE    60     -24.914  -9.743  -8.023  0.00  0.00           H  
ATOM    851 C   LILE    60     -29.989  -9.908 -10.201  0.00  0.00           C  
ATOM    852 O   LILE    60     -29.997 -10.913 -10.909  0.00  0.00           O  
ATOM    853 N   LALA    61     -31.114  -9.298  -9.816  0.00  0.00           N  
ATOM    854 H   LALA    61     -31.043  -8.445  -9.271  0.00  0.00           H  
ATOM    855 CA  LALA    61     -32.443  -9.848 -10.075  0.00  0.00           C  
ATOM    856 HA  LALA    61     -32.470 -10.869  -9.689  0.00  0.00           H  
ATOM    857 CB  LALA    61     -33.458  -9.022  -9.289  0.00  0.00           C  
ATOM    858 HB1 LALA    61     -33.484  -7.996  -9.663  0.00  0.00           H  
ATOM    859 HB2 LALA    61     -34.446  -9.470  -9.391  0.00  0.00           H  
ATOM    860 HB3 LALA    61     -33.190  -9.020  -8.235  0.00  0.00           H  
ATOM    861 C   LALA    61     -32.787  -9.925 -11.575  0.00  0.00           C  
ATOM    862 O   LALA    61     -33.469 -10.862 -11.998  0.00  0.00           O  
ATOM    863 N   LALA    62     -32.238  -9.034 -12.413  0.00  0.00           N  
ATOM    864 H   LALA    62     -31.697  -8.274 -12.017  0.00  0.00           H  
ATOM    865 CA  LALA    62     -32.326  -9.119 -13.877  0.00  0.00           C  
ATOM    866 HA  LALA    62     -33.382  -9.184 -14.143  0.00  0.00           H  
ATOM    867 CB  LALA    62     -31.769  -7.826 -14.488  0.00  0.00           C  
ATOM    868 HB1 LALA    62     -31.900  -7.847 -15.571  0.00  0.00           H  
ATOM    869 HB2 LALA    62     -32.301  -6.965 -14.086  0.00  0.00           H  
ATOM    870 HB3 LALA    62     -30.706  -7.732 -14.266  0.00  0.00           H  
ATOM    871 C   LALA    62     -31.635 -10.369 -14.476  0.00  0.00           C  
ATOM    872 O   LALA    62     -31.741 -10.601 -15.684  0.00  0.00           O  
ATOM    873 N   LALA    63     -30.991 -11.183 -13.628  0.00  0.00           N  
ATOM    874 H   LALA    63     -30.975 -10.894 -12.656  0.00  0.00           H  
ATOM    875 CA  LALA    63     -30.203 -12.380 -13.917  0.00  0.00           C  
ATOM    876 HA  LALA    63     -30.024 -12.835 -12.941  0.00  0.00           H  
ATOM    877 CB  LALA    63     -31.050 -13.402 -14.697  0.00  0.00           C  
ATOM    878 HB1 LALA    63     -32.054 -13.455 -14.276  0.00  0.00           H  
ATOM    879 HB2 LALA    63     -31.123 -13.112 -15.745  0.00  0.00           H  
ATOM    880 HB3 LALA    63     -30.602 -14.390 -14.632  0.00  0.00           H  
ATOM    881 C   LALA    63     -28.789 -12.099 -14.470  0.00  0.00           C  
ATOM    882 O   LALA    63     -28.195 -12.974 -15.104  0.00  0.00           O  
ATOM    883 N   LVAL    64     -28.240 -10.904 -14.212  0.00  0.00           N  
ATOM    884 H   LVAL    64     -28.765 -10.261 -13.628  0.00  0.00           H  
ATOM    885 CA  LVAL    64     -26.884 -10.465 -14.605  0.00  0.00           C  
ATOM    886 HA  LVAL    64     -26.526 -11.100 -15.416  0.00  0.00           H  
ATOM    887 CB  LVAL    64     -26.949  -9.013 -15.136  0.00  0.00           C  
ATOM    888 HB  LVAL    64     -27.374  -8.380 -14.363  0.00  0.00           H  
ATOM    889 CG1 LVAL    64     -25.588  -8.424 -15.525  0.00  0.00           C  
ATOM    890 HG11LVAL    64     -24.963  -8.293 -14.641  0.00  0.00           H  
ATOM    891 HG12LVAL    64     -25.086  -9.068 -16.244  0.00  0.00           H  
ATOM    892 HG13LVAL    64     -25.728  -7.433 -15.960  0.00  0.00           H  
ATOM    893 CG2 LVAL    64     -27.854  -8.924 -16.375  0.00  0.00           C  
ATOM    894 HG21LVAL    64     -28.872  -9.221 -16.123  0.00  0.00           H  
ATOM    895 HG22LVAL    64     -27.887  -7.896 -16.736  0.00  0.00           H  
ATOM    896 HG23LVAL    64     -27.477  -9.575 -17.163  0.00  0.00           H  
ATOM    897 C   LVAL    64     -25.897 -10.616 -13.433  0.00  0.00           C  
ATOM    898 O   LVAL    64     -26.309 -10.624 -12.272  0.00  0.00           O  
ATOM    899 N   LARG    65     -24.592 -10.761 -13.713  0.00  0.00           N  
ATOM    900 H   LARG    65     -24.309 -10.756 -14.687  0.00  0.00           H  
ATOM    901 CA  LARG    65     -23.514 -10.908 -12.712  0.00  0.00           C  
ATOM    902 HA  LARG    65     -23.852 -10.525 -11.748  0.00  0.00           H  
ATOM    903 CB  LARG    65     -23.157 -12.403 -12.548  0.00  0.00           C  
ATOM    904 HB2 LARG    65     -22.788 -12.770 -13.502  0.00  0.00           H  
ATOM    905 HB3 LARG    65     -22.334 -12.502 -11.841  0.00  0.00           H  
ATOM    906 CG  LARG    65     -24.300 -13.336 -12.101  0.00  0.00           C  
ATOM    907 HG2 LARG    65     -25.132 -13.259 -12.801  0.00  0.00           H  
ATOM    908 HG3 LARG    65     -23.933 -14.362 -12.140  0.00  0.00           H  
ATOM    909 CD  LARG    65     -24.801 -13.062 -10.677  0.00  0.00           C  
ATOM    910 HD2 LARG    65     -23.978 -13.226  -9.982  0.00  0.00           H  
ATOM    911 HD3 LARG    65     -25.107 -12.021 -10.584  0.00  0.00           H  
ATOM    912 NE  LARG    65     -25.913 -13.958 -10.309  0.00  0.00           N  
ATOM    913 HE  LARG    65     -25.688 -14.835  -9.850  0.00  0.00           H  
ATOM    914 CZ  LARG    65     -27.208 -13.735 -10.421  0.00  0.00           C  
ATOM    915 NH1 LARG    65     -27.720 -12.646 -10.917  0.00  0.00           N  
ATOM    916 HH11LARG    65     -27.114 -11.912 -11.267  0.00  0.00           H  
ATOM    917 HH12LARG    65     -28.723 -12.494 -10.871  0.00  0.00           H  
ATOM    918 NH2 LARG    65     -28.034 -14.644 -10.018  0.00  0.00           N  
ATOM    919 HH21LARG    65     -27.664 -15.486  -9.595  0.00  0.00           H  
ATOM    920 HH22LARG    65     -29.031 -14.466 -10.055  0.00  0.00           H  
ATOM    921 C   LARG    65     -22.272 -10.093 -13.114  0.00  0.00           C  
ATOM    922 O   LARG    65     -21.964 -10.014 -14.304  0.00  0.00           O  
ATOM    923 N   LLYS    66     -21.522  -9.545 -12.147  0.00  0.00           N  
ATOM    924 H   LLYS    66     -21.800  -9.738 -11.188  0.00  0.00           H  
ATOM    925 CA  LLYS    66     -20.196  -8.905 -12.359  0.00  0.00           C  
ATOM    926 HA  LLYS    66     -19.771  -9.324 -13.271  0.00  0.00           H  
ATOM    927 CB  LLYS    66     -20.274  -7.374 -12.540  0.00  0.00           C  
ATOM    928 HB2 LLYS    66     -20.486  -6.900 -11.585  0.00  0.00           H  
ATOM    929 HB3 LLYS    66     -19.285  -7.028 -12.840  0.00  0.00           H  
ATOM    930 CG  LLYS    66     -21.271  -6.839 -13.573  0.00  0.00           C  
ATOM    931 HG2 LLYS    66     -21.191  -7.402 -14.503  0.00  0.00           H  
ATOM    932 HG3 LLYS    66     -22.285  -6.933 -13.180  0.00  0.00           H  
ATOM    933 CD  LLYS    66     -20.946  -5.362 -13.844  0.00  0.00           C  
ATOM    934 HD2 LLYS    66     -20.831  -4.839 -12.895  0.00  0.00           H  
ATOM    935 HD3 LLYS    66     -20.006  -5.288 -14.390  0.00  0.00           H  
ATOM    936 CE  LLYS    66     -22.062  -4.713 -14.659  0.00  0.00           C  
ATOM    937 HE2 LLYS    66     -22.163  -5.241 -15.607  0.00  0.00           H  
ATOM    938 HE3 LLYS    66     -23.005  -4.821 -14.112  0.00  0.00           H  
ATOM    939 NZ  LLYS    66     -21.808  -3.277 -14.914  0.00  0.00           N  
ATOM    940 HZ1 LLYS    66     -20.987  -3.118 -15.488  0.00  0.00           H  
ATOM    941 HZ2 LLYS    66     -22.617  -2.883 -15.393  0.00  0.00           H  
ATOM    942 HZ3 LLYS    66     -21.711  -2.765 -14.043  0.00  0.00           H  
ATOM    943 C   LLYS    66     -19.230  -9.232 -11.205  0.00  0.00           C  
ATOM    944 O   LLYS    66     -19.702  -9.625 -10.137  0.00  0.00           O  
ATOM    945 N   LPRO    67     -17.898  -9.088 -11.361  0.00  0.00           N  
ATOM    946 CD  LPRO    67     -17.184  -8.686 -12.567  0.00  0.00           C  
ATOM    947 HD2 LPRO    67     -17.007  -7.610 -12.542  0.00  0.00           H  
ATOM    948 HD3 LPRO    67     -17.714  -8.957 -13.480  0.00  0.00           H  
ATOM    949 CG  LPRO    67     -15.851  -9.426 -12.511  0.00  0.00           C  
ATOM    950 HG2 LPRO    67     -15.066  -8.909 -13.060  0.00  0.00           H  
ATOM    951 HG3 LPRO    67     -15.978 -10.446 -12.879  0.00  0.00           H  
ATOM    952 CB  LPRO    67     -15.562  -9.447 -11.016  0.00  0.00           C  
ATOM    953 HB2 LPRO    67     -15.124  -8.494 -10.717  0.00  0.00           H  
ATOM    954 HB3 LPRO    67     -14.910 -10.279 -10.758  0.00  0.00           H  
ATOM    955 CA  LPRO    67     -16.943  -9.617 -10.382  0.00  0.00           C  
ATOM    956 HA  LPRO    67     -17.135 -10.686 -10.275  0.00  0.00           H  
ATOM    957 C   LPRO    67     -16.991  -9.000  -8.976  0.00  0.00           C  
ATOM    958 O   LPRO    67     -16.630  -9.687  -8.029  0.00  0.00           O  
ATOM    959 N   LLEU    68     -17.456  -7.759  -8.800  0.00  0.00           N  
ATOM    960 H   LLEU    68     -17.715  -7.207  -9.611  0.00  0.00           H  
ATOM    961 CA  LLEU    68     -17.662  -7.145  -7.476  0.00  0.00           C  
ATOM    962 HA  LLEU    68     -17.511  -7.899  -6.704  0.00  0.00           H  
ATOM    963 CB  LLEU    68     -16.631  -6.018  -7.236  0.00  0.00           C  
ATOM    964 HB2 LLEU    68     -16.688  -5.318  -8.070  0.00  0.00           H  
ATOM    965 HB3 LLEU    68     -16.906  -5.474  -6.332  0.00  0.00           H  
ATOM    966 CG  LLEU    68     -15.172  -6.475  -7.057  0.00  0.00           C  
ATOM    967 HG  LLEU    68     -14.856  -7.042  -7.932  0.00  0.00           H  
ATOM    968 CD1 LLEU    68     -14.272  -5.245  -6.916  0.00  0.00           C  
ATOM    969 HD11LLEU    68     -14.408  -4.583  -7.769  0.00  0.00           H  
ATOM    970 HD12LLEU    68     -14.519  -4.702  -6.003  0.00  0.00           H  
ATOM    971 HD13LLEU    68     -13.228  -5.555  -6.868  0.00  0.00           H  
ATOM    972 CD2 LLEU    68     -14.970  -7.328  -5.802  0.00  0.00           C  
ATOM    973 HD21LLEU    68     -15.335  -6.797  -4.923  0.00  0.00           H  
ATOM    974 HD22LLEU    68     -15.499  -8.276  -5.898  0.00  0.00           H  
ATOM    975 HD23LLEU    68     -13.910  -7.546  -5.670  0.00  0.00           H  
ATOM    976 C   LLEU    68     -19.112  -6.681  -7.261  0.00  0.00           C  
ATOM    977 O   LLEU    68     -19.359  -5.829  -6.411  0.00  0.00           O  
ATOM    978 N   LLEU    69     -20.078  -7.219  -8.019  0.00  0.00           N  
ATOM    979 H   LLEU    69     -19.829  -7.967  -8.651  0.00  0.00           H  
ATOM    980 CA  LLEU    69     -21.467  -6.745  -8.014  0.00  0.00           C  
ATOM    981 HA  LLEU    69     -21.453  -5.705  -8.330  0.00  0.00           H  
ATOM    982 CB  LLEU    69     -22.285  -7.535  -9.051  0.00  0.00           C  
ATOM    983 HB2 LLEU    69     -21.785  -7.461 -10.009  0.00  0.00           H  
ATOM    984 HB3 LLEU    69     -22.293  -8.586  -8.763  0.00  0.00           H  
ATOM    985 CG  LLEU    69     -23.742  -7.066  -9.233  0.00  0.00           C  
ATOM    986 HG  LLEU    69     -24.307  -7.270  -8.324  0.00  0.00           H  
ATOM    987 CD1 LLEU    69     -23.855  -5.578  -9.568  0.00  0.00           C  
ATOM    988 HD11LLEU    69     -24.891  -5.332  -9.799  0.00  0.00           H  
ATOM    989 HD12LLEU    69     -23.544  -4.968  -8.721  0.00  0.00           H  
ATOM    990 HD13LLEU    69     -23.238  -5.341 -10.434  0.00  0.00           H  
ATOM    991 CD2 LLEU    69     -24.366  -7.838 -10.396  0.00  0.00           C  
ATOM    992 HD21LLEU    69     -24.245  -8.906 -10.232  0.00  0.00           H  
ATOM    993 HD22LLEU    69     -25.431  -7.614 -10.452  0.00  0.00           H  
ATOM    994 HD23LLEU    69     -23.891  -7.559 -11.336  0.00  0.00           H  
ATOM    995 C   LLEU    69     -22.094  -6.792  -6.612  0.00  0.00           C  
ATOM    996 O   LLEU    69     -22.385  -7.874  -6.099  0.00  0.00           O  
ATOM    997 N   LGLY    70     -22.299  -5.608  -6.026  0.00  0.00           N  
ATOM    998 H   LGLY    70     -21.929  -4.789  -6.502  0.00  0.00           H  
ATOM    999 CA  LGLY    70     -22.879  -5.407  -4.696  0.00  0.00           C  
ATOM   1000 HA2 LGLY    70     -23.390  -4.445  -4.685  0.00  0.00           H  
ATOM   1001 HA3 LGLY    70     -23.619  -6.185  -4.511  0.00  0.00           H  
ATOM   1002 C   LGLY    70     -21.889  -5.415  -3.521  0.00  0.00           C  
ATOM   1003 O   LGLY    70     -22.331  -5.283  -2.383  0.00  0.00           O  
ATOM   1004 N   LVAL    71     -20.578  -5.563  -3.754  0.00  0.00           N  
ATOM   1005 H   LVAL    71     -20.262  -5.632  -4.717  0.00  0.00           H  
ATOM   1006 CA  LVAL    71     -19.553  -5.548  -2.690  0.00  0.00           C  
ATOM   1007 HA  LVAL    71     -19.913  -6.166  -1.871  0.00  0.00           H  
ATOM   1008 CB  LVAL    71     -18.219  -6.157  -3.172  0.00  0.00           C  
ATOM   1009 HB  LVAL    71     -17.842  -5.584  -4.019  0.00  0.00           H  
ATOM   1010 CG1 LVAL    71     -17.149  -6.154  -2.068  0.00  0.00           C  
ATOM   1011 HG11LVAL    71     -16.890  -5.131  -1.793  0.00  0.00           H  
ATOM   1012 HG12LVAL    71     -17.512  -6.683  -1.187  0.00  0.00           H  
ATOM   1013 HG13LVAL    71     -16.244  -6.641  -2.429  0.00  0.00           H  
ATOM   1014 CG2 LVAL    71     -18.400  -7.611  -3.617  0.00  0.00           C  
ATOM   1015 HG21LVAL    71     -18.776  -8.209  -2.792  0.00  0.00           H  
ATOM   1016 HG22LVAL    71     -19.100  -7.672  -4.448  0.00  0.00           H  
ATOM   1017 HG23LVAL    71     -17.439  -8.012  -3.937  0.00  0.00           H  
ATOM   1018 C   LVAL    71     -19.314  -4.114  -2.188  0.00  0.00           C  
ATOM   1019 O   LVAL    71     -18.854  -3.290  -2.979  0.00  0.00           O  
ATOM   1020 N   LPRO    72     -19.578  -3.789  -0.907  0.00  0.00           N  
ATOM   1021 CD  LPRO    72     -20.159  -4.648   0.115  0.00  0.00           C  
ATOM   1022 HD2 LPRO    72     -19.564  -5.550   0.246  0.00  0.00           H  
ATOM   1023 HD3 LPRO    72     -21.183  -4.899  -0.159  0.00  0.00           H  
ATOM   1024 CG  LPRO    72     -20.157  -3.842   1.413  0.00  0.00           C  
ATOM   1025 HG2 LPRO    72     -19.247  -4.053   1.977  0.00  0.00           H  
ATOM   1026 HG3 LPRO    72     -21.039  -4.051   2.016  0.00  0.00           H  
ATOM   1027 CB  LPRO    72     -20.139  -2.396   0.924  0.00  0.00           C  
ATOM   1028 HB2 LPRO    72     -19.711  -1.727   1.665  0.00  0.00           H  
ATOM   1029 HB3 LPRO    72     -21.153  -2.084   0.668  0.00  0.00           H  
ATOM   1030 CA  LPRO    72     -19.291  -2.471  -0.345  0.00  0.00           C  
ATOM   1031 HA  LPRO    72     -19.620  -1.698  -1.031  0.00  0.00           H  
ATOM   1032 C   LPRO    72     -17.790  -2.287  -0.055  0.00  0.00           C  
ATOM   1033 O   LPRO    72     -17.111  -3.242   0.318  0.00  0.00           O  
ATOM   1034 N   LMET    73     -17.274  -1.063  -0.184  0.00  0.00           N  
ATOM   1035 H   LMET    73     -17.871  -0.342  -0.581  0.00  0.00           H  
ATOM   1036 CA  LMET    73     -15.877  -0.688   0.082  0.00  0.00           C  
ATOM   1037 HA  LMET    73     -15.537  -1.212   0.976  0.00  0.00           H  
ATOM   1038 CB  LMET    73     -14.991  -1.138  -1.095  0.00  0.00           C  
ATOM   1039 HB2 LMET    73     -13.958  -0.977  -0.808  0.00  0.00           H  
ATOM   1040 HB3 LMET    73     -15.123  -2.208  -1.258  0.00  0.00           H  
ATOM   1041 CG  LMET    73     -15.227  -0.404  -2.423  0.00  0.00           C  
ATOM   1042 HG2 LMET    73     -16.257  -0.576  -2.739  0.00  0.00           H  
ATOM   1043 HG3 LMET    73     -15.092   0.667  -2.275  0.00  0.00           H  
ATOM   1044 SD  LMET    73     -14.123  -0.939  -3.766  0.00  0.00           S  
ATOM   1045 CE  LMET    73     -12.515  -0.367  -3.138  0.00  0.00           C  
ATOM   1046 HE1 LMET    73     -12.288  -0.837  -2.183  0.00  0.00           H  
ATOM   1047 HE2 LMET    73     -11.729  -0.627  -3.847  0.00  0.00           H  
ATOM   1048 HE3 LMET    73     -12.535   0.714  -3.005  0.00  0.00           H  
ATOM   1049 C   LMET    73     -15.719   0.824   0.343  0.00  0.00           C  
ATOM   1050 O   LMET    73     -16.664   1.594   0.174  0.00  0.00           O  
ATOM   1051 N   LTHR    74     -14.518   1.268   0.718  0.00  0.00           N  
ATOM   1052 H   LTHR    74     -13.770   0.595   0.838  0.00  0.00           H  
ATOM   1053 CA  LTHR    74     -14.106   2.690   0.724  0.00  0.00           C  
ATOM   1054 HA  LTHR    74     -14.904   3.305   0.312  0.00  0.00           H  
ATOM   1055 CB  LTHR    74     -13.820   3.206   2.149  0.00  0.00           C  
ATOM   1056 HB  LTHR    74     -13.406   4.213   2.089  0.00  0.00           H  
ATOM   1057 CG2 LTHR    74     -15.089   3.291   2.996  0.00  0.00           C  
ATOM   1058 HG21LTHR    74     -15.764   4.030   2.568  0.00  0.00           H  
ATOM   1059 HG22LTHR    74     -15.591   2.327   3.028  0.00  0.00           H  
ATOM   1060 HG23LTHR    74     -14.827   3.591   4.009  0.00  0.00           H  
ATOM   1061 OG1 LTHR    74     -12.896   2.398   2.837  0.00  0.00           O  
ATOM   1062 HG1 LTHR    74     -11.992   2.642   2.531  0.00  0.00           H  
ATOM   1063 C   LTHR    74     -12.892   2.893  -0.186  0.00  0.00           C  
ATOM   1064 O   LTHR    74     -12.362   1.929  -0.743  0.00  0.00           O  
ATOM   1065 N   LILE    75     -12.460   4.145  -0.364  0.00  0.00           N  
ATOM   1066 H   LILE    75     -12.961   4.905   0.075  0.00  0.00           H  
ATOM   1067 CA  LILE    75     -11.150   4.454  -0.953  0.00  0.00           C  
ATOM   1068 HA  LILE    75     -10.559   3.542  -0.916  0.00  0.00           H  
ATOM   1069 CB  LILE    75     -11.282   4.835  -2.443  0.00  0.00           C  
ATOM   1070 HB  LILE    75     -12.013   4.161  -2.884  0.00  0.00           H  
ATOM   1071 CG2 LILE    75     -11.784   6.277  -2.642  0.00  0.00           C  
ATOM   1072 HG21LILE    75     -12.042   6.442  -3.687  0.00  0.00           H  
ATOM   1073 HG22LILE    75     -12.669   6.444  -2.029  0.00  0.00           H  
ATOM   1074 HG23LILE    75     -11.013   6.993  -2.352  0.00  0.00           H  
ATOM   1075 CG1 LILE    75      -9.941   4.598  -3.170  0.00  0.00           C  
ATOM   1076 HG12LILE    75      -9.224   5.358  -2.867  0.00  0.00           H  
ATOM   1077 HG13LILE    75      -9.546   3.626  -2.873  0.00  0.00           H  
ATOM   1078 CD1 LILE    75     -10.060   4.598  -4.698  0.00  0.00           C  
ATOM   1079 HD11LILE    75      -9.086   4.373  -5.134  0.00  0.00           H  
ATOM   1080 HD12LILE    75     -10.777   3.840  -5.016  0.00  0.00           H  
ATOM   1081 HD13LILE    75     -10.380   5.576  -5.051  0.00  0.00           H  
ATOM   1082 C   LILE    75     -10.391   5.496  -0.126  0.00  0.00           C  
ATOM   1083 O   LILE    75     -10.987   6.417   0.432  0.00  0.00           O  
ATOM   1084 N   LLYN    76      -9.070   5.392  -0.077  0.00  0.00           N  
ATOM   1085 H   LLYN    76      -8.660   4.521  -0.402  0.00  0.00           H  
ATOM   1086 CA  LLYN    76      -8.181   6.390   0.516  0.00  0.00           C  
ATOM   1087 HA  LLYN    76      -8.312   6.382   1.597  0.00  0.00           H  
ATOM   1088 CB  HLYN    76      -6.764   5.926   0.190  0.00  0.00           C  
ATOM   1089 HB2 HLYN    76      -6.657   4.917   0.599  0.00  0.00           H  
ATOM   1090 HB3 HLYN    76      -6.687   5.802  -0.895  0.00  0.00           H  
ATOM   1091 CG  HLYN    76      -5.634   6.821   0.690  0.00  0.00           C  
ATOM   1092 HG2 HLYN    76      -5.732   7.863   0.343  0.00  0.00           H  
ATOM   1093 HG3 HLYN    76      -5.615   6.846   1.787  0.00  0.00           H  
ATOM   1094 CD  HLYN    76      -4.307   6.271   0.179  0.00  0.00           C  
ATOM   1095 HD2 HLYN    76      -4.186   5.250   0.560  0.00  0.00           H  
ATOM   1096 HD3 HLYN    76      -4.331   6.194  -0.915  0.00  0.00           H  
ATOM   1097 CE  HLYN    76      -3.117   7.110   0.605  0.00  0.00           C  
ATOM   1098 HE2 HLYN    76      -3.089   8.063   0.068  0.00  0.00           H  
ATOM   1099 HE3 HLYN    76      -3.125   7.296   1.681  0.00  0.00           H  
ATOM   1100 NZ  HLYN    76      -1.846   6.376   0.298  0.00  0.00           N  
ATOM   1101 HZ2 HLYN    76      -1.666   6.343  -0.722  0.00  0.00           H  
ATOM   1102 HZ3 HLYN    76      -1.910   5.417   0.697  0.00  0.00           H  
ATOM   1103 C   LLYN    76      -8.448   7.828   0.011  0.00  0.00           C  
ATOM   1104 O   LLYN    76      -8.624   8.050  -1.188  0.00  0.00           O  
ATOM   1105 N   LGLU    77      -8.450   8.821   0.914  0.00  0.00           N  
ATOM   1106 H   LGLU    77      -8.326   8.571   1.893  0.00  0.00           H  
ATOM   1107 CA  LGLU    77      -8.977  10.173   0.629  0.00  0.00           C  
ATOM   1108 HA  LGLU    77     -10.013  10.037   0.353  0.00  0.00           H  
ATOM   1109 CB  LGLU    77      -8.973  11.041   1.900  0.00  0.00           C  
ATOM   1110 HB2 LGLU    77      -9.327  10.424   2.726  0.00  0.00           H  
ATOM   1111 HB3 LGLU    77      -7.955  11.348   2.128  0.00  0.00           H  
ATOM   1112 CG  LGLU    77      -9.917  12.263   1.825  0.00  0.00           C  
ATOM   1113 HG2 LGLU    77     -10.704  12.074   1.091  0.00  0.00           H  
ATOM   1114 HG3 LGLU    77     -10.414  12.345   2.794  0.00  0.00           H  
ATOM   1115 CD  LGLU    77      -9.256  13.623   1.530  0.00  0.00           C  
ATOM   1116 OE1 LGLU    77      -8.090  13.703   1.091  0.00  0.00           O  
ATOM   1117 OE2 LGLU    77      -9.915  14.663   1.779  0.00  0.00           O  
ATOM   1118 C   LGLU    77      -8.308  10.918  -0.539  0.00  0.00           C  
ATOM   1119 O   LGLU    77      -8.959  11.726  -1.200  0.00  0.00           O  
ATOM   1120 N   LSER    78      -7.049  10.610  -0.852  0.00  0.00           N  
ATOM   1121 H   LSER    78      -6.574   9.900  -0.311  0.00  0.00           H  
ATOM   1122 CA  LSER    78      -6.312  11.220  -1.962  0.00  0.00           C  
ATOM   1123 HA  LSER    78      -6.429  12.298  -1.869  0.00  0.00           H  
ATOM   1124 CB  LSER    78      -4.818  10.909  -1.812  0.00  0.00           C  
ATOM   1125 HB2 LSER    78      -4.293  11.145  -2.737  0.00  0.00           H  
ATOM   1126 HB3 LSER    78      -4.424  11.560  -1.031  0.00  0.00           H  
ATOM   1127 OG  LSER    78      -4.568   9.563  -1.431  0.00  0.00           O  
ATOM   1128 HG  LSER    78      -4.504   8.990  -2.218  0.00  0.00           H  
ATOM   1129 C   LSER    78      -6.831  10.862  -3.364  0.00  0.00           C  
ATOM   1130 O   LSER    78      -6.582  11.627  -4.298  0.00  0.00           O  
ATOM   1131 N   LPHE    79      -7.578   9.763  -3.532  0.00  0.00           N  
ATOM   1132 H   LPHE    79      -7.821   9.219  -2.711  0.00  0.00           H  
ATOM   1133 CA  LPHE    79      -8.279   9.454  -4.787  0.00  0.00           C  
ATOM   1134 HA  LPHE    79      -7.634   9.706  -5.628  0.00  0.00           H  
ATOM   1135 CB  LPHE    79      -8.611   7.961  -4.867  0.00  0.00           C  
ATOM   1136 HB2 LPHE    79      -9.169   7.674  -3.974  0.00  0.00           H  
ATOM   1137 HB3 LPHE    79      -9.271   7.798  -5.721  0.00  0.00           H  
ATOM   1138 CG  LPHE    79      -7.417   7.047  -5.027  0.00  0.00           C  
ATOM   1139 CD1 LPHE    79      -6.847   6.422  -3.905  0.00  0.00           C  
ATOM   1140 HD1 LPHE    79      -7.250   6.617  -2.922  0.00  0.00           H  
ATOM   1141 CE1 LPHE    79      -5.789   5.512  -4.068  0.00  0.00           C  
ATOM   1142 HE1 LPHE    79      -5.382   5.000  -3.207  0.00  0.00           H  
ATOM   1143 CZ  LPHE    79      -5.288   5.242  -5.352  0.00  0.00           C  
ATOM   1144 HZ  LPHE    79      -4.489   4.530  -5.475  0.00  0.00           H  
ATOM   1145 CE2 LPHE    79      -5.849   5.873  -6.475  0.00  0.00           C  
ATOM   1146 HE2 LPHE    79      -5.486   5.648  -7.468  0.00  0.00           H  
ATOM   1147 CD2 LPHE    79      -6.914   6.774  -6.312  0.00  0.00           C  
ATOM   1148 HD2 LPHE    79      -7.361   7.242  -7.178  0.00  0.00           H  
ATOM   1149 C   LPHE    79      -9.584  10.247  -4.929  0.00  0.00           C  
ATOM   1150 O   LPHE    79     -10.343  10.377  -3.971  0.00  0.00           O  
ATOM   1151 N   LASP    80      -9.895  10.717  -6.136  0.00  0.00           N  
ATOM   1152 H   LASP    80      -9.217  10.613  -6.884  0.00  0.00           H  
ATOM   1153 CA  LASP    80     -11.163  11.390  -6.433  0.00  0.00           C  
ATOM   1154 HA  LASP    80     -11.364  12.090  -5.624  0.00  0.00           H  
ATOM   1155 CB  LASP    80     -11.048  12.218  -7.716  0.00  0.00           C  
ATOM   1156 HB2 LASP    80     -10.762  11.560  -8.539  0.00  0.00           H  
ATOM   1157 HB3 LASP    80     -12.029  12.633  -7.943  0.00  0.00           H  
ATOM   1158 CG  LASP    80     -10.056  13.377  -7.620  0.00  0.00           C  
ATOM   1159 OD1 LASP    80     -10.010  14.086  -6.585  0.00  0.00           O  
ATOM   1160 OD2 LASP    80      -9.322  13.589  -8.609  0.00  0.00           O  
ATOM   1161 C   LASP    80     -12.365  10.431  -6.537  0.00  0.00           C  
ATOM   1162 O   LASP    80     -12.433   9.577  -7.425  0.00  0.00           O  
ATOM   1163 N   LILE    81     -13.361  10.658  -5.678  0.00  0.00           N  
ATOM   1164 H   LILE    81     -13.185  11.364  -4.971  0.00  0.00           H  
ATOM   1165 CA  LILE    81     -14.772  10.318  -5.894  0.00  0.00           C  
ATOM   1166 HA  LILE    81     -14.877   9.733  -6.809  0.00  0.00           H  
ATOM   1167 CB  LILE    81     -15.343   9.492  -4.715  0.00  0.00           C  
ATOM   1168 HB  LILE    81     -15.150  10.040  -3.793  0.00  0.00           H  
ATOM   1169 CG2 LILE    81     -16.867   9.314  -4.863  0.00  0.00           C  
ATOM   1170 HG21LILE    81     -17.371  10.275  -4.941  0.00  0.00           H  
ATOM   1171 HG22LILE    81     -17.084   8.720  -5.751  0.00  0.00           H  
ATOM   1172 HG23LILE    81     -17.287   8.814  -3.989  0.00  0.00           H  
ATOM   1173 CG1 LILE    81     -14.641   8.118  -4.622  0.00  0.00           C  
ATOM   1174 HG12LILE    81     -14.746   7.603  -5.575  0.00  0.00           H  
ATOM   1175 HG13LILE    81     -13.577   8.278  -4.440  0.00  0.00           H  
ATOM   1176 CD1 LILE    81     -15.173   7.189  -3.523  0.00  0.00           C  
ATOM   1177 HD11LILE    81     -14.556   6.292  -3.479  0.00  0.00           H  
ATOM   1178 HD12LILE    81     -15.145   7.694  -2.558  0.00  0.00           H  
ATOM   1179 HD13LILE    81     -16.193   6.878  -3.744  0.00  0.00           H  
ATOM   1180 C   LILE    81     -15.522  11.645  -6.078  0.00  0.00           C  
ATOM   1181 O   LILE    81     -15.550  12.483  -5.171  0.00  0.00           O  
ATOM   1182 N   LALA    82     -16.129  11.853  -7.244  0.00  0.00           N  
ATOM   1183 H   LALA    82     -16.112  11.110  -7.939  0.00  0.00           H  
ATOM   1184 CA  LALA    82     -16.835  13.086  -7.572  0.00  0.00           C  
ATOM   1185 HA  LALA    82     -16.109  13.896  -7.558  0.00  0.00           H  
ATOM   1186 CB  LALA    82     -17.390  12.980  -8.993  0.00  0.00           C  
ATOM   1187 HB1 LALA    82     -17.930  13.891  -9.253  0.00  0.00           H  
ATOM   1188 HB2 LALA    82     -16.572  12.837  -9.692  0.00  0.00           H  
ATOM   1189 HB3 LALA    82     -18.058  12.125  -9.065  0.00  0.00           H  
ATOM   1190 C   LALA    82     -17.937  13.408  -6.546  0.00  0.00           C  
ATOM   1191 O   LALA    82     -18.680  12.527  -6.109  0.00  0.00           O  
ATOM   1192 N   LGLY    83     -18.049  14.678  -6.154  0.00  0.00           N  
ATOM   1193 H   LGLY    83     -17.397  15.352  -6.547  0.00  0.00           H  
ATOM   1194 CA  LGLY    83     -18.993  15.145  -5.134  0.00  0.00           C  
ATOM   1195 HA2 LGLY    83     -19.176  16.206  -5.296  0.00  0.00           H  
ATOM   1196 HA3 LGLY    83     -19.937  14.612  -5.247  0.00  0.00           H  
ATOM   1197 C   LGLY    83     -18.536  14.975  -3.678  0.00  0.00           C  
ATOM   1198 O   LGLY    83     -19.220  15.495  -2.796  0.00  0.00           O  
ATOM   1199 N   LLEU    84     -17.391  14.323  -3.429  0.00  0.00           N  
ATOM   1200 H   LLEU    84     -16.890  13.919  -4.212  0.00  0.00           H  
ATOM   1201 CA  LLEU    84     -16.726  14.243  -2.120  0.00  0.00           C  
ATOM   1202 HA  LLEU    84     -17.389  14.671  -1.371  0.00  0.00           H  
ATOM   1203 CB  LLEU    84     -16.457  12.771  -1.754  0.00  0.00           C  
ATOM   1204 HB2 LLEU    84     -15.755  12.363  -2.482  0.00  0.00           H  
ATOM   1205 HB3 LLEU    84     -15.973  12.738  -0.778  0.00  0.00           H  
ATOM   1206 CG  LLEU    84     -17.691  11.857  -1.710  0.00  0.00           C  
ATOM   1207 HG  LLEU    84     -18.128  11.802  -2.705  0.00  0.00           H  
ATOM   1208 CD1 LLEU    84     -17.252  10.454  -1.297  0.00  0.00           C  
ATOM   1209 HD11LLEU    84     -16.947  10.444  -0.253  0.00  0.00           H  
ATOM   1210 HD12LLEU    84     -18.086   9.773  -1.434  0.00  0.00           H  
ATOM   1211 HD13LLEU    84     -16.437  10.110  -1.927  0.00  0.00           H  
ATOM   1212 CD2 LLEU    84     -18.748  12.342  -0.718  0.00  0.00           C  
ATOM   1213 HD21LLEU    84     -18.319  12.464   0.275  0.00  0.00           H  
ATOM   1214 HD22LLEU    84     -19.179  13.285  -1.051  0.00  0.00           H  
ATOM   1215 HD23LLEU    84     -19.561  11.616  -0.659  0.00  0.00           H  
ATOM   1216 C   LLEU    84     -15.402  15.038  -2.097  0.00  0.00           C  
ATOM   1217 O   LLEU    84     -14.814  15.261  -3.164  0.00  0.00           O  
ATOM   1218 N   LPRO    85     -14.888  15.438  -0.915  0.00  0.00           N  
ATOM   1219 CD  LPRO    85     -15.492  15.326   0.405  0.00  0.00           C  
ATOM   1220 HD2 LPRO    85     -15.175  14.392   0.866  0.00  0.00           H  
ATOM   1221 HD3 LPRO    85     -16.577  15.384   0.381  0.00  0.00           H  
ATOM   1222 CG  LPRO    85     -14.929  16.497   1.203  0.00  0.00           C  
ATOM   1223 HG2 LPRO    85     -14.952  16.305   2.276  0.00  0.00           H  
ATOM   1224 HG3 LPRO    85     -15.477  17.408   0.959  0.00  0.00           H  
ATOM   1225 CB  LPRO    85     -13.502  16.590   0.672  0.00  0.00           C  
ATOM   1226 HB2 LPRO    85     -12.873  15.886   1.217  0.00  0.00           H  
ATOM   1227 HB3 LPRO    85     -13.104  17.602   0.761  0.00  0.00           H  
ATOM   1228 CA  LPRO    85     -13.621  16.156  -0.795  0.00  0.00           C  
ATOM   1229 HA  LPRO    85     -13.664  17.052  -1.408  0.00  0.00           H  
ATOM   1230 C   LPRO    85     -12.409  15.314  -1.209  0.00  0.00           C  
ATOM   1231 O   LPRO    85     -12.328  14.120  -0.906  0.00  0.00           O  
ATOM   1232 N   LTHR    86     -11.431  15.971  -1.828  0.00  0.00           N  
ATOM   1233 H   LTHR    86     -11.610  16.936  -2.098  0.00  0.00           H  
ATOM   1234 CA  LTHR    86     -10.064  15.467  -2.011  0.00  0.00           C  
ATOM   1235 HA  LTHR    86      -9.932  14.542  -1.448  0.00  0.00           H  
ATOM   1236 CB  LTHR    86      -9.747  15.170  -3.485  0.00  0.00           C  
ATOM   1237 HB  LTHR    86      -9.751  16.097  -4.061  0.00  0.00           H  
ATOM   1238 CG2 LTHR    86      -8.389  14.489  -3.624  0.00  0.00           C  
ATOM   1239 HG21LTHR    86      -8.269  14.158  -4.647  0.00  0.00           H  
ATOM   1240 HG22LTHR    86      -7.586  15.186  -3.390  0.00  0.00           H  
ATOM   1241 HG23LTHR    86      -8.333  13.624  -2.965  0.00  0.00           H  
ATOM   1242 OG1 LTHR    86     -10.691  14.297  -4.056  0.00  0.00           O  
ATOM   1243 HG1 LTHR    86     -10.415  14.187  -4.999  0.00  0.00           H  
ATOM   1244 C   LTHR    86      -9.103  16.501  -1.433  0.00  0.00           C  
ATOM   1245 O   LTHR    86      -8.505  17.295  -2.160  0.00  0.00           O  
ATOM   1246 N   LSER    87      -9.018  16.561  -0.106  0.00  0.00           N  
ATOM   1247 H   LSER    87      -9.507  15.854   0.441  0.00  0.00           H  
ATOM   1248 CA  LSER    87      -8.230  17.565   0.617  0.00  0.00           C  
ATOM   1249 HA  LSER    87      -8.267  18.497   0.055  0.00  0.00           H  
ATOM   1250 CB  LSER    87      -8.870  17.827   1.986  0.00  0.00           C  
ATOM   1251 HB2 LSER    87      -8.384  18.686   2.445  0.00  0.00           H  
ATOM   1252 HB3 LSER    87      -9.928  18.061   1.857  0.00  0.00           H  
ATOM   1253 OG  LSER    87      -8.730  16.711   2.847  0.00  0.00           O  
ATOM   1254 HG  LSER    87      -9.223  15.953   2.445  0.00  0.00           H  
ATOM   1255 C   LSER    87      -6.754  17.179   0.782  0.00  0.00           C  
ATOM   1256 O   LSER    87      -5.918  18.047   1.039  0.00  0.00           O  
ATOM   1257 N   LTRP    88      -6.422  15.885   0.676  0.00  0.00           N  
ATOM   1258 H   LTRP    88      -7.188  15.226   0.536  0.00  0.00           H  
ATOM   1259 CA  LTRP    88      -5.169  15.283   1.160  0.00  0.00           C  
ATOM   1260 HA  LTRP    88      -5.318  14.202   1.120  0.00  0.00           H  
ATOM   1261 CB  LTRP    88      -3.967  15.594   0.240  0.00  0.00           C  
ATOM   1262 HB2 LTRP    88      -3.886  16.672   0.104  0.00  0.00           H  
ATOM   1263 HB3 LTRP    88      -3.061  15.270   0.751  0.00  0.00           H  
ATOM   1264 CG  LTRP    88      -3.922  14.948  -1.117  0.00  0.00           C  
ATOM   1265 CD1 LTRP    88      -4.973  14.568  -1.882  0.00  0.00           C  
ATOM   1266 HD1 LTRP    88      -6.015  14.681  -1.609  0.00  0.00           H  
ATOM   1267 NE1 LTRP    88      -4.517  14.003  -3.060  0.00  0.00           N  
ATOM   1268 HE1 LTRP    88      -5.123  13.673  -3.806  0.00  0.00           H  
ATOM   1269 CE2 LTRP    88      -3.141  13.974  -3.106  0.00  0.00           C  
ATOM   1270 CZ2 LTRP    88      -2.225  13.481  -4.045  0.00  0.00           C  
ATOM   1271 HZ2 LTRP    88      -2.576  12.996  -4.945  0.00  0.00           H  
ATOM   1272 CH2 LTRP    88      -0.850  13.640  -3.807  0.00  0.00           C  
ATOM   1273 HH2 LTRP    88      -0.128  13.274  -4.523  0.00  0.00           H  
ATOM   1274 CZ3 LTRP    88      -0.410  14.292  -2.641  0.00  0.00           C  
ATOM   1275 HZ3 LTRP    88       0.652  14.422  -2.474  0.00  0.00           H  
ATOM   1276 CE3 LTRP    88      -1.340  14.773  -1.699  0.00  0.00           C  
ATOM   1277 HE3 LTRP    88      -0.988  15.272  -0.812  0.00  0.00           H  
ATOM   1278 CD2 LTRP    88      -2.731  14.615  -1.900  0.00  0.00           C  
ATOM   1279 C   LTRP    88      -4.924  15.585   2.656  0.00  0.00           C  
ATOM   1280 O   LTRP    88      -3.785  15.734   3.098  0.00  0.00           O  
ATOM   1281 N   LGLY    89      -6.002  15.722   3.436  0.00  0.00           N  
ATOM   1282 H   LGLY    89      -6.910  15.624   2.993  0.00  0.00           H  
ATOM   1283 CA  LGLY    89      -6.001  16.034   4.869  0.00  0.00           C  
ATOM   1284 HA2 LGLY    89      -6.968  15.750   5.287  0.00  0.00           H  
ATOM   1285 HA3 LGLY    89      -5.232  15.436   5.357  0.00  0.00           H  
ATOM   1286 C   LGLY    89      -5.756  17.509   5.220  0.00  0.00           C  
ATOM   1287 O   LGLY    89      -5.867  17.882   6.387  0.00  0.00           O  
ATOM   1288 N   LPHE    90      -5.425  18.368   4.253  0.00  0.00           N  
ATOM   1289 H   LPHE    90      -5.406  18.040   3.297  0.00  0.00           H  
ATOM   1290 CA  LPHE    90      -5.239  19.799   4.499  0.00  0.00           C  
ATOM   1291 HA  LPHE    90      -4.580  19.941   5.357  0.00  0.00           H  
ATOM   1292 CB  LPHE    90      -4.600  20.466   3.277  0.00  0.00           C  
ATOM   1293 HB2 LPHE    90      -5.217  20.231   2.417  0.00  0.00           H  
ATOM   1294 HB3 LPHE    90      -4.652  21.545   3.414  0.00  0.00           H  
ATOM   1295 CG  LPHE    90      -3.159  20.106   2.964  0.00  0.00           C  
ATOM   1296 CD1 LPHE    90      -2.117  20.890   3.490  0.00  0.00           C  
ATOM   1297 HD1 LPHE    90      -2.353  21.713   4.147  0.00  0.00           H  
ATOM   1298 CE1 LPHE    90      -0.780  20.627   3.142  0.00  0.00           C  
ATOM   1299 HE1 LPHE    90       0.014  21.232   3.555  0.00  0.00           H  
ATOM   1300 CZ  LPHE    90      -0.482  19.600   2.229  0.00  0.00           C  
ATOM   1301 HZ  LPHE    90       0.541  19.416   1.927  0.00  0.00           H  
ATOM   1302 CE2 LPHE    90      -1.521  18.825   1.687  0.00  0.00           C  
ATOM   1303 HE2 LPHE    90      -1.300  18.061   0.958  0.00  0.00           H  
ATOM   1304 CD2 LPHE    90      -2.850  19.060   2.074  0.00  0.00           C  
ATOM   1305 HD2 LPHE    90      -3.635  18.452   1.661  0.00  0.00           H  
ATOM   1306 C   LPHE    90      -6.583  20.479   4.798  0.00  0.00           C  
ATOM   1307 O   LPHE    90      -7.500  20.434   3.979  0.00  0.00           O  
ATOM   1308 N   LALA    91      -6.675  21.202   5.914  0.00  0.00           N  
ATOM   1309 H   LALA    91      -5.852  21.312   6.492  0.00  0.00           H  
ATOM   1310 CA  LALA    91      -7.803  22.094   6.180  0.00  0.00           C  
ATOM   1311 HA  LALA    91      -8.731  21.553   5.988  0.00  0.00           H  
ATOM   1312 CB  LALA    91      -7.781  22.462   7.666  0.00  0.00           C  
ATOM   1313 HB1 LALA    91      -6.858  22.979   7.916  0.00  0.00           H  
ATOM   1314 HB2 LALA    91      -8.628  23.107   7.896  0.00  0.00           H  
ATOM   1315 HB3 LALA    91      -7.865  21.558   8.269  0.00  0.00           H  
ATOM   1316 C   LALA    91      -7.787  23.318   5.233  0.00  0.00           C  
ATOM   1317 O   LALA    91      -8.839  23.854   4.900  0.00  0.00           O  
ATOM   1318 N   LGLU    92      -6.624  23.680   4.675  0.00  0.00           N  
ATOM   1319 H   LGLU    92      -5.779  23.284   5.070  0.00  0.00           H  
ATOM   1320 CA  LGLU    92      -6.491  24.595   3.522  0.00  0.00           C  
ATOM   1321 HA  LGLU    92      -6.922  25.564   3.782  0.00  0.00           H  
ATOM   1322 CB  LGLU    92      -4.993  24.783   3.209  0.00  0.00           C  
ATOM   1323 HB2 LGLU    92      -4.498  23.814   3.267  0.00  0.00           H  
ATOM   1324 HB3 LGLU    92      -4.870  25.140   2.186  0.00  0.00           H  
ATOM   1325 CG  LGLU    92      -4.286  25.753   4.168  0.00  0.00           C  
ATOM   1326 HG2 LGLU    92      -4.742  25.707   5.159  0.00  0.00           H  
ATOM   1327 HG3 LGLU    92      -3.248  25.435   4.271  0.00  0.00           H  
ATOM   1328 CD  LGLU    92      -4.294  27.188   3.629  0.00  0.00           C  
ATOM   1329 OE1 LGLU    92      -3.672  27.453   2.574  0.00  0.00           O  
ATOM   1330 OE2 LGLU    92      -4.926  28.079   4.232  0.00  0.00           O  
ATOM   1331 C   LGLU    92      -7.214  24.109   2.242  0.00  0.00           C  
ATOM   1332 O   LGLU    92      -7.431  24.904   1.324  0.00  0.00           O  
ATOM   1333 N   LHID    93      -7.592  22.826   2.166  0.00  0.00           N  
ATOM   1334 H   LHID    93      -7.402  22.230   2.963  0.00  0.00           H  
ATOM   1335 CA  LHID    93      -8.258  22.186   1.023  0.00  0.00           C  
ATOM   1336 HA  LHID    93      -8.440  22.931   0.251  0.00  0.00           H  
ATOM   1337 CB  LHID    93      -7.339  21.107   0.426  0.00  0.00           C  
ATOM   1338 HB2 LHID    93      -7.245  20.313   1.163  0.00  0.00           H  
ATOM   1339 HB3 LHID    93      -7.824  20.690  -0.457  0.00  0.00           H  
ATOM   1340 CG  LHID    93      -5.949  21.510   0.003  0.00  0.00           C  
ATOM   1341 ND1 LHID    93      -4.892  20.641  -0.107  0.00  0.00           N  
ATOM   1342 HD1 LHID    93      -4.914  19.668   0.185  0.00  0.00           H  
ATOM   1343 CE1 LHID    93      -3.846  21.304  -0.623  0.00  0.00           C  
ATOM   1344 HE1 LHID    93      -2.871  20.871  -0.811  0.00  0.00           H  
ATOM   1345 NE2 LHID    93      -4.192  22.575  -0.898  0.00  0.00           N  
ATOM   1346 CD2 LHID    93      -5.530  22.712  -0.495  0.00  0.00           C  
ATOM   1347 HD2 LHID    93      -6.142  23.597  -0.589  0.00  0.00           H  
ATOM   1348 C   LHID    93      -9.632  21.571   1.381  0.00  0.00           C  
ATOM   1349 O   LHID    93     -10.133  20.721   0.644  0.00  0.00           O  
ATOM   1350 N   LALA    94     -10.247  21.931   2.515  0.00  0.00           N  
ATOM   1351 H   LALA    94      -9.819  22.627   3.111  0.00  0.00           H  
ATOM   1352 CA  LALA    94     -11.442  21.234   3.006  0.00  0.00           C  
ATOM   1353 HA  LALA    94     -11.206  20.170   3.059  0.00  0.00           H  
ATOM   1354 CB  LALA    94     -11.739  21.708   4.431  0.00  0.00           C  
ATOM   1355 HB1 LALA    94     -10.855  21.593   5.057  0.00  0.00           H  
ATOM   1356 HB2 LALA    94     -12.050  22.751   4.418  0.00  0.00           H  
ATOM   1357 HB3 LALA    94     -12.543  21.104   4.856  0.00  0.00           H  
ATOM   1358 C   LALA    94     -12.691  21.369   2.103  0.00  0.00           C  
ATOM   1359 O   LALA    94     -13.568  20.505   2.162  0.00  0.00           O  
ATOM   1360 N   LASP    95     -12.778  22.407   1.257  0.00  0.00           N  
ATOM   1361 H   LASP    95     -11.988  23.040   1.217  0.00  0.00           H  
ATOM   1362 CA  LASP    95     -13.858  22.604   0.266  0.00  0.00           C  
ATOM   1363 HA  LASP    95     -14.644  21.883   0.487  0.00  0.00           H  
ATOM   1364 CB  LASP    95     -14.530  23.982   0.428  0.00  0.00           C  
ATOM   1365 HB2 LASP    95     -15.319  24.081  -0.316  0.00  0.00           H  
ATOM   1366 HB3 LASP    95     -15.017  23.998   1.403  0.00  0.00           H  
ATOM   1367 CG  LASP    95     -13.614  25.204   0.316  0.00  0.00           C  
ATOM   1368 OD1 LASP    95     -12.910  25.391  -0.697  0.00  0.00           O  
ATOM   1369 OD2 LASP    95     -13.633  26.060   1.225  0.00  0.00           O  
ATOM   1370 C   LASP    95     -13.447  22.267  -1.186  0.00  0.00           C  
ATOM   1371 O   LASP    95     -14.198  22.521  -2.130  0.00  0.00           O  
ATOM   1372 N   LHID    96     -12.285  21.628  -1.368  0.00  0.00           N  
ATOM   1373 H   LHID    96     -11.706  21.451  -0.556  0.00  0.00           H  
ATOM   1374 CA  LHID    96     -11.843  21.062  -2.642  0.00  0.00           C  
ATOM   1375 HA  LHID    96     -12.102  21.765  -3.437  0.00  0.00           H  
ATOM   1376 CB  LHID    96     -10.313  20.935  -2.621  0.00  0.00           C  
ATOM   1377 HB2 LHID    96      -9.872  21.907  -2.397  0.00  0.00           H  
ATOM   1378 HB3 LHID    96     -10.023  20.238  -1.836  0.00  0.00           H  
ATOM   1379 CG  LHID    96      -9.746  20.435  -3.919  0.00  0.00           C  
ATOM   1380 ND1 LHID    96      -9.262  19.172  -4.151  0.00  0.00           N  
ATOM   1381 HD1 LHID    96      -9.173  18.435  -3.454  0.00  0.00           H  
ATOM   1382 CE1 LHID    96      -8.898  19.092  -5.437  0.00  0.00           C  
ATOM   1383 HE1 LHID    96      -8.475  18.213  -5.906  0.00  0.00           H  
ATOM   1384 NE2 LHID    96      -9.118  20.262  -6.057  0.00  0.00           N  
ATOM   1385 CD2 LHID    96      -9.674  21.120  -5.100  0.00  0.00           C  
ATOM   1386 HD2 LHID    96     -10.010  22.136  -5.264  0.00  0.00           H  
ATOM   1387 C   LHID    96     -12.574  19.736  -2.944  0.00  0.00           C  
ATOM   1388 O   LHID    96     -12.041  18.637  -2.760  0.00  0.00           O  
ATOM   1389 N   LILE    97     -13.840  19.840  -3.358  0.00  0.00           N  
ATOM   1390 H   LILE    97     -14.231  20.774  -3.411  0.00  0.00           H  
ATOM   1391 CA  LILE    97     -14.692  18.703  -3.739  0.00  0.00           C  
ATOM   1392 HA  LILE    97     -14.420  17.844  -3.133  0.00  0.00           H  
ATOM   1393 CB  LILE    97     -16.184  19.009  -3.447  0.00  0.00           C  
ATOM   1394 HB  LILE    97     -16.403  20.039  -3.734  0.00  0.00           H  
ATOM   1395 CG2 LILE    97     -17.118  18.089  -4.253  0.00  0.00           C  
ATOM   1396 HG21LILE    97     -18.149  18.226  -3.929  0.00  0.00           H  
ATOM   1397 HG22LILE    97     -17.063  18.335  -5.314  0.00  0.00           H  
ATOM   1398 HG23LILE    97     -16.828  17.052  -4.102  0.00  0.00           H  
ATOM   1399 CG1 LILE    97     -16.542  18.815  -1.953  0.00  0.00           C  
ATOM   1400 HG12LILE    97     -17.607  19.012  -1.823  0.00  0.00           H  
ATOM   1401 HG13LILE    97     -16.361  17.780  -1.667  0.00  0.00           H  
ATOM   1402 CD1 LILE    97     -15.795  19.730  -0.976  0.00  0.00           C  
ATOM   1403 HD11LILE    97     -15.947  20.768  -1.265  0.00  0.00           H  
ATOM   1404 HD12LILE    97     -16.179  19.591   0.030  0.00  0.00           H  
ATOM   1405 HD13LILE    97     -14.734  19.488  -0.952  0.00  0.00           H  
ATOM   1406 C   LILE    97     -14.411  18.306  -5.194  0.00  0.00           C  
ATOM   1407 O   LILE    97     -14.320  19.161  -6.076  0.00  0.00           O  
ATOM   1408 N   LALA    98     -14.265  17.005  -5.456  0.00  0.00           N  
ATOM   1409 H   LALA    98     -14.365  16.346  -4.692  0.00  0.00           H  
ATOM   1410 CA  LALA    98     -13.912  16.483  -6.775  0.00  0.00           C  
ATOM   1411 HA  LALA    98     -13.045  17.037  -7.129  0.00  0.00           H  
ATOM   1412 CB  LALA    98     -13.490  15.020  -6.634  0.00  0.00           C  
ATOM   1413 HB1 LALA    98     -13.241  14.614  -7.615  0.00  0.00           H  
ATOM   1414 HB2 LALA    98     -12.613  14.952  -5.991  0.00  0.00           H  
ATOM   1415 HB3 LALA    98     -14.302  14.442  -6.199  0.00  0.00           H  
ATOM   1416 C   LALA    98     -15.031  16.658  -7.821  0.00  0.00           C  
ATOM   1417 O   LALA    98     -16.204  16.367  -7.565  0.00  0.00           O  
ATOM   1418 N   LTHR    99     -14.666  17.078  -9.033  0.00  0.00           N  
ATOM   1419 H   LTHR    99     -13.675  17.235  -9.199  0.00  0.00           H  
ATOM   1420 CA  LTHR    99     -15.583  17.194 -10.177  0.00  0.00           C  
ATOM   1421 HA  LTHR    99     -16.555  17.512  -9.805  0.00  0.00           H  
ATOM   1422 CB  LTHR    99     -15.120  18.306 -11.133  0.00  0.00           C  
ATOM   1423 HB  LTHR    99     -15.030  19.234 -10.567  0.00  0.00           H  
ATOM   1424 CG2 LTHR    99     -13.795  18.049 -11.843  0.00  0.00           C  
ATOM   1425 HG21LTHR    99     -13.590  18.879 -12.512  0.00  0.00           H  
ATOM   1426 HG22LTHR    99     -12.987  18.011 -11.120  0.00  0.00           H  
ATOM   1427 HG23LTHR    99     -13.834  17.127 -12.422  0.00  0.00           H  
ATOM   1428 OG1 LTHR    99     -16.067  18.501 -12.150  0.00  0.00           O  
ATOM   1429 HG1 LTHR    99     -16.774  19.071 -11.777  0.00  0.00           H  
ATOM   1430 C   LTHR    99     -15.809  15.853 -10.891  0.00  0.00           C  
ATOM   1431 O   LTHR    99     -16.942  15.570 -11.287  0.00  0.00           O  
ATOM   1432 N   LALA   100     -14.792  14.984 -10.984  0.00  0.00           N  
ATOM   1433 H   LALA   100     -13.898  15.235 -10.581  0.00  0.00           H  
ATOM   1434 CA  LALA   100     -14.855  13.726 -11.739  0.00  0.00           C  
ATOM   1435 HA  LALA   100     -15.899  13.437 -11.854  0.00  0.00           H  
ATOM   1436 CB  LALA   100     -14.289  13.962 -13.144  0.00  0.00           C  
ATOM   1437 HB1 LALA   100     -14.404  13.060 -13.745  0.00  0.00           H  
ATOM   1438 HB2 LALA   100     -14.821  14.781 -13.631  0.00  0.00           H  
ATOM   1439 HB3 LALA   100     -13.229  14.209 -13.081  0.00  0.00           H  
ATOM   1440 C   LALA   100     -14.142  12.557 -11.035  0.00  0.00           C  
ATOM   1441 O   LALA   100     -13.132  12.745 -10.355  0.00  0.00           O  
ATOM   1442 N   LASP   101     -14.665  11.340 -11.213  0.00  0.00           N  
ATOM   1443 H   LASP   101     -15.495  11.260 -11.789  0.00  0.00           H  
ATOM   1444 CA  LASP   101     -14.115  10.117 -10.611  0.00  0.00           C  
ATOM   1445 HA  LASP   101     -14.026  10.284  -9.535  0.00  0.00           H  
ATOM   1446 CB  LASP   101     -15.076   8.928 -10.825  0.00  0.00           C  
ATOM   1447 HB2 LASP   101     -15.294   8.840 -11.890  0.00  0.00           H  
ATOM   1448 HB3 LASP   101     -14.570   8.012 -10.516  0.00  0.00           H  
ATOM   1449 CG  LASP   101     -16.392   9.015 -10.039  0.00  0.00           C  
ATOM   1450 OD1 LASP   101     -17.399   8.372 -10.433  0.00  0.00           O  
ATOM   1451 OD2 LASP   101     -16.436   9.689  -8.990  0.00  0.00           O  
ATOM   1452 C   LASP   101     -12.704   9.763 -11.128  0.00  0.00           C  
ATOM   1453 O   LASP   101     -12.389   9.884 -12.318  0.00  0.00           O  
ATOM   1454 N   LSER   102     -11.866   9.249 -10.225  0.00  0.00           N  
ATOM   1455 H   LSER   102     -12.167   9.244  -9.253  0.00  0.00           H  
ATOM   1456 CA  LSER   102     -10.590   8.598 -10.541  0.00  0.00           C  
ATOM   1457 HA  LSER   102      -9.962   9.307 -11.077  0.00  0.00           H  
ATOM   1458 CB  LSER   102      -9.901   8.220  -9.223  0.00  0.00           C  
ATOM   1459 HB2 LSER   102      -9.625   9.126  -8.684  0.00  0.00           H  
ATOM   1460 HB3 LSER   102     -10.600   7.655  -8.605  0.00  0.00           H  
ATOM   1461 OG  LSER   102      -8.754   7.424  -9.440  0.00  0.00           O  
ATOM   1462 HG  LSER   102      -8.116   7.940  -9.970  0.00  0.00           H  
ATOM   1463 C   LSER   102     -10.781   7.371 -11.443  0.00  0.00           C  
ATOM   1464 O   LSER   102     -11.829   6.723 -11.414  0.00  0.00           O  
ATOM   1465 N   LLEU   103      -9.774   7.016 -12.251  0.00  0.00           N  
ATOM   1466 H   LLEU   103      -8.903   7.532 -12.196  0.00  0.00           H  
ATOM   1467 CA  LLEU   103      -9.843   5.835 -13.122  0.00  0.00           C  
ATOM   1468 HA  LLEU   103     -10.742   5.926 -13.733  0.00  0.00           H  
ATOM   1469 CB  LLEU   103      -8.642   5.839 -14.085  0.00  0.00           C  
ATOM   1470 HB2 LLEU   103      -8.704   6.775 -14.642  0.00  0.00           H  
ATOM   1471 HB3 LLEU   103      -7.710   5.853 -13.526  0.00  0.00           H  
ATOM   1472 CG  LLEU   103      -8.598   4.682 -15.104  0.00  0.00           C  
ATOM   1473 HG  LLEU   103      -9.608   4.453 -15.442  0.00  0.00           H  
ATOM   1474 CD1 LLEU   103      -7.771   5.116 -16.317  0.00  0.00           C  
ATOM   1475 HD11LLEU   103      -7.733   4.311 -17.050  0.00  0.00           H  
ATOM   1476 HD12LLEU   103      -8.231   5.987 -16.785  0.00  0.00           H  
ATOM   1477 HD13LLEU   103      -6.762   5.376 -16.006  0.00  0.00           H  
ATOM   1478 CD2 LLEU   103      -7.947   3.408 -14.552  0.00  0.00           C  
ATOM   1479 HD21LLEU   103      -7.861   2.663 -15.343  0.00  0.00           H  
ATOM   1480 HD22LLEU   103      -6.958   3.630 -14.157  0.00  0.00           H  
ATOM   1481 HD23LLEU   103      -8.546   2.984 -13.753  0.00  0.00           H  
ATOM   1482 C   LLEU   103     -10.009   4.540 -12.307  0.00  0.00           C  
ATOM   1483 O   LLEU   103     -10.880   3.738 -12.640  0.00  0.00           O  
ATOM   1484 N   LVAL   104      -9.276   4.363 -11.200  0.00  0.00           N  
ATOM   1485 H   LVAL   104      -8.531   5.031 -11.010  0.00  0.00           H  
ATOM   1486 CA  LVAL   104      -9.472   3.239 -10.257  0.00  0.00           C  
ATOM   1487 HA  LVAL   104      -9.274   2.306 -10.783  0.00  0.00           H  
ATOM   1488 CB  LVAL   104      -8.469   3.346  -9.083  0.00  0.00           C  
ATOM   1489 HB  LVAL   104      -8.368   4.395  -8.800  0.00  0.00           H  
ATOM   1490 CG1 LVAL   104      -8.872   2.563  -7.826  0.00  0.00           C  
ATOM   1491 HG11LVAL   104      -9.782   2.977  -7.393  0.00  0.00           H  
ATOM   1492 HG12LVAL   104      -9.023   1.511  -8.064  0.00  0.00           H  
ATOM   1493 HG13LVAL   104      -8.086   2.650  -7.077  0.00  0.00           H  
ATOM   1494 CG2 LVAL   104      -7.096   2.812  -9.514  0.00  0.00           C  
ATOM   1495 HG21LVAL   104      -6.362   3.020  -8.736  0.00  0.00           H  
ATOM   1496 HG22LVAL   104      -7.143   1.737  -9.681  0.00  0.00           H  
ATOM   1497 HG23LVAL   104      -6.772   3.297 -10.433  0.00  0.00           H  
ATOM   1498 C   LVAL   104     -10.926   3.157  -9.769  0.00  0.00           C  
ATOM   1499 O   LVAL   104     -11.526   2.081  -9.820  0.00  0.00           O  
ATOM   1500 N   LVAL   105     -11.528   4.287  -9.378  0.00  0.00           N  
ATOM   1501 H   LVAL   105     -10.992   5.143  -9.415  0.00  0.00           H  
ATOM   1502 CA  LVAL   105     -12.942   4.363  -8.960  0.00  0.00           C  
ATOM   1503 HA  LVAL   105     -13.111   3.636  -8.166  0.00  0.00           H  
ATOM   1504 CB  LVAL   105     -13.275   5.764  -8.397  0.00  0.00           C  
ATOM   1505 HB  LVAL   105     -12.950   6.520  -9.109  0.00  0.00           H  
ATOM   1506 CG1 LVAL   105     -14.772   5.981  -8.139  0.00  0.00           C  
ATOM   1507 HG11LVAL   105     -15.135   5.261  -7.406  0.00  0.00           H  
ATOM   1508 HG12LVAL   105     -14.930   6.992  -7.763  0.00  0.00           H  
ATOM   1509 HG13LVAL   105     -15.340   5.885  -9.064  0.00  0.00           H  
ATOM   1510 CG2 LVAL   105     -12.525   5.992  -7.079  0.00  0.00           C  
ATOM   1511 HG21LVAL   105     -11.452   5.879  -7.227  0.00  0.00           H  
ATOM   1512 HG22LVAL   105     -12.709   7.005  -6.723  0.00  0.00           H  
ATOM   1513 HG23LVAL   105     -12.862   5.281  -6.324  0.00  0.00           H  
ATOM   1514 C   LVAL   105     -13.877   3.983 -10.112  0.00  0.00           C  
ATOM   1515 O   LVAL   105     -14.721   3.103  -9.952  0.00  0.00           O  
ATOM   1516 N   LSER   106     -13.696   4.580 -11.292  0.00  0.00           N  
ATOM   1517 H   LSER   106     -12.968   5.288 -11.349  0.00  0.00           H  
ATOM   1518 CA  LSER   106     -14.500   4.322 -12.496  0.00  0.00           C  
ATOM   1519 HA  LSER   106     -15.538   4.579 -12.283  0.00  0.00           H  
ATOM   1520 CB  LSER   106     -14.000   5.248 -13.616  0.00  0.00           C  
ATOM   1521 HB2 LSER   106     -14.007   6.280 -13.260  0.00  0.00           H  
ATOM   1522 HB3 LSER   106     -12.974   4.979 -13.870  0.00  0.00           H  
ATOM   1523 OG  LSER   106     -14.801   5.160 -14.782  0.00  0.00           O  
ATOM   1524 HG  LSER   106     -15.405   5.922 -14.785  0.00  0.00           H  
ATOM   1525 C   LSER   106     -14.456   2.844 -12.929  0.00  0.00           C  
ATOM   1526 O   LSER   106     -15.477   2.282 -13.336  0.00  0.00           O  
ATOM   1527 N   LARG   107     -13.302   2.178 -12.779  0.00  0.00           N  
ATOM   1528 H   LARG   107     -12.497   2.718 -12.469  0.00  0.00           H  
ATOM   1529 CA  LARG   107     -13.105   0.739 -13.045  0.00  0.00           C  
ATOM   1530 HA  LARG   107     -13.584   0.480 -13.989  0.00  0.00           H  
ATOM   1531 CB  LARG   107     -11.594   0.454 -13.152  0.00  0.00           C  
ATOM   1532 HB2 LARG   107     -11.102   0.845 -12.260  0.00  0.00           H  
ATOM   1533 HB3 LARG   107     -11.426  -0.623 -13.178  0.00  0.00           H  
ATOM   1534 CG  LARG   107     -10.937   1.098 -14.389  0.00  0.00           C  
ATOM   1535 HG2 LARG   107     -11.287   2.121 -14.504  0.00  0.00           H  
ATOM   1536 HG3 LARG   107      -9.859   1.131 -14.235  0.00  0.00           H  
ATOM   1537 CD  LARG   107     -11.225   0.350 -15.695  0.00  0.00           C  
ATOM   1538 HD2 LARG   107     -12.275   0.064 -15.723  0.00  0.00           H  
ATOM   1539 HD3 LARG   107     -11.046   1.017 -16.535  0.00  0.00           H  
ATOM   1540 NE  LARG   107     -10.375  -0.844 -15.816  0.00  0.00           N  
ATOM   1541 HE  LARG   107     -10.676  -1.673 -15.319  0.00  0.00           H  
ATOM   1542 CZ  LARG   107      -9.148  -0.902 -16.302  0.00  0.00           C  
ATOM   1543 NH1 LARG   107      -8.569   0.086 -16.930  0.00  0.00           N  
ATOM   1544 HH11LARG   107      -9.080   0.934 -17.155  0.00  0.00           H  
ATOM   1545 HH12LARG   107      -7.604   0.011 -17.221  0.00  0.00           H  
ATOM   1546 NH2 LARG   107      -8.488  -2.004 -16.127  0.00  0.00           N  
ATOM   1547 HH21LARG   107      -8.904  -2.752 -15.596  0.00  0.00           H  
ATOM   1548 HH22LARG   107      -7.509  -2.072 -16.397  0.00  0.00           H  
ATOM   1549 C   LARG   107     -13.768  -0.155 -11.991  0.00  0.00           C  
ATOM   1550 O   LARG   107     -14.462  -1.106 -12.344  0.00  0.00           O  
ATOM   1551 N   LLEU   108     -13.626   0.160 -10.702  0.00  0.00           N  
ATOM   1552 H   LLEU   108     -13.036   0.950 -10.459  0.00  0.00           H  
ATOM   1553 CA  LLEU   108     -14.308  -0.573  -9.624  0.00  0.00           C  
ATOM   1554 HA  LLEU   108     -14.096  -1.636  -9.737  0.00  0.00           H  
ATOM   1555 CB  LLEU   108     -13.749  -0.105  -8.268  0.00  0.00           C  
ATOM   1556 HB2 LLEU   108     -13.758   0.985  -8.262  0.00  0.00           H  
ATOM   1557 HB3 LLEU   108     -14.399  -0.450  -7.463  0.00  0.00           H  
ATOM   1558 CG  LLEU   108     -12.313  -0.603  -7.998  0.00  0.00           C  
ATOM   1559 HG  LLEU   108     -11.709  -0.490  -8.896  0.00  0.00           H  
ATOM   1560 CD1 LLEU   108     -11.660   0.212  -6.884  0.00  0.00           C  
ATOM   1561 HD11LLEU   108     -12.253   0.137  -5.974  0.00  0.00           H  
ATOM   1562 HD12LLEU   108     -10.652  -0.156  -6.692  0.00  0.00           H  
ATOM   1563 HD13LLEU   108     -11.595   1.256  -7.186  0.00  0.00           H  
ATOM   1564 CD2 LLEU   108     -12.288  -2.076  -7.579  0.00  0.00           C  
ATOM   1565 HD21LLEU   108     -11.259  -2.388  -7.400  0.00  0.00           H  
ATOM   1566 HD22LLEU   108     -12.865  -2.213  -6.663  0.00  0.00           H  
ATOM   1567 HD23LLEU   108     -12.706  -2.701  -8.364  0.00  0.00           H  
ATOM   1568 C   LLEU   108     -15.841  -0.434  -9.716  0.00  0.00           C  
ATOM   1569 O   LLEU   108     -16.554  -1.430  -9.558  0.00  0.00           O  
ATOM   1570 N   LLYS   109     -16.349   0.749 -10.097  0.00  0.00           N  
ATOM   1571 H   LLYS   109     -15.710   1.538 -10.163  0.00  0.00           H  
ATOM   1572 CA  LLYS   109     -17.765   0.967 -10.446  0.00  0.00           C  
ATOM   1573 HA  LLYS   109     -18.377   0.683  -9.590  0.00  0.00           H  
ATOM   1574 CB  LLYS   109     -18.031   2.450 -10.762  0.00  0.00           C  
ATOM   1575 HB2 LLYS   109     -17.282   2.831 -11.457  0.00  0.00           H  
ATOM   1576 HB3 LLYS   109     -19.012   2.537 -11.232  0.00  0.00           H  
ATOM   1577 CG  LLYS   109     -18.036   3.300  -9.488  0.00  0.00           C  
ATOM   1578 HG2 LLYS   109     -18.761   2.874  -8.801  0.00  0.00           H  
ATOM   1579 HG3 LLYS   109     -17.057   3.275  -9.017  0.00  0.00           H  
ATOM   1580 CD  LLYS   109     -18.421   4.754  -9.762  0.00  0.00           C  
ATOM   1581 HD2 LLYS   109     -17.682   5.217 -10.419  0.00  0.00           H  
ATOM   1582 HD3 LLYS   109     -19.401   4.782 -10.244  0.00  0.00           H  
ATOM   1583 CE  LLYS   109     -18.482   5.505  -8.429  0.00  0.00           C  
ATOM   1584 HE2 LLYS   109     -19.161   4.975  -7.753  0.00  0.00           H  
ATOM   1585 HE3 LLYS   109     -17.487   5.516  -7.977  0.00  0.00           H  
ATOM   1586 NZ  LLYS   109     -18.963   6.886  -8.626  0.00  0.00           N  
ATOM   1587 HZ1 LLYS   109     -18.973   7.401  -7.750  0.00  0.00           H  
ATOM   1588 HZ2 LLYS   109     -18.368   7.409  -9.273  0.00  0.00           H  
ATOM   1589 HZ3 LLYS   109     -19.913   6.886  -8.985  0.00  0.00           H  
ATOM   1590 C   LLYS   109     -18.208   0.089 -11.617  0.00  0.00           C  
ATOM   1591 O   LLYS   109     -19.211  -0.623 -11.511  0.00  0.00           O  
ATOM   1592 N   LALA   110     -17.426   0.056 -12.698  0.00  0.00           N  
ATOM   1593 H   LALA   110     -16.637   0.691 -12.738  0.00  0.00           H  
ATOM   1594 CA  LALA   110     -17.696  -0.787 -13.863  0.00  0.00           C  
ATOM   1595 HA  LALA   110     -18.695  -0.543 -14.228  0.00  0.00           H  
ATOM   1596 CB  LALA   110     -16.692  -0.430 -14.966  0.00  0.00           C  
ATOM   1597 HB1 LALA   110     -15.676  -0.650 -14.639  0.00  0.00           H  
ATOM   1598 HB2 LALA   110     -16.909  -1.006 -15.865  0.00  0.00           H  
ATOM   1599 HB3 LALA   110     -16.769   0.631 -15.207  0.00  0.00           H  
ATOM   1600 C   LALA   110     -17.683  -2.300 -13.549  0.00  0.00           C  
ATOM   1601 O   LALA   110     -18.374  -3.052 -14.237  0.00  0.00           O  
ATOM   1602 N   LALA   111     -16.947  -2.751 -12.526  0.00  0.00           N  
ATOM   1603 H   LALA   111     -16.319  -2.096 -12.072  0.00  0.00           H  
ATOM   1604 CA  LALA   111     -16.968  -4.132 -12.018  0.00  0.00           C  
ATOM   1605 HA  LALA   111     -17.129  -4.808 -12.859  0.00  0.00           H  
ATOM   1606 CB  LALA   111     -15.589  -4.442 -11.431  0.00  0.00           C  
ATOM   1607 HB1 LALA   111     -15.558  -5.478 -11.092  0.00  0.00           H  
ATOM   1608 HB2 LALA   111     -14.830  -4.300 -12.198  0.00  0.00           H  
ATOM   1609 HB3 LALA   111     -15.383  -3.782 -10.586  0.00  0.00           H  
ATOM   1610 C   LALA   111     -18.088  -4.431 -10.992  0.00  0.00           C  
ATOM   1611 O   LALA   111     -18.281  -5.594 -10.628  0.00  0.00           O  
ATOM   1612 N   LGLY   112     -18.830  -3.410 -10.546  0.00  0.00           N  
ATOM   1613 H   LGLY   112     -18.598  -2.482 -10.879  0.00  0.00           H  
ATOM   1614 CA  LGLY   112     -20.030  -3.536  -9.710  0.00  0.00           C  
ATOM   1615 HA2 LGLY   112     -20.764  -2.818 -10.070  0.00  0.00           H  
ATOM   1616 HA3 LGLY   112     -20.455  -4.530  -9.839  0.00  0.00           H  
ATOM   1617 C   LGLY   112     -19.860  -3.275  -8.206  0.00  0.00           C  
ATOM   1618 O   LGLY   112     -20.835  -3.441  -7.472  0.00  0.00           O  
ATOM   1619 N   LALA   113     -18.678  -2.846  -7.748  0.00  0.00           N  
ATOM   1620 H   LALA   113     -17.936  -2.661  -8.409  0.00  0.00           H  
ATOM   1621 CA  LALA   113     -18.438  -2.487  -6.342  0.00  0.00           C  
ATOM   1622 HA  LALA   113     -18.739  -3.327  -5.712  0.00  0.00           H  
ATOM   1623 CB  LALA   113     -16.936  -2.249  -6.144  0.00  0.00           C  
ATOM   1624 HB1 LALA   113     -16.728  -2.092  -5.085  0.00  0.00           H  
ATOM   1625 HB2 LALA   113     -16.369  -3.111  -6.489  0.00  0.00           H  
ATOM   1626 HB3 LALA   113     -16.623  -1.365  -6.701  0.00  0.00           H  
ATOM   1627 C   LALA   113     -19.252  -1.250  -5.906  0.00  0.00           C  
ATOM   1628 O   LALA   113     -19.628  -0.433  -6.747  0.00  0.00           O  
ATOM   1629 N   LVAL   114     -19.497  -1.091  -4.603  0.00  0.00           N  
ATOM   1630 H   LVAL   114     -19.128  -1.797  -3.971  0.00  0.00           H  
ATOM   1631 CA  LVAL   114     -20.267   0.007  -3.986  0.00  0.00           C  
ATOM   1632 HA  LVAL   114     -20.625   0.682  -4.761  0.00  0.00           H  
ATOM   1633 CB  LVAL   114     -21.510  -0.554  -3.258  0.00  0.00           C  
ATOM   1634 HB  LVAL   114     -21.195  -1.347  -2.580  0.00  0.00           H  
ATOM   1635 CG1 LVAL   114     -22.261   0.498  -2.430  0.00  0.00           C  
ATOM   1636 HG11LVAL   114     -22.580   1.320  -3.070  0.00  0.00           H  
ATOM   1637 HG12LVAL   114     -23.141   0.051  -1.968  0.00  0.00           H  
ATOM   1638 HG13LVAL   114     -21.623   0.887  -1.637  0.00  0.00           H  
ATOM   1639 CG2 LVAL   114     -22.505  -1.160  -4.259  0.00  0.00           C  
ATOM   1640 HG21LVAL   114     -22.033  -1.971  -4.813  0.00  0.00           H  
ATOM   1641 HG22LVAL   114     -23.368  -1.560  -3.727  0.00  0.00           H  
ATOM   1642 HG23LVAL   114     -22.838  -0.393  -4.961  0.00  0.00           H  
ATOM   1643 C   LVAL   114     -19.363   0.815  -3.046  0.00  0.00           C  
ATOM   1644 O   LVAL   114     -18.813   0.267  -2.096  0.00  0.00           O  
ATOM   1645 N   LPHE   115     -19.202   2.115  -3.286  0.00  0.00           N  
ATOM   1646 H   LPHE   115     -19.784   2.535  -4.000  0.00  0.00           H  
ATOM   1647 CA  LPHE   115     -18.393   3.010  -2.453  0.00  0.00           C  
ATOM   1648 HA  LPHE   115     -17.592   2.432  -1.991  0.00  0.00           H  
ATOM   1649 CB  LPHE   115     -17.728   4.086  -3.322  0.00  0.00           C  
ATOM   1650 HB2 LPHE   115     -18.478   4.559  -3.958  0.00  0.00           H  
ATOM   1651 HB3 LPHE   115     -17.323   4.859  -2.667  0.00  0.00           H  
ATOM   1652 CG  LPHE   115     -16.593   3.548  -4.172  0.00  0.00           C  
ATOM   1653 CD1 LPHE   115     -16.811   3.176  -5.513  0.00  0.00           C  
ATOM   1654 HD1 LPHE   115     -17.795   3.277  -5.947  0.00  0.00           H  
ATOM   1655 CE1 LPHE   115     -15.753   2.655  -6.279  0.00  0.00           C  
ATOM   1656 HE1 LPHE   115     -15.917   2.357  -7.303  0.00  0.00           H  
ATOM   1657 CZ  LPHE   115     -14.479   2.508  -5.706  0.00  0.00           C  
ATOM   1658 HZ  LPHE   115     -13.663   2.110  -6.286  0.00  0.00           H  
ATOM   1659 CE2 LPHE   115     -14.264   2.863  -4.366  0.00  0.00           C  
ATOM   1660 HE2 LPHE   115     -13.291   2.717  -3.921  0.00  0.00           H  
ATOM   1661 CD2 LPHE   115     -15.317   3.386  -3.599  0.00  0.00           C  
ATOM   1662 HD2 LPHE   115     -15.147   3.655  -2.566  0.00  0.00           H  
ATOM   1663 C   LPHE   115     -19.228   3.638  -1.332  0.00  0.00           C  
ATOM   1664 O   LPHE   115     -20.168   4.382  -1.593  0.00  0.00           O  
ATOM   1665 N   LLEU   116     -18.855   3.362  -0.082  0.00  0.00           N  
ATOM   1666 H   LLEU   116     -18.087   2.708   0.033  0.00  0.00           H  
ATOM   1667 CA  LLEU   116     -19.480   3.886   1.140  0.00  0.00           C  
ATOM   1668 HA  LLEU   116     -20.564   3.902   1.026  0.00  0.00           H  
ATOM   1669 CB  LLEU   116     -19.090   2.963   2.308  0.00  0.00           C  
ATOM   1670 HB2 LLEU   116     -18.006   3.021   2.414  0.00  0.00           H  
ATOM   1671 HB3 LLEU   116     -19.523   3.357   3.229  0.00  0.00           H  
ATOM   1672 CG  LLEU   116     -19.482   1.482   2.180  0.00  0.00           C  
ATOM   1673 HG  LLEU   116     -19.232   1.099   1.191  0.00  0.00           H  
ATOM   1674 CD1 LLEU   116     -18.669   0.700   3.210  0.00  0.00           C  
ATOM   1675 HD11LLEU   116     -18.929  -0.354   3.178  0.00  0.00           H  
ATOM   1676 HD12LLEU   116     -17.609   0.797   2.979  0.00  0.00           H  
ATOM   1677 HD13LLEU   116     -18.854   1.093   4.210  0.00  0.00           H  
ATOM   1678 CD2 LLEU   116     -20.976   1.268   2.431  0.00  0.00           C  
ATOM   1679 HD21LLEU   116     -21.246   1.624   3.426  0.00  0.00           H  
ATOM   1680 HD22LLEU   116     -21.555   1.814   1.687  0.00  0.00           H  
ATOM   1681 HD23LLEU   116     -21.217   0.210   2.350  0.00  0.00           H  
ATOM   1682 C   LLEU   116     -19.018   5.306   1.511  0.00  0.00           C  
ATOM   1683 O   LLEU   116     -19.681   5.986   2.292  0.00  0.00           O  
ATOM   1684 N   LGLY   117     -17.836   5.713   1.047  0.00  0.00           N  
ATOM   1685 H   LGLY   117     -17.347   5.117   0.397  0.00  0.00           H  
ATOM   1686 CA  LGLY   117     -17.100   6.850   1.596  0.00  0.00           C  
ATOM   1687 HA2 LGLY   117     -17.439   7.775   1.132  0.00  0.00           H  
ATOM   1688 HA3 LGLY   117     -17.297   6.907   2.666  0.00  0.00           H  
ATOM   1689 C   LGLY   117     -15.590   6.719   1.392  0.00  0.00           C  
ATOM   1690 O   LGLY   117     -15.137   5.939   0.547  0.00  0.00           O  
ATOM   1691 N   LLYS   118     -14.807   7.475   2.172  0.00  0.00           N  
ATOM   1692 H   LLYS   118     -15.251   8.004   2.919  0.00  0.00           H  
ATOM   1693 CA  LLYS   118     -13.349   7.599   2.010  0.00  0.00           C  
ATOM   1694 HA  LLYS   118     -13.029   6.752   1.410  0.00  0.00           H  
ATOM   1695 CB  LLYS   118     -12.963   8.885   1.248  0.00  0.00           C  
ATOM   1696 HB2 LLYS   118     -13.003   9.730   1.930  0.00  0.00           H  
ATOM   1697 HB3 LLYS   118     -11.926   8.788   0.929  0.00  0.00           H  
ATOM   1698 CG  LLYS   118     -13.843   9.192   0.018  0.00  0.00           C  
ATOM   1699 HG2 LLYS   118     -13.790   8.360  -0.685  0.00  0.00           H  
ATOM   1700 HG3 LLYS   118     -14.877   9.310   0.339  0.00  0.00           H  
ATOM   1701 CD  LLYS   118     -13.443  10.492  -0.692  0.00  0.00           C  
ATOM   1702 HD2 LLYS   118     -14.216  10.762  -1.409  0.00  0.00           H  
ATOM   1703 HD3 LLYS   118     -13.360  11.292   0.046  0.00  0.00           H  
ATOM   1704 CE  LLYS   118     -12.124  10.332  -1.444  0.00  0.00           C  
ATOM   1705 HE2 LLYS   118     -11.401   9.840  -0.798  0.00  0.00           H  
ATOM   1706 HE3 LLYS   118     -12.268   9.683  -2.313  0.00  0.00           H  
ATOM   1707 NZ  LLYS   118     -11.597  11.639  -1.883  0.00  0.00           N  
ATOM   1708 HZ1 LLYS   118     -12.106  11.983  -2.689  0.00  0.00           H  
ATOM   1709 HZ2 LLYS   118     -11.647  12.364  -1.174  0.00  0.00           H  
ATOM   1710 HZ3 LLYS   118     -10.625  11.549  -2.180  0.00  0.00           H  
ATOM   1711 C   LLYS   118     -12.593   7.494   3.339  0.00  0.00           C  
ATOM   1712 O   LLYS   118     -13.097   7.933   4.375  0.00  0.00           O  
ATOM   1713 N   LSER   119     -11.390   6.917   3.303  0.00  0.00           N  
ATOM   1714 H   LSER   119     -11.032   6.618   2.402  0.00  0.00           H  
ATOM   1715 CA  LSER   119     -10.579   6.611   4.492  0.00  0.00           C  
ATOM   1716 HA  LSER   119     -11.227   6.706   5.359  0.00  0.00           H  
ATOM   1717 CB  LSER   119     -10.124   5.149   4.467  0.00  0.00           C  
ATOM   1718 HB2 LSER   119      -9.636   4.912   5.411  0.00  0.00           H  
ATOM   1719 HB3 LSER   119     -10.994   4.500   4.355  0.00  0.00           H  
ATOM   1720 OG  LSER   119      -9.226   4.919   3.404  0.00  0.00           O  
ATOM   1721 HG  LSER   119      -9.645   4.237   2.817  0.00  0.00           H  
ATOM   1722 C   LSER   119      -9.396   7.570   4.710  0.00  0.00           C  
ATOM   1723 O   LSER   119      -8.814   8.105   3.764  0.00  0.00           O  
ATOM   1724 N   LASN   120      -9.057   7.800   5.983  0.00  0.00           N  
ATOM   1725 H   LASN   120      -9.601   7.322   6.693  0.00  0.00           H  
ATOM   1726 CA  LASN   120      -8.161   8.865   6.454  0.00  0.00           C  
ATOM   1727 HA  LASN   120      -8.487   9.790   5.975  0.00  0.00           H  
ATOM   1728 CB  LASN   120      -8.348   9.005   7.974  0.00  0.00           C  
ATOM   1729 HB2 LASN   120      -9.395   8.902   8.236  0.00  0.00           H  
ATOM   1730 HB3 LASN   120      -7.804   8.197   8.453  0.00  0.00           H  
ATOM   1731 CG  LASN   120      -7.871  10.347   8.507  0.00  0.00           C  
ATOM   1732 OD1 LASN   120      -7.984  11.362   7.839  0.00  0.00           O  
ATOM   1733 ND2 LASN   120      -7.290  10.395   9.681  0.00  0.00           N  
ATOM   1734 HD21LASN   120      -7.015  11.288  10.065  0.00  0.00           H  
ATOM   1735 HD22LASN   120      -7.159   9.534  10.201  0.00  0.00           H  
ATOM   1736 C   LASN   120      -6.667   8.676   6.118  0.00  0.00           C  
ATOM   1737 O   LASN   120      -6.200   7.558   5.889  0.00  0.00           O  
ATOM   1738 N   LILE   121      -5.922   9.789   6.139  0.00  0.00           N  
ATOM   1739 H   LILE   121      -6.379  10.641   6.440  0.00  0.00           H  
ATOM   1740 CA  LILE   121      -4.549   9.935   5.624  0.00  0.00           C  
ATOM   1741 HA  LILE   121      -4.066   8.960   5.687  0.00  0.00           H  
ATOM   1742 CB  LILE   121      -4.578  10.357   4.129  0.00  0.00           C  
ATOM   1743 HB  LILE   121      -3.548  10.290   3.786  0.00  0.00           H  
ATOM   1744 CG2 LILE   121      -5.354   9.368   3.244  0.00  0.00           C  
ATOM   1745 HG21LILE   121      -6.425   9.425   3.431  0.00  0.00           H  
ATOM   1746 HG22LILE   121      -5.169   9.588   2.192  0.00  0.00           H  
ATOM   1747 HG23LILE   121      -5.014   8.354   3.453  0.00  0.00           H  
ATOM   1748 CG1 LILE   121      -5.028  11.813   3.837  0.00  0.00           C  
ATOM   1749 HG12LILE   121      -4.283  12.505   4.229  0.00  0.00           H  
ATOM   1750 HG13LILE   121      -5.043  11.951   2.754  0.00  0.00           H  
ATOM   1751 CD1 LILE   121      -6.400  12.238   4.385  0.00  0.00           C  
ATOM   1752 HD11LILE   121      -6.732  13.141   3.876  0.00  0.00           H  
ATOM   1753 HD12LILE   121      -7.141  11.458   4.226  0.00  0.00           H  
ATOM   1754 HD13LILE   121      -6.329  12.447   5.451  0.00  0.00           H  
ATOM   1755 C   LILE   121      -3.712  10.948   6.445  0.00  0.00           C  
ATOM   1756 O   LILE   121      -4.284  11.820   7.102  0.00  0.00           O  
ATOM   1757 N   LPRO   122      -2.364  10.916   6.387  0.00  0.00           N  
ATOM   1758 CD  LPRO   122      -1.551   9.869   5.813  0.00  0.00           C  
ATOM   1759 HD2 LPRO   122      -1.486  10.037   4.741  0.00  0.00           H  
ATOM   1760 HD3 LPRO   122      -1.958   8.881   6.027  0.00  0.00           H  
ATOM   1761 CG  LPRO   122      -0.166  10.010   6.441  0.00  0.00           C  
ATOM   1762 HG2 LPRO   122       0.618   9.736   5.736  0.00  0.00           H  
ATOM   1763 HG3 LPRO   122      -0.104   9.383   7.328  0.00  0.00           H  
ATOM   1764 CB  LPRO   122      -0.064  11.485   6.825  0.00  0.00           C  
ATOM   1765 HB2 LPRO   122       0.526  12.012   6.073  0.00  0.00           H  
ATOM   1766 HB3 LPRO   122       0.402  11.607   7.802  0.00  0.00           H  
ATOM   1767 CA  LPRO   122      -1.506  12.008   6.852  0.00  0.00           C  
ATOM   1768 HA  LPRO   122      -1.777  12.256   7.873  0.00  0.00           H  
ATOM   1769 C   LPRO   122      -1.629  13.248   5.955  0.00  0.00           C  
ATOM   1770 O   LPRO   122      -1.717  13.115   4.729  0.00  0.00           O  
ATOM   1771 N   LVAL   123      -1.555  14.456   6.526  0.00  0.00           N  
ATOM   1772 H   LVAL   123      -1.458  14.495   7.537  0.00  0.00           H  
ATOM   1773 CA  LVAL   123      -1.648  15.718   5.759  0.00  0.00           C  
ATOM   1774 HA  LVAL   123      -2.608  15.697   5.247  0.00  0.00           H  
ATOM   1775 CB  LVAL   123      -1.686  16.950   6.684  0.00  0.00           C  
ATOM   1776 HB  LVAL   123      -2.536  16.818   7.342  0.00  0.00           H  
ATOM   1777 CG1 LVAL   123      -0.462  17.145   7.583  0.00  0.00           C  
ATOM   1778 HG11LVAL   123      -0.289  16.246   8.173  0.00  0.00           H  
ATOM   1779 HG12LVAL   123       0.426  17.375   6.999  0.00  0.00           H  
ATOM   1780 HG13LVAL   123      -0.650  17.969   8.271  0.00  0.00           H  
ATOM   1781 CG2 LVAL   123      -1.914  18.238   5.887  0.00  0.00           C  
ATOM   1782 HG21LVAL   123      -2.101  19.067   6.570  0.00  0.00           H  
ATOM   1783 HG22LVAL   123      -1.042  18.474   5.276  0.00  0.00           H  
ATOM   1784 HG23LVAL   123      -2.780  18.120   5.237  0.00  0.00           H  
ATOM   1785 C   LVAL   123      -0.560  15.822   4.681  0.00  0.00           C  
ATOM   1786 O   LVAL   123       0.633  15.867   4.975  0.00  0.00           O  
ATOM   1787 N   LGLY   124      -0.949  15.825   3.405  0.00  0.00           N  
ATOM   1788 H   LGLY   124      -1.949  15.825   3.217  0.00  0.00           H  
ATOM   1789 CA  LGLY   124      -0.017  15.780   2.269  0.00  0.00           C  
ATOM   1790 HA2 LGLY   124      -0.564  16.034   1.363  0.00  0.00           H  
ATOM   1791 HA3 LGLY   124       0.769  16.523   2.412  0.00  0.00           H  
ATOM   1792 C   LGLY   124       0.645  14.414   2.033  0.00  0.00           C  
ATOM   1793 O   LGLY   124       1.600  14.329   1.266  0.00  0.00           O  
ATOM   1794 N   LLEU   125       0.141  13.346   2.666  0.00  0.00           N  
ATOM   1795 H   LLEU   125      -0.633  13.512   3.302  0.00  0.00           H  
ATOM   1796 CA  HLEU   125       0.580  11.947   2.528  0.00  0.00           C  
ATOM   1797 HA  HLEU   125      -0.064  11.345   3.179  0.00  0.00           H  
ATOM   1798 CB  LLEU   125       0.355  11.417   1.086  0.00  0.00           C  
ATOM   1799 HB2 LLEU   125       1.080  11.903   0.432  0.00  0.00           H  
ATOM   1800 HB3 LLEU   125       0.585  10.352   1.063  0.00  0.00           H  
ATOM   1801 CG  LLEU   125      -1.041  11.609   0.464  0.00  0.00           C  
ATOM   1802 HG  LLEU   125      -1.283  12.671   0.432  0.00  0.00           H  
ATOM   1803 CD1 LLEU   125      -1.035  11.071  -0.970  0.00  0.00           C  
ATOM   1804 HD11LLEU   125      -0.260  11.570  -1.552  0.00  0.00           H  
ATOM   1805 HD12LLEU   125      -0.845   9.996  -0.974  0.00  0.00           H  
ATOM   1806 HD13LLEU   125      -1.997  11.275  -1.435  0.00  0.00           H  
ATOM   1807 CD2 LLEU   125      -2.140  10.876   1.237  0.00  0.00           C  
ATOM   1808 HD21LLEU   125      -3.103  11.038   0.754  0.00  0.00           H  
ATOM   1809 HD22LLEU   125      -1.940   9.805   1.256  0.00  0.00           H  
ATOM   1810 HD23LLEU   125      -2.199  11.260   2.253  0.00  0.00           H  
ATOM   1811 C   HLEU   125       2.001  11.578   2.957  0.00  0.00           C  
ATOM   1812 O   HLEU   125       2.333  10.387   2.986  0.00  0.00           O  
ATOM   1813 N   HALA   126       2.850  12.561   3.335  0.00  0.00           N  
ATOM   1814 H   HALA   126       2.618  13.537   3.201  0.00  0.00           H  
ATOM   1815 CA  LALA   126       4.288  12.332   3.508  0.00  0.00           C  
ATOM   1816 HA  LALA   126       4.624  11.664   2.714  0.00  0.00           H  
ATOM   1817 CB  LALA   126       4.971  13.693   3.293  0.00  0.00           C  
ATOM   1818 HB1 LALA   126       4.654  14.399   4.062  0.00  0.00           H  
ATOM   1819 HB2 LALA   126       6.054  13.579   3.349  0.00  0.00           H  
ATOM   1820 HB3 LALA   126       4.708  14.096   2.314  0.00  0.00           H  
ATOM   1821 C   LALA   126       4.704  11.656   4.846  0.00  0.00           C  
ATOM   1822 O   LALA   126       5.683  12.089   5.453  0.00  0.00           O  
ATOM   1823 N   LASP   127       3.981  10.653   5.371  0.00  0.00           N  
ATOM   1824 H   LASP   127       3.248  10.226   4.815  0.00  0.00           H  
ATOM   1825 CA  LASP   127       4.245  10.114   6.720  0.00  0.00           C  
ATOM   1826 HA  LASP   127       5.328  10.101   6.863  0.00  0.00           H  
ATOM   1827 CB  LASP   127       3.638  11.070   7.768  0.00  0.00           C  
ATOM   1828 HB2 LASP   127       3.708  12.098   7.410  0.00  0.00           H  
ATOM   1829 HB3 LASP   127       2.582  10.834   7.891  0.00  0.00           H  
ATOM   1830 CG  LASP   127       4.320  11.018   9.138  0.00  0.00           C  
ATOM   1831 OD1 LASP   127       5.141  10.117   9.411  0.00  0.00           O  
ATOM   1832 OD2 LASP   127       4.053  11.919   9.961  0.00  0.00           O  
ATOM   1833 C   LASP   127       3.745   8.673   6.957  0.00  0.00           C  
ATOM   1834 O   LASP   127       2.778   8.217   6.347  0.00  0.00           O  
ATOM   1835 N   LTRP   128       4.388   7.985   7.906  0.00  0.00           N  
ATOM   1836 H   LTRP   128       5.095   8.513   8.413  0.00  0.00           H  
ATOM   1837 CA  LTRP   128       4.064   6.657   8.447  0.00  0.00           C  
ATOM   1838 HA  LTRP   128       3.542   6.088   7.678  0.00  0.00           H  
ATOM   1839 CB  LTRP   128       5.375   5.928   8.782  0.00  0.00           C  
ATOM   1840 HB2 LTRP   128       5.892   6.515   9.541  0.00  0.00           H  
ATOM   1841 HB3 LTRP   128       5.140   4.953   9.212  0.00  0.00           H  
ATOM   1842 CG  LTRP   128       6.345   5.687   7.668  0.00  0.00           C  
ATOM   1843 CD1 LTRP   128       6.037   5.440   6.375  0.00  0.00           C  
ATOM   1844 HD1 LTRP   128       5.034   5.406   5.961  0.00  0.00           H  
ATOM   1845 NE1 LTRP   128       7.200   5.289   5.648  0.00  0.00           N  
ATOM   1846 HE1 LTRP   128       7.217   5.138   4.640  0.00  0.00           H  
ATOM   1847 CE2 LTRP   128       8.319   5.393   6.442  0.00  0.00           C  
ATOM   1848 CZ2 LTRP   128       9.692   5.323   6.175  0.00  0.00           C  
ATOM   1849 HZ2 LTRP   128      10.034   5.178   5.162  0.00  0.00           H  
ATOM   1850 CH2 LTRP   128      10.603   5.431   7.239  0.00  0.00           C  
ATOM   1851 HH2 LTRP   128      11.668   5.360   7.058  0.00  0.00           H  
ATOM   1852 CZ3 LTRP   128      10.127   5.616   8.549  0.00  0.00           C  
ATOM   1853 HZ3 LTRP   128      10.832   5.679   9.367  0.00  0.00           H  
ATOM   1854 CE3 LTRP   128       8.744   5.713   8.801  0.00  0.00           C  
ATOM   1855 HE3 LTRP   128       8.391   5.856   9.812  0.00  0.00           H  
ATOM   1856 CD2 LTRP   128       7.803   5.609   7.752  0.00  0.00           C  
ATOM   1857 C   LTRP   128       3.137   6.701   9.683  0.00  0.00           C  
ATOM   1858 O   LTRP   128       3.070   5.736  10.449  0.00  0.00           O  
ATOM   1859 N   LGLN   129       2.415   7.801   9.904  0.00  0.00           N  
ATOM   1860 H   LGLN   129       2.534   8.586   9.280  0.00  0.00           H  
ATOM   1861 CA  LGLN   129       1.327   7.885  10.887  0.00  0.00           C  
ATOM   1862 HA  LGLN   129       0.889   6.892  10.989  0.00  0.00           H  
ATOM   1863 CB  LGLN   129       1.865   8.285  12.274  0.00  0.00           C  
ATOM   1864 HB2 LGLN   129       1.121   8.014  13.021  0.00  0.00           H  
ATOM   1865 HB3 LGLN   129       2.759   7.696  12.480  0.00  0.00           H  
ATOM   1866 CG  LGLN   129       2.201   9.776  12.434  0.00  0.00           C  
ATOM   1867 HG2 LGLN   129       2.858  10.083  11.621  0.00  0.00           H  
ATOM   1868 HG3 LGLN   129       1.285  10.363  12.372  0.00  0.00           H  
ATOM   1869 CD  LGLN   129       2.893  10.114  13.753  0.00  0.00           C  
ATOM   1870 OE1 LGLN   129       3.254   9.267  14.566  0.00  0.00           O  
ATOM   1871 NE2 LGLN   129       3.145  11.377  13.998  0.00  0.00           N  
ATOM   1872 HE21LGLN   129       3.769  11.608  14.760  0.00  0.00           H  
ATOM   1873 HE22LGLN   129       2.913  12.091  13.309  0.00  0.00           H  
ATOM   1874 C   LGLN   129       0.218   8.801  10.354  0.00  0.00           C  
ATOM   1875 O   LGLN   129       0.494   9.858   9.786  0.00  0.00           O  
ATOM   1876 N   LSER   130      -1.038   8.370  10.464  0.00  0.00           N  
ATOM   1877 H   LSER   130      -1.218   7.543  11.022  0.00  0.00           H  
ATOM   1878 CA  LSER   130      -2.158   8.992   9.744  0.00  0.00           C  
ATOM   1879 HA  LSER   130      -1.769   9.510   8.869  0.00  0.00           H  
ATOM   1880 CB  LSER   130      -3.108   7.921   9.206  0.00  0.00           C  
ATOM   1881 HB2 LSER   130      -3.420   7.255  10.011  0.00  0.00           H  
ATOM   1882 HB3 LSER   130      -3.988   8.400   8.771  0.00  0.00           H  
ATOM   1883 OG  LSER   130      -2.435   7.187   8.198  0.00  0.00           O  
ATOM   1884 HG  LSER   130      -1.746   6.639   8.624  0.00  0.00           H  
ATOM   1885 C   LSER   130      -2.860  10.052  10.590  0.00  0.00           C  
ATOM   1886 O   LSER   130      -3.849   9.777  11.267  0.00  0.00           O  
ATOM   1887 N   LVAL   131      -2.338  11.281  10.535  0.00  0.00           N  
ATOM   1888 H   LVAL   131      -1.479  11.404  10.014  0.00  0.00           H  
ATOM   1889 CA  LVAL   131      -2.874  12.456  11.239  0.00  0.00           C  
ATOM   1890 HA  LVAL   131      -3.903  12.237  11.519  0.00  0.00           H  
ATOM   1891 CB  LVAL   131      -2.092  12.713  12.544  0.00  0.00           C  
ATOM   1892 HB  LVAL   131      -2.122  11.795  13.129  0.00  0.00           H  
ATOM   1893 CG1 LVAL   131      -0.621  13.081  12.304  0.00  0.00           C  
ATOM   1894 HG11LVAL   131      -0.125  12.299  11.729  0.00  0.00           H  
ATOM   1895 HG12LVAL   131      -0.540  14.024  11.765  0.00  0.00           H  
ATOM   1896 HG13LVAL   131      -0.103  13.183  13.257  0.00  0.00           H  
ATOM   1897 CG2 LVAL   131      -2.743  13.822  13.382  0.00  0.00           C  
ATOM   1898 HG21LVAL   131      -3.804  13.618  13.516  0.00  0.00           H  
ATOM   1899 HG22LVAL   131      -2.269  13.858  14.363  0.00  0.00           H  
ATOM   1900 HG23LVAL   131      -2.619  14.793  12.902  0.00  0.00           H  
ATOM   1901 C   LVAL   131      -2.921  13.689  10.336  0.00  0.00           C  
ATOM   1902 O   LVAL   131      -2.015  13.938   9.535  0.00  0.00           O  
ATOM   1903 N   LASN   132      -3.992  14.474  10.454  0.00  0.00           N  
ATOM   1904 H   LASN   132      -4.738  14.199  11.084  0.00  0.00           H  
ATOM   1905 CA  LASN   132      -4.174  15.700   9.683  0.00  0.00           C  
ATOM   1906 HA  LASN   132      -3.192  16.163   9.568  0.00  0.00           H  
ATOM   1907 CB  LASN   132      -4.686  15.301   8.286  0.00  0.00           C  
ATOM   1908 HB2 LASN   132      -4.666  16.151   7.623  0.00  0.00           H  
ATOM   1909 HB3 LASN   132      -4.032  14.545   7.854  0.00  0.00           H  
ATOM   1910 CG  LASN   132      -6.102  14.780   8.299  0.00  0.00           C  
ATOM   1911 OD1 LASN   132      -7.047  15.536   8.429  0.00  0.00           O  
ATOM   1912 ND2 LASN   132      -6.272  13.498   8.134  0.00  0.00           N  
ATOM   1913 HD21LASN   132      -7.202  13.096   8.145  0.00  0.00           H  
ATOM   1914 HD22LASN   132      -5.477  12.893   7.957  0.00  0.00           H  
ATOM   1915 C   LASN   132      -5.079  16.725  10.415  0.00  0.00           C  
ATOM   1916 O   LASN   132      -5.823  16.351  11.330  0.00  0.00           O  
ATOM   1917 N   LPRO   133      -5.017  18.022  10.049  0.00  0.00           N  
ATOM   1918 CD  LPRO   133      -4.076  18.603   9.098  0.00  0.00           C  
ATOM   1919 HD2 LPRO   133      -4.067  18.074   8.153  0.00  0.00           H  
ATOM   1920 HD3 LPRO   133      -3.076  18.616   9.535  0.00  0.00           H  
ATOM   1921 CG  LPRO   133      -4.551  20.026   8.852  0.00  0.00           C  
ATOM   1922 HG2 LPRO   133      -5.316  20.028   8.075  0.00  0.00           H  
ATOM   1923 HG3 LPRO   133      -3.728  20.690   8.587  0.00  0.00           H  
ATOM   1924 CB  LPRO   133      -5.178  20.391  10.190  0.00  0.00           C  
ATOM   1925 HB2 LPRO   133      -5.925  21.171  10.053  0.00  0.00           H  
ATOM   1926 HB3 LPRO   133      -4.401  20.714  10.885  0.00  0.00           H  
ATOM   1927 CA  LPRO   133      -5.802  19.083  10.690  0.00  0.00           C  
ATOM   1928 HA  LPRO   133      -5.684  19.022  11.772  0.00  0.00           H  
ATOM   1929 C   LPRO   133      -7.308  19.070  10.381  0.00  0.00           C  
ATOM   1930 O   LPRO   133      -8.067  19.687  11.128  0.00  0.00           O  
ATOM   1931 N   LASN   134      -7.742  18.437   9.286  0.00  0.00           N  
ATOM   1932 H   LASN   134      -7.076  17.922   8.725  0.00  0.00           H  
ATOM   1933 CA  LASN   134      -9.137  18.447   8.831  0.00  0.00           C  
ATOM   1934 HA  LASN   134      -9.582  19.423   9.040  0.00  0.00           H  
ATOM   1935 CB  LASN   134      -9.103  18.240   7.301  0.00  0.00           C  
ATOM   1936 HB2 LASN   134      -8.420  18.964   6.859  0.00  0.00           H  
ATOM   1937 HB3 LASN   134      -8.729  17.242   7.073  0.00  0.00           H  
ATOM   1938 CG  LASN   134     -10.442  18.411   6.609  0.00  0.00           C  
ATOM   1939 OD1 LASN   134     -11.451  18.776   7.191  0.00  0.00           O  
ATOM   1940 ND2 LASN   134     -10.484  18.177   5.323  0.00  0.00           N  
ATOM   1941 HD21LASN   134     -11.406  18.222   4.897  0.00  0.00           H  
ATOM   1942 HD22LASN   134      -9.692  17.811   4.824  0.00  0.00           H  
ATOM   1943 C   LASN   134      -9.997  17.393   9.560  0.00  0.00           C  
ATOM   1944 O   LASN   134     -11.034  17.713  10.141  0.00  0.00           O  
ATOM   1945 N   LTYR   135      -9.531  16.142   9.550  0.00  0.00           N  
ATOM   1946 H   LTYR   135      -8.660  15.982   9.057  0.00  0.00           H  
ATOM   1947 CA  LTYR   135     -10.274  14.949   9.964  0.00  0.00           C  
ATOM   1948 HA  LTYR   135     -11.319  15.218  10.133  0.00  0.00           H  
ATOM   1949 CB  LTYR   135     -10.216  13.918   8.830  0.00  0.00           C  
ATOM   1950 HB2 LTYR   135      -9.204  13.517   8.797  0.00  0.00           H  
ATOM   1951 HB3 LTYR   135     -10.874  13.100   9.104  0.00  0.00           H  
ATOM   1952 CG  LTYR   135     -10.604  14.378   7.435  0.00  0.00           C  
ATOM   1953 CD1 LTYR   135     -11.882  14.917   7.186  0.00  0.00           C  
ATOM   1954 HD1 LTYR   135     -12.579  15.055   8.003  0.00  0.00           H  
ATOM   1955 CE1 LTYR   135     -12.258  15.264   5.872  0.00  0.00           C  
ATOM   1956 HE1 LTYR   135     -13.234  15.679   5.673  0.00  0.00           H  
ATOM   1957 CZ  LTYR   135     -11.359  15.070   4.802  0.00  0.00           C  
ATOM   1958 OH  LTYR   135     -11.731  15.393   3.532  0.00  0.00           O  
ATOM   1959 HH  LTYR   135     -11.080  15.066   2.876  0.00  0.00           H  
ATOM   1960 CE2 LTYR   135     -10.075  14.541   5.057  0.00  0.00           C  
ATOM   1961 HE2 LTYR   135      -9.380  14.392   4.249  0.00  0.00           H  
ATOM   1962 CD2 LTYR   135      -9.702  14.197   6.369  0.00  0.00           C  
ATOM   1963 HD2 LTYR   135      -8.727  13.768   6.554  0.00  0.00           H  
ATOM   1964 C   LTYR   135      -9.763  14.275  11.250  0.00  0.00           C  
ATOM   1965 O   LTYR   135     -10.422  13.361  11.741  0.00  0.00           O  
ATOM   1966 N   LGLY   136      -8.597  14.674  11.777  0.00  0.00           N  
ATOM   1967 H   LGLY   136      -8.072  15.385  11.289  0.00  0.00           H  
ATOM   1968 CA  LGLY   136      -8.020  14.120  13.011  0.00  0.00           C  
ATOM   1969 HA2 LGLY   136      -7.536  14.924  13.562  0.00  0.00           H  
ATOM   1970 HA3 LGLY   136      -8.824  13.739  13.644  0.00  0.00           H  
ATOM   1971 C   LGLY   136      -6.989  12.993  12.821  0.00  0.00           C  
ATOM   1972 O   LGLY   136      -6.473  12.756  11.723  0.00  0.00           O  
ATOM   1973 N   LARG   137      -6.645  12.332  13.936  0.00  0.00           N  
ATOM   1974 H   LARG   137      -7.138  12.595  14.782  0.00  0.00           H  
ATOM   1975 CA  LARG   137      -5.686  11.211  14.033  0.00  0.00           C  
ATOM   1976 HA  LARG   137      -4.957  11.281  13.226  0.00  0.00           H  
ATOM   1977 CB  LARG   137      -4.953  11.299  15.389  0.00  0.00           C  
ATOM   1978 HB2 LARG   137      -4.490  12.284  15.476  0.00  0.00           H  
ATOM   1979 HB3 LARG   137      -5.677  11.194  16.200  0.00  0.00           H  
ATOM   1980 CG  LARG   137      -3.858  10.231  15.557  0.00  0.00           C  
ATOM   1981 HG2 LARG   137      -4.274   9.229  15.451  0.00  0.00           H  
ATOM   1982 HG3 LARG   137      -3.123  10.377  14.767  0.00  0.00           H  
ATOM   1983 CD  LARG   137      -3.148  10.336  16.915  0.00  0.00           C  
ATOM   1984 HD2 LARG   137      -2.143   9.928  16.803  0.00  0.00           H  
ATOM   1985 HD3 LARG   137      -3.058  11.387  17.196  0.00  0.00           H  
ATOM   1986 NE  LARG   137      -3.832   9.579  17.979  0.00  0.00           N  
ATOM   1987 HE  LARG   137      -4.571   8.939  17.708  0.00  0.00           H  
ATOM   1988 CZ  LARG   137      -3.469   9.493  19.245  0.00  0.00           C  
ATOM   1989 NH1 LARG   137      -2.497  10.186  19.762  0.00  0.00           N  
ATOM   1990 HH11LARG   137      -1.933  10.788  19.169  0.00  0.00           H  
ATOM   1991 HH12LARG   137      -2.257  10.054  20.724  0.00  0.00           H  
ATOM   1992 NH2 LARG   137      -4.087   8.673  20.039  0.00  0.00           N  
ATOM   1993 HH21LARG   137      -4.809   8.091  19.628  0.00  0.00           H  
ATOM   1994 HH22LARG   137      -3.811   8.581  21.007  0.00  0.00           H  
ATOM   1995 C   LARG   137      -6.395   9.863  13.913  0.00  0.00           C  
ATOM   1996 O   LARG   137      -7.294   9.596  14.701  0.00  0.00           O  
ATOM   1997 N   LTHR   138      -5.941   8.983  13.023  0.00  0.00           N  
ATOM   1998 H   LTHR   138      -5.195   9.266  12.397  0.00  0.00           H  
ATOM   1999 CA  LTHR   138      -6.362   7.572  13.007  0.00  0.00           C  
ATOM   2000 HA  LTHR   138      -7.405   7.527  13.313  0.00  0.00           H  
ATOM   2001 CB  LTHR   138      -6.275   6.973  11.602  0.00  0.00           C  
ATOM   2002 HB  LTHR   138      -5.243   7.026  11.256  0.00  0.00           H  
ATOM   2003 CG2 LTHR   138      -6.763   5.530  11.484  0.00  0.00           C  
ATOM   2004 HG21LTHR   138      -6.196   4.875  12.142  0.00  0.00           H  
ATOM   2005 HG22LTHR   138      -7.820   5.466  11.741  0.00  0.00           H  
ATOM   2006 HG23LTHR   138      -6.620   5.186  10.461  0.00  0.00           H  
ATOM   2007 OG1 LTHR   138      -7.087   7.735  10.747  0.00  0.00           O  
ATOM   2008 HG1 LTHR   138      -8.002   7.695  11.089  0.00  0.00           H  
ATOM   2009 C   LTHR   138      -5.539   6.741  13.991  0.00  0.00           C  
ATOM   2010 O   LTHR   138      -4.306   6.816  14.013  0.00  0.00           O  
ATOM   2011 N   LASN   139      -6.213   5.922  14.794  0.00  0.00           N  
ATOM   2012 H   LASN   139      -7.222   5.868  14.678  0.00  0.00           H  
ATOM   2013 CA  LASN   139      -5.590   5.037  15.778  0.00  0.00           C  
ATOM   2014 HA  LASN   139      -4.572   5.380  15.972  0.00  0.00           H  
ATOM   2015 CB  LASN   139      -6.364   5.135  17.097  0.00  0.00           C  
ATOM   2016 HB2 LASN   139      -7.391   4.806  16.943  0.00  0.00           H  
ATOM   2017 HB3 LASN   139      -5.904   4.493  17.840  0.00  0.00           H  
ATOM   2018 CG  LASN   139      -6.345   6.550  17.631  0.00  0.00           C  
ATOM   2019 OD1 LASN   139      -5.299   7.107  17.936  0.00  0.00           O  
ATOM   2020 ND2 LASN   139      -7.478   7.188  17.737  0.00  0.00           N  
ATOM   2021 HD21LASN   139      -7.434   8.170  17.971  0.00  0.00           H  
ATOM   2022 HD22LASN   139      -8.358   6.723  17.523  0.00  0.00           H  
ATOM   2023 C   LASN   139      -5.490   3.596  15.269  0.00  0.00           C  
ATOM   2024 O   LASN   139      -6.353   3.121  14.533  0.00  0.00           O  
ATOM   2025 N   LASN   140      -4.442   2.882  15.682  0.00  0.00           N  
ATOM   2026 H   LASN   140      -3.747   3.305  16.286  0.00  0.00           H  
ATOM   2027 CA  LASN   140      -4.291   1.465  15.371  0.00  0.00           C  
ATOM   2028 HA  LASN   140      -4.432   1.342  14.297  0.00  0.00           H  
ATOM   2029 CB  LASN   140      -2.849   1.077  15.718  0.00  0.00           C  
ATOM   2030 HB2 LASN   140      -2.185   1.824  15.302  0.00  0.00           H  
ATOM   2031 HB3 LASN   140      -2.711   1.069  16.795  0.00  0.00           H  
ATOM   2032 CG  LASN   140      -2.449  -0.271  15.175  0.00  0.00           C  
ATOM   2033 OD1 LASN   140      -3.143  -1.256  15.350  0.00  0.00           O  
ATOM   2034 ND2 LASN   140      -1.340  -0.350  14.485  0.00  0.00           N  
ATOM   2035 HD21LASN   140      -1.094  -1.249  14.086  0.00  0.00           H  
ATOM   2036 HD22LASN   140      -0.786   0.482  14.312  0.00  0.00           H  
ATOM   2037 C   LASN   140      -5.337   0.618  16.139  0.00  0.00           C  
ATOM   2038 O   LASN   140      -5.471   0.794  17.352  0.00  0.00           O  
ATOM   2039 N   LPRO   141      -6.067  -0.310  15.487  0.00  0.00           N  
ATOM   2040 CD  LPRO   141      -6.079  -0.562  14.052  0.00  0.00           C  
ATOM   2041 HD2 LPRO   141      -5.074  -0.713  13.657  0.00  0.00           H  
ATOM   2042 HD3 LPRO   141      -6.560   0.275  13.543  0.00  0.00           H  
ATOM   2043 CG  LPRO   141      -6.909  -1.829  13.858  0.00  0.00           C  
ATOM   2044 HG2 LPRO   141      -6.263  -2.706  13.927  0.00  0.00           H  
ATOM   2045 HG3 LPRO   141      -7.444  -1.813  12.909  0.00  0.00           H  
ATOM   2046 CB  LPRO   141      -7.872  -1.799  15.043  0.00  0.00           C  
ATOM   2047 HB2 LPRO   141      -8.224  -2.798  15.303  0.00  0.00           H  
ATOM   2048 HB3 LPRO   141      -8.718  -1.153  14.804  0.00  0.00           H  
ATOM   2049 CA  LPRO   141      -7.050  -1.158  16.167  0.00  0.00           C  
ATOM   2050 HA  LPRO   141      -7.712  -0.536  16.772  0.00  0.00           H  
ATOM   2051 C   LPRO   141      -6.428  -2.216  17.099  0.00  0.00           C  
ATOM   2052 O   LPRO   141      -7.110  -2.687  18.008  0.00  0.00           O  
ATOM   2053 N   LHIE   142      -5.156  -2.598  16.926  0.00  0.00           N  
ATOM   2054 H   LHIE   142      -4.611  -2.170  16.184  0.00  0.00           H  
ATOM   2055 CA  LHIE   142      -4.457  -3.498  17.862  0.00  0.00           C  
ATOM   2056 HA  LHIE   142      -5.096  -4.353  18.090  0.00  0.00           H  
ATOM   2057 CB  LHIE   142      -3.170  -4.043  17.217  0.00  0.00           C  
ATOM   2058 HB2 LHIE   142      -2.501  -3.218  16.975  0.00  0.00           H  
ATOM   2059 HB3 LHIE   142      -2.663  -4.674  17.948  0.00  0.00           H  
ATOM   2060 CG  LHIE   142      -3.404  -4.875  15.976  0.00  0.00           C  
ATOM   2061 ND1 LHIE   142      -3.620  -6.255  15.956  0.00  0.00           N  
ATOM   2062 CE1 LHIE   142      -3.776  -6.596  14.667  0.00  0.00           C  
ATOM   2063 HE1 LHIE   142      -3.938  -7.604  14.304  0.00  0.00           H  
ATOM   2064 NE2 LHIE   142      -3.694  -5.507  13.891  0.00  0.00           N  
ATOM   2065 HE2 LHIE   142      -3.803  -5.503  12.881  0.00  0.00           H  
ATOM   2066 CD2 LHIE   142      -3.444  -4.417  14.692  0.00  0.00           C  
ATOM   2067 HD2 LHIE   142      -3.298  -3.398  14.371  0.00  0.00           H  
ATOM   2068 C   LHIE   142      -4.159  -2.802  19.201  0.00  0.00           C  
ATOM   2069 O   LHIE   142      -4.312  -3.412  20.259  0.00  0.00           O  
ATOM   2070 N   LASP   143      -3.787  -1.519  19.171  0.00  0.00           N  
ATOM   2071 H   LASP   143      -3.718  -1.066  18.271  0.00  0.00           H  
ATOM   2072 CA  LASP   143      -3.627  -0.671  20.359  0.00  0.00           C  
ATOM   2073 HA  LASP   143      -4.433  -0.895  21.059  0.00  0.00           H  
ATOM   2074 CB  LASP   143      -2.292  -0.997  21.051  0.00  0.00           C  
ATOM   2075 HB2 LASP   143      -2.229  -2.073  21.215  0.00  0.00           H  
ATOM   2076 HB3 LASP   143      -1.468  -0.722  20.392  0.00  0.00           H  
ATOM   2077 CG  LASP   143      -2.110  -0.292  22.400  0.00  0.00           C  
ATOM   2078 OD1 LASP   143      -1.599  -0.957  23.326  0.00  0.00           O  
ATOM   2079 OD2 LASP   143      -2.448   0.910  22.545  0.00  0.00           O  
ATOM   2080 C   LASP   143      -3.705   0.816  19.979  0.00  0.00           C  
ATOM   2081 O   LASP   143      -2.855   1.323  19.247  0.00  0.00           O  
ATOM   2082 N   LHID   144      -4.692   1.546  20.508  0.00  0.00           N  
ATOM   2083 H   LHID   144      -5.364   1.073  21.091  0.00  0.00           H  
ATOM   2084 CA  LHID   144      -4.945   2.947  20.139  0.00  0.00           C  
ATOM   2085 HA  LHID   144      -5.048   2.971  19.056  0.00  0.00           H  
ATOM   2086 CB  LHID   144      -6.261   3.416  20.774  0.00  0.00           C  
ATOM   2087 HB2 LHID   144      -6.128   3.444  21.855  0.00  0.00           H  
ATOM   2088 HB3 LHID   144      -6.475   4.432  20.439  0.00  0.00           H  
ATOM   2089 CG  LHID   144      -7.468   2.565  20.467  0.00  0.00           C  
ATOM   2090 ND1 LHID   144      -8.365   2.098  21.398  0.00  0.00           N  
ATOM   2091 HD1 LHID   144      -8.290   2.208  22.409  0.00  0.00           H  
ATOM   2092 CE1 LHID   144      -9.347   1.451  20.755  0.00  0.00           C  
ATOM   2093 HE1 LHID   144     -10.184   0.956  21.235  0.00  0.00           H  
ATOM   2094 NE2 LHID   144      -9.132   1.487  19.431  0.00  0.00           N  
ATOM   2095 CD2 LHID   144      -7.945   2.205  19.235  0.00  0.00           C  
ATOM   2096 HD2 LHID   144      -7.491   2.438  18.281  0.00  0.00           H  
ATOM   2097 C   LHID   144      -3.814   3.934  20.505  0.00  0.00           C  
ATOM   2098 O   LHID   144      -3.836   5.091  20.073  0.00  0.00           O  
ATOM   2099 N   LSER   145      -2.823   3.515  21.298  0.00  0.00           N  
ATOM   2100 H   LSER   145      -2.857   2.552  21.631  0.00  0.00           H  
ATOM   2101 CA  LSER   145      -1.600   4.289  21.563  0.00  0.00           C  
ATOM   2102 HA  LSER   145      -1.868   5.340  21.662  0.00  0.00           H  
ATOM   2103 CB  LSER   145      -0.992   3.840  22.893  0.00  0.00           C  
ATOM   2104 HB2 LSER   145      -0.191   4.528  23.166  0.00  0.00           H  
ATOM   2105 HB3 LSER   145      -1.753   3.860  23.673  0.00  0.00           H  
ATOM   2106 OG  LSER   145      -0.463   2.536  22.801  0.00  0.00           O  
ATOM   2107 HG  LSER   145      -1.219   1.892  22.760  0.00  0.00           H  
ATOM   2108 C   LSER   145      -0.551   4.190  20.440  0.00  0.00           C  
ATOM   2109 O   LSER   145       0.423   4.950  20.445  0.00  0.00           O  
ATOM   2110 N   LARG   146      -0.735   3.267  19.484  0.00  0.00           N  
ATOM   2111 H   LARG   146      -1.569   2.686  19.543  0.00  0.00           H  
ATOM   2112 CA  LARG   146       0.161   3.007  18.350  0.00  0.00           C  
ATOM   2113 HA  LARG   146       1.102   3.515  18.527  0.00  0.00           H  
ATOM   2114 CB  LARG   146       0.460   1.493  18.251  0.00  0.00           C  
ATOM   2115 HB2 LARG   146      -0.458   0.967  17.985  0.00  0.00           H  
ATOM   2116 HB3 LARG   146       1.172   1.334  17.440  0.00  0.00           H  
ATOM   2117 CG  LARG   146       1.036   0.842  19.532  0.00  0.00           C  
ATOM   2118 HG2 LARG   146       0.279   0.844  20.317  0.00  0.00           H  
ATOM   2119 HG3 LARG   146       1.287  -0.194  19.304  0.00  0.00           H  
ATOM   2120 CD  LARG   146       2.289   1.557  20.055  0.00  0.00           C  
ATOM   2121 HD2 LARG   146       2.976   1.698  19.223  0.00  0.00           H  
ATOM   2122 HD3 LARG   146       1.997   2.543  20.419  0.00  0.00           H  
ATOM   2123 NE  LARG   146       2.974   0.845  21.156  0.00  0.00           N  
ATOM   2124 HE  LARG   146       2.606   0.979  22.093  0.00  0.00           H  
ATOM   2125 CZ  LARG   146       4.125   0.195  21.074  0.00  0.00           C  
ATOM   2126 NH1 LARG   146       4.691  -0.128  19.949  0.00  0.00           N  
ATOM   2127 HH11LARG   146       4.186  -0.031  19.074  0.00  0.00           H  
ATOM   2128 HH12LARG   146       5.596  -0.576  19.980  0.00  0.00           H  
ATOM   2129 NH2 LARG   146       4.799  -0.140  22.129  0.00  0.00           N  
ATOM   2130 HH21LARG   146       4.531   0.193  23.052  0.00  0.00           H  
ATOM   2131 HH22LARG   146       5.706  -0.558  22.000  0.00  0.00           H  
ATOM   2132 C   LARG   146      -0.371   3.595  17.034  0.00  0.00           C  
ATOM   2133 O   LARG   146      -1.576   3.777  16.843  0.00  0.00           O  
ATOM   2134 N   LSER   147       0.556   3.884  16.123  0.00  0.00           N  
ATOM   2135 H   LSER   147       1.516   3.676  16.368  0.00  0.00           H  
ATOM   2136 CA  LSER   147       0.306   4.387  14.769  0.00  0.00           C  
ATOM   2137 HA  LSER   147      -0.292   5.296  14.837  0.00  0.00           H  
ATOM   2138 CB  LSER   147       1.641   4.742  14.095  0.00  0.00           C  
ATOM   2139 HB2 LSER   147       2.092   5.592  14.609  0.00  0.00           H  
ATOM   2140 HB3 LSER   147       2.317   3.887  14.157  0.00  0.00           H  
ATOM   2141 OG  LSER   147       1.429   5.063  12.732  0.00  0.00           O  
ATOM   2142 HG  LSER   147       2.268   5.290  12.297  0.00  0.00           H  
ATOM   2143 C   LSER   147      -0.448   3.360  13.919  0.00  0.00           C  
ATOM   2144 O   LSER   147      -0.105   2.175  13.917  0.00  0.00           O  
ATOM   2145 N   LALA   148      -1.441   3.812  13.148  0.00  0.00           N  
ATOM   2146 H   LALA   148      -1.625   4.810  13.157  0.00  0.00           H  
ATOM   2147 CA  LALA   148      -2.098   3.002  12.112  0.00  0.00           C  
ATOM   2148 HA  LALA   148      -2.331   2.018  12.523  0.00  0.00           H  
ATOM   2149 CB  LALA   148      -3.416   3.692  11.739  0.00  0.00           C  
ATOM   2150 HB1 LALA   148      -3.950   3.090  11.002  0.00  0.00           H  
ATOM   2151 HB2 LALA   148      -4.043   3.797  12.626  0.00  0.00           H  
ATOM   2152 HB3 LALA   148      -3.218   4.678  11.316  0.00  0.00           H  
ATOM   2153 C   LALA   148      -1.204   2.777  10.869  0.00  0.00           C  
ATOM   2154 O   LALA   148      -1.560   2.028   9.960  0.00  0.00           O  
ATOM   2155 N   LGLY   149      -0.042   3.434  10.824  0.00  0.00           N  
ATOM   2156 H   LGLY   149       0.183   4.031  11.612  0.00  0.00           H  
ATOM   2157 CA  LGLY   149       0.817   3.562   9.655  0.00  0.00           C  
ATOM   2158 HA2 LGLY   149       1.847   3.705   9.976  0.00  0.00           H  
ATOM   2159 HA3 LGLY   149       0.785   2.647   9.072  0.00  0.00           H  
ATOM   2160 C   LGLY   149       0.398   4.733   8.767  0.00  0.00           C  
ATOM   2161 O   LGLY   149      -0.462   5.548   9.120  0.00  0.00           O  
ATOM   2162 N   LGLY   150       0.991   4.814   7.579  0.00  0.00           N  
ATOM   2163 H   LGLY   150       1.729   4.169   7.339  0.00  0.00           H  
ATOM   2164 CA  LGLY   150       0.616   5.810   6.582  0.00  0.00           C  
ATOM   2165 HA2 LGLY   150      -0.445   5.697   6.366  0.00  0.00           H  
ATOM   2166 HA3 LGLY   150       0.770   6.808   6.993  0.00  0.00           H  
ATOM   2167 C   HGLY   150       1.403   5.703   5.272  0.00  0.00           C  
ATOM   2168 O   HGLY   150       2.431   5.023   5.278  0.00  0.00           O  
ATOM   2169 N   HSER   151       0.945   6.341   4.164  0.00  0.00           N  
ATOM   2170 H   HSER   151       1.613   6.410   3.398  0.00  0.00           H  
ATOM   2171 CA  HSER   151      -0.227   7.192   4.095  0.00  0.00           C  
ATOM   2172 HA  HSER   151      -0.342   7.703   5.052  0.00  0.00           H  
ATOM   2173 CB  HSER   151      -0.045   8.287   3.046  0.00  0.00           C  
ATOM   2174 HB2 HSER   151      -0.921   8.935   3.113  0.00  0.00           H  
ATOM   2175 HB3 HSER   151       0.855   8.866   3.256  0.00  0.00           H  
ATOM   2176 OG  HSER   151       0.004   7.777   1.717  0.00  0.00           O  
ATOM   2177 HG  HSER   151      -1.054   6.863   0.768  0.00  0.00           H  
ATOM   2178 C   HSER   151      -1.598   6.508   3.885  0.00  0.00           C  
ATOM   2179 O   HSER   151      -2.595   7.228   3.932  0.00  0.00           O  
ATOM   2180 N   HSER   152      -1.615   5.172   3.680  0.00  0.00           N  
ATOM   2181 H   HSER   152      -0.738   4.667   3.689  0.00  0.00           H  
ATOM   2182 CA  HSER   152      -2.853   4.396   3.589  0.00  0.00           C  
ATOM   2183 HA  HSER   152      -3.638   5.114   3.341  0.00  0.00           H  
ATOM   2184 CB  HSER   152      -2.773   3.311   2.496  0.00  0.00           C  
ATOM   2185 HB2 HSER   152      -2.241   2.426   2.866  0.00  0.00           H  
ATOM   2186 HB3 HSER   152      -3.782   3.008   2.212  0.00  0.00           H  
ATOM   2187 OG  HSER   152      -2.101   3.741   1.292  0.00  0.00           O  
ATOM   2188 HG  HSER   152      -1.156   3.630   1.523  0.00  0.00           H  
ATOM   2189 C   LSER   152      -3.268   3.785   4.954  0.00  0.00           C  
ATOM   2190 O   LSER   152      -3.691   2.630   5.031  0.00  0.00           O  
ATOM   2191 N   LGLY   153      -3.118   4.536   6.052  0.00  0.00           N  
ATOM   2192 H   LGLY   153      -2.846   5.504   5.943  0.00  0.00           H  
ATOM   2193 CA  LGLY   153      -3.397   4.039   7.408  0.00  0.00           C  
ATOM   2194 HA2 LGLY   153      -2.929   3.069   7.548  0.00  0.00           H  
ATOM   2195 HA3 LGLY   153      -2.969   4.722   8.138  0.00  0.00           H  
ATOM   2196 C   LGLY   153      -4.882   3.873   7.727  0.00  0.00           C  
ATOM   2197 O   LGLY   153      -5.268   2.889   8.359  0.00  0.00           O  
ATOM   2198 N   LGLY   154      -5.737   4.791   7.265  0.00  0.00           N  
ATOM   2199 H   LGLY   154      -5.367   5.558   6.719  0.00  0.00           H  
ATOM   2200 CA  LGLY   154      -7.192   4.674   7.423  0.00  0.00           C  
ATOM   2201 HA2 LGLY   154      -7.444   4.602   8.480  0.00  0.00           H  
ATOM   2202 HA3 LGLY   154      -7.664   5.563   7.009  0.00  0.00           H  
ATOM   2203 C   LGLY   154      -7.763   3.447   6.706  0.00  0.00           C  
ATOM   2204 O   LGLY   154      -8.626   2.761   7.252  0.00  0.00           O  
ATOM   2205 N   LALA   155      -7.242   3.135   5.518  0.00  0.00           N  
ATOM   2206 H   LALA   155      -6.556   3.767   5.115  0.00  0.00           H  
ATOM   2207 CA  LALA   155      -7.604   1.964   4.733  0.00  0.00           C  
ATOM   2208 HA  LALA   155      -8.682   1.966   4.566  0.00  0.00           H  
ATOM   2209 CB  LALA   155      -6.886   2.071   3.380  0.00  0.00           C  
ATOM   2210 HB1 LALA   155      -7.264   2.931   2.825  0.00  0.00           H  
ATOM   2211 HB2 LALA   155      -5.813   2.191   3.527  0.00  0.00           H  
ATOM   2212 HB3 LALA   155      -7.057   1.168   2.800  0.00  0.00           H  
ATOM   2213 C   LALA   155      -7.234   0.668   5.467  0.00  0.00           C  
ATOM   2214 O   LALA   155      -8.077  -0.213   5.657  0.00  0.00           O  
ATOM   2215 N   LALA   156      -5.988   0.568   5.941  0.00  0.00           N  
ATOM   2216 H   LALA   156      -5.335   1.326   5.760  0.00  0.00           H  
ATOM   2217 CA  LALA   156      -5.519  -0.596   6.687  0.00  0.00           C  
ATOM   2218 HA  LALA   156      -5.686  -1.481   6.076  0.00  0.00           H  
ATOM   2219 CB  LALA   156      -4.014  -0.442   6.901  0.00  0.00           C  
ATOM   2220 HB1 LALA   156      -3.603  -1.380   7.262  0.00  0.00           H  
ATOM   2221 HB2 LALA   156      -3.527  -0.199   5.958  0.00  0.00           H  
ATOM   2222 HB3 LALA   156      -3.815   0.351   7.623  0.00  0.00           H  
ATOM   2223 C   LALA   156      -6.287  -0.799   8.010  0.00  0.00           C  
ATOM   2224 O   LALA   156      -6.652  -1.931   8.342  0.00  0.00           O  
ATOM   2225 N   LALA   157      -6.605   0.286   8.726  0.00  0.00           N  
ATOM   2226 H   LALA   157      -6.229   1.185   8.439  0.00  0.00           H  
ATOM   2227 CA  LALA   157      -7.417   0.242   9.941  0.00  0.00           C  
ATOM   2228 HA  LALA   157      -6.975  -0.486  10.623  0.00  0.00           H  
ATOM   2229 CB  LALA   157      -7.358   1.618  10.616  0.00  0.00           C  
ATOM   2230 HB1 LALA   157      -7.786   2.379   9.962  0.00  0.00           H  
ATOM   2231 HB2 LALA   157      -7.915   1.592  11.552  0.00  0.00           H  
ATOM   2232 HB3 LALA   157      -6.321   1.878  10.834  0.00  0.00           H  
ATOM   2233 C   LALA   157      -8.868  -0.204   9.666  0.00  0.00           C  
ATOM   2234 O   LALA   157      -9.386  -1.064  10.380  0.00  0.00           O  
ATOM   2235 N   LALA   158      -9.519   0.313   8.617  0.00  0.00           N  
ATOM   2236 H   LALA   158      -9.060   1.032   8.064  0.00  0.00           H  
ATOM   2237 CA  LALA   158     -10.889  -0.068   8.248  0.00  0.00           C  
ATOM   2238 HA  LALA   158     -11.525   0.059   9.124  0.00  0.00           H  
ATOM   2239 CB  LALA   158     -11.380   0.893   7.157  0.00  0.00           C  
ATOM   2240 HB1 LALA   158     -11.321   1.922   7.514  0.00  0.00           H  
ATOM   2241 HB2 LALA   158     -10.764   0.792   6.261  0.00  0.00           H  
ATOM   2242 HB3 LALA   158     -12.417   0.669   6.905  0.00  0.00           H  
ATOM   2243 C   LALA   158     -11.008  -1.543   7.805  0.00  0.00           C  
ATOM   2244 O   LALA   158     -12.001  -2.207   8.128  0.00  0.00           O  
ATOM   2245 N   LLEU   159      -9.983  -2.070   7.122  0.00  0.00           N  
ATOM   2246 H   LLEU   159      -9.240  -1.440   6.831  0.00  0.00           H  
ATOM   2247 CA  LLEU   159      -9.850  -3.493   6.786  0.00  0.00           C  
ATOM   2248 HA  LLEU   159     -10.749  -3.822   6.263  0.00  0.00           H  
ATOM   2249 CB  LLEU   159      -8.627  -3.687   5.872  0.00  0.00           C  
ATOM   2250 HB2 LLEU   159      -7.782  -3.157   6.313  0.00  0.00           H  
ATOM   2251 HB3 LLEU   159      -8.364  -4.745   5.845  0.00  0.00           H  
ATOM   2252 CG  LLEU   159      -8.818  -3.196   4.427  0.00  0.00           C  
ATOM   2253 HG  LLEU   159      -9.286  -2.213   4.415  0.00  0.00           H  
ATOM   2254 CD1 LLEU   159      -7.453  -3.101   3.752  0.00  0.00           C  
ATOM   2255 HD11LLEU   159      -7.590  -2.780   2.722  0.00  0.00           H  
ATOM   2256 HD12LLEU   159      -6.846  -2.355   4.262  0.00  0.00           H  
ATOM   2257 HD13LLEU   159      -6.947  -4.066   3.778  0.00  0.00           H  
ATOM   2258 CD2 LLEU   159      -9.683  -4.170   3.628  0.00  0.00           C  
ATOM   2259 HD21LLEU   159      -9.697  -3.873   2.579  0.00  0.00           H  
ATOM   2260 HD22LLEU   159      -9.297  -5.182   3.721  0.00  0.00           H  
ATOM   2261 HD23LLEU   159     -10.700  -4.147   4.003  0.00  0.00           H  
ATOM   2262 C   LLEU   159      -9.700  -4.370   8.039  0.00  0.00           C  
ATOM   2263 O   LLEU   159     -10.431  -5.354   8.185  0.00  0.00           O  
ATOM   2264 N   LALA   160      -8.778  -4.010   8.941  0.00  0.00           N  
ATOM   2265 H   LALA   160      -8.201  -3.200   8.737  0.00  0.00           H  
ATOM   2266 CA  LALA   160      -8.485  -4.748  10.174  0.00  0.00           C  
ATOM   2267 HA  LALA   160      -8.283  -5.792   9.926  0.00  0.00           H  
ATOM   2268 CB  LALA   160      -7.220  -4.145  10.793  0.00  0.00           C  
ATOM   2269 HB1 LALA   160      -6.984  -4.659  11.726  0.00  0.00           H  
ATOM   2270 HB2 LALA   160      -6.383  -4.260  10.107  0.00  0.00           H  
ATOM   2271 HB3 LALA   160      -7.370  -3.084  10.991  0.00  0.00           H  
ATOM   2272 C   LALA   160      -9.653  -4.728  11.177  0.00  0.00           C  
ATOM   2273 O   LALA   160      -9.940  -5.735  11.822  0.00  0.00           O  
ATOM   2274 N   LALA   161     -10.380  -3.611  11.272  0.00  0.00           N  
ATOM   2275 H   LALA   161     -10.053  -2.787  10.777  0.00  0.00           H  
ATOM   2276 CA  LALA   161     -11.597  -3.481  12.077  0.00  0.00           C  
ATOM   2277 HA  LALA   161     -11.394  -3.877  13.073  0.00  0.00           H  
ATOM   2278 CB  LALA   161     -11.902  -1.985  12.206  0.00  0.00           C  
ATOM   2279 HB1 LALA   161     -12.763  -1.833  12.858  0.00  0.00           H  
ATOM   2280 HB2 LALA   161     -11.039  -1.479  12.637  0.00  0.00           H  
ATOM   2281 HB3 LALA   161     -12.108  -1.559  11.224  0.00  0.00           H  
ATOM   2282 C   LALA   161     -12.808  -4.257  11.509  0.00  0.00           C  
ATOM   2283 O   LALA   161     -13.883  -4.269  12.120  0.00  0.00           O  
ATOM   2284 N   LGLY   162     -12.675  -4.883  10.333  0.00  0.00           N  
ATOM   2285 H   LGLY   162     -11.765  -4.871   9.887  0.00  0.00           H  
ATOM   2286 CA  LGLY   162     -13.744  -5.633   9.671  0.00  0.00           C  
ATOM   2287 HA2 LGLY   162     -13.306  -6.236   8.881  0.00  0.00           H  
ATOM   2288 HA3 LGLY   162     -14.204  -6.309  10.392  0.00  0.00           H  
ATOM   2289 C   LGLY   162     -14.846  -4.761   9.055  0.00  0.00           C  
ATOM   2290 O   LGLY   162     -15.917  -5.278   8.736  0.00  0.00           O  
ATOM   2291 N   LMET   163     -14.627  -3.448   8.919  0.00  0.00           N  
ATOM   2292 H   LMET   163     -13.696  -3.093   9.107  0.00  0.00           H  
ATOM   2293 CA  LMET   163     -15.642  -2.505   8.426  0.00  0.00           C  
ATOM   2294 HA  LMET   163     -16.608  -2.782   8.849  0.00  0.00           H  
ATOM   2295 CB  LMET   163     -15.322  -1.076   8.891  0.00  0.00           C  
ATOM   2296 HB2 LMET   163     -14.355  -0.759   8.500  0.00  0.00           H  
ATOM   2297 HB3 LMET   163     -16.091  -0.405   8.505  0.00  0.00           H  
ATOM   2298 CG  LMET   163     -15.318  -0.982  10.422  0.00  0.00           C  
ATOM   2299 HG2 LMET   163     -16.196  -1.508  10.795  0.00  0.00           H  
ATOM   2300 HG3 LMET   163     -14.435  -1.486  10.814  0.00  0.00           H  
ATOM   2301 SD  LMET   163     -15.385   0.697  11.098  0.00  0.00           S  
ATOM   2302 CE  LMET   163     -13.761   1.356  10.631  0.00  0.00           C  
ATOM   2303 HE1 LMET   163     -13.655   1.350   9.547  0.00  0.00           H  
ATOM   2304 HE2 LMET   163     -13.673   2.383  10.989  0.00  0.00           H  
ATOM   2305 HE3 LMET   163     -12.973   0.755  11.083  0.00  0.00           H  
ATOM   2306 C   LMET   163     -15.807  -2.563   6.902  0.00  0.00           C  
ATOM   2307 O   LMET   163     -16.937  -2.496   6.417  0.00  0.00           O  
ATOM   2308 N   LVAL   164     -14.711  -2.760   6.161  0.00  0.00           N  
ATOM   2309 H   LVAL   164     -13.818  -2.825   6.635  0.00  0.00           H  
ATOM   2310 CA  LVAL   164     -14.714  -2.960   4.700  0.00  0.00           C  
ATOM   2311 HA  LVAL   164     -15.747  -3.090   4.386  0.00  0.00           H  
ATOM   2312 CB  LVAL   164     -14.167  -1.735   3.936  0.00  0.00           C  
ATOM   2313 HB  LVAL   164     -14.229  -1.955   2.870  0.00  0.00           H  
ATOM   2314 CG1 LVAL   164     -15.029  -0.499   4.197  0.00  0.00           C  
ATOM   2315 HG11LVAL   164     -16.072  -0.723   3.980  0.00  0.00           H  
ATOM   2316 HG12LVAL   164     -14.936  -0.177   5.234  0.00  0.00           H  
ATOM   2317 HG13LVAL   164     -14.692   0.310   3.551  0.00  0.00           H  
ATOM   2318 CG2 LVAL   164     -12.706  -1.398   4.257  0.00  0.00           C  
ATOM   2319 HG21LVAL   164     -12.410  -0.499   3.714  0.00  0.00           H  
ATOM   2320 HG22LVAL   164     -12.579  -1.224   5.323  0.00  0.00           H  
ATOM   2321 HG23LVAL   164     -12.053  -2.208   3.941  0.00  0.00           H  
ATOM   2322 C   LVAL   164     -13.940  -4.227   4.308  0.00  0.00           C  
ATOM   2323 O   LVAL   164     -12.958  -4.559   4.974  0.00  0.00           O  
ATOM   2324 N   LPRO   165     -14.342  -4.948   3.243  0.00  0.00           N  
ATOM   2325 CD  LPRO   165     -15.624  -4.815   2.568  0.00  0.00           C  
ATOM   2326 HD2 LPRO   165     -15.729  -3.815   2.155  0.00  0.00           H  
ATOM   2327 HD3 LPRO   165     -16.430  -5.019   3.275  0.00  0.00           H  
ATOM   2328 CG  LPRO   165     -15.642  -5.868   1.459  0.00  0.00           C  
ATOM   2329 HG2 LPRO   165     -15.260  -5.436   0.532  0.00  0.00           H  
ATOM   2330 HG3 LPRO   165     -16.641  -6.278   1.308  0.00  0.00           H  
ATOM   2331 CB  LPRO   165     -14.668  -6.922   1.982  0.00  0.00           C  
ATOM   2332 HB2 LPRO   165     -14.255  -7.530   1.178  0.00  0.00           H  
ATOM   2333 HB3 LPRO   165     -15.173  -7.553   2.713  0.00  0.00           H  
ATOM   2334 CA  LPRO   165     -13.599  -6.079   2.686  0.00  0.00           C  
ATOM   2335 HA  LPRO   165     -13.137  -6.667   3.478  0.00  0.00           H  
ATOM   2336 C   LPRO   165     -12.498  -5.668   1.692  0.00  0.00           C  
ATOM   2337 O   LPRO   165     -11.662  -6.498   1.345  0.00  0.00           O  
ATOM   2338 N   LLEU   166     -12.492  -4.428   1.196  0.00  0.00           N  
ATOM   2339 H   LLEU   166     -13.175  -3.763   1.528  0.00  0.00           H  
ATOM   2340 CA  LLEU   166     -11.586  -3.970   0.141  0.00  0.00           C  
ATOM   2341 HA  LLEU   166     -10.633  -4.490   0.250  0.00  0.00           H  
ATOM   2342 CB  LLEU   166     -12.206  -4.340  -1.226  0.00  0.00           C  
ATOM   2343 HB2 LLEU   166     -12.406  -5.412  -1.238  0.00  0.00           H  
ATOM   2344 HB3 LLEU   166     -13.165  -3.825  -1.310  0.00  0.00           H  
ATOM   2345 CG  LLEU   166     -11.367  -3.995  -2.473  0.00  0.00           C  
ATOM   2346 HG  LLEU   166     -11.147  -2.930  -2.485  0.00  0.00           H  
ATOM   2347 CD1 LLEU   166     -10.053  -4.775  -2.530  0.00  0.00           C  
ATOM   2348 HD11LLEU   166     -10.247  -5.847  -2.571  0.00  0.00           H  
ATOM   2349 HD12LLEU   166      -9.485  -4.469  -3.406  0.00  0.00           H  
ATOM   2350 HD13LLEU   166      -9.449  -4.557  -1.654  0.00  0.00           H  
ATOM   2351 CD2 LLEU   166     -12.158  -4.331  -3.739  0.00  0.00           C  
ATOM   2352 HD21LLEU   166     -11.585  -4.039  -4.618  0.00  0.00           H  
ATOM   2353 HD22LLEU   166     -12.369  -5.400  -3.780  0.00  0.00           H  
ATOM   2354 HD23LLEU   166     -13.099  -3.780  -3.739  0.00  0.00           H  
ATOM   2355 C   LLEU   166     -11.311  -2.466   0.276  0.00  0.00           C  
ATOM   2356 O   LLEU   166     -12.178  -1.713   0.716  0.00  0.00           O  
ATOM   2357 N   LGLU   167     -10.114  -2.050  -0.128  0.00  0.00           N  
ATOM   2358 H   LGLU   167      -9.437  -2.751  -0.411  0.00  0.00           H  
ATOM   2359 CA  LGLU   167      -9.633  -0.664  -0.168  0.00  0.00           C  
ATOM   2360 HA  LGLU   167     -10.457   0.007  -0.422  0.00  0.00           H  
ATOM   2361 CB  LGLU   167      -9.081  -0.284   1.222  0.00  0.00           C  
ATOM   2362 HB2 LGLU   167      -9.024  -1.176   1.847  0.00  0.00           H  
ATOM   2363 HB3 LGLU   167      -8.065   0.097   1.133  0.00  0.00           H  
ATOM   2364 CG  LGLU   167      -9.965   0.741   1.952  0.00  0.00           C  
ATOM   2365 HG2 LGLU   167     -11.010   0.440   1.866  0.00  0.00           H  
ATOM   2366 HG3 LGLU   167      -9.708   0.710   3.011  0.00  0.00           H  
ATOM   2367 CD  LGLU   167      -9.808   2.186   1.452  0.00  0.00           C  
ATOM   2368 OE1 LGLU   167      -9.026   2.435   0.508  0.00  0.00           O  
ATOM   2369 OE2 LGLU   167     -10.476   3.077   2.035  0.00  0.00           O  
ATOM   2370 C   LGLU   167      -8.561  -0.512  -1.268  0.00  0.00           C  
ATOM   2371 O   LGLU   167      -8.122  -1.503  -1.867  0.00  0.00           O  
ATOM   2372 N   LTYR   168      -8.131   0.720  -1.552  0.00  0.00           N  
ATOM   2373 H   LTYR   168      -8.459   1.494  -0.969  0.00  0.00           H  
ATOM   2374 CA  LTYR   168      -7.137   1.013  -2.590  0.00  0.00           C  
ATOM   2375 HA  LTYR   168      -6.500   0.135  -2.703  0.00  0.00           H  
ATOM   2376 CB  LTYR   168      -7.840   1.255  -3.939  0.00  0.00           C  
ATOM   2377 HB2 LTYR   168      -8.844   0.830  -3.906  0.00  0.00           H  
ATOM   2378 HB3 LTYR   168      -7.959   2.326  -4.100  0.00  0.00           H  
ATOM   2379 CG  LTYR   168      -7.121   0.656  -5.134  0.00  0.00           C  
ATOM   2380 CD1 LTYR   168      -6.017   1.319  -5.702  0.00  0.00           C  
ATOM   2381 HD1 LTYR   168      -5.667   2.249  -5.274  0.00  0.00           H  
ATOM   2382 CE1 LTYR   168      -5.381   0.775  -6.834  0.00  0.00           C  
ATOM   2383 HE1 LTYR   168      -4.546   1.276  -7.290  0.00  0.00           H  
ATOM   2384 CZ  LTYR   168      -5.836  -0.431  -7.399  0.00  0.00           C  
ATOM   2385 OH  LTYR   168      -5.199  -0.941  -8.484  0.00  0.00           O  
ATOM   2386 HH  LTYR   168      -5.804  -1.429  -9.068  0.00  0.00           H  
ATOM   2387 CE2 LTYR   168      -6.939  -1.101  -6.828  0.00  0.00           C  
ATOM   2388 HE2 LTYR   168      -7.285  -2.029  -7.257  0.00  0.00           H  
ATOM   2389 CD2 LTYR   168      -7.575  -0.557  -5.693  0.00  0.00           C  
ATOM   2390 HD2 LTYR   168      -8.416  -1.070  -5.244  0.00  0.00           H  
ATOM   2391 C   LTYR   168      -6.232   2.183  -2.180  0.00  0.00           C  
ATOM   2392 O   LTYR   168      -6.700   3.274  -1.854  0.00  0.00           O  
ATOM   2393 N   LGLY   169      -4.919   1.948  -2.200  0.00  0.00           N  
ATOM   2394 H   LGLY   169      -4.601   1.055  -2.559  0.00  0.00           H  
ATOM   2395 CA  LGLY   169      -3.899   2.858  -1.682  0.00  0.00           C  
ATOM   2396 HA2 LGLY   169      -4.370   3.734  -1.238  0.00  0.00           H  
ATOM   2397 HA3 LGLY   169      -3.359   2.349  -0.884  0.00  0.00           H  
ATOM   2398 C   HGLY   169      -2.884   3.342  -2.718  0.00  0.00           C  
ATOM   2399 O   HGLY   169      -3.066   3.145  -3.915  0.00  0.00           O  
ATOM   2400 N   HSER   170      -1.796   3.999  -2.229  0.00  0.00           N  
ATOM   2401 H   HSER   170      -1.633   4.042  -1.230  0.00  0.00           H  
ATOM   2402 CA  HSER   170      -0.758   4.530  -3.081  0.00  0.00           C  
ATOM   2403 HA  HSER   170      -0.676   3.901  -3.968  0.00  0.00           H  
ATOM   2404 CB  HSER   170      -1.111   5.953  -3.579  0.00  0.00           C  
ATOM   2405 HB2 HSER   170      -0.234   6.397  -4.072  0.00  0.00           H  
ATOM   2406 HB3 HSER   170      -1.909   5.840  -4.316  0.00  0.00           H  
ATOM   2407 OG  HSER   170      -1.564   6.793  -2.525  0.00  0.00           O  
ATOM   2408 HG  HSER   170      -2.438   7.168  -2.789  0.00  0.00           H  
ATOM   2409 C   HSER   170       0.558   4.451  -2.303  0.00  0.00           C  
ATOM   2410 O   HSER   170       0.539   4.468  -1.069  0.00  0.00           O  
ATOM   2411 N   HASP   171       1.703   4.345  -3.034  0.00  0.00           N  
ATOM   2412 H   HASP   171       1.630   4.187  -4.040  0.00  0.00           H  
ATOM   2413 CA  HASP   171       2.978   4.015  -2.393  0.00  0.00           C  
ATOM   2414 HA  HASP   171       2.966   4.456  -1.396  0.00  0.00           H  
ATOM   2415 CB  LASP   171       3.076   2.477  -2.202  0.00  0.00           C  
ATOM   2416 HB2 LASP   171       2.135   2.124  -1.788  0.00  0.00           H  
ATOM   2417 HB3 LASP   171       3.205   1.996  -3.173  0.00  0.00           H  
ATOM   2418 CG  LASP   171       4.203   2.024  -1.264  0.00  0.00           C  
ATOM   2419 OD1 LASP   171       5.333   2.550  -1.353  0.00  0.00           O  
ATOM   2420 OD2 LASP   171       3.966   1.126  -0.421  0.00  0.00           O  
ATOM   2421 C   HASP   171       4.212   4.541  -3.162  0.00  0.00           C  
ATOM   2422 O   HASP   171       4.537   4.099  -4.276  0.00  0.00           O  
ATOM   2423 N   HILE   172       4.915   5.456  -2.457  0.00  0.00           N  
ATOM   2424 H   HILE   172       4.475   5.870  -1.623  0.00  0.00           H  
ATOM   2425 CA  HILE   172       6.276   5.862  -2.800  0.00  0.00           C  
ATOM   2426 HA  HILE   172       6.628   5.143  -3.542  0.00  0.00           H  
ATOM   2427 CB  LILE   172       6.313   7.259  -3.472  0.00  0.00           C  
ATOM   2428 HB  LILE   172       5.449   7.334  -4.130  0.00  0.00           H  
ATOM   2429 CG2 LILE   172       6.233   8.412  -2.452  0.00  0.00           C  
ATOM   2430 HG21LILE   172       5.998   9.347  -2.961  0.00  0.00           H  
ATOM   2431 HG22LILE   172       5.456   8.222  -1.714  0.00  0.00           H  
ATOM   2432 HG23LILE   172       7.182   8.522  -1.929  0.00  0.00           H  
ATOM   2433 CG1 LILE   172       7.586   7.373  -4.345  0.00  0.00           C  
ATOM   2434 HG12LILE   172       8.473   7.260  -3.722  0.00  0.00           H  
ATOM   2435 HG13LILE   172       7.582   6.562  -5.075  0.00  0.00           H  
ATOM   2436 CD1 LILE   172       7.719   8.692  -5.111  0.00  0.00           C  
ATOM   2437 HD11LILE   172       6.825   8.871  -5.705  0.00  0.00           H  
ATOM   2438 HD12LILE   172       7.869   9.518  -4.416  0.00  0.00           H  
ATOM   2439 HD13LILE   172       8.582   8.638  -5.773  0.00  0.00           H  
ATOM   2440 C   HILE   172       7.253   5.753  -1.607  0.00  0.00           C  
ATOM   2441 O   HILE   172       8.444   5.514  -1.814  0.00  0.00           O  
ATOM   2442 N   HGLY   173       6.732   5.973  -0.375  0.00  0.00           N  
ATOM   2443 H   HGLY   173       5.759   6.298  -0.248  0.00  0.00           H  
ATOM   2444 CA  HGLY   173       7.532   5.858   0.824  0.00  0.00           C  
ATOM   2445 HA2 HGLY   173       8.579   5.731   0.543  0.00  0.00           H  
ATOM   2446 HA3 HGLY   173       7.444   6.758   1.435  0.00  0.00           H  
ATOM   2447 C   HGLY   173       7.123   4.685   1.697  0.00  0.00           C  
ATOM   2448 O   HGLY   173       7.383   4.643   2.891  0.00  0.00           O  
ATOM   2449 N   HGLY   174       6.489   3.645   1.063  0.00  0.00           N  
ATOM   2450 H   HGLY   174       6.199   3.754   0.092  0.00  0.00           H  
ATOM   2451 CA  HGLY   174       5.908   2.576   1.830  0.00  0.00           C  
ATOM   2452 HA2 HGLY   174       6.060   1.605   1.339  0.00  0.00           H  
ATOM   2453 HA3 HGLY   174       6.425   2.538   2.789  0.00  0.00           H  
ATOM   2454 C   HGLY   174       4.424   2.732   2.142  0.00  0.00           C  
ATOM   2455 O   HGLY   174       3.873   1.956   2.933  0.00  0.00           O  
ATOM   2456 N   HSER   175       3.754   3.744   1.551  0.00  0.00           N  
ATOM   2457 H   HSER   175       4.255   4.463   1.029  0.00  0.00           H  
ATOM   2458 CA  HSER   175       2.439   4.109   2.051  0.00  0.00           C  
ATOM   2459 HA  HSER   175       2.504   4.268   3.137  0.00  0.00           H  
ATOM   2460 CB  HSER   175       1.965   5.396   1.369  0.00  0.00           C  
ATOM   2461 HB2 HSER   175       2.045   5.267   0.297  0.00  0.00           H  
ATOM   2462 HB3 HSER   175       0.909   5.535   1.605  0.00  0.00           H  
ATOM   2463 OG  HSER   175       2.712   6.513   1.814  0.00  0.00           O  
ATOM   2464 HG  HSER   175       0.887   7.878   1.288  0.00  0.00           H  
ATOM   2465 C   HSER   175       1.359   3.059   1.869  0.00  0.00           C  
ATOM   2466 O   HSER   175       0.317   3.205   2.511  0.00  0.00           O  
ATOM   2467 N   HILE   176       1.488   2.042   0.967  0.00  0.00           N  
ATOM   2468 H   HILE   176       2.401   1.890   0.532  0.00  0.00           H  
ATOM   2469 CA  LILE   176       0.607   0.858   1.066  0.00  0.00           C  
ATOM   2470 HA  LILE   176      -0.388   1.150   1.406  0.00  0.00           H  
ATOM   2471 CB  LILE   176       0.448   0.160  -0.312  0.00  0.00           C  
ATOM   2472 HB  LILE   176       1.434   0.074  -0.770  0.00  0.00           H  
ATOM   2473 CG2 LILE   176      -0.136  -1.262  -0.196  0.00  0.00           C  
ATOM   2474 HG21LILE   176       0.574  -1.932   0.291  0.00  0.00           H  
ATOM   2475 HG22LILE   176      -1.064  -1.238   0.375  0.00  0.00           H  
ATOM   2476 HG23LILE   176      -0.344  -1.668  -1.184  0.00  0.00           H  
ATOM   2477 CG1 LILE   176      -0.459   1.006  -1.228  0.00  0.00           C  
ATOM   2478 HG12LILE   176      -1.496   0.921  -0.901  0.00  0.00           H  
ATOM   2479 HG13LILE   176      -0.169   2.046  -1.134  0.00  0.00           H  
ATOM   2480 CD1 LILE   176      -0.365   0.635  -2.714  0.00  0.00           C  
ATOM   2481 HD11LILE   176      -0.858  -0.319  -2.896  0.00  0.00           H  
ATOM   2482 HD12LILE   176      -0.865   1.396  -3.309  0.00  0.00           H  
ATOM   2483 HD13LILE   176       0.677   0.574  -3.027  0.00  0.00           H  
ATOM   2484 C   LILE   176       1.166  -0.126   2.104  0.00  0.00           C  
ATOM   2485 O   LILE   176       0.433  -0.649   2.946  0.00  0.00           O  
ATOM   2486 N   LARG   177       2.474  -0.400   2.037  0.00  0.00           N  
ATOM   2487 H   LARG   177       3.051   0.178   1.426  0.00  0.00           H  
ATOM   2488 CA  LARG   177       3.110  -1.544   2.705  0.00  0.00           C  
ATOM   2489 HA  LARG   177       2.508  -2.434   2.521  0.00  0.00           H  
ATOM   2490 CB  LARG   177       4.503  -1.747   2.090  0.00  0.00           C  
ATOM   2491 HB2 LARG   177       5.066  -0.815   2.177  0.00  0.00           H  
ATOM   2492 HB3 LARG   177       5.031  -2.520   2.648  0.00  0.00           H  
ATOM   2493 CG  LARG   177       4.433  -2.184   0.615  0.00  0.00           C  
ATOM   2494 HG2 LARG   177       4.088  -3.218   0.571  0.00  0.00           H  
ATOM   2495 HG3 LARG   177       3.731  -1.566   0.055  0.00  0.00           H  
ATOM   2496 CD  LARG   177       5.810  -2.090  -0.047  0.00  0.00           C  
ATOM   2497 HD2 LARG   177       6.542  -2.552   0.616  0.00  0.00           H  
ATOM   2498 HD3 LARG   177       5.787  -2.652  -0.982  0.00  0.00           H  
ATOM   2499 NE  LARG   177       6.190  -0.692  -0.336  0.00  0.00           N  
ATOM   2500 HE  LARG   177       5.447   0.009  -0.365  0.00  0.00           H  
ATOM   2501 CZ  LARG   177       7.412  -0.250  -0.578  0.00  0.00           C  
ATOM   2502 NH1 LARG   177       8.455  -1.028  -0.525  0.00  0.00           N  
ATOM   2503 HH11LARG   177       8.364  -2.003  -0.265  0.00  0.00           H  
ATOM   2504 HH12LARG   177       9.378  -0.622  -0.640  0.00  0.00           H  
ATOM   2505 NH2 LARG   177       7.614   0.994  -0.889  0.00  0.00           N  
ATOM   2506 HH21LARG   177       6.814   1.623  -1.010  0.00  0.00           H  
ATOM   2507 HH22LARG   177       8.531   1.314  -1.167  0.00  0.00           H  
ATOM   2508 C   LARG   177       3.187  -1.390   4.225  0.00  0.00           C  
ATOM   2509 O   LARG   177       2.852  -2.337   4.938  0.00  0.00           O  
ATOM   2510 N   LVAL   178       3.599  -0.216   4.707  0.00  0.00           N  
ATOM   2511 H   LVAL   178       3.815   0.505   4.023  0.00  0.00           H  
ATOM   2512 CA  LVAL   178       3.771   0.128   6.130  0.00  0.00           C  
ATOM   2513 HA  LVAL   178       4.406  -0.636   6.579  0.00  0.00           H  
ATOM   2514 CB  LVAL   178       4.512   1.474   6.301  0.00  0.00           C  
ATOM   2515 HB  LVAL   178       3.988   2.252   5.748  0.00  0.00           H  
ATOM   2516 CG1 LVAL   178       4.612   1.912   7.769  0.00  0.00           C  
ATOM   2517 HG11LVAL   178       5.225   2.811   7.845  0.00  0.00           H  
ATOM   2518 HG12LVAL   178       3.626   2.142   8.171  0.00  0.00           H  
ATOM   2519 HG13LVAL   178       5.066   1.122   8.369  0.00  0.00           H  
ATOM   2520 CG2 LVAL   178       5.941   1.370   5.752  0.00  0.00           C  
ATOM   2521 HG21LVAL   178       6.505   0.617   6.303  0.00  0.00           H  
ATOM   2522 HG22LVAL   178       5.923   1.101   4.697  0.00  0.00           H  
ATOM   2523 HG23LVAL   178       6.443   2.333   5.850  0.00  0.00           H  
ATOM   2524 C   LVAL   178       2.455   0.098   6.921  0.00  0.00           C  
ATOM   2525 O   LVAL   178       2.424  -0.591   7.938  0.00  0.00           O  
ATOM   2526 N   LPRO   179       1.348   0.747   6.504  0.00  0.00           N  
ATOM   2527 CD  LPRO   179       1.215   1.699   5.409  0.00  0.00           C  
ATOM   2528 HD2 LPRO   179       1.627   1.325   4.475  0.00  0.00           H  
ATOM   2529 HD3 LPRO   179       1.705   2.631   5.683  0.00  0.00           H  
ATOM   2530 CG  LPRO   179      -0.282   1.942   5.245  0.00  0.00           C  
ATOM   2531 HG2 LPRO   179      -0.704   1.226   4.539  0.00  0.00           H  
ATOM   2532 HG3 LPRO   179      -0.487   2.963   4.932  0.00  0.00           H  
ATOM   2533 CB  LPRO   179      -0.841   1.683   6.635  0.00  0.00           C  
ATOM   2534 HB2 LPRO   179      -1.875   1.352   6.592  0.00  0.00           H  
ATOM   2535 HB3 LPRO   179      -0.761   2.593   7.226  0.00  0.00           H  
ATOM   2536 CA  LPRO   179       0.079   0.619   7.224  0.00  0.00           C  
ATOM   2537 HA  LPRO   179       0.228   0.832   8.281  0.00  0.00           H  
ATOM   2538 C   LPRO   179      -0.518  -0.789   7.142  0.00  0.00           C  
ATOM   2539 O   LPRO   179      -1.066  -1.268   8.134  0.00  0.00           O  
ATOM   2540 N   LALA   180      -0.333  -1.507   6.026  0.00  0.00           N  
ATOM   2541 H   LALA   180       0.089  -1.073   5.216  0.00  0.00           H  
ATOM   2542 CA  LALA   180      -0.668  -2.930   5.963  0.00  0.00           C  
ATOM   2543 HA  LALA   180      -1.725  -3.039   6.202  0.00  0.00           H  
ATOM   2544 CB  LALA   180      -0.455  -3.426   4.527  0.00  0.00           C  
ATOM   2545 HB1 LALA   180      -1.113  -2.882   3.848  0.00  0.00           H  
ATOM   2546 HB2 LALA   180       0.576  -3.272   4.219  0.00  0.00           H  
ATOM   2547 HB3 LALA   180      -0.687  -4.487   4.463  0.00  0.00           H  
ATOM   2548 C   LALA   180       0.116  -3.752   7.012  0.00  0.00           C  
ATOM   2549 O   LALA   180      -0.470  -4.605   7.673  0.00  0.00           O  
ATOM   2550 N   LHIE   181       1.398  -3.442   7.240  0.00  0.00           N  
ATOM   2551 H   LHIE   181       1.820  -2.729   6.658  0.00  0.00           H  
ATOM   2552 CA  LHIE   181       2.229  -4.032   8.303  0.00  0.00           C  
ATOM   2553 HA  LHIE   181       2.108  -5.110   8.294  0.00  0.00           H  
ATOM   2554 CB  LHIE   181       3.706  -3.724   7.994  0.00  0.00           C  
ATOM   2555 HB2 LHIE   181       3.998  -4.286   7.108  0.00  0.00           H  
ATOM   2556 HB3 LHIE   181       3.810  -2.669   7.755  0.00  0.00           H  
ATOM   2557 CG  LHIE   181       4.684  -4.037   9.098  0.00  0.00           C  
ATOM   2558 ND1 LHIE   181       4.899  -5.290   9.669  0.00  0.00           N  
ATOM   2559 CE1 LHIE   181       5.841  -5.104  10.608  0.00  0.00           C  
ATOM   2560 HE1 LHIE   181       6.219  -5.876  11.265  0.00  0.00           H  
ATOM   2561 NE2 LHIE   181       6.227  -3.818  10.648  0.00  0.00           N  
ATOM   2562 HE2 LHIE   181       6.876  -3.430  11.332  0.00  0.00           H  
ATOM   2563 CD2 LHIE   181       5.513  -3.131   9.692  0.00  0.00           C  
ATOM   2564 HD2 LHIE   181       5.571  -2.077   9.463  0.00  0.00           H  
ATOM   2565 C   LHIE   181       1.814  -3.614   9.722  0.00  0.00           C  
ATOM   2566 O   LHIE   181       1.798  -4.450  10.622  0.00  0.00           O  
ATOM   2567 N   LPHE   182       1.436  -2.354   9.950  0.00  0.00           N  
ATOM   2568 H   LPHE   182       1.522  -1.682   9.196  0.00  0.00           H  
ATOM   2569 CA  LPHE   182       1.039  -1.873  11.282  0.00  0.00           C  
ATOM   2570 HA  LPHE   182       1.697  -2.322  12.027  0.00  0.00           H  
ATOM   2571 CB  LPHE   182       1.215  -0.348  11.366  0.00  0.00           C  
ATOM   2572 HB2 LPHE   182       0.759   0.112  10.488  0.00  0.00           H  
ATOM   2573 HB3 LPHE   182       0.659   0.005  12.235  0.00  0.00           H  
ATOM   2574 CG  LPHE   182       2.641   0.175  11.510  0.00  0.00           C  
ATOM   2575 CD1 LPHE   182       3.777  -0.654  11.378  0.00  0.00           C  
ATOM   2576 HD1 LPHE   182       3.677  -1.703  11.158  0.00  0.00           H  
ATOM   2577 CE1 LPHE   182       5.070  -0.133  11.560  0.00  0.00           C  
ATOM   2578 HE1 LPHE   182       5.930  -0.783  11.481  0.00  0.00           H  
ATOM   2579 CZ  LPHE   182       5.242   1.226  11.860  0.00  0.00           C  
ATOM   2580 HZ  LPHE   182       6.237   1.624  11.987  0.00  0.00           H  
ATOM   2581 CE2 LPHE   182       4.119   2.057  12.006  0.00  0.00           C  
ATOM   2582 HE2 LPHE   182       4.244   3.101  12.248  0.00  0.00           H  
ATOM   2583 CD2 LPHE   182       2.827   1.530  11.844  0.00  0.00           C  
ATOM   2584 HD2 LPHE   182       1.969   2.167  11.991  0.00  0.00           H  
ATOM   2585 C   LPHE   182      -0.377  -2.302  11.694  0.00  0.00           C  
ATOM   2586 O   LPHE   182      -0.608  -2.538  12.879  0.00  0.00           O  
ATOM   2587 N   LCYS   183      -1.317  -2.445  10.756  0.00  0.00           N  
ATOM   2588 H   LCYS   183      -1.102  -2.152   9.808  0.00  0.00           H  
ATOM   2589 CA  LCYS   183      -2.655  -2.994  11.026  0.00  0.00           C  
ATOM   2590 HA  LCYS   183      -2.888  -2.844  12.081  0.00  0.00           H  
ATOM   2591 CB  LCYS   183      -3.698  -2.205  10.228  0.00  0.00           C  
ATOM   2592 HB2 LCYS   183      -3.472  -2.273   9.166  0.00  0.00           H  
ATOM   2593 HB3 LCYS   183      -4.685  -2.637  10.401  0.00  0.00           H  
ATOM   2594 SG  LCYS   183      -3.723  -0.465  10.762  0.00  0.00           S  
ATOM   2595 HG  LCYS   183      -2.625  -0.045  10.110  0.00  0.00           H  
ATOM   2596 C   LCYS   183      -2.761  -4.517  10.784  0.00  0.00           C  
ATOM   2597 O   LCYS   183      -3.797  -5.115  11.086  0.00  0.00           O  
ATOM   2598 N   LGLY   184      -1.704  -5.163  10.280  0.00  0.00           N  
ATOM   2599 H   LGLY   184      -0.891  -4.623  10.018  0.00  0.00           H  
ATOM   2600 CA  LGLY   184      -1.631  -6.615  10.085  0.00  0.00           C  
ATOM   2601 HA2 LGLY   184      -0.606  -6.869   9.823  0.00  0.00           H  
ATOM   2602 HA3 LGLY   184      -1.887  -7.122  11.015  0.00  0.00           H  
ATOM   2603 C   LGLY   184      -2.541  -7.154   8.977  0.00  0.00           C  
ATOM   2604 O   LGLY   184      -3.200  -8.169   9.177  0.00  0.00           O  
ATOM   2605 N   LVAL   185      -2.623  -6.469   7.836  0.00  0.00           N  
ATOM   2606 H   LVAL   185      -1.981  -5.691   7.726  0.00  0.00           H  
ATOM   2607 CA  LVAL   185      -3.480  -6.816   6.682  0.00  0.00           C  
ATOM   2608 HA  LVAL   185      -3.918  -7.800   6.854  0.00  0.00           H  
ATOM   2609 CB  LVAL   185      -4.656  -5.825   6.535  0.00  0.00           C  
ATOM   2610 HB  LVAL   185      -5.260  -6.134   5.684  0.00  0.00           H  
ATOM   2611 CG1 LVAL   185      -5.575  -5.861   7.761  0.00  0.00           C  
ATOM   2612 HG11LVAL   185      -5.921  -6.881   7.934  0.00  0.00           H  
ATOM   2613 HG12LVAL   185      -5.039  -5.515   8.643  0.00  0.00           H  
ATOM   2614 HG13LVAL   185      -6.437  -5.217   7.595  0.00  0.00           H  
ATOM   2615 CG2 LVAL   185      -4.210  -4.380   6.285  0.00  0.00           C  
ATOM   2616 HG21LVAL   185      -5.088  -3.751   6.144  0.00  0.00           H  
ATOM   2617 HG22LVAL   185      -3.642  -4.009   7.138  0.00  0.00           H  
ATOM   2618 HG23LVAL   185      -3.599  -4.329   5.383  0.00  0.00           H  
ATOM   2619 C   LVAL   185      -2.656  -6.944   5.393  0.00  0.00           C  
ATOM   2620 O   LVAL   185      -1.443  -6.737   5.405  0.00  0.00           O  
ATOM   2621 N   LTRP   186      -3.290  -7.326   4.281  0.00  0.00           N  
ATOM   2622 H   LTRP   186      -4.302  -7.384   4.285  0.00  0.00           H  
ATOM   2623 CA  LTRP   186      -2.634  -7.517   2.984  0.00  0.00           C  
ATOM   2624 HA  LTRP   186      -1.594  -7.794   3.152  0.00  0.00           H  
ATOM   2625 CB  LTRP   186      -3.307  -8.669   2.215  0.00  0.00           C  
ATOM   2626 HB2 LTRP   186      -4.324  -8.384   1.948  0.00  0.00           H  
ATOM   2627 HB3 LTRP   186      -2.758  -8.799   1.286  0.00  0.00           H  
ATOM   2628 CG  LTRP   186      -3.353 -10.019   2.875  0.00  0.00           C  
ATOM   2629 CD1 LTRP   186      -4.049 -10.340   3.989  0.00  0.00           C  
ATOM   2630 HD1 LTRP   186      -4.665  -9.654   4.555  0.00  0.00           H  
ATOM   2631 NE1 LTRP   186      -3.846 -11.668   4.307  0.00  0.00           N  
ATOM   2632 HE1 LTRP   186      -4.255 -12.113   5.130  0.00  0.00           H  
ATOM   2633 CE2 LTRP   186      -2.993 -12.276   3.411  0.00  0.00           C  
ATOM   2634 CZ2 LTRP   186      -2.466 -13.571   3.310  0.00  0.00           C  
ATOM   2635 HZ2 LTRP   186      -2.732 -14.324   4.032  0.00  0.00           H  
ATOM   2636 CH2 LTRP   186      -1.599 -13.884   2.252  0.00  0.00           C  
ATOM   2637 HH2 LTRP   186      -1.186 -14.881   2.170  0.00  0.00           H  
ATOM   2638 CZ3 LTRP   186      -1.282 -12.902   1.299  0.00  0.00           C  
ATOM   2639 HZ3 LTRP   186      -0.623 -13.148   0.479  0.00  0.00           H  
ATOM   2640 CE3 LTRP   186      -1.828 -11.606   1.399  0.00  0.00           C  
ATOM   2641 HE3 LTRP   186      -1.589 -10.861   0.657  0.00  0.00           H  
ATOM   2642 CD2 LTRP   186      -2.677 -11.250   2.470  0.00  0.00           C  
ATOM   2643 C   LTRP   186      -2.665  -6.217   2.160  0.00  0.00           C  
ATOM   2644 O   LTRP   186      -3.713  -5.578   2.046  0.00  0.00           O  
ATOM   2645 N   LGLY   187      -1.548  -5.834   1.536  0.00  0.00           N  
ATOM   2646 H   LGLY   187      -0.699  -6.373   1.692  0.00  0.00           H  
ATOM   2647 CA  LGLY   187      -1.476  -4.642   0.678  0.00  0.00           C  
ATOM   2648 HA2 LGLY   187      -2.411  -4.535   0.129  0.00  0.00           H  
ATOM   2649 HA3 LGLY   187      -1.347  -3.757   1.301  0.00  0.00           H  
ATOM   2650 C   LGLY   187      -0.327  -4.693  -0.329  0.00  0.00           C  
ATOM   2651 O   LGLY   187       0.816  -4.966   0.041  0.00  0.00           O  
ATOM   2652 N   LLEU   188      -0.625  -4.435  -1.606  0.00  0.00           N  
ATOM   2653 H   LLEU   188      -1.575  -4.154  -1.831  0.00  0.00           H  
ATOM   2654 CA  LLEU   188       0.310  -4.627  -2.722  0.00  0.00           C  
ATOM   2655 HA  LLEU   188       1.181  -5.178  -2.366  0.00  0.00           H  
ATOM   2656 CB  LLEU   188      -0.394  -5.509  -3.772  0.00  0.00           C  
ATOM   2657 HB2 LLEU   188      -0.626  -6.471  -3.314  0.00  0.00           H  
ATOM   2658 HB3 LLEU   188      -1.337  -5.029  -4.040  0.00  0.00           H  
ATOM   2659 CG  LLEU   188       0.398  -5.764  -5.069  0.00  0.00           C  
ATOM   2660 HG  LLEU   188       0.635  -4.818  -5.553  0.00  0.00           H  
ATOM   2661 CD1 LLEU   188       1.694  -6.537  -4.821  0.00  0.00           C  
ATOM   2662 HD11LLEU   188       2.367  -5.948  -4.203  0.00  0.00           H  
ATOM   2663 HD12LLEU   188       1.481  -7.486  -4.331  0.00  0.00           H  
ATOM   2664 HD13LLEU   188       2.191  -6.730  -5.773  0.00  0.00           H  
ATOM   2665 CD2 LLEU   188      -0.469  -6.586  -6.018  0.00  0.00           C  
ATOM   2666 HD21LLEU   188      -1.399  -6.056  -6.222  0.00  0.00           H  
ATOM   2667 HD22LLEU   188       0.062  -6.740  -6.958  0.00  0.00           H  
ATOM   2668 HD23LLEU   188      -0.694  -7.554  -5.571  0.00  0.00           H  
ATOM   2669 C   LLEU   188       0.817  -3.302  -3.315  0.00  0.00           C  
ATOM   2670 O   LLEU   188       0.065  -2.582  -3.971  0.00  0.00           O  
ATOM   2671 N   LLYS   189       2.119  -3.026  -3.175  0.00  0.00           N  
ATOM   2672 H   LLYS   189       2.684  -3.691  -2.652  0.00  0.00           H  
ATOM   2673 CA  LLYS   189       2.842  -2.085  -4.047  0.00  0.00           C  
ATOM   2674 HA  LLYS   189       2.258  -1.170  -4.156  0.00  0.00           H  
ATOM   2675 CB  LLYS   189       4.195  -1.747  -3.379  0.00  0.00           C  
ATOM   2676 HB2 LLYS   189       3.971  -1.384  -2.375  0.00  0.00           H  
ATOM   2677 HB3 LLYS   189       4.791  -2.653  -3.273  0.00  0.00           H  
ATOM   2678 CG  LLYS   189       5.054  -0.664  -4.055  0.00  0.00           C  
ATOM   2679 HG2 LLYS   189       4.408   0.156  -4.364  0.00  0.00           H  
ATOM   2680 HG3 LLYS   189       5.748  -0.274  -3.309  0.00  0.00           H  
ATOM   2681 CD  LLYS   189       5.885  -1.162  -5.248  0.00  0.00           C  
ATOM   2682 HD2 LLYS   189       6.595  -1.916  -4.906  0.00  0.00           H  
ATOM   2683 HD3 LLYS   189       5.233  -1.617  -5.984  0.00  0.00           H  
ATOM   2684 CE  LLYS   189       6.644  -0.004  -5.906  0.00  0.00           C  
ATOM   2685 HE2 LLYS   189       5.947   0.817  -6.093  0.00  0.00           H  
ATOM   2686 HE3 LLYS   189       7.406   0.361  -5.211  0.00  0.00           H  
ATOM   2687 NZ  LLYS   189       7.276  -0.407  -7.183  0.00  0.00           N  
ATOM   2688 HZ1 LLYS   189       7.928  -1.178  -7.031  0.00  0.00           H  
ATOM   2689 HZ2 LLYS   189       6.588  -0.744  -7.845  0.00  0.00           H  
ATOM   2690 HZ3 LLYS   189       7.809   0.361  -7.590  0.00  0.00           H  
ATOM   2691 C   LLYS   189       2.974  -2.760  -5.416  0.00  0.00           C  
ATOM   2692 O   LLYS   189       3.593  -3.814  -5.508  0.00  0.00           O  
ATOM   2693 N   LTHR   190       2.370  -2.208  -6.464  0.00  0.00           N  
ATOM   2694 H   LTHR   190       1.866  -1.345  -6.338  0.00  0.00           H  
ATOM   2695 CA  LTHR   190       2.341  -2.831  -7.805  0.00  0.00           C  
ATOM   2696 HA  LTHR   190       2.286  -3.915  -7.689  0.00  0.00           H  
ATOM   2697 CB  LTHR   190       1.077  -2.409  -8.578  0.00  0.00           C  
ATOM   2698 HB  LTHR   190       1.107  -2.855  -9.573  0.00  0.00           H  
ATOM   2699 CG2 LTHR   190      -0.215  -2.859  -7.899  0.00  0.00           C  
ATOM   2700 HG21LTHR   190      -0.270  -2.481  -6.878  0.00  0.00           H  
ATOM   2701 HG22LTHR   190      -1.068  -2.486  -8.464  0.00  0.00           H  
ATOM   2702 HG23LTHR   190      -0.251  -3.949  -7.882  0.00  0.00           H  
ATOM   2703 OG1 LTHR   190       1.009  -1.009  -8.722  0.00  0.00           O  
ATOM   2704 HG1 LTHR   190       0.285  -0.670  -8.157  0.00  0.00           H  
ATOM   2705 C   LTHR   190       3.606  -2.550  -8.635  0.00  0.00           C  
ATOM   2706 O   LTHR   190       4.417  -1.675  -8.309  0.00  0.00           O  
ATOM   2707 N   LTHR   191       3.780  -3.294  -9.731  0.00  0.00           N  
ATOM   2708 H   LTHR   191       3.126  -4.060  -9.895  0.00  0.00           H  
ATOM   2709 CA  LTHR   191       4.793  -3.046 -10.769  0.00  0.00           C  
ATOM   2710 HA  LTHR   191       5.784  -3.246 -10.362  0.00  0.00           H  
ATOM   2711 CB  LTHR   191       4.565  -3.967 -11.982  0.00  0.00           C  
ATOM   2712 HB  LTHR   191       3.512  -3.941 -12.263  0.00  0.00           H  
ATOM   2713 CG2 LTHR   191       5.404  -3.603 -13.207  0.00  0.00           C  
ATOM   2714 HG21LTHR   191       5.083  -2.649 -13.620  0.00  0.00           H  
ATOM   2715 HG22LTHR   191       6.459  -3.553 -12.943  0.00  0.00           H  
ATOM   2716 HG23LTHR   191       5.257  -4.349 -13.981  0.00  0.00           H  
ATOM   2717 OG1 LTHR   191       4.920  -5.291 -11.673  0.00  0.00           O  
ATOM   2718 HG1 LTHR   191       4.094  -5.777 -11.465  0.00  0.00           H  
ATOM   2719 C   LTHR   191       4.732  -1.592 -11.229  0.00  0.00           C  
ATOM   2720 O   LTHR   191       3.652  -1.079 -11.542  0.00  0.00           O  
ATOM   2721 N   LPHE   192       5.882  -0.919 -11.304  0.00  0.00           N  
ATOM   2722 H   LPHE   192       6.747  -1.372 -11.026  0.00  0.00           H  
ATOM   2723 CA  LPHE   192       5.923   0.475 -11.737  0.00  0.00           C  
ATOM   2724 HA  LPHE   192       5.303   1.040 -11.046  0.00  0.00           H  
ATOM   2725 CB  LPHE   192       7.346   1.027 -11.621  0.00  0.00           C  
ATOM   2726 HB2 LPHE   192       7.661   0.977 -10.580  0.00  0.00           H  
ATOM   2727 HB3 LPHE   192       8.018   0.399 -12.205  0.00  0.00           H  
ATOM   2728 CG  LPHE   192       7.451   2.461 -12.097  0.00  0.00           C  
ATOM   2729 CD1 LPHE   192       8.176   2.764 -13.264  0.00  0.00           C  
ATOM   2730 HD1 LPHE   192       8.701   1.983 -13.795  0.00  0.00           H  
ATOM   2731 CE1 LPHE   192       8.207   4.082 -13.749  0.00  0.00           C  
ATOM   2732 HE1 LPHE   192       8.774   4.319 -14.636  0.00  0.00           H  
ATOM   2733 CZ  LPHE   192       7.493   5.093 -13.085  0.00  0.00           C  
ATOM   2734 HZ  LPHE   192       7.520   6.105 -13.461  0.00  0.00           H  
ATOM   2735 CE2 LPHE   192       6.748   4.789 -11.933  0.00  0.00           C  
ATOM   2736 HE2 LPHE   192       6.191   5.565 -11.426  0.00  0.00           H  
ATOM   2737 CD2 LPHE   192       6.746   3.480 -11.425  0.00  0.00           C  
ATOM   2738 HD2 LPHE   192       6.190   3.261 -10.525  0.00  0.00           H  
ATOM   2739 C   LPHE   192       5.315   0.679 -13.137  0.00  0.00           C  
ATOM   2740 O   LPHE   192       5.534  -0.107 -14.057  0.00  0.00           O  
ATOM   2741 N   LASP   193       4.542   1.756 -13.290  0.00  0.00           N  
ATOM   2742 H   LASP   193       4.444   2.361 -12.490  0.00  0.00           H  
ATOM   2743 CA  LASP   193       3.744   2.096 -14.476  0.00  0.00           C  
ATOM   2744 HA  LASP   193       3.267   3.044 -14.242  0.00  0.00           H  
ATOM   2745 CB  LASP   193       4.661   2.347 -15.693  0.00  0.00           C  
ATOM   2746 HB2 LASP   193       5.575   2.834 -15.349  0.00  0.00           H  
ATOM   2747 HB3 LASP   193       4.939   1.391 -16.140  0.00  0.00           H  
ATOM   2748 CG  LASP   193       4.045   3.244 -16.772  0.00  0.00           C  
ATOM   2749 OD1 LASP   193       3.405   4.268 -16.443  0.00  0.00           O  
ATOM   2750 OD2 LASP   193       4.312   3.019 -17.981  0.00  0.00           O  
ATOM   2751 C   LASP   193       2.573   1.149 -14.809  0.00  0.00           C  
ATOM   2752 O   LASP   193       1.833   1.450 -15.739  0.00  0.00           O  
ATOM   2753 N   LALA   194       2.338   0.048 -14.086  0.00  0.00           N  
ATOM   2754 H   LALA   194       2.980  -0.204 -13.345  0.00  0.00           H  
ATOM   2755 CA  LALA   194       1.261  -0.896 -14.423  0.00  0.00           C  
ATOM   2756 HA  LALA   194       1.354  -1.146 -15.480  0.00  0.00           H  
ATOM   2757 CB  LALA   194       1.465  -2.183 -13.624  0.00  0.00           C  
ATOM   2758 HB1 LALA   194       1.359  -1.993 -12.556  0.00  0.00           H  
ATOM   2759 HB2 LALA   194       0.707  -2.907 -13.924  0.00  0.00           H  
ATOM   2760 HB3 LALA   194       2.453  -2.593 -13.830  0.00  0.00           H  
ATOM   2761 C   LALA   194      -0.174  -0.359 -14.230  0.00  0.00           C  
ATOM   2762 O   LALA   194      -1.092  -0.836 -14.896  0.00  0.00           O  
ATOM   2763 N   LVAL   195      -0.385   0.633 -13.356  0.00  0.00           N  
ATOM   2764 H   LVAL   195       0.404   0.933 -12.795  0.00  0.00           H  
ATOM   2765 CA  LVAL   195      -1.714   1.189 -13.032  0.00  0.00           C  
ATOM   2766 HA  LVAL   195      -2.425   0.826 -13.774  0.00  0.00           H  
ATOM   2767 CB  LVAL   195      -2.221   0.697 -11.655  0.00  0.00           C  
ATOM   2768 HB  LVAL   195      -1.687   1.239 -10.878  0.00  0.00           H  
ATOM   2769 CG1 LVAL   195      -3.725   0.965 -11.501  0.00  0.00           C  
ATOM   2770 HG11LVAL   195      -4.072   0.599 -10.535  0.00  0.00           H  
ATOM   2771 HG12LVAL   195      -3.932   2.033 -11.550  0.00  0.00           H  
ATOM   2772 HG13LVAL   195      -4.279   0.451 -12.285  0.00  0.00           H  
ATOM   2773 CG2 LVAL   195      -1.989  -0.801 -11.403  0.00  0.00           C  
ATOM   2774 HG21LVAL   195      -2.454  -1.097 -10.462  0.00  0.00           H  
ATOM   2775 HG22LVAL   195      -2.405  -1.395 -12.213  0.00  0.00           H  
ATOM   2776 HG23LVAL   195      -0.923  -1.010 -11.326  0.00  0.00           H  
ATOM   2777 C   LVAL   195      -1.712   2.722 -13.124  0.00  0.00           C  
ATOM   2778 O   LVAL   195      -0.757   3.386 -12.719  0.00  0.00           O  
ATOM   2779 N   LSER   196      -2.768   3.302 -13.691  0.00  0.00           N  
ATOM   2780 H   LSER   196      -3.531   2.696 -13.979  0.00  0.00           H  
ATOM   2781 CA  LSER   196      -2.942   4.744 -13.902  0.00  0.00           C  
ATOM   2782 HA  LSER   196      -2.041   5.145 -14.363  0.00  0.00           H  
ATOM   2783 CB  LSER   196      -4.095   4.957 -14.881  0.00  0.00           C  
ATOM   2784 HB2 LSER   196      -3.850   4.494 -15.839  0.00  0.00           H  
ATOM   2785 HB3 LSER   196      -4.997   4.496 -14.482  0.00  0.00           H  
ATOM   2786 OG  LSER   196      -4.324   6.333 -15.064  0.00  0.00           O  
ATOM   2787 HG  LSER   196      -4.501   6.499 -16.008  0.00  0.00           H  
ATOM   2788 C   LSER   196      -3.203   5.525 -12.605  0.00  0.00           C  
ATOM   2789 O   LSER   196      -3.991   5.095 -11.762  0.00  0.00           O  
ATOM   2790 N   LLEU   197      -2.588   6.707 -12.472  0.00  0.00           N  
ATOM   2791 H   LLEU   197      -2.017   7.039 -13.242  0.00  0.00           H  
ATOM   2792 CA  LLEU   197      -2.796   7.646 -11.357  0.00  0.00           C  
ATOM   2793 HA  LLEU   197      -3.197   7.096 -10.504  0.00  0.00           H  
ATOM   2794 CB  LLEU   197      -1.446   8.261 -10.923  0.00  0.00           C  
ATOM   2795 HB2 LLEU   197      -0.881   8.544 -11.809  0.00  0.00           H  
ATOM   2796 HB3 LLEU   197      -1.645   9.177 -10.366  0.00  0.00           H  
ATOM   2797 CG  LLEU   197      -0.578   7.387  -9.998  0.00  0.00           C  
ATOM   2798 HG  LLEU   197      -1.131   7.214  -9.077  0.00  0.00           H  
ATOM   2799 CD1 LLEU   197      -0.178   6.027 -10.567  0.00  0.00           C  
ATOM   2800 HD11LLEU   197      -1.058   5.395 -10.669  0.00  0.00           H  
ATOM   2801 HD12LLEU   197       0.302   6.145 -11.535  0.00  0.00           H  
ATOM   2802 HD13LLEU   197       0.513   5.529  -9.888  0.00  0.00           H  
ATOM   2803 CD2 LLEU   197       0.700   8.145  -9.639  0.00  0.00           C  
ATOM   2804 HD21LLEU   197       1.345   7.527  -9.015  0.00  0.00           H  
ATOM   2805 HD22LLEU   197       1.247   8.397 -10.547  0.00  0.00           H  
ATOM   2806 HD23LLEU   197       0.450   9.066  -9.115  0.00  0.00           H  
ATOM   2807 C   LLEU   197      -3.856   8.721 -11.686  0.00  0.00           C  
ATOM   2808 O   LLEU   197      -3.945   9.734 -10.995  0.00  0.00           O  
ATOM   2809 N   LGLU   198      -4.673   8.530 -12.728  0.00  0.00           N  
ATOM   2810 H   LGLU   198      -4.542   7.715 -13.315  0.00  0.00           H  
ATOM   2811 CA  LGLU   198      -5.756   9.465 -13.058  0.00  0.00           C  
ATOM   2812 HA  LGLU   198      -5.301  10.434 -13.238  0.00  0.00           H  
ATOM   2813 CB  LGLU   198      -6.479   9.035 -14.344  0.00  0.00           C  
ATOM   2814 HB2 LGLU   198      -6.747   7.985 -14.250  0.00  0.00           H  
ATOM   2815 HB3 LGLU   198      -7.398   9.611 -14.451  0.00  0.00           H  
ATOM   2816 CG  LGLU   198      -5.635   9.212 -15.618  0.00  0.00           C  
ATOM   2817 HG2 LGLU   198      -4.638   8.800 -15.466  0.00  0.00           H  
ATOM   2818 HG3 LGLU   198      -6.109   8.650 -16.425  0.00  0.00           H  
ATOM   2819 CD  LGLU   198      -5.502  10.674 -16.039  0.00  0.00           C  
ATOM   2820 OE1 LGLU   198      -6.403  11.189 -16.734  0.00  0.00           O  
ATOM   2821 OE2 LGLU   198      -4.482  11.316 -15.680  0.00  0.00           O  
ATOM   2822 C   LGLU   198      -6.740   9.628 -11.882  0.00  0.00           C  
ATOM   2823 O   LGLU   198      -7.246   8.643 -11.329  0.00  0.00           O  
ATOM   2824 N   LGLY   199      -6.983  10.878 -11.481  0.00  0.00           N  
ATOM   2825 H   LGLY   199      -6.587  11.637 -12.022  0.00  0.00           H  
ATOM   2826 CA  LGLY   199      -7.732  11.246 -10.275  0.00  0.00           C  
ATOM   2827 HA2 LGLY   199      -7.906  12.321 -10.314  0.00  0.00           H  
ATOM   2828 HA3 LGLY   199      -8.701  10.756 -10.267  0.00  0.00           H  
ATOM   2829 C   LGLY   199      -7.024  10.961  -8.942  0.00  0.00           C  
ATOM   2830 O   LGLY   199      -7.692  10.704  -7.943  0.00  0.00           O  
ATOM   2831 N   LHIE   200      -5.688  10.976  -8.916  0.00  0.00           N  
ATOM   2832 H   LHIE   200      -5.201  11.068  -9.801  0.00  0.00           H  
ATOM   2833 CA  LHIE   200      -4.858  10.962  -7.700  0.00  0.00           C  
ATOM   2834 HA  LHIE   200      -5.464  11.266  -6.845  0.00  0.00           H  
ATOM   2835 CB  LHIE   200      -4.383   9.530  -7.400  0.00  0.00           C  
ATOM   2836 HB2 LHIE   200      -5.247   8.921  -7.137  0.00  0.00           H  
ATOM   2837 HB3 LHIE   200      -3.935   9.113  -8.302  0.00  0.00           H  
ATOM   2838 CG  LHIE   200      -3.372   9.443  -6.283  0.00  0.00           C  
ATOM   2839 ND1 LHIE   200      -3.452  10.080  -5.043  0.00  0.00           N  
ATOM   2840 CE1 LHIE   200      -2.255   9.907  -4.455  0.00  0.00           C  
ATOM   2841 HE1 LHIE   200      -1.957  10.342  -3.510  0.00  0.00           H  
ATOM   2842 NE2 LHIE   200      -1.491   9.097  -5.202  0.00  0.00           N  
ATOM   2843 HE2 LHIE   200      -0.516   8.872  -5.017  0.00  0.00           H  
ATOM   2844 CD2 LHIE   200      -2.174   8.802  -6.360  0.00  0.00           C  
ATOM   2845 HD2 LHIE   200      -1.804   8.261  -7.215  0.00  0.00           H  
ATOM   2846 C   LHIE   200      -3.747  12.022  -7.826  0.00  0.00           C  
ATOM   2847 O   LHIE   200      -2.573  11.721  -8.071  0.00  0.00           O  
ATOM   2848 N   LTYR   201      -4.157  13.291  -7.729  0.00  0.00           N  
ATOM   2849 H   LTYR   201      -5.124  13.446  -7.456  0.00  0.00           H  
ATOM   2850 CA  LTYR   201      -3.337  14.488  -7.962  0.00  0.00           C  
ATOM   2851 HA  LTYR   201      -2.325  14.183  -8.219  0.00  0.00           H  
ATOM   2852 CB  LTYR   201      -3.906  15.334  -9.118  0.00  0.00           C  
ATOM   2853 HB2 LTYR   201      -4.765  15.881  -8.727  0.00  0.00           H  
ATOM   2854 HB3 LTYR   201      -3.162  16.081  -9.396  0.00  0.00           H  
ATOM   2855 CG  LTYR   201      -4.359  14.632 -10.387  0.00  0.00           C  
ATOM   2856 CD1 LTYR   201      -3.669  13.522 -10.917  0.00  0.00           C  
ATOM   2857 HD1 LTYR   201      -2.802  13.130 -10.406  0.00  0.00           H  
ATOM   2858 CE1 LTYR   201      -4.125  12.902 -12.098  0.00  0.00           C  
ATOM   2859 HE1 LTYR   201      -3.611  12.037 -12.491  0.00  0.00           H  
ATOM   2860 CZ  LTYR   201      -5.282  13.391 -12.742  0.00  0.00           C  
ATOM   2861 OH  LTYR   201      -5.800  12.760 -13.824  0.00  0.00           O  
ATOM   2862 HH  LTYR   201      -5.133  12.352 -14.408  0.00  0.00           H  
ATOM   2863 CE2 LTYR   201      -5.967  14.500 -12.216  0.00  0.00           C  
ATOM   2864 HE2 LTYR   201      -6.850  14.873 -12.715  0.00  0.00           H  
ATOM   2865 CD2 LTYR   201      -5.497  15.128 -11.052  0.00  0.00           C  
ATOM   2866 HD2 LTYR   201      -6.025  15.991 -10.665  0.00  0.00           H  
ATOM   2867 C   LTYR   201      -3.272  15.388  -6.722  0.00  0.00           C  
ATOM   2868 O   LTYR   201      -4.193  15.392  -5.899  0.00  0.00           O  
ATOM   2869 N   LPHE   202      -2.247  16.240  -6.628  0.00  0.00           N  
ATOM   2870 H   LPHE   202      -1.531  16.240  -7.340  0.00  0.00           H  
ATOM   2871 CA  LPHE   202      -2.212  17.265  -5.581  0.00  0.00           C  
ATOM   2872 HA  LPHE   202      -2.280  16.736  -4.633  0.00  0.00           H  
ATOM   2873 CB  LPHE   202      -0.866  17.996  -5.589  0.00  0.00           C  
ATOM   2874 HB2 LPHE   202      -0.066  17.266  -5.714  0.00  0.00           H  
ATOM   2875 HB3 LPHE   202      -0.825  18.682  -6.437  0.00  0.00           H  
ATOM   2876 CG  LPHE   202      -0.617  18.755  -4.300  0.00  0.00           C  
ATOM   2877 CD1 LPHE   202      -1.028  20.095  -4.166  0.00  0.00           C  
ATOM   2878 HD1 LPHE   202      -1.505  20.605  -4.993  0.00  0.00           H  
ATOM   2879 CE1 LPHE   202      -0.824  20.774  -2.952  0.00  0.00           C  
ATOM   2880 HE1 LPHE   202      -1.135  21.805  -2.864  0.00  0.00           H  
ATOM   2881 CZ  LPHE   202      -0.200  20.121  -1.872  0.00  0.00           C  
ATOM   2882 HZ  LPHE   202      -0.020  20.646  -0.944  0.00  0.00           H  
ATOM   2883 CE2 LPHE   202       0.210  18.784  -2.004  0.00  0.00           C  
ATOM   2884 HE2 LPHE   202       0.707  18.289  -1.180  0.00  0.00           H  
ATOM   2885 CD2 LPHE   202      -0.008  18.099  -3.213  0.00  0.00           C  
ATOM   2886 HD2 LPHE   202       0.302  17.067  -3.312  0.00  0.00           H  
ATOM   2887 C   LPHE   202      -3.402  18.249  -5.731  0.00  0.00           C  
ATOM   2888 O   LPHE   202      -3.689  18.665  -6.859  0.00  0.00           O  
ATOM   2889 N   LPRO   203      -4.116  18.628  -4.652  0.00  0.00           N  
ATOM   2890 CD  LPRO   203      -3.985  18.096  -3.301  0.00  0.00           C  
ATOM   2891 HD2 LPRO   203      -3.212  18.645  -2.762  0.00  0.00           H  
ATOM   2892 HD3 LPRO   203      -3.770  17.028  -3.296  0.00  0.00           H  
ATOM   2893 CG  LPRO   203      -5.342  18.322  -2.646  0.00  0.00           C  
ATOM   2894 HG2 LPRO   203      -5.263  18.396  -1.564  0.00  0.00           H  
ATOM   2895 HG3 LPRO   203      -6.017  17.513  -2.928  0.00  0.00           H  
ATOM   2896 CB  LPRO   203      -5.795  19.629  -3.293  0.00  0.00           C  
ATOM   2897 HB2 LPRO   203      -5.270  20.470  -2.842  0.00  0.00           H  
ATOM   2898 HB3 LPRO   203      -6.870  19.771  -3.214  0.00  0.00           H  
ATOM   2899 CA  LPRO   203      -5.329  19.453  -4.739  0.00  0.00           C  
ATOM   2900 HA  LPRO   203      -6.082  18.874  -5.273  0.00  0.00           H  
ATOM   2901 C   LPRO   203      -5.166  20.810  -5.448  0.00  0.00           C  
ATOM   2902 O   LPRO   203      -4.117  21.453  -5.368  0.00  0.00           O  
ATOM   2903 N   LARG   204      -6.237  21.279  -6.104  0.00  0.00           N  
ATOM   2904 H   LARG   204      -7.070  20.694  -6.118  0.00  0.00           H  
ATOM   2905 CA  LARG   204      -6.292  22.519  -6.910  0.00  0.00           C  
ATOM   2906 HA  LARG   204      -7.289  22.544  -7.358  0.00  0.00           H  
ATOM   2907 CB  LARG   204      -6.196  23.775  -6.009  0.00  0.00           C  
ATOM   2908 HB2 LARG   204      -5.205  23.827  -5.560  0.00  0.00           H  
ATOM   2909 HB3 LARG   204      -6.332  24.663  -6.629  0.00  0.00           H  
ATOM   2910 CG  LARG   204      -7.268  23.793  -4.901  0.00  0.00           C  
ATOM   2911 HG2 LARG   204      -8.249  23.736  -5.374  0.00  0.00           H  
ATOM   2912 HG3 LARG   204      -7.151  22.925  -4.251  0.00  0.00           H  
ATOM   2913 CD  LARG   204      -7.237  25.057  -4.028  0.00  0.00           C  
ATOM   2914 HD2 LARG   204      -7.327  25.935  -4.671  0.00  0.00           H  
ATOM   2915 HD3 LARG   204      -8.105  25.026  -3.368  0.00  0.00           H  
ATOM   2916 NE  LARG   204      -6.005  25.160  -3.219  0.00  0.00           N  
ATOM   2917 HE  LARG   204      -5.189  24.671  -3.553  0.00  0.00           H  
ATOM   2918 CZ  LARG   204      -5.839  25.856  -2.106  0.00  0.00           C  
ATOM   2919 NH1 LARG   204      -6.790  26.530  -1.522  0.00  0.00           N  
ATOM   2920 HH11LARG   204      -7.727  26.529  -1.894  0.00  0.00           H  
ATOM   2921 HH12LARG   204      -6.575  26.984  -0.638  0.00  0.00           H  
ATOM   2922 NH2 LARG   204      -4.679  25.877  -1.527  0.00  0.00           N  
ATOM   2923 HH21LARG   204      -3.916  25.323  -1.887  0.00  0.00           H  
ATOM   2924 HH22LARG   204      -4.576  26.402  -0.664  0.00  0.00           H  
ATOM   2925 C   LARG   204      -5.345  22.520  -8.130  0.00  0.00           C  
ATOM   2926 O   LARG   204      -4.919  23.589  -8.581  0.00  0.00           O  
ATOM   2927 N   LTHR   205      -5.038  21.332  -8.670  0.00  0.00           N  
ATOM   2928 H   LTHR   205      -5.448  20.512  -8.238  0.00  0.00           H  
ATOM   2929 CA  LTHR   205      -4.271  21.113  -9.917  0.00  0.00           C  
ATOM   2930 HA  LTHR   205      -4.165  22.070 -10.428  0.00  0.00           H  
ATOM   2931 CB  LTHR   205      -2.845  20.585  -9.661  0.00  0.00           C  
ATOM   2932 HB  LTHR   205      -2.286  20.686 -10.589  0.00  0.00           H  
ATOM   2933 CG2 LTHR   205      -2.075  21.327  -8.570  0.00  0.00           C  
ATOM   2934 HG21LTHR   205      -1.050  20.958  -8.538  0.00  0.00           H  
ATOM   2935 HG22LTHR   205      -2.058  22.393  -8.795  0.00  0.00           H  
ATOM   2936 HG23LTHR   205      -2.539  21.168  -7.597  0.00  0.00           H  
ATOM   2937 OG1 LTHR   205      -2.845  19.217  -9.331  0.00  0.00           O  
ATOM   2938 HG1 LTHR   205      -3.220  19.119  -8.434  0.00  0.00           H  
ATOM   2939 C   LTHR   205      -4.997  20.161 -10.884  0.00  0.00           C  
ATOM   2940 O   LTHR   205      -5.642  19.203 -10.457  0.00  0.00           O  
ATOM   2941 N   LASP   206      -4.886  20.404 -12.195  0.00  0.00           N  
ATOM   2942 H   LASP   206      -4.384  21.231 -12.480  0.00  0.00           H  
ATOM   2943 CA  LASP   206      -5.646  19.672 -13.228  0.00  0.00           C  
ATOM   2944 HA  LASP   206      -6.694  19.662 -12.922  0.00  0.00           H  
ATOM   2945 CB  LASP   206      -5.569  20.403 -14.588  0.00  0.00           C  
ATOM   2946 HB2 LASP   206      -6.326  19.964 -15.237  0.00  0.00           H  
ATOM   2947 HB3 LASP   206      -5.837  21.450 -14.439  0.00  0.00           H  
ATOM   2948 CG  LASP   206      -4.211  20.345 -15.314  0.00  0.00           C  
ATOM   2949 OD1 LASP   206      -3.153  20.435 -14.639  0.00  0.00           O  
ATOM   2950 OD2 LASP   206      -4.203  20.232 -16.564  0.00  0.00           O  
ATOM   2951 C   LASP   206      -5.233  18.201 -13.435  0.00  0.00           C  
ATOM   2952 O   LASP   206      -6.069  17.386 -13.825  0.00  0.00           O  
ATOM   2953 N   LSER   207      -3.948  17.882 -13.241  0.00  0.00           N  
ATOM   2954 H   LSER   207      -3.343  18.649 -12.985  0.00  0.00           H  
ATOM   2955 CA  LSER   207      -3.316  16.686 -13.831  0.00  0.00           C  
ATOM   2956 HA  LSER   207      -4.054  15.887 -13.897  0.00  0.00           H  
ATOM   2957 CB  LSER   207      -2.865  17.047 -15.256  0.00  0.00           C  
ATOM   2958 HB2 LSER   207      -2.476  16.155 -15.749  0.00  0.00           H  
ATOM   2959 HB3 LSER   207      -3.717  17.412 -15.831  0.00  0.00           H  
ATOM   2960 OG  LSER   207      -1.852  18.045 -15.225  0.00  0.00           O  
ATOM   2961 HG  LSER   207      -2.295  18.917 -15.150  0.00  0.00           H  
ATOM   2962 C   LSER   207      -2.110  16.132 -13.049  0.00  0.00           C  
ATOM   2963 O   LSER   207      -1.466  15.172 -13.495  0.00  0.00           O  
ATOM   2964 N   LALA   208      -1.750  16.751 -11.916  0.00  0.00           N  
ATOM   2965 H   LALA   208      -2.360  17.471 -11.554  0.00  0.00           H  
ATOM   2966 CA  LALA   208      -0.449  16.580 -11.266  0.00  0.00           C  
ATOM   2967 HA  LALA   208       0.295  16.468 -12.057  0.00  0.00           H  
ATOM   2968 CB  LALA   208      -0.093  17.866 -10.508  0.00  0.00           C  
ATOM   2969 HB1 LALA   208      -0.259  18.739 -11.141  0.00  0.00           H  
ATOM   2970 HB2 LALA   208      -0.698  17.950  -9.607  0.00  0.00           H  
ATOM   2971 HB3 LALA   208       0.955  17.837 -10.213  0.00  0.00           H  
ATOM   2972 C   LALA   208      -0.350  15.314 -10.389  0.00  0.00           C  
ATOM   2973 O   LALA   208      -0.297  15.380  -9.156  0.00  0.00           O  
ATOM   2974 N   LLYS   209      -0.271  14.142 -11.027  0.00  0.00           N  
ATOM   2975 H   LLYS   209      -0.407  14.169 -12.033  0.00  0.00           H  
ATOM   2976 CA  LLYS   209       0.193  12.889 -10.400  0.00  0.00           C  
ATOM   2977 HA  LLYS   209      -0.399  12.720  -9.498  0.00  0.00           H  
ATOM   2978 CB  LLYS   209      -0.072  11.695 -11.340  0.00  0.00           C  
ATOM   2979 HB2 LLYS   209       0.230  10.775 -10.842  0.00  0.00           H  
ATOM   2980 HB3 LLYS   209      -1.151  11.631 -11.491  0.00  0.00           H  
ATOM   2981 CG  LLYS   209       0.586  11.743 -12.732  0.00  0.00           C  
ATOM   2982 HG2 LLYS   209       0.056  11.028 -13.361  0.00  0.00           H  
ATOM   2983 HG3 LLYS   209       0.450  12.731 -13.173  0.00  0.00           H  
ATOM   2984 CD  LLYS   209       2.077  11.367 -12.767  0.00  0.00           C  
ATOM   2985 HD2 LLYS   209       2.672  12.072 -12.194  0.00  0.00           H  
ATOM   2986 HD3 LLYS   209       2.212  10.366 -12.355  0.00  0.00           H  
ATOM   2987 CE  LLYS   209       2.546  11.412 -14.222  0.00  0.00           C  
ATOM   2988 HE2 LLYS   209       1.879  10.790 -14.827  0.00  0.00           H  
ATOM   2989 HE3 LLYS   209       2.456  12.442 -14.578  0.00  0.00           H  
ATOM   2990 NZ  LLYS   209       3.941  10.941 -14.376  0.00  0.00           N  
ATOM   2991 HZ1 LLYS   209       4.024   9.954 -14.139  0.00  0.00           H  
ATOM   2992 HZ2 LLYS   209       4.269  11.082 -15.323  0.00  0.00           H  
ATOM   2993 HZ3 LLYS   209       4.583  11.440 -13.756  0.00  0.00           H  
ATOM   2994 C   LLYS   209       1.661  12.980  -9.948  0.00  0.00           C  
ATOM   2995 O   LLYS   209       2.399  13.852 -10.417  0.00  0.00           O  
ATOM   2996 N   LALA   210       2.084  12.065  -9.076  0.00  0.00           N  
ATOM   2997 H   LALA   210       1.405  11.418  -8.699  0.00  0.00           H  
ATOM   2998 CA  LALA   210       3.470  11.926  -8.620  0.00  0.00           C  
ATOM   2999 HA  LALA   210       3.975  12.888  -8.724  0.00  0.00           H  
ATOM   3000 CB  LALA   210       3.466  11.574  -7.128  0.00  0.00           C  
ATOM   3001 HB1 LALA   210       2.972  12.367  -6.565  0.00  0.00           H  
ATOM   3002 HB2 LALA   210       2.948  10.630  -6.962  0.00  0.00           H  
ATOM   3003 HB3 LALA   210       4.490  11.480  -6.769  0.00  0.00           H  
ATOM   3004 C   LALA   210       4.257  10.886  -9.443  0.00  0.00           C  
ATOM   3005 O   LALA   210       3.820   9.747  -9.623  0.00  0.00           O  
ATOM   3006 N   LASP   211       5.440  11.269  -9.922  0.00  0.00           N  
ATOM   3007 H   LASP   211       5.734  12.224  -9.736  0.00  0.00           H  
ATOM   3008 CA  LASP   211       6.405  10.380 -10.582  0.00  0.00           C  
ATOM   3009 HA  LASP   211       5.886   9.861 -11.388  0.00  0.00           H  
ATOM   3010 CB  LASP   211       7.533  11.232 -11.193  0.00  0.00           C  
ATOM   3011 HB2 LASP   211       7.967  11.838 -10.398  0.00  0.00           H  
ATOM   3012 HB3 LASP   211       8.317  10.576 -11.573  0.00  0.00           H  
ATOM   3013 CG  LASP   211       7.093  12.161 -12.333  0.00  0.00           C  
ATOM   3014 OD1 LASP   211       6.084  11.899 -13.025  0.00  0.00           O  
ATOM   3015 OD2 LASP   211       7.790  13.165 -12.599  0.00  0.00           O  
ATOM   3016 C   LASP   211       6.976   9.299  -9.635  0.00  0.00           C  
ATOM   3017 O   LASP   211       6.995   9.478  -8.419  0.00  0.00           O  
ATOM   3018 N   LLEU   212       7.440   8.171 -10.197  0.00  0.00           N  
ATOM   3019 H   LLEU   212       7.417   8.138 -11.212  0.00  0.00           H  
ATOM   3020 CA  LLEU   212       7.965   6.955  -9.524  0.00  0.00           C  
ATOM   3021 HA  LLEU   212       8.181   6.256 -10.328  0.00  0.00           H  
ATOM   3022 CB  LLEU   212       9.323   7.271  -8.860  0.00  0.00           C  
ATOM   3023 HB2 LLEU   212       9.959   7.772  -9.590  0.00  0.00           H  
ATOM   3024 HB3 LLEU   212       9.154   7.963  -8.035  0.00  0.00           H  
ATOM   3025 CG  LLEU   212      10.080   6.041  -8.312  0.00  0.00           C  
ATOM   3026 HG  LLEU   212       9.485   5.548  -7.545  0.00  0.00           H  
ATOM   3027 CD1 LLEU   212      10.412   5.034  -9.418  0.00  0.00           C  
ATOM   3028 HD11LLEU   212      10.910   5.535 -10.247  0.00  0.00           H  
ATOM   3029 HD12LLEU   212      11.061   4.251  -9.026  0.00  0.00           H  
ATOM   3030 HD13LLEU   212       9.500   4.564  -9.784  0.00  0.00           H  
ATOM   3031 CD2 LLEU   212      11.392   6.486  -7.668  0.00  0.00           C  
ATOM   3032 HD21LLEU   212      11.908   5.622  -7.250  0.00  0.00           H  
ATOM   3033 HD22LLEU   212      12.030   6.965  -8.409  0.00  0.00           H  
ATOM   3034 HD23LLEU   212      11.185   7.191  -6.862  0.00  0.00           H  
ATOM   3035 C   LLEU   212       6.989   6.197  -8.585  0.00  0.00           C  
ATOM   3036 O   LLEU   212       7.087   4.975  -8.438  0.00  0.00           O  
ATOM   3037 N   LSER   213       6.019   6.888  -7.988  0.00  0.00           N  
ATOM   3038 H   LSER   213       6.058   7.897  -8.085  0.00  0.00           H  
ATOM   3039 CA  LSER   213       4.946   6.314  -7.167  0.00  0.00           C  
ATOM   3040 HA  LSER   213       5.394   5.799  -6.318  0.00  0.00           H  
ATOM   3041 CB  LSER   213       4.085   7.453  -6.619  0.00  0.00           C  
ATOM   3042 HB2 LSER   213       4.712   8.196  -6.126  0.00  0.00           H  
ATOM   3043 HB3 LSER   213       3.564   7.936  -7.447  0.00  0.00           H  
ATOM   3044 OG  LSER   213       3.145   6.952  -5.695  0.00  0.00           O  
ATOM   3045 HG  LSER   213       2.330   7.485  -5.802  0.00  0.00           H  
ATOM   3046 C   LSER   213       4.066   5.310  -7.936  0.00  0.00           C  
ATOM   3047 O   LSER   213       3.982   5.352  -9.170  0.00  0.00           O  
ATOM   3048 N   LVAL   214       3.377   4.428  -7.204  0.00  0.00           N  
ATOM   3049 H   LVAL   214       3.458   4.496  -6.194  0.00  0.00           H  
ATOM   3050 CA  LVAL   214       2.375   3.486  -7.739  0.00  0.00           C  
ATOM   3051 HA  LVAL   214       2.080   3.828  -8.730  0.00  0.00           H  
ATOM   3052 CB  LVAL   214       2.928   2.054  -7.895  0.00  0.00           C  
ATOM   3053 HB  LVAL   214       2.148   1.448  -8.352  0.00  0.00           H  
ATOM   3054 CG1 LVAL   214       4.140   1.998  -8.826  0.00  0.00           C  
ATOM   3055 HG11LVAL   214       4.412   0.956  -8.991  0.00  0.00           H  
ATOM   3056 HG12LVAL   214       3.876   2.456  -9.779  0.00  0.00           H  
ATOM   3057 HG13LVAL   214       4.985   2.527  -8.387  0.00  0.00           H  
ATOM   3058 CG2 LVAL   214       3.295   1.395  -6.560  0.00  0.00           C  
ATOM   3059 HG21LVAL   214       4.049   1.988  -6.043  0.00  0.00           H  
ATOM   3060 HG22LVAL   214       2.413   1.306  -5.926  0.00  0.00           H  
ATOM   3061 HG23LVAL   214       3.684   0.396  -6.749  0.00  0.00           H  
ATOM   3062 C   LVAL   214       1.107   3.454  -6.886  0.00  0.00           C  
ATOM   3063 O   LVAL   214       1.138   3.771  -5.696  0.00  0.00           O  
ATOM   3064 N   LVAL   215      -0.008   3.026  -7.480  0.00  0.00           N  
ATOM   3065 H   LVAL   215       0.045   2.810  -8.472  0.00  0.00           H  
ATOM   3066 CA  LVAL   215      -1.262   2.693  -6.775  0.00  0.00           C  
ATOM   3067 HA  LVAL   215      -1.206   3.072  -5.760  0.00  0.00           H  
ATOM   3068 CB  LVAL   215      -2.476   3.389  -7.423  0.00  0.00           C  
ATOM   3069 HB  LVAL   215      -3.353   3.154  -6.825  0.00  0.00           H  
ATOM   3070 CG1 LVAL   215      -2.307   4.913  -7.428  0.00  0.00           C  
ATOM   3071 HG11LVAL   215      -3.184   5.383  -7.870  0.00  0.00           H  
ATOM   3072 HG12LVAL   215      -2.188   5.272  -6.409  0.00  0.00           H  
ATOM   3073 HG13LVAL   215      -1.430   5.191  -8.008  0.00  0.00           H  
ATOM   3074 CG2 LVAL   215      -2.756   2.934  -8.855  0.00  0.00           C  
ATOM   3075 HG21LVAL   215      -3.682   3.387  -9.213  0.00  0.00           H  
ATOM   3076 HG22LVAL   215      -1.944   3.236  -9.514  0.00  0.00           H  
ATOM   3077 HG23LVAL   215      -2.863   1.851  -8.884  0.00  0.00           H  
ATOM   3078 C   LVAL   215      -1.446   1.173  -6.648  0.00  0.00           C  
ATOM   3079 O   LVAL   215      -0.850   0.408  -7.410  0.00  0.00           O  
ATOM   3080 N   LGLY   216      -2.255   0.708  -5.693  0.00  0.00           N  
ATOM   3081 H   LGLY   216      -2.708   1.354  -5.054  0.00  0.00           H  
ATOM   3082 CA  LGLY   216      -2.529  -0.727  -5.533  0.00  0.00           C  
ATOM   3083 HA2 LGLY   216      -2.873  -1.106  -6.495  0.00  0.00           H  
ATOM   3084 HA3 LGLY   216      -1.604  -1.243  -5.281  0.00  0.00           H  
ATOM   3085 C   LGLY   216      -3.574  -1.078  -4.461  0.00  0.00           C  
ATOM   3086 O   LGLY   216      -3.819  -0.274  -3.559  0.00  0.00           O  
ATOM   3087 N   LPRO   217      -4.211  -2.262  -4.555  0.00  0.00           N  
ATOM   3088 CD  LPRO   217      -3.998  -3.264  -5.594  0.00  0.00           C  
ATOM   3089 HD2 LPRO   217      -2.946  -3.546  -5.662  0.00  0.00           H  
ATOM   3090 HD3 LPRO   217      -4.345  -2.875  -6.552  0.00  0.00           H  
ATOM   3091 CG  LPRO   217      -4.844  -4.472  -5.200  0.00  0.00           C  
ATOM   3092 HG2 LPRO   217      -4.252  -5.143  -4.578  0.00  0.00           H  
ATOM   3093 HG3 LPRO   217      -5.229  -4.999  -6.073  0.00  0.00           H  
ATOM   3094 CB  LPRO   217      -5.970  -3.847  -4.376  0.00  0.00           C  
ATOM   3095 HB2 LPRO   217      -6.421  -4.565  -3.690  0.00  0.00           H  
ATOM   3096 HB3 LPRO   217      -6.729  -3.447  -5.049  0.00  0.00           H  
ATOM   3097 CA  LPRO   217      -5.282  -2.687  -3.651  0.00  0.00           C  
ATOM   3098 HA  LPRO   217      -6.001  -1.877  -3.532  0.00  0.00           H  
ATOM   3099 C   LPRO   217      -4.793  -3.106  -2.253  0.00  0.00           C  
ATOM   3100 O   LPRO   217      -3.626  -3.463  -2.054  0.00  0.00           O  
ATOM   3101 N   LMET   218      -5.727  -3.113  -1.294  0.00  0.00           N  
ATOM   3102 H   LMET   218      -6.655  -2.772  -1.534  0.00  0.00           H  
ATOM   3103 CA  LMET   218      -5.536  -3.539   0.101  0.00  0.00           C  
ATOM   3104 HA  LMET   218      -4.657  -4.178   0.158  0.00  0.00           H  
ATOM   3105 CB  LMET   218      -5.287  -2.308   0.993  0.00  0.00           C  
ATOM   3106 HB2 LMET   218      -6.152  -1.645   0.935  0.00  0.00           H  
ATOM   3107 HB3 LMET   218      -5.168  -2.638   2.025  0.00  0.00           H  
ATOM   3108 CG  LMET   218      -4.030  -1.522   0.584  0.00  0.00           C  
ATOM   3109 HG2 LMET   218      -3.157  -2.150   0.756  0.00  0.00           H  
ATOM   3110 HG3 LMET   218      -4.080  -1.304  -0.482  0.00  0.00           H  
ATOM   3111 SD  LMET   218      -3.778   0.077   1.400  0.00  0.00           S  
ATOM   3112 CE  LMET   218      -3.436  -0.438   3.103  0.00  0.00           C  
ATOM   3113 HE1 LMET   218      -2.565  -1.093   3.123  0.00  0.00           H  
ATOM   3114 HE2 LMET   218      -3.232   0.445   3.708  0.00  0.00           H  
ATOM   3115 HE3 LMET   218      -4.300  -0.958   3.515  0.00  0.00           H  
ATOM   3116 C   LMET   218      -6.748  -4.369   0.579  0.00  0.00           C  
ATOM   3117 O   LMET   218      -7.888  -4.034   0.253  0.00  0.00           O  
ATOM   3118 N   LALA   219      -6.521  -5.464   1.318  0.00  0.00           N  
ATOM   3119 H   LALA   219      -5.570  -5.644   1.629  0.00  0.00           H  
ATOM   3120 CA  LALA   219      -7.541  -6.473   1.654  0.00  0.00           C  
ATOM   3121 HA  LALA   219      -8.488  -5.972   1.847  0.00  0.00           H  
ATOM   3122 CB  LALA   219      -7.736  -7.379   0.429  0.00  0.00           C  
ATOM   3123 HB1 LALA   219      -8.542  -8.088   0.616  0.00  0.00           H  
ATOM   3124 HB2 LALA   219      -8.008  -6.780  -0.441  0.00  0.00           H  
ATOM   3125 HB3 LALA   219      -6.818  -7.929   0.219  0.00  0.00           H  
ATOM   3126 C   LALA   219      -7.180  -7.323   2.899  0.00  0.00           C  
ATOM   3127 O   LALA   219      -6.079  -7.225   3.441  0.00  0.00           O  
ATOM   3128 N   LARG   220      -8.086  -8.211   3.341  0.00  0.00           N  
ATOM   3129 H   LARG   220      -8.999  -8.236   2.888  0.00  0.00           H  
ATOM   3130 CA  LARG   220      -7.801  -9.275   4.331  0.00  0.00           C  
ATOM   3131 HA  LARG   220      -6.976  -8.959   4.971  0.00  0.00           H  
ATOM   3132 CB  LARG   220      -9.026  -9.507   5.234  0.00  0.00           C  
ATOM   3133 HB2 LARG   220      -9.905  -9.693   4.617  0.00  0.00           H  
ATOM   3134 HB3 LARG   220      -8.853 -10.397   5.842  0.00  0.00           H  
ATOM   3135 CG  LARG   220      -9.292  -8.342   6.199  0.00  0.00           C  
ATOM   3136 HG2 LARG   220      -8.377  -8.113   6.747  0.00  0.00           H  
ATOM   3137 HG3 LARG   220      -9.599  -7.455   5.642  0.00  0.00           H  
ATOM   3138 CD  LARG   220     -10.380  -8.732   7.209  0.00  0.00           C  
ATOM   3139 HD2 LARG   220     -10.078  -9.652   7.711  0.00  0.00           H  
ATOM   3140 HD3 LARG   220     -10.461  -7.954   7.970  0.00  0.00           H  
ATOM   3141 NE  LARG   220     -11.686  -8.949   6.558  0.00  0.00           N  
ATOM   3142 HE  LARG   220     -11.918  -9.898   6.270  0.00  0.00           H  
ATOM   3143 CZ  LARG   220     -12.563  -8.019   6.239  0.00  0.00           C  
ATOM   3144 NH1 LARG   220     -12.386  -6.768   6.550  0.00  0.00           N  
ATOM   3145 HH11LARG   220     -11.567  -6.483   7.071  0.00  0.00           H  
ATOM   3146 HH12LARG   220     -12.958  -6.060   6.103  0.00  0.00           H  
ATOM   3147 NH2 LARG   220     -13.647  -8.322   5.593  0.00  0.00           N  
ATOM   3148 HH21LARG   220     -13.813  -9.264   5.264  0.00  0.00           H  
ATOM   3149 HH22LARG   220     -14.366  -7.615   5.493  0.00  0.00           H  
ATOM   3150 C   LARG   220      -7.347 -10.608   3.713  0.00  0.00           C  
ATOM   3151 O   LARG   220      -7.098 -11.555   4.458  0.00  0.00           O  
ATOM   3152 N   LTHR   221      -7.243 -10.713   2.386  0.00  0.00           N  
ATOM   3153 H   LTHR   221      -7.432  -9.901   1.820  0.00  0.00           H  
ATOM   3154 CA  LTHR   221      -6.893 -11.961   1.678  0.00  0.00           C  
ATOM   3155 HA  LTHR   221      -6.324 -12.594   2.358  0.00  0.00           H  
ATOM   3156 CB  LTHR   221      -8.145 -12.752   1.239  0.00  0.00           C  
ATOM   3157 HB  LTHR   221      -7.836 -13.765   0.984  0.00  0.00           H  
ATOM   3158 CG2 LTHR   221      -9.263 -12.856   2.276  0.00  0.00           C  
ATOM   3159 HG21LTHR   221      -8.875 -13.305   3.190  0.00  0.00           H  
ATOM   3160 HG22LTHR   221      -9.685 -11.875   2.496  0.00  0.00           H  
ATOM   3161 HG23LTHR   221     -10.052 -13.498   1.887  0.00  0.00           H  
ATOM   3162 OG1 LTHR   221      -8.703 -12.184   0.082  0.00  0.00           O  
ATOM   3163 HG1 LTHR   221      -9.426 -11.591   0.360  0.00  0.00           H  
ATOM   3164 C   LTHR   221      -6.019 -11.693   0.439  0.00  0.00           C  
ATOM   3165 O   LTHR   221      -6.090 -10.598  -0.124  0.00  0.00           O  
ATOM   3166 N   LPRO   222      -5.228 -12.676  -0.041  0.00  0.00           N  
ATOM   3167 CD  LPRO   222      -4.948 -13.951   0.606  0.00  0.00           C  
ATOM   3168 HD2 LPRO   222      -5.857 -14.475   0.895  0.00  0.00           H  
ATOM   3169 HD3 LPRO   222      -4.332 -13.778   1.485  0.00  0.00           H  
ATOM   3170 CG  LPRO   222      -4.174 -14.789  -0.405  0.00  0.00           C  
ATOM   3171 HG2 LPRO   222      -4.866 -15.407  -0.977  0.00  0.00           H  
ATOM   3172 HG3 LPRO   222      -3.423 -15.410   0.084  0.00  0.00           H  
ATOM   3173 CB  LPRO   222      -3.538 -13.759  -1.333  0.00  0.00           C  
ATOM   3174 HB2 LPRO   222      -3.428 -14.172  -2.334  0.00  0.00           H  
ATOM   3175 HB3 LPRO   222      -2.565 -13.464  -0.949  0.00  0.00           H  
ATOM   3176 CA  LPRO   222      -4.490 -12.554  -1.301  0.00  0.00           C  
ATOM   3177 HA  LPRO   222      -3.905 -11.634  -1.301  0.00  0.00           H  
ATOM   3178 C   LPRO   222      -5.408 -12.543  -2.536  0.00  0.00           C  
ATOM   3179 O   LPRO   222      -5.161 -11.798  -3.486  0.00  0.00           O  
ATOM   3180 N   LALA   223      -6.470 -13.354  -2.537  0.00  0.00           N  
ATOM   3181 H   LALA   223      -6.655 -13.920  -1.722  0.00  0.00           H  
ATOM   3182 CA  LALA   223      -7.339 -13.528  -3.701  0.00  0.00           C  
ATOM   3183 HA  LALA   223      -6.716 -13.762  -4.566  0.00  0.00           H  
ATOM   3184 CB  LALA   223      -8.248 -14.730  -3.434  0.00  0.00           C  
ATOM   3185 HB1 LALA   223      -8.902 -14.522  -2.590  0.00  0.00           H  
ATOM   3186 HB2 LALA   223      -8.850 -14.939  -4.318  0.00  0.00           H  
ATOM   3187 HB3 LALA   223      -7.648 -15.610  -3.208  0.00  0.00           H  
ATOM   3188 C   LALA   223      -8.139 -12.254  -4.044  0.00  0.00           C  
ATOM   3189 O   LALA   223      -8.308 -11.934  -5.224  0.00  0.00           O  
ATOM   3190 N   LASP   224      -8.559 -11.485  -3.033  0.00  0.00           N  
ATOM   3191 H   LASP   224      -8.432 -11.821  -2.084  0.00  0.00           H  
ATOM   3192 CA  LASP   224      -9.218 -10.187  -3.230  0.00  0.00           C  
ATOM   3193 HA  LASP   224     -10.081 -10.329  -3.882  0.00  0.00           H  
ATOM   3194 CB  LASP   224      -9.717  -9.631  -1.889  0.00  0.00           C  
ATOM   3195 HB2 LASP   224      -8.847  -9.467  -1.252  0.00  0.00           H  
ATOM   3196 HB3 LASP   224     -10.184  -8.661  -2.067  0.00  0.00           H  
ATOM   3197 CG  LASP   224     -10.714 -10.509  -1.126  0.00  0.00           C  
ATOM   3198 OD1 LASP   224     -10.797 -10.326   0.110  0.00  0.00           O  
ATOM   3199 OD2 LASP   224     -11.406 -11.371  -1.712  0.00  0.00           O  
ATOM   3200 C   LASP   224      -8.285  -9.155  -3.895  0.00  0.00           C  
ATOM   3201 O   LASP   224      -8.730  -8.396  -4.758  0.00  0.00           O  
ATOM   3202 N   LLEU   225      -6.984  -9.150  -3.556  0.00  0.00           N  
ATOM   3203 H   LLEU   225      -6.669  -9.815  -2.862  0.00  0.00           H  
ATOM   3204 CA  LLEU   225      -5.988  -8.298  -4.225  0.00  0.00           C  
ATOM   3205 HA  LLEU   225      -6.332  -7.263  -4.192  0.00  0.00           H  
ATOM   3206 CB  LLEU   225      -4.608  -8.394  -3.545  0.00  0.00           C  
ATOM   3207 HB2 LLEU   225      -4.237  -9.414  -3.642  0.00  0.00           H  
ATOM   3208 HB3 LLEU   225      -3.924  -7.751  -4.101  0.00  0.00           H  
ATOM   3209 CG  LLEU   225      -4.537  -8.003  -2.063  0.00  0.00           C  
ATOM   3210 HG  LLEU   225      -5.142  -8.683  -1.472  0.00  0.00           H  
ATOM   3211 CD1 LLEU   225      -3.082  -8.095  -1.604  0.00  0.00           C  
ATOM   3212 HD11LLEU   225      -2.994  -7.717  -0.589  0.00  0.00           H  
ATOM   3213 HD12LLEU   225      -2.755  -9.135  -1.631  0.00  0.00           H  
ATOM   3214 HD13LLEU   225      -2.445  -7.494  -2.250  0.00  0.00           H  
ATOM   3215 CD2 LLEU   225      -5.004  -6.576  -1.811  0.00  0.00           C  
ATOM   3216 HD21LLEU   225      -4.408  -5.889  -2.405  0.00  0.00           H  
ATOM   3217 HD22LLEU   225      -6.059  -6.473  -2.063  0.00  0.00           H  
ATOM   3218 HD23LLEU   225      -4.876  -6.340  -0.757  0.00  0.00           H  
ATOM   3219 C   LLEU   225      -5.832  -8.676  -5.701  0.00  0.00           C  
ATOM   3220 O   LLEU   225      -5.810  -7.797  -6.566  0.00  0.00           O  
ATOM   3221 N   LALA   226      -5.753  -9.979  -5.992  0.00  0.00           N  
ATOM   3222 H   LALA   226      -5.769 -10.644  -5.227  0.00  0.00           H  
ATOM   3223 CA  LALA   226      -5.657 -10.483  -7.359  0.00  0.00           C  
ATOM   3224 HA  LALA   226      -4.798 -10.013  -7.839  0.00  0.00           H  
ATOM   3225 CB  LALA   226      -5.422 -11.996  -7.318  0.00  0.00           C  
ATOM   3226 HB1 LALA   226      -4.514 -12.216  -6.764  0.00  0.00           H  
ATOM   3227 HB2 LALA   226      -6.265 -12.498  -6.843  0.00  0.00           H  
ATOM   3228 HB3 LALA   226      -5.309 -12.372  -8.333  0.00  0.00           H  
ATOM   3229 C   LALA   226      -6.898 -10.130  -8.194  0.00  0.00           C  
ATOM   3230 O   LALA   226      -6.765  -9.849  -9.384  0.00  0.00           O  
ATOM   3231 N   LLEU   227      -8.091 -10.101  -7.593  0.00  0.00           N  
ATOM   3232 H   LLEU   227      -8.152 -10.408  -6.627  0.00  0.00           H  
ATOM   3233 CA  LLEU   227      -9.306  -9.632  -8.258  0.00  0.00           C  
ATOM   3234 HA  LLEU   227      -9.358 -10.106  -9.239  0.00  0.00           H  
ATOM   3235 CB  LLEU   227     -10.521 -10.092  -7.431  0.00  0.00           C  
ATOM   3236 HB2 LLEU   227     -10.540 -11.183  -7.417  0.00  0.00           H  
ATOM   3237 HB3 LLEU   227     -10.402  -9.748  -6.403  0.00  0.00           H  
ATOM   3238 CG  LLEU   227     -11.870  -9.573  -7.955  0.00  0.00           C  
ATOM   3239 HG  LLEU   227     -11.892  -8.485  -7.894  0.00  0.00           H  
ATOM   3240 CD1 LLEU   227     -12.131  -9.999  -9.401  0.00  0.00           C  
ATOM   3241 HD11LLEU   227     -12.094 -11.085  -9.484  0.00  0.00           H  
ATOM   3242 HD12LLEU   227     -13.108  -9.640  -9.697  0.00  0.00           H  
ATOM   3243 HD13LLEU   227     -11.394  -9.555 -10.069  0.00  0.00           H  
ATOM   3244 CD2 LLEU   227     -13.009 -10.117  -7.099  0.00  0.00           C  
ATOM   3245 HD21LLEU   227     -13.064 -11.201  -7.196  0.00  0.00           H  
ATOM   3246 HD22LLEU   227     -12.844  -9.860  -6.052  0.00  0.00           H  
ATOM   3247 HD23LLEU   227     -13.955  -9.685  -7.420  0.00  0.00           H  
ATOM   3248 C   LLEU   227      -9.286  -8.110  -8.493  0.00  0.00           C  
ATOM   3249 O   LLEU   227      -9.507  -7.648  -9.613  0.00  0.00           O  
ATOM   3250 N   LALA   228      -9.001  -7.319  -7.456  0.00  0.00           N  
ATOM   3251 H   LALA   228      -8.824  -7.749  -6.551  0.00  0.00           H  
ATOM   3252 CA  LALA   228      -9.029  -5.858  -7.530  0.00  0.00           C  
ATOM   3253 HA  LALA   228     -10.012  -5.549  -7.886  0.00  0.00           H  
ATOM   3254 CB  LALA   228      -8.842  -5.315  -6.112  0.00  0.00           C  
ATOM   3255 HB1 LALA   228      -9.636  -5.697  -5.470  0.00  0.00           H  
ATOM   3256 HB2 LALA   228      -7.880  -5.638  -5.713  0.00  0.00           H  
ATOM   3257 HB3 LALA   228      -8.888  -4.225  -6.124  0.00  0.00           H  
ATOM   3258 C   LALA   228      -7.986  -5.282  -8.508  0.00  0.00           C  
ATOM   3259 O   LALA   228      -8.271  -4.309  -9.214  0.00  0.00           O  
ATOM   3260 N   LLEU   229      -6.797  -5.889  -8.599  0.00  0.00           N  
ATOM   3261 H   LLEU   229      -6.594  -6.659  -7.966  0.00  0.00           H  
ATOM   3262 CA  LLEU   229      -5.781  -5.507  -9.582  0.00  0.00           C  
ATOM   3263 HA  LLEU   229      -5.682  -4.422  -9.551  0.00  0.00           H  
ATOM   3264 CB  LLEU   229      -4.428  -6.111  -9.163  0.00  0.00           C  
ATOM   3265 HB2 LLEU   229      -4.184  -5.759  -8.160  0.00  0.00           H  
ATOM   3266 HB3 LLEU   229      -4.531  -7.194  -9.111  0.00  0.00           H  
ATOM   3267 CG  LLEU   229      -3.255  -5.762 -10.102  0.00  0.00           C  
ATOM   3268 HG  LLEU   229      -3.469  -6.121 -11.108  0.00  0.00           H  
ATOM   3269 CD1 LLEU   229      -2.995  -4.253 -10.144  0.00  0.00           C  
ATOM   3270 HD11LLEU   229      -2.834  -3.875  -9.136  0.00  0.00           H  
ATOM   3271 HD12LLEU   229      -2.112  -4.053 -10.753  0.00  0.00           H  
ATOM   3272 HD13LLEU   229      -3.841  -3.732 -10.589  0.00  0.00           H  
ATOM   3273 CD2 LLEU   229      -1.978  -6.438  -9.605  0.00  0.00           C  
ATOM   3274 HD21LLEU   229      -1.167  -6.251 -10.311  0.00  0.00           H  
ATOM   3275 HD22LLEU   229      -1.699  -6.043  -8.631  0.00  0.00           H  
ATOM   3276 HD23LLEU   229      -2.130  -7.514  -9.529  0.00  0.00           H  
ATOM   3277 C   LLEU   229      -6.200  -5.876 -11.019  0.00  0.00           C  
ATOM   3278 O   LLEU   229      -6.107  -5.031 -11.907  0.00  0.00           O  
ATOM   3279 N   LASP   230      -6.749  -7.074 -11.248  0.00  0.00           N  
ATOM   3280 H   LASP   230      -6.834  -7.727 -10.478  0.00  0.00           H  
ATOM   3281 CA  LASP   230      -7.239  -7.513 -12.571  0.00  0.00           C  
ATOM   3282 HA  LASP   230      -6.413  -7.435 -13.280  0.00  0.00           H  
ATOM   3283 CB  LASP   230      -7.663  -8.988 -12.468  0.00  0.00           C  
ATOM   3284 HB2 LASP   230      -6.916  -9.520 -11.881  0.00  0.00           H  
ATOM   3285 HB3 LASP   230      -8.615  -9.056 -11.939  0.00  0.00           H  
ATOM   3286 CG  LASP   230      -7.766  -9.729 -13.804  0.00  0.00           C  
ATOM   3287 OD1 LASP   230      -8.378 -10.823 -13.829  0.00  0.00           O  
ATOM   3288 OD2 LASP   230      -7.173  -9.305 -14.822  0.00  0.00           O  
ATOM   3289 C   LASP   230      -8.399  -6.644 -13.109  0.00  0.00           C  
ATOM   3290 O   LASP   230      -8.582  -6.511 -14.320  0.00  0.00           O  
ATOM   3291 N   LILE   231      -9.158  -5.995 -12.219  0.00  0.00           N  
ATOM   3292 H   LILE   231      -9.022  -6.232 -11.242  0.00  0.00           H  
ATOM   3293 CA  LILE   231     -10.193  -5.004 -12.565  0.00  0.00           C  
ATOM   3294 HA  LILE   231     -10.759  -5.375 -13.419  0.00  0.00           H  
ATOM   3295 CB  LILE   231     -11.170  -4.863 -11.370  0.00  0.00           C  
ATOM   3296 HB  LILE   231     -10.581  -4.771 -10.457  0.00  0.00           H  
ATOM   3297 CG2 LILE   231     -12.068  -3.612 -11.468  0.00  0.00           C  
ATOM   3298 HG21LILE   231     -12.770  -3.578 -10.637  0.00  0.00           H  
ATOM   3299 HG22LILE   231     -11.472  -2.702 -11.416  0.00  0.00           H  
ATOM   3300 HG23LILE   231     -12.624  -3.622 -12.403  0.00  0.00           H  
ATOM   3301 CG1 LILE   231     -12.044  -6.136 -11.266  0.00  0.00           C  
ATOM   3302 HG12LILE   231     -12.800  -6.128 -12.052  0.00  0.00           H  
ATOM   3303 HG13LILE   231     -11.426  -7.021 -11.416  0.00  0.00           H  
ATOM   3304 CD1 LILE   231     -12.729  -6.292  -9.905  0.00  0.00           C  
ATOM   3305 HD11LILE   231     -13.259  -7.242  -9.877  0.00  0.00           H  
ATOM   3306 HD12LILE   231     -11.984  -6.280  -9.109  0.00  0.00           H  
ATOM   3307 HD13LILE   231     -13.446  -5.492  -9.743  0.00  0.00           H  
ATOM   3308 C   LILE   231      -9.599  -3.645 -12.983  0.00  0.00           C  
ATOM   3309 O   LILE   231     -10.153  -2.986 -13.869  0.00  0.00           O  
ATOM   3310 N   LTHR   232      -8.508  -3.199 -12.349  0.00  0.00           N  
ATOM   3311 H   LTHR   232      -8.047  -3.839 -11.712  0.00  0.00           H  
ATOM   3312 CA  LTHR   232      -8.034  -1.793 -12.368  0.00  0.00           C  
ATOM   3313 HA  LTHR   232      -8.798  -1.167 -12.827  0.00  0.00           H  
ATOM   3314 CB  LTHR   232      -7.827  -1.270 -10.934  0.00  0.00           C  
ATOM   3315 HB  LTHR   232      -7.355  -0.289 -10.988  0.00  0.00           H  
ATOM   3316 CG2 LTHR   232      -9.131  -1.119 -10.153  0.00  0.00           C  
ATOM   3317 HG21LTHR   232      -9.796  -0.434 -10.677  0.00  0.00           H  
ATOM   3318 HG22LTHR   232      -9.623  -2.084 -10.035  0.00  0.00           H  
ATOM   3319 HG23LTHR   232      -8.917  -0.708  -9.167  0.00  0.00           H  
ATOM   3320 OG1 LTHR   232      -6.993  -2.126 -10.182  0.00  0.00           O  
ATOM   3321 HG1 LTHR   232      -7.530  -2.890  -9.897  0.00  0.00           H  
ATOM   3322 C   LTHR   232      -6.751  -1.536 -13.171  0.00  0.00           C  
ATOM   3323 O   LTHR   232      -6.530  -0.404 -13.609  0.00  0.00           O  
ATOM   3324 N   LSER   233      -5.921  -2.558 -13.386  0.00  0.00           N  
ATOM   3325 H   LSER   233      -6.158  -3.452 -12.970  0.00  0.00           H  
ATOM   3326 CA  LSER   233      -4.626  -2.472 -14.081  0.00  0.00           C  
ATOM   3327 HA  LSER   233      -4.034  -1.695 -13.604  0.00  0.00           H  
ATOM   3328 CB  LSER   233      -3.900  -3.808 -13.893  0.00  0.00           C  
ATOM   3329 HB2 LSER   233      -3.789  -4.005 -12.829  0.00  0.00           H  
ATOM   3330 HB3 LSER   233      -4.492  -4.612 -14.331  0.00  0.00           H  
ATOM   3331 OG  LSER   233      -2.621  -3.793 -14.482  0.00  0.00           O  
ATOM   3332 HG  LSER   233      -2.136  -4.556 -14.099  0.00  0.00           H  
ATOM   3333 C   LSER   233      -4.732  -2.116 -15.572  0.00  0.00           C  
ATOM   3334 O   LSER   233      -5.768  -2.338 -16.203  0.00  0.00           O  
ATOM   3335 N   LLYS   234      -3.650  -1.599 -16.169  0.00  0.00           N  
ATOM   3336 H   LLYS   234      -2.813  -1.474 -15.602  0.00  0.00           H  
ATOM   3337 CA  LLYS   234      -3.541  -1.386 -17.628  0.00  0.00           C  
ATOM   3338 HA  LLYS   234      -4.406  -0.822 -17.977  0.00  0.00           H  
ATOM   3339 CB  LLYS   234      -2.263  -0.606 -17.948  0.00  0.00           C  
ATOM   3340 HB2 LLYS   234      -1.411  -1.140 -17.521  0.00  0.00           H  
ATOM   3341 HB3 LLYS   234      -2.130  -0.584 -19.029  0.00  0.00           H  
ATOM   3342 CG  LLYS   234      -2.276   0.842 -17.447  0.00  0.00           C  
ATOM   3343 HG2 LLYS   234      -3.068   1.402 -17.946  0.00  0.00           H  
ATOM   3344 HG3 LLYS   234      -2.440   0.867 -16.370  0.00  0.00           H  
ATOM   3345 CD  LLYS   234      -0.919   1.464 -17.775  0.00  0.00           C  
ATOM   3346 HD2 LLYS   234      -0.133   0.810 -17.391  0.00  0.00           H  
ATOM   3347 HD3 LLYS   234      -0.809   1.553 -18.858  0.00  0.00           H  
ATOM   3348 CE  LLYS   234      -0.777   2.836 -17.125  0.00  0.00           C  
ATOM   3349 HE2 LLYS   234      -1.490   3.532 -17.574  0.00  0.00           H  
ATOM   3350 HE3 LLYS   234      -1.007   2.735 -16.060  0.00  0.00           H  
ATOM   3351 NZ  LLYS   234       0.612   3.317 -17.271  0.00  0.00           N  
ATOM   3352 HZ1 LLYS   234       1.239   2.580 -16.949  0.00  0.00           H  
ATOM   3353 HZ2 LLYS   234       0.852   3.538 -18.222  0.00  0.00           H  
ATOM   3354 HZ3 LLYS   234       0.795   4.095 -16.641  0.00  0.00           H  
ATOM   3355 C   LLYS   234      -3.516  -2.688 -18.436  0.00  0.00           C  
ATOM   3356 O   LLYS   234      -3.707  -2.645 -19.653  0.00  0.00           O  
ATOM   3357 N   LVAL   235      -3.261  -3.824 -17.786  0.00  0.00           N  
ATOM   3358 H   LVAL   235      -3.125  -3.765 -16.785  0.00  0.00           H  
ATOM   3359 CA  LVAL   235      -3.251  -5.169 -18.385  0.00  0.00           C  
ATOM   3360 HA  LVAL   235      -3.486  -5.087 -19.442  0.00  0.00           H  
ATOM   3361 CB  LVAL   235      -1.854  -5.824 -18.299  0.00  0.00           C  
ATOM   3362 HB  LVAL   235      -1.916  -6.811 -18.755  0.00  0.00           H  
ATOM   3363 CG1 LVAL   235      -0.819  -5.019 -19.091  0.00  0.00           C  
ATOM   3364 HG11LVAL   235      -0.671  -4.035 -18.648  0.00  0.00           H  
ATOM   3365 HG12LVAL   235       0.132  -5.553 -19.099  0.00  0.00           H  
ATOM   3366 HG13LVAL   235      -1.155  -4.910 -20.122  0.00  0.00           H  
ATOM   3367 CG2 LVAL   235      -1.341  -6.005 -16.865  0.00  0.00           C  
ATOM   3368 HG21LVAL   235      -0.392  -6.540 -16.886  0.00  0.00           H  
ATOM   3369 HG22LVAL   235      -1.190  -5.036 -16.392  0.00  0.00           H  
ATOM   3370 HG23LVAL   235      -2.053  -6.591 -16.286  0.00  0.00           H  
ATOM   3371 C   LVAL   235      -4.316  -6.062 -17.732  0.00  0.00           C  
ATOM   3372 O   LVAL   235      -4.671  -5.832 -16.570  0.00  0.00           O  
ATOM   3373 N   LPRO   236      -4.807  -7.120 -18.405  0.00  0.00           N  
ATOM   3374 CD  LPRO   236      -4.701  -7.394 -19.834  0.00  0.00           C  
ATOM   3375 HD2 LPRO   236      -3.746  -7.079 -20.254  0.00  0.00           H  
ATOM   3376 HD3 LPRO   236      -5.524  -6.906 -20.354  0.00  0.00           H  
ATOM   3377 CG  LPRO   236      -4.858  -8.900 -19.984  0.00  0.00           C  
ATOM   3378 HG2 LPRO   236      -3.878  -9.362 -19.897  0.00  0.00           H  
ATOM   3379 HG3 LPRO   236      -5.326  -9.167 -20.932  0.00  0.00           H  
ATOM   3380 CB  LPRO   236      -5.729  -9.279 -18.787  0.00  0.00           C  
ATOM   3381 HB2 LPRO   236      -5.578 -10.318 -18.497  0.00  0.00           H  
ATOM   3382 HB3 LPRO   236      -6.776  -9.101 -19.030  0.00  0.00           H  
ATOM   3383 CA  LPRO   236      -5.289  -8.301 -17.694  0.00  0.00           C  
ATOM   3384 HA  LPRO   236      -6.134  -8.049 -17.053  0.00  0.00           H  
ATOM   3385 C   LPRO   236      -4.141  -8.861 -16.840  0.00  0.00           C  
ATOM   3386 O   LPRO   236      -3.029  -9.043 -17.342  0.00  0.00           O  
ATOM   3387 N   LLEU   237      -4.385  -9.100 -15.551  0.00  0.00           N  
ATOM   3388 H   LLEU   237      -5.341  -8.992 -15.218  0.00  0.00           H  
ATOM   3389 CA  LLEU   237      -3.364  -9.552 -14.599  0.00  0.00           C  
ATOM   3390 HA  LLEU   237      -2.492  -8.906 -14.690  0.00  0.00           H  
ATOM   3391 CB  LLEU   237      -3.929  -9.379 -13.175  0.00  0.00           C  
ATOM   3392 HB2 LLEU   237      -4.028  -8.311 -12.974  0.00  0.00           H  
ATOM   3393 HB3 LLEU   237      -4.928  -9.807 -13.154  0.00  0.00           H  
ATOM   3394 CG  LLEU   237      -3.120 -10.032 -12.037  0.00  0.00           C  
ATOM   3395 HG  LLEU   237      -3.013 -11.103 -12.209  0.00  0.00           H  
ATOM   3396 CD1 LLEU   237      -1.735  -9.422 -11.897  0.00  0.00           C  
ATOM   3397 HD11LLEU   237      -1.250  -9.759 -10.983  0.00  0.00           H  
ATOM   3398 HD12LLEU   237      -1.128  -9.747 -12.735  0.00  0.00           H  
ATOM   3399 HD13LLEU   237      -1.792  -8.333 -11.894  0.00  0.00           H  
ATOM   3400 CD2 LLEU   237      -3.864  -9.846 -10.721  0.00  0.00           C  
ATOM   3401 HD21LLEU   237      -4.139  -8.802 -10.600  0.00  0.00           H  
ATOM   3402 HD22LLEU   237      -4.764 -10.455 -10.749  0.00  0.00           H  
ATOM   3403 HD23LLEU   237      -3.245 -10.156  -9.881  0.00  0.00           H  
ATOM   3404 C   LLEU   237      -2.962 -11.009 -14.904  0.00  0.00           C  
ATOM   3405 O   LLEU   237      -3.803 -11.896 -14.707  0.00  0.00           O  
ATOM   3406 N   LPRO   238      -1.721 -11.294 -15.352  0.00  0.00           N  
ATOM   3407 CD  LPRO   238      -0.636 -10.361 -15.645  0.00  0.00           C  
ATOM   3408 HD2 LPRO   238      -0.440  -9.695 -14.809  0.00  0.00           H  
ATOM   3409 HD3 LPRO   238      -0.876  -9.774 -16.528  0.00  0.00           H  
ATOM   3410 CG  LPRO   238       0.604 -11.206 -15.935  0.00  0.00           C  
ATOM   3411 HG2 LPRO   238       1.181 -11.345 -15.023  0.00  0.00           H  
ATOM   3412 HG3 LPRO   238       1.226 -10.755 -16.708  0.00  0.00           H  
ATOM   3413 CB  LPRO   238       0.024 -12.543 -16.388  0.00  0.00           C  
ATOM   3414 HB2 LPRO   238       0.704 -13.372 -16.189  0.00  0.00           H  
ATOM   3415 HB3 LPRO   238      -0.205 -12.486 -17.453  0.00  0.00           H  
ATOM   3416 CA  LPRO   238      -1.280 -12.661 -15.596  0.00  0.00           C  
ATOM   3417 HA  LPRO   238      -2.016 -13.179 -16.208  0.00  0.00           H  
ATOM   3418 C   LPRO   238      -1.113 -13.409 -14.267  0.00  0.00           C  
ATOM   3419 O   LPRO   238      -0.384 -12.978 -13.372  0.00  0.00           O  
ATOM   3420 N   LGLN   239      -1.817 -14.531 -14.129  0.00  0.00           N  
ATOM   3421 H   LGLN   239      -2.431 -14.804 -14.887  0.00  0.00           H  
ATOM   3422 CA  LGLN   239      -1.800 -15.349 -12.914  0.00  0.00           C  
ATOM   3423 HA  LGLN   239      -1.725 -14.673 -12.064  0.00  0.00           H  
ATOM   3424 CB  LGLN   239      -3.136 -16.102 -12.763  0.00  0.00           C  
ATOM   3425 HB2 LGLN   239      -3.296 -16.730 -13.641  0.00  0.00           H  
ATOM   3426 HB3 LGLN   239      -3.091 -16.742 -11.880  0.00  0.00           H  
ATOM   3427 CG  LGLN   239      -4.316 -15.113 -12.610  0.00  0.00           C  
ATOM   3428 HG2 LGLN   239      -4.222 -14.572 -11.671  0.00  0.00           H  
ATOM   3429 HG3 LGLN   239      -4.278 -14.378 -13.412  0.00  0.00           H  
ATOM   3430 CD  LGLN   239      -5.698 -15.763 -12.656  0.00  0.00           C  
ATOM   3431 OE1 LGLN   239      -5.907 -16.902 -12.254  0.00  0.00           O  
ATOM   3432 NE2 LGLN   239      -6.694 -15.062 -13.145  0.00  0.00           N  
ATOM   3433 HE21LGLN   239      -7.605 -15.487 -13.201  0.00  0.00           H  
ATOM   3434 HE22LGLN   239      -6.567 -14.078 -13.362  0.00  0.00           H  
ATOM   3435 C   LGLN   239      -0.552 -16.253 -12.869  0.00  0.00           C  
ATOM   3436 O   LGLN   239      -0.049 -16.706 -13.904  0.00  0.00           O  
ATOM   3437 N   LSER   240      -0.014 -16.489 -11.672  0.00  0.00           N  
ATOM   3438 H   LSER   240      -0.459 -16.069 -10.863  0.00  0.00           H  
ATOM   3439 CA  LSER   240       1.302 -17.108 -11.471  0.00  0.00           C  
ATOM   3440 HA  LSER   240       2.026 -16.547 -12.062  0.00  0.00           H  
ATOM   3441 CB  LSER   240       1.719 -16.972 -10.006  0.00  0.00           C  
ATOM   3442 HB2 LSER   240       1.665 -15.925  -9.703  0.00  0.00           H  
ATOM   3443 HB3 LSER   240       1.043 -17.556  -9.382  0.00  0.00           H  
ATOM   3444 OG  LSER   240       3.043 -17.439  -9.848  0.00  0.00           O  
ATOM   3445 HG  LSER   240       3.626 -16.681 -10.105  0.00  0.00           H  
ATOM   3446 C   LSER   240       1.373 -18.580 -11.906  0.00  0.00           C  
ATOM   3447 O   LSER   240       0.416 -19.349 -11.752  0.00  0.00           O  
ATOM   3448 N   LARG   241       2.539 -19.003 -12.413  0.00  0.00           N  
ATOM   3449 H   LARG   241       3.283 -18.316 -12.517  0.00  0.00           H  
ATOM   3450 CA  LARG   241       2.846 -20.414 -12.721  0.00  0.00           C  
ATOM   3451 HA  LARG   241       1.925 -20.921 -13.003  0.00  0.00           H  
ATOM   3452 CB  LARG   241       3.828 -20.477 -13.907  0.00  0.00           C  
ATOM   3453 HB2 LARG   241       4.689 -19.846 -13.683  0.00  0.00           H  
ATOM   3454 HB3 LARG   241       4.187 -21.499 -14.030  0.00  0.00           H  
ATOM   3455 CG  LARG   241       3.208 -20.023 -15.241  0.00  0.00           C  
ATOM   3456 HG2 LARG   241       2.803 -19.016 -15.135  0.00  0.00           H  
ATOM   3457 HG3 LARG   241       3.994 -19.995 -15.997  0.00  0.00           H  
ATOM   3458 CD  LARG   241       2.101 -20.975 -15.716  0.00  0.00           C  
ATOM   3459 HD2 LARG   241       2.513 -21.980 -15.822  0.00  0.00           H  
ATOM   3460 HD3 LARG   241       1.311 -21.021 -14.967  0.00  0.00           H  
ATOM   3461 NE  LARG   241       1.489 -20.514 -16.973  0.00  0.00           N  
ATOM   3462 HE  LARG   241       0.898 -19.698 -16.906  0.00  0.00           H  
ATOM   3463 CZ  LARG   241       1.505 -21.135 -18.139  0.00  0.00           C  
ATOM   3464 NH1 LARG   241       2.199 -22.215 -18.362  0.00  0.00           N  
ATOM   3465 HH11LARG   241       2.754 -22.653 -17.639  0.00  0.00           H  
ATOM   3466 HH12LARG   241       2.193 -22.701 -19.246  0.00  0.00           H  
ATOM   3467 NH2 LARG   241       0.811 -20.649 -19.127  0.00  0.00           N  
ATOM   3468 HH21LARG   241       0.335 -19.761 -19.004  0.00  0.00           H  
ATOM   3469 HH22LARG   241       0.709 -21.184 -19.976  0.00  0.00           H  
ATOM   3470 C   LARG   241       3.353 -21.224 -11.520  0.00  0.00           C  
ATOM   3471 O   LARG   241       3.491 -22.441 -11.642  0.00  0.00           O  
ATOM   3472 N   LILE   242       3.590 -20.591 -10.370  0.00  0.00           N  
ATOM   3473 H   LILE   242       3.451 -19.588 -10.342  0.00  0.00           H  
ATOM   3474 CA  LILE   242       4.012 -21.256  -9.125  0.00  0.00           C  
ATOM   3475 HA  LILE   242       4.779 -21.995  -9.360  0.00  0.00           H  
ATOM   3476 CB  LILE   242       4.624 -20.216  -8.152  0.00  0.00           C  
ATOM   3477 HB  LILE   242       3.848 -19.488  -7.908  0.00  0.00           H  
ATOM   3478 CG2 LILE   242       5.071 -20.892  -6.841  0.00  0.00           C  
ATOM   3479 HG21LILE   242       4.246 -21.429  -6.375  0.00  0.00           H  
ATOM   3480 HG22LILE   242       5.889 -21.588  -7.034  0.00  0.00           H  
ATOM   3481 HG23LILE   242       5.411 -20.142  -6.127  0.00  0.00           H  
ATOM   3482 CG1 LILE   242       5.806 -19.450  -8.798  0.00  0.00           C  
ATOM   3483 HG12LILE   242       6.664 -20.114  -8.899  0.00  0.00           H  
ATOM   3484 HG13LILE   242       5.534 -19.103  -9.794  0.00  0.00           H  
ATOM   3485 CD1 LILE   242       6.228 -18.204  -8.013  0.00  0.00           C  
ATOM   3486 HD11LILE   242       7.004 -17.674  -8.566  0.00  0.00           H  
ATOM   3487 HD12LILE   242       5.374 -17.541  -7.876  0.00  0.00           H  
ATOM   3488 HD13LILE   242       6.627 -18.492  -7.044  0.00  0.00           H  
ATOM   3489 C   LILE   242       2.806 -21.980  -8.500  0.00  0.00           C  
ATOM   3490 O   LILE   242       1.826 -21.332  -8.139  0.00  0.00           O  
ATOM   3491 N   LALA   243       2.844 -23.308  -8.365  0.00  0.00           N  
ATOM   3492 H   LALA   243       3.674 -23.797  -8.687  0.00  0.00           H  
ATOM   3493 CA  LALA   243       1.738 -24.111  -7.819  0.00  0.00           C  
ATOM   3494 HA  LALA   243       0.836 -23.500  -7.756  0.00  0.00           H  
ATOM   3495 CB  LALA   243       1.456 -25.253  -8.801  0.00  0.00           C  
ATOM   3496 HB1 LALA   243       0.593 -25.826  -8.462  0.00  0.00           H  
ATOM   3497 HB2 LALA   243       1.246 -24.848  -9.792  0.00  0.00           H  
ATOM   3498 HB3 LALA   243       2.322 -25.914  -8.859  0.00  0.00           H  
ATOM   3499 C   LALA   243       2.006 -24.658  -6.402  0.00  0.00           C  
ATOM   3500 O   LALA   243       1.080 -24.773  -5.596  0.00  0.00           O  
ATOM   3501 N   LASN   244       3.263 -24.989  -6.101  0.00  0.00           N  
ATOM   3502 H   LASN   244       3.968 -24.825  -6.814  0.00  0.00           H  
ATOM   3503 CA  LASN   244       3.759 -25.485  -4.810  0.00  0.00           C  
ATOM   3504 HA  LASN   244       3.022 -25.294  -4.027  0.00  0.00           H  
ATOM   3505 CB  LASN   244       4.035 -27.003  -4.909  0.00  0.00           C  
ATOM   3506 HB2 LASN   244       4.897 -27.144  -5.557  0.00  0.00           H  
ATOM   3507 HB3 LASN   244       4.288 -27.381  -3.919  0.00  0.00           H  
ATOM   3508 CG  LASN   244       2.909 -27.860  -5.467  0.00  0.00           C  
ATOM   3509 OD1 LASN   244       3.109 -28.710  -6.323  0.00  0.00           O  
ATOM   3510 ND2 LASN   244       1.701 -27.699  -5.002  0.00  0.00           N  
ATOM   3511 HD21LASN   244       0.944 -28.228  -5.410  0.00  0.00           H  
ATOM   3512 HD22LASN   244       1.533 -27.046  -4.246  0.00  0.00           H  
ATOM   3513 C   LASN   244       5.054 -24.733  -4.452  0.00  0.00           C  
ATOM   3514 O   LASN   244       5.668 -24.146  -5.340  0.00  0.00           O  
ATOM   3515 N   LLEU   245       5.530 -24.790  -3.203  0.00  0.00           N  
ATOM   3516 H   LLEU   245       5.016 -25.291  -2.487  0.00  0.00           H  
ATOM   3517 CA  LLEU   245       6.839 -24.218  -2.831  0.00  0.00           C  
ATOM   3518 HA  LLEU   245       6.951 -23.260  -3.338  0.00  0.00           H  
ATOM   3519 CB  LLEU   245       6.879 -23.954  -1.313  0.00  0.00           C  
ATOM   3520 HB2 LLEU   245       6.602 -24.871  -0.796  0.00  0.00           H  
ATOM   3521 HB3 LLEU   245       7.897 -23.697  -1.017  0.00  0.00           H  
ATOM   3522 CG  LLEU   245       5.934 -22.830  -0.853  0.00  0.00           C  
ATOM   3523 HG  LLEU   245       4.927 -23.060  -1.194  0.00  0.00           H  
ATOM   3524 CD1 LLEU   245       5.910 -22.733   0.668  0.00  0.00           C  
ATOM   3525 HD11LLEU   245       5.567 -23.673   1.095  0.00  0.00           H  
ATOM   3526 HD12LLEU   245       6.907 -22.504   1.031  0.00  0.00           H  
ATOM   3527 HD13LLEU   245       5.228 -21.944   0.985  0.00  0.00           H  
ATOM   3528 CD2 LLEU   245       6.347 -21.458  -1.392  0.00  0.00           C  
ATOM   3529 HD21LLEU   245       7.393 -21.268  -1.152  0.00  0.00           H  
ATOM   3530 HD22LLEU   245       6.203 -21.421  -2.469  0.00  0.00           H  
ATOM   3531 HD23LLEU   245       5.740 -20.675  -0.939  0.00  0.00           H  
ATOM   3532 C   LLEU   245       8.048 -25.048  -3.319  0.00  0.00           C  
ATOM   3533 O   LLEU   245       9.178 -24.573  -3.245  0.00  0.00           O  
ATOM   3534 N   LSER   246       7.816 -26.236  -3.892  0.00  0.00           N  
ATOM   3535 H   LSER   246       6.876 -26.590  -3.865  0.00  0.00           H  
ATOM   3536 CA  LSER   246       8.838 -27.124  -4.462  0.00  0.00           C  
ATOM   3537 HA  LSER   246       9.435 -27.520  -3.640  0.00  0.00           H  
ATOM   3538 CB  LSER   246       8.175 -28.324  -5.162  0.00  0.00           C  
ATOM   3539 HB2 LSER   246       8.951 -28.934  -5.621  0.00  0.00           H  
ATOM   3540 HB3 LSER   246       7.672 -28.939  -4.419  0.00  0.00           H  
ATOM   3541 OG  LSER   246       7.235 -27.962  -6.168  0.00  0.00           O  
ATOM   3542 HG  LSER   246       6.661 -28.733  -6.338  0.00  0.00           H  
ATOM   3543 C   LSER   246       9.781 -26.397  -5.427  0.00  0.00           C  
ATOM   3544 O   LSER   246       9.382 -25.956  -6.505  0.00  0.00           O  
ATOM   3545 N   LGLY   247      11.053 -26.281  -5.056  0.00  0.00           N  
ATOM   3546 H   LGLY   247      11.313 -26.639  -4.142  0.00  0.00           H  
ATOM   3547 CA  LGLY   247      12.100 -25.630  -5.839  0.00  0.00           C  
ATOM   3548 HA2 LGLY   247      13.066 -25.955  -5.462  0.00  0.00           H  
ATOM   3549 HA3 LGLY   247      12.022 -25.956  -6.876  0.00  0.00           H  
ATOM   3550 C   LGLY   247      12.098 -24.097  -5.830  0.00  0.00           C  
ATOM   3551 O   LGLY   247      12.910 -23.527  -6.553  0.00  0.00           O  
ATOM   3552 N   LLEU   248      11.228 -23.420  -5.070  0.00  0.00           N  
ATOM   3553 H   LLEU   248      10.588 -23.929  -4.471  0.00  0.00           H  
ATOM   3554 CA  LLEU   248      11.152 -21.953  -5.085  0.00  0.00           C  
ATOM   3555 HA  LLEU   248      11.007 -21.645  -6.122  0.00  0.00           H  
ATOM   3556 CB  LLEU   248       9.931 -21.491  -4.266  0.00  0.00           C  
ATOM   3557 HB2 LLEU   248       9.046 -22.040  -4.589  0.00  0.00           H  
ATOM   3558 HB3 LLEU   248      10.113 -21.736  -3.219  0.00  0.00           H  
ATOM   3559 CG  LLEU   248       9.658 -19.978  -4.389  0.00  0.00           C  
ATOM   3560 HG  LLEU   248      10.589 -19.420  -4.304  0.00  0.00           H  
ATOM   3561 CD1 LLEU   248       8.988 -19.645  -5.723  0.00  0.00           C  
ATOM   3562 HD11LLEU   248       8.801 -18.574  -5.781  0.00  0.00           H  
ATOM   3563 HD12LLEU   248       9.639 -19.925  -6.550  0.00  0.00           H  
ATOM   3564 HD13LLEU   248       8.047 -20.185  -5.819  0.00  0.00           H  
ATOM   3565 CD2 LLEU   248       8.725 -19.500  -3.279  0.00  0.00           C  
ATOM   3566 HD21LLEU   248       9.137 -19.772  -2.309  0.00  0.00           H  
ATOM   3567 HD22LLEU   248       8.633 -18.416  -3.324  0.00  0.00           H  
ATOM   3568 HD23LLEU   248       7.743 -19.951  -3.399  0.00  0.00           H  
ATOM   3569 C   LLEU   248      12.462 -21.314  -4.582  0.00  0.00           C  
ATOM   3570 O   LLEU   248      12.903 -21.593  -3.466  0.00  0.00           O  
ATOM   3571 N   LARG   249      13.068 -20.447  -5.398  0.00  0.00           N  
ATOM   3572 H   LARG   249      12.629 -20.268  -6.300  0.00  0.00           H  
ATOM   3573 CA  LARG   249      14.342 -19.764  -5.127  0.00  0.00           C  
ATOM   3574 HA  LARG   249      14.979 -20.406  -4.515  0.00  0.00           H  
ATOM   3575 CB  LARG   249      15.064 -19.496  -6.458  0.00  0.00           C  
ATOM   3576 HB2 LARG   249      14.435 -18.850  -7.069  0.00  0.00           H  
ATOM   3577 HB3 LARG   249      15.997 -18.969  -6.254  0.00  0.00           H  
ATOM   3578 CG  LARG   249      15.384 -20.777  -7.249  0.00  0.00           C  
ATOM   3579 HG2 LARG   249      16.049 -21.406  -6.656  0.00  0.00           H  
ATOM   3580 HG3 LARG   249      14.469 -21.335  -7.452  0.00  0.00           H  
ATOM   3581 CD  LARG   249      16.062 -20.457  -8.586  0.00  0.00           C  
ATOM   3582 HD2 LARG   249      16.980 -19.903  -8.387  0.00  0.00           H  
ATOM   3583 HD3 LARG   249      16.326 -21.396  -9.075  0.00  0.00           H  
ATOM   3584 NE  LARG   249      15.182 -19.673  -9.475  0.00  0.00           N  
ATOM   3585 HE  LARG   249      14.214 -19.554  -9.193  0.00  0.00           H  
ATOM   3586 CZ  LARG   249      15.501 -19.123 -10.630  0.00  0.00           C  
ATOM   3587 NH1 LARG   249      16.681 -19.204 -11.169  0.00  0.00           N  
ATOM   3588 HH11LARG   249      17.434 -19.692 -10.697  0.00  0.00           H  
ATOM   3589 HH12LARG   249      16.863 -18.645 -11.992  0.00  0.00           H  
ATOM   3590 NH2 LARG   249      14.611 -18.446 -11.280  0.00  0.00           N  
ATOM   3591 HH21LARG   249      13.687 -18.371 -10.868  0.00  0.00           H  
ATOM   3592 HH22LARG   249      14.764 -18.222 -12.260  0.00  0.00           H  
ATOM   3593 C   LARG   249      14.104 -18.465  -4.354  0.00  0.00           C  
ATOM   3594 O   LARG   249      13.725 -17.448  -4.946  0.00  0.00           O  
ATOM   3595 N   LILE   250      14.309 -18.508  -3.037  0.00  0.00           N  
ATOM   3596 H   LILE   250      14.630 -19.386  -2.642  0.00  0.00           H  
ATOM   3597 CA  LILE   250      14.115 -17.376  -2.116  0.00  0.00           C  
ATOM   3598 HA  LILE   250      13.484 -16.629  -2.599  0.00  0.00           H  
ATOM   3599 CB  LILE   250      13.381 -17.840  -0.832  0.00  0.00           C  
ATOM   3600 HB  LILE   250      13.969 -18.643  -0.385  0.00  0.00           H  
ATOM   3601 CG2 LILE   250      13.277 -16.695   0.199  0.00  0.00           C  
ATOM   3602 HG21LILE   250      12.727 -15.854  -0.226  0.00  0.00           H  
ATOM   3603 HG22LILE   250      12.767 -17.031   1.100  0.00  0.00           H  
ATOM   3604 HG23LILE   250      14.267 -16.358   0.506  0.00  0.00           H  
ATOM   3605 CG1 LILE   250      11.975 -18.398  -1.162  0.00  0.00           C  
ATOM   3606 HG12LILE   250      11.339 -17.591  -1.529  0.00  0.00           H  
ATOM   3607 HG13LILE   250      12.056 -19.145  -1.952  0.00  0.00           H  
ATOM   3608 CD1 LILE   250      11.284 -19.082   0.025  0.00  0.00           C  
ATOM   3609 HD11LILE   250      10.370 -19.564  -0.319  0.00  0.00           H  
ATOM   3610 HD12LILE   250      11.942 -19.838   0.454  0.00  0.00           H  
ATOM   3611 HD13LILE   250      11.016 -18.354   0.789  0.00  0.00           H  
ATOM   3612 C   LILE   250      15.460 -16.715  -1.784  0.00  0.00           C  
ATOM   3613 O   LILE   250      16.376 -17.381  -1.295  0.00  0.00           O  
ATOM   3614 N   LLEU   251      15.552 -15.396  -1.976  0.00  0.00           N  
ATOM   3615 H   LLEU   251      14.763 -14.925  -2.408  0.00  0.00           H  
ATOM   3616 CA  LLEU   251      16.590 -14.559  -1.362  0.00  0.00           C  
ATOM   3617 HA  LLEU   251      17.476 -15.168  -1.183  0.00  0.00           H  
ATOM   3618 CB  LLEU   251      16.970 -13.428  -2.336  0.00  0.00           C  
ATOM   3619 HB2 LLEU   251      17.302 -13.861  -3.278  0.00  0.00           H  
ATOM   3620 HB3 LLEU   251      16.074 -12.842  -2.538  0.00  0.00           H  
ATOM   3621 CG  LLEU   251      18.070 -12.482  -1.816  0.00  0.00           C  
ATOM   3622 HG  LLEU   251      17.786 -12.090  -0.841  0.00  0.00           H  
ATOM   3623 CD1 LLEU   251      19.432 -13.169  -1.697  0.00  0.00           C  
ATOM   3624 HD11LLEU   251      19.730 -13.585  -2.659  0.00  0.00           H  
ATOM   3625 HD12LLEU   251      20.179 -12.450  -1.361  0.00  0.00           H  
ATOM   3626 HD13LLEU   251      19.382 -13.968  -0.961  0.00  0.00           H  
ATOM   3627 CD2 LLEU   251      18.228 -11.307  -2.777  0.00  0.00           C  
ATOM   3628 HD21LLEU   251      18.989 -10.628  -2.400  0.00  0.00           H  
ATOM   3629 HD22LLEU   251      18.519 -11.673  -3.760  0.00  0.00           H  
ATOM   3630 HD23LLEU   251      17.289 -10.763  -2.854  0.00  0.00           H  
ATOM   3631 C   LLEU   251      16.085 -14.017  -0.013  0.00  0.00           C  
ATOM   3632 O   LLEU   251      15.027 -13.393   0.032  0.00  0.00           O  
ATOM   3633 N   LLEU   252      16.825 -14.236   1.074  0.00  0.00           N  
ATOM   3634 H   LLEU   252      17.683 -14.766   0.959  0.00  0.00           H  
ATOM   3635 CA  LLEU   252      16.466 -13.835   2.439  0.00  0.00           C  
ATOM   3636 HA  LLEU   252      15.432 -13.485   2.452  0.00  0.00           H  
ATOM   3637 CB  LLEU   252      16.544 -15.087   3.334  0.00  0.00           C  
ATOM   3638 HB2 LLEU   252      15.769 -15.782   3.012  0.00  0.00           H  
ATOM   3639 HB3 LLEU   252      17.513 -15.563   3.175  0.00  0.00           H  
ATOM   3640 CG  LLEU   252      16.386 -14.834   4.844  0.00  0.00           C  
ATOM   3641 HG  LLEU   252      17.189 -14.190   5.201  0.00  0.00           H  
ATOM   3642 CD1 LLEU   252      15.045 -14.193   5.197  0.00  0.00           C  
ATOM   3643 HD11LLEU   252      14.969 -14.108   6.281  0.00  0.00           H  
ATOM   3644 HD12LLEU   252      14.978 -13.195   4.764  0.00  0.00           H  
ATOM   3645 HD13LLEU   252      14.225 -14.805   4.825  0.00  0.00           H  
ATOM   3646 CD2 LLEU   252      16.478 -16.162   5.589  0.00  0.00           C  
ATOM   3647 HD21LLEU   252      17.409 -16.660   5.325  0.00  0.00           H  
ATOM   3648 HD22LLEU   252      16.467 -15.985   6.663  0.00  0.00           H  
ATOM   3649 HD23LLEU   252      15.645 -16.809   5.323  0.00  0.00           H  
ATOM   3650 C   LLEU   252      17.354 -12.682   2.934  0.00  0.00           C  
ATOM   3651 O   LLEU   252      18.519 -12.895   3.283  0.00  0.00           O  
ATOM   3652 N   LLEU   253      16.786 -11.471   2.989  0.00  0.00           N  
ATOM   3653 H   LLEU   253      15.804 -11.393   2.738  0.00  0.00           H  
ATOM   3654 CA  LLEU   253      17.473 -10.255   3.439  0.00  0.00           C  
ATOM   3655 HA  LLEU   253      18.535 -10.471   3.555  0.00  0.00           H  
ATOM   3656 CB  LLEU   253      17.348  -9.138   2.383  0.00  0.00           C  
ATOM   3657 HB2 LLEU   253      16.301  -8.850   2.308  0.00  0.00           H  
ATOM   3658 HB3 LLEU   253      17.905  -8.271   2.742  0.00  0.00           H  
ATOM   3659 CG  LLEU   253      17.849  -9.492   0.969  0.00  0.00           C  
ATOM   3660 HG  LLEU   253      17.238 -10.296   0.562  0.00  0.00           H  
ATOM   3661 CD1 LLEU   253      17.704  -8.272   0.057  0.00  0.00           C  
ATOM   3662 HD11LLEU   253      16.671  -7.929   0.062  0.00  0.00           H  
ATOM   3663 HD12LLEU   253      18.348  -7.463   0.404  0.00  0.00           H  
ATOM   3664 HD13LLEU   253      17.980  -8.540  -0.963  0.00  0.00           H  
ATOM   3665 CD2 LLEU   253      19.317  -9.919   0.944  0.00  0.00           C  
ATOM   3666 HD21LLEU   253      19.440 -10.860   1.481  0.00  0.00           H  
ATOM   3667 HD22LLEU   253      19.646 -10.071  -0.083  0.00  0.00           H  
ATOM   3668 HD23LLEU   253      19.938  -9.157   1.414  0.00  0.00           H  
ATOM   3669 C   LLEU   253      16.951  -9.794   4.810  0.00  0.00           C  
ATOM   3670 O   LLEU   253      15.794  -9.394   4.950  0.00  0.00           O  
ATOM   3671 N   LTHR   254      17.829  -9.814   5.813  0.00  0.00           N  
ATOM   3672 H   LTHR   254      18.749 -10.194   5.612  0.00  0.00           H  
ATOM   3673 CA  LTHR   254      17.549  -9.414   7.209  0.00  0.00           C  
ATOM   3674 HA  LTHR   254      16.644  -8.808   7.224  0.00  0.00           H  
ATOM   3675 CB  LTHR   254      17.293 -10.644   8.098  0.00  0.00           C  
ATOM   3676 HB  LTHR   254      17.210 -10.317   9.131  0.00  0.00           H  
ATOM   3677 CG2 LTHR   254      16.002 -11.375   7.725  0.00  0.00           C  
ATOM   3678 HG21LTHR   254      15.160 -10.685   7.778  0.00  0.00           H  
ATOM   3679 HG22LTHR   254      16.075 -11.776   6.715  0.00  0.00           H  
ATOM   3680 HG23LTHR   254      15.832 -12.196   8.421  0.00  0.00           H  
ATOM   3681 OG1 LTHR   254      18.342 -11.582   8.013  0.00  0.00           O  
ATOM   3682 HG1 LTHR   254      19.041 -11.313   8.637  0.00  0.00           H  
ATOM   3683 C   LTHR   254      18.647  -8.531   7.820  0.00  0.00           C  
ATOM   3684 O   LTHR   254      18.427  -7.919   8.867  0.00  0.00           O  
ATOM   3685 N   LALA   255      19.791  -8.395   7.146  0.00  0.00           N  
ATOM   3686 H   LALA   255      19.921  -8.955   6.311  0.00  0.00           H  
ATOM   3687 CA  LALA   255      20.855  -7.437   7.432  0.00  0.00           C  
ATOM   3688 HA  LALA   255      20.645  -6.922   8.370  0.00  0.00           H  
ATOM   3689 CB  LALA   255      22.159  -8.227   7.602  0.00  0.00           C  
ATOM   3690 HB1 LALA   255      22.048  -8.950   8.410  0.00  0.00           H  
ATOM   3691 HB2 LALA   255      22.398  -8.751   6.676  0.00  0.00           H  
ATOM   3692 HB3 LALA   255      22.978  -7.550   7.840  0.00  0.00           H  
ATOM   3693 C   LALA   255      20.943  -6.378   6.312  0.00  0.00           C  
ATOM   3694 O   LALA   255      20.848  -6.711   5.125  0.00  0.00           O  
ATOM   3695 N   LHIE   256      21.127  -5.106   6.682  0.00  0.00           N  
ATOM   3696 H   LHIE   256      21.257  -4.906   7.667  0.00  0.00           H  
ATOM   3697 CA  LHIE   256      21.230  -3.968   5.759  0.00  0.00           C  
ATOM   3698 HA  LHIE   256      21.558  -4.349   4.793  0.00  0.00           H  
ATOM   3699 CB  LHIE   256      19.835  -3.341   5.571  0.00  0.00           C  
ATOM   3700 HB2 LHIE   256      19.123  -4.133   5.336  0.00  0.00           H  
ATOM   3701 HB3 LHIE   256      19.516  -2.880   6.502  0.00  0.00           H  
ATOM   3702 CG  LHIE   256      19.762  -2.307   4.475  0.00  0.00           C  
ATOM   3703 ND1 LHIE   256      20.404  -1.066   4.477  0.00  0.00           N  
ATOM   3704 CE1 LHIE   256      20.130  -0.508   3.286  0.00  0.00           C  
ATOM   3705 HE1 LHIE   256      20.516   0.445   2.946  0.00  0.00           H  
ATOM   3706 NE2 LHIE   256      19.332  -1.313   2.564  0.00  0.00           N  
ATOM   3707 HE2 LHIE   256      18.988  -1.118   1.623  0.00  0.00           H  
ATOM   3708 CD2 LHIE   256      19.092  -2.453   3.296  0.00  0.00           C  
ATOM   3709 HD2 LHIE   256      18.509  -3.312   2.991  0.00  0.00           H  
ATOM   3710 C   LHIE   256      22.269  -2.944   6.267  0.00  0.00           C  
ATOM   3711 O   LHIE   256      22.280  -2.635   7.462  0.00  0.00           O  
ATOM   3712 N   LPRO   257      23.161  -2.407   5.410  0.00  0.00           N  
ATOM   3713 CD  LPRO   257      23.278  -2.693   3.987  0.00  0.00           C  
ATOM   3714 HD2 LPRO   257      22.323  -2.607   3.472  0.00  0.00           H  
ATOM   3715 HD3 LPRO   257      23.680  -3.698   3.861  0.00  0.00           H  
ATOM   3716 CG  LPRO   257      24.266  -1.670   3.437  0.00  0.00           C  
ATOM   3717 HG2 LPRO   257      23.743  -0.745   3.194  0.00  0.00           H  
ATOM   3718 HG3 LPRO   257      24.802  -2.051   2.568  0.00  0.00           H  
ATOM   3719 CB  LPRO   257      25.196  -1.451   4.626  0.00  0.00           C  
ATOM   3720 HB2 LPRO   257      25.714  -0.495   4.564  0.00  0.00           H  
ATOM   3721 HB3 LPRO   257      25.920  -2.264   4.666  0.00  0.00           H  
ATOM   3722 CA  LPRO   257      24.264  -1.540   5.841  0.00  0.00           C  
ATOM   3723 HA  LPRO   257      24.797  -2.022   6.661  0.00  0.00           H  
ATOM   3724 C   LPRO   257      23.845  -0.142   6.333  0.00  0.00           C  
ATOM   3725 O   LPRO   257      24.663   0.537   6.951  0.00  0.00           O  
ATOM   3726 N   LGLU   258      22.607   0.296   6.081  0.00  0.00           N  
ATOM   3727 H   LGLU   258      21.994  -0.309   5.544  0.00  0.00           H  
ATOM   3728 CA  LGLU   258      22.110   1.645   6.415  0.00  0.00           C  
ATOM   3729 HA  LGLU   258      22.872   2.178   6.985  0.00  0.00           H  
ATOM   3730 CB  LGLU   258      21.839   2.447   5.123  0.00  0.00           C  
ATOM   3731 HB2 LGLU   258      20.914   2.078   4.681  0.00  0.00           H  
ATOM   3732 HB3 LGLU   258      21.674   3.490   5.394  0.00  0.00           H  
ATOM   3733 CG  LGLU   258      22.922   2.398   4.033  0.00  0.00           C  
ATOM   3734 HG2 LGLU   258      22.926   1.398   3.598  0.00  0.00           H  
ATOM   3735 HG3 LGLU   258      22.640   3.097   3.243  0.00  0.00           H  
ATOM   3736 CD  LGLU   258      24.329   2.751   4.528  0.00  0.00           C  
ATOM   3737 OE1 LGLU   258      25.295   2.069   4.105  0.00  0.00           O  
ATOM   3738 OE2 LGLU   258      24.460   3.698   5.339  0.00  0.00           O  
ATOM   3739 C   LGLU   258      20.833   1.634   7.284  0.00  0.00           C  
ATOM   3740 O   LGLU   258      20.237   2.688   7.524  0.00  0.00           O  
ATOM   3741 N   LTHR   259      20.338   0.463   7.702  0.00  0.00           N  
ATOM   3742 H   LTHR   259      20.888  -0.374   7.544  0.00  0.00           H  
ATOM   3743 CA  LTHR   259      18.966   0.277   8.218  0.00  0.00           C  
ATOM   3744 HA  LTHR   259      18.712   1.124   8.850  0.00  0.00           H  
ATOM   3745 CB  LTHR   259      18.003   0.252   7.013  0.00  0.00           C  
ATOM   3746 HB  LTHR   259      18.516  -0.204   6.167  0.00  0.00           H  
ATOM   3747 CG2 LTHR   259      16.699  -0.513   7.203  0.00  0.00           C  
ATOM   3748 HG21LTHR   259      16.021  -0.322   6.377  0.00  0.00           H  
ATOM   3749 HG22LTHR   259      16.922  -1.578   7.224  0.00  0.00           H  
ATOM   3750 HG23LTHR   259      16.214  -0.224   8.131  0.00  0.00           H  
ATOM   3751 OG1 LTHR   259      17.668   1.579   6.658  0.00  0.00           O  
ATOM   3752 HG1 LTHR   259      18.481   2.100   6.761  0.00  0.00           H  
ATOM   3753 C   LTHR   259      18.848  -0.980   9.093  0.00  0.00           C  
ATOM   3754 O   LTHR   259      19.536  -1.966   8.850  0.00  0.00           O  
ATOM   3755 N   LVAL   260      17.995  -0.975  10.125  0.00  0.00           N  
ATOM   3756 H   LVAL   260      17.399  -0.161  10.248  0.00  0.00           H  
ATOM   3757 CA  LVAL   260      18.013  -1.991  11.207  0.00  0.00           C  
ATOM   3758 HA  LVAL   260      18.614  -2.835  10.885  0.00  0.00           H  
ATOM   3759 CB  LVAL   260      18.689  -1.439  12.480  0.00  0.00           C  
ATOM   3760 HB  LVAL   260      18.561  -2.169  13.279  0.00  0.00           H  
ATOM   3761 CG1 LVAL   260      20.195  -1.232  12.296  0.00  0.00           C  
ATOM   3762 HG11LVAL   260      20.670  -2.174  12.027  0.00  0.00           H  
ATOM   3763 HG12LVAL   260      20.396  -0.493  11.520  0.00  0.00           H  
ATOM   3764 HG13LVAL   260      20.633  -0.886  13.233  0.00  0.00           H  
ATOM   3765 CG2 LVAL   260      18.070  -0.118  12.941  0.00  0.00           C  
ATOM   3766 HG21LVAL   260      18.416   0.091  13.952  0.00  0.00           H  
ATOM   3767 HG22LVAL   260      18.372   0.696  12.282  0.00  0.00           H  
ATOM   3768 HG23LVAL   260      16.985  -0.188  12.939  0.00  0.00           H  
ATOM   3769 C   LVAL   260      16.648  -2.604  11.542  0.00  0.00           C  
ATOM   3770 O   LVAL   260      15.600  -2.011  11.269  0.00  0.00           O  
ATOM   3771 N   LALA   261      16.667  -3.800  12.148  0.00  0.00           N  
ATOM   3772 H   LALA   261      17.559  -4.249  12.315  0.00  0.00           H  
ATOM   3773 CA  LALA   261      15.482  -4.547  12.573  0.00  0.00           C  
ATOM   3774 HA  LALA   261      14.671  -3.836  12.714  0.00  0.00           H  
ATOM   3775 CB  LALA   261      15.082  -5.518  11.454  0.00  0.00           C  
ATOM   3776 HB1 LALA   261      14.847  -4.964  10.546  0.00  0.00           H  
ATOM   3777 HB2 LALA   261      15.902  -6.209  11.251  0.00  0.00           H  
ATOM   3778 HB3 LALA   261      14.204  -6.089  11.756  0.00  0.00           H  
ATOM   3779 C   LALA   261      15.648  -5.284  13.921  0.00  0.00           C  
ATOM   3780 O   LALA   261      16.752  -5.605  14.365  0.00  0.00           O  
ATOM   3781 N   LASP   262      14.518  -5.553  14.572  0.00  0.00           N  
ATOM   3782 H   LASP   262      13.655  -5.229  14.150  0.00  0.00           H  
ATOM   3783 CA  LASP   262      14.395  -6.343  15.796  0.00  0.00           C  
ATOM   3784 HA  LASP   262      15.100  -5.963  16.538  0.00  0.00           H  
ATOM   3785 CB  LASP   262      12.967  -6.220  16.348  0.00  0.00           C  
ATOM   3786 HB2 LASP   262      12.248  -6.402  15.546  0.00  0.00           H  
ATOM   3787 HB3 LASP   262      12.811  -6.986  17.109  0.00  0.00           H  
ATOM   3788 CG  LASP   262      12.680  -4.874  16.997  0.00  0.00           C  
ATOM   3789 OD1 LASP   262      11.493  -4.493  17.084  0.00  0.00           O  
ATOM   3790 OD2 LASP   262      13.607  -4.241  17.552  0.00  0.00           O  
ATOM   3791 C   LASP   262      14.685  -7.828  15.584  0.00  0.00           C  
ATOM   3792 O   LASP   262      14.340  -8.405  14.550  0.00  0.00           O  
ATOM   3793 N   LSER   263      15.193  -8.470  16.636  0.00  0.00           N  
ATOM   3794 H   LSER   263      15.383  -7.931  17.474  0.00  0.00           H  
ATOM   3795 CA  LSER   263      15.365  -9.923  16.700  0.00  0.00           C  
ATOM   3796 HA  LSER   263      16.078 -10.226  15.933  0.00  0.00           H  
ATOM   3797 CB  LSER   263      15.959 -10.279  18.063  0.00  0.00           C  
ATOM   3798 HB2 LSER   263      16.951  -9.837  18.143  0.00  0.00           H  
ATOM   3799 HB3 LSER   263      15.338  -9.852  18.847  0.00  0.00           H  
ATOM   3800 OG  LSER   263      16.055 -11.671  18.280  0.00  0.00           O  
ATOM   3801 HG  LSER   263      16.430 -11.768  19.177  0.00  0.00           H  
ATOM   3802 C   LSER   263      14.046 -10.661  16.430  0.00  0.00           C  
ATOM   3803 O   LSER   263      14.026 -11.552  15.589  0.00  0.00           O  
ATOM   3804 N   LALA   264      12.918 -10.235  17.013  0.00  0.00           N  
ATOM   3805 H   LALA   264      12.989  -9.556  17.761  0.00  0.00           H  
ATOM   3806 CA  LALA   264      11.596 -10.813  16.740  0.00  0.00           C  
ATOM   3807 HA  LALA   264      11.636 -11.878  16.973  0.00  0.00           H  
ATOM   3808 CB  LALA   264      10.580 -10.167  17.688  0.00  0.00           C  
ATOM   3809 HB1 LALA   264      10.855 -10.378  18.722  0.00  0.00           H  
ATOM   3810 HB2 LALA   264      10.549  -9.087  17.537  0.00  0.00           H  
ATOM   3811 HB3 LALA   264       9.589 -10.584  17.505  0.00  0.00           H  
ATOM   3812 C   LALA   264      11.150 -10.677  15.266  0.00  0.00           C  
ATOM   3813 O   LALA   264      10.583 -11.622  14.710  0.00  0.00           O  
ATOM   3814 N   LTHR   265      11.442  -9.546  14.607  0.00  0.00           N  
ATOM   3815 H   LTHR   265      11.931  -8.821  15.113  0.00  0.00           H  
ATOM   3816 CA  LTHR   265      11.166  -9.332  13.172  0.00  0.00           C  
ATOM   3817 HA  LTHR   265      10.126  -9.590  12.967  0.00  0.00           H  
ATOM   3818 CB  LTHR   265      11.377  -7.856  12.777  0.00  0.00           C  
ATOM   3819 HB  LTHR   265      12.215  -7.437  13.335  0.00  0.00           H  
ATOM   3820 CG2 LTHR   265      11.619  -7.617  11.284  0.00  0.00           C  
ATOM   3821 HG21LTHR   265      12.611  -7.969  11.004  0.00  0.00           H  
ATOM   3822 HG22LTHR   265      10.866  -8.138  10.692  0.00  0.00           H  
ATOM   3823 HG23LTHR   265      11.567  -6.550  11.072  0.00  0.00           H  
ATOM   3824 OG1 LTHR   265      10.209  -7.132  13.076  0.00  0.00           O  
ATOM   3825 HG1 LTHR   265       9.992  -7.285  14.020  0.00  0.00           H  
ATOM   3826 C   LTHR   265      12.024 -10.251  12.310  0.00  0.00           C  
ATOM   3827 O   LTHR   265      11.496 -10.970  11.462  0.00  0.00           O  
ATOM   3828 N   LILE   266      13.337 -10.274  12.555  0.00  0.00           N  
ATOM   3829 H   LILE   266      13.703  -9.671  13.289  0.00  0.00           H  
ATOM   3830 CA  LILE   266      14.284 -11.138  11.840  0.00  0.00           C  
ATOM   3831 HA  LILE   266      14.224 -10.923  10.773  0.00  0.00           H  
ATOM   3832 CB  LILE   266      15.723 -10.836  12.320  0.00  0.00           C  
ATOM   3833 HB  LILE   266      15.734 -10.878  13.411  0.00  0.00           H  
ATOM   3834 CG2 LILE   266      16.726 -11.885  11.803  0.00  0.00           C  
ATOM   3835 HG21LILE   266      17.741 -11.622  12.097  0.00  0.00           H  
ATOM   3836 HG22LILE   266      16.506 -12.862  12.232  0.00  0.00           H  
ATOM   3837 HG23LILE   266      16.679 -11.955  10.717  0.00  0.00           H  
ATOM   3838 CG1 LILE   266      16.126  -9.406  11.882  0.00  0.00           C  
ATOM   3839 HG12LILE   266      16.248  -9.366  10.802  0.00  0.00           H  
ATOM   3840 HG13LILE   266      15.334  -8.704  12.140  0.00  0.00           H  
ATOM   3841 CD1 LILE   266      17.402  -8.895  12.557  0.00  0.00           C  
ATOM   3842 HD11LILE   266      17.529  -7.837  12.332  0.00  0.00           H  
ATOM   3843 HD12LILE   266      17.315  -9.017  13.636  0.00  0.00           H  
ATOM   3844 HD13LILE   266      18.273  -9.437  12.191  0.00  0.00           H  
ATOM   3845 C   LILE   266      13.880 -12.606  12.026  0.00  0.00           C  
ATOM   3846 O   LILE   266      13.760 -13.334  11.050  0.00  0.00           O  
ATOM   3847 N   LSER   267      13.556 -13.006  13.254  0.00  0.00           N  
ATOM   3848 H   LSER   267      13.710 -12.340  14.005  0.00  0.00           H  
ATOM   3849 CA  LSER   267      13.060 -14.330  13.641  0.00  0.00           C  
ATOM   3850 HA  LSER   267      13.819 -15.072  13.402  0.00  0.00           H  
ATOM   3851 CB  LSER   267      12.874 -14.300  15.157  0.00  0.00           C  
ATOM   3852 HB2 LSER   267      13.841 -14.046  15.583  0.00  0.00           H  
ATOM   3853 HB3 LSER   267      12.170 -13.512  15.422  0.00  0.00           H  
ATOM   3854 OG  LSER   267      12.440 -15.506  15.753  0.00  0.00           O  
ATOM   3855 HG  LSER   267      12.874 -15.467  16.623  0.00  0.00           H  
ATOM   3856 C   LSER   267      11.760 -14.725  12.937  0.00  0.00           C  
ATOM   3857 O   LSER   267      11.640 -15.865  12.492  0.00  0.00           O  
ATOM   3858 N   LALA   268      10.809 -13.800  12.774  0.00  0.00           N  
ATOM   3859 H   LALA   268      10.962 -12.872  13.155  0.00  0.00           H  
ATOM   3860 CA  LALA   268       9.558 -14.048  12.056  0.00  0.00           C  
ATOM   3861 HA  LALA   268       9.118 -14.972  12.436  0.00  0.00           H  
ATOM   3862 CB  LALA   268       8.586 -12.902  12.359  0.00  0.00           C  
ATOM   3863 HB1 LALA   268       8.403 -12.843  13.432  0.00  0.00           H  
ATOM   3864 HB2 LALA   268       9.004 -11.956  12.013  0.00  0.00           H  
ATOM   3865 HB3 LALA   268       7.636 -13.081  11.852  0.00  0.00           H  
ATOM   3866 C   LALA   268       9.768 -14.220  10.538  0.00  0.00           C  
ATOM   3867 O   LALA   268       9.151 -15.105   9.937  0.00  0.00           O  
ATOM   3868 N   LVAL   269      10.644 -13.415   9.924  0.00  0.00           N  
ATOM   3869 H   LVAL   269      11.093 -12.692  10.480  0.00  0.00           H  
ATOM   3870 CA  LVAL   269      11.004 -13.509   8.494  0.00  0.00           C  
ATOM   3871 HA  LVAL   269      10.090 -13.625   7.912  0.00  0.00           H  
ATOM   3872 CB  LVAL   269      11.690 -12.203   8.030  0.00  0.00           C  
ATOM   3873 HB  LVAL   269      12.541 -11.997   8.681  0.00  0.00           H  
ATOM   3874 CG1 LVAL   269      12.196 -12.269   6.585  0.00  0.00           C  
ATOM   3875 HG11LVAL   269      12.952 -13.043   6.495  0.00  0.00           H  
ATOM   3876 HG12LVAL   269      11.377 -12.495   5.905  0.00  0.00           H  
ATOM   3877 HG13LVAL   269      12.652 -11.320   6.304  0.00  0.00           H  
ATOM   3878 CG2 LVAL   269      10.718 -11.014   8.100  0.00  0.00           C  
ATOM   3879 HG21LVAL   269      10.356 -10.876   9.118  0.00  0.00           H  
ATOM   3880 HG22LVAL   269      11.227 -10.100   7.795  0.00  0.00           H  
ATOM   3881 HG23LVAL   269       9.864 -11.184   7.444  0.00  0.00           H  
ATOM   3882 C   LVAL   269      11.864 -14.753   8.212  0.00  0.00           C  
ATOM   3883 O   LVAL   269      11.605 -15.476   7.250  0.00  0.00           O  
ATOM   3884 N   LGLU   270      12.812 -15.075   9.096  0.00  0.00           N  
ATOM   3885 H   LGLU   270      13.011 -14.416   9.842  0.00  0.00           H  
ATOM   3886 CA  LGLU   270      13.562 -16.340   9.103  0.00  0.00           C  
ATOM   3887 HA  LGLU   270      14.119 -16.442   8.170  0.00  0.00           H  
ATOM   3888 CB  LGLU   270      14.552 -16.372  10.282  0.00  0.00           C  
ATOM   3889 HB2 LGLU   270      14.032 -16.027  11.175  0.00  0.00           H  
ATOM   3890 HB3 LGLU   270      14.856 -17.400  10.483  0.00  0.00           H  
ATOM   3891 CG  LGLU   270      15.801 -15.495  10.074  0.00  0.00           C  
ATOM   3892 HG2 LGLU   270      15.558 -14.646   9.431  0.00  0.00           H  
ATOM   3893 HG3 LGLU   270      16.089 -15.098  11.050  0.00  0.00           H  
ATOM   3894 CD  LGLU   270      17.014 -16.239   9.497  0.00  0.00           C  
ATOM   3895 OE1 LGLU   270      16.891 -17.381   9.001  0.00  0.00           O  
ATOM   3896 OE2 LGLU   270      18.134 -15.675   9.570  0.00  0.00           O  
ATOM   3897 C   LGLU   270      12.614 -17.539   9.208  0.00  0.00           C  
ATOM   3898 O   LGLU   270      12.726 -18.462   8.406  0.00  0.00           O  
ATOM   3899 N   LARG   271      11.632 -17.509  10.121  0.00  0.00           N  
ATOM   3900 H   LARG   271      11.628 -16.743  10.789  0.00  0.00           H  
ATOM   3901 CA  LARG   271      10.598 -18.548  10.250  0.00  0.00           C  
ATOM   3902 HA  LARG   271      11.093 -19.505  10.420  0.00  0.00           H  
ATOM   3903 CB  LARG   271       9.716 -18.233  11.471  0.00  0.00           C  
ATOM   3904 HB2 LARG   271      10.340 -18.243  12.366  0.00  0.00           H  
ATOM   3905 HB3 LARG   271       9.295 -17.235  11.362  0.00  0.00           H  
ATOM   3906 CG  LARG   271       8.565 -19.231  11.663  0.00  0.00           C  
ATOM   3907 HG2 LARG   271       7.932 -19.234  10.778  0.00  0.00           H  
ATOM   3908 HG3 LARG   271       8.975 -20.228  11.813  0.00  0.00           H  
ATOM   3909 CD  LARG   271       7.704 -18.835  12.865  0.00  0.00           C  
ATOM   3910 HD2 LARG   271       8.281 -18.960  13.783  0.00  0.00           H  
ATOM   3911 HD3 LARG   271       7.441 -17.781  12.764  0.00  0.00           H  
ATOM   3912 NE  LARG   271       6.472 -19.641  12.943  0.00  0.00           N  
ATOM   3913 HE  LARG   271       6.470 -20.556  12.515  0.00  0.00           H  
ATOM   3914 CZ  LARG   271       5.343 -19.270  13.522  0.00  0.00           C  
ATOM   3915 NH1 LARG   271       5.204 -18.117  14.110  0.00  0.00           N  
ATOM   3916 HH11LARG   271       5.912 -17.402  14.028  0.00  0.00           H  
ATOM   3917 HH12LARG   271       4.320 -17.930  14.567  0.00  0.00           H  
ATOM   3918 NH2 LARG   271       4.315 -20.063  13.527  0.00  0.00           N  
ATOM   3919 HH21LARG   271       4.357 -20.987  13.106  0.00  0.00           H  
ATOM   3920 HH22LARG   271       3.430 -19.736  13.886  0.00  0.00           H  
ATOM   3921 C   LARG   271       9.779 -18.706   8.966  0.00  0.00           C  
ATOM   3922 O   LARG   271       9.509 -19.834   8.567  0.00  0.00           O  
ATOM   3923 N   LALA   272       9.417 -17.610   8.297  0.00  0.00           N  
ATOM   3924 H   LALA   272       9.662 -16.708   8.685  0.00  0.00           H  
ATOM   3925 CA  LALA   272       8.704 -17.658   7.019  0.00  0.00           C  
ATOM   3926 HA  LALA   272       7.796 -18.249   7.149  0.00  0.00           H  
ATOM   3927 CB  LALA   272       8.294 -16.232   6.633  0.00  0.00           C  
ATOM   3928 HB1 LALA   272       7.648 -16.263   5.757  0.00  0.00           H  
ATOM   3929 HB2 LALA   272       7.753 -15.766   7.456  0.00  0.00           H  
ATOM   3930 HB3 LALA   272       9.172 -15.630   6.400  0.00  0.00           H  
ATOM   3931 C   LALA   272       9.536 -18.344   5.917  0.00  0.00           C  
ATOM   3932 O   LALA   272       9.025 -19.207   5.201  0.00  0.00           O  
ATOM   3933 N   LALA   273      10.829 -18.020   5.811  0.00  0.00           N  
ATOM   3934 H   LALA   273      11.198 -17.291   6.415  0.00  0.00           H  
ATOM   3935 CA  LALA   273      11.749 -18.689   4.889  0.00  0.00           C  
ATOM   3936 HA  LALA   273      11.306 -18.689   3.892  0.00  0.00           H  
ATOM   3937 CB  LALA   273      13.043 -17.871   4.834  0.00  0.00           C  
ATOM   3938 HB1 LALA   273      12.828 -16.852   4.512  0.00  0.00           H  
ATOM   3939 HB2 LALA   273      13.509 -17.841   5.818  0.00  0.00           H  
ATOM   3940 HB3 LALA   273      13.733 -18.325   4.124  0.00  0.00           H  
ATOM   3941 C   LALA   273      12.013 -20.161   5.275  0.00  0.00           C  
ATOM   3942 O   LALA   273      12.033 -21.028   4.402  0.00  0.00           O  
ATOM   3943 N   LALA   274      12.144 -20.470   6.567  0.00  0.00           N  
ATOM   3944 H   LALA   274      12.145 -19.711   7.238  0.00  0.00           H  
ATOM   3945 CA  LALA   274      12.377 -21.820   7.084  0.00  0.00           C  
ATOM   3946 HA  LALA   274      13.238 -22.250   6.569  0.00  0.00           H  
ATOM   3947 CB  LALA   274      12.710 -21.718   8.576  0.00  0.00           C  
ATOM   3948 HB1 LALA   274      11.891 -21.242   9.114  0.00  0.00           H  
ATOM   3949 HB2 LALA   274      12.864 -22.716   8.984  0.00  0.00           H  
ATOM   3950 HB3 LALA   274      13.622 -21.136   8.714  0.00  0.00           H  
ATOM   3951 C   LALA   274      11.178 -22.752   6.854  0.00  0.00           C  
ATOM   3952 O   LALA   274      11.369 -23.892   6.430  0.00  0.00           O  
ATOM   3953 N   LALA   275       9.950 -22.258   7.058  0.00  0.00           N  
ATOM   3954 H   LALA   275       9.863 -21.336   7.473  0.00  0.00           H  
ATOM   3955 CA  LALA   275       8.716 -22.969   6.720  0.00  0.00           C  
ATOM   3956 HA  LALA   275       8.712 -23.935   7.229  0.00  0.00           H  
ATOM   3957 CB  LALA   275       7.527 -22.146   7.234  0.00  0.00           C  
ATOM   3958 HB1 LALA   275       7.618 -22.005   8.312  0.00  0.00           H  
ATOM   3959 HB2 LALA   275       7.497 -21.172   6.744  0.00  0.00           H  
ATOM   3960 HB3 LALA   275       6.599 -22.681   7.032  0.00  0.00           H  
ATOM   3961 C   LALA   275       8.607 -23.228   5.206  0.00  0.00           C  
ATOM   3962 O   LALA   275       8.112 -24.276   4.788  0.00  0.00           O  
ATOM   3963 N   LCYS   276       9.116 -22.313   4.368  0.00  0.00           N  
ATOM   3964 H   LCYS   276       9.478 -21.450   4.751  0.00  0.00           H  
ATOM   3965 CA  LCYS   276       9.249 -22.555   2.930  0.00  0.00           C  
ATOM   3966 HA  LCYS   276       8.304 -22.957   2.573  0.00  0.00           H  
ATOM   3967 CB  LCYS   276       9.518 -21.243   2.180  0.00  0.00           C  
ATOM   3968 HB2 LCYS   276      10.415 -20.758   2.565  0.00  0.00           H  
ATOM   3969 HB3 LCYS   276       9.672 -21.468   1.125  0.00  0.00           H  
ATOM   3970 SG  LCYS   276       8.100 -20.122   2.315  0.00  0.00           S  
ATOM   3971 HG  LCYS   276       8.283 -19.796   3.607  0.00  0.00           H  
ATOM   3972 C   LCYS   276      10.317 -23.615   2.608  0.00  0.00           C  
ATOM   3973 O   LCYS   276      10.072 -24.473   1.763  0.00  0.00           O  
ATOM   3974 N   LGLU   277      11.471 -23.611   3.282  0.00  0.00           N  
ATOM   3975 H   LGLU   277      11.651 -22.845   3.925  0.00  0.00           H  
ATOM   3976 CA  LGLU   277      12.522 -24.630   3.108  0.00  0.00           C  
ATOM   3977 HA  LGLU   277      12.764 -24.684   2.046  0.00  0.00           H  
ATOM   3978 CB  LGLU   277      13.795 -24.197   3.865  0.00  0.00           C  
ATOM   3979 HB2 LGLU   277      13.875 -23.113   3.776  0.00  0.00           H  
ATOM   3980 HB3 LGLU   277      13.703 -24.422   4.927  0.00  0.00           H  
ATOM   3981 CG  LGLU   277      15.107 -24.771   3.294  0.00  0.00           C  
ATOM   3982 HG2 LGLU   277      15.066 -24.729   2.204  0.00  0.00           H  
ATOM   3983 HG3 LGLU   277      15.914 -24.104   3.597  0.00  0.00           H  
ATOM   3984 CD  LGLU   277      15.490 -26.190   3.746  0.00  0.00           C  
ATOM   3985 OE1 LGLU   277      15.073 -26.649   4.837  0.00  0.00           O  
ATOM   3986 OE2 LGLU   277      16.250 -26.857   3.002  0.00  0.00           O  
ATOM   3987 C   LGLU   277      12.020 -26.024   3.526  0.00  0.00           C  
ATOM   3988 O   LGLU   277      12.198 -26.980   2.776  0.00  0.00           O  
ATOM   3989 N   LALA   278      11.255 -26.113   4.624  0.00  0.00           N  
ATOM   3990 H   LALA   278      11.163 -25.275   5.190  0.00  0.00           H  
ATOM   3991 CA  LALA   278      10.473 -27.284   5.058  0.00  0.00           C  
ATOM   3992 HA  LALA   278      11.124 -28.157   5.020  0.00  0.00           H  
ATOM   3993 CB  LALA   278      10.064 -27.053   6.519  0.00  0.00           C  
ATOM   3994 HB1 LALA   278      10.945 -26.863   7.132  0.00  0.00           H  
ATOM   3995 HB2 LALA   278       9.388 -26.200   6.590  0.00  0.00           H  
ATOM   3996 HB3 LALA   278       9.556 -27.936   6.907  0.00  0.00           H  
ATOM   3997 C   LALA   278       9.238 -27.599   4.170  0.00  0.00           C  
ATOM   3998 O   LALA   278       8.450 -28.508   4.460  0.00  0.00           O  
ATOM   3999 N   LSER   279       9.067 -26.846   3.081  0.00  0.00           N  
ATOM   4000 H   LSER   279       9.729 -26.092   2.945  0.00  0.00           H  
ATOM   4001 CA  LSER   279       8.043 -27.004   2.040  0.00  0.00           C  
ATOM   4002 HA  LSER   279       7.491 -27.924   2.222  0.00  0.00           H  
ATOM   4003 CB  LSER   279       7.048 -25.840   2.085  0.00  0.00           C  
ATOM   4004 HB2 LSER   279       7.563 -24.907   1.864  0.00  0.00           H  
ATOM   4005 HB3 LSER   279       6.277 -25.988   1.332  0.00  0.00           H  
ATOM   4006 OG  LSER   279       6.428 -25.747   3.350  0.00  0.00           O  
ATOM   4007 HG  LSER   279       7.054 -25.284   3.948  0.00  0.00           H  
ATOM   4008 C   LSER   279       8.656 -27.133   0.636  0.00  0.00           C  
ATOM   4009 O   LSER   279       7.958 -26.945  -0.359  0.00  0.00           O  
ATOM   4010 N   LGLY   280       9.951 -27.450   0.536  0.00  0.00           N  
ATOM   4011 H   LGLY   280      10.477 -27.585   1.391  0.00  0.00           H  
ATOM   4012 CA  LGLY   280      10.655 -27.691  -0.727  0.00  0.00           C  
ATOM   4013 HA2 LGLY   280      11.453 -28.411  -0.546  0.00  0.00           H  
ATOM   4014 HA3 LGLY   280       9.966 -28.140  -1.443  0.00  0.00           H  
ATOM   4015 C   LGLY   280      11.287 -26.459  -1.385  0.00  0.00           C  
ATOM   4016 O   LGLY   280      11.914 -26.602  -2.434  0.00  0.00           O  
ATOM   4017 N   LALA   281      11.174 -25.258  -0.814  0.00  0.00           N  
ATOM   4018 H   LALA   281      10.673 -25.175   0.062  0.00  0.00           H  
ATOM   4019 CA  LALA   281      11.922 -24.094  -1.298  0.00  0.00           C  
ATOM   4020 HA  LALA   281      11.792 -24.022  -2.379  0.00  0.00           H  
ATOM   4021 CB  LALA   281      11.339 -22.821  -0.675  0.00  0.00           C  
ATOM   4022 HB1 LALA   281      11.751 -21.943  -1.170  0.00  0.00           H  
ATOM   4023 HB2 LALA   281      10.255 -22.813  -0.794  0.00  0.00           H  
ATOM   4024 HB3 LALA   281      11.603 -22.773   0.379  0.00  0.00           H  
ATOM   4025 C   LALA   281      13.432 -24.230  -1.011  0.00  0.00           C  
ATOM   4026 O   LALA   281      13.864 -25.102  -0.250  0.00  0.00           O  
ATOM   4027 N   LTHR   282      14.236 -23.333  -1.584  0.00  0.00           N  
ATOM   4028 H   LTHR   282      13.829 -22.639  -2.208  0.00  0.00           H  
ATOM   4029 CA  LTHR   282      15.659 -23.191  -1.250  0.00  0.00           C  
ATOM   4030 HA  LTHR   282      15.827 -23.713  -0.310  0.00  0.00           H  
ATOM   4031 CB  LTHR   282      16.571 -23.876  -2.280  0.00  0.00           C  
ATOM   4032 HB  LTHR   282      16.307 -24.932  -2.324  0.00  0.00           H  
ATOM   4033 CG2 LTHR   282      16.474 -23.304  -3.696  0.00  0.00           C  
ATOM   4034 HG21LTHR   282      16.683 -22.237  -3.702  0.00  0.00           H  
ATOM   4035 HG22LTHR   282      17.189 -23.813  -4.341  0.00  0.00           H  
ATOM   4036 HG23LTHR   282      15.472 -23.469  -4.092  0.00  0.00           H  
ATOM   4037 OG1 LTHR   282      17.906 -23.782  -1.822  0.00  0.00           O  
ATOM   4038 HG1 LTHR   282      17.927 -24.395  -1.054  0.00  0.00           H  
ATOM   4039 C   LTHR   282      16.021 -21.729  -0.990  0.00  0.00           C  
ATOM   4040 O   LTHR   282      15.635 -20.824  -1.736  0.00  0.00           O  
ATOM   4041 N   LVAL   283      16.734 -21.497   0.115  0.00  0.00           N  
ATOM   4042 H   LVAL   283      17.069 -22.293   0.646  0.00  0.00           H  
ATOM   4043 CA  LVAL   283      16.955 -20.164   0.691  0.00  0.00           C  
ATOM   4044 HA  LVAL   283      16.390 -19.429   0.118  0.00  0.00           H  
ATOM   4045 CB  LVAL   283      16.437 -20.098   2.144  0.00  0.00           C  
ATOM   4046 HB  LVAL   283      17.012 -20.792   2.758  0.00  0.00           H  
ATOM   4047 CG1 LVAL   283      16.596 -18.690   2.730  0.00  0.00           C  
ATOM   4048 HG11LVAL   283      16.059 -17.969   2.113  0.00  0.00           H  
ATOM   4049 HG12LVAL   283      16.197 -18.666   3.744  0.00  0.00           H  
ATOM   4050 HG13LVAL   283      17.648 -18.409   2.776  0.00  0.00           H  
ATOM   4051 CG2 LVAL   283      14.954 -20.486   2.251  0.00  0.00           C  
ATOM   4052 HG21LVAL   283      14.799 -21.506   1.901  0.00  0.00           H  
ATOM   4053 HG22LVAL   283      14.637 -20.443   3.293  0.00  0.00           H  
ATOM   4054 HG23LVAL   283      14.341 -19.806   1.661  0.00  0.00           H  
ATOM   4055 C   LVAL   283      18.433 -19.789   0.614  0.00  0.00           C  
ATOM   4056 O   LVAL   283      19.285 -20.507   1.150  0.00  0.00           O  
ATOM   4057 N   LALA   284      18.729 -18.654  -0.019  0.00  0.00           N  
ATOM   4058 H   LALA   284      17.966 -18.124  -0.432  0.00  0.00           H  
ATOM   4059 CA  LALA   284      20.045 -18.020  -0.012  0.00  0.00           C  
ATOM   4060 HA  LALA   284      20.771 -18.675   0.468  0.00  0.00           H  
ATOM   4061 CB  LALA   284      20.511 -17.800  -1.454  0.00  0.00           C  
ATOM   4062 HB1 LALA   284      21.551 -17.474  -1.455  0.00  0.00           H  
ATOM   4063 HB2 LALA   284      20.428 -18.726  -2.024  0.00  0.00           H  
ATOM   4064 HB3 LALA   284      19.904 -17.025  -1.917  0.00  0.00           H  
ATOM   4065 C   LALA   284      20.001 -16.698   0.768  0.00  0.00           C  
ATOM   4066 O   LALA   284      19.041 -15.939   0.657  0.00  0.00           O  
ATOM   4067 N   LTHR   285      21.060 -16.385   1.508  0.00  0.00           N  
ATOM   4068 H   LTHR   285      21.814 -17.060   1.570  0.00  0.00           H  
ATOM   4069 CA  LTHR   285      21.284 -15.058   2.109  0.00  0.00           C  
ATOM   4070 HA  LTHR   285      20.338 -14.667   2.484  0.00  0.00           H  
ATOM   4071 CB  LTHR   285      22.263 -15.156   3.291  0.00  0.00           C  
ATOM   4072 HB  LTHR   285      22.410 -14.159   3.702  0.00  0.00           H  
ATOM   4073 CG2 LTHR   285      21.721 -16.063   4.392  0.00  0.00           C  
ATOM   4074 HG21LTHR   285      21.761 -17.107   4.082  0.00  0.00           H  
ATOM   4075 HG22LTHR   285      22.314 -15.936   5.294  0.00  0.00           H  
ATOM   4076 HG23LTHR   285      20.687 -15.799   4.616  0.00  0.00           H  
ATOM   4077 OG1 LTHR   285      23.526 -15.660   2.901  0.00  0.00           O  
ATOM   4078 HG1 LTHR   285      24.019 -15.786   3.730  0.00  0.00           H  
ATOM   4079 C   LTHR   285      21.832 -14.026   1.119  0.00  0.00           C  
ATOM   4080 O   LTHR   285      21.796 -12.832   1.398  0.00  0.00           O  
ATOM   4081 N   LSER   286      22.381 -14.448  -0.022  0.00  0.00           N  
ATOM   4082 H   LSER   286      22.366 -15.438  -0.218  0.00  0.00           H  
ATOM   4083 CA  LSER   286      23.245 -13.603  -0.857  0.00  0.00           C  
ATOM   4084 HA  LSER   286      22.875 -12.578  -0.822  0.00  0.00           H  
ATOM   4085 CB  LSER   286      24.670 -13.614  -0.277  0.00  0.00           C  
ATOM   4086 HB2 LSER   286      25.294 -12.914  -0.832  0.00  0.00           H  
ATOM   4087 HB3 LSER   286      24.639 -13.295   0.767  0.00  0.00           H  
ATOM   4088 OG  LSER   286      25.242 -14.908  -0.357  0.00  0.00           O  
ATOM   4089 HG  LSER   286      26.176 -14.853  -0.074  0.00  0.00           H  
ATOM   4090 C   LSER   286      23.272 -14.030  -2.328  0.00  0.00           C  
ATOM   4091 O   LSER   286      22.914 -15.157  -2.678  0.00  0.00           O  
ATOM   4092 N   LSER   287      23.731 -13.126  -3.196  0.00  0.00           N  
ATOM   4093 H   LSER   287      23.972 -12.205  -2.837  0.00  0.00           H  
ATOM   4094 CA  LSER   287      23.895 -13.325  -4.638  0.00  0.00           C  
ATOM   4095 HA  LSER   287      24.080 -14.382  -4.827  0.00  0.00           H  
ATOM   4096 CB  LSER   287      22.601 -12.917  -5.342  0.00  0.00           C  
ATOM   4097 HB2 LSER   287      21.773 -13.490  -4.927  0.00  0.00           H  
ATOM   4098 HB3 LSER   287      22.412 -11.857  -5.163  0.00  0.00           H  
ATOM   4099 OG  LSER   287      22.703 -13.137  -6.735  0.00  0.00           O  
ATOM   4100 HG  LSER   287      22.595 -14.100  -6.900  0.00  0.00           H  
ATOM   4101 C   LSER   287      25.051 -12.480  -5.197  0.00  0.00           C  
ATOM   4102 O   LSER   287      25.222 -11.339  -4.758  0.00  0.00           O  
ATOM   4103 N   LPRO   288      25.823 -12.962  -6.192  0.00  0.00           N  
ATOM   4104 CD  LPRO   288      25.792 -14.310  -6.747  0.00  0.00           C  
ATOM   4105 HD2 LPRO   288      24.778 -14.658  -6.923  0.00  0.00           H  
ATOM   4106 HD3 LPRO   288      26.310 -14.991  -6.071  0.00  0.00           H  
ATOM   4107 CG  LPRO   288      26.538 -14.229  -8.074  0.00  0.00           C  
ATOM   4108 HG2 LPRO   288      25.854 -13.909  -8.862  0.00  0.00           H  
ATOM   4109 HG3 LPRO   288      27.009 -15.175  -8.335  0.00  0.00           H  
ATOM   4110 CB  LPRO   288      27.563 -13.133  -7.793  0.00  0.00           C  
ATOM   4111 HB2 LPRO   288      27.947 -12.693  -8.708  0.00  0.00           H  
ATOM   4112 HB3 LPRO   288      28.386 -13.537  -7.203  0.00  0.00           H  
ATOM   4113 CA  LPRO   288      26.776 -12.133  -6.943  0.00  0.00           C  
ATOM   4114 HA  LPRO   288      27.461 -11.632  -6.259  0.00  0.00           H  
ATOM   4115 C   LPRO   288      26.099 -11.059  -7.820  0.00  0.00           C  
ATOM   4116 O   LPRO   288      26.776 -10.159  -8.324  0.00  0.00           O  
ATOM   4117 N   LASP   289      24.773 -11.135  -7.992  0.00  0.00           N  
ATOM   4118 H   LASP   289      24.285 -11.923  -7.585  0.00  0.00           H  
ATOM   4119 CA  LASP   289      23.957 -10.180  -8.749  0.00  0.00           C  
ATOM   4120 HA  LASP   289      24.613  -9.628  -9.420  0.00  0.00           H  
ATOM   4121 CB  LASP   289      22.933 -10.932  -9.623  0.00  0.00           C  
ATOM   4122 HB2 LASP   289      22.321 -11.566  -8.981  0.00  0.00           H  
ATOM   4123 HB3 LASP   289      22.261 -10.211 -10.087  0.00  0.00           H  
ATOM   4124 CG  LASP   289      23.506 -11.790 -10.755  0.00  0.00           C  
ATOM   4125 OD1 LASP   289      22.688 -12.272 -11.567  0.00  0.00           O  
ATOM   4126 OD2 LASP   289      24.731 -12.013 -10.889  0.00  0.00           O  
ATOM   4127 C   LASP   289      23.249  -9.125  -7.867  0.00  0.00           C  
ATOM   4128 O   LASP   289      22.423  -8.360  -8.373  0.00  0.00           O  
ATOM   4129 N   LLEU   290      23.514  -9.061  -6.555  0.00  0.00           N  
ATOM   4130 H   LLEU   290      24.208  -9.680  -6.157  0.00  0.00           H  
ATOM   4131 CA  LLEU   290      22.863  -8.068  -5.689  0.00  0.00           C  
ATOM   4132 HA  LLEU   290      21.797  -8.149  -5.884  0.00  0.00           H  
ATOM   4133 CB  LLEU   290      23.095  -8.404  -4.201  0.00  0.00           C  
ATOM   4134 HB2 LLEU   290      22.988  -9.478  -4.047  0.00  0.00           H  
ATOM   4135 HB3 LLEU   290      24.120  -8.131  -3.946  0.00  0.00           H  
ATOM   4136 CG  LLEU   290      22.117  -7.663  -3.260  0.00  0.00           C  
ATOM   4137 HG  LLEU   290      21.965  -6.646  -3.610  0.00  0.00           H  
ATOM   4138 CD1 LLEU   290      20.759  -8.366  -3.209  0.00  0.00           C  
ATOM   4139 HD11LLEU   290      20.889  -9.381  -2.835  0.00  0.00           H  
ATOM   4140 HD12LLEU   290      20.086  -7.821  -2.547  0.00  0.00           H  
ATOM   4141 HD13LLEU   290      20.314  -8.403  -4.201  0.00  0.00           H  
ATOM   4142 CD2 LLEU   290      22.639  -7.581  -1.828  0.00  0.00           C  
ATOM   4143 HD21LLEU   290      23.568  -7.015  -1.816  0.00  0.00           H  
ATOM   4144 HD22LLEU   290      21.914  -7.061  -1.204  0.00  0.00           H  
ATOM   4145 HD23LLEU   290      22.803  -8.581  -1.431  0.00  0.00           H  
ATOM   4146 C   LLEU   290      23.332  -6.631  -6.030  0.00  0.00           C  
ATOM   4147 O   LLEU   290      24.540  -6.402  -6.153  0.00  0.00           O  
ATOM   4148 N   LPRO   291      22.427  -5.643  -6.170  0.00  0.00           N  
ATOM   4149 CD  LPRO   291      20.981  -5.791  -6.277  0.00  0.00           C  
ATOM   4150 HD2 LPRO   291      20.573  -6.424  -5.491  0.00  0.00           H  
ATOM   4151 HD3 LPRO   291      20.732  -6.200  -7.258  0.00  0.00           H  
ATOM   4152 CG  LPRO   291      20.409  -4.385  -6.143  0.00  0.00           C  
ATOM   4153 HG2 LPRO   291      20.225  -4.175  -5.089  0.00  0.00           H  
ATOM   4154 HG3 LPRO   291      19.503  -4.266  -6.733  0.00  0.00           H  
ATOM   4155 CB  LPRO   291      21.531  -3.491  -6.661  0.00  0.00           C  
ATOM   4156 HB2 LPRO   291      21.468  -2.485  -6.244  0.00  0.00           H  
ATOM   4157 HB3 LPRO   291      21.489  -3.452  -7.751  0.00  0.00           H  
ATOM   4158 CA  LPRO   291      22.801  -4.228  -6.225  0.00  0.00           C  
ATOM   4159 HA  LPRO   291      23.571  -4.079  -6.981  0.00  0.00           H  
ATOM   4160 C   LPRO   291      23.342  -3.708  -4.880  0.00  0.00           C  
ATOM   4161 O   LPRO   291      23.258  -4.368  -3.843  0.00  0.00           O  
ATOM   4162 N   LASP   292      23.918  -2.508  -4.891  0.00  0.00           N  
ATOM   4163 H   LASP   292      23.986  -2.008  -5.771  0.00  0.00           H  
ATOM   4164 CA  LASP   292      24.453  -1.833  -3.704  0.00  0.00           C  
ATOM   4165 HA  LASP   292      25.080  -2.529  -3.145  0.00  0.00           H  
ATOM   4166 CB  LASP   292      25.350  -0.694  -4.198  0.00  0.00           C  
ATOM   4167 HB2 LASP   292      26.157  -1.125  -4.792  0.00  0.00           H  
ATOM   4168 HB3 LASP   292      24.764  -0.047  -4.851  0.00  0.00           H  
ATOM   4169 CG  LASP   292      25.976   0.169  -3.106  0.00  0.00           C  
ATOM   4170 OD1 LASP   292      25.806  -0.109  -1.898  0.00  0.00           O  
ATOM   4171 OD2 LASP   292      26.660   1.141  -3.489  0.00  0.00           O  
ATOM   4172 C   LASP   292      23.337  -1.332  -2.766  0.00  0.00           C  
ATOM   4173 O   LASP   292      22.618  -0.377  -3.079  0.00  0.00           O  
ATOM   4174 N   LLEU   293      23.205  -1.962  -1.592  0.00  0.00           N  
ATOM   4175 H   LLEU   293      23.827  -2.733  -1.385  0.00  0.00           H  
ATOM   4176 CA  LLEU   293      22.175  -1.619  -0.606  0.00  0.00           C  
ATOM   4177 HA  LLEU   293      21.215  -1.594  -1.116  0.00  0.00           H  
ATOM   4178 CB  LLEU   293      22.098  -2.710   0.475  0.00  0.00           C  
ATOM   4179 HB2 LLEU   293      23.066  -2.783   0.969  0.00  0.00           H  
ATOM   4180 HB3 LLEU   293      21.373  -2.385   1.219  0.00  0.00           H  
ATOM   4181 CG  LLEU   293      21.687  -4.116  -0.006  0.00  0.00           C  
ATOM   4182 HG  LLEU   293      22.500  -4.553  -0.585  0.00  0.00           H  
ATOM   4183 CD1 LLEU   293      21.426  -4.993   1.219  0.00  0.00           C  
ATOM   4184 HD11LLEU   293      22.305  -4.990   1.861  0.00  0.00           H  
ATOM   4185 HD12LLEU   293      20.575  -4.612   1.783  0.00  0.00           H  
ATOM   4186 HD13LLEU   293      21.220  -6.017   0.911  0.00  0.00           H  
ATOM   4187 CD2 LLEU   293      20.413  -4.129  -0.856  0.00  0.00           C  
ATOM   4188 HD21LLEU   293      20.614  -3.663  -1.818  0.00  0.00           H  
ATOM   4189 HD22LLEU   293      20.100  -5.156  -1.040  0.00  0.00           H  
ATOM   4190 HD23LLEU   293      19.612  -3.595  -0.345  0.00  0.00           H  
ATOM   4191 C   LLEU   293      22.359  -0.226   0.028  0.00  0.00           C  
ATOM   4192 O   LLEU   293      21.378   0.354   0.497  0.00  0.00           O  
ATOM   4193 N   LSER   294      23.573   0.337   0.015  0.00  0.00           N  
ATOM   4194 H   LSER   294      24.328  -0.144  -0.462  0.00  0.00           H  
ATOM   4195 CA  LSER   294      23.824   1.706   0.493  0.00  0.00           C  
ATOM   4196 HA  LSER   294      23.253   1.871   1.403  0.00  0.00           H  
ATOM   4197 CB  LSER   294      25.302   1.925   0.822  0.00  0.00           C  
ATOM   4198 HB2 LSER   294      25.897   1.801  -0.083  0.00  0.00           H  
ATOM   4199 HB3 LSER   294      25.440   2.940   1.196  0.00  0.00           H  
ATOM   4200 OG  LSER   294      25.731   0.996   1.802  0.00  0.00           O  
ATOM   4201 HG  LSER   294      25.550   1.401   2.692  0.00  0.00           H  
ATOM   4202 C   LSER   294      23.356   2.741  -0.527  0.00  0.00           C  
ATOM   4203 O   LSER   294      22.599   3.648  -0.180  0.00  0.00           O  
ATOM   4204 N   LALA   295      23.685   2.549  -1.810  0.00  0.00           N  
ATOM   4205 H   LALA   295      24.312   1.786  -2.035  0.00  0.00           H  
ATOM   4206 CA  LALA   295      23.145   3.363  -2.903  0.00  0.00           C  
ATOM   4207 HA  LALA   295      23.467   4.397  -2.768  0.00  0.00           H  
ATOM   4208 CB  LALA   295      23.705   2.842  -4.227  0.00  0.00           C  
ATOM   4209 HB1 LALA   295      23.428   1.798  -4.369  0.00  0.00           H  
ATOM   4210 HB2 LALA   295      23.286   3.427  -5.046  0.00  0.00           H  
ATOM   4211 HB3 LALA   295      24.789   2.937  -4.234  0.00  0.00           H  
ATOM   4212 C   LALA   295      21.607   3.340  -2.935  0.00  0.00           C  
ATOM   4213 O   LALA   295      20.968   4.377  -3.126  0.00  0.00           O  
ATOM   4214 N   LLEU   296      21.008   2.174  -2.671  0.00  0.00           N  
ATOM   4215 H   LLEU   296      21.600   1.355  -2.567  0.00  0.00           H  
ATOM   4216 CA  LLEU   296      19.560   1.997  -2.535  0.00  0.00           C  
ATOM   4217 HA  LLEU   296      19.092   2.366  -3.448  0.00  0.00           H  
ATOM   4218 CB  LLEU   296      19.257   0.494  -2.387  0.00  0.00           C  
ATOM   4219 HB2 LLEU   296      20.067   0.026  -1.836  0.00  0.00           H  
ATOM   4220 HB3 LLEU   296      18.346   0.346  -1.808  0.00  0.00           H  
ATOM   4221 CG  LLEU   296      19.088  -0.184  -3.752  0.00  0.00           C  
ATOM   4222 HG  LLEU   296      19.766   0.270  -4.473  0.00  0.00           H  
ATOM   4223 CD1 LLEU   296      19.380  -1.679  -3.689  0.00  0.00           C  
ATOM   4224 HD11LLEU   296      20.429  -1.832  -3.441  0.00  0.00           H  
ATOM   4225 HD12LLEU   296      18.758  -2.156  -2.932  0.00  0.00           H  
ATOM   4226 HD13LLEU   296      19.189  -2.123  -4.663  0.00  0.00           H  
ATOM   4227 CD2 LLEU   296      17.645  -0.003  -4.227  0.00  0.00           C  
ATOM   4228 HD21LLEU   296      17.313   1.017  -4.048  0.00  0.00           H  
ATOM   4229 HD22LLEU   296      17.574  -0.232  -5.288  0.00  0.00           H  
ATOM   4230 HD23LLEU   296      16.995  -0.666  -3.662  0.00  0.00           H  
ATOM   4231 C   LLEU   296      18.919   2.802  -1.395  0.00  0.00           C  
ATOM   4232 O   LLEU   296      17.698   2.939  -1.403  0.00  0.00           O  
ATOM   4233 N   LVAL   297      19.678   3.363  -0.449  0.00  0.00           N  
ATOM   4234 H   LVAL   297      20.675   3.173  -0.460  0.00  0.00           H  
ATOM   4235 CA  LVAL   297      19.172   4.353   0.521  0.00  0.00           C  
ATOM   4236 HA  LVAL   297      18.084   4.382   0.473  0.00  0.00           H  
ATOM   4237 CB  LVAL   297      19.532   3.946   1.965  0.00  0.00           C  
ATOM   4238 HB  LVAL   297      20.602   3.753   2.033  0.00  0.00           H  
ATOM   4239 CG1 LVAL   297      19.162   5.024   2.993  0.00  0.00           C  
ATOM   4240 HG11LVAL   297      19.359   4.655   4.001  0.00  0.00           H  
ATOM   4241 HG12LVAL   297      19.776   5.913   2.844  0.00  0.00           H  
ATOM   4242 HG13LVAL   297      18.108   5.288   2.907  0.00  0.00           H  
ATOM   4243 CG2 LVAL   297      18.765   2.670   2.338  0.00  0.00           C  
ATOM   4244 HG21LVAL   297      19.068   1.851   1.686  0.00  0.00           H  
ATOM   4245 HG22LVAL   297      18.982   2.391   3.369  0.00  0.00           H  
ATOM   4246 HG23LVAL   297      17.692   2.834   2.234  0.00  0.00           H  
ATOM   4247 C   LVAL   297      19.636   5.768   0.168  0.00  0.00           C  
ATOM   4248 O   LVAL   297      18.808   6.681   0.133  0.00  0.00           O  
ATOM   4249 N   LALA   298      20.917   5.967  -0.148  0.00  0.00           N  
ATOM   4250 H   LALA   298      21.552   5.176  -0.105  0.00  0.00           H  
ATOM   4251 CA  LALA   298      21.504   7.285  -0.397  0.00  0.00           C  
ATOM   4252 HA  LALA   298      21.264   7.932   0.448  0.00  0.00           H  
ATOM   4253 CB  LALA   298      23.027   7.114  -0.441  0.00  0.00           C  
ATOM   4254 HB1 LALA   298      23.503   8.088  -0.541  0.00  0.00           H  
ATOM   4255 HB2 LALA   298      23.376   6.655   0.487  0.00  0.00           H  
ATOM   4256 HB3 LALA   298      23.317   6.480  -1.279  0.00  0.00           H  
ATOM   4257 C   LALA   298      20.967   7.975  -1.670  0.00  0.00           C  
ATOM   4258 O   LALA   298      20.608   9.156  -1.633  0.00  0.00           O  
ATOM   4259 N   LASP   299      20.861   7.253  -2.790  0.00  0.00           N  
ATOM   4260 H   LASP   299      21.136   6.275  -2.771  0.00  0.00           H  
ATOM   4261 CA  LASP   299      20.273   7.786  -4.028  0.00  0.00           C  
ATOM   4262 HA  LASP   299      20.639   8.801  -4.176  0.00  0.00           H  
ATOM   4263 CB  LASP   299      20.706   6.956  -5.254  0.00  0.00           C  
ATOM   4264 HB2 LASP   299      20.375   5.925  -5.127  0.00  0.00           H  
ATOM   4265 HB3 LASP   299      20.190   7.355  -6.128  0.00  0.00           H  
ATOM   4266 CG  LASP   299      22.214   6.973  -5.554  0.00  0.00           C  
ATOM   4267 OD1 LASP   299      22.945   7.832  -4.990  0.00  0.00           O  
ATOM   4268 OD2 LASP   299      22.644   6.180  -6.429  0.00  0.00           O  
ATOM   4269 C   LASP   299      18.741   7.885  -3.924  0.00  0.00           C  
ATOM   4270 O   LASP   299      18.158   8.896  -4.324  0.00  0.00           O  
ATOM   4271 N   LTYR   300      18.087   6.889  -3.316  0.00  0.00           N  
ATOM   4272 H   LTYR   300      18.624   6.092  -3.000  0.00  0.00           H  
ATOM   4273 CA  LTYR   300      16.637   6.897  -3.091  0.00  0.00           C  
ATOM   4274 HA  LTYR   300      16.136   6.983  -4.056  0.00  0.00           H  
ATOM   4275 CB  LTYR   300      16.206   5.577  -2.445  0.00  0.00           C  
ATOM   4276 HB2 LTYR   300      16.332   4.770  -3.168  0.00  0.00           H  
ATOM   4277 HB3 LTYR   300      16.874   5.378  -1.607  0.00  0.00           H  
ATOM   4278 CG  LTYR   300      14.776   5.561  -1.931  0.00  0.00           C  
ATOM   4279 CD1 LTYR   300      13.691   5.665  -2.825  0.00  0.00           C  
ATOM   4280 HD1 LTYR   300      13.875   5.779  -3.884  0.00  0.00           H  
ATOM   4281 CE1 LTYR   300      12.367   5.646  -2.338  0.00  0.00           C  
ATOM   4282 HE1 LTYR   300      11.538   5.763  -3.014  0.00  0.00           H  
ATOM   4283 CZ  LTYR   300      12.123   5.484  -0.957  0.00  0.00           C  
ATOM   4284 OH  LTYR   300      10.860   5.421  -0.459  0.00  0.00           O  
ATOM   4285 HH  LTYR   300      10.152   5.443  -1.124  0.00  0.00           H  
ATOM   4286 CE2 LTYR   300      13.211   5.391  -0.066  0.00  0.00           C  
ATOM   4287 HE2 LTYR   300      13.014   5.271   0.986  0.00  0.00           H  
ATOM   4288 CD2 LTYR   300      14.532   5.453  -0.547  0.00  0.00           C  
ATOM   4289 HD2 LTYR   300      15.359   5.388   0.148  0.00  0.00           H  
ATOM   4290 C   LTYR   300      16.178   8.089  -2.239  0.00  0.00           C  
ATOM   4291 O   LTYR   300      15.248   8.787  -2.636  0.00  0.00           O  
ATOM   4292 N   LTHR   301      16.856   8.373  -1.119  0.00  0.00           N  
ATOM   4293 H   LTHR   301      17.611   7.752  -0.848  0.00  0.00           H  
ATOM   4294 CA  LTHR   301      16.513   9.494  -0.220  0.00  0.00           C  
ATOM   4295 HA  LTHR   301      15.502   9.344   0.159  0.00  0.00           H  
ATOM   4296 CB  LTHR   301      17.472   9.564   0.986  0.00  0.00           C  
ATOM   4297 HB  LTHR   301      18.488   9.727   0.629  0.00  0.00           H  
ATOM   4298 CG2 LTHR   301      17.108  10.675   1.971  0.00  0.00           C  
ATOM   4299 HG21LTHR   301      16.075  10.555   2.301  0.00  0.00           H  
ATOM   4300 HG22LTHR   301      17.769  10.624   2.835  0.00  0.00           H  
ATOM   4301 HG23LTHR   301      17.229  11.651   1.503  0.00  0.00           H  
ATOM   4302 OG1 LTHR   301      17.448   8.362   1.723  0.00  0.00           O  
ATOM   4303 HG1 LTHR   301      17.926   7.695   1.198  0.00  0.00           H  
ATOM   4304 C   LTHR   301      16.533  10.824  -0.978  0.00  0.00           C  
ATOM   4305 O   LTHR   301      15.572  11.592  -0.918  0.00  0.00           O  
ATOM   4306 N   LARG   302      17.590  11.064  -1.768  0.00  0.00           N  
ATOM   4307 H   LARG   302      18.323  10.367  -1.797  0.00  0.00           H  
ATOM   4308 CA  LARG   302      17.727  12.258  -2.616  0.00  0.00           C  
ATOM   4309 HA  LARG   302      17.653  13.147  -1.987  0.00  0.00           H  
ATOM   4310 CB  LARG   302      19.113  12.233  -3.278  0.00  0.00           C  
ATOM   4311 HB2 LARG   302      19.869  12.287  -2.493  0.00  0.00           H  
ATOM   4312 HB3 LARG   302      19.239  11.291  -3.811  0.00  0.00           H  
ATOM   4313 CG  LARG   302      19.330  13.396  -4.261  0.00  0.00           C  
ATOM   4314 HG2 LARG   302      18.671  13.283  -5.124  0.00  0.00           H  
ATOM   4315 HG3 LARG   302      19.088  14.334  -3.760  0.00  0.00           H  
ATOM   4316 CD  LARG   302      20.777  13.475  -4.758  0.00  0.00           C  
ATOM   4317 HD2 LARG   302      20.867  14.361  -5.387  0.00  0.00           H  
ATOM   4318 HD3 LARG   302      21.443  13.611  -3.905  0.00  0.00           H  
ATOM   4319 NE  LARG   302      21.177  12.296  -5.553  0.00  0.00           N  
ATOM   4320 HE  LARG   302      20.999  12.325  -6.554  0.00  0.00           H  
ATOM   4321 CZ  LARG   302      21.859  11.239  -5.158  0.00  0.00           C  
ATOM   4322 NH1 LARG   302      22.269  11.101  -3.929  0.00  0.00           N  
ATOM   4323 HH11LARG   302      22.045  11.803  -3.252  0.00  0.00           H  
ATOM   4324 HH12LARG   302      22.812  10.289  -3.670  0.00  0.00           H  
ATOM   4325 NH2 LARG   302      22.146  10.288  -5.995  0.00  0.00           N  
ATOM   4326 HH21LARG   302      21.695  10.274  -6.904  0.00  0.00           H  
ATOM   4327 HH22LARG   302      22.581   9.431  -5.668  0.00  0.00           H  
ATOM   4328 C   LARG   302      16.603  12.373  -3.649  0.00  0.00           C  
ATOM   4329 O   LARG   302      16.070  13.466  -3.825  0.00  0.00           O  
ATOM   4330 N   LMET   303      16.241  11.274  -4.313  0.00  0.00           N  
ATOM   4331 H   LMET   303      16.730  10.410  -4.109  0.00  0.00           H  
ATOM   4332 CA  LMET   303      15.194  11.263  -5.342  0.00  0.00           C  
ATOM   4333 HA  LMET   303      15.372  12.101  -6.018  0.00  0.00           H  
ATOM   4334 CB  LMET   303      15.313   9.964  -6.154  0.00  0.00           C  
ATOM   4335 HB2 LMET   303      16.336   9.867  -6.519  0.00  0.00           H  
ATOM   4336 HB3 LMET   303      15.088   9.106  -5.518  0.00  0.00           H  
ATOM   4337 CG  LMET   303      14.372   9.960  -7.360  0.00  0.00           C  
ATOM   4338 HG2 LMET   303      13.337   9.989  -7.019  0.00  0.00           H  
ATOM   4339 HG3 LMET   303      14.567  10.860  -7.943  0.00  0.00           H  
ATOM   4340 SD  LMET   303      14.582   8.530  -8.449  0.00  0.00           S  
ATOM   4341 CE  LMET   303      13.636   9.122  -9.872  0.00  0.00           C  
ATOM   4342 HE1 LMET   303      13.664   8.364 -10.650  0.00  0.00           H  
ATOM   4343 HE2 LMET   303      12.603   9.307  -9.578  0.00  0.00           H  
ATOM   4344 HE3 LMET   303      14.075  10.046 -10.249  0.00  0.00           H  
ATOM   4345 C   LMET   303      13.783  11.445  -4.757  0.00  0.00           C  
ATOM   4346 O   LMET   303      12.976  12.190  -5.313  0.00  0.00           O  
ATOM   4347 N   LLEU   304      13.498  10.813  -3.613  0.00  0.00           N  
ATOM   4348 H   LLEU   304      14.206  10.201  -3.218  0.00  0.00           H  
ATOM   4349 CA  LLEU   304      12.230  10.928  -2.886  0.00  0.00           C  
ATOM   4350 HA  LLEU   304      11.420  10.621  -3.549  0.00  0.00           H  
ATOM   4351 CB  LLEU   304      12.282   9.964  -1.683  0.00  0.00           C  
ATOM   4352 HB2 LLEU   304      12.377   8.942  -2.055  0.00  0.00           H  
ATOM   4353 HB3 LLEU   304      13.178  10.189  -1.102  0.00  0.00           H  
ATOM   4354 CG  LLEU   304      11.073  10.037  -0.730  0.00  0.00           C  
ATOM   4355 HG  LLEU   304      10.974  11.052  -0.348  0.00  0.00           H  
ATOM   4356 CD1 LLEU   304       9.765   9.635  -1.413  0.00  0.00           C  
ATOM   4357 HD11LLEU   304       9.533  10.328  -2.220  0.00  0.00           H  
ATOM   4358 HD12LLEU   304       9.844   8.622  -1.808  0.00  0.00           H  
ATOM   4359 HD13LLEU   304       8.953   9.674  -0.686  0.00  0.00           H  
ATOM   4360 CD2 LLEU   304      11.299   9.107   0.459  0.00  0.00           C  
ATOM   4361 HD21LLEU   304      12.197   9.407   0.999  0.00  0.00           H  
ATOM   4362 HD22LLEU   304      10.449   9.167   1.137  0.00  0.00           H  
ATOM   4363 HD23LLEU   304      11.411   8.079   0.118  0.00  0.00           H  
ATOM   4364 C   LLEU   304      11.951  12.377  -2.459  0.00  0.00           C  
ATOM   4365 O   LLEU   304      10.838  12.869  -2.648  0.00  0.00           O  
ATOM   4366 N   LLEU   305      12.969  13.086  -1.957  0.00  0.00           N  
ATOM   4367 H   LLEU   305      13.853  12.612  -1.805  0.00  0.00           H  
ATOM   4368 CA  LLEU   305      12.859  14.494  -1.557  0.00  0.00           C  
ATOM   4369 HA  LLEU   305      12.100  14.573  -0.779  0.00  0.00           H  
ATOM   4370 CB  LLEU   305      14.206  14.965  -0.981  0.00  0.00           C  
ATOM   4371 HB2 LLEU   305      15.001  14.647  -1.656  0.00  0.00           H  
ATOM   4372 HB3 LLEU   305      14.222  16.055  -0.947  0.00  0.00           H  
ATOM   4373 CG  LLEU   305      14.497  14.429   0.433  0.00  0.00           C  
ATOM   4374 HG  LLEU   305      14.253  13.369   0.486  0.00  0.00           H  
ATOM   4375 CD1 LLEU   305      15.978  14.602   0.770  0.00  0.00           C  
ATOM   4376 HD11LLEU   305      16.180  14.202   1.763  0.00  0.00           H  
ATOM   4377 HD12LLEU   305      16.585  14.064   0.044  0.00  0.00           H  
ATOM   4378 HD13LLEU   305      16.246  15.659   0.753  0.00  0.00           H  
ATOM   4379 CD2 LLEU   305      13.682  15.168   1.494  0.00  0.00           C  
ATOM   4380 HD21LLEU   305      13.953  14.794   2.480  0.00  0.00           H  
ATOM   4381 HD22LLEU   305      13.895  16.238   1.459  0.00  0.00           H  
ATOM   4382 HD23LLEU   305      12.616  15.012   1.343  0.00  0.00           H  
ATOM   4383 C   LLEU   305      12.394  15.415  -2.698  0.00  0.00           C  
ATOM   4384 O   LLEU   305      11.657  16.362  -2.436  0.00  0.00           O  
ATOM   4385 N   LVAL   306      12.736  15.126  -3.961  0.00  0.00           N  
ATOM   4386 H   LVAL   306      13.327  14.322  -4.129  0.00  0.00           H  
ATOM   4387 CA  LVAL   306      12.245  15.904  -5.119  0.00  0.00           C  
ATOM   4388 HA  LVAL   306      12.432  16.960  -4.923  0.00  0.00           H  
ATOM   4389 CB  LVAL   306      12.980  15.526  -6.423  0.00  0.00           C  
ATOM   4390 HB  LVAL   306      12.700  14.512  -6.704  0.00  0.00           H  
ATOM   4391 CG1 LVAL   306      12.596  16.471  -7.570  0.00  0.00           C  
ATOM   4392 HG11LVAL   306      12.810  17.504  -7.292  0.00  0.00           H  
ATOM   4393 HG12LVAL   306      13.164  16.220  -8.466  0.00  0.00           H  
ATOM   4394 HG13LVAL   306      11.538  16.372  -7.807  0.00  0.00           H  
ATOM   4395 CG2 LVAL   306      14.503  15.581  -6.280  0.00  0.00           C  
ATOM   4396 HG21LVAL   306      14.838  14.847  -5.553  0.00  0.00           H  
ATOM   4397 HG22LVAL   306      14.975  15.340  -7.232  0.00  0.00           H  
ATOM   4398 HG23LVAL   306      14.819  16.575  -5.964  0.00  0.00           H  
ATOM   4399 C   LVAL   306      10.733  15.734  -5.311  0.00  0.00           C  
ATOM   4400 O   LVAL   306      10.036  16.707  -5.608  0.00  0.00           O  
ATOM   4401 N   LVAL   307      10.207  14.519  -5.114  0.00  0.00           N  
ATOM   4402 H   LVAL   307      10.830  13.775  -4.818  0.00  0.00           H  
ATOM   4403 CA  LVAL   307       8.767  14.221  -5.227  0.00  0.00           C  
ATOM   4404 HA  LVAL   307       8.392  14.704  -6.130  0.00  0.00           H  
ATOM   4405 CB  LVAL   307       8.501  12.706  -5.364  0.00  0.00           C  
ATOM   4406 HB  LVAL   307       8.827  12.195  -4.458  0.00  0.00           H  
ATOM   4407 CG1 LVAL   307       7.009  12.421  -5.576  0.00  0.00           C  
ATOM   4408 HG11LVAL   307       6.628  12.996  -6.420  0.00  0.00           H  
ATOM   4409 HG12LVAL   307       6.853  11.362  -5.774  0.00  0.00           H  
ATOM   4410 HG13LVAL   307       6.441  12.678  -4.681  0.00  0.00           H  
ATOM   4411 CG2 LVAL   307       9.265  12.114  -6.556  0.00  0.00           C  
ATOM   4412 HG21LVAL   307      10.338  12.185  -6.380  0.00  0.00           H  
ATOM   4413 HG22LVAL   307       9.010  11.060  -6.674  0.00  0.00           H  
ATOM   4414 HG23LVAL   307       9.007  12.646  -7.471  0.00  0.00           H  
ATOM   4415 C   LVAL   307       7.983  14.812  -4.052  0.00  0.00           C  
ATOM   4416 O   LVAL   307       6.948  15.444  -4.277  0.00  0.00           O  
ATOM   4417 N   LLEU   308       8.512  14.696  -2.826  0.00  0.00           N  
ATOM   4418 H   LLEU   308       9.361  14.147  -2.727  0.00  0.00           H  
ATOM   4419 CA  LLEU   308       7.958  15.339  -1.625  0.00  0.00           C  
ATOM   4420 HA  LLEU   308       6.925  15.015  -1.493  0.00  0.00           H  
ATOM   4421 CB  LLEU   308       8.784  14.935  -0.385  0.00  0.00           C  
ATOM   4422 HB2 LLEU   308       9.827  15.198  -0.567  0.00  0.00           H  
ATOM   4423 HB3 LLEU   308       8.440  15.530   0.462  0.00  0.00           H  
ATOM   4424 CG  LLEU   308       8.715  13.450   0.021  0.00  0.00           C  
ATOM   4425 HG  LLEU   308       9.012  12.819  -0.814  0.00  0.00           H  
ATOM   4426 CD1 LLEU   308       9.665  13.194   1.192  0.00  0.00           C  
ATOM   4427 HD11LLEU   308       9.394  13.820   2.043  0.00  0.00           H  
ATOM   4428 HD12LLEU   308       9.609  12.148   1.496  0.00  0.00           H  
ATOM   4429 HD13LLEU   308      10.689  13.414   0.894  0.00  0.00           H  
ATOM   4430 CD2 LLEU   308       7.308  13.051   0.457  0.00  0.00           C  
ATOM   4431 HD21LLEU   308       6.967  13.725   1.240  0.00  0.00           H  
ATOM   4432 HD22LLEU   308       6.632  13.115  -0.391  0.00  0.00           H  
ATOM   4433 HD23LLEU   308       7.309  12.027   0.830  0.00  0.00           H  
ATOM   4434 C   LLEU   308       7.928  16.870  -1.761  0.00  0.00           C  
ATOM   4435 O   LLEU   308       6.930  17.503  -1.415  0.00  0.00           O  
ATOM   4436 N   LALA   309       8.986  17.466  -2.319  0.00  0.00           N  
ATOM   4437 H   LALA   309       9.810  16.906  -2.511  0.00  0.00           H  
ATOM   4438 CA  LALA   309       9.058  18.895  -2.627  0.00  0.00           C  
ATOM   4439 HA  LALA   309       8.620  19.432  -1.792  0.00  0.00           H  
ATOM   4440 CB  LALA   309      10.533  19.294  -2.739  0.00  0.00           C  
ATOM   4441 HB1 LALA   309      11.057  18.993  -1.833  0.00  0.00           H  
ATOM   4442 HB2 LALA   309      10.987  18.807  -3.603  0.00  0.00           H  
ATOM   4443 HB3 LALA   309      10.615  20.376  -2.848  0.00  0.00           H  
ATOM   4444 C   LALA   309       8.269  19.315  -3.882  0.00  0.00           C  
ATOM   4445 O   LALA   309       8.233  20.503  -4.215  0.00  0.00           O  
ATOM   4446 N   LARG   310       7.649  18.364  -4.596  0.00  0.00           N  
ATOM   4447 H   LARG   310       7.709  17.413  -4.247  0.00  0.00           H  
ATOM   4448 CA  LARG   310       6.893  18.578  -5.842  0.00  0.00           C  
ATOM   4449 HA  LARG   310       6.739  17.597  -6.293  0.00  0.00           H  
ATOM   4450 CB  LARG   310       5.495  19.155  -5.528  0.00  0.00           C  
ATOM   4451 HB2 LARG   310       5.594  20.113  -5.016  0.00  0.00           H  
ATOM   4452 HB3 LARG   310       4.964  19.318  -6.466  0.00  0.00           H  
ATOM   4453 CG  LARG   310       4.670  18.186  -4.660  0.00  0.00           C  
ATOM   4454 HG2 LARG   310       4.662  17.213  -5.148  0.00  0.00           H  
ATOM   4455 HG3 LARG   310       5.140  18.069  -3.684  0.00  0.00           H  
ATOM   4456 CD  LARG   310       3.212  18.617  -4.459  0.00  0.00           C  
ATOM   4457 HD2 LARG   310       2.718  18.671  -5.429  0.00  0.00           H  
ATOM   4458 HD3 LARG   310       2.712  17.834  -3.887  0.00  0.00           H  
ATOM   4459 NE  LARG   310       3.080  19.889  -3.720  0.00  0.00           N  
ATOM   4460 HE  LARG   310       3.375  19.880  -2.751  0.00  0.00           H  
ATOM   4461 CZ  LARG   310       2.492  20.999  -4.139  0.00  0.00           C  
ATOM   4462 NH1 LARG   310       2.092  21.168  -5.372  0.00  0.00           N  
ATOM   4463 HH11LARG   310       2.300  20.474  -6.076  0.00  0.00           H  
ATOM   4464 HH12LARG   310       1.593  22.012  -5.639  0.00  0.00           H  
ATOM   4465 NH2 LARG   310       2.306  21.990  -3.314  0.00  0.00           N  
ATOM   4466 HH21LARG   310       2.722  21.959  -2.383  0.00  0.00           H  
ATOM   4467 HH22LARG   310       1.944  22.859  -3.666  0.00  0.00           H  
ATOM   4468 C   LARG   310       7.699  19.364  -6.889  0.00  0.00           C  
ATOM   4469 O   LARG   310       7.214  20.336  -7.471  0.00  0.00           O  
ATOM   4470 N   LGLY   311       8.945  18.945  -7.124  0.00  0.00           N  
ATOM   4471 H   LGLY   311       9.270  18.141  -6.594  0.00  0.00           H  
ATOM   4472 CA  LGLY   311       9.826  19.472  -8.177  0.00  0.00           C  
ATOM   4473 HA2 LGLY   311      10.592  18.724  -8.381  0.00  0.00           H  
ATOM   4474 HA3 LGLY   311       9.246  19.616  -9.088  0.00  0.00           H  
ATOM   4475 C   LGLY   311      10.549  20.791  -7.864  0.00  0.00           C  
ATOM   4476 O   LGLY   311      11.076  21.415  -8.789  0.00  0.00           O  
ATOM   4477 N   LLEU   312      10.567  21.231  -6.602  0.00  0.00           N  
ATOM   4478 H   LLEU   312      10.077  20.688  -5.904  0.00  0.00           H  
ATOM   4479 CA  LLEU   312      11.336  22.390  -6.127  0.00  0.00           C  
ATOM   4480 HA  LLEU   312      11.472  23.092  -6.946  0.00  0.00           H  
ATOM   4481 CB  LLEU   312      10.562  23.093  -4.999  0.00  0.00           C  
ATOM   4482 HB2 LLEU   312      10.263  22.343  -4.266  0.00  0.00           H  
ATOM   4483 HB3 LLEU   312      11.227  23.793  -4.492  0.00  0.00           H  
ATOM   4484 CG  LLEU   312       9.319  23.860  -5.475  0.00  0.00           C  
ATOM   4485 HG  LLEU   312       8.697  23.221  -6.101  0.00  0.00           H  
ATOM   4486 CD1 LLEU   312       8.503  24.297  -4.262  0.00  0.00           C  
ATOM   4487 HD11LLEU   312       7.608  24.826  -4.588  0.00  0.00           H  
ATOM   4488 HD12LLEU   312       8.193  23.413  -3.707  0.00  0.00           H  
ATOM   4489 HD13LLEU   312       9.105  24.935  -3.618  0.00  0.00           H  
ATOM   4490 CD2 LLEU   312       9.711  25.117  -6.256  0.00  0.00           C  
ATOM   4491 HD21LLEU   312      10.423  25.712  -5.685  0.00  0.00           H  
ATOM   4492 HD22LLEU   312      10.150  24.842  -7.212  0.00  0.00           H  
ATOM   4493 HD23LLEU   312       8.821  25.712  -6.444  0.00  0.00           H  
ATOM   4494 C   LLEU   312      12.737  22.015  -5.621  0.00  0.00           C  
ATOM   4495 O   LLEU   312      12.909  21.000  -4.943  0.00  0.00           O  
ATOM   4496 N   LALA   313      13.713  22.891  -5.873  0.00  0.00           N  
ATOM   4497 H   LALA   313      13.498  23.715  -6.423  0.00  0.00           H  
ATOM   4498 CA  LALA   313      15.011  22.879  -5.200  0.00  0.00           C  
ATOM   4499 HA  LALA   313      15.425  21.876  -5.292  0.00  0.00           H  
ATOM   4500 CB  LALA   313      15.943  23.851  -5.941  0.00  0.00           C  
ATOM   4501 HB1 LALA   313      15.581  24.873  -5.834  0.00  0.00           H  
ATOM   4502 HB2 LALA   313      16.952  23.790  -5.534  0.00  0.00           H  
ATOM   4503 HB3 LALA   313      15.983  23.592  -7.000  0.00  0.00           H  
ATOM   4504 C   LALA   313      14.872  23.231  -3.694  0.00  0.00           C  
ATOM   4505 O   LALA   313      13.840  23.774  -3.277  0.00  0.00           O  
ATOM   4506 N   LPRO   314      15.879  22.941  -2.846  0.00  0.00           N  
ATOM   4507 CD  LPRO   314      17.102  22.214  -3.162  0.00  0.00           C  
ATOM   4508 HD2 LPRO   314      17.860  22.912  -3.522  0.00  0.00           H  
ATOM   4509 HD3 LPRO   314      16.944  21.424  -3.893  0.00  0.00           H  
ATOM   4510 CG  LPRO   314      17.552  21.606  -1.839  0.00  0.00           C  
ATOM   4511 HG2 LPRO   314      18.626  21.420  -1.824  0.00  0.00           H  
ATOM   4512 HG3 LPRO   314      16.995  20.688  -1.645  0.00  0.00           H  
ATOM   4513 CB  LPRO   314      17.139  22.686  -0.840  0.00  0.00           C  
ATOM   4514 HB2 LPRO   314      17.885  23.480  -0.845  0.00  0.00           H  
ATOM   4515 HB3 LPRO   314      17.014  22.275   0.161  0.00  0.00           H  
ATOM   4516 CA  LPRO   314      15.820  23.213  -1.406  0.00  0.00           C  
ATOM   4517 HA  LPRO   314      15.006  22.623  -0.984  0.00  0.00           H  
ATOM   4518 C   LPRO   314      15.583  24.696  -1.066  0.00  0.00           C  
ATOM   4519 O   LPRO   314      15.957  25.593  -1.828  0.00  0.00           O  
ATOM   4520 N   LGLU   315      14.931  24.963   0.071  0.00  0.00           N  
ATOM   4521 H   LGLU   315      14.758  24.190   0.710  0.00  0.00           H  
ATOM   4522 CA  LGLU   315      14.370  26.280   0.458  0.00  0.00           C  
ATOM   4523 HA  LGLU   315      13.769  26.110   1.355  0.00  0.00           H  
ATOM   4524 CB  LGLU   315      15.467  27.296   0.847  0.00  0.00           C  
ATOM   4525 HB2 LGLU   315      15.907  27.711  -0.061  0.00  0.00           H  
ATOM   4526 HB3 LGLU   315      14.989  28.117   1.382  0.00  0.00           H  
ATOM   4527 CG  LGLU   315      16.611  26.771   1.723  0.00  0.00           C  
ATOM   4528 HG2 LGLU   315      17.300  26.221   1.080  0.00  0.00           H  
ATOM   4529 HG3 LGLU   315      17.159  27.620   2.135  0.00  0.00           H  
ATOM   4530 CD  LGLU   315      16.161  25.858   2.866  0.00  0.00           C  
ATOM   4531 OE1 LGLU   315      15.200  26.202   3.591  0.00  0.00           O  
ATOM   4532 OE2 LGLU   315      16.823  24.800   3.029  0.00  0.00           O  
ATOM   4533 C   LGLU   315      13.392  26.904  -0.568  0.00  0.00           C  
ATOM   4534 O   LGLU   315      13.055  28.086  -0.470  0.00  0.00           O  
ATOM   4535 N   LGLY   316      12.953  26.152  -1.586  0.00  0.00           N  
ATOM   4536 H   LGLY   316      13.309  25.210  -1.681  0.00  0.00           H  
ATOM   4537 CA  LGLY   316      12.042  26.637  -2.625  0.00  0.00           C  
ATOM   4538 HA2 LGLY   316      11.756  25.794  -3.252  0.00  0.00           H  
ATOM   4539 HA3 LGLY   316      11.145  27.038  -2.152  0.00  0.00           H  
ATOM   4540 C   LGLY   316      12.636  27.722  -3.535  0.00  0.00           C  
ATOM   4541 O   LGLY   316      11.879  28.477  -4.146  0.00  0.00           O  
ATOM   4542 N   LTHR   317      13.966  27.845  -3.625  0.00  0.00           N  
ATOM   4543 H   LTHR   317      14.537  27.211  -3.078  0.00  0.00           H  
ATOM   4544 CA  LTHR   317      14.626  28.954  -4.348  0.00  0.00           C  
ATOM   4545 HA  LTHR   317      14.241  29.885  -3.932  0.00  0.00           H  
ATOM   4546 CB  LTHR   317      16.143  28.944  -4.079  0.00  0.00           C  
ATOM   4547 HB  LTHR   317      16.299  28.911  -3.000  0.00  0.00           H  
ATOM   4548 CG2 LTHR   317      16.878  27.759  -4.702  0.00  0.00           C  
ATOM   4549 HG21LTHR   317      16.413  26.821  -4.405  0.00  0.00           H  
ATOM   4550 HG22LTHR   317      16.882  27.845  -5.787  0.00  0.00           H  
ATOM   4551 HG23LTHR   317      17.908  27.761  -4.356  0.00  0.00           H  
ATOM   4552 OG1 LTHR   317      16.740  30.122  -4.572  0.00  0.00           O  
ATOM   4553 HG1 LTHR   317      16.445  30.841  -3.979  0.00  0.00           H  
ATOM   4554 C   LTHR   317      14.294  28.992  -5.851  0.00  0.00           C  
ATOM   4555 O   LTHR   317      14.062  30.067  -6.407  0.00  0.00           O  
ATOM   4556 N   LGLU   318      14.167  27.830  -6.501  0.00  0.00           N  
ATOM   4557 H   LGLU   318      14.353  26.976  -5.996  0.00  0.00           H  
ATOM   4558 CA  LGLU   318      13.759  27.679  -7.907  0.00  0.00           C  
ATOM   4559 HA  LGLU   318      12.961  28.392  -8.110  0.00  0.00           H  
ATOM   4560 CB  LGLU   318      14.945  28.027  -8.835  0.00  0.00           C  
ATOM   4561 HB2 LGLU   318      14.577  28.124  -9.854  0.00  0.00           H  
ATOM   4562 HB3 LGLU   318      15.336  28.999  -8.542  0.00  0.00           H  
ATOM   4563 CG  LGLU   318      16.099  27.014  -8.845  0.00  0.00           C  
ATOM   4564 HG2 LGLU   318      16.527  26.940  -7.846  0.00  0.00           H  
ATOM   4565 HG3 LGLU   318      15.696  26.036  -9.109  0.00  0.00           H  
ATOM   4566 CD  LGLU   318      17.205  27.388  -9.848  0.00  0.00           C  
ATOM   4567 OE1 LGLU   318      17.355  28.596 -10.151  0.00  0.00           O  
ATOM   4568 OE2 LGLU   318      17.888  26.439 -10.316  0.00  0.00           O  
ATOM   4569 C   LGLU   318      13.212  26.256  -8.175  0.00  0.00           C  
ATOM   4570 O   LGLU   318      13.442  25.351  -7.365  0.00  0.00           O  
ATOM   4571 N   LPRO   319      12.481  26.009  -9.279  0.00  0.00           N  
ATOM   4572 CD  LPRO   319      11.895  26.987 -10.187  0.00  0.00           C  
ATOM   4573 HD2 LPRO   319      12.625  27.707 -10.552  0.00  0.00           H  
ATOM   4574 HD3 LPRO   319      11.080  27.506  -9.681  0.00  0.00           H  
ATOM   4575 CG  LPRO   319      11.338  26.183 -11.362  0.00  0.00           C  
ATOM   4576 HG2 LPRO   319      12.110  26.061 -12.123  0.00  0.00           H  
ATOM   4577 HG3 LPRO   319      10.454  26.655 -11.787  0.00  0.00           H  
ATOM   4578 CB  LPRO   319      11.016  24.829 -10.731  0.00  0.00           C  
ATOM   4579 HB2 LPRO   319      10.999  24.029 -11.471  0.00  0.00           H  
ATOM   4580 HB3 LPRO   319      10.057  24.888 -10.212  0.00  0.00           H  
ATOM   4581 CA  LPRO   319      12.140  24.654  -9.709  0.00  0.00           C  
ATOM   4582 HA  LPRO   319      11.760  24.079  -8.866  0.00  0.00           H  
ATOM   4583 C   LPRO   319      13.342  23.905 -10.313  0.00  0.00           C  
ATOM   4584 O   LPRO   319      14.222  24.494 -10.948  0.00  0.00           O  
ATOM   4585 N   LVAL   320      13.340  22.577 -10.176  0.00  0.00           N  
ATOM   4586 H   LVAL   320      12.598  22.163  -9.620  0.00  0.00           H  
ATOM   4587 CA  LVAL   320      14.259  21.657 -10.874  0.00  0.00           C  
ATOM   4588 HA  LVAL   320      15.282  21.991 -10.705  0.00  0.00           H  
ATOM   4589 CB  LVAL   320      14.124  20.231 -10.289  0.00  0.00           C  
ATOM   4590 HB  LVAL   320      13.080  19.923 -10.346  0.00  0.00           H  
ATOM   4591 CG1 LVAL   320      14.961  19.182 -11.030  0.00  0.00           C  
ATOM   4592 HG11LVAL   320      16.008  19.486 -11.060  0.00  0.00           H  
ATOM   4593 HG12LVAL   320      14.887  18.221 -10.521  0.00  0.00           H  
ATOM   4594 HG13LVAL   320      14.591  19.048 -12.045  0.00  0.00           H  
ATOM   4595 CG2 LVAL   320      14.549  20.213  -8.814  0.00  0.00           C  
ATOM   4596 HG21LVAL   320      13.906  20.862  -8.221  0.00  0.00           H  
ATOM   4597 HG22LVAL   320      14.468  19.202  -8.414  0.00  0.00           H  
ATOM   4598 HG23LVAL   320      15.581  20.553  -8.719  0.00  0.00           H  
ATOM   4599 C   LVAL   320      13.997  21.687 -12.390  0.00  0.00           C  
ATOM   4600 O   LVAL   320      12.847  21.808 -12.818  0.00  0.00           O  
ATOM   4601 N   LSER   321      15.034  21.567 -13.221  0.00  0.00           N  
ATOM   4602 H   LSER   321      15.948  21.423 -12.804  0.00  0.00           H  
ATOM   4603 CA  LSER   321      14.921  21.483 -14.686  0.00  0.00           C  
ATOM   4604 HA  LSER   321      14.136  22.165 -15.014  0.00  0.00           H  
ATOM   4605 CB  LSER   321      16.235  21.936 -15.334  0.00  0.00           C  
ATOM   4606 HB2 LSER   321      16.485  22.936 -14.976  0.00  0.00           H  
ATOM   4607 HB3 LSER   321      17.032  21.250 -15.044  0.00  0.00           H  
ATOM   4608 OG  LSER   321      16.132  21.963 -16.749  0.00  0.00           O  
ATOM   4609 HG  LSER   321      15.618  22.767 -16.987  0.00  0.00           H  
ATOM   4610 C   LSER   321      14.553  20.059 -15.125  0.00  0.00           C  
ATOM   4611 O   LSER   321      15.136  19.086 -14.644  0.00  0.00           O  
ATOM   4612 N   LLEU   322      13.603  19.894 -16.055  0.00  0.00           N  
ATOM   4613 H   LLEU   322      13.198  20.707 -16.500  0.00  0.00           H  
ATOM   4614 CA  LLEU   322      13.098  18.557 -16.408  0.00  0.00           C  
ATOM   4615 HA  LLEU   322      12.821  18.065 -15.475  0.00  0.00           H  
ATOM   4616 CB  LLEU   322      11.833  18.691 -17.272  0.00  0.00           C  
ATOM   4617 HB2 LLEU   322      11.125  19.342 -16.757  0.00  0.00           H  
ATOM   4618 HB3 LLEU   322      12.103  19.160 -18.218  0.00  0.00           H  
ATOM   4619 CG  LLEU   322      11.136  17.350 -17.583  0.00  0.00           C  
ATOM   4620 HG  LLEU   322      11.793  16.719 -18.179  0.00  0.00           H  
ATOM   4621 CD1 LLEU   322      10.722  16.603 -16.314  0.00  0.00           C  
ATOM   4622 HD11LLEU   322      10.214  17.278 -15.626  0.00  0.00           H  
ATOM   4623 HD12LLEU   322      10.045  15.788 -16.570  0.00  0.00           H  
ATOM   4624 HD13LLEU   322      11.607  16.179 -15.847  0.00  0.00           H  
ATOM   4625 CD2 LLEU   322       9.877  17.622 -18.394  0.00  0.00           C  
ATOM   4626 HD21LLEU   322      10.127  18.206 -19.278  0.00  0.00           H  
ATOM   4627 HD22LLEU   322       9.431  16.680 -18.714  0.00  0.00           H  
ATOM   4628 HD23LLEU   322       9.146  18.159 -17.793  0.00  0.00           H  
ATOM   4629 C   LLEU   322      14.163  17.668 -17.074  0.00  0.00           C  
ATOM   4630 O   LLEU   322      14.156  16.455 -16.886  0.00  0.00           O  
ATOM   4631 N   LASN   323      15.126  18.277 -17.773  0.00  0.00           N  
ATOM   4632 H   LASN   323      15.071  19.281 -17.857  0.00  0.00           H  
ATOM   4633 CA  LASN   323      16.293  17.596 -18.340  0.00  0.00           C  
ATOM   4634 HA  LASN   323      15.954  16.860 -19.070  0.00  0.00           H  
ATOM   4635 CB  LASN   323      17.125  18.679 -19.052  0.00  0.00           C  
ATOM   4636 HB2 LASN   323      16.459  19.313 -19.635  0.00  0.00           H  
ATOM   4637 HB3 LASN   323      17.607  19.307 -18.305  0.00  0.00           H  
ATOM   4638 CG  LASN   323      18.208  18.156 -19.981  0.00  0.00           C  
ATOM   4639 OD1 LASN   323      19.072  17.379 -19.606  0.00  0.00           O  
ATOM   4640 ND2 LASN   323      18.242  18.613 -21.213  0.00  0.00           N  
ATOM   4641 HD21LASN   323      19.052  18.386 -21.782  0.00  0.00           H  
ATOM   4642 HD22LASN   323      17.596  19.339 -21.486  0.00  0.00           H  
ATOM   4643 C   LASN   323      17.092  16.851 -17.247  0.00  0.00           C  
ATOM   4644 O   LASN   323      17.448  15.684 -17.431  0.00  0.00           O  
ATOM   4645 N   LALA   324      17.282  17.497 -16.090  0.00  0.00           N  
ATOM   4646 H   LALA   324      16.885  18.419 -15.988  0.00  0.00           H  
ATOM   4647 CA  LALA   324      17.968  16.950 -14.922  0.00  0.00           C  
ATOM   4648 HA  LALA   324      18.897  16.483 -15.254  0.00  0.00           H  
ATOM   4649 CB  LALA   324      18.324  18.117 -13.989  0.00  0.00           C  
ATOM   4650 HB1 LALA   324      17.423  18.576 -13.582  0.00  0.00           H  
ATOM   4651 HB2 LALA   324      18.927  17.757 -13.158  0.00  0.00           H  
ATOM   4652 HB3 LALA   324      18.899  18.868 -14.529  0.00  0.00           H  
ATOM   4653 C   LALA   324      17.130  15.877 -14.199  0.00  0.00           C  
ATOM   4654 O   LALA   324      17.666  14.823 -13.852  0.00  0.00           O  
ATOM   4655 N   LTRP   325      15.817  16.089 -14.039  0.00  0.00           N  
ATOM   4656 H   LTRP   325      15.451  17.000 -14.293  0.00  0.00           H  
ATOM   4657 CA  LTRP   325      14.909  15.096 -13.440  0.00  0.00           C  
ATOM   4658 HA  LTRP   325      15.326  14.791 -12.480  0.00  0.00           H  
ATOM   4659 CB  LTRP   325      13.541  15.745 -13.178  0.00  0.00           C  
ATOM   4660 HB2 LTRP   325      13.687  16.589 -12.502  0.00  0.00           H  
ATOM   4661 HB3 LTRP   325      13.163  16.142 -14.119  0.00  0.00           H  
ATOM   4662 CG  LTRP   325      12.489  14.852 -12.579  0.00  0.00           C  
ATOM   4663 CD1 LTRP   325      11.269  14.590 -13.108  0.00  0.00           C  
ATOM   4664 HD1 LTRP   325      10.901  14.974 -14.051  0.00  0.00           H  
ATOM   4665 NE1 LTRP   325      10.559  13.755 -12.267  0.00  0.00           N  
ATOM   4666 HE1 LTRP   325       9.610  13.422 -12.465  0.00  0.00           H  
ATOM   4667 CE2 LTRP   325      11.301  13.405 -11.158  0.00  0.00           C  
ATOM   4668 CZ2 LTRP   325      11.040  12.585 -10.051  0.00  0.00           C  
ATOM   4669 HZ2 LTRP   325      10.106  12.057  -9.964  0.00  0.00           H  
ATOM   4670 CH2 LTRP   325      12.013  12.462  -9.046  0.00  0.00           C  
ATOM   4671 HH2 LTRP   325      11.831  11.842  -8.177  0.00  0.00           H  
ATOM   4672 CZ3 LTRP   325      13.226  13.159  -9.162  0.00  0.00           C  
ATOM   4673 HZ3 LTRP   325      13.958  13.080  -8.371  0.00  0.00           H  
ATOM   4674 CE3 LTRP   325      13.487  13.969 -10.283  0.00  0.00           C  
ATOM   4675 HE3 LTRP   325      14.426  14.498 -10.346  0.00  0.00           H  
ATOM   4676 CD2 LTRP   325      12.534  14.111 -11.316  0.00  0.00           C  
ATOM   4677 C   LTRP   325      14.786  13.821 -14.293  0.00  0.00           C  
ATOM   4678 O   LTRP   325      14.805  12.710 -13.764  0.00  0.00           O  
ATOM   4679 N   LTYR   326      14.755  13.947 -15.623  0.00  0.00           N  
ATOM   4680 H   LTYR   326      14.702  14.880 -16.022  0.00  0.00           H  
ATOM   4681 CA  LTYR   326      14.835  12.802 -16.537  0.00  0.00           C  
ATOM   4682 HA  LTYR   326      14.057  12.084 -16.283  0.00  0.00           H  
ATOM   4683 CB  LTYR   326      14.626  13.271 -17.981  0.00  0.00           C  
ATOM   4684 HB2 LTYR   326      15.237  14.157 -18.159  0.00  0.00           H  
ATOM   4685 HB3 LTYR   326      15.002  12.488 -18.641  0.00  0.00           H  
ATOM   4686 CG  LTYR   326      13.203  13.562 -18.427  0.00  0.00           C  
ATOM   4687 CD1 LTYR   326      13.014  13.957 -19.763  0.00  0.00           C  
ATOM   4688 HD1 LTYR   326      13.875  14.102 -20.400  0.00  0.00           H  
ATOM   4689 CE1 LTYR   326      11.718  14.155 -20.267  0.00  0.00           C  
ATOM   4690 HE1 LTYR   326      11.567  14.448 -21.294  0.00  0.00           H  
ATOM   4691 CZ  LTYR   326      10.601  13.963 -19.431  0.00  0.00           C  
ATOM   4692 OH  LTYR   326       9.362  14.103 -19.959  0.00  0.00           O  
ATOM   4693 HH  LTYR   326       8.633  13.959 -19.323  0.00  0.00           H  
ATOM   4694 CE2 LTYR   326      10.779  13.578 -18.087  0.00  0.00           C  
ATOM   4695 HE2 LTYR   326       9.920  13.443 -17.445  0.00  0.00           H  
ATOM   4696 CD2 LTYR   326      12.080  13.389 -17.583  0.00  0.00           C  
ATOM   4697 HD2 LTYR   326      12.199  13.114 -16.546  0.00  0.00           H  
ATOM   4698 C   LTYR   326      16.157  12.039 -16.422  0.00  0.00           C  
ATOM   4699 O   LTYR   326      16.139  10.811 -16.489  0.00  0.00           O  
ATOM   4700 N   LALA   327      17.283  12.723 -16.194  0.00  0.00           N  
ATOM   4701 H   LALA   327      17.256  13.733 -16.155  0.00  0.00           H  
ATOM   4702 CA  LALA   327      18.545  12.046 -15.905  0.00  0.00           C  
ATOM   4703 HA  LALA   327      18.729  11.315 -16.691  0.00  0.00           H  
ATOM   4704 CB  LALA   327      19.683  13.073 -15.940  0.00  0.00           C  
ATOM   4705 HB1 LALA   327      20.642  12.556 -15.899  0.00  0.00           H  
ATOM   4706 HB2 LALA   327      19.638  13.644 -16.867  0.00  0.00           H  
ATOM   4707 HB3 LALA   327      19.614  13.756 -15.095  0.00  0.00           H  
ATOM   4708 C   LALA   327      18.480  11.274 -14.572  0.00  0.00           C  
ATOM   4709 O   LALA   327      18.966  10.146 -14.491  0.00  0.00           O  
ATOM   4710 N   LMET   328      17.839  11.831 -13.539  0.00  0.00           N  
ATOM   4711 H   LMET   328      17.509  12.785 -13.638  0.00  0.00           H  
ATOM   4712 CA  LMET   328      17.634  11.155 -12.249  0.00  0.00           C  
ATOM   4713 HA  LMET   328      18.604  10.795 -11.903  0.00  0.00           H  
ATOM   4714 CB  LMET   328      17.134  12.198 -11.233  0.00  0.00           C  
ATOM   4715 HB2 LMET   328      17.803  13.059 -11.265  0.00  0.00           H  
ATOM   4716 HB3 LMET   328      16.134  12.533 -11.506  0.00  0.00           H  
ATOM   4717 CG  LMET   328      17.100  11.672  -9.795  0.00  0.00           C  
ATOM   4718 HG2 LMET   328      16.328  10.907  -9.722  0.00  0.00           H  
ATOM   4719 HG3 LMET   328      18.063  11.216  -9.564  0.00  0.00           H  
ATOM   4720 SD  LMET   328      16.769  12.936  -8.536  0.00  0.00           S  
ATOM   4721 CE  LMET   328      18.425  13.646  -8.338  0.00  0.00           C  
ATOM   4722 HE1 LMET   328      18.385  14.464  -7.618  0.00  0.00           H  
ATOM   4723 HE2 LMET   328      19.105  12.878  -7.969  0.00  0.00           H  
ATOM   4724 HE3 LMET   328      18.788  14.023  -9.294  0.00  0.00           H  
ATOM   4725 C   LMET   328      16.710   9.919 -12.365  0.00  0.00           C  
ATOM   4726 O   LMET   328      16.934   8.917 -11.684  0.00  0.00           O  
ATOM   4727 N   LLEU   329      15.725   9.942 -13.273  0.00  0.00           N  
ATOM   4728 H   LLEU   329      15.544  10.829 -13.731  0.00  0.00           H  
ATOM   4729 CA  LLEU   329      14.886   8.788 -13.645  0.00  0.00           C  
ATOM   4730 HA  LLEU   329      14.579   8.271 -12.736  0.00  0.00           H  
ATOM   4731 CB  LLEU   329      13.627   9.304 -14.370  0.00  0.00           C  
ATOM   4732 HB2 LLEU   329      13.939  10.036 -15.114  0.00  0.00           H  
ATOM   4733 HB3 LLEU   329      13.152   8.480 -14.905  0.00  0.00           H  
ATOM   4734 CG  LLEU   329      12.588   9.941 -13.426  0.00  0.00           C  
ATOM   4735 HG  LLEU   329      13.089  10.483 -12.624  0.00  0.00           H  
ATOM   4736 CD1 LLEU   329      11.707  10.922 -14.198  0.00  0.00           C  
ATOM   4737 HD11LLEU   329      12.310  11.774 -14.509  0.00  0.00           H  
ATOM   4738 HD12LLEU   329      11.274  10.433 -15.068  0.00  0.00           H  
ATOM   4739 HD13LLEU   329      10.910  11.286 -13.550  0.00  0.00           H  
ATOM   4740 CD2 LLEU   329      11.671   8.875 -12.819  0.00  0.00           C  
ATOM   4741 HD21LLEU   329      11.040   8.431 -13.589  0.00  0.00           H  
ATOM   4742 HD22LLEU   329      12.259   8.085 -12.356  0.00  0.00           H  
ATOM   4743 HD23LLEU   329      11.034   9.331 -12.060  0.00  0.00           H  
ATOM   4744 C   LLEU   329      15.612   7.740 -14.518  0.00  0.00           C  
ATOM   4745 O   LLEU   329      15.289   6.553 -14.446  0.00  0.00           O  
ATOM   4746 N   LASP   330      16.595   8.143 -15.326  0.00  0.00           N  
ATOM   4747 H   LASP   330      16.764   9.139 -15.410  0.00  0.00           H  
ATOM   4748 CA  LASP   330      17.423   7.233 -16.135  0.00  0.00           C  
ATOM   4749 HA  LASP   330      16.762   6.555 -16.678  0.00  0.00           H  
ATOM   4750 CB  LASP   330      18.201   8.079 -17.158  0.00  0.00           C  
ATOM   4751 HB2 LASP   330      17.497   8.727 -17.682  0.00  0.00           H  
ATOM   4752 HB3 LASP   330      18.910   8.713 -16.628  0.00  0.00           H  
ATOM   4753 CG  LASP   330      18.954   7.271 -18.215  0.00  0.00           C  
ATOM   4754 OD1 LASP   330      18.373   6.338 -18.822  0.00  0.00           O  
ATOM   4755 OD2 LASP   330      20.137   7.605 -18.484  0.00  0.00           O  
ATOM   4756 C   LASP   330      18.364   6.372 -15.263  0.00  0.00           C  
ATOM   4757 O   LASP   330      18.612   5.204 -15.581  0.00  0.00           O  
ATOM   4758 N   LASP   331      18.833   6.922 -14.133  0.00  0.00           N  
ATOM   4759 H   LASP   331      18.638   7.905 -13.976  0.00  0.00           H  
ATOM   4760 CA  LASP   331      19.527   6.178 -13.067  0.00  0.00           C  
ATOM   4761 HA  LASP   331      20.336   5.596 -13.508  0.00  0.00           H  
ATOM   4762 CB  LASP   331      20.122   7.142 -12.026  0.00  0.00           C  
ATOM   4763 HB2 LASP   331      19.353   7.841 -11.695  0.00  0.00           H  
ATOM   4764 HB3 LASP   331      20.446   6.564 -11.159  0.00  0.00           H  
ATOM   4765 CG  LASP   331      21.331   7.916 -12.540  0.00  0.00           C  
ATOM   4766 OD1 LASP   331      22.005   7.397 -13.463  0.00  0.00           O  
ATOM   4767 OD2 LASP   331      21.597   9.018 -12.011  0.00  0.00           O  
ATOM   4768 C   LASP   331      18.612   5.182 -12.355  0.00  0.00           C  
ATOM   4769 O   LASP   331      19.014   4.039 -12.128  0.00  0.00           O  
ATOM   4770 N   LGLN   332      17.371   5.576 -12.060  0.00  0.00           N  
ATOM   4771 H   LGLN   332      17.116   6.538 -12.245  0.00  0.00           H  
ATOM   4772 CA  LGLN   332      16.364   4.677 -11.495  0.00  0.00           C  
ATOM   4773 HA  LGLN   332      16.759   4.260 -10.566  0.00  0.00           H  
ATOM   4774 CB  LGLN   332      15.119   5.515 -11.149  0.00  0.00           C  
ATOM   4775 HB2 LGLN   332      15.431   6.323 -10.487  0.00  0.00           H  
ATOM   4776 HB3 LGLN   332      14.711   5.973 -12.047  0.00  0.00           H  
ATOM   4777 CG  LGLN   332      14.014   4.727 -10.438  0.00  0.00           C  
ATOM   4778 HG2 LGLN   332      14.458   4.105  -9.663  0.00  0.00           H  
ATOM   4779 HG3 LGLN   332      13.342   5.432  -9.952  0.00  0.00           H  
ATOM   4780 CD  LGLN   332      13.185   3.874 -11.391  0.00  0.00           C  
ATOM   4781 OE1 LGLN   332      12.685   4.340 -12.410  0.00  0.00           O  
ATOM   4782 NE2 LGLN   332      13.040   2.603 -11.107  0.00  0.00           N  
ATOM   4783 HE21LGLN   332      12.551   2.028 -11.788  0.00  0.00           H  
ATOM   4784 HE22LGLN   332      13.555   2.195 -10.334  0.00  0.00           H  
ATOM   4785 C   LGLN   332      16.087   3.492 -12.442  0.00  0.00           C  
ATOM   4786 O   LGLN   332      16.071   2.341 -12.008  0.00  0.00           O  
ATOM   4787 N   LALA   333      15.989   3.739 -13.755  0.00  0.00           N  
ATOM   4788 H   LALA   333      15.983   4.705 -14.062  0.00  0.00           H  
ATOM   4789 CA  LALA   333      15.854   2.679 -14.757  0.00  0.00           C  
ATOM   4790 HA  LALA   333      14.970   2.086 -14.512  0.00  0.00           H  
ATOM   4791 CB  LALA   333      15.637   3.324 -16.131  0.00  0.00           C  
ATOM   4792 HB1 LALA   333      14.725   3.916 -16.126  0.00  0.00           H  
ATOM   4793 HB2 LALA   333      16.477   3.968 -16.383  0.00  0.00           H  
ATOM   4794 HB3 LALA   333      15.546   2.545 -16.888  0.00  0.00           H  
ATOM   4795 C   LALA   333      17.059   1.715 -14.791  0.00  0.00           C  
ATOM   4796 O   LALA   333      16.878   0.518 -15.017  0.00  0.00           O  
ATOM   4797 N   LARG   334      18.288   2.200 -14.546  0.00  0.00           N  
ATOM   4798 H   LARG   334      18.380   3.192 -14.349  0.00  0.00           H  
ATOM   4799 CA  LARG   334      19.472   1.332 -14.406  0.00  0.00           C  
ATOM   4800 HA  LARG   334      19.497   0.642 -15.249  0.00  0.00           H  
ATOM   4801 CB  LARG   334      20.770   2.159 -14.401  0.00  0.00           C  
ATOM   4802 HB2 LARG   334      20.620   3.094 -13.865  0.00  0.00           H  
ATOM   4803 HB3 LARG   334      21.548   1.591 -13.894  0.00  0.00           H  
ATOM   4804 CG  LARG   334      21.269   2.448 -15.819  0.00  0.00           C  
ATOM   4805 HG2 LARG   334      21.520   1.500 -16.296  0.00  0.00           H  
ATOM   4806 HG3 LARG   334      20.480   2.929 -16.393  0.00  0.00           H  
ATOM   4807 CD  LARG   334      22.522   3.334 -15.815  0.00  0.00           C  
ATOM   4808 HD2 LARG   334      23.211   2.973 -15.052  0.00  0.00           H  
ATOM   4809 HD3 LARG   334      23.029   3.246 -16.776  0.00  0.00           H  
ATOM   4810 NE  LARG   334      22.211   4.750 -15.555  0.00  0.00           N  
ATOM   4811 HE  LARG   334      22.454   5.106 -14.634  0.00  0.00           H  
ATOM   4812 CZ  LARG   334      21.723   5.622 -16.417  0.00  0.00           C  
ATOM   4813 NH1 LARG   334      21.444   5.316 -17.650  0.00  0.00           N  
ATOM   4814 HH11LARG   334      21.544   4.362 -17.970  0.00  0.00           H  
ATOM   4815 HH12LARG   334      20.977   6.025 -18.207  0.00  0.00           H  
ATOM   4816 NH2 LARG   334      21.500   6.852 -16.081  0.00  0.00           N  
ATOM   4817 HH21LARG   334      21.644   7.149 -15.115  0.00  0.00           H  
ATOM   4818 HH22LARG   334      21.143   7.499 -16.767  0.00  0.00           H  
ATOM   4819 C   LARG   334      19.384   0.434 -13.168  0.00  0.00           C  
ATOM   4820 O   LARG   334      19.615  -0.764 -13.307  0.00  0.00           O  
ATOM   4821 N   LMET   335      18.968   0.968 -12.015  0.00  0.00           N  
ATOM   4822 H   LMET   335      18.803   1.967 -11.982  0.00  0.00           H  
ATOM   4823 CA  LMET   335      18.735   0.174 -10.797  0.00  0.00           C  
ATOM   4824 HA  LMET   335      19.657  -0.357 -10.552  0.00  0.00           H  
ATOM   4825 CB  LMET   335      18.394   1.110  -9.623  0.00  0.00           C  
ATOM   4826 HB2 LMET   335      19.225   1.796  -9.455  0.00  0.00           H  
ATOM   4827 HB3 LMET   335      17.515   1.702  -9.875  0.00  0.00           H  
ATOM   4828 CG  LMET   335      18.096   0.344  -8.326  0.00  0.00           C  
ATOM   4829 HG2 LMET   335      17.825   1.063  -7.559  0.00  0.00           H  
ATOM   4830 HG3 LMET   335      17.223  -0.290  -8.481  0.00  0.00           H  
ATOM   4831 SD  LMET   335      19.440  -0.692  -7.679  0.00  0.00           S  
ATOM   4832 CE  LMET   335      20.664   0.565  -7.219  0.00  0.00           C  
ATOM   4833 HE1 LMET   335      20.212   1.291  -6.544  0.00  0.00           H  
ATOM   4834 HE2 LMET   335      21.504   0.085  -6.715  0.00  0.00           H  
ATOM   4835 HE3 LMET   335      21.027   1.074  -8.111  0.00  0.00           H  
ATOM   4836 C   LMET   335      17.641  -0.886 -10.998  0.00  0.00           C  
ATOM   4837 O   LMET   335      17.794  -2.032 -10.573  0.00  0.00           O  
ATOM   4838 N   LMET   336      16.561  -0.545 -11.709  0.00  0.00           N  
ATOM   4839 H   LMET   336      16.434   0.429 -11.968  0.00  0.00           H  
ATOM   4840 CA  LMET   336      15.535  -1.519 -12.078  0.00  0.00           C  
ATOM   4841 HA  LMET   336      15.165  -1.976 -11.160  0.00  0.00           H  
ATOM   4842 CB  LMET   336      14.350  -0.814 -12.750  0.00  0.00           C  
ATOM   4843 HB2 LMET   336      13.883  -0.157 -12.015  0.00  0.00           H  
ATOM   4844 HB3 LMET   336      14.696  -0.201 -13.581  0.00  0.00           H  
ATOM   4845 CG  LMET   336      13.299  -1.814 -13.251  0.00  0.00           C  
ATOM   4846 HG2 LMET   336      13.280  -2.678 -12.587  0.00  0.00           H  
ATOM   4847 HG3 LMET   336      12.324  -1.339 -13.181  0.00  0.00           H  
ATOM   4848 SD  LMET   336      13.519  -2.401 -14.955  0.00  0.00           S  
ATOM   4849 CE  LMET   336      12.893  -0.950 -15.835  0.00  0.00           C  
ATOM   4850 HE1 LMET   336      13.531  -0.090 -15.629  0.00  0.00           H  
ATOM   4851 HE2 LMET   336      12.887  -1.159 -16.903  0.00  0.00           H  
ATOM   4852 HE3 LMET   336      11.877  -0.732 -15.503  0.00  0.00           H  
ATOM   4853 C   LMET   336      16.103  -2.665 -12.926  0.00  0.00           C  
ATOM   4854 O   LMET   336      15.845  -3.827 -12.610  0.00  0.00           O  
ATOM   4855 N   LARG   337      16.924  -2.389 -13.948  0.00  0.00           N  
ATOM   4856 H   LARG   337      17.101  -1.417 -14.182  0.00  0.00           H  
ATOM   4857 CA  LARG   337      17.554  -3.460 -14.746  0.00  0.00           C  
ATOM   4858 HA  LARG   337      16.779  -4.176 -15.023  0.00  0.00           H  
ATOM   4859 CB  LARG   337      18.164  -2.907 -16.036  0.00  0.00           C  
ATOM   4860 HB2 LARG   337      18.859  -2.099 -15.802  0.00  0.00           H  
ATOM   4861 HB3 LARG   337      18.717  -3.710 -16.527  0.00  0.00           H  
ATOM   4862 CG  LARG   337      17.073  -2.406 -16.995  0.00  0.00           C  
ATOM   4863 HG2 LARG   337      16.252  -3.125 -17.020  0.00  0.00           H  
ATOM   4864 HG3 LARG   337      16.679  -1.455 -16.642  0.00  0.00           H  
ATOM   4865 CD  LARG   337      17.600  -2.247 -18.423  0.00  0.00           C  
ATOM   4866 HD2 LARG   337      17.839  -3.238 -18.814  0.00  0.00           H  
ATOM   4867 HD3 LARG   337      16.809  -1.829 -19.042  0.00  0.00           H  
ATOM   4868 NE  LARG   337      18.811  -1.413 -18.503  0.00  0.00           N  
ATOM   4869 HE  LARG   337      19.690  -1.910 -18.602  0.00  0.00           H  
ATOM   4870 CZ  LARG   337      18.890  -0.097 -18.497  0.00  0.00           C  
ATOM   4871 NH1 LARG   337      17.868   0.705 -18.382  0.00  0.00           N  
ATOM   4872 HH11LARG   337      16.934   0.316 -18.318  0.00  0.00           H  
ATOM   4873 HH12LARG   337      18.016   1.705 -18.405  0.00  0.00           H  
ATOM   4874 NH2 LARG   337      20.064   0.446 -18.611  0.00  0.00           N  
ATOM   4875 HH21LARG   337      20.844  -0.187 -18.726  0.00  0.00           H  
ATOM   4876 HH22LARG   337      20.150   1.451 -18.632  0.00  0.00           H  
ATOM   4877 C   LARG   337      18.585  -4.282 -13.967  0.00  0.00           C  
ATOM   4878 O   LARG   337      18.735  -5.466 -14.269  0.00  0.00           O  
ATOM   4879 N   LALA   338      19.231  -3.708 -12.950  0.00  0.00           N  
ATOM   4880 H   LALA   338      19.112  -2.713 -12.802  0.00  0.00           H  
ATOM   4881 CA  LALA   338      20.110  -4.447 -12.045  0.00  0.00           C  
ATOM   4882 HA  LALA   338      20.871  -4.949 -12.644  0.00  0.00           H  
ATOM   4883 CB  LALA   338      20.820  -3.464 -11.106  0.00  0.00           C  
ATOM   4884 HB1 LALA   338      21.287  -2.669 -11.689  0.00  0.00           H  
ATOM   4885 HB2 LALA   338      20.118  -3.021 -10.402  0.00  0.00           H  
ATOM   4886 HB3 LALA   338      21.591  -3.992 -10.544  0.00  0.00           H  
ATOM   4887 C   LALA   338      19.337  -5.534 -11.278  0.00  0.00           C  
ATOM   4888 O   LALA   338      19.681  -6.713 -11.372  0.00  0.00           O  
ATOM   4889 N   LPHE   339      18.242  -5.186 -10.595  0.00  0.00           N  
ATOM   4890 H   LPHE   339      17.987  -4.205 -10.539  0.00  0.00           H  
ATOM   4891 CA  LPHE   339      17.370  -6.193  -9.973  0.00  0.00           C  
ATOM   4892 HA  LPHE   339      17.968  -6.808  -9.299  0.00  0.00           H  
ATOM   4893 CB  LPHE   339      16.276  -5.505  -9.147  0.00  0.00           C  
ATOM   4894 HB2 LPHE   339      15.943  -4.611  -9.672  0.00  0.00           H  
ATOM   4895 HB3 LPHE   339      15.425  -6.184  -9.077  0.00  0.00           H  
ATOM   4896 CG  LPHE   339      16.647  -5.129  -7.726  0.00  0.00           C  
ATOM   4897 CD1 LPHE   339      16.741  -3.776  -7.351  0.00  0.00           C  
ATOM   4898 HD1 LPHE   339      16.633  -2.996  -8.092  0.00  0.00           H  
ATOM   4899 CE1 LPHE   339      16.949  -3.434  -6.003  0.00  0.00           C  
ATOM   4900 HE1 LPHE   339      16.999  -2.395  -5.716  0.00  0.00           H  
ATOM   4901 CZ  LPHE   339      17.091  -4.440  -5.031  0.00  0.00           C  
ATOM   4902 HZ  LPHE   339      17.260  -4.175  -3.995  0.00  0.00           H  
ATOM   4903 CE2 LPHE   339      17.018  -5.792  -5.407  0.00  0.00           C  
ATOM   4904 HE2 LPHE   339      17.124  -6.566  -4.658  0.00  0.00           H  
ATOM   4905 CD2 LPHE   339      16.787  -6.136  -6.751  0.00  0.00           C  
ATOM   4906 HD2 LPHE   339      16.695  -7.177  -7.030  0.00  0.00           H  
ATOM   4907 C   LPHE   339      16.750  -7.159 -11.005  0.00  0.00           C  
ATOM   4908 O   LPHE   339      16.579  -8.337 -10.702  0.00  0.00           O  
ATOM   4909 N   LASP   340      16.477  -6.721 -12.240  0.00  0.00           N  
ATOM   4910 H   LASP   340      16.567  -5.731 -12.430  0.00  0.00           H  
ATOM   4911 CA  LASP   340      15.859  -7.579 -13.263  0.00  0.00           C  
ATOM   4912 HA  LASP   340      14.984  -8.046 -12.806  0.00  0.00           H  
ATOM   4913 CB  LASP   340      15.373  -6.727 -14.448  0.00  0.00           C  
ATOM   4914 HB2 LASP   340      14.968  -5.786 -14.075  0.00  0.00           H  
ATOM   4915 HB3 LASP   340      16.213  -6.500 -15.107  0.00  0.00           H  
ATOM   4916 CG  LASP   340      14.256  -7.422 -15.229  0.00  0.00           C  
ATOM   4917 OD1 LASP   340      14.404  -7.639 -16.451  0.00  0.00           O  
ATOM   4918 OD2 LASP   340      13.210  -7.744 -14.628  0.00  0.00           O  
ATOM   4919 C   LASP   340      16.773  -8.727 -13.738  0.00  0.00           C  
ATOM   4920 O   LASP   340      16.272  -9.739 -14.227  0.00  0.00           O  
ATOM   4921 N   LARG   341      18.102  -8.622 -13.552  0.00  0.00           N  
ATOM   4922 H   LARG   341      18.459  -7.753 -13.168  0.00  0.00           H  
ATOM   4923 CA  LARG   341      19.017  -9.772 -13.697  0.00  0.00           C  
ATOM   4924 HA  LARG   341      18.721 -10.334 -14.583  0.00  0.00           H  
ATOM   4925 CB  LARG   341      20.477  -9.311 -13.869  0.00  0.00           C  
ATOM   4926 HB2 LARG   341      20.516  -8.424 -14.501  0.00  0.00           H  
ATOM   4927 HB3 LARG   341      20.893  -9.055 -12.893  0.00  0.00           H  
ATOM   4928 CG  LARG   341      21.329 -10.414 -14.527  0.00  0.00           C  
ATOM   4929 HG2 LARG   341      21.106 -11.382 -14.078  0.00  0.00           H  
ATOM   4930 HG3 LARG   341      21.076 -10.460 -15.587  0.00  0.00           H  
ATOM   4931 CD  LARG   341      22.833 -10.155 -14.371  0.00  0.00           C  
ATOM   4932 HD2 LARG   341      23.040  -9.112 -14.616  0.00  0.00           H  
ATOM   4933 HD3 LARG   341      23.118 -10.321 -13.331  0.00  0.00           H  
ATOM   4934 NE  LARG   341      23.640 -11.015 -15.258  0.00  0.00           N  
ATOM   4935 HE  LARG   341      23.938 -10.609 -16.135  0.00  0.00           H  
ATOM   4936 CZ  LARG   341      23.966 -12.284 -15.083  0.00  0.00           C  
ATOM   4937 NH1 LARG   341      23.556 -13.005 -14.083  0.00  0.00           N
[truncated: 404,272 more chars]
