# Supplementary material for: Unveiling the enzymatic pathway of UMG-SP2 urethanase: insights into polyurethane degradation at the atomic level
Source: Chem Sci. 2024 Dec 18;16(5):2437–52. doi: 10.1039/d4sc06688j (PMC11708778; doi:10.1039/d4sc06688j)
Supplement: SC-016-D4SC06688J-s001 [file SC-016-D4SC06688J-s001.zip › 06_TS3.pdb]

ATOM      0 N   LMET     1     -15.581 -10.079  13.400  0.00  0.00           N  
ATOM      1 H1  LMET     1     -15.591  -9.620  12.494  0.00  0.00           H  
ATOM      2 H2  LMET     1     -14.903  -9.595  13.969  0.00  0.00           H  
ATOM      3 H3  LMET     1     -16.489  -9.987  13.831  0.00  0.00           H  
ATOM      4 CA  LMET     1     -15.201 -11.493  13.231  0.00  0.00           C  
ATOM      5 HA  LMET     1     -14.216 -11.516  12.766  0.00  0.00           H  
ATOM      6 CB  LMET     1     -15.134 -12.275  14.552  0.00  0.00           C  
ATOM      7 HB2 LMET     1     -16.077 -12.171  15.090  0.00  0.00           H  
ATOM      8 HB3 LMET     1     -14.981 -13.333  14.330  0.00  0.00           H  
ATOM      9 CG  LMET     1     -13.983 -11.809  15.450  0.00  0.00           C  
ATOM     10 HG2 LMET     1     -14.165 -10.781  15.759  0.00  0.00           H  
ATOM     11 HG3 LMET     1     -13.974 -12.428  16.348  0.00  0.00           H  
ATOM     12 SD  LMET     1     -12.348 -11.910  14.669  0.00  0.00           S  
ATOM     13 CE  LMET     1     -11.324 -11.198  15.987  0.00  0.00           C  
ATOM     14 HE1 LMET     1     -10.280 -11.183  15.671  0.00  0.00           H  
ATOM     15 HE2 LMET     1     -11.644 -10.177  16.195  0.00  0.00           H  
ATOM     16 HE3 LMET     1     -11.417 -11.798  16.893  0.00  0.00           H  
ATOM     17 C   LMET     1     -16.153 -12.164  12.262  0.00  0.00           C  
ATOM     18 O   LMET     1     -17.351 -11.860  12.262  0.00  0.00           O  
ATOM     19 N   LSER     2     -15.596 -13.062  11.448  0.00  0.00           N  
ATOM     20 H   LSER     2     -14.596 -13.210  11.527  0.00  0.00           H  
ATOM     21 CA  LSER     2     -16.277 -13.835  10.398  0.00  0.00           C  
ATOM     22 HA  LSER     2     -15.508 -14.435   9.916  0.00  0.00           H  
ATOM     23 CB  LSER     2     -17.265 -14.845  11.001  0.00  0.00           C  
ATOM     24 HB2 LSER     2     -18.072 -14.314  11.507  0.00  0.00           H  
ATOM     25 HB3 LSER     2     -17.689 -15.450  10.201  0.00  0.00           H  
ATOM     26 OG  LSER     2     -16.595 -15.691  11.923  0.00  0.00           O  
ATOM     27 HG  LSER     2     -17.252 -16.119  12.496  0.00  0.00           H  
ATOM     28 C   LSER     2     -16.898 -13.000   9.264  0.00  0.00           C  
ATOM     29 O   LSER     2     -17.626 -13.548   8.436  0.00  0.00           O  
ATOM     30 N   LGLU     3     -16.606 -11.694   9.185  0.00  0.00           N  
ATOM     31 H   LGLU     3     -15.914 -11.329   9.827  0.00  0.00           H  
ATOM     32 CA  LGLU     3     -17.006 -10.844   8.050  0.00  0.00           C  
ATOM     33 HA  LGLU     3     -18.070 -10.993   7.875  0.00  0.00           H  
ATOM     34 CB  LGLU     3     -16.822  -9.342   8.336  0.00  0.00           C  
ATOM     35 HB2 LGLU     3     -17.042  -8.803   7.416  0.00  0.00           H  
ATOM     36 HB3 LGLU     3     -17.564  -9.032   9.071  0.00  0.00           H  
ATOM     37 CG  LGLU     3     -15.431  -8.906   8.814  0.00  0.00           C  
ATOM     38 HG2 LGLU     3     -14.656  -9.436   8.258  0.00  0.00           H  
ATOM     39 HG3 LGLU     3     -15.313  -7.843   8.610  0.00  0.00           H  
ATOM     40 CD  LGLU     3     -15.272  -9.137  10.316  0.00  0.00           C  
ATOM     41 OE1 LGLU     3     -14.554 -10.084  10.714  0.00  0.00           O  
ATOM     42 OE2 LGLU     3     -15.922  -8.456  11.145  0.00  0.00           O  
ATOM     43 C   LGLU     3     -16.303 -11.277   6.758  0.00  0.00           C  
ATOM     44 O   LGLU     3     -15.143 -11.685   6.776  0.00  0.00           O  
ATOM     45 N   LLEU     4     -17.031 -11.246   5.643  0.00  0.00           N  
ATOM     46 H   LLEU     4     -17.948 -10.825   5.683  0.00  0.00           H  
ATOM     47 CA  LLEU     4     -16.640 -11.935   4.412  0.00  0.00           C  
ATOM     48 HA  LLEU     4     -16.314 -12.934   4.688  0.00  0.00           H  
ATOM     49 CB  LLEU     4     -17.860 -12.066   3.482  0.00  0.00           C  
ATOM     50 HB2 LLEU     4     -18.108 -11.065   3.148  0.00  0.00           H  
ATOM     51 HB3 LLEU     4     -17.575 -12.655   2.610  0.00  0.00           H  
ATOM     52 CG  LLEU     4     -19.141 -12.662   4.091  0.00  0.00           C  
ATOM     53 HG  LLEU     4     -19.482 -12.016   4.899  0.00  0.00           H  
ATOM     54 CD1 LLEU     4     -20.245 -12.696   3.034  0.00  0.00           C  
ATOM     55 HD11LLEU     4     -20.377 -11.698   2.617  0.00  0.00           H  
ATOM     56 HD12LLEU     4     -19.980 -13.386   2.231  0.00  0.00           H  
ATOM     57 HD13LLEU     4     -21.183 -13.004   3.492  0.00  0.00           H  
ATOM     58 CD2 LLEU     4     -18.934 -14.069   4.644  0.00  0.00           C  
ATOM     59 HD21LLEU     4     -18.574 -14.735   3.861  0.00  0.00           H  
ATOM     60 HD22LLEU     4     -18.204 -14.033   5.450  0.00  0.00           H  
ATOM     61 HD23LLEU     4     -19.868 -14.449   5.052  0.00  0.00           H  
ATOM     62 C   LLEU     4     -15.461 -11.271   3.678  0.00  0.00           C  
ATOM     63 O   LLEU     4     -15.293 -10.050   3.721  0.00  0.00           O  
ATOM     64 N   LSER     5     -14.688 -12.071   2.939  0.00  0.00           N  
ATOM     65 H   LSER     5     -14.842 -13.068   2.992  0.00  0.00           H  
ATOM     66 CA  LSER     5     -13.742 -11.583   1.923  0.00  0.00           C  
ATOM     67 HA  LSER     5     -13.051 -10.880   2.392  0.00  0.00           H  
ATOM     68 CB  LSER     5     -12.914 -12.753   1.370  0.00  0.00           C  
ATOM     69 HB2 LSER     5     -12.152 -12.359   0.700  0.00  0.00           H  
ATOM     70 HB3 LSER     5     -12.409 -13.256   2.196  0.00  0.00           H  
ATOM     71 OG  LSER     5     -13.701 -13.696   0.660  0.00  0.00           O  
ATOM     72 HG  LSER     5     -13.758 -14.516   1.201  0.00  0.00           H  
ATOM     73 C   LSER     5     -14.478 -10.837   0.798  0.00  0.00           C  
ATOM     74 O   LSER     5     -15.709 -10.912   0.692  0.00  0.00           O  
ATOM     75 N   LALA     6     -13.764 -10.099  -0.057  0.00  0.00           N  
ATOM     76 H   LALA     6     -12.748 -10.112   0.006  0.00  0.00           H  
ATOM     77 CA  LALA     6     -14.402  -9.415  -1.188  0.00  0.00           C  
ATOM     78 HA  LALA     6     -15.215  -8.799  -0.800  0.00  0.00           H  
ATOM     79 CB  LALA     6     -13.397  -8.481  -1.874  0.00  0.00           C  
ATOM     80 HB1 LALA     6     -13.922  -7.844  -2.587  0.00  0.00           H  
ATOM     81 HB2 LALA     6     -12.903  -7.853  -1.132  0.00  0.00           H  
ATOM     82 HB3 LALA     6     -12.652  -9.062  -2.416  0.00  0.00           H  
ATOM     83 C   LALA     6     -15.024 -10.428  -2.169  0.00  0.00           C  
ATOM     84 O   LALA     6     -16.174 -10.255  -2.582  0.00  0.00           O  
ATOM     85 N   LILE     7     -14.310 -11.522  -2.461  0.00  0.00           N  
ATOM     86 H   LILE     7     -13.353 -11.577  -2.110  0.00  0.00           H  
ATOM     87 CA  LILE     7     -14.806 -12.627  -3.297  0.00  0.00           C  
ATOM     88 HA  LILE     7     -15.169 -12.207  -4.236  0.00  0.00           H  
ATOM     89 CB  LILE     7     -13.647 -13.593  -3.641  0.00  0.00           C  
ATOM     90 HB  LILE     7     -13.084 -13.798  -2.729  0.00  0.00           H  
ATOM     91 CG2 LILE     7     -14.141 -14.937  -4.209  0.00  0.00           C  
ATOM     92 HG21LILE     7     -14.738 -14.779  -5.107  0.00  0.00           H  
ATOM     93 HG22LILE     7     -13.299 -15.582  -4.458  0.00  0.00           H  
ATOM     94 HG23LILE     7     -14.737 -15.478  -3.472  0.00  0.00           H  
ATOM     95 CG1 LILE     7     -12.724 -12.896  -4.667  0.00  0.00           C  
ATOM     96 HG12LILE     7     -13.228 -12.864  -5.633  0.00  0.00           H  
ATOM     97 HG13LILE     7     -12.532 -11.870  -4.352  0.00  0.00           H  
ATOM     98 CD1 LILE     7     -11.361 -13.566  -4.843  0.00  0.00           C  
ATOM     99 HD11LILE     7     -11.471 -14.570  -5.250  0.00  0.00           H  
ATOM    100 HD12LILE     7     -10.761 -12.976  -5.536  0.00  0.00           H  
ATOM    101 HD13LILE     7     -10.857 -13.611  -3.879  0.00  0.00           H  
ATOM    102 C   LILE     7     -16.010 -13.333  -2.656  0.00  0.00           C  
ATOM    103 O   LILE     7     -17.034 -13.484  -3.324  0.00  0.00           O  
ATOM    104 N   LGLU     8     -15.965 -13.705  -1.370  0.00  0.00           N  
ATOM    105 H   LGLU     8     -15.109 -13.582  -0.839  0.00  0.00           H  
ATOM    106 CA  LGLU     8     -17.115 -14.373  -0.734  0.00  0.00           C  
ATOM    107 HA  LGLU     8     -17.449 -15.153  -1.420  0.00  0.00           H  
ATOM    108 CB  LGLU     8     -16.700 -15.092   0.565  0.00  0.00           C  
ATOM    109 HB2 LGLU     8     -15.854 -15.734   0.329  0.00  0.00           H  
ATOM    110 HB3 LGLU     8     -16.397 -14.364   1.318  0.00  0.00           H  
ATOM    111 CG  LGLU     8     -17.841 -15.969   1.115  0.00  0.00           C  
ATOM    112 HG2 LGLU     8     -18.588 -15.321   1.575  0.00  0.00           H  
ATOM    113 HG3 LGLU     8     -18.322 -16.477   0.276  0.00  0.00           H  
ATOM    114 CD  LGLU     8     -17.416 -17.042   2.135  0.00  0.00           C  
ATOM    115 OE1 LGLU     8     -16.347 -16.941   2.778  0.00  0.00           O  
ATOM    116 OE2 LGLU     8     -18.217 -17.978   2.367  0.00  0.00           O  
ATOM    117 C   LGLU     8     -18.313 -13.422  -0.544  0.00  0.00           C  
ATOM    118 O   LGLU     8     -19.460 -13.853  -0.649  0.00  0.00           O  
ATOM    119 N   LTHR     9     -18.083 -12.111  -0.377  0.00  0.00           N  
ATOM    120 H   LTHR     9     -17.120 -11.804  -0.288  0.00  0.00           H  
ATOM    121 CA  LTHR     9     -19.159 -11.100  -0.422  0.00  0.00           C  
ATOM    122 HA  LTHR     9     -19.922 -11.374   0.304  0.00  0.00           H  
ATOM    123 CB  LTHR     9     -18.660  -9.683  -0.090  0.00  0.00           C  
ATOM    124 HB  LTHR     9     -17.939  -9.355  -0.838  0.00  0.00           H  
ATOM    125 CG2 LTHR     9     -19.803  -8.670  -0.010  0.00  0.00           C  
ATOM    126 HG21LTHR     9     -20.560  -9.015   0.693  0.00  0.00           H  
ATOM    127 HG22LTHR     9     -19.409  -7.715   0.330  0.00  0.00           H  
ATOM    128 HG23LTHR     9     -20.263  -8.530  -0.987  0.00  0.00           H  
ATOM    129 OG1 LTHR     9     -18.049  -9.643   1.173  0.00  0.00           O  
ATOM    130 HG1 LTHR     9     -17.187 -10.096   1.079  0.00  0.00           H  
ATOM    131 C   LTHR     9     -19.825 -11.074  -1.797  0.00  0.00           C  
ATOM    132 O   LTHR     9     -21.053 -11.144  -1.887  0.00  0.00           O  
ATOM    133 N   LALA    10     -19.030 -11.018  -2.872  0.00  0.00           N  
ATOM    134 H   LALA    10     -18.022 -10.963  -2.744  0.00  0.00           H  
ATOM    135 CA  LALA    10     -19.544 -11.077  -4.236  0.00  0.00           C  
ATOM    136 HA  LALA    10     -20.255 -10.262  -4.375  0.00  0.00           H  
ATOM    137 CB  LALA    10     -18.387 -10.886  -5.226  0.00  0.00           C  
ATOM    138 HB1 LALA    10     -17.920  -9.915  -5.084  0.00  0.00           H  
ATOM    139 HB2 LALA    10     -17.630 -11.653  -5.076  0.00  0.00           H  
ATOM    140 HB3 LALA    10     -18.762 -10.947  -6.248  0.00  0.00           H  
ATOM    141 C   LALA    10     -20.288 -12.395  -4.498  0.00  0.00           C  
ATOM    142 O   LALA    10     -21.336 -12.368  -5.135  0.00  0.00           O  
ATOM    143 N   LALA    11     -19.799 -13.525  -3.981  0.00  0.00           N  
ATOM    144 H   LALA    11     -18.926 -13.473  -3.466  0.00  0.00           H  
ATOM    145 CA  LALA    11     -20.388 -14.847  -4.182  0.00  0.00           C  
ATOM    146 HA  LALA    11     -20.573 -14.989  -5.247  0.00  0.00           H  
ATOM    147 CB  LALA    11     -19.365 -15.896  -3.737  0.00  0.00           C  
ATOM    148 HB1 LALA    11     -19.276 -15.900  -2.651  0.00  0.00           H  
ATOM    149 HB2 LALA    11     -19.683 -16.879  -4.082  0.00  0.00           H  
ATOM    150 HB3 LALA    11     -18.389 -15.697  -4.168  0.00  0.00           H  
ATOM    151 C   LALA    11     -21.728 -15.022  -3.444  0.00  0.00           C  
ATOM    152 O   LALA    11     -22.694 -15.525  -4.028  0.00  0.00           O  
ATOM    153 N   LALA    12     -21.815 -14.557  -2.192  0.00  0.00           N  
ATOM    154 H   LALA    12     -20.967 -14.215  -1.750  0.00  0.00           H  
ATOM    155 CA  LALA    12     -23.032 -14.598  -1.377  0.00  0.00           C  
ATOM    156 HA  LALA    12     -23.392 -15.627  -1.336  0.00  0.00           H  
ATOM    157 CB  LALA    12     -22.665 -14.149   0.043  0.00  0.00           C  
ATOM    158 HB1 LALA    12     -21.900 -14.811   0.452  0.00  0.00           H  
ATOM    159 HB2 LALA    12     -22.276 -13.130   0.025  0.00  0.00           H  
ATOM    160 HB3 LALA    12     -23.546 -14.191   0.683  0.00  0.00           H  
ATOM    161 C   LALA    12     -24.156 -13.721  -1.958  0.00  0.00           C  
ATOM    162 O   LALA    12     -25.339 -14.060  -1.842  0.00  0.00           O  
ATOM    163 N   LILE    13     -23.793 -12.606  -2.604  0.00  0.00           N  
ATOM    164 H   LILE    13     -22.811 -12.353  -2.599  0.00  0.00           H  
ATOM    165 CA  LILE    13     -24.726 -11.760  -3.359  0.00  0.00           C  
ATOM    166 HA  LILE    13     -25.650 -11.690  -2.795  0.00  0.00           H  
ATOM    167 CB  LILE    13     -24.161 -10.325  -3.496  0.00  0.00           C  
ATOM    168 HB  LILE    13     -23.153 -10.387  -3.911  0.00  0.00           H  
ATOM    169 CG2 LILE    13     -25.018  -9.461  -4.439  0.00  0.00           C  
ATOM    170 HG21LILE    13     -25.065  -9.909  -5.430  0.00  0.00           H  
ATOM    171 HG22LILE    13     -26.024  -9.350  -4.039  0.00  0.00           H  
ATOM    172 HG23LILE    13     -24.571  -8.476  -4.560  0.00  0.00           H  
ATOM    173 CG1 LILE    13     -24.091  -9.667  -2.096  0.00  0.00           C  
ATOM    174 HG12LILE    13     -25.100  -9.529  -1.705  0.00  0.00           H  
ATOM    175 HG13LILE    13     -23.559 -10.327  -1.414  0.00  0.00           H  
ATOM    176 CD1 LILE    13     -23.362  -8.319  -2.074  0.00  0.00           C  
ATOM    177 HD11LILE    13     -23.954  -7.563  -2.586  0.00  0.00           H  
ATOM    178 HD12LILE    13     -23.218  -8.002  -1.041  0.00  0.00           H  
ATOM    179 HD13LILE    13     -22.387  -8.413  -2.554  0.00  0.00           H  
ATOM    180 C   LILE    13     -25.094 -12.419  -4.698  0.00  0.00           C  
ATOM    181 O   LILE    13     -26.282 -12.522  -5.020  0.00  0.00           O  
ATOM    182 N   LALA    14     -24.113 -12.950  -5.436  0.00  0.00           N  
ATOM    183 H   LALA    14     -23.155 -12.809  -5.138  0.00  0.00           H  
ATOM    184 CA  LALA    14     -24.320 -13.593  -6.732  0.00  0.00           C  
ATOM    185 HA  LALA    14     -24.747 -12.866  -7.422  0.00  0.00           H  
ATOM    186 CB  LALA    14     -22.975 -14.072  -7.302  0.00  0.00           C  
ATOM    187 HB1 LALA    14     -23.136 -14.591  -8.246  0.00  0.00           H  
ATOM    188 HB2 LALA    14     -22.313 -13.227  -7.477  0.00  0.00           H  
ATOM    189 HB3 LALA    14     -22.490 -14.758  -6.608  0.00  0.00           H  
ATOM    190 C   LALA    14     -25.298 -14.761  -6.607  0.00  0.00           C  
ATOM    191 O   LALA    14     -26.306 -14.792  -7.307  0.00  0.00           O  
ATOM    192 N   LGLY    15     -25.042 -15.669  -5.662  0.00  0.00           N  
ATOM    193 H   LGLY    15     -24.203 -15.531  -5.103  0.00  0.00           H  
ATOM    194 CA  LGLY    15     -25.852 -16.854  -5.385  0.00  0.00           C  
ATOM    195 HA2 LGLY    15     -26.150 -17.292  -6.334  0.00  0.00           H  
ATOM    196 HA3 LGLY    15     -25.237 -17.578  -4.856  0.00  0.00           H  
ATOM    197 C   LGLY    15     -27.127 -16.612  -4.569  0.00  0.00           C  
ATOM    198 O   LGLY    15     -27.729 -17.579  -4.094  0.00  0.00           O  
ATOM    199 N   LGLY    16     -27.535 -15.353  -4.373  0.00  0.00           N  
ATOM    200 H   LGLY    16     -26.988 -14.605  -4.781  0.00  0.00           H  
ATOM    201 CA  LGLY    16     -28.842 -15.008  -3.808  0.00  0.00           C  
ATOM    202 HA2 LGLY    16     -28.969 -13.927  -3.863  0.00  0.00           H  
ATOM    203 HA3 LGLY    16     -29.628 -15.473  -4.405  0.00  0.00           H  
ATOM    204 C   LGLY    16     -29.023 -15.427  -2.348  0.00  0.00           C  
ATOM    205 O   LGLY    16     -30.132 -15.778  -1.941  0.00  0.00           O  
ATOM    206 N   LSER    17     -27.946 -15.441  -1.562  0.00  0.00           N  
ATOM    207 H   LSER    17     -27.053 -15.187  -1.971  0.00  0.00           H  
ATOM    208 CA  LSER    17     -28.000 -15.601  -0.102  0.00  0.00           C  
ATOM    209 HA  LSER    17     -28.803 -16.283   0.171  0.00  0.00           H  
ATOM    210 CB  LSER    17     -26.687 -16.200   0.413  0.00  0.00           C  
ATOM    211 HB2 LSER    17     -25.858 -15.530   0.183  0.00  0.00           H  
ATOM    212 HB3 LSER    17     -26.744 -16.324   1.495  0.00  0.00           H  
ATOM    213 OG  LSER    17     -26.453 -17.455  -0.202  0.00  0.00           O  
ATOM    214 HG  LSER    17     -26.890 -18.136   0.335  0.00  0.00           H  
ATOM    215 C   LSER    17     -28.274 -14.253   0.571  0.00  0.00           C  
ATOM    216 O   LSER    17     -29.219 -14.129   1.351  0.00  0.00           O  
ATOM    217 N   LMET    18     -27.496 -13.235   0.194  0.00  0.00           N  
ATOM    218 H   LMET    18     -26.808 -13.424  -0.527  0.00  0.00           H  
ATOM    219 CA  LMET    18     -27.537 -11.858   0.703  0.00  0.00           C  
ATOM    220 HA  LMET    18     -28.299 -11.775   1.481  0.00  0.00           H  
ATOM    221 CB  LMET    18     -26.165 -11.565   1.336  0.00  0.00           C  
ATOM    222 HB2 LMET    18     -26.038 -12.223   2.197  0.00  0.00           H  
ATOM    223 HB3 LMET    18     -25.389 -11.803   0.608  0.00  0.00           H  
ATOM    224 CG  LMET    18     -25.958 -10.117   1.800  0.00  0.00           C  
ATOM    225 HG2 LMET    18     -25.891  -9.467   0.927  0.00  0.00           H  
ATOM    226 HG3 LMET    18     -26.826  -9.817   2.387  0.00  0.00           H  
ATOM    227 SD  LMET    18     -24.482  -9.856   2.823  0.00  0.00           S  
ATOM    228 CE  LMET    18     -23.161 -10.306   1.662  0.00  0.00           C  
ATOM    229 HE1 LMET    18     -22.195 -10.185   2.150  0.00  0.00           H  
ATOM    230 HE2 LMET    18     -23.270 -11.346   1.355  0.00  0.00           H  
ATOM    231 HE3 LMET    18     -23.204  -9.658   0.787  0.00  0.00           H  
ATOM    232 C   LMET    18     -27.893 -10.870  -0.421  0.00  0.00           C  
ATOM    233 O   LMET    18     -27.590 -11.129  -1.585  0.00  0.00           O  
ATOM    234 N   LTHR    19     -28.499  -9.725  -0.095  0.00  0.00           N  
ATOM    235 H   LTHR    19     -28.710  -9.561   0.878  0.00  0.00           H  
ATOM    236 CA  LTHR    19     -28.724  -8.610  -1.039  0.00  0.00           C  
ATOM    237 HA  LTHR    19     -28.595  -8.997  -2.044  0.00  0.00           H  
ATOM    238 CB  LTHR    19     -30.172  -8.074  -0.978  0.00  0.00           C  
ATOM    239 HB  LTHR    19     -30.838  -8.814  -1.424  0.00  0.00           H  
ATOM    240 CG2 LTHR    19     -30.672  -7.776   0.435  0.00  0.00           C  
ATOM    241 HG21LTHR    19     -30.012  -7.065   0.917  0.00  0.00           H  
ATOM    242 HG22LTHR    19     -31.673  -7.348   0.382  0.00  0.00           H  
ATOM    243 HG23LTHR    19     -30.717  -8.693   1.022  0.00  0.00           H  
ATOM    244 OG1 LTHR    19     -30.303  -6.861  -1.687  0.00  0.00           O  
ATOM    245 HG1 LTHR    19     -30.645  -7.068  -2.587  0.00  0.00           H  
ATOM    246 C   LTHR    19     -27.678  -7.501  -0.866  0.00  0.00           C  
ATOM    247 O   LTHR    19     -27.193  -7.262   0.242  0.00  0.00           O  
ATOM    248 N   LALA    20     -27.347  -6.781  -1.943  0.00  0.00           N  
ATOM    249 H   LALA    20     -27.756  -7.037  -2.837  0.00  0.00           H  
ATOM    250 CA  LALA    20     -26.479  -5.599  -1.888  0.00  0.00           C  
ATOM    251 HA  LALA    20     -25.487  -5.907  -1.552  0.00  0.00           H  
ATOM    252 CB  LALA    20     -26.357  -5.042  -3.311  0.00  0.00           C  
ATOM    253 HB1 LALA    20     -27.333  -4.712  -3.670  0.00  0.00           H  
ATOM    254 HB2 LALA    20     -25.670  -4.194  -3.312  0.00  0.00           H  
ATOM    255 HB3 LALA    20     -25.972  -5.812  -3.980  0.00  0.00           H  
ATOM    256 C   LALA    20     -26.987  -4.517  -0.904  0.00  0.00           C  
ATOM    257 O   LALA    20     -26.187  -3.803  -0.297  0.00  0.00           O  
ATOM    258 N   LLEU    21     -28.308  -4.424  -0.695  0.00  0.00           N  
ATOM    259 H   LLEU    21     -28.911  -5.056  -1.208  0.00  0.00           H  
ATOM    260 CA  LLEU    21     -28.926  -3.511   0.279  0.00  0.00           C  
ATOM    261 HA  LLEU    21     -28.616  -2.489   0.064  0.00  0.00           H  
ATOM    262 CB  LLEU    21     -30.461  -3.611   0.160  0.00  0.00           C  
ATOM    263 HB2 LLEU    21     -30.754  -4.643   0.355  0.00  0.00           H  
ATOM    264 HB3 LLEU    21     -30.914  -2.987   0.932  0.00  0.00           H  
ATOM    265 CG  LLEU    21     -31.035  -3.195  -1.206  0.00  0.00           C  
ATOM    266 HG  LLEU    21     -30.500  -3.700  -2.010  0.00  0.00           H  
ATOM    267 CD1 LLEU    21     -32.507  -3.596  -1.292  0.00  0.00           C  
ATOM    268 HD11LLEU    21     -32.595  -4.679  -1.209  0.00  0.00           H  
ATOM    269 HD12LLEU    21     -33.071  -3.120  -0.489  0.00  0.00           H  
ATOM    270 HD13LLEU    21     -32.917  -3.291  -2.254  0.00  0.00           H  
ATOM    271 CD2 LLEU    21     -30.942  -1.686  -1.417  0.00  0.00           C  
ATOM    272 HD21LLEU    21     -31.466  -1.166  -0.615  0.00  0.00           H  
ATOM    273 HD22LLEU    21     -29.901  -1.369  -1.425  0.00  0.00           H  
ATOM    274 HD23LLEU    21     -31.393  -1.429  -2.370  0.00  0.00           H  
ATOM    275 C   LLEU    21     -28.479  -3.827   1.716  0.00  0.00           C  
ATOM    276 O   LLEU    21     -27.998  -2.949   2.432  0.00  0.00           O  
ATOM    277 N   LGLU    22     -28.590  -5.101   2.099  0.00  0.00           N  
ATOM    278 H   LGLU    22     -28.921  -5.754   1.407  0.00  0.00           H  
ATOM    279 CA  LGLU    22     -28.173  -5.659   3.393  0.00  0.00           C  
ATOM    280 HA  LGLU    22     -28.710  -5.158   4.202  0.00  0.00           H  
ATOM    281 CB  LGLU    22     -28.551  -7.156   3.399  0.00  0.00           C  
ATOM    282 HB2 LGLU    22     -29.637  -7.245   3.441  0.00  0.00           H  
ATOM    283 HB3 LGLU    22     -28.241  -7.593   2.453  0.00  0.00           H  
ATOM    284 CG  LGLU    22     -27.927  -8.041   4.487  0.00  0.00           C  
ATOM    285 HG2 LGLU    22     -28.192  -9.070   4.254  0.00  0.00           H  
ATOM    286 HG3 LGLU    22     -26.839  -7.972   4.441  0.00  0.00           H  
ATOM    287 CD  LGLU    22     -28.408  -7.744   5.907  0.00  0.00           C  
ATOM    288 OE1 LGLU    22     -27.739  -8.203   6.868  0.00  0.00           O  
ATOM    289 OE2 LGLU    22     -29.446  -7.072   6.083  0.00  0.00           O  
ATOM    290 C   LGLU    22     -26.671  -5.455   3.627  0.00  0.00           C  
ATOM    291 O   LGLU    22     -26.265  -5.096   4.731  0.00  0.00           O  
ATOM    292 N   LALA    23     -25.855  -5.631   2.581  0.00  0.00           N  
ATOM    293 H   LALA    23     -26.264  -5.946   1.708  0.00  0.00           H  
ATOM    294 CA  LALA    23     -24.410  -5.420   2.630  0.00  0.00           C  
ATOM    295 HA  LALA    23     -24.010  -6.011   3.454  0.00  0.00           H  
ATOM    296 CB  LALA    23     -23.814  -5.934   1.312  0.00  0.00           C  
ATOM    297 HB1 LALA    23     -24.101  -6.974   1.151  0.00  0.00           H  
ATOM    298 HB2 LALA    23     -24.172  -5.335   0.474  0.00  0.00           H  
ATOM    299 HB3 LALA    23     -22.728  -5.860   1.345  0.00  0.00           H  
ATOM    300 C   LALA    23     -24.029  -3.949   2.895  0.00  0.00           C  
ATOM    301 O   LALA    23     -23.145  -3.681   3.715  0.00  0.00           O  
ATOM    302 N   LCYS    24     -24.708  -2.997   2.245  0.00  0.00           N  
ATOM    303 H   LCYS    24     -25.396  -3.282   1.556  0.00  0.00           H  
ATOM    304 CA  LCYS    24     -24.530  -1.566   2.502  0.00  0.00           C  
ATOM    305 HA  LCYS    24     -23.473  -1.313   2.401  0.00  0.00           H  
ATOM    306 CB  LCYS    24     -25.321  -0.786   1.441  0.00  0.00           C  
ATOM    307 HB2 LCYS    24     -24.994  -1.095   0.446  0.00  0.00           H  
ATOM    308 HB3 LCYS    24     -26.386  -1.002   1.538  0.00  0.00           H  
ATOM    309 SG  LCYS    24     -25.044   1.000   1.623  0.00  0.00           S  
ATOM    310 HG  LCYS    24     -25.486   1.119   2.883  0.00  0.00           H  
ATOM    311 C   LCYS    24     -24.954  -1.193   3.936  0.00  0.00           C  
ATOM    312 O   LCYS    24     -24.202  -0.534   4.656  0.00  0.00           O  
ATOM    313 N   LASP    25     -26.123  -1.667   4.381  0.00  0.00           N  
ATOM    314 H   LASP    25     -26.696  -2.217   3.748  0.00  0.00           H  
ATOM    315 CA  LASP    25     -26.630  -1.418   5.737  0.00  0.00           C  
ATOM    316 HA  LASP    25     -26.697  -0.339   5.891  0.00  0.00           H  
ATOM    317 CB  LASP    25     -28.032  -2.023   5.899  0.00  0.00           C  
ATOM    318 HB2 LASP    25     -28.009  -3.075   5.611  0.00  0.00           H  
ATOM    319 HB3 LASP    25     -28.309  -1.970   6.953  0.00  0.00           H  
ATOM    320 CG  LASP    25     -29.121  -1.306   5.105  0.00  0.00           C  
ATOM    321 OD1 LASP    25     -30.248  -1.829   5.015  0.00  0.00           O  
ATOM    322 OD2 LASP    25     -28.939  -0.159   4.648  0.00  0.00           O  
ATOM    323 C   LASP    25     -25.709  -1.972   6.830  0.00  0.00           C  
ATOM    324 O   LASP    25     -25.481  -1.291   7.835  0.00  0.00           O  
ATOM    325 N   LALA    26     -25.147  -3.167   6.619  0.00  0.00           N  
ATOM    326 H   LALA    26     -25.429  -3.694   5.800  0.00  0.00           H  
ATOM    327 CA  LALA    26     -24.217  -3.804   7.546  0.00  0.00           C  
ATOM    328 HA  LALA    26     -24.696  -3.876   8.524  0.00  0.00           H  
ATOM    329 CB  LALA    26     -23.911  -5.223   7.048  0.00  0.00           C  
ATOM    330 HB1 LALA    26     -23.474  -5.186   6.051  0.00  0.00           H  
ATOM    331 HB2 LALA    26     -23.211  -5.707   7.728  0.00  0.00           H  
ATOM    332 HB3 LALA    26     -24.827  -5.811   7.013  0.00  0.00           H  
ATOM    333 C   LALA    26     -22.922  -2.996   7.711  0.00  0.00           C  
ATOM    334 O   LALA    26     -22.441  -2.844   8.832  0.00  0.00           O  
ATOM    335 N   LALA    27     -22.369  -2.440   6.628  0.00  0.00           N  
ATOM    336 H   LALA    27     -22.820  -2.567   5.731  0.00  0.00           H  
ATOM    337 CA  LALA    27     -21.168  -1.606   6.701  0.00  0.00           C  
ATOM    338 HA  LALA    27     -20.390  -2.152   7.232  0.00  0.00           H  
ATOM    339 CB  LALA    27     -20.668  -1.343   5.281  0.00  0.00           C  
ATOM    340 HB1 LALA    27     -20.474  -2.285   4.769  0.00  0.00           H  
ATOM    341 HB2 LALA    27     -21.403  -0.766   4.719  0.00  0.00           H  
ATOM    342 HB3 LALA    27     -19.736  -0.783   5.346  0.00  0.00           H  
ATOM    343 C   LALA    27     -21.424  -0.297   7.472  0.00  0.00           C  
ATOM    344 O   LALA    27     -20.634   0.082   8.338  0.00  0.00           O  
ATOM    345 N   LILE    28     -22.569   0.347   7.225  0.00  0.00           N  
ATOM    346 H   LILE    28     -23.167  -0.015   6.488  0.00  0.00           H  
ATOM    347 CA  LILE    28     -23.007   1.559   7.936  0.00  0.00           C  
ATOM    348 HA  LILE    28     -22.213   2.306   7.878  0.00  0.00           H  
ATOM    349 CB  LILE    28     -24.254   2.131   7.215  0.00  0.00           C  
ATOM    350 HB  LILE    28     -24.976   1.324   7.083  0.00  0.00           H  
ATOM    351 CG2 LILE    28     -24.941   3.245   8.024  0.00  0.00           C  
ATOM    352 HG21LILE    28     -25.828   3.601   7.504  0.00  0.00           H  
ATOM    353 HG22LILE    28     -25.261   2.873   8.997  0.00  0.00           H  
ATOM    354 HG23LILE    28     -24.254   4.078   8.168  0.00  0.00           H  
ATOM    355 CG1 LILE    28     -23.835   2.653   5.816  0.00  0.00           C  
ATOM    356 HG12LILE    28     -23.190   3.521   5.937  0.00  0.00           H  
ATOM    357 HG13LILE    28     -23.254   1.892   5.296  0.00  0.00           H  
ATOM    358 CD1 LILE    28     -24.996   3.027   4.890  0.00  0.00           C  
ATOM    359 HD11LILE    28     -24.604   3.268   3.901  0.00  0.00           H  
ATOM    360 HD12LILE    28     -25.689   2.190   4.803  0.00  0.00           H  
ATOM    361 HD13LILE    28     -25.515   3.902   5.273  0.00  0.00           H  
ATOM    362 C   LILE    28     -23.225   1.269   9.437  0.00  0.00           C  
ATOM    363 O   LILE    28     -22.796   2.050  10.290  0.00  0.00           O  
ATOM    364 N   LALA    29     -23.799   0.111   9.781  0.00  0.00           N  
ATOM    365 H   LALA    29     -24.164  -0.487   9.046  0.00  0.00           H  
ATOM    366 CA  LALA    29     -23.931  -0.339  11.169  0.00  0.00           C  
ATOM    367 HA  LALA    29     -24.392   0.462  11.750  0.00  0.00           H  
ATOM    368 CB  LALA    29     -24.860  -1.559  11.199  0.00  0.00           C  
ATOM    369 HB1 LALA    29     -24.425  -2.381  10.633  0.00  0.00           H  
ATOM    370 HB2 LALA    29     -25.011  -1.877  12.231  0.00  0.00           H  
ATOM    371 HB3 LALA    29     -25.827  -1.303  10.768  0.00  0.00           H  
ATOM    372 C   LALA    29     -22.577  -0.657  11.832  0.00  0.00           C  
ATOM    373 O   LALA    29     -22.390  -0.370  13.017  0.00  0.00           O  
ATOM    374 N   LARG    30     -21.618  -1.217  11.079  0.00  0.00           N  
ATOM    375 H   LARG    30     -21.862  -1.462  10.123  0.00  0.00           H  
ATOM    376 CA  LARG    30     -20.250  -1.509  11.548  0.00  0.00           C  
ATOM    377 HA  LARG    30     -20.315  -2.060  12.486  0.00  0.00           H  
ATOM    378 CB  LARG    30     -19.499  -2.370  10.514  0.00  0.00           C  
ATOM    379 HB2 LARG    30     -19.629  -1.946   9.520  0.00  0.00           H  
ATOM    380 HB3 LARG    30     -18.433  -2.377  10.745  0.00  0.00           H  
ATOM    381 CG  LARG    30     -20.009  -3.817  10.541  0.00  0.00           C  
ATOM    382 HG2 LARG    30     -19.576  -4.326  11.399  0.00  0.00           H  
ATOM    383 HG3 LARG    30     -21.090  -3.821  10.676  0.00  0.00           H  
ATOM    384 CD  LARG    30     -19.677  -4.603   9.267  0.00  0.00           C  
ATOM    385 HD2 LARG    30     -19.999  -4.035   8.392  0.00  0.00           H  
ATOM    386 HD3 LARG    30     -18.598  -4.766   9.206  0.00  0.00           H  
ATOM    387 NE  LARG    30     -20.394  -5.885   9.294  0.00  0.00           N  
ATOM    388 HE  LARG    30     -21.184  -5.950   9.920  0.00  0.00           H  
ATOM    389 CZ  LARG    30     -20.134  -6.983   8.617  0.00  0.00           C  
ATOM    390 NH1 LARG    30     -19.250  -7.081   7.676  0.00  0.00           N  
ATOM    391 HH11LARG    30     -18.800  -6.234   7.334  0.00  0.00           H  
ATOM    392 HH12LARG    30     -19.246  -7.909   7.091  0.00  0.00           H  
ATOM    393 NH2 LARG    30     -20.801  -8.045   8.930  0.00  0.00           N  
ATOM    394 HH21LARG    30     -21.466  -7.962   9.681  0.00  0.00           H  
ATOM    395 HH22LARG    30     -20.446  -8.953   8.654  0.00  0.00           H  
ATOM    396 C   LARG    30     -19.478  -0.236  11.881  0.00  0.00           C  
ATOM    397 O   LARG    30     -18.832  -0.218  12.922  0.00  0.00           O  
ATOM    398 N   LILE    31     -19.595   0.822  11.078  0.00  0.00           N  
ATOM    399 H   LILE    31     -20.122   0.712  10.218  0.00  0.00           H  
ATOM    400 CA  LILE    31     -19.017   2.145  11.382  0.00  0.00           C  
ATOM    401 HA  LILE    31     -17.946   2.031  11.548  0.00  0.00           H  
ATOM    402 CB  LILE    31     -19.207   3.092  10.170  0.00  0.00           C  
ATOM    403 HB  LILE    31     -20.250   3.030   9.858  0.00  0.00           H  
ATOM    404 CG2 LILE    31     -18.901   4.565  10.503  0.00  0.00           C  
ATOM    405 HG21LILE    31     -17.856   4.686  10.783  0.00  0.00           H  
ATOM    406 HG22LILE    31     -19.107   5.198   9.641  0.00  0.00           H  
ATOM    407 HG23LILE    31     -19.535   4.921  11.316  0.00  0.00           H  
ATOM    408 CG1 LILE    31     -18.315   2.622   8.995  0.00  0.00           C  
ATOM    409 HG12LILE    31     -17.276   2.885   9.197  0.00  0.00           H  
ATOM    410 HG13LILE    31     -18.366   1.538   8.902  0.00  0.00           H  
ATOM    411 CD1 LILE    31     -18.728   3.205   7.637  0.00  0.00           C  
ATOM    412 HD11LILE    31     -18.114   2.761   6.854  0.00  0.00           H  
ATOM    413 HD12LILE    31     -19.775   2.974   7.437  0.00  0.00           H  
ATOM    414 HD13LILE    31     -18.582   4.284   7.626  0.00  0.00           H  
ATOM    415 C   LILE    31     -19.609   2.690  12.694  0.00  0.00           C  
ATOM    416 O   LILE    31     -18.867   2.930  13.650  0.00  0.00           O  
ATOM    417 N   LGLU    32     -20.941   2.746  12.804  0.00  0.00           N  
ATOM    418 H   LGLU    32     -21.496   2.521  11.986  0.00  0.00           H  
ATOM    419 CA  LGLU    32     -21.648   3.231  14.004  0.00  0.00           C  
ATOM    420 HA  LGLU    32     -21.334   4.258  14.181  0.00  0.00           H  
ATOM    421 CB  LGLU    32     -23.162   3.232  13.701  0.00  0.00           C  
ATOM    422 HB2 LGLU    32     -23.341   3.848  12.818  0.00  0.00           H  
ATOM    423 HB3 LGLU    32     -23.449   2.212  13.443  0.00  0.00           H  
ATOM    424 CG  LGLU    32     -24.111   3.710  14.818  0.00  0.00           C  
ATOM    425 HG2 LGLU    32     -25.130   3.467  14.509  0.00  0.00           H  
ATOM    426 HG3 LGLU    32     -23.915   3.152  15.735  0.00  0.00           H  
ATOM    427 CD  LGLU    32     -24.035   5.219  15.103  0.00  0.00           C  
ATOM    428 OE1 LGLU    32     -22.916   5.764  15.254  0.00  0.00           O  
ATOM    429 OE2 LGLU    32     -25.093   5.887  15.179  0.00  0.00           O  
ATOM    430 C   LGLU    32     -21.301   2.432  15.281  0.00  0.00           C  
ATOM    431 O   LGLU    32     -21.289   2.980  16.386  0.00  0.00           O  
ATOM    432 N   LGLN    33     -20.950   1.147  15.147  0.00  0.00           N  
ATOM    433 H   LGLN    33     -21.045   0.727  14.229  0.00  0.00           H  
ATOM    434 CA  LGLN    33     -20.492   0.311  16.261  0.00  0.00           C  
ATOM    435 HA  LGLN    33     -21.003   0.654  17.159  0.00  0.00           H  
ATOM    436 CB  LGLN    33     -20.953  -1.137  16.005  0.00  0.00           C  
ATOM    437 HB2 LGLN    33     -22.009  -1.115  15.731  0.00  0.00           H  
ATOM    438 HB3 LGLN    33     -20.392  -1.563  15.172  0.00  0.00           H  
ATOM    439 CG  LGLN    33     -20.802  -2.033  17.247  0.00  0.00           C  
ATOM    440 HG2 LGLN    33     -19.746  -2.217  17.442  0.00  0.00           H  
ATOM    441 HG3 LGLN    33     -21.215  -1.505  18.108  0.00  0.00           H  
ATOM    442 CD  LGLN    33     -21.519  -3.378  17.129  0.00  0.00           C  
ATOM    443 OE1 LGLN    33     -21.805  -3.894  16.054  0.00  0.00           O  
ATOM    444 NE2 LGLN    33     -21.831  -4.022  18.234  0.00  0.00           N  
ATOM    445 HE21LGLN    33     -22.329  -4.892  18.165  0.00  0.00           H  
ATOM    446 HE22LGLN    33     -21.619  -3.608  19.137  0.00  0.00           H  
ATOM    447 C   LGLN    33     -18.978   0.408  16.563  0.00  0.00           C  
ATOM    448 O   LGLN    33     -18.602   0.241  17.729  0.00  0.00           O  
ATOM    449 N   LARG    34     -18.112   0.649  15.559  0.00  0.00           N  
ATOM    450 H   LARG    34     -18.507   0.793  14.633  0.00  0.00           H  
ATOM    451 CA  LARG    34     -16.644   0.443  15.649  0.00  0.00           C  
ATOM    452 HA  LARG    34     -16.397   0.116  16.661  0.00  0.00           H  
ATOM    453 CB  LARG    34     -16.192  -0.665  14.675  0.00  0.00           C  
ATOM    454 HB2 LARG    34     -16.359  -0.320  13.655  0.00  0.00           H  
ATOM    455 HB3 LARG    34     -15.118  -0.822  14.797  0.00  0.00           H  
ATOM    456 CG  LARG    34     -16.898  -2.014  14.865  0.00  0.00           C  
ATOM    457 HG2 LARG    34     -16.668  -2.406  15.855  0.00  0.00           H  
ATOM    458 HG3 LARG    34     -17.974  -1.870  14.789  0.00  0.00           H  
ATOM    459 CD  LARG    34     -16.466  -3.034  13.801  0.00  0.00           C  
ATOM    460 HD2 LARG    34     -16.464  -2.550  12.822  0.00  0.00           H  
ATOM    461 HD3 LARG    34     -15.456  -3.381  14.025  0.00  0.00           H  
ATOM    462 NE  LARG    34     -17.416  -4.160  13.774  0.00  0.00           N  
ATOM    463 HE  LARG    34     -18.241  -4.039  14.338  0.00  0.00           H  
ATOM    464 CZ  LARG    34     -17.343  -5.291  13.097  0.00  0.00           C  
ATOM    465 NH1 LARG    34     -16.303  -5.670  12.407  0.00  0.00           N  
ATOM    466 HH11LARG    34     -15.485  -5.069  12.357  0.00  0.00           H  
ATOM    467 HH12LARG    34     -16.286  -6.560  11.917  0.00  0.00           H  
ATOM    468 NH2 LARG    34     -18.373  -6.078  13.119  0.00  0.00           N  
ATOM    469 HH21LARG    34     -19.260  -5.762  13.499  0.00  0.00           H  
ATOM    470 HH22LARG    34     -18.353  -6.927  12.565  0.00  0.00           H  
ATOM    471 C   LARG    34     -15.756   1.667  15.392  0.00  0.00           C  
ATOM    472 O   LARG    34     -14.696   1.730  16.002  0.00  0.00           O  
ATOM    473 N   LASP    35     -16.108   2.584  14.491  0.00  0.00           N  
ATOM    474 H   LASP    35     -17.016   2.509  14.051  0.00  0.00           H  
ATOM    475 CA  LASP    35     -15.178   3.610  13.971  0.00  0.00           C  
ATOM    476 HA  LASP    35     -14.245   3.119  13.691  0.00  0.00           H  
ATOM    477 CB  LASP    35     -15.775   4.212  12.690  0.00  0.00           C  
ATOM    478 HB2 LASP    35     -15.940   3.417  11.964  0.00  0.00           H  
ATOM    479 HB3 LASP    35     -16.747   4.644  12.935  0.00  0.00           H  
ATOM    480 CG  LASP    35     -14.898   5.293  12.042  0.00  0.00           C  
ATOM    481 OD1 LASP    35     -13.821   4.978  11.479  0.00  0.00           O  
ATOM    482 OD2 LASP    35     -15.339   6.462  12.074  0.00  0.00           O  
ATOM    483 C   LASP    35     -14.802   4.723  14.975  0.00  0.00           C  
ATOM    484 O   LASP    35     -13.717   5.283  14.864  0.00  0.00           O  
ATOM    485 N   LGLY    36     -15.638   5.022  15.976  0.00  0.00           N  
ATOM    486 H   LGLY    36     -16.520   4.524  16.013  0.00  0.00           H  
ATOM    487 CA  LGLY    36     -15.479   6.156  16.906  0.00  0.00           C  
ATOM    488 HA2 LGLY    36     -15.782   7.070  16.392  0.00  0.00           H  
ATOM    489 HA3 LGLY    36     -16.164   6.009  17.740  0.00  0.00           H  
ATOM    490 C   LGLY    36     -14.072   6.385  17.499  0.00  0.00           C  
ATOM    491 O   LGLY    36     -13.553   7.500  17.383  0.00  0.00           O  
ATOM    492 N   LPRO    37     -13.416   5.380  18.119  0.00  0.00           N  
ATOM    493 CD  LPRO    37     -13.975   4.095  18.518  0.00  0.00           C  
ATOM    494 HD2 LPRO    37     -14.347   3.536  17.663  0.00  0.00           H  
ATOM    495 HD3 LPRO    37     -14.779   4.253  19.238  0.00  0.00           H  
ATOM    496 CG  LPRO    37     -12.835   3.322  19.181  0.00  0.00           C  
ATOM    497 HG2 LPRO    37     -12.310   2.726  18.433  0.00  0.00           H  
ATOM    498 HG3 LPRO    37     -13.195   2.687  19.992  0.00  0.00           H  
ATOM    499 CB  LPRO    37     -11.912   4.428  19.688  0.00  0.00           C  
ATOM    500 HB2 LPRO    37     -10.887   4.076  19.813  0.00  0.00           H  
ATOM    501 HB3 LPRO    37     -12.293   4.822  20.630  0.00  0.00           H  
ATOM    502 CA  LPRO    37     -12.036   5.502  18.603  0.00  0.00           C  
ATOM    503 HA  LPRO    37     -11.877   6.484  19.048  0.00  0.00           H  
ATOM    504 C   LPRO    37     -10.971   5.294  17.512  0.00  0.00           C  
ATOM    505 O   LPRO    37      -9.800   5.595  17.744  0.00  0.00           O  
ATOM    506 N   LILE    38     -11.339   4.753  16.347  0.00  0.00           N  
ATOM    507 H   LILE    38     -12.329   4.614  16.180  0.00  0.00           H  
ATOM    508 CA  LILE    38     -10.417   4.448  15.243  0.00  0.00           C  
ATOM    509 HA  LILE    38      -9.453   4.162  15.666  0.00  0.00           H  
ATOM    510 CB  LILE    38     -10.923   3.259  14.388  0.00  0.00           C  
ATOM    511 HB  LILE    38     -11.779   3.593  13.799  0.00  0.00           H  
ATOM    512 CG2 LILE    38      -9.813   2.803  13.422  0.00  0.00           C  
ATOM    513 HG21LILE    38     -10.214   2.111  12.683  0.00  0.00           H  
ATOM    514 HG22LILE    38      -9.387   3.649  12.891  0.00  0.00           H  
ATOM    515 HG23LILE    38      -9.010   2.316  13.979  0.00  0.00           H  
ATOM    516 CG1 LILE    38     -11.370   2.069  15.266  0.00  0.00           C  
ATOM    517 HG12LILE    38     -10.526   1.751  15.878  0.00  0.00           H  
ATOM    518 HG13LILE    38     -12.170   2.388  15.931  0.00  0.00           H  
ATOM    519 CD1 LILE    38     -11.895   0.862  14.480  0.00  0.00           C  
ATOM    520 HD11LILE    38     -12.676   1.176  13.787  0.00  0.00           H  
ATOM    521 HD12LILE    38     -11.080   0.393  13.932  0.00  0.00           H  
ATOM    522 HD13LILE    38     -12.309   0.131  15.175  0.00  0.00           H  
ATOM    523 C   LILE    38     -10.187   5.687  14.371  0.00  0.00           C  
ATOM    524 O   LILE    38      -9.045   5.954  14.000  0.00  0.00           O  
ATOM    525 N   LASN    39     -11.251   6.450  14.079  0.00  0.00           N  
ATOM    526 H   LASN    39     -12.154   6.144  14.428  0.00  0.00           H  
ATOM    527 CA  LASN    39     -11.234   7.670  13.262  0.00  0.00           C  
ATOM    528 HA  LASN    39     -12.268   7.984  13.108  0.00  0.00           H  
ATOM    529 CB  LASN    39     -10.536   8.764  14.097  0.00  0.00           C  
ATOM    530 HB2 LASN    39     -10.876   8.671  15.124  0.00  0.00           H  
ATOM    531 HB3 LASN    39      -9.465   8.589  14.081  0.00  0.00           H  
ATOM    532 CG  LASN    39     -10.795  10.206  13.695  0.00  0.00           C  
ATOM    533 OD1 LASN    39     -11.253  11.012  14.490  0.00  0.00           O  
ATOM    534 ND2 LASN    39     -10.446  10.589  12.492  0.00  0.00           N  
ATOM    535 HD21LASN    39     -10.633  11.558  12.255  0.00  0.00           H  
ATOM    536 HD22LASN    39     -10.103   9.909  11.834  0.00  0.00           H  
ATOM    537 C   LASN    39     -10.666   7.380  11.856  0.00  0.00           C  
ATOM    538 O   LASN    39      -9.711   8.020  11.399  0.00  0.00           O  
ATOM    539 N   LALA    40     -11.197   6.338  11.201  0.00  0.00           N  
ATOM    540 H   LALA    40     -12.019   5.887  11.600  0.00  0.00           H  
ATOM    541 CA  LALA    40     -10.698   5.818   9.927  0.00  0.00           C  
ATOM    542 HA  LALA    40      -9.702   6.222   9.735  0.00  0.00           H  
ATOM    543 CB  LALA    40     -10.559   4.294  10.028  0.00  0.00           C  
ATOM    544 HB1 LALA    40      -9.779   4.046  10.743  0.00  0.00           H  
ATOM    545 HB2 LALA    40     -11.503   3.847  10.345  0.00  0.00           H  
ATOM    546 HB3 LALA    40     -10.279   3.885   9.057  0.00  0.00           H  
ATOM    547 C   LALA    40     -11.574   6.216   8.732  0.00  0.00           C  
ATOM    548 O   LALA    40     -11.043   6.718   7.740  0.00  0.00           O  
ATOM    549 N   LVAL    41     -12.894   6.002   8.796  0.00  0.00           N  
ATOM    550 H   LVAL    41     -13.279   5.633   9.667  0.00  0.00           H  
ATOM    551 CA  LVAL    41     -13.819   6.300   7.680  0.00  0.00           C  
ATOM    552 HA  LVAL    41     -13.266   6.223   6.744  0.00  0.00           H  
ATOM    553 CB  LVAL    41     -14.973   5.276   7.591  0.00  0.00           C  
ATOM    554 HB  LVAL    41     -15.617   5.364   8.467  0.00  0.00           H  
ATOM    555 CG1 LVAL    41     -15.811   5.511   6.322  0.00  0.00           C  
ATOM    556 HG11LVAL    41     -15.168   5.514   5.442  0.00  0.00           H  
ATOM    557 HG12LVAL    41     -16.560   4.727   6.218  0.00  0.00           H  
ATOM    558 HG13LVAL    41     -16.331   6.467   6.381  0.00  0.00           H  
ATOM    559 CG2 LVAL    41     -14.441   3.836   7.527  0.00  0.00           C  
ATOM    560 HG21LVAL    41     -13.915   3.594   8.450  0.00  0.00           H  
ATOM    561 HG22LVAL    41     -15.272   3.139   7.420  0.00  0.00           H  
ATOM    562 HG23LVAL    41     -13.762   3.722   6.682  0.00  0.00           H  
ATOM    563 C   LVAL    41     -14.302   7.749   7.785  0.00  0.00           C  
ATOM    564 O   LVAL    41     -15.417   8.022   8.220  0.00  0.00           O  
ATOM    565 N   LVAL    42     -13.422   8.705   7.495  0.00  0.00           N  
ATOM    566 H   LVAL    42     -12.506   8.413   7.186  0.00  0.00           H  
ATOM    567 CA  LVAL    42     -13.629  10.134   7.819  0.00  0.00           C  
ATOM    568 HA  LVAL    42     -14.136  10.191   8.783  0.00  0.00           H  
ATOM    569 CB  LVAL    42     -12.287  10.859   7.998  0.00  0.00           C  
ATOM    570 HB  LVAL    42     -12.497  11.914   8.166  0.00  0.00           H  
ATOM    571 CG1 LVAL    42     -11.570  10.322   9.243  0.00  0.00           C  
ATOM    572 HG11LVAL    42     -12.186  10.515  10.124  0.00  0.00           H  
ATOM    573 HG12LVAL    42     -11.410   9.249   9.171  0.00  0.00           H  
ATOM    574 HG13LVAL    42     -10.614  10.826   9.376  0.00  0.00           H  
ATOM    575 CG2 LVAL    42     -11.383  10.749   6.762  0.00  0.00           C  
ATOM    576 HG21LVAL    42     -11.114   9.713   6.570  0.00  0.00           H  
ATOM    577 HG22LVAL    42     -11.891  11.158   5.890  0.00  0.00           H  
ATOM    578 HG23LVAL    42     -10.477  11.330   6.927  0.00  0.00           H  
ATOM    579 C   LVAL    42     -14.532  10.903   6.847  0.00  0.00           C  
ATOM    580 O   LVAL    42     -14.958  12.013   7.165  0.00  0.00           O  
ATOM    581 N   LVAL    43     -14.875  10.335   5.688  0.00  0.00           N  
ATOM    582 H   LVAL    43     -14.497   9.416   5.483  0.00  0.00           H  
ATOM    583 CA  LVAL    43     -15.845  10.906   4.733  0.00  0.00           C  
ATOM    584 HA  LVAL    43     -16.389  11.721   5.208  0.00  0.00           H  
ATOM    585 CB  LVAL    43     -15.136  11.486   3.493  0.00  0.00           C  
ATOM    586 HB  LVAL    43     -14.509  10.707   3.073  0.00  0.00           H  
ATOM    587 CG1 LVAL    43     -16.105  11.942   2.394  0.00  0.00           C  
ATOM    588 HG11LVAL    43     -16.710  11.108   2.040  0.00  0.00           H  
ATOM    589 HG12LVAL    43     -16.761  12.729   2.771  0.00  0.00           H  
ATOM    590 HG13LVAL    43     -15.537  12.319   1.547  0.00  0.00           H  
ATOM    591 CG2 LVAL    43     -14.248  12.687   3.847  0.00  0.00           C  
ATOM    592 HG21LVAL    43     -13.751  13.066   2.954  0.00  0.00           H  
ATOM    593 HG22LVAL    43     -14.849  13.483   4.287  0.00  0.00           H  
ATOM    594 HG23LVAL    43     -13.479  12.392   4.560  0.00  0.00           H  
ATOM    595 C   LVAL    43     -16.872   9.843   4.351  0.00  0.00           C  
ATOM    596 O   LVAL    43     -16.507   8.691   4.122  0.00  0.00           O  
ATOM    597 N   LARG    44     -18.149  10.227   4.259  0.00  0.00           N  
ATOM    598 H   LARG    44     -18.353  11.213   4.400  0.00  0.00           H  
ATOM    599 CA  LARG    44     -19.288   9.336   3.962  0.00  0.00           C  
ATOM    600 HA  LARG    44     -18.933   8.308   3.871  0.00  0.00           H  
ATOM    601 CB  LARG    44     -20.292   9.390   5.130  0.00  0.00           C  
ATOM    602 HB2 LARG    44     -20.656  10.414   5.231  0.00  0.00           H  
ATOM    603 HB3 LARG    44     -21.144   8.749   4.895  0.00  0.00           H  
ATOM    604 CG  LARG    44     -19.689   8.931   6.474  0.00  0.00           C  
ATOM    605 HG2 LARG    44     -19.413   7.878   6.407  0.00  0.00           H  
ATOM    606 HG3 LARG    44     -18.795   9.513   6.706  0.00  0.00           H  
ATOM    607 CD  LARG    44     -20.698   9.130   7.611  0.00  0.00           C  
ATOM    608 HD2 LARG    44     -20.946  10.190   7.674  0.00  0.00           H  
ATOM    609 HD3 LARG    44     -21.606   8.575   7.375  0.00  0.00           H  
ATOM    610 NE  LARG    44     -20.161   8.694   8.912  0.00  0.00           N  
ATOM    611 HE  LARG    44     -19.150   8.607   9.016  0.00  0.00           H  
ATOM    612 CZ  LARG    44     -20.832   8.380  10.003  0.00  0.00           C  
ATOM    613 NH1 LARG    44     -22.130   8.406  10.052  0.00  0.00           N  
ATOM    614 HH11LARG    44     -22.655   8.553   9.208  0.00  0.00           H  
ATOM    615 HH12LARG    44     -22.573   8.107  10.905  0.00  0.00           H  
ATOM    616 NH2 LARG    44     -20.221   8.036  11.091  0.00  0.00           N  
ATOM    617 HH21LARG    44     -19.202   8.066  11.135  0.00  0.00           H  
ATOM    618 HH22LARG    44     -20.731   7.666  11.884  0.00  0.00           H  
ATOM    619 C   LARG    44     -19.950   9.694   2.624  0.00  0.00           C  
ATOM    620 O   LARG    44     -19.873  10.844   2.197  0.00  0.00           O  
ATOM    621 N   LASP    45     -20.588   8.699   2.003  0.00  0.00           N  
ATOM    622 H   LASP    45     -20.485   7.774   2.403  0.00  0.00           H  
ATOM    623 CA  LASP    45     -21.267   8.756   0.690  0.00  0.00           C  
ATOM    624 HA  LASP    45     -21.499   9.800   0.463  0.00  0.00           H  
ATOM    625 CB  LASP    45     -20.303   8.194  -0.385  0.00  0.00           C  
ATOM    626 HB2 LASP    45     -19.283   8.450  -0.101  0.00  0.00           H  
ATOM    627 HB3 LASP    45     -20.366   7.105  -0.398  0.00  0.00           H  
ATOM    628 CG  LASP    45     -20.532   8.740  -1.801  0.00  0.00           C  
ATOM    629 OD1 LASP    45     -21.076   9.849  -1.953  0.00  0.00           O  
ATOM    630 OD2 LASP    45     -20.080   8.119  -2.791  0.00  0.00           O  
ATOM    631 C   LASP    45     -22.607   7.972   0.712  0.00  0.00           C  
ATOM    632 O   LASP    45     -23.032   7.380  -0.282  0.00  0.00           O  
ATOM    633 N   LPHE    46     -23.228   7.836   1.892  0.00  0.00           N  
ATOM    634 H   LPHE    46     -22.901   8.415   2.652  0.00  0.00           H  
ATOM    635 CA  LPHE    46     -24.229   6.792   2.179  0.00  0.00           C  
ATOM    636 HA  LPHE    46     -23.808   5.826   1.905  0.00  0.00           H  
ATOM    637 CB  LPHE    46     -24.550   6.774   3.683  0.00  0.00           C  
ATOM    638 HB2 LPHE    46     -24.942   7.755   3.958  0.00  0.00           H  
ATOM    639 HB3 LPHE    46     -25.351   6.052   3.842  0.00  0.00           H  
ATOM    640 CG  LPHE    46     -23.438   6.418   4.662  0.00  0.00           C  
ATOM    641 CD1 LPHE    46     -22.198   5.889   4.248  0.00  0.00           C  
ATOM    642 HD1 LPHE    46     -21.991   5.727   3.202  0.00  0.00           H  
ATOM    643 CE1 LPHE    46     -21.211   5.560   5.196  0.00  0.00           C  
ATOM    644 HE1 LPHE    46     -20.258   5.169   4.868  0.00  0.00           H  
ATOM    645 CZ  LPHE    46     -21.468   5.727   6.567  0.00  0.00           C  
ATOM    646 HZ  LPHE    46     -20.721   5.463   7.303  0.00  0.00           H  
ATOM    647 CE2 LPHE    46     -22.709   6.230   6.985  0.00  0.00           C  
ATOM    648 HE2 LPHE    46     -22.913   6.343   8.039  0.00  0.00           H  
ATOM    649 CD2 LPHE    46     -23.686   6.580   6.037  0.00  0.00           C  
ATOM    650 HD2 LPHE    46     -24.637   6.965   6.371  0.00  0.00           H  
ATOM    651 C   LPHE    46     -25.539   6.934   1.388  0.00  0.00           C  
ATOM    652 O   LPHE    46     -26.179   5.933   1.063  0.00  0.00           O  
ATOM    653 N   LASP    47     -25.944   8.158   1.068  0.00  0.00           N  
ATOM    654 H   LASP    47     -25.308   8.935   1.251  0.00  0.00           H  
ATOM    655 CA  LASP    47     -27.098   8.483   0.225  0.00  0.00           C  
ATOM    656 HA  LASP    47     -27.971   7.954   0.605  0.00  0.00           H  
ATOM    657 CB  LASP    47     -27.382   9.997   0.296  0.00  0.00           C  
ATOM    658 HB2 LASP    47     -28.236  10.227  -0.339  0.00  0.00           H  
ATOM    659 HB3 LASP    47     -27.666  10.243   1.321  0.00  0.00           H  
ATOM    660 CG  LASP    47     -26.207  10.901  -0.105  0.00  0.00           C  
ATOM    661 OD1 LASP    47     -26.485  11.932  -0.755  0.00  0.00           O  
ATOM    662 OD2 LASP    47     -25.060  10.570   0.273  0.00  0.00           O  
ATOM    663 C   LASP    47     -26.905   8.044  -1.238  0.00  0.00           C  
ATOM    664 O   LASP    47     -27.892   7.762  -1.925  0.00  0.00           O  
ATOM    665 N   LARG    48     -25.659   7.924  -1.711  0.00  0.00           N  
ATOM    666 H   LARG    48     -24.893   8.231  -1.113  0.00  0.00           H  
ATOM    667 CA  LARG    48     -25.335   7.330  -3.017  0.00  0.00           C  
ATOM    668 HA  LARG    48     -26.198   7.420  -3.677  0.00  0.00           H  
ATOM    669 CB  LARG    48     -24.182   8.096  -3.665  0.00  0.00           C  
ATOM    670 HB2 LARG    48     -23.312   8.095  -3.006  0.00  0.00           H  
ATOM    671 HB3 LARG    48     -23.915   7.598  -4.599  0.00  0.00           H  
ATOM    672 CG  LARG    48     -24.612   9.540  -3.965  0.00  0.00           C  
ATOM    673 HG2 LARG    48     -25.604   9.541  -4.415  0.00  0.00           H  
ATOM    674 HG3 LARG    48     -24.646  10.122  -3.041  0.00  0.00           H  
ATOM    675 CD  LARG    48     -23.654  10.198  -4.949  0.00  0.00           C  
ATOM    676 HD2 LARG    48     -23.612   9.601  -5.860  0.00  0.00           H  
ATOM    677 HD3 LARG    48     -24.039  11.189  -5.186  0.00  0.00           H  
ATOM    678 NE  LARG    48     -22.313  10.329  -4.376  0.00  0.00           N  
ATOM    679 HE  LARG    48     -22.191  10.114  -3.383  0.00  0.00           H  
ATOM    680 CZ  LARG    48     -21.268  10.890  -4.928  0.00  0.00           C  
ATOM    681 NH1 LARG    48     -21.259  11.318  -6.153  0.00  0.00           N  
ATOM    682 HH11LARG    48     -22.098  11.237  -6.705  0.00  0.00           H  
ATOM    683 HH12LARG    48     -20.442  11.830  -6.459  0.00  0.00           H  
ATOM    684 NH2 LARG    48     -20.184  11.027  -4.245  0.00  0.00           N  
ATOM    685 HH21LARG    48     -20.232  10.680  -3.280  0.00  0.00           H  
ATOM    686 HH22LARG    48     -19.378  11.474  -4.648  0.00  0.00           H  
ATOM    687 C   LARG    48     -25.038   5.839  -2.929  0.00  0.00           C  
ATOM    688 O   LARG    48     -25.561   5.086  -3.751  0.00  0.00           O  
ATOM    689 N   LALA    49     -24.330   5.387  -1.893  0.00  0.00           N  
ATOM    690 H   LALA    49     -23.875   6.079  -1.305  0.00  0.00           H  
ATOM    691 CA  LALA    49     -24.031   3.972  -1.658  0.00  0.00           C  
ATOM    692 HA  LALA    49     -23.416   3.606  -2.484  0.00  0.00           H  
ATOM    693 CB  LALA    49     -23.224   3.857  -0.359  0.00  0.00           C  
ATOM    694 HB1 LALA    49     -22.827   2.846  -0.267  0.00  0.00           H  
ATOM    695 HB2 LALA    49     -22.398   4.567  -0.372  0.00  0.00           H  
ATOM    696 HB3 LALA    49     -23.860   4.070   0.499  0.00  0.00           H  
ATOM    697 C   LALA    49     -25.310   3.116  -1.586  0.00  0.00           C  
ATOM    698 O   LALA    49     -25.413   2.070  -2.229  0.00  0.00           O  
ATOM    699 N   LARG    50     -26.337   3.603  -0.874  0.00  0.00           N  
ATOM    700 H   LARG    50     -26.178   4.461  -0.349  0.00  0.00           H  
ATOM    701 CA  LARG    50     -27.664   2.968  -0.798  0.00  0.00           C  
ATOM    702 HA  LARG    50     -27.555   1.937  -0.457  0.00  0.00           H  
ATOM    703 CB  LARG    50     -28.530   3.749   0.193  0.00  0.00           C  
ATOM    704 HB2 LARG    50     -28.430   4.820   0.002  0.00  0.00           H  
ATOM    705 HB3 LARG    50     -29.574   3.485   0.039  0.00  0.00           H  
ATOM    706 CG  LARG    50     -28.176   3.438   1.648  0.00  0.00           C  
ATOM    707 HG2 LARG    50     -28.285   2.370   1.842  0.00  0.00           H  
ATOM    708 HG3 LARG    50     -27.148   3.733   1.859  0.00  0.00           H  
ATOM    709 CD  LARG    50     -29.142   4.221   2.534  0.00  0.00           C  
ATOM    710 HD2 LARG    50     -29.166   5.258   2.196  0.00  0.00           H  
ATOM    711 HD3 LARG    50     -30.143   3.800   2.425  0.00  0.00           H  
ATOM    712 NE  LARG    50     -28.738   4.147   3.941  0.00  0.00           N  
ATOM    713 HE  LARG    50     -28.692   3.232   4.377  0.00  0.00           H  
ATOM    714 CZ  LARG    50     -28.329   5.134   4.705  0.00  0.00           C  
ATOM    715 NH1 LARG    50     -28.282   6.375   4.319  0.00  0.00           N  
ATOM    716 HH11LARG    50     -28.572   6.654   3.394  0.00  0.00           H  
ATOM    717 HH12LARG    50     -27.895   7.049   4.969  0.00  0.00           H  
ATOM    718 NH2 LARG    50     -27.964   4.868   5.918  0.00  0.00           N  
ATOM    719 HH21LARG    50     -28.008   3.905   6.233  0.00  0.00           H  
ATOM    720 HH22LARG    50     -27.679   5.607   6.541  0.00  0.00           H  
ATOM    721 C   LARG    50     -28.393   2.912  -2.135  0.00  0.00           C  
ATOM    722 O   LARG    50     -29.154   1.979  -2.378  0.00  0.00           O  
ATOM    723 N   LASP    51     -28.228   3.912  -2.991  0.00  0.00           N  
ATOM    724 H   LASP    51     -27.579   4.649  -2.750  0.00  0.00           H  
ATOM    725 CA  LASP    51     -28.893   3.967  -4.295  0.00  0.00           C  
ATOM    726 HA  LASP    51     -29.875   3.503  -4.212  0.00  0.00           H  
ATOM    727 CB  LASP    51     -29.126   5.429  -4.685  0.00  0.00           C  
ATOM    728 HB2 LASP    51     -28.198   5.990  -4.571  0.00  0.00           H  
ATOM    729 HB3 LASP    51     -29.402   5.453  -5.735  0.00  0.00           H  
ATOM    730 CG  LASP    51     -30.248   6.125  -3.901  0.00  0.00           C  
ATOM    731 OD1 LASP    51     -30.863   5.514  -2.984  0.00  0.00           O  
ATOM    732 OD2 LASP    51     -30.567   7.266  -4.305  0.00  0.00           O  
ATOM    733 C   LASP    51     -28.147   3.168  -5.378  0.00  0.00           C  
ATOM    734 O   LASP    51     -28.789   2.579  -6.255  0.00  0.00           O  
ATOM    735 N   LALA    52     -26.822   3.044  -5.262  0.00  0.00           N  
ATOM    736 H   LALA    52     -26.347   3.608  -4.563  0.00  0.00           H  
ATOM    737 CA  LALA    52     -26.022   2.054  -5.981  0.00  0.00           C  
ATOM    738 HA  LALA    52     -26.221   2.142  -7.050  0.00  0.00           H  
ATOM    739 CB  LALA    52     -24.540   2.359  -5.736  0.00  0.00           C  
ATOM    740 HB1 LALA    52     -24.309   2.298  -4.673  0.00  0.00           H  
ATOM    741 HB2 LALA    52     -23.922   1.637  -6.271  0.00  0.00           H  
ATOM    742 HB3 LALA    52     -24.300   3.362  -6.091  0.00  0.00           H  
ATOM    743 C   LALA    52     -26.392   0.623  -5.548  0.00  0.00           C  
ATOM    744 O   LALA    52     -26.609  -0.238  -6.397  0.00  0.00           O  
ATOM    745 N   LALA    53     -26.580   0.371  -4.247  0.00  0.00           N  
ATOM    746 H   LALA    53     -26.305   1.081  -3.573  0.00  0.00           H  
ATOM    747 CA  LALA    53     -27.050  -0.920  -3.739  0.00  0.00           C  
ATOM    748 HA  LALA    53     -26.349  -1.688  -4.068  0.00  0.00           H  
ATOM    749 CB  LALA    53     -27.018  -0.883  -2.208  0.00  0.00           C  
ATOM    750 HB1 LALA    53     -26.006  -0.668  -1.864  0.00  0.00           H  
ATOM    751 HB2 LALA    53     -27.695  -0.119  -1.829  0.00  0.00           H  
ATOM    752 HB3 LALA    53     -27.323  -1.852  -1.819  0.00  0.00           H  
ATOM    753 C   LALA    53     -28.442  -1.308  -4.286  0.00  0.00           C  
ATOM    754 O   LALA    53     -28.650  -2.466  -4.653  0.00  0.00           O  
ATOM    755 N   LLYS    54     -29.372  -0.348  -4.439  0.00  0.00           N  
ATOM    756 H   LLYS    54     -29.164   0.568  -4.057  0.00  0.00           H  
ATOM    757 CA  LLYS    54     -30.661  -0.564  -5.134  0.00  0.00           C  
ATOM    758 HA  LLYS    54     -31.195  -1.381  -4.648  0.00  0.00           H  
ATOM    759 CB  LLYS    54     -31.532   0.706  -5.080  0.00  0.00           C  
ATOM    760 HB2 LLYS    54     -30.944   1.553  -5.428  0.00  0.00           H  
ATOM    761 HB3 LLYS    54     -32.374   0.588  -5.764  0.00  0.00           H  
ATOM    762 CG  LLYS    54     -32.093   1.019  -3.685  0.00  0.00           C  
ATOM    763 HG2 LLYS    54     -32.827   0.261  -3.408  0.00  0.00           H  
ATOM    764 HG3 LLYS    54     -31.290   0.986  -2.957  0.00  0.00           H  
ATOM    765 CD  LLYS    54     -32.761   2.404  -3.660  0.00  0.00           C  
ATOM    766 HD2 LLYS    54     -32.135   3.134  -4.174  0.00  0.00           H  
ATOM    767 HD3 LLYS    54     -33.712   2.346  -4.189  0.00  0.00           H  
ATOM    768 CE  LLYS    54     -33.019   2.899  -2.235  0.00  0.00           C  
ATOM    769 HE2 LLYS    54     -33.688   3.764  -2.285  0.00  0.00           H  
ATOM    770 HE3 LLYS    54     -33.518   2.114  -1.661  0.00  0.00           H  
ATOM    771 NZ  LLYS    54     -31.761   3.307  -1.571  0.00  0.00           N  
ATOM    772 HZ1 LLYS    54     -31.331   4.079  -2.088  0.00  0.00           H  
ATOM    773 HZ2 LLYS    54     -31.952   3.629  -0.627  0.00  0.00           H  
ATOM    774 HZ3 LLYS    54     -31.098   2.539  -1.508  0.00  0.00           H  
ATOM    775 C   LLYS    54     -30.470  -0.991  -6.595  0.00  0.00           C  
ATOM    776 O   LLYS    54     -31.150  -1.914  -7.049  0.00  0.00           O  
ATOM    777 N   LALA    55     -29.557  -0.338  -7.319  0.00  0.00           N  
ATOM    778 H   LALA    55     -29.036   0.406  -6.872  0.00  0.00           H  
ATOM    779 CA  LALA    55     -29.242  -0.647  -8.716  0.00  0.00           C  
ATOM    780 HA  LALA    55     -30.173  -0.701  -9.281  0.00  0.00           H  
ATOM    781 CB  LALA    55     -28.404   0.504  -9.286  0.00  0.00           C  
ATOM    782 HB1 LALA    55     -27.456   0.587  -8.753  0.00  0.00           H  
ATOM    783 HB2 LALA    55     -28.193   0.316 -10.339  0.00  0.00           H  
ATOM    784 HB3 LALA    55     -28.948   1.445  -9.198  0.00  0.00           H  
ATOM    785 C   LALA    55     -28.522  -2.000  -8.889  0.00  0.00           C  
ATOM    786 O   LALA    55     -28.785  -2.710  -9.866  0.00  0.00           O  
ATOM    787 N   LALA    56     -27.658  -2.373  -7.939  0.00  0.00           N  
ATOM    788 H   LALA    56     -27.409  -1.690  -7.232  0.00  0.00           H  
ATOM    789 CA  LALA    56     -26.985  -3.670  -7.886  0.00  0.00           C  
ATOM    790 HA  LALA    56     -26.523  -3.871  -8.852  0.00  0.00           H  
ATOM    791 CB  LALA    56     -25.874  -3.606  -6.830  0.00  0.00           C  
ATOM    792 HB1 LALA    56     -25.160  -2.824  -7.093  0.00  0.00           H  
ATOM    793 HB2 LALA    56     -26.299  -3.387  -5.850  0.00  0.00           H  
ATOM    794 HB3 LALA    56     -25.353  -4.563  -6.789  0.00  0.00           H  
ATOM    795 C   LALA    56     -27.977  -4.808  -7.607  0.00  0.00           C  
ATOM    796 O   LALA    56     -27.963  -5.817  -8.309  0.00  0.00           O  
ATOM    797 N   LASP    57     -28.899  -4.623  -6.656  0.00  0.00           N  
ATOM    798 H   LASP    57     -28.837  -3.793  -6.073  0.00  0.00           H  
ATOM    799 CA  LASP    57     -29.961  -5.593  -6.370  0.00  0.00           C  
ATOM    800 HA  LASP    57     -29.492  -6.544  -6.111  0.00  0.00           H  
ATOM    801 CB  LASP    57     -30.776  -5.104  -5.160  0.00  0.00           C  
ATOM    802 HB2 LASP    57     -30.092  -4.840  -4.352  0.00  0.00           H  
ATOM    803 HB3 LASP    57     -31.344  -4.212  -5.431  0.00  0.00           H  
ATOM    804 CG  LASP    57     -31.718  -6.191  -4.649  0.00  0.00           C  
ATOM    805 OD1 LASP    57     -32.955  -6.044  -4.784  0.00  0.00           O  
ATOM    806 OD2 LASP    57     -31.202  -7.219  -4.152  0.00  0.00           O  
ATOM    807 C   LASP    57     -30.868  -5.832  -7.595  0.00  0.00           C  
ATOM    808 O   LASP    57     -31.192  -6.977  -7.926  0.00  0.00           O  
ATOM    809 N   LALA    58     -31.218  -4.760  -8.316  0.00  0.00           N  
ATOM    810 H   LALA    58     -30.937  -3.847  -7.980  0.00  0.00           H  
ATOM    811 CA  LALA    58     -31.986  -4.828  -9.559  0.00  0.00           C  
ATOM    812 HA  LALA    58     -32.879  -5.431  -9.380  0.00  0.00           H  
ATOM    813 CB  LALA    58     -32.433  -3.406  -9.917  0.00  0.00           C  
ATOM    814 HB1 LALA    58     -31.564  -2.771 -10.093  0.00  0.00           H  
ATOM    815 HB2 LALA    58     -33.043  -3.431 -10.820  0.00  0.00           H  
ATOM    816 HB3 LALA    58     -33.028  -2.989  -9.104  0.00  0.00           H  
ATOM    817 C   LALA    58     -31.211  -5.482 -10.724  0.00  0.00           C  
ATOM    818 O   LALA    58     -31.823  -6.150 -11.562  0.00  0.00           O  
ATOM    819 N   LGLU    59     -29.882  -5.324 -10.784  0.00  0.00           N  
ATOM    820 H   LGLU    59     -29.439  -4.736 -10.087  0.00  0.00           H  
ATOM    821 CA  LGLU    59     -29.019  -5.985 -11.777  0.00  0.00           C  
ATOM    822 HA  LGLU    59     -29.490  -5.893 -12.757  0.00  0.00           H  
ATOM    823 CB  LGLU    59     -27.652  -5.283 -11.845  0.00  0.00           C  
ATOM    824 HB2 LGLU    59     -27.824  -4.237 -12.090  0.00  0.00           H  
ATOM    825 HB3 LGLU    59     -27.150  -5.336 -10.879  0.00  0.00           H  
ATOM    826 CG  LGLU    59     -26.748  -5.895 -12.926  0.00  0.00           C  
ATOM    827 HG2 LGLU    59     -26.300  -6.817 -12.553  0.00  0.00           H  
ATOM    828 HG3 LGLU    59     -27.375  -6.146 -13.784  0.00  0.00           H  
ATOM    829 CD  LGLU    59     -25.650  -4.943 -13.413  0.00  0.00           C  
ATOM    830 OE1 LGLU    59     -25.381  -4.954 -14.640  0.00  0.00           O  
ATOM    831 OE2 LGLU    59     -25.104  -4.142 -12.615  0.00  0.00           O  
ATOM    832 C   LGLU    59     -28.861  -7.487 -11.499  0.00  0.00           C  
ATOM    833 O   LGLU    59     -29.025  -8.299 -12.413  0.00  0.00           O  
ATOM    834 N   LILE    60     -28.639  -7.867 -10.234  0.00  0.00           N  
ATOM    835 H   LILE    60     -28.492  -7.145  -9.532  0.00  0.00           H  
ATOM    836 CA  LILE    60     -28.657  -9.270  -9.802  0.00  0.00           C  
ATOM    837 HA  LILE    60     -27.875  -9.806 -10.336  0.00  0.00           H  
ATOM    838 CB  LILE    60     -28.405  -9.393  -8.279  0.00  0.00           C  
ATOM    839 HB  LILE    60     -29.044  -8.667  -7.774  0.00  0.00           H  
ATOM    840 CG2 LILE    60     -28.788 -10.787  -7.740  0.00  0.00           C  
ATOM    841 HG21LILE    60     -28.452 -10.881  -6.710  0.00  0.00           H  
ATOM    842 HG22LILE    60     -29.870 -10.918  -7.749  0.00  0.00           H  
ATOM    843 HG23LILE    60     -28.322 -11.571  -8.336  0.00  0.00           H  
ATOM    844 CG1 LILE    60     -26.950  -9.054  -7.890  0.00  0.00           C  
ATOM    845 HG12LILE    60     -26.667  -8.108  -8.349  0.00  0.00           H  
ATOM    846 HG13LILE    60     -26.907  -8.911  -6.810  0.00  0.00           H  
ATOM    847 CD1 LILE    60     -25.907 -10.113  -8.271  0.00  0.00           C  
ATOM    848 HD11LILE    60     -26.077 -11.032  -7.713  0.00  0.00           H  
ATOM    849 HD12LILE    60     -25.952 -10.320  -9.338  0.00  0.00           H  
ATOM    850 HD13LILE    60     -24.915  -9.740  -8.023  0.00  0.00           H  
ATOM    851 C   LILE    60     -29.990  -9.904 -10.201  0.00  0.00           C  
ATOM    852 O   LILE    60     -29.998 -10.909 -10.909  0.00  0.00           O  
ATOM    853 N   LALA    61     -31.115  -9.295  -9.816  0.00  0.00           N  
ATOM    854 H   LALA    61     -31.044  -8.442  -9.272  0.00  0.00           H  
ATOM    855 CA  LALA    61     -32.443  -9.844 -10.075  0.00  0.00           C  
ATOM    856 HA  LALA    61     -32.471 -10.865  -9.689  0.00  0.00           H  
ATOM    857 CB  LALA    61     -33.459  -9.017  -9.289  0.00  0.00           C  
ATOM    858 HB1 LALA    61     -33.485  -7.992  -9.663  0.00  0.00           H  
ATOM    859 HB2 LALA    61     -34.446  -9.466  -9.391  0.00  0.00           H  
ATOM    860 HB3 LALA    61     -33.190  -9.016  -8.235  0.00  0.00           H  
ATOM    861 C   LALA    61     -32.787  -9.921 -11.575  0.00  0.00           C  
ATOM    862 O   LALA    61     -33.470 -10.858 -11.999  0.00  0.00           O  
ATOM    863 N   LALA    62     -32.238  -9.030 -12.413  0.00  0.00           N  
ATOM    864 H   LALA    62     -31.697  -8.270 -12.017  0.00  0.00           H  
ATOM    865 CA  LALA    62     -32.327  -9.115 -13.877  0.00  0.00           C  
ATOM    866 HA  LALA    62     -33.383  -9.180 -14.143  0.00  0.00           H  
ATOM    867 CB  LALA    62     -31.769  -7.822 -14.488  0.00  0.00           C  
ATOM    868 HB1 LALA    62     -31.901  -7.843 -15.571  0.00  0.00           H  
ATOM    869 HB2 LALA    62     -32.302  -6.961 -14.086  0.00  0.00           H  
ATOM    870 HB3 LALA    62     -30.707  -7.728 -14.266  0.00  0.00           H  
ATOM    871 C   LALA    62     -31.636 -10.365 -14.476  0.00  0.00           C  
ATOM    872 O   LALA    62     -31.742 -10.597 -15.684  0.00  0.00           O  
ATOM    873 N   LALA    63     -30.992 -11.179 -13.628  0.00  0.00           N  
ATOM    874 H   LALA    63     -30.976 -10.890 -12.657  0.00  0.00           H  
ATOM    875 CA  LALA    63     -30.204 -12.376 -13.917  0.00  0.00           C  
ATOM    876 HA  LALA    63     -30.026 -12.831 -12.941  0.00  0.00           H  
ATOM    877 CB  LALA    63     -31.051 -13.398 -14.697  0.00  0.00           C  
ATOM    878 HB1 LALA    63     -32.055 -13.451 -14.276  0.00  0.00           H  
ATOM    879 HB2 LALA    63     -31.124 -13.108 -15.745  0.00  0.00           H  
ATOM    880 HB3 LALA    63     -30.603 -14.386 -14.632  0.00  0.00           H  
ATOM    881 C   LALA    63     -28.790 -12.095 -14.470  0.00  0.00           C  
ATOM    882 O   LALA    63     -28.196 -12.970 -15.104  0.00  0.00           O  
ATOM    883 N   LVAL    64     -28.241 -10.900 -14.212  0.00  0.00           N  
ATOM    884 H   LVAL    64     -28.766 -10.257 -13.628  0.00  0.00           H  
ATOM    885 CA  LVAL    64     -26.885 -10.461 -14.606  0.00  0.00           C  
ATOM    886 HA  LVAL    64     -26.527 -11.096 -15.417  0.00  0.00           H  
ATOM    887 CB  LVAL    64     -26.950  -9.010 -15.136  0.00  0.00           C  
ATOM    888 HB  LVAL    64     -27.374  -8.377 -14.363  0.00  0.00           H  
ATOM    889 CG1 LVAL    64     -25.588  -8.420 -15.525  0.00  0.00           C  
ATOM    890 HG11LVAL    64     -24.964  -8.289 -14.641  0.00  0.00           H  
ATOM    891 HG12LVAL    64     -25.086  -9.065 -16.244  0.00  0.00           H  
ATOM    892 HG13LVAL    64     -25.729  -7.430 -15.960  0.00  0.00           H  
ATOM    893 CG2 LVAL    64     -27.854  -8.920 -16.375  0.00  0.00           C  
ATOM    894 HG21LVAL    64     -28.873  -9.217 -16.123  0.00  0.00           H  
ATOM    895 HG22LVAL    64     -27.887  -7.892 -16.736  0.00  0.00           H  
ATOM    896 HG23LVAL    64     -27.478  -9.572 -17.163  0.00  0.00           H  
ATOM    897 C   LVAL    64     -25.898 -10.612 -13.434  0.00  0.00           C  
ATOM    898 O   LVAL    64     -26.309 -10.621 -12.272  0.00  0.00           O  
ATOM    899 N   LARG    65     -24.593 -10.758 -13.714  0.00  0.00           N  
ATOM    900 H   LARG    65     -24.310 -10.753 -14.687  0.00  0.00           H  
ATOM    901 CA  LARG    65     -23.515 -10.905 -12.712  0.00  0.00           C  
ATOM    902 HA  LARG    65     -23.853 -10.522 -11.749  0.00  0.00           H  
ATOM    903 CB  LARG    65     -23.158 -12.400 -12.548  0.00  0.00           C  
ATOM    904 HB2 LARG    65     -22.789 -12.767 -13.502  0.00  0.00           H  
ATOM    905 HB3 LARG    65     -22.335 -12.499 -11.841  0.00  0.00           H  
ATOM    906 CG  LARG    65     -24.301 -13.332 -12.101  0.00  0.00           C  
ATOM    907 HG2 LARG    65     -25.133 -13.256 -12.801  0.00  0.00           H  
ATOM    908 HG3 LARG    65     -23.934 -14.359 -12.140  0.00  0.00           H  
ATOM    909 CD  LARG    65     -24.802 -13.058 -10.677  0.00  0.00           C  
ATOM    910 HD2 LARG    65     -23.979 -13.222  -9.982  0.00  0.00           H  
ATOM    911 HD3 LARG    65     -25.108 -12.018 -10.584  0.00  0.00           H  
ATOM    912 NE  LARG    65     -25.914 -13.954 -10.309  0.00  0.00           N  
ATOM    913 HE  LARG    65     -25.689 -14.831  -9.850  0.00  0.00           H  
ATOM    914 CZ  LARG    65     -27.209 -13.731 -10.421  0.00  0.00           C  
ATOM    915 NH1 LARG    65     -27.721 -12.643 -10.917  0.00  0.00           N  
ATOM    916 HH11LARG    65     -27.115 -11.908 -11.267  0.00  0.00           H  
ATOM    917 HH12LARG    65     -28.724 -12.490 -10.871  0.00  0.00           H  
ATOM    918 NH2 LARG    65     -28.035 -14.640 -10.018  0.00  0.00           N  
ATOM    919 HH21LARG    65     -27.665 -15.483  -9.595  0.00  0.00           H  
ATOM    920 HH22LARG    65     -29.033 -14.462 -10.055  0.00  0.00           H  
ATOM    921 C   LARG    65     -22.273 -10.090 -13.114  0.00  0.00           C  
ATOM    922 O   LARG    65     -21.965 -10.011 -14.305  0.00  0.00           O  
ATOM    923 N   LLYS    66     -21.523  -9.542 -12.148  0.00  0.00           N  
ATOM    924 H   LLYS    66     -21.800  -9.734 -11.189  0.00  0.00           H  
ATOM    925 CA  LLYS    66     -20.197  -8.903 -12.360  0.00  0.00           C  
ATOM    926 HA  LLYS    66     -19.771  -9.322 -13.272  0.00  0.00           H  
ATOM    927 CB  LLYS    66     -20.274  -7.371 -12.541  0.00  0.00           C  
ATOM    928 HB2 LLYS    66     -20.486  -6.897 -11.585  0.00  0.00           H  
ATOM    929 HB3 LLYS    66     -19.285  -7.026 -12.842  0.00  0.00           H  
ATOM    930 CG  LLYS    66     -21.272  -6.836 -13.574  0.00  0.00           C  
ATOM    931 HG2 LLYS    66     -21.192  -7.399 -14.504  0.00  0.00           H  
ATOM    932 HG3 LLYS    66     -22.285  -6.930 -13.180  0.00  0.00           H  
ATOM    933 CD  LLYS    66     -20.947  -5.359 -13.844  0.00  0.00           C  
ATOM    934 HD2 LLYS    66     -20.831  -4.836 -12.895  0.00  0.00           H  
ATOM    935 HD3 LLYS    66     -20.006  -5.285 -14.390  0.00  0.00           H  
ATOM    936 CE  LLYS    66     -22.062  -4.710 -14.659  0.00  0.00           C  
ATOM    937 HE2 LLYS    66     -22.163  -5.238 -15.607  0.00  0.00           H  
ATOM    938 HE3 LLYS    66     -23.005  -4.817 -14.112  0.00  0.00           H  
ATOM    939 NZ  LLYS    66     -21.808  -3.274 -14.914  0.00  0.00           N  
ATOM    940 HZ1 LLYS    66     -20.987  -3.115 -15.488  0.00  0.00           H  
ATOM    941 HZ2 LLYS    66     -22.617  -2.880 -15.392  0.00  0.00           H  
ATOM    942 HZ3 LLYS    66     -21.710  -2.762 -14.043  0.00  0.00           H  
ATOM    943 C   LLYS    66     -19.231  -9.230 -11.206  0.00  0.00           C  
ATOM    944 O   LLYS    66     -19.702  -9.623 -10.138  0.00  0.00           O  
ATOM    945 N   LPRO    67     -17.899  -9.086 -11.362  0.00  0.00           N  
ATOM    946 CD  LPRO    67     -17.185  -8.684 -12.568  0.00  0.00           C  
ATOM    947 HD2 LPRO    67     -17.008  -7.608 -12.543  0.00  0.00           H  
ATOM    948 HD3 LPRO    67     -17.715  -8.955 -13.481  0.00  0.00           H  
ATOM    949 CG  LPRO    67     -15.852  -9.424 -12.511  0.00  0.00           C  
ATOM    950 HG2 LPRO    67     -15.066  -8.907 -13.061  0.00  0.00           H  
ATOM    951 HG3 LPRO    67     -15.979 -10.444 -12.880  0.00  0.00           H  
ATOM    952 CB  LPRO    67     -15.563  -9.445 -11.017  0.00  0.00           C  
ATOM    953 HB2 LPRO    67     -15.124  -8.492 -10.718  0.00  0.00           H  
ATOM    954 HB3 LPRO    67     -14.911 -10.277 -10.758  0.00  0.00           H  
ATOM    955 CA  LPRO    67     -16.944  -9.615 -10.383  0.00  0.00           C  
ATOM    956 HA  LPRO    67     -17.136 -10.684 -10.276  0.00  0.00           H  
ATOM    957 C   LPRO    67     -16.992  -8.998  -8.976  0.00  0.00           C  
ATOM    958 O   LPRO    67     -16.631  -9.685  -8.030  0.00  0.00           O  
ATOM    959 N   LLEU    68     -17.457  -7.757  -8.800  0.00  0.00           N  
ATOM    960 H   LLEU    68     -17.717  -7.206  -9.612  0.00  0.00           H  
ATOM    961 CA  LLEU    68     -17.664  -7.143  -7.477  0.00  0.00           C  
ATOM    962 HA  LLEU    68     -17.513  -7.897  -6.705  0.00  0.00           H  
ATOM    963 CB  LLEU    68     -16.633  -6.016  -7.236  0.00  0.00           C  
ATOM    964 HB2 LLEU    68     -16.690  -5.315  -8.071  0.00  0.00           H  
ATOM    965 HB3 LLEU    68     -16.909  -5.472  -6.332  0.00  0.00           H  
ATOM    966 CG  LLEU    68     -15.174  -6.473  -7.058  0.00  0.00           C  
ATOM    967 HG  LLEU    68     -14.858  -7.040  -7.933  0.00  0.00           H  
ATOM    968 CD1 LLEU    68     -14.274  -5.243  -6.917  0.00  0.00           C  
ATOM    969 HD11LLEU    68     -14.410  -4.581  -7.771  0.00  0.00           H  
ATOM    970 HD12LLEU    68     -14.522  -4.699  -6.004  0.00  0.00           H  
ATOM    971 HD13LLEU    68     -13.230  -5.552  -6.870  0.00  0.00           H  
ATOM    972 CD2 LLEU    68     -14.972  -7.326  -5.802  0.00  0.00           C  
ATOM    973 HD21LLEU    68     -15.337  -6.794  -4.924  0.00  0.00           H  
ATOM    974 HD22LLEU    68     -15.501  -8.273  -5.898  0.00  0.00           H  
ATOM    975 HD23LLEU    68     -13.912  -7.543  -5.671  0.00  0.00           H  
ATOM    976 C   LLEU    68     -19.115  -6.679  -7.262  0.00  0.00           C  
ATOM    977 O   LLEU    68     -19.362  -5.828  -6.413  0.00  0.00           O  
ATOM    978 N   LLEU    69     -20.080  -7.217  -8.021  0.00  0.00           N  
ATOM    979 H   LLEU    69     -19.831  -7.965  -8.653  0.00  0.00           H  
ATOM    980 CA  LLEU    69     -21.468  -6.743  -8.017  0.00  0.00           C  
ATOM    981 HA  LLEU    69     -21.454  -5.704  -8.332  0.00  0.00           H  
ATOM    982 CB  LLEU    69     -22.287  -7.533  -9.054  0.00  0.00           C  
ATOM    983 HB2 LLEU    69     -21.787  -7.459 -10.012  0.00  0.00           H  
ATOM    984 HB3 LLEU    69     -22.295  -8.584  -8.766  0.00  0.00           H  
ATOM    985 CG  LLEU    69     -23.743  -7.064  -9.235  0.00  0.00           C  
ATOM    986 HG  LLEU    69     -24.308  -7.267  -8.326  0.00  0.00           H  
ATOM    987 CD1 LLEU    69     -23.857  -5.576  -9.571  0.00  0.00           C  
ATOM    988 HD11LLEU    69     -24.893  -5.329  -9.801  0.00  0.00           H  
ATOM    989 HD12LLEU    69     -23.545  -4.966  -8.724  0.00  0.00           H  
ATOM    990 HD13LLEU    69     -23.240  -5.339 -10.437  0.00  0.00           H  
ATOM    991 CD2 LLEU    69     -24.368  -7.836 -10.398  0.00  0.00           C  
ATOM    992 HD21LLEU    69     -24.247  -8.904 -10.233  0.00  0.00           H  
ATOM    993 HD22LLEU    69     -25.433  -7.611 -10.454  0.00  0.00           H  
ATOM    994 HD23LLEU    69     -23.893  -7.558 -11.339  0.00  0.00           H  
ATOM    995 C   LLEU    69     -22.096  -6.790  -6.615  0.00  0.00           C  
ATOM    996 O   LLEU    69     -22.387  -7.872  -6.101  0.00  0.00           O  
ATOM    997 N   LGLY    70     -22.302  -5.606  -6.029  0.00  0.00           N  
ATOM    998 H   LGLY    70     -21.933  -4.787  -6.505  0.00  0.00           H  
ATOM    999 CA  LGLY    70     -22.884  -5.405  -4.700  0.00  0.00           C  
ATOM   1000 HA2 LGLY    70     -23.394  -4.443  -4.690  0.00  0.00           H  
ATOM   1001 HA3 LGLY    70     -23.624  -6.183  -4.516  0.00  0.00           H  
ATOM   1002 C   LGLY    70     -21.894  -5.414  -3.525  0.00  0.00           C  
ATOM   1003 O   LGLY    70     -22.338  -5.281  -2.386  0.00  0.00           O  
ATOM   1004 N   LVAL    71     -20.583  -5.563  -3.757  0.00  0.00           N  
ATOM   1005 H   LVAL    71     -20.267  -5.632  -4.720  0.00  0.00           H  
ATOM   1006 CA  LVAL    71     -19.560  -5.548  -2.691  0.00  0.00           C  
ATOM   1007 HA  LVAL    71     -19.919  -6.167  -1.873  0.00  0.00           H  
ATOM   1008 CB  LVAL    71     -18.225  -6.155  -3.173  0.00  0.00           C  
ATOM   1009 HB  LVAL    71     -17.848  -5.581  -4.020  0.00  0.00           H  
ATOM   1010 CG1 LVAL    71     -17.155  -6.151  -2.069  0.00  0.00           C  
ATOM   1011 HG11LVAL    71     -16.897  -5.128  -1.794  0.00  0.00           H  
ATOM   1012 HG12LVAL    71     -17.517  -6.680  -1.188  0.00  0.00           H  
ATOM   1013 HG13LVAL    71     -16.249  -6.637  -2.430  0.00  0.00           H  
ATOM   1014 CG2 LVAL    71     -18.404  -7.609  -3.618  0.00  0.00           C  
ATOM   1015 HG21LVAL    71     -18.779  -8.208  -2.793  0.00  0.00           H  
ATOM   1016 HG22LVAL    71     -19.103  -7.671  -4.450  0.00  0.00           H  
ATOM   1017 HG23LVAL    71     -17.442  -8.009  -3.939  0.00  0.00           H  
ATOM   1018 C   LVAL    71     -19.322  -4.114  -2.188  0.00  0.00           C  
ATOM   1019 O   LVAL    71     -18.862  -3.289  -2.978  0.00  0.00           O  
ATOM   1020 N   LPRO    72     -19.589  -3.790  -0.908  0.00  0.00           N  
ATOM   1021 CD  LPRO    72     -20.170  -4.650   0.113  0.00  0.00           C  
ATOM   1022 HD2 LPRO    72     -19.576  -5.551   0.243  0.00  0.00           H  
ATOM   1023 HD3 LPRO    72     -21.194  -4.900  -0.161  0.00  0.00           H  
ATOM   1024 CG  LPRO    72     -20.167  -3.845   1.412  0.00  0.00           C  
ATOM   1025 HG2 LPRO    72     -19.257  -4.057   1.976  0.00  0.00           H  
ATOM   1026 HG3 LPRO    72     -21.049  -4.055   2.015  0.00  0.00           H  
ATOM   1027 CB  LPRO    72     -20.150  -2.399   0.925  0.00  0.00           C  
ATOM   1028 HB2 LPRO    72     -19.722  -1.730   1.667  0.00  0.00           H  
ATOM   1029 HB3 LPRO    72     -21.164  -2.087   0.669  0.00  0.00           H  
ATOM   1030 CA  LPRO    72     -19.301  -2.473  -0.344  0.00  0.00           C  
ATOM   1031 HA  LPRO    72     -19.630  -1.698  -1.030  0.00  0.00           H  
ATOM   1032 C   LPRO    72     -17.800  -2.290  -0.054  0.00  0.00           C  
ATOM   1033 O   LPRO    72     -17.123  -3.245   0.320  0.00  0.00           O  
ATOM   1034 N   LMET    73     -17.284  -1.066  -0.183  0.00  0.00           N  
ATOM   1035 H   LMET    73     -17.880  -0.345  -0.580  0.00  0.00           H  
ATOM   1036 CA  LMET    73     -15.887  -0.691   0.085  0.00  0.00           C  
ATOM   1037 HA  LMET    73     -15.548  -1.215   0.979  0.00  0.00           H  
ATOM   1038 CB  LMET    73     -15.000  -1.142  -1.092  0.00  0.00           C  
ATOM   1039 HB2 LMET    73     -13.967  -0.980  -0.804  0.00  0.00           H  
ATOM   1040 HB3 LMET    73     -15.131  -2.212  -1.255  0.00  0.00           H  
ATOM   1041 CG  LMET    73     -15.235  -0.409  -2.421  0.00  0.00           C  
ATOM   1042 HG2 LMET    73     -16.266  -0.578  -2.735  0.00  0.00           H  
ATOM   1043 HG3 LMET    73     -15.097   0.663  -2.273  0.00  0.00           H  
ATOM   1044 SD  LMET    73     -14.133  -0.948  -3.764  0.00  0.00           S  
ATOM   1045 CE  LMET    73     -12.523  -0.381  -3.138  0.00  0.00           C  
ATOM   1046 HE1 LMET    73     -12.298  -0.851  -2.181  0.00  0.00           H  
ATOM   1047 HE2 LMET    73     -11.739  -0.645  -3.846  0.00  0.00           H  
ATOM   1048 HE3 LMET    73     -12.538   0.700  -3.006  0.00  0.00           H  
ATOM   1049 C   LMET    73     -15.730   0.821   0.344  0.00  0.00           C  
ATOM   1050 O   LMET    73     -16.677   1.589   0.173  0.00  0.00           O  
ATOM   1051 N   LTHR    74     -14.531   1.266   0.720  0.00  0.00           N  
ATOM   1052 H   LTHR    74     -13.782   0.594   0.843  0.00  0.00           H  
ATOM   1053 CA  LTHR    74     -14.120   2.688   0.722  0.00  0.00           C  
ATOM   1054 HA  LTHR    74     -14.920   3.302   0.313  0.00  0.00           H  
ATOM   1055 CB  LTHR    74     -13.828   3.207   2.145  0.00  0.00           C  
ATOM   1056 HB  LTHR    74     -13.412   4.213   2.081  0.00  0.00           H  
ATOM   1057 CG2 LTHR    74     -15.095   3.295   2.995  0.00  0.00           C  
ATOM   1058 HG21LTHR    74     -15.770   4.034   2.567  0.00  0.00           H  
ATOM   1059 HG22LTHR    74     -15.597   2.332   3.032  0.00  0.00           H  
ATOM   1060 HG23LTHR    74     -14.829   3.598   4.007  0.00  0.00           H  
ATOM   1061 OG1 LTHR    74     -12.905   2.398   2.832  0.00  0.00           O  
ATOM   1062 HG1 LTHR    74     -12.000   2.642   2.526  0.00  0.00           H  
ATOM   1063 C   LTHR    74     -12.911   2.889  -0.195  0.00  0.00           C  
ATOM   1064 O   LTHR    74     -12.382   1.923  -0.750  0.00  0.00           O  
ATOM   1065 N   LILE    75     -12.481   4.141  -0.380  0.00  0.00           N  
ATOM   1066 H   LILE    75     -12.982   4.901   0.059  0.00  0.00           H  
ATOM   1067 CA  LILE    75     -11.171   4.449  -0.968  0.00  0.00           C  
ATOM   1068 HA  LILE    75     -10.579   3.538  -0.928  0.00  0.00           H  
ATOM   1069 CB  LILE    75     -11.299   4.829  -2.459  0.00  0.00           C  
ATOM   1070 HB  LILE    75     -12.032   4.158  -2.901  0.00  0.00           H  
ATOM   1071 CG2 LILE    75     -11.795   6.273  -2.659  0.00  0.00           C  
ATOM   1072 HG21LILE    75     -12.052   6.437  -3.705  0.00  0.00           H  
ATOM   1073 HG22LILE    75     -12.679   6.445  -2.046  0.00  0.00           H  
ATOM   1074 HG23LILE    75     -11.021   6.986  -2.370  0.00  0.00           H  
ATOM   1075 CG1 LILE    75      -9.958   4.586  -3.182  0.00  0.00           C  
ATOM   1076 HG12LILE    75      -9.237   5.341  -2.874  0.00  0.00           H  
ATOM   1077 HG13LILE    75      -9.570   3.611  -2.887  0.00  0.00           H  
ATOM   1078 CD1 LILE    75     -10.070   4.593  -4.711  0.00  0.00           C  
ATOM   1079 HD11LILE    75      -9.097   4.361  -5.144  0.00  0.00           H  
ATOM   1080 HD12LILE    75     -10.793   3.843  -5.035  0.00  0.00           H  
ATOM   1081 HD13LILE    75     -10.381   5.575  -5.061  0.00  0.00           H  
ATOM   1082 C   LILE    75     -10.416   5.492  -0.140  0.00  0.00           C  
ATOM   1083 O   LILE    75     -11.014   6.409   0.421  0.00  0.00           O  
ATOM   1084 N   LLYN    76      -9.094   5.394  -0.093  0.00  0.00           N  
ATOM   1085 H   LLYN    76      -8.680   4.527  -0.421  0.00  0.00           H  
ATOM   1086 CA  LLYN    76      -8.213   6.394   0.506  0.00  0.00           C  
ATOM   1087 HA  LLYN    76      -8.349   6.384   1.586  0.00  0.00           H  
ATOM   1088 CB  HLYN    76      -6.793   5.935   0.188  0.00  0.00           C  
ATOM   1089 HB2 HLYN    76      -6.684   4.925   0.596  0.00  0.00           H  
ATOM   1090 HB3 HLYN    76      -6.706   5.815  -0.896  0.00  0.00           H  
ATOM   1091 CG  HLYN    76      -5.674   6.835   0.702  0.00  0.00           C  
ATOM   1092 HG2 HLYN    76      -5.776   7.878   0.359  0.00  0.00           H  
ATOM   1093 HG3 HLYN    76      -5.667   6.856   1.798  0.00  0.00           H  
ATOM   1094 CD  HLYN    76      -4.337   6.300   0.204  0.00  0.00           C  
ATOM   1095 HD2 HLYN    76      -4.214   5.276   0.576  0.00  0.00           H  
ATOM   1096 HD3 HLYN    76      -4.344   6.234  -0.892  0.00  0.00           H  
ATOM   1097 CE  HLYN    76      -3.160   7.142   0.657  0.00  0.00           C  
ATOM   1098 HE2 HLYN    76      -3.133   8.101   0.129  0.00  0.00           H  
ATOM   1099 HE3 HLYN    76      -3.193   7.322   1.734  0.00  0.00           H  
ATOM   1100 NZ  HLYN    76      -1.879   6.425   0.371  0.00  0.00           N  
ATOM   1101 HZ2 HLYN    76      -1.683   6.404  -0.643  0.00  0.00           H  
ATOM   1102 HZ3 HLYN    76      -1.951   5.464   0.750  0.00  0.00           H  
ATOM   1103 C   LLYN    76      -8.479   7.833   0.004  0.00  0.00           C  
ATOM   1104 O   LLYN    76      -8.659   8.058  -1.194  0.00  0.00           O  
ATOM   1105 N   LGLU    77      -8.471   8.826   0.908  0.00  0.00           N  
ATOM   1106 H   LGLU    77      -8.341   8.574   1.885  0.00  0.00           H  
ATOM   1107 CA  LGLU    77      -8.988  10.182   0.625  0.00  0.00           C  
ATOM   1108 HA  LGLU    77     -10.026  10.054   0.348  0.00  0.00           H  
ATOM   1109 CB  LGLU    77      -8.978  11.047   1.897  0.00  0.00           C  
ATOM   1110 HB2 LGLU    77      -9.330  10.430   2.724  0.00  0.00           H  
ATOM   1111 HB3 LGLU    77      -7.958  11.353   2.121  0.00  0.00           H  
ATOM   1112 CG  LGLU    77      -9.920  12.271   1.826  0.00  0.00           C  
ATOM   1113 HG2 LGLU    77     -10.709  12.084   1.094  0.00  0.00           H  
ATOM   1114 HG3 LGLU    77     -10.415  12.352   2.797  0.00  0.00           H  
ATOM   1115 CD  LGLU    77      -9.259  13.631   1.532  0.00  0.00           C  
ATOM   1116 OE1 LGLU    77      -8.094  13.712   1.093  0.00  0.00           O  
ATOM   1117 OE2 LGLU    77      -9.918  14.671   1.782  0.00  0.00           O  
ATOM   1118 C   LGLU    77      -8.313  10.923  -0.542  0.00  0.00           C  
ATOM   1119 O   LGLU    77      -8.959  11.735  -1.203  0.00  0.00           O  
ATOM   1120 N   LSER    78      -7.055  10.609  -0.852  0.00  0.00           N  
ATOM   1121 H   LSER    78      -6.584   9.897  -0.310  0.00  0.00           H  
ATOM   1122 CA  LSER    78      -6.312  11.217  -1.959  0.00  0.00           C  
ATOM   1123 HA  LSER    78      -6.426  12.295  -1.867  0.00  0.00           H  
ATOM   1124 CB  LSER    78      -4.819  10.903  -1.804  0.00  0.00           C  
ATOM   1125 HB2 LSER    78      -4.290  11.137  -2.727  0.00  0.00           H  
ATOM   1126 HB3 LSER    78      -4.425  11.551  -1.021  0.00  0.00           H  
ATOM   1127 OG  LSER    78      -4.576   9.556  -1.423  0.00  0.00           O  
ATOM   1128 HG  LSER    78      -4.514   8.982  -2.210  0.00  0.00           H  
ATOM   1129 C   LSER    78      -6.828  10.861  -3.363  0.00  0.00           C  
ATOM   1130 O   LSER    78      -6.579  11.627  -4.296  0.00  0.00           O  
ATOM   1131 N   LPHE    79      -7.576   9.763  -3.533  0.00  0.00           N  
ATOM   1132 H   LPHE    79      -7.822   9.218  -2.713  0.00  0.00           H  
ATOM   1133 CA  LPHE    79      -8.278   9.455  -4.789  0.00  0.00           C  
ATOM   1134 HA  LPHE    79      -7.631   9.707  -5.630  0.00  0.00           H  
ATOM   1135 CB  LPHE    79      -8.614   7.963  -4.872  0.00  0.00           C  
ATOM   1136 HB2 LPHE    79      -9.178   7.678  -3.982  0.00  0.00           H  
ATOM   1137 HB3 LPHE    79      -9.271   7.804  -5.729  0.00  0.00           H  
ATOM   1138 CG  LPHE    79      -7.423   7.044  -5.025  0.00  0.00           C  
ATOM   1139 CD1 LPHE    79      -6.862   6.419  -3.899  0.00  0.00           C  
ATOM   1140 HD1 LPHE    79      -7.269   6.619  -2.918  0.00  0.00           H  
ATOM   1141 CE1 LPHE    79      -5.807   5.505  -4.054  0.00  0.00           C  
ATOM   1142 HE1 LPHE    79      -5.404   4.997  -3.189  0.00  0.00           H  
ATOM   1143 CZ  LPHE    79      -5.300   5.230  -5.334  0.00  0.00           C  
ATOM   1144 HZ  LPHE    79      -4.501   4.516  -5.450  0.00  0.00           H  
ATOM   1145 CE2 LPHE    79      -5.853   5.860  -6.462  0.00  0.00           C  
ATOM   1146 HE2 LPHE    79      -5.486   5.631  -7.453  0.00  0.00           H  
ATOM   1147 CD2 LPHE    79      -6.915   6.766  -6.307  0.00  0.00           C  
ATOM   1148 HD2 LPHE    79      -7.356   7.234  -7.177  0.00  0.00           H  
ATOM   1149 C   LPHE    79      -9.581  10.252  -4.931  0.00  0.00           C  
ATOM   1150 O   LPHE    79     -10.339  10.384  -3.972  0.00  0.00           O  
ATOM   1151 N   LASP    80      -9.894  10.720  -6.138  0.00  0.00           N  
ATOM   1152 H   LASP    80      -9.216  10.615  -6.886  0.00  0.00           H  
ATOM   1153 CA  LASP    80     -11.162  11.393  -6.434  0.00  0.00           C  
ATOM   1154 HA  LASP    80     -11.363  12.092  -5.625  0.00  0.00           H  
ATOM   1155 CB  LASP    80     -11.047  12.221  -7.717  0.00  0.00           C  
ATOM   1156 HB2 LASP    80     -10.762  11.563  -8.540  0.00  0.00           H  
ATOM   1157 HB3 LASP    80     -12.029  12.636  -7.944  0.00  0.00           H  
ATOM   1158 CG  LASP    80     -10.056  13.380  -7.622  0.00  0.00           C  
ATOM   1159 OD1 LASP    80     -10.010  14.089  -6.588  0.00  0.00           O  
ATOM   1160 OD2 LASP    80      -9.323  13.591  -8.612  0.00  0.00           O  
ATOM   1161 C   LASP    80     -12.364  10.433  -6.537  0.00  0.00           C  
ATOM   1162 O   LASP    80     -12.433   9.580  -7.426  0.00  0.00           O  
ATOM   1163 N   LILE    81     -13.359  10.659  -5.677  0.00  0.00           N  
ATOM   1164 H   LILE    81     -13.182  11.364  -4.969  0.00  0.00           H  
ATOM   1165 CA  LILE    81     -14.771  10.321  -5.894  0.00  0.00           C  
ATOM   1166 HA  LILE    81     -14.876   9.736  -6.809  0.00  0.00           H  
ATOM   1167 CB  LILE    81     -15.343   9.495  -4.715  0.00  0.00           C  
ATOM   1168 HB  LILE    81     -15.148  10.041  -3.792  0.00  0.00           H  
ATOM   1169 CG2 LILE    81     -16.868   9.321  -4.862  0.00  0.00           C  
ATOM   1170 HG21LILE    81     -17.370  10.284  -4.938  0.00  0.00           H  
ATOM   1171 HG22LILE    81     -17.086   8.729  -5.750  0.00  0.00           H  
ATOM   1172 HG23LILE    81     -17.288   8.821  -3.989  0.00  0.00           H  
ATOM   1173 CG1 LILE    81     -14.644   8.119  -4.625  0.00  0.00           C  
ATOM   1174 HG12LILE    81     -14.750   7.607  -5.579  0.00  0.00           H  
ATOM   1175 HG13LILE    81     -13.581   8.276  -4.442  0.00  0.00           H  
ATOM   1176 CD1 LILE    81     -15.180   7.187  -3.529  0.00  0.00           C  
ATOM   1177 HD11LILE    81     -14.567   6.288  -3.489  0.00  0.00           H  
ATOM   1178 HD12LILE    81     -15.150   7.689  -2.562  0.00  0.00           H  
ATOM   1179 HD13LILE    81     -16.201   6.881  -3.752  0.00  0.00           H  
ATOM   1180 C   LILE    81     -15.519  11.648  -6.078  0.00  0.00           C  
ATOM   1181 O   LILE    81     -15.548  12.486  -5.171  0.00  0.00           O  
ATOM   1182 N   LALA    82     -16.127  11.855  -7.244  0.00  0.00           N  
ATOM   1183 H   LALA    82     -16.110  11.112  -7.939  0.00  0.00           H  
ATOM   1184 CA  LALA    82     -16.833  13.089  -7.572  0.00  0.00           C  
ATOM   1185 HA  LALA    82     -16.107  13.898  -7.558  0.00  0.00           H  
ATOM   1186 CB  LALA    82     -17.388  12.982  -8.993  0.00  0.00           C  
ATOM   1187 HB1 LALA    82     -17.928  13.893  -9.253  0.00  0.00           H  
ATOM   1188 HB2 LALA    82     -16.570  12.839  -9.692  0.00  0.00           H  
ATOM   1189 HB3 LALA    82     -18.056  12.127  -9.065  0.00  0.00           H  
ATOM   1190 C   LALA    82     -17.935  13.410  -6.546  0.00  0.00           C  
ATOM   1191 O   LALA    82     -18.679  12.529  -6.110  0.00  0.00           O  
ATOM   1192 N   LGLY    83     -18.047  14.680  -6.154  0.00  0.00           N  
ATOM   1193 H   LGLY    83     -17.394  15.354  -6.547  0.00  0.00           H  
ATOM   1194 CA  LGLY    83     -18.991  15.148  -5.134  0.00  0.00           C  
ATOM   1195 HA2 LGLY    83     -19.173  16.209  -5.296  0.00  0.00           H  
ATOM   1196 HA3 LGLY    83     -19.935  14.615  -5.248  0.00  0.00           H  
ATOM   1197 C   LGLY    83     -18.534  14.978  -3.678  0.00  0.00           C  
ATOM   1198 O   LGLY    83     -19.218  15.497  -2.796  0.00  0.00           O  
ATOM   1199 N   LLEU    84     -17.389  14.325  -3.429  0.00  0.00           N  
ATOM   1200 H   LLEU    84     -16.888  13.922  -4.212  0.00  0.00           H  
ATOM   1201 CA  LLEU    84     -16.724  14.244  -2.120  0.00  0.00           C  
ATOM   1202 HA  LLEU    84     -17.387  14.673  -1.371  0.00  0.00           H  
ATOM   1203 CB  LLEU    84     -16.457  12.772  -1.754  0.00  0.00           C  
ATOM   1204 HB2 LLEU    84     -15.755  12.364  -2.482  0.00  0.00           H  
ATOM   1205 HB3 LLEU    84     -15.973  12.739  -0.779  0.00  0.00           H  
ATOM   1206 CG  LLEU    84     -17.692  11.859  -1.710  0.00  0.00           C  
ATOM   1207 HG  LLEU    84     -18.129  11.805  -2.705  0.00  0.00           H  
ATOM   1208 CD1 LLEU    84     -17.254  10.456  -1.298  0.00  0.00           C  
ATOM   1209 HD11LLEU    84     -16.949  10.445  -0.254  0.00  0.00           H  
ATOM   1210 HD12LLEU    84     -18.088   9.775  -1.435  0.00  0.00           H  
ATOM   1211 HD13LLEU    84     -16.439  10.112  -1.927  0.00  0.00           H  
ATOM   1212 CD2 LLEU    84     -18.748  12.345  -0.718  0.00  0.00           C  
ATOM   1213 HD21LLEU    84     -18.319  12.466   0.275  0.00  0.00           H  
ATOM   1214 HD22LLEU    84     -19.178  13.288  -1.051  0.00  0.00           H  
ATOM   1215 HD23LLEU    84     -19.562  11.619  -0.659  0.00  0.00           H  
ATOM   1216 C   LLEU    84     -15.400  15.039  -2.097  0.00  0.00           C  
ATOM   1217 O   LLEU    84     -14.813  15.263  -3.164  0.00  0.00           O  
ATOM   1218 N   LPRO    85     -14.885  15.437  -0.914  0.00  0.00           N  
ATOM   1219 CD  LPRO    85     -15.489  15.325   0.405  0.00  0.00           C  
ATOM   1220 HD2 LPRO    85     -15.173  14.390   0.865  0.00  0.00           H  
ATOM   1221 HD3 LPRO    85     -16.574  15.384   0.381  0.00  0.00           H  
ATOM   1222 CG  LPRO    85     -14.926  16.495   1.204  0.00  0.00           C  
ATOM   1223 HG2 LPRO    85     -14.948  16.301   2.277  0.00  0.00           H  
ATOM   1224 HG3 LPRO    85     -15.473  17.406   0.961  0.00  0.00           H  
ATOM   1225 CB  LPRO    85     -13.498  16.587   0.673  0.00  0.00           C  
ATOM   1226 HB2 LPRO    85     -12.870  15.882   1.217  0.00  0.00           H  
ATOM   1227 HB3 LPRO    85     -13.099  17.599   0.763  0.00  0.00           H  
ATOM   1228 CA  LPRO    85     -13.618  16.155  -0.794  0.00  0.00           C  
ATOM   1229 HA  LPRO    85     -13.662  17.052  -1.406  0.00  0.00           H  
ATOM   1230 C   LPRO    85     -12.406  15.313  -1.210  0.00  0.00           C  
ATOM   1231 O   LPRO    85     -12.326  14.118  -0.910  0.00  0.00           O  
ATOM   1232 N   LTHR    86     -11.428  15.972  -1.827  0.00  0.00           N  
ATOM   1233 H   LTHR    86     -11.607  16.937  -2.094  0.00  0.00           H  
ATOM   1234 CA  LTHR    86     -10.061  15.469  -2.011  0.00  0.00           C  
ATOM   1235 HA  LTHR    86      -9.928  14.543  -1.449  0.00  0.00           H  
ATOM   1236 CB  LTHR    86      -9.746  15.174  -3.486  0.00  0.00           C  
ATOM   1237 HB  LTHR    86      -9.750  16.102  -4.060  0.00  0.00           H  
ATOM   1238 CG2 LTHR    86      -8.388  14.494  -3.628  0.00  0.00           C  
ATOM   1239 HG21LTHR    86      -8.267  14.170  -4.654  0.00  0.00           H  
ATOM   1240 HG22LTHR    86      -7.585  15.188  -3.388  0.00  0.00           H  
ATOM   1241 HG23LTHR    86      -8.334  13.623  -2.975  0.00  0.00           H  
ATOM   1242 OG1 LTHR    86     -10.690  14.303  -4.058  0.00  0.00           O  
ATOM   1243 HG1 LTHR    86     -10.414  14.192  -5.001  0.00  0.00           H  
ATOM   1244 C   LTHR    86      -9.100  16.503  -1.432  0.00  0.00           C  
ATOM   1245 O   LTHR    86      -8.503  17.298  -2.159  0.00  0.00           O  
ATOM   1246 N   LSER    87      -9.015  16.562  -0.106  0.00  0.00           N  
ATOM   1247 H   LSER    87      -9.502  15.855   0.442  0.00  0.00           H  
ATOM   1248 CA  LSER    87      -8.226  17.567   0.617  0.00  0.00           C  
ATOM   1249 HA  LSER    87      -8.264  18.499   0.055  0.00  0.00           H  
ATOM   1250 CB  LSER    87      -8.866  17.829   1.987  0.00  0.00           C  
ATOM   1251 HB2 LSER    87      -8.379  18.688   2.445  0.00  0.00           H  
ATOM   1252 HB3 LSER    87      -9.924  18.064   1.858  0.00  0.00           H  
ATOM   1253 OG  LSER    87      -8.726  16.714   2.847  0.00  0.00           O  
ATOM   1254 HG  LSER    87      -9.219  15.956   2.446  0.00  0.00           H  
ATOM   1255 C   LSER    87      -6.750  17.182   0.781  0.00  0.00           C  
ATOM   1256 O   LSER    87      -5.914  18.050   1.037  0.00  0.00           O  
ATOM   1257 N   LTRP    88      -6.417  15.888   0.675  0.00  0.00           N  
ATOM   1258 H   LTRP    88      -7.184  15.228   0.536  0.00  0.00           H  
ATOM   1259 CA  LTRP    88      -5.163  15.287   1.157  0.00  0.00           C  
ATOM   1260 HA  LTRP    88      -5.310  14.207   1.118  0.00  0.00           H  
ATOM   1261 CB  LTRP    88      -3.964  15.600   0.234  0.00  0.00           C  
ATOM   1262 HB2 LTRP    88      -3.885  16.677   0.096  0.00  0.00           H  
ATOM   1263 HB3 LTRP    88      -3.056  15.279   0.744  0.00  0.00           H  
ATOM   1264 CG  LTRP    88      -3.921  14.951  -1.122  0.00  0.00           C  
ATOM   1265 CD1 LTRP    88      -4.973  14.566  -1.883  0.00  0.00           C  
ATOM   1266 HD1 LTRP    88      -6.015  14.675  -1.607  0.00  0.00           H  
ATOM   1267 NE1 LTRP    88      -4.519  13.998  -3.060  0.00  0.00           N  
ATOM   1268 HE1 LTRP    88      -5.125  13.660  -3.802  0.00  0.00           H  
ATOM   1269 CE2 LTRP    88      -3.143  13.972  -3.110  0.00  0.00           C  
ATOM   1270 CZ2 LTRP    88      -2.227  13.476  -4.048  0.00  0.00           C  
ATOM   1271 HZ2 LTRP    88      -2.579  12.985  -4.944  0.00  0.00           H  
ATOM   1272 CH2 LTRP    88      -0.852  13.637  -3.812  0.00  0.00           C  
ATOM   1273 HH2 LTRP    88      -0.131  13.265  -4.526  0.00  0.00           H  
ATOM   1274 CZ3 LTRP    88      -0.411  14.295  -2.651  0.00  0.00           C  
ATOM   1275 HZ3 LTRP    88       0.651  14.425  -2.485  0.00  0.00           H  
ATOM   1276 CE3 LTRP    88      -1.340  14.779  -1.709  0.00  0.00           C  
ATOM   1277 HE3 LTRP    88      -0.987  15.280  -0.824  0.00  0.00           H  
ATOM   1278 CD2 LTRP    88      -2.731  14.618  -1.906  0.00  0.00           C  
ATOM   1279 C   LTRP    88      -4.916  15.591   2.652  0.00  0.00           C  
ATOM   1280 O   LTRP    88      -3.776  15.750   3.091  0.00  0.00           O  
ATOM   1281 N   LGLY    89      -5.993  15.723   3.433  0.00  0.00           N  
ATOM   1282 H   LGLY    89      -6.901  15.619   2.992  0.00  0.00           H  
ATOM   1283 CA  LGLY    89      -5.992  16.033   4.867  0.00  0.00           C  
ATOM   1284 HA2 LGLY    89      -6.957  15.744   5.286  0.00  0.00           H  
ATOM   1285 HA3 LGLY    89      -5.219  15.439   5.353  0.00  0.00           H  
ATOM   1286 C   LGLY    89      -5.755  17.509   5.220  0.00  0.00           C  
ATOM   1287 O   LGLY    89      -5.871  17.882   6.386  0.00  0.00           O  
ATOM   1288 N   LPHE    90      -5.423  18.369   4.254  0.00  0.00           N  
ATOM   1289 H   LPHE    90      -5.399  18.042   3.298  0.00  0.00           H  
ATOM   1290 CA  LPHE    90      -5.238  19.801   4.502  0.00  0.00           C  
ATOM   1291 HA  LPHE    90      -4.579  19.941   5.360  0.00  0.00           H  
ATOM   1292 CB  LPHE    90      -4.597  20.468   3.281  0.00  0.00           C  
ATOM   1293 HB2 LPHE    90      -5.214  20.234   2.420  0.00  0.00           H  
ATOM   1294 HB3 LPHE    90      -4.648  21.547   3.419  0.00  0.00           H  
ATOM   1295 CG  LPHE    90      -3.156  20.107   2.969  0.00  0.00           C  
ATOM   1296 CD1 LPHE    90      -2.114  20.898   3.485  0.00  0.00           C  
ATOM   1297 HD1 LPHE    90      -2.350  21.729   4.131  0.00  0.00           H  
ATOM   1298 CE1 LPHE    90      -0.778  20.630   3.139  0.00  0.00           C  
ATOM   1299 HE1 LPHE    90       0.017  21.240   3.544  0.00  0.00           H  
ATOM   1300 CZ  LPHE    90      -0.480  19.590   2.240  0.00  0.00           C  
ATOM   1301 HZ  LPHE    90       0.543  19.402   1.941  0.00  0.00           H  
ATOM   1302 CE2 LPHE    90      -1.519  18.808   1.710  0.00  0.00           C  
ATOM   1303 HE2 LPHE    90      -1.299  18.032   0.993  0.00  0.00           H  
ATOM   1304 CD2 LPHE    90      -2.848  19.049   2.094  0.00  0.00           C  
ATOM   1305 HD2 LPHE    90      -3.633  18.435   1.690  0.00  0.00           H  
ATOM   1306 C   LPHE    90      -6.581  20.481   4.800  0.00  0.00           C  
ATOM   1307 O   LPHE    90      -7.499  20.437   3.981  0.00  0.00           O  
ATOM   1308 N   LALA    91      -6.674  21.204   5.916  0.00  0.00           N  
ATOM   1309 H   LALA    91      -5.850  21.312   6.494  0.00  0.00           H  
ATOM   1310 CA  LALA    91      -7.801  22.097   6.181  0.00  0.00           C  
ATOM   1311 HA  LALA    91      -8.729  21.556   5.990  0.00  0.00           H  
ATOM   1312 CB  LALA    91      -7.778  22.465   7.668  0.00  0.00           C  
ATOM   1313 HB1 LALA    91      -6.855  22.981   7.918  0.00  0.00           H  
ATOM   1314 HB2 LALA    91      -8.625  23.109   7.898  0.00  0.00           H  
ATOM   1315 HB3 LALA    91      -7.863  21.560   8.271  0.00  0.00           H  
ATOM   1316 C   LALA    91      -7.784  23.321   5.234  0.00  0.00           C  
ATOM   1317 O   LALA    91      -8.835  23.858   4.903  0.00  0.00           O  
ATOM   1318 N   LGLU    92      -6.621  23.681   4.676  0.00  0.00           N  
ATOM   1319 H   LGLU    92      -5.776  23.284   5.070  0.00  0.00           H  
ATOM   1320 CA  LGLU    92      -6.487  24.596   3.523  0.00  0.00           C  
ATOM   1321 HA  LGLU    92      -6.918  25.565   3.783  0.00  0.00           H  
ATOM   1322 CB  LGLU    92      -4.989  24.784   3.210  0.00  0.00           C  
ATOM   1323 HB2 LGLU    92      -4.494  23.815   3.269  0.00  0.00           H  
ATOM   1324 HB3 LGLU    92      -4.866  25.141   2.187  0.00  0.00           H  
ATOM   1325 CG  LGLU    92      -4.282  25.755   4.169  0.00  0.00           C  
ATOM   1326 HG2 LGLU    92      -4.738  25.709   5.160  0.00  0.00           H  
ATOM   1327 HG3 LGLU    92      -3.244  25.437   4.272  0.00  0.00           H  
ATOM   1328 CD  LGLU    92      -4.291  27.190   3.629  0.00  0.00           C  
ATOM   1329 OE1 LGLU    92      -3.668  27.454   2.574  0.00  0.00           O  
ATOM   1330 OE2 LGLU    92      -4.922  28.081   4.232  0.00  0.00           O  
ATOM   1331 C   LGLU    92      -7.210  24.110   2.243  0.00  0.00           C  
ATOM   1332 O   LGLU    92      -7.427  24.906   1.325  0.00  0.00           O  
ATOM   1333 N   LHID    93      -7.588  22.827   2.167  0.00  0.00           N  
ATOM   1334 H   LHID    93      -7.398  22.231   2.963  0.00  0.00           H  
ATOM   1335 CA  LHID    93      -8.253  22.188   1.023  0.00  0.00           C  
ATOM   1336 HA  LHID    93      -8.434  22.933   0.251  0.00  0.00           H  
ATOM   1337 CB  LHID    93      -7.334  21.109   0.427  0.00  0.00           C  
ATOM   1338 HB2 LHID    93      -7.242  20.314   1.165  0.00  0.00           H  
ATOM   1339 HB3 LHID    93      -7.819  20.691  -0.455  0.00  0.00           H  
ATOM   1340 CG  LHID    93      -5.944  21.510   0.005  0.00  0.00           C  
ATOM   1341 ND1 LHID    93      -4.887  20.641  -0.104  0.00  0.00           N  
ATOM   1342 HD1 LHID    93      -4.909  19.668   0.189  0.00  0.00           H  
ATOM   1343 CE1 LHID    93      -3.841  21.304  -0.620  0.00  0.00           C  
ATOM   1344 HE1 LHID    93      -2.866  20.870  -0.807  0.00  0.00           H  
ATOM   1345 NE2 LHID    93      -4.186  22.574  -0.895  0.00  0.00           N  
ATOM   1346 CD2 LHID    93      -5.524  22.712  -0.493  0.00  0.00           C  
ATOM   1347 HD2 LHID    93      -6.136  23.597  -0.588  0.00  0.00           H  
ATOM   1348 C   LHID    93      -9.628  21.573   1.381  0.00  0.00           C  
ATOM   1349 O   LHID    93     -10.130  20.725   0.642  0.00  0.00           O  
ATOM   1350 N   LALA    94     -10.243  21.932   2.515  0.00  0.00           N  
ATOM   1351 H   LALA    94      -9.814  22.627   3.112  0.00  0.00           H  
ATOM   1352 CA  LALA    94     -11.438  21.235   3.006  0.00  0.00           C  
ATOM   1353 HA  LALA    94     -11.202  20.171   3.058  0.00  0.00           H  
ATOM   1354 CB  LALA    94     -11.735  21.708   4.431  0.00  0.00           C  
ATOM   1355 HB1 LALA    94     -10.850  21.592   5.057  0.00  0.00           H  
ATOM   1356 HB2 LALA    94     -12.045  22.751   4.419  0.00  0.00           H  
ATOM   1357 HB3 LALA    94     -12.539  21.104   4.855  0.00  0.00           H  
ATOM   1358 C   LALA    94     -12.688  21.371   2.103  0.00  0.00           C  
ATOM   1359 O   LALA    94     -13.565  20.508   2.163  0.00  0.00           O  
ATOM   1360 N   LASP    95     -12.774  22.408   1.257  0.00  0.00           N  
ATOM   1361 H   LASP    95     -11.983  23.041   1.216  0.00  0.00           H  
ATOM   1362 CA  LASP    95     -13.854  22.606   0.266  0.00  0.00           C  
ATOM   1363 HA  LASP    95     -14.640  21.885   0.487  0.00  0.00           H  
ATOM   1364 CB  LASP    95     -14.526  23.984   0.428  0.00  0.00           C  
ATOM   1365 HB2 LASP    95     -15.316  24.083  -0.315  0.00  0.00           H  
ATOM   1366 HB3 LASP    95     -15.013  23.999   1.403  0.00  0.00           H  
ATOM   1367 CG  LASP    95     -13.611  25.206   0.317  0.00  0.00           C  
ATOM   1368 OD1 LASP    95     -12.907  25.393  -0.697  0.00  0.00           O  
ATOM   1369 OD2 LASP    95     -13.630  26.062   1.225  0.00  0.00           O  
ATOM   1370 C   LASP    95     -13.443  22.269  -1.185  0.00  0.00           C  
ATOM   1371 O   LASP    95     -14.194  22.523  -2.130  0.00  0.00           O  
ATOM   1372 N   LHID    96     -12.282  21.630  -1.368  0.00  0.00           N  
ATOM   1373 H   LHID    96     -11.702  21.453  -0.556  0.00  0.00           H  
ATOM   1374 CA  LHID    96     -11.840  21.064  -2.643  0.00  0.00           C  
ATOM   1375 HA  LHID    96     -12.099  21.766  -3.437  0.00  0.00           H  
ATOM   1376 CB  LHID    96     -10.310  20.936  -2.622  0.00  0.00           C  
ATOM   1377 HB2 LHID    96      -9.869  21.908  -2.398  0.00  0.00           H  
ATOM   1378 HB3 LHID    96     -10.019  20.239  -1.836  0.00  0.00           H  
ATOM   1379 CG  LHID    96      -9.743  20.437  -3.920  0.00  0.00           C  
ATOM   1380 ND1 LHID    96      -9.259  19.174  -4.151  0.00  0.00           N  
ATOM   1381 HD1 LHID    96      -9.169  18.437  -3.454  0.00  0.00           H  
ATOM   1382 CE1 LHID    96      -8.896  19.093  -5.437  0.00  0.00           C  
ATOM   1383 HE1 LHID    96      -8.472  18.215  -5.906  0.00  0.00           H  
ATOM   1384 NE2 LHID    96      -9.116  20.264  -6.058  0.00  0.00           N  
ATOM   1385 CD2 LHID    96      -9.672  21.122  -5.100  0.00  0.00           C  
ATOM   1386 HD2 LHID    96     -10.008  22.137  -5.265  0.00  0.00           H  
ATOM   1387 C   LHID    96     -12.571  19.738  -2.943  0.00  0.00           C  
ATOM   1388 O   LHID    96     -12.039  18.638  -2.759  0.00  0.00           O  
ATOM   1389 N   LILE    97     -13.836  19.841  -3.357  0.00  0.00           N  
ATOM   1390 H   LILE    97     -14.228  20.775  -3.411  0.00  0.00           H  
ATOM   1391 CA  LILE    97     -14.689  18.704  -3.738  0.00  0.00           C  
ATOM   1392 HA  LILE    97     -14.416  17.846  -3.133  0.00  0.00           H  
ATOM   1393 CB  LILE    97     -16.180  19.010  -3.446  0.00  0.00           C  
ATOM   1394 HB  LILE    97     -16.400  20.041  -3.732  0.00  0.00           H  
ATOM   1395 CG2 LILE    97     -17.115  18.091  -4.251  0.00  0.00           C  
ATOM   1396 HG21LILE    97     -18.146  18.228  -3.927  0.00  0.00           H  
ATOM   1397 HG22LILE    97     -17.061  18.338  -5.312  0.00  0.00           H  
ATOM   1398 HG23LILE    97     -16.825  17.053  -4.101  0.00  0.00           H  
ATOM   1399 CG1 LILE    97     -16.538  18.816  -1.951  0.00  0.00           C  
ATOM   1400 HG12LILE    97     -17.603  19.013  -1.821  0.00  0.00           H  
ATOM   1401 HG13LILE    97     -16.357  17.780  -1.666  0.00  0.00           H  
ATOM   1402 CD1 LILE    97     -15.790  19.729  -0.974  0.00  0.00           C  
ATOM   1403 HD11LILE    97     -15.942  20.768  -1.262  0.00  0.00           H  
ATOM   1404 HD12LILE    97     -16.174  19.589   0.032  0.00  0.00           H  
ATOM   1405 HD13LILE    97     -14.729  19.487  -0.951  0.00  0.00           H  
ATOM   1406 C   LILE    97     -14.408  18.308  -5.194  0.00  0.00           C  
ATOM   1407 O   LILE    97     -14.318  19.163  -6.076  0.00  0.00           O  
ATOM   1408 N   LALA    98     -14.263  17.007  -5.456  0.00  0.00           N  
ATOM   1409 H   LALA    98     -14.362  16.348  -4.692  0.00  0.00           H  
ATOM   1410 CA  LALA    98     -13.910  16.485  -6.775  0.00  0.00           C  
ATOM   1411 HA  LALA    98     -13.043  17.039  -7.129  0.00  0.00           H  
ATOM   1412 CB  LALA    98     -13.488  15.022  -6.634  0.00  0.00           C  
ATOM   1413 HB1 LALA    98     -13.239  14.616  -7.615  0.00  0.00           H  
ATOM   1414 HB2 LALA    98     -12.611  14.954  -5.991  0.00  0.00           H  
ATOM   1415 HB3 LALA    98     -14.300  14.444  -6.200  0.00  0.00           H  
ATOM   1416 C   LALA    98     -15.029  16.660  -7.821  0.00  0.00           C  
ATOM   1417 O   LALA    98     -16.202  16.369  -7.565  0.00  0.00           O  
ATOM   1418 N   LTHR    99     -14.663  17.080  -9.034  0.00  0.00           N  
ATOM   1419 H   LTHR    99     -13.672  17.237  -9.199  0.00  0.00           H  
ATOM   1420 CA  LTHR    99     -15.581  17.196 -10.177  0.00  0.00           C  
ATOM   1421 HA  LTHR    99     -16.553  17.515  -9.805  0.00  0.00           H  
ATOM   1422 CB  LTHR    99     -15.117  18.308 -11.133  0.00  0.00           C  
ATOM   1423 HB  LTHR    99     -15.027  19.236 -10.567  0.00  0.00           H  
ATOM   1424 CG2 LTHR    99     -13.792  18.051 -11.843  0.00  0.00           C  
ATOM   1425 HG21LTHR    99     -13.587  18.881 -12.512  0.00  0.00           H  
ATOM   1426 HG22LTHR    99     -12.985  18.013 -11.120  0.00  0.00           H  
ATOM   1427 HG23LTHR    99     -13.832  17.129 -12.422  0.00  0.00           H  
ATOM   1428 OG1 LTHR    99     -16.064  18.504 -12.150  0.00  0.00           O  
ATOM   1429 HG1 LTHR    99     -16.772  19.073 -11.777  0.00  0.00           H  
ATOM   1430 C   LTHR    99     -15.807  15.856 -10.891  0.00  0.00           C  
ATOM   1431 O   LTHR    99     -16.940  15.573 -11.287  0.00  0.00           O  
ATOM   1432 N   LALA   100     -14.791  14.986 -10.984  0.00  0.00           N  
ATOM   1433 H   LALA   100     -13.896  15.237 -10.581  0.00  0.00           H  
ATOM   1434 CA  LALA   100     -14.854  13.728 -11.740  0.00  0.00           C  
ATOM   1435 HA  LALA   100     -15.898  13.439 -11.854  0.00  0.00           H  
ATOM   1436 CB  LALA   100     -14.288  13.964 -13.145  0.00  0.00           C  
ATOM   1437 HB1 LALA   100     -14.403  13.062 -13.746  0.00  0.00           H  
ATOM   1438 HB2 LALA   100     -14.820  14.783 -13.631  0.00  0.00           H  
ATOM   1439 HB3 LALA   100     -13.227  14.211 -13.081  0.00  0.00           H  
ATOM   1440 C   LALA   100     -14.140  12.559 -11.035  0.00  0.00           C  
ATOM   1441 O   LALA   100     -13.131  12.747 -10.356  0.00  0.00           O  
ATOM   1442 N   LASP   101     -14.664  11.342 -11.213  0.00  0.00           N  
ATOM   1443 H   LASP   101     -15.494  11.262 -11.789  0.00  0.00           H  
ATOM   1444 CA  LASP   101     -14.113  10.119 -10.611  0.00  0.00           C  
ATOM   1445 HA  LASP   101     -14.025  10.287  -9.535  0.00  0.00           H  
ATOM   1446 CB  LASP   101     -15.075   8.930 -10.825  0.00  0.00           C  
ATOM   1447 HB2 LASP   101     -15.292   8.842 -11.890  0.00  0.00           H  
ATOM   1448 HB3 LASP   101     -14.569   8.014 -10.516  0.00  0.00           H  
ATOM   1449 CG  LASP   101     -16.391   9.018 -10.039  0.00  0.00           C  
ATOM   1450 OD1 LASP   101     -17.397   8.375 -10.433  0.00  0.00           O  
ATOM   1451 OD2 LASP   101     -16.435   9.692  -8.990  0.00  0.00           O  
ATOM   1452 C   LASP   101     -12.703   9.765 -11.128  0.00  0.00           C  
ATOM   1453 O   LASP   101     -12.388   9.885 -12.319  0.00  0.00           O  
ATOM   1454 N   LSER   102     -11.865   9.252 -10.225  0.00  0.00           N  
ATOM   1455 H   LSER   102     -12.165   9.247  -9.253  0.00  0.00           H  
ATOM   1456 CA  LSER   102     -10.588   8.600 -10.541  0.00  0.00           C  
ATOM   1457 HA  LSER   102      -9.961   9.309 -11.077  0.00  0.00           H  
ATOM   1458 CB  LSER   102      -9.900   8.222  -9.223  0.00  0.00           C  
ATOM   1459 HB2 LSER   102      -9.624   9.128  -8.684  0.00  0.00           H  
ATOM   1460 HB3 LSER   102     -10.599   7.657  -8.605  0.00  0.00           H  
ATOM   1461 OG  LSER   102      -8.753   7.426  -9.440  0.00  0.00           O  
ATOM   1462 HG  LSER   102      -8.115   7.942  -9.968  0.00  0.00           H  
ATOM   1463 C   LSER   102     -10.780   7.373 -11.443  0.00  0.00           C  
ATOM   1464 O   LSER   102     -11.828   6.725 -11.414  0.00  0.00           O  
ATOM   1465 N   LLEU   103      -9.772   7.018 -12.251  0.00  0.00           N  
ATOM   1466 H   LLEU   103      -8.902   7.533 -12.195  0.00  0.00           H  
ATOM   1467 CA  LLEU   103      -9.842   5.836 -13.121  0.00  0.00           C  
ATOM   1468 HA  LLEU   103     -10.741   5.927 -13.732  0.00  0.00           H  
ATOM   1469 CB  LLEU   103      -8.641   5.840 -14.085  0.00  0.00           C  
ATOM   1470 HB2 LLEU   103      -8.703   6.776 -14.642  0.00  0.00           H  
ATOM   1471 HB3 LLEU   103      -7.709   5.854 -13.525  0.00  0.00           H  
ATOM   1472 CG  LLEU   103      -8.597   4.683 -15.103  0.00  0.00           C  
ATOM   1473 HG  LLEU   103      -9.607   4.454 -15.441  0.00  0.00           H  
ATOM   1474 CD1 LLEU   103      -7.771   5.116 -16.316  0.00  0.00           C  
ATOM   1475 HD11LLEU   103      -7.732   4.312 -17.049  0.00  0.00           H  
ATOM   1476 HD12LLEU   103      -8.230   5.988 -16.785  0.00  0.00           H  
ATOM   1477 HD13LLEU   103      -6.761   5.377 -16.005  0.00  0.00           H  
ATOM   1478 CD2 LLEU   103      -7.946   3.409 -14.551  0.00  0.00           C  
ATOM   1479 HD21LLEU   103      -7.860   2.664 -15.342  0.00  0.00           H  
ATOM   1480 HD22LLEU   103      -6.957   3.631 -14.156  0.00  0.00           H  
ATOM   1481 HD23LLEU   103      -8.545   2.985 -13.752  0.00  0.00           H  
ATOM   1482 C   LLEU   103     -10.009   4.541 -12.306  0.00  0.00           C  
ATOM   1483 O   LLEU   103     -10.879   3.739 -12.640  0.00  0.00           O  
ATOM   1484 N   LVAL   104      -9.275   4.364 -11.199  0.00  0.00           N  
ATOM   1485 H   LVAL   104      -8.531   5.033 -11.007  0.00  0.00           H  
ATOM   1486 CA  LVAL   104      -9.472   3.240 -10.256  0.00  0.00           C  
ATOM   1487 HA  LVAL   104      -9.275   2.307 -10.783  0.00  0.00           H  
ATOM   1488 CB  LVAL   104      -8.470   3.346  -9.082  0.00  0.00           C  
ATOM   1489 HB  LVAL   104      -8.368   4.394  -8.797  0.00  0.00           H  
ATOM   1490 CG1 LVAL   104      -8.872   2.561  -7.826  0.00  0.00           C  
ATOM   1491 HG11LVAL   104      -9.782   2.974  -7.393  0.00  0.00           H  
ATOM   1492 HG12LVAL   104      -9.023   1.509  -8.066  0.00  0.00           H  
ATOM   1493 HG13LVAL   104      -8.087   2.647  -7.076  0.00  0.00           H  
ATOM   1494 CG2 LVAL   104      -7.096   2.813  -9.514  0.00  0.00           C  
ATOM   1495 HG21LVAL   104      -6.362   3.020  -8.735  0.00  0.00           H  
ATOM   1496 HG22LVAL   104      -7.142   1.738  -9.682  0.00  0.00           H  
ATOM   1497 HG23LVAL   104      -6.772   3.300 -10.432  0.00  0.00           H  
ATOM   1498 C   LVAL   104     -10.927   3.158  -9.769  0.00  0.00           C  
ATOM   1499 O   LVAL   104     -11.526   2.083  -9.819  0.00  0.00           O  
ATOM   1500 N   LVAL   105     -11.528   4.288  -9.377  0.00  0.00           N  
ATOM   1501 H   LVAL   105     -10.991   5.144  -9.412  0.00  0.00           H  
ATOM   1502 CA  LVAL   105     -12.943   4.365  -8.960  0.00  0.00           C  
ATOM   1503 HA  LVAL   105     -13.112   3.639  -8.165  0.00  0.00           H  
ATOM   1504 CB  LVAL   105     -13.276   5.766  -8.398  0.00  0.00           C  
ATOM   1505 HB  LVAL   105     -12.951   6.522  -9.111  0.00  0.00           H  
ATOM   1506 CG1 LVAL   105     -14.774   5.983  -8.141  0.00  0.00           C  
ATOM   1507 HG11LVAL   105     -15.137   5.263  -7.407  0.00  0.00           H  
ATOM   1508 HG12LVAL   105     -14.932   6.994  -7.766  0.00  0.00           H  
ATOM   1509 HG13LVAL   105     -15.341   5.886  -9.066  0.00  0.00           H  
ATOM   1510 CG2 LVAL   105     -12.526   5.996  -7.081  0.00  0.00           C  
ATOM   1511 HG21LVAL   105     -11.453   5.884  -7.228  0.00  0.00           H  
ATOM   1512 HG22LVAL   105     -12.712   7.009  -6.725  0.00  0.00           H  
ATOM   1513 HG23LVAL   105     -12.863   5.286  -6.325  0.00  0.00           H  
ATOM   1514 C   LVAL   105     -13.877   3.984 -10.112  0.00  0.00           C  
ATOM   1515 O   LVAL   105     -14.720   3.104  -9.953  0.00  0.00           O  
ATOM   1516 N   LSER   106     -13.695   4.582 -11.293  0.00  0.00           N  
ATOM   1517 H   LSER   106     -12.968   5.290 -11.349  0.00  0.00           H  
ATOM   1518 CA  LSER   106     -14.499   4.324 -12.497  0.00  0.00           C  
ATOM   1519 HA  LSER   106     -15.537   4.581 -12.283  0.00  0.00           H  
ATOM   1520 CB  LSER   106     -13.999   5.250 -13.616  0.00  0.00           C  
ATOM   1521 HB2 LSER   106     -14.005   6.282 -13.260  0.00  0.00           H  
ATOM   1522 HB3 LSER   106     -12.973   4.980 -13.870  0.00  0.00           H  
ATOM   1523 OG  LSER   106     -14.799   5.162 -14.782  0.00  0.00           O  
ATOM   1524 HG  LSER   106     -15.404   5.924 -14.785  0.00  0.00           H  
ATOM   1525 C   LSER   106     -14.455   2.846 -12.929  0.00  0.00           C  
ATOM   1526 O   LSER   106     -15.476   2.284 -13.337  0.00  0.00           O  
ATOM   1527 N   LARG   107     -13.302   2.179 -12.779  0.00  0.00           N  
ATOM   1528 H   LARG   107     -12.496   2.719 -12.468  0.00  0.00           H  
ATOM   1529 CA  LARG   107     -13.104   0.741 -13.045  0.00  0.00           C  
ATOM   1530 HA  LARG   107     -13.583   0.482 -13.989  0.00  0.00           H  
ATOM   1531 CB  LARG   107     -11.594   0.456 -13.151  0.00  0.00           C  
ATOM   1532 HB2 LARG   107     -11.101   0.846 -12.260  0.00  0.00           H  
ATOM   1533 HB3 LARG   107     -11.426  -0.621 -13.178  0.00  0.00           H  
ATOM   1534 CG  LARG   107     -10.937   1.099 -14.389  0.00  0.00           C  
ATOM   1535 HG2 LARG   107     -11.287   2.123 -14.503  0.00  0.00           H  
ATOM   1536 HG3 LARG   107      -9.859   1.132 -14.234  0.00  0.00           H  
ATOM   1537 CD  LARG   107     -11.225   0.352 -15.694  0.00  0.00           C  
ATOM   1538 HD2 LARG   107     -12.275   0.066 -15.723  0.00  0.00           H  
ATOM   1539 HD3 LARG   107     -11.046   1.019 -16.534  0.00  0.00           H  
ATOM   1540 NE  LARG   107     -10.375  -0.842 -15.816  0.00  0.00           N  
ATOM   1541 HE  LARG   107     -10.676  -1.671 -15.319  0.00  0.00           H  
ATOM   1542 CZ  LARG   107      -9.148  -0.900 -16.302  0.00  0.00           C  
ATOM   1543 NH1 LARG   107      -8.569   0.088 -16.930  0.00  0.00           N  
ATOM   1544 HH11LARG   107      -9.080   0.936 -17.155  0.00  0.00           H  
ATOM   1545 HH12LARG   107      -7.603   0.013 -17.220  0.00  0.00           H  
ATOM   1546 NH2 LARG   107      -8.487  -2.002 -16.127  0.00  0.00           N  
ATOM   1547 HH21LARG   107      -8.904  -2.750 -15.596  0.00  0.00           H  
ATOM   1548 HH22LARG   107      -7.508  -2.070 -16.397  0.00  0.00           H  
ATOM   1549 C   LARG   107     -13.767  -0.153 -11.991  0.00  0.00           C  
ATOM   1550 O   LARG   107     -14.462  -1.105 -12.344  0.00  0.00           O  
ATOM   1551 N   LLEU   108     -13.627   0.161 -10.702  0.00  0.00           N  
ATOM   1552 H   LLEU   108     -13.037   0.952 -10.458  0.00  0.00           H  
ATOM   1553 CA  LLEU   108     -14.309  -0.572  -9.624  0.00  0.00           C  
ATOM   1554 HA  LLEU   108     -14.097  -1.634  -9.737  0.00  0.00           H  
ATOM   1555 CB  LLEU   108     -13.749  -0.103  -8.268  0.00  0.00           C  
ATOM   1556 HB2 LLEU   108     -13.759   0.987  -8.262  0.00  0.00           H  
ATOM   1557 HB3 LLEU   108     -14.400  -0.449  -7.463  0.00  0.00           H  
ATOM   1558 CG  LLEU   108     -12.313  -0.602  -7.997  0.00  0.00           C  
ATOM   1559 HG  LLEU   108     -11.709  -0.488  -8.895  0.00  0.00           H  
ATOM   1560 CD1 LLEU   108     -11.661   0.212  -6.882  0.00  0.00           C  
ATOM   1561 HD11LLEU   108     -12.254   0.136  -5.972  0.00  0.00           H  
ATOM   1562 HD12LLEU   108     -10.653  -0.155  -6.691  0.00  0.00           H  
ATOM   1563 HD13LLEU   108     -11.597   1.256  -7.183  0.00  0.00           H  
ATOM   1564 CD2 LLEU   108     -12.289  -2.075  -7.580  0.00  0.00           C  
ATOM   1565 HD21LLEU   108     -11.260  -2.388  -7.400  0.00  0.00           H  
ATOM   1566 HD22LLEU   108     -12.867  -2.213  -6.664  0.00  0.00           H  
ATOM   1567 HD23LLEU   108     -12.706  -2.700  -8.365  0.00  0.00           H  
ATOM   1568 C   LLEU   108     -15.842  -0.432  -9.716  0.00  0.00           C  
ATOM   1569 O   LLEU   108     -16.555  -1.427  -9.559  0.00  0.00           O  
ATOM   1570 N   LLYS   109     -16.349   0.751 -10.097  0.00  0.00           N  
ATOM   1571 H   LLYS   109     -15.710   1.540 -10.163  0.00  0.00           H  
ATOM   1572 CA  LLYS   109     -17.765   0.969 -10.446  0.00  0.00           C  
ATOM   1573 HA  LLYS   109     -18.377   0.686  -9.591  0.00  0.00           H  
ATOM   1574 CB  LLYS   109     -18.031   2.453 -10.763  0.00  0.00           C  
ATOM   1575 HB2 LLYS   109     -17.282   2.833 -11.458  0.00  0.00           H  
ATOM   1576 HB3 LLYS   109     -19.013   2.540 -11.233  0.00  0.00           H  
ATOM   1577 CG  LLYS   109     -18.036   3.302  -9.489  0.00  0.00           C  
ATOM   1578 HG2 LLYS   109     -18.760   2.877  -8.801  0.00  0.00           H  
ATOM   1579 HG3 LLYS   109     -17.056   3.278  -9.019  0.00  0.00           H  
ATOM   1580 CD  LLYS   109     -18.422   4.757  -9.763  0.00  0.00           C  
ATOM   1581 HD2 LLYS   109     -17.683   5.220 -10.420  0.00  0.00           H  
ATOM   1582 HD3 LLYS   109     -19.402   4.784 -10.244  0.00  0.00           H  
ATOM   1583 CE  LLYS   109     -18.482   5.508  -8.430  0.00  0.00           C  
ATOM   1584 HE2 LLYS   109     -19.160   4.978  -7.753  0.00  0.00           H  
ATOM   1585 HE3 LLYS   109     -17.486   5.518  -7.978  0.00  0.00           H  
ATOM   1586 NZ  LLYS   109     -18.962   6.889  -8.626  0.00  0.00           N  
ATOM   1587 HZ1 LLYS   109     -18.972   7.404  -7.750  0.00  0.00           H  
ATOM   1588 HZ2 LLYS   109     -18.367   7.411  -9.273  0.00  0.00           H  
ATOM   1589 HZ3 LLYS   109     -19.912   6.889  -8.985  0.00  0.00           H  
ATOM   1590 C   LLYS   109     -18.208   0.091 -11.617  0.00  0.00           C  
ATOM   1591 O   LLYS   109     -19.211  -0.621 -11.512  0.00  0.00           O  
ATOM   1592 N   LALA   110     -17.426   0.059 -12.698  0.00  0.00           N  
ATOM   1593 H   LALA   110     -16.636   0.693 -12.738  0.00  0.00           H  
ATOM   1594 CA  LALA   110     -17.695  -0.784 -13.863  0.00  0.00           C  
ATOM   1595 HA  LALA   110     -18.694  -0.541 -14.228  0.00  0.00           H  
ATOM   1596 CB  LALA   110     -16.691  -0.428 -14.966  0.00  0.00           C  
ATOM   1597 HB1 LALA   110     -15.675  -0.648 -14.639  0.00  0.00           H  
ATOM   1598 HB2 LALA   110     -16.908  -1.004 -15.866  0.00  0.00           H  
ATOM   1599 HB3 LALA   110     -16.768   0.633 -15.208  0.00  0.00           H  
ATOM   1600 C   LALA   110     -17.683  -2.298 -13.549  0.00  0.00           C  
ATOM   1601 O   LALA   110     -18.374  -3.049 -14.237  0.00  0.00           O  
ATOM   1602 N   LALA   111     -16.947  -2.749 -12.525  0.00  0.00           N  
ATOM   1603 H   LALA   111     -16.319  -2.093 -12.072  0.00  0.00           H  
ATOM   1604 CA  LALA   111     -16.968  -4.129 -12.017  0.00  0.00           C  
ATOM   1605 HA  LALA   111     -17.129  -4.806 -12.858  0.00  0.00           H  
ATOM   1606 CB  LALA   111     -15.589  -4.439 -11.430  0.00  0.00           C  
ATOM   1607 HB1 LALA   111     -15.559  -5.475 -11.091  0.00  0.00           H  
ATOM   1608 HB2 LALA   111     -14.830  -4.298 -12.197  0.00  0.00           H  
ATOM   1609 HB3 LALA   111     -15.384  -3.780 -10.585  0.00  0.00           H  
ATOM   1610 C   LALA   111     -18.088  -4.429 -10.992  0.00  0.00           C  
ATOM   1611 O   LALA   111     -18.282  -5.592 -10.628  0.00  0.00           O  
ATOM   1612 N   LGLY   112     -18.830  -3.408 -10.546  0.00  0.00           N  
ATOM   1613 H   LGLY   112     -18.597  -2.480 -10.878  0.00  0.00           H  
ATOM   1614 CA  LGLY   112     -20.031  -3.533  -9.711  0.00  0.00           C  
ATOM   1615 HA2 LGLY   112     -20.764  -2.814 -10.070  0.00  0.00           H  
ATOM   1616 HA3 LGLY   112     -20.456  -4.527  -9.840  0.00  0.00           H  
ATOM   1617 C   LGLY   112     -19.862  -3.273  -8.207  0.00  0.00           C  
ATOM   1618 O   LGLY   112     -20.837  -3.439  -7.473  0.00  0.00           O  
ATOM   1619 N   LALA   113     -18.680  -2.844  -7.747  0.00  0.00           N  
ATOM   1620 H   LALA   113     -17.937  -2.659  -8.408  0.00  0.00           H  
ATOM   1621 CA  LALA   113     -18.441  -2.486  -6.342  0.00  0.00           C  
ATOM   1622 HA  LALA   113     -18.742  -3.325  -5.712  0.00  0.00           H  
ATOM   1623 CB  LALA   113     -16.939  -2.247  -6.143  0.00  0.00           C  
ATOM   1624 HB1 LALA   113     -16.732  -2.090  -5.083  0.00  0.00           H  
ATOM   1625 HB2 LALA   113     -16.372  -3.110  -6.487  0.00  0.00           H  
ATOM   1626 HB3 LALA   113     -16.626  -1.364  -6.699  0.00  0.00           H  
ATOM   1627 C   LALA   113     -19.255  -1.249  -5.905  0.00  0.00           C  
ATOM   1628 O   LALA   113     -19.631  -0.432  -6.747  0.00  0.00           O  
ATOM   1629 N   LVAL   114     -19.500  -1.089  -4.602  0.00  0.00           N  
ATOM   1630 H   LVAL   114     -19.132  -1.795  -3.970  0.00  0.00           H  
ATOM   1631 CA  LVAL   114     -20.271   0.009  -3.987  0.00  0.00           C  
ATOM   1632 HA  LVAL   114     -20.628   0.684  -4.761  0.00  0.00           H  
ATOM   1633 CB  LVAL   114     -21.515  -0.552  -3.260  0.00  0.00           C  
ATOM   1634 HB  LVAL   114     -21.202  -1.345  -2.582  0.00  0.00           H  
ATOM   1635 CG1 LVAL   114     -22.267   0.499  -2.433  0.00  0.00           C  
ATOM   1636 HG11LVAL   114     -22.584   1.322  -3.073  0.00  0.00           H  
ATOM   1637 HG12LVAL   114     -23.149   0.053  -1.973  0.00  0.00           H  
ATOM   1638 HG13LVAL   114     -21.631   0.888  -1.639  0.00  0.00           H  
ATOM   1639 CG2 LVAL   114     -22.509  -1.157  -4.263  0.00  0.00           C  
ATOM   1640 HG21LVAL   114     -22.037  -1.969  -4.817  0.00  0.00           H  
ATOM   1641 HG22LVAL   114     -23.373  -1.557  -3.732  0.00  0.00           H  
ATOM   1642 HG23LVAL   114     -22.840  -0.391  -4.965  0.00  0.00           H  
ATOM   1643 C   LVAL   114     -19.369   0.816  -3.045  0.00  0.00           C  
ATOM   1644 O   LVAL   114     -18.822   0.268  -2.092  0.00  0.00           O  
ATOM   1645 N   LPHE   115     -19.205   2.116  -3.285  0.00  0.00           N  
ATOM   1646 H   LPHE   115     -19.784   2.536  -4.001  0.00  0.00           H  
ATOM   1647 CA  LPHE   115     -18.396   3.010  -2.452  0.00  0.00           C  
ATOM   1648 HA  LPHE   115     -17.597   2.432  -1.988  0.00  0.00           H  
ATOM   1649 CB  LPHE   115     -17.730   4.085  -3.320  0.00  0.00           C  
ATOM   1650 HB2 LPHE   115     -18.479   4.560  -3.956  0.00  0.00           H  
ATOM   1651 HB3 LPHE   115     -17.323   4.858  -2.665  0.00  0.00           H  
ATOM   1652 CG  LPHE   115     -16.596   3.546  -4.170  0.00  0.00           C  
ATOM   1653 CD1 LPHE   115     -16.813   3.181  -5.513  0.00  0.00           C  
ATOM   1654 HD1 LPHE   115     -17.796   3.289  -5.948  0.00  0.00           H  
ATOM   1655 CE1 LPHE   115     -15.756   2.658  -6.280  0.00  0.00           C  
ATOM   1656 HE1 LPHE   115     -15.919   2.365  -7.305  0.00  0.00           H  
ATOM   1657 CZ  LPHE   115     -14.484   2.502  -5.704  0.00  0.00           C  
ATOM   1658 HZ  LPHE   115     -13.669   2.103  -6.284  0.00  0.00           H  
ATOM   1659 CE2 LPHE   115     -14.270   2.849  -4.362  0.00  0.00           C  
ATOM   1660 HE2 LPHE   115     -13.299   2.695  -3.915  0.00  0.00           H  
ATOM   1661 CD2 LPHE   115     -15.323   3.375  -3.595  0.00  0.00           C  
ATOM   1662 HD2 LPHE   115     -15.153   3.638  -2.561  0.00  0.00           H  
ATOM   1663 C   LPHE   115     -19.232   3.640  -1.332  0.00  0.00           C  
ATOM   1664 O   LPHE   115     -20.171   4.384  -1.594  0.00  0.00           O  
ATOM   1665 N   LLEU   116     -18.861   3.363  -0.081  0.00  0.00           N  
ATOM   1666 H   LLEU   116     -18.093   2.709   0.035  0.00  0.00           H  
ATOM   1667 CA  LLEU   116     -19.487   3.887   1.140  0.00  0.00           C  
ATOM   1668 HA  LLEU   116     -20.571   3.902   1.026  0.00  0.00           H  
ATOM   1669 CB  LLEU   116     -19.097   2.965   2.309  0.00  0.00           C  
ATOM   1670 HB2 LLEU   116     -18.013   3.023   2.414  0.00  0.00           H  
ATOM   1671 HB3 LLEU   116     -19.530   3.359   3.230  0.00  0.00           H  
ATOM   1672 CG  LLEU   116     -19.488   1.483   2.180  0.00  0.00           C  
ATOM   1673 HG  LLEU   116     -19.241   1.101   1.190  0.00  0.00           H  
ATOM   1674 CD1 LLEU   116     -18.673   0.700   3.207  0.00  0.00           C  
ATOM   1675 HD11LLEU   116     -18.933  -0.354   3.175  0.00  0.00           H  
ATOM   1676 HD12LLEU   116     -17.614   0.798   2.974  0.00  0.00           H  
ATOM   1677 HD13LLEU   116     -18.856   1.093   4.208  0.00  0.00           H  
ATOM   1678 CD2 LLEU   116     -20.981   1.269   2.434  0.00  0.00           C  
ATOM   1679 HD21LLEU   116     -21.250   1.623   3.430  0.00  0.00           H  
ATOM   1680 HD22LLEU   116     -21.562   1.815   1.692  0.00  0.00           H  
ATOM   1681 HD23LLEU   116     -21.222   0.210   2.352  0.00  0.00           H  
ATOM   1682 C   LLEU   116     -19.027   5.307   1.511  0.00  0.00           C  
ATOM   1683 O   LLEU   116     -19.690   5.987   2.292  0.00  0.00           O  
ATOM   1684 N   LGLY   117     -17.846   5.717   1.047  0.00  0.00           N  
ATOM   1685 H   LGLY   117     -17.356   5.122   0.396  0.00  0.00           H  
ATOM   1686 CA  LGLY   117     -17.110   6.854   1.597  0.00  0.00           C  
ATOM   1687 HA2 LGLY   117     -17.449   7.779   1.133  0.00  0.00           H  
ATOM   1688 HA3 LGLY   117     -17.307   6.911   2.666  0.00  0.00           H  
ATOM   1689 C   LGLY   117     -15.601   6.722   1.393  0.00  0.00           C  
ATOM   1690 O   LGLY   117     -15.149   5.942   0.547  0.00  0.00           O  
ATOM   1691 N   LLYS   118     -14.817   7.478   2.172  0.00  0.00           N  
ATOM   1692 H   LLYS   118     -15.261   8.007   2.919  0.00  0.00           H  
ATOM   1693 CA  LLYS   118     -13.359   7.599   2.011  0.00  0.00           C  
ATOM   1694 HA  LLYS   118     -13.042   6.751   1.412  0.00  0.00           H  
ATOM   1695 CB  LLYS   118     -12.969   8.883   1.247  0.00  0.00           C  
ATOM   1696 HB2 LLYS   118     -13.007   9.729   1.929  0.00  0.00           H  
ATOM   1697 HB3 LLYS   118     -11.933   8.783   0.928  0.00  0.00           H  
ATOM   1698 CG  LLYS   118     -13.848   9.192   0.016  0.00  0.00           C  
ATOM   1699 HG2 LLYS   118     -13.796   8.359  -0.686  0.00  0.00           H  
ATOM   1700 HG3 LLYS   118     -14.882   9.312   0.338  0.00  0.00           H  
ATOM   1701 CD  LLYS   118     -13.445  10.490  -0.693  0.00  0.00           C  
ATOM   1702 HD2 LLYS   118     -14.219  10.764  -1.408  0.00  0.00           H  
ATOM   1703 HD3 LLYS   118     -13.358  11.290   0.046  0.00  0.00           H  
ATOM   1704 CE  LLYS   118     -12.128  10.327  -1.449  0.00  0.00           C  
ATOM   1705 HE2 LLYS   118     -11.406   9.829  -0.808  0.00  0.00           H  
ATOM   1706 HE3 LLYS   118     -12.278   9.682  -2.320  0.00  0.00           H  
ATOM   1707 NZ  LLYS   118     -11.597  11.634  -1.884  0.00  0.00           N  
ATOM   1708 HZ1 LLYS   118     -12.109  11.985  -2.686  0.00  0.00           H  
ATOM   1709 HZ2 LLYS   118     -11.639  12.356  -1.171  0.00  0.00           H  
ATOM   1710 HZ3 LLYS   118     -10.628  11.541  -2.188  0.00  0.00           H  
ATOM   1711 C   LLYS   118     -12.602   7.493   3.339  0.00  0.00           C  
ATOM   1712 O   LLYS   118     -13.105   7.933   4.375  0.00  0.00           O  
ATOM   1713 N   LSER   119     -11.401   6.912   3.302  0.00  0.00           N  
ATOM   1714 H   LSER   119     -11.045   6.612   2.401  0.00  0.00           H  
ATOM   1715 CA  LSER   119     -10.589   6.608   4.490  0.00  0.00           C  
ATOM   1716 HA  LSER   119     -11.236   6.702   5.358  0.00  0.00           H  
ATOM   1717 CB  LSER   119     -10.130   5.147   4.465  0.00  0.00           C  
ATOM   1718 HB2 LSER   119      -9.639   4.912   5.408  0.00  0.00           H  
ATOM   1719 HB3 LSER   119     -10.999   4.496   4.356  0.00  0.00           H  
ATOM   1720 OG  LSER   119      -9.235   4.917   3.400  0.00  0.00           O  
ATOM   1721 HG  LSER   119      -9.656   4.237   2.813  0.00  0.00           H  
ATOM   1722 C   LSER   119      -9.408   7.571   4.707  0.00  0.00           C  
ATOM   1723 O   LSER   119      -8.831   8.109   3.760  0.00  0.00           O  
ATOM   1724 N   LASN   120      -9.066   7.800   5.979  0.00  0.00           N  
ATOM   1725 H   LASN   120      -9.606   7.319   6.690  0.00  0.00           H  
ATOM   1726 CA  LASN   120      -8.171   8.866   6.449  0.00  0.00           C  
ATOM   1727 HA  LASN   120      -8.499   9.792   5.972  0.00  0.00           H  
ATOM   1728 CB  LASN   120      -8.352   9.003   7.970  0.00  0.00           C  
ATOM   1729 HB2 LASN   120      -9.398   8.899   8.236  0.00  0.00           H  
ATOM   1730 HB3 LASN   120      -7.805   8.196   8.446  0.00  0.00           H  
ATOM   1731 CG  LASN   120      -7.875  10.346   8.503  0.00  0.00           C  
ATOM   1732 OD1 LASN   120      -7.992  11.362   7.837  0.00  0.00           O  
ATOM   1733 ND2 LASN   120      -7.291  10.393   9.675  0.00  0.00           N  
ATOM   1734 HD21LASN   120      -7.015  11.286  10.060  0.00  0.00           H  
ATOM   1735 HD22LASN   120      -7.158   9.531  10.194  0.00  0.00           H  
ATOM   1736 C   LASN   120      -6.678   8.679   6.109  0.00  0.00           C  
ATOM   1737 O   LASN   120      -6.211   7.561   5.883  0.00  0.00           O  
ATOM   1738 N   LILE   121      -5.934   9.793   6.124  0.00  0.00           N  
ATOM   1739 H   LILE   121      -6.390  10.646   6.424  0.00  0.00           H  
ATOM   1740 CA  LILE   121      -4.564   9.939   5.602  0.00  0.00           C  
ATOM   1741 HA  LILE   121      -4.082   8.962   5.658  0.00  0.00           H  
ATOM   1742 CB  LILE   121      -4.600  10.366   4.109  0.00  0.00           C  
ATOM   1743 HB  LILE   121      -3.572  10.299   3.761  0.00  0.00           H  
ATOM   1744 CG2 LILE   121      -5.384   9.382   3.226  0.00  0.00           C  
ATOM   1745 HG21LILE   121      -6.454   9.440   3.419  0.00  0.00           H  
ATOM   1746 HG22LILE   121      -5.203   9.603   2.174  0.00  0.00           H  
ATOM   1747 HG23LILE   121      -5.044   8.367   3.432  0.00  0.00           H  
ATOM   1748 CG1 LILE   121      -5.049  11.824   3.824  0.00  0.00           C  
ATOM   1749 HG12LILE   121      -4.301  12.513   4.213  0.00  0.00           H  
ATOM   1750 HG13LILE   121      -5.071  11.965   2.742  0.00  0.00           H  
ATOM   1751 CD1 LILE   121      -6.417  12.249   4.382  0.00  0.00           C  
ATOM   1752 HD11LILE   121      -6.752  13.153   3.877  0.00  0.00           H  
ATOM   1753 HD12LILE   121      -7.161  11.471   4.226  0.00  0.00           H  
ATOM   1754 HD13LILE   121      -6.340  12.456   5.448  0.00  0.00           H  
ATOM   1755 C   LILE   121      -3.719  10.947   6.420  0.00  0.00           C  
ATOM   1756 O   LILE   121      -4.285  11.821   7.081  0.00  0.00           O  
ATOM   1757 N   LPRO   122      -2.372  10.910   6.357  0.00  0.00           N  
ATOM   1758 CD  LPRO   122      -1.566   9.851   5.792  0.00  0.00           C  
ATOM   1759 HD2 LPRO   122      -1.499   9.992   4.715  0.00  0.00           H  
ATOM   1760 HD3 LPRO   122      -1.979   8.870   6.027  0.00  0.00           H  
ATOM   1761 CG  LPRO   122      -0.179   9.990   6.417  0.00  0.00           C  
ATOM   1762 HG2 LPRO   122       0.604   9.702   5.716  0.00  0.00           H  
ATOM   1763 HG3 LPRO   122      -0.121   9.374   7.312  0.00  0.00           H  
ATOM   1764 CB  LPRO   122      -0.068  11.469   6.786  0.00  0.00           C  
ATOM   1765 HB2 LPRO   122       0.513  11.986   6.020  0.00  0.00           H  
ATOM   1766 HB3 LPRO   122       0.412  11.598   7.755  0.00  0.00           H  
ATOM   1767 CA  LPRO   122      -1.508  11.995   6.826  0.00  0.00           C  
ATOM   1768 HA  LPRO   122      -1.772  12.234   7.852  0.00  0.00           H  
ATOM   1769 C   LPRO   122      -1.637  13.243   5.942  0.00  0.00           C  
ATOM   1770 O   LPRO   122      -1.736  13.120   4.716  0.00  0.00           O  
ATOM   1771 N   LVAL   123      -1.556  14.448   6.518  0.00  0.00           N  
ATOM   1772 H   LVAL   123      -1.454  14.483   7.529  0.00  0.00           H  
ATOM   1773 CA  LVAL   123      -1.648  15.713   5.756  0.00  0.00           C  
ATOM   1774 HA  LVAL   123      -2.605  15.692   5.239  0.00  0.00           H  
ATOM   1775 CB  LVAL   123      -1.691  16.942   6.684  0.00  0.00           C  
ATOM   1776 HB  LVAL   123      -2.546  16.810   7.335  0.00  0.00           H  
ATOM   1777 CG1 LVAL   123      -0.475  17.136   7.593  0.00  0.00           C  
ATOM   1778 HG11LVAL   123      -0.305  16.235   8.181  0.00  0.00           H  
ATOM   1779 HG12LVAL   123       0.418  17.369   7.016  0.00  0.00           H  
ATOM   1780 HG13LVAL   123      -0.669  17.958   8.282  0.00  0.00           H  
ATOM   1781 CG2 LVAL   123      -1.914  18.233   5.888  0.00  0.00           C  
ATOM   1782 HG21LVAL   123      -2.106  19.060   6.572  0.00  0.00           H  
ATOM   1783 HG22LVAL   123      -1.038  18.470   5.284  0.00  0.00           H  
ATOM   1784 HG23LVAL   123      -2.775  18.116   5.232  0.00  0.00           H  
ATOM   1785 C   LVAL   123      -0.554  15.821   4.684  0.00  0.00           C  
ATOM   1786 O   LVAL   123       0.635  15.880   4.985  0.00  0.00           O  
ATOM   1787 N   LGLY   124      -0.935  15.809   3.405  0.00  0.00           N  
ATOM   1788 H   LGLY   124      -1.934  15.801   3.211  0.00  0.00           H  
ATOM   1789 CA  LGLY   124       0.006  15.756   2.276  0.00  0.00           C  
ATOM   1790 HA2 LGLY   124      -0.535  16.001   1.364  0.00  0.00           H  
ATOM   1791 HA3 LGLY   124       0.789  16.502   2.418  0.00  0.00           H  
ATOM   1792 C   LGLY   124       0.672  14.389   2.059  0.00  0.00           C  
ATOM   1793 O   LGLY   124       1.637  14.299   1.304  0.00  0.00           O  
ATOM   1794 N   LLEU   125       0.159  13.327   2.693  0.00  0.00           N  
ATOM   1795 H   LLEU   125      -0.623  13.500   3.317  0.00  0.00           H  
ATOM   1796 CA  HLEU   125       0.592  11.922   2.574  0.00  0.00           C  
ATOM   1797 HA  HLEU   125      -0.068  11.328   3.214  0.00  0.00           H  
ATOM   1798 CB  LLEU   125       0.391  11.386   1.131  0.00  0.00           C  
ATOM   1799 HB2 LLEU   125       1.137  11.856   0.489  0.00  0.00           H  
ATOM   1800 HB3 LLEU   125       0.603  10.319   1.124  0.00  0.00           H  
ATOM   1801 CG  LLEU   125      -0.992  11.596   0.482  0.00  0.00           C  
ATOM   1802 HG  LLEU   125      -1.236  12.658   0.475  0.00  0.00           H  
ATOM   1803 CD1 LLEU   125      -0.967  11.099  -0.967  0.00  0.00           C  
ATOM   1804 HD11LLEU   125      -0.173  11.601  -1.521  0.00  0.00           H  
ATOM   1805 HD12LLEU   125      -0.792  10.024  -0.997  0.00  0.00           H  
ATOM   1806 HD13LLEU   125      -1.919  11.329  -1.443  0.00  0.00           H  
ATOM   1807 CD2 LLEU   125      -2.102  10.835   1.210  0.00  0.00           C  
ATOM   1808 HD21LLEU   125      -3.060  11.031   0.731  0.00  0.00           H  
ATOM   1809 HD22LLEU   125      -1.910   9.763   1.171  0.00  0.00           H  
ATOM   1810 HD23LLEU   125      -2.161  11.163   2.244  0.00  0.00           H  
ATOM   1811 C   HLEU   125       2.000  11.549   3.036  0.00  0.00           C  
ATOM   1812 O   HLEU   125       2.298  10.357   3.163  0.00  0.00           O  
ATOM   1813 N   HALA   126       2.872  12.540   3.341  0.00  0.00           N  
ATOM   1814 H   HALA   126       2.657  13.504   3.115  0.00  0.00           H  
ATOM   1815 CA  LALA   126       4.309  12.312   3.525  0.00  0.00           C  
ATOM   1816 HA  LALA   126       4.645  11.636   2.737  0.00  0.00           H  
ATOM   1817 CB  LALA   126       4.992  13.671   3.298  0.00  0.00           C  
ATOM   1818 HB1 LALA   126       4.669  14.385   4.057  0.00  0.00           H  
ATOM   1819 HB2 LALA   126       6.075  13.560   3.362  0.00  0.00           H  
ATOM   1820 HB3 LALA   126       4.735  14.063   2.312  0.00  0.00           H  
ATOM   1821 C   LALA   126       4.730  11.651   4.869  0.00  0.00           C  
ATOM   1822 O   LALA   126       5.734  12.063   5.452  0.00  0.00           O  
ATOM   1823 N   LASP   127       3.988  10.678   5.419  0.00  0.00           N  
ATOM   1824 H   LASP   127       3.225  10.276   4.882  0.00  0.00           H  
ATOM   1825 CA  LASP   127       4.256  10.134   6.762  0.00  0.00           C  
ATOM   1826 HA  LASP   127       5.340  10.121   6.903  0.00  0.00           H  
ATOM   1827 CB  LASP   127       3.652  11.087   7.811  0.00  0.00           C  
ATOM   1828 HB2 LASP   127       3.728  12.116   7.456  0.00  0.00           H  
ATOM   1829 HB3 LASP   127       2.596  10.854   7.935  0.00  0.00           H  
ATOM   1830 CG  LASP   127       4.338  11.027   9.177  0.00  0.00           C  
ATOM   1831 OD1 LASP   127       5.164  10.127   9.441  0.00  0.00           O  
ATOM   1832 OD2 LASP   127       4.071  11.921  10.006  0.00  0.00           O  
ATOM   1833 C   LASP   127       3.760   8.690   6.988  0.00  0.00           C  
ATOM   1834 O   LASP   127       2.812   8.225   6.356  0.00  0.00           O  
ATOM   1835 N   LTRP   128       4.391   8.003   7.942  0.00  0.00           N  
ATOM   1836 H   LTRP   128       5.086   8.532   8.466  0.00  0.00           H  
ATOM   1837 CA  LTRP   128       4.070   6.667   8.464  0.00  0.00           C  
ATOM   1838 HA  LTRP   128       3.544   6.110   7.690  0.00  0.00           H  
ATOM   1839 CB  LTRP   128       5.384   5.937   8.781  0.00  0.00           C  
ATOM   1840 HB2 LTRP   128       5.902   6.511   9.549  0.00  0.00           H  
ATOM   1841 HB3 LTRP   128       5.154   4.953   9.191  0.00  0.00           H  
ATOM   1842 CG  LTRP   128       6.349   5.726   7.656  0.00  0.00           C  
ATOM   1843 CD1 LTRP   128       6.035   5.521   6.356  0.00  0.00           C  
ATOM   1844 HD1 LTRP   128       5.030   5.503   5.945  0.00  0.00           H  
ATOM   1845 NE1 LTRP   128       7.196   5.370   5.624  0.00  0.00           N  
ATOM   1846 HE1 LTRP   128       7.208   5.223   4.616  0.00  0.00           H  
ATOM   1847 CE2 LTRP   128       8.317   5.447   6.418  0.00  0.00           C  
ATOM   1848 CZ2 LTRP   128       9.689   5.369   6.146  0.00  0.00           C  
ATOM   1849 HZ2 LTRP   128      10.028   5.239   5.131  0.00  0.00           H  
ATOM   1850 CH2 LTRP   128      10.604   5.449   7.210  0.00  0.00           C  
ATOM   1851 HH2 LTRP   128      11.668   5.373   7.026  0.00  0.00           H  
ATOM   1852 CZ3 LTRP   128      10.132   5.616   8.525  0.00  0.00           C  
ATOM   1853 HZ3 LTRP   128      10.840   5.660   9.342  0.00  0.00           H  
ATOM   1854 CE3 LTRP   128       8.751   5.718   8.782  0.00  0.00           C  
ATOM   1855 HE3 LTRP   128       8.402   5.845   9.796  0.00  0.00           H  
ATOM   1856 CD2 LTRP   128       7.806   5.640   7.734  0.00  0.00           C  
ATOM   1857 C   LTRP   128       3.145   6.698   9.702  0.00  0.00           C  
ATOM   1858 O   LTRP   128       3.090   5.734  10.468  0.00  0.00           O  
ATOM   1859 N   LGLN   129       2.414   7.792   9.921  0.00  0.00           N  
ATOM   1860 H   LGLN   129       2.524   8.575   9.291  0.00  0.00           H  
ATOM   1861 CA  LGLN   129       1.324   7.874  10.899  0.00  0.00           C  
ATOM   1862 HA  LGLN   129       0.888   6.880  11.002  0.00  0.00           H  
ATOM   1863 CB  LGLN   129       1.858   8.279  12.287  0.00  0.00           C  
ATOM   1864 HB2 LGLN   129       1.113   8.009  13.033  0.00  0.00           H  
ATOM   1865 HB3 LGLN   129       2.752   7.691  12.496  0.00  0.00           H  
ATOM   1866 CG  LGLN   129       2.194   9.771  12.441  0.00  0.00           C  
ATOM   1867 HG2 LGLN   129       2.848  10.076  11.625  0.00  0.00           H  
ATOM   1868 HG3 LGLN   129       1.277  10.357  12.380  0.00  0.00           H  
ATOM   1869 CD  LGLN   129       2.890  10.113  13.756  0.00  0.00           C  
ATOM   1870 OE1 LGLN   129       3.255   9.267  14.570  0.00  0.00           O  
ATOM   1871 NE2 LGLN   129       3.143  11.376  13.997  0.00  0.00           N  
ATOM   1872 HE21LGLN   129       3.768  11.609  14.758  0.00  0.00           H  
ATOM   1873 HE22LGLN   129       2.910  12.088  13.307  0.00  0.00           H  
ATOM   1874 C   LGLN   129       0.216   8.787  10.358  0.00  0.00           C  
ATOM   1875 O   LGLN   129       0.494   9.839   9.781  0.00  0.00           O  
ATOM   1876 N   LSER   130      -1.041   8.359  10.472  0.00  0.00           N  
ATOM   1877 H   LSER   130      -1.222   7.537  11.038  0.00  0.00           H  
ATOM   1878 CA  LSER   130      -2.160   8.975   9.747  0.00  0.00           C  
ATOM   1879 HA  LSER   130      -1.773   9.486   8.867  0.00  0.00           H  
ATOM   1880 CB  LSER   130      -3.111   7.899   9.220  0.00  0.00           C  
ATOM   1881 HB2 LSER   130      -3.419   7.239  10.031  0.00  0.00           H  
ATOM   1882 HB3 LSER   130      -3.993   8.372   8.784  0.00  0.00           H  
ATOM   1883 OG  LSER   130      -2.441   7.156   8.216  0.00  0.00           O  
ATOM   1884 HG  LSER   130      -1.742   6.621   8.642  0.00  0.00           H  
ATOM   1885 C   LSER   130      -2.862  10.040  10.587  0.00  0.00           C  
ATOM   1886 O   LSER   130      -3.847   9.767  11.272  0.00  0.00           O  
ATOM   1887 N   LVAL   131      -2.344  11.269  10.522  0.00  0.00           N  
ATOM   1888 H   LVAL   131      -1.489  11.393   9.995  0.00  0.00           H  
ATOM   1889 CA  LVAL   131      -2.876  12.445  11.227  0.00  0.00           C  
ATOM   1890 HA  LVAL   131      -3.906  12.228  11.508  0.00  0.00           H  
ATOM   1891 CB  LVAL   131      -2.093  12.701  12.531  0.00  0.00           C  
ATOM   1892 HB  LVAL   131      -2.124  11.783  13.116  0.00  0.00           H  
ATOM   1893 CG1 LVAL   131      -0.622  13.067  12.290  0.00  0.00           C  
ATOM   1894 HG11LVAL   131      -0.128  12.285  11.713  0.00  0.00           H  
ATOM   1895 HG12LVAL   131      -0.540  14.010  11.751  0.00  0.00           H  
ATOM   1896 HG13LVAL   131      -0.103  13.167  13.242  0.00  0.00           H  
ATOM   1897 CG2 LVAL   131      -2.741  13.811  13.370  0.00  0.00           C  
ATOM   1898 HG21LVAL   131      -3.802  13.609  13.505  0.00  0.00           H  
ATOM   1899 HG22LVAL   131      -2.266  13.847  14.351  0.00  0.00           H  
ATOM   1900 HG23LVAL   131      -2.616  14.782  12.890  0.00  0.00           H  
ATOM   1901 C   LVAL   131      -2.923  13.678  10.324  0.00  0.00           C  
ATOM   1902 O   LVAL   131      -2.019  13.924   9.519  0.00  0.00           O  
ATOM   1903 N   LASN   132      -3.991  14.467  10.447  0.00  0.00           N  
ATOM   1904 H   LASN   132      -4.735  14.193  11.079  0.00  0.00           H  
ATOM   1905 CA  LASN   132      -4.173  15.694   9.678  0.00  0.00           C  
ATOM   1906 HA  LASN   132      -3.191  16.156   9.561  0.00  0.00           H  
ATOM   1907 CB  LASN   132      -4.690  15.297   8.282  0.00  0.00           C  
ATOM   1908 HB2 LASN   132      -4.674  16.149   7.621  0.00  0.00           H  
ATOM   1909 HB3 LASN   132      -4.036  14.544   7.845  0.00  0.00           H  
ATOM   1910 CG  LASN   132      -6.104  14.774   8.298  0.00  0.00           C  
ATOM   1911 OD1 LASN   132      -7.050  15.526   8.436  0.00  0.00           O  
ATOM   1912 ND2 LASN   132      -6.272  13.491   8.127  0.00  0.00           N  
ATOM   1913 HD21LASN   132      -7.201  13.088   8.140  0.00  0.00           H  
ATOM   1914 HD22LASN   132      -5.477  12.890   7.942  0.00  0.00           H  
ATOM   1915 C   LASN   132      -5.076  16.719  10.413  0.00  0.00           C  
ATOM   1916 O   LASN   132      -5.817  16.345  11.331  0.00  0.00           O  
ATOM   1917 N   LPRO   133      -5.015  18.017  10.047  0.00  0.00           N  
ATOM   1918 CD  LPRO   133      -4.075  18.599   9.096  0.00  0.00           C  
ATOM   1919 HD2 LPRO   133      -4.069  18.071   8.150  0.00  0.00           H  
ATOM   1920 HD3 LPRO   133      -3.074  18.609   9.531  0.00  0.00           H  
ATOM   1921 CG  LPRO   133      -4.548  20.023   8.853  0.00  0.00           C  
ATOM   1922 HG2 LPRO   133      -5.315  20.027   8.078  0.00  0.00           H  
ATOM   1923 HG3 LPRO   133      -3.725  20.686   8.588  0.00  0.00           H  
ATOM   1924 CB  LPRO   133      -5.173  20.386  10.193  0.00  0.00           C  
ATOM   1925 HB2 LPRO   133      -5.919  21.166  10.059  0.00  0.00           H  
ATOM   1926 HB3 LPRO   133      -4.394  20.705  10.887  0.00  0.00           H  
ATOM   1927 CA  LPRO   133      -5.798  19.077  10.691  0.00  0.00           C  
ATOM   1928 HA  LPRO   133      -5.680  19.014  11.773  0.00  0.00           H  
ATOM   1929 C   LPRO   133      -7.305  19.066  10.383  0.00  0.00           C  
ATOM   1930 O   LPRO   133      -8.063  19.686  11.129  0.00  0.00           O  
ATOM   1931 N   LASN   134      -7.739  18.435   9.288  0.00  0.00           N  
ATOM   1932 H   LASN   134      -7.075  17.918   8.726  0.00  0.00           H  
ATOM   1933 CA  LASN   134      -9.134  18.447   8.832  0.00  0.00           C  
ATOM   1934 HA  LASN   134      -9.578  19.423   9.041  0.00  0.00           H  
ATOM   1935 CB  LASN   134      -9.101  18.239   7.303  0.00  0.00           C  
ATOM   1936 HB2 LASN   134      -8.417  18.962   6.860  0.00  0.00           H  
ATOM   1937 HB3 LASN   134      -8.728  17.241   7.075  0.00  0.00           H  
ATOM   1938 CG  LASN   134     -10.440  18.412   6.610  0.00  0.00           C  
ATOM   1939 OD1 LASN   134     -11.449  18.777   7.192  0.00  0.00           O  
ATOM   1940 ND2 LASN   134     -10.482  18.177   5.324  0.00  0.00           N  
ATOM   1941 HD21LASN   134     -11.404  18.222   4.898  0.00  0.00           H  
ATOM   1942 HD22LASN   134      -9.689  17.810   4.825  0.00  0.00           H  
ATOM   1943 C   LASN   134      -9.997  17.394   9.562  0.00  0.00           C  
ATOM   1944 O   LASN   134     -11.033  17.717  10.143  0.00  0.00           O  
ATOM   1945 N   LTYR   135      -9.533  16.142   9.551  0.00  0.00           N  
ATOM   1946 H   LTYR   135      -8.663  15.981   9.058  0.00  0.00           H  
ATOM   1947 CA  LTYR   135     -10.278  14.951   9.966  0.00  0.00           C  
ATOM   1948 HA  LTYR   135     -11.322  15.221  10.135  0.00  0.00           H  
ATOM   1949 CB  LTYR   135     -10.221  13.920   8.833  0.00  0.00           C  
ATOM   1950 HB2 LTYR   135      -9.209  13.516   8.800  0.00  0.00           H  
ATOM   1951 HB3 LTYR   135     -10.880  13.102   9.107  0.00  0.00           H  
ATOM   1952 CG  LTYR   135     -10.608  14.379   7.438  0.00  0.00           C  
ATOM   1953 CD1 LTYR   135     -11.886  14.917   7.188  0.00  0.00           C  
ATOM   1954 HD1 LTYR   135     -12.584  15.054   8.005  0.00  0.00           H  
ATOM   1955 CE1 LTYR   135     -12.262  15.265   5.874  0.00  0.00           C  
ATOM   1956 HE1 LTYR   135     -13.239  15.679   5.674  0.00  0.00           H  
ATOM   1957 CZ  LTYR   135     -11.362  15.072   4.804  0.00  0.00           C  
ATOM   1958 OH  LTYR   135     -11.734  15.396   3.535  0.00  0.00           O  
ATOM   1959 HH  LTYR   135     -11.081  15.071   2.878  0.00  0.00           H  
ATOM   1960 CE2 LTYR   135     -10.077  14.545   5.060  0.00  0.00           C  
ATOM   1961 HE2 LTYR   135      -9.382  14.397   4.252  0.00  0.00           H  
ATOM   1962 CD2 LTYR   135      -9.705  14.200   6.372  0.00  0.00           C  
ATOM   1963 HD2 LTYR   135      -8.730  13.772   6.557  0.00  0.00           H  
ATOM   1964 C   LTYR   135      -9.766  14.277  11.252  0.00  0.00           C  
ATOM   1965 O   LTYR   135     -10.428  13.366  11.746  0.00  0.00           O  
ATOM   1966 N   LGLY   136      -8.598  14.672  11.776  0.00  0.00           N  
ATOM   1967 H   LGLY   136      -8.071  15.380  11.285  0.00  0.00           H  
ATOM   1968 CA  LGLY   136      -8.020  14.119  13.010  0.00  0.00           C  
ATOM   1969 HA2 LGLY   136      -7.537  14.924  13.561  0.00  0.00           H  
ATOM   1970 HA3 LGLY   136      -8.824  13.738  13.644  0.00  0.00           H  
ATOM   1971 C   LGLY   136      -6.989  12.993  12.820  0.00  0.00           C  
ATOM   1972 O   LGLY   136      -6.472  12.757  11.723  0.00  0.00           O  
ATOM   1973 N   LARG   137      -6.646  12.331  13.935  0.00  0.00           N  
ATOM   1974 H   LARG   137      -7.140  12.593  14.781  0.00  0.00           H  
ATOM   1975 CA  LARG   137      -5.687  11.211  14.033  0.00  0.00           C  
ATOM   1976 HA  LARG   137      -4.959  11.279  13.225  0.00  0.00           H  
ATOM   1977 CB  LARG   137      -4.952  11.299  15.388  0.00  0.00           C  
ATOM   1978 HB2 LARG   137      -4.490  12.284  15.473  0.00  0.00           H  
ATOM   1979 HB3 LARG   137      -5.675  11.194  16.199  0.00  0.00           H  
ATOM   1980 CG  LARG   137      -3.857  10.231  15.555  0.00  0.00           C  
ATOM   1981 HG2 LARG   137      -4.273   9.229  15.449  0.00  0.00           H  
ATOM   1982 HG3 LARG   137      -3.123  10.377  14.765  0.00  0.00           H  
ATOM   1983 CD  LARG   137      -3.146  10.336  16.913  0.00  0.00           C  
ATOM   1984 HD2 LARG   137      -2.142   9.927  16.801  0.00  0.00           H  
ATOM   1985 HD3 LARG   137      -3.057  11.387  17.194  0.00  0.00           H  
ATOM   1986 NE  LARG   137      -3.831   9.579  17.977  0.00  0.00           N  
ATOM   1987 HE  LARG   137      -4.571   8.939  17.705  0.00  0.00           H  
ATOM   1988 CZ  LARG   137      -3.468   9.493  19.243  0.00  0.00           C  
ATOM   1989 NH1 LARG   137      -2.496  10.187  19.760  0.00  0.00           N  
ATOM   1990 HH11LARG   137      -1.933  10.789  19.167  0.00  0.00           H  
ATOM   1991 HH12LARG   137      -2.257  10.054  20.723  0.00  0.00           H  
ATOM   1992 NH2 LARG   137      -4.086   8.673  20.037  0.00  0.00           N  
ATOM   1993 HH21LARG   137      -4.808   8.091  19.626  0.00  0.00           H  
ATOM   1994 HH22LARG   137      -3.811   8.581  21.005  0.00  0.00           H  
ATOM   1995 C   LARG   137      -6.395   9.862  13.913  0.00  0.00           C  
ATOM   1996 O   LARG   137      -7.293   9.594  14.704  0.00  0.00           O  
ATOM   1997 N   LTHR   138      -5.944   8.983  13.022  0.00  0.00           N  
ATOM   1998 H   LTHR   138      -5.199   9.266  12.395  0.00  0.00           H  
ATOM   1999 CA  LTHR   138      -6.364   7.572  13.006  0.00  0.00           C  
ATOM   2000 HA  LTHR   138      -7.407   7.527  13.312  0.00  0.00           H  
ATOM   2001 CB  LTHR   138      -6.277   6.974  11.600  0.00  0.00           C  
ATOM   2002 HB  LTHR   138      -5.245   7.027  11.254  0.00  0.00           H  
ATOM   2003 CG2 LTHR   138      -6.763   5.529  11.482  0.00  0.00           C  
ATOM   2004 HG21LTHR   138      -6.192   4.875  12.138  0.00  0.00           H  
ATOM   2005 HG22LTHR   138      -7.819   5.463  11.742  0.00  0.00           H  
ATOM   2006 HG23LTHR   138      -6.622   5.187  10.459  0.00  0.00           H  
ATOM   2007 OG1 LTHR   138      -7.090   7.735  10.745  0.00  0.00           O  
ATOM   2008 HG1 LTHR   138      -8.005   7.694  11.087  0.00  0.00           H  
ATOM   2009 C   LTHR   138      -5.540   6.741  13.989  0.00  0.00           C  
ATOM   2010 O   LTHR   138      -4.307   6.817  14.012  0.00  0.00           O  
ATOM   2011 N   LASN   139      -6.214   5.922  14.792  0.00  0.00           N  
ATOM   2012 H   LASN   139      -7.223   5.867  14.675  0.00  0.00           H  
ATOM   2013 CA  LASN   139      -5.591   5.038  15.776  0.00  0.00           C  
ATOM   2014 HA  LASN   139      -4.573   5.380  15.969  0.00  0.00           H  
ATOM   2015 CB  LASN   139      -6.364   5.136  17.095  0.00  0.00           C  
ATOM   2016 HB2 LASN   139      -7.392   4.807  16.942  0.00  0.00           H  
ATOM   2017 HB3 LASN   139      -5.905   4.494  17.838  0.00  0.00           H  
ATOM   2018 CG  LASN   139      -6.345   6.550  17.630  0.00  0.00           C  
ATOM   2019 OD1 LASN   139      -5.299   7.107  17.935  0.00  0.00           O  
ATOM   2020 ND2 LASN   139      -7.478   7.189  17.736  0.00  0.00           N  
ATOM   2021 HD21LASN   139      -7.433   8.171  17.969  0.00  0.00           H  
ATOM   2022 HD22LASN   139      -8.358   6.725  17.521  0.00  0.00           H  
ATOM   2023 C   LASN   139      -5.491   3.596  15.268  0.00  0.00           C  
ATOM   2024 O   LASN   139      -6.356   3.120  14.535  0.00  0.00           O  
ATOM   2025 N   LASN   140      -4.441   2.883  15.679  0.00  0.00           N  
ATOM   2026 H   LASN   140      -3.745   3.307  16.280  0.00  0.00           H  
ATOM   2027 CA  LASN   140      -4.291   1.466  15.368  0.00  0.00           C  
ATOM   2028 HA  LASN   140      -4.432   1.342  14.295  0.00  0.00           H  
ATOM   2029 CB  LASN   140      -2.848   1.079  15.714  0.00  0.00           C  
ATOM   2030 HB2 LASN   140      -2.184   1.825  15.295  0.00  0.00           H  
ATOM   2031 HB3 LASN   140      -2.708   1.073  16.791  0.00  0.00           H  
ATOM   2032 CG  LASN   140      -2.448  -0.271  15.174  0.00  0.00           C  
ATOM   2033 OD1 LASN   140      -3.142  -1.255  15.350  0.00  0.00           O  
ATOM   2034 ND2 LASN   140      -1.339  -0.351  14.484  0.00  0.00           N  
ATOM   2035 HD21LASN   140      -1.094  -1.251  14.086  0.00  0.00           H  
ATOM   2036 HD22LASN   140      -0.785   0.481  14.310  0.00  0.00           H  
ATOM   2037 C   LASN   140      -5.336   0.619  16.137  0.00  0.00           C  
ATOM   2038 O   LASN   140      -5.468   0.795  17.351  0.00  0.00           O  
ATOM   2039 N   LPRO   141      -6.067  -0.309  15.486  0.00  0.00           N  
ATOM   2040 CD  LPRO   141      -6.080  -0.561  14.051  0.00  0.00           C  
ATOM   2041 HD2 LPRO   141      -5.075  -0.713  13.656  0.00  0.00           H  
ATOM   2042 HD3 LPRO   141      -6.561   0.277  13.543  0.00  0.00           H  
ATOM   2043 CG  LPRO   141      -6.911  -1.827  13.858  0.00  0.00           C  
ATOM   2044 HG2 LPRO   141      -6.266  -2.705  13.927  0.00  0.00           H  
ATOM   2045 HG3 LPRO   141      -7.447  -1.811  12.910  0.00  0.00           H  
ATOM   2046 CB  LPRO   141      -7.873  -1.796  15.044  0.00  0.00           C  
ATOM   2047 HB2 LPRO   141      -8.226  -2.795  15.304  0.00  0.00           H  
ATOM   2048 HB3 LPRO   141      -8.719  -1.149  14.805  0.00  0.00           H  
ATOM   2049 CA  LPRO   141      -7.049  -1.156  16.167  0.00  0.00           C  
ATOM   2050 HA  LPRO   141      -7.711  -0.533  16.772  0.00  0.00           H  
ATOM   2051 C   LPRO   141      -6.428  -2.214  17.099  0.00  0.00           C  
ATOM   2052 O   LPRO   141      -7.110  -2.686  18.007  0.00  0.00           O  
ATOM   2053 N   LHIE   142      -5.156  -2.597  16.925  0.00  0.00           N  
ATOM   2054 H   LHIE   142      -4.611  -2.168  16.184  0.00  0.00           H  
ATOM   2055 CA  LHIE   142      -4.457  -3.497  17.861  0.00  0.00           C  
ATOM   2056 HA  LHIE   142      -5.097  -4.352  18.090  0.00  0.00           H  
ATOM   2057 CB  LHIE   142      -3.171  -4.042  17.217  0.00  0.00           C  
ATOM   2058 HB2 LHIE   142      -2.501  -3.217  16.974  0.00  0.00           H  
ATOM   2059 HB3 LHIE   142      -2.663  -4.673  17.948  0.00  0.00           H  
ATOM   2060 CG  LHIE   142      -3.404  -4.874  15.976  0.00  0.00           C  
ATOM   2061 ND1 LHIE   142      -3.619  -6.255  15.955  0.00  0.00           N  
ATOM   2062 CE1 LHIE   142      -3.776  -6.595  14.667  0.00  0.00           C  
ATOM   2063 HE1 LHIE   142      -3.938  -7.603  14.304  0.00  0.00           H  
ATOM   2064 NE2 LHIE   142      -3.697  -5.506  13.891  0.00  0.00           N  
ATOM   2065 HE2 LHIE   142      -3.808  -5.502  12.881  0.00  0.00           H  
ATOM   2066 CD2 LHIE   142      -3.448  -4.416  14.692  0.00  0.00           C  
ATOM   2067 HD2 LHIE   142      -3.304  -3.396  14.371  0.00  0.00           H  
ATOM   2068 C   LHIE   142      -4.159  -2.801  19.200  0.00  0.00           C  
ATOM   2069 O   LHIE   142      -4.312  -3.411  20.258  0.00  0.00           O  
ATOM   2070 N   LASP   143      -3.787  -1.518  19.170  0.00  0.00           N  
ATOM   2071 H   LASP   143      -3.718  -1.065  18.271  0.00  0.00           H  
ATOM   2072 CA  LASP   143      -3.626  -0.670  20.358  0.00  0.00           C  
ATOM   2073 HA  LASP   143      -4.432  -0.894  21.059  0.00  0.00           H  
ATOM   2074 CB  LASP   143      -2.291  -0.996  21.051  0.00  0.00           C  
ATOM   2075 HB2 LASP   143      -2.229  -2.072  21.215  0.00  0.00           H  
ATOM   2076 HB3 LASP   143      -1.467  -0.722  20.392  0.00  0.00           H  
ATOM   2077 CG  LASP   143      -2.109  -0.291  22.399  0.00  0.00           C  
ATOM   2078 OD1 LASP   143      -1.599  -0.956  23.325  0.00  0.00           O  
ATOM   2079 OD2 LASP   143      -2.447   0.911  22.544  0.00  0.00           O  
ATOM   2080 C   LASP   143      -3.705   0.817  19.978  0.00  0.00           C  
ATOM   2081 O   LASP   143      -2.854   1.323  19.245  0.00  0.00           O  
ATOM   2082 N   LHID   144      -4.691   1.547  20.506  0.00  0.00           N  
ATOM   2083 H   LHID   144      -5.363   1.075  21.090  0.00  0.00           H  
ATOM   2084 CA  LHID   144      -4.944   2.948  20.138  0.00  0.00           C  
ATOM   2085 HA  LHID   144      -5.047   2.972  19.055  0.00  0.00           H  
ATOM   2086 CB  LHID   144      -6.260   3.417  20.772  0.00  0.00           C  
ATOM   2087 HB2 LHID   144      -6.126   3.446  21.854  0.00  0.00           H  
ATOM   2088 HB3 LHID   144      -6.474   4.433  20.437  0.00  0.00           H  
ATOM   2089 CG  LHID   144      -7.467   2.566  20.467  0.00  0.00           C  
ATOM   2090 ND1 LHID   144      -8.364   2.100  21.398  0.00  0.00           N  
ATOM   2091 HD1 LHID   144      -8.288   2.210  22.408  0.00  0.00           H  
ATOM   2092 CE1 LHID   144      -9.346   1.452  20.756  0.00  0.00           C  
ATOM   2093 HE1 LHID   144     -10.183   0.958  21.235  0.00  0.00           H  
ATOM   2094 NE2 LHID   144      -9.130   1.487  19.431  0.00  0.00           N  
ATOM   2095 CD2 LHID   144      -7.944   2.206  19.234  0.00  0.00           C  
ATOM   2096 HD2 LHID   144      -7.490   2.438  18.280  0.00  0.00           H  
ATOM   2097 C   LHID   144      -3.812   3.935  20.503  0.00  0.00           C  
ATOM   2098 O   LHID   144      -3.835   5.092  20.071  0.00  0.00           O  
ATOM   2099 N   LSER   145      -2.822   3.516  21.296  0.00  0.00           N  
ATOM   2100 H   LSER   145      -2.855   2.553  21.628  0.00  0.00           H  
ATOM   2101 CA  LSER   145      -1.599   4.290  21.560  0.00  0.00           C  
ATOM   2102 HA  LSER   145      -1.867   5.341  21.659  0.00  0.00           H  
ATOM   2103 CB  LSER   145      -0.990   3.841  22.890  0.00  0.00           C  
ATOM   2104 HB2 LSER   145      -0.189   4.529  23.163  0.00  0.00           H  
ATOM   2105 HB3 LSER   145      -1.751   3.862  23.671  0.00  0.00           H  
ATOM   2106 OG  LSER   145      -0.462   2.537  22.799  0.00  0.00           O  
ATOM   2107 HG  LSER   145      -1.218   1.893  22.758  0.00  0.00           H  
ATOM   2108 C   LSER   145      -0.550   4.190  20.437  0.00  0.00           C  
ATOM   2109 O   LSER   145       0.425   4.950  20.442  0.00  0.00           O  
ATOM   2110 N   LARG   146      -0.735   3.269  19.480  0.00  0.00           N  
ATOM   2111 H   LARG   146      -1.569   2.688  19.539  0.00  0.00           H  
ATOM   2112 CA  LARG   146       0.161   3.008  18.346  0.00  0.00           C  
ATOM   2113 HA  LARG   146       1.103   3.516  18.523  0.00  0.00           H  
ATOM   2114 CB  LARG   146       0.460   1.494  18.249  0.00  0.00           C  
ATOM   2115 HB2 LARG   146      -0.457   0.967  17.983  0.00  0.00           H  
ATOM   2116 HB3 LARG   146       1.173   1.334  17.439  0.00  0.00           H  
ATOM   2117 CG  LARG   146       1.035   0.843  19.531  0.00  0.00           C  
ATOM   2118 HG2 LARG   146       0.278   0.847  20.315  0.00  0.00           H  
ATOM   2119 HG3 LARG   146       1.286  -0.194  19.304  0.00  0.00           H  
ATOM   2120 CD  LARG   146       2.289   1.558  20.053  0.00  0.00           C  
ATOM   2121 HD2 LARG   146       2.976   1.698  19.222  0.00  0.00           H  
ATOM   2122 HD3 LARG   146       1.997   2.543  20.417  0.00  0.00           H  
ATOM   2123 NE  LARG   146       2.973   0.845  21.155  0.00  0.00           N  
ATOM   2124 HE  LARG   146       2.604   0.979  22.092  0.00  0.00           H  
ATOM   2125 CZ  LARG   146       4.124   0.195  21.074  0.00  0.00           C  
ATOM   2126 NH1 LARG   146       4.691  -0.128  19.950  0.00  0.00           N  
ATOM   2127 HH11LARG   146       4.186  -0.032  19.074  0.00  0.00           H  
ATOM   2128 HH12LARG   146       5.595  -0.577  19.981  0.00  0.00           H  
ATOM   2129 NH2 LARG   146       4.798  -0.140  22.129  0.00  0.00           N  
ATOM   2130 HH21LARG   146       4.529   0.193  23.053  0.00  0.00           H  
ATOM   2131 HH22LARG   146       5.705  -0.558  22.001  0.00  0.00           H  
ATOM   2132 C   LARG   146      -0.370   3.594  17.029  0.00  0.00           C  
ATOM   2133 O   LARG   146      -1.574   3.777  16.838  0.00  0.00           O  
ATOM   2134 N   LSER   147       0.559   3.880  16.118  0.00  0.00           N  
ATOM   2135 H   LSER   147       1.518   3.672  16.364  0.00  0.00           H  
ATOM   2136 CA  LSER   147       0.311   4.383  14.763  0.00  0.00           C  
ATOM   2137 HA  LSER   147      -0.287   5.291  14.830  0.00  0.00           H  
ATOM   2138 CB  LSER   147       1.647   4.738  14.092  0.00  0.00           C  
ATOM   2139 HB2 LSER   147       2.095   5.591  14.605  0.00  0.00           H  
ATOM   2140 HB3 LSER   147       2.325   3.885  14.160  0.00  0.00           H  
ATOM   2141 OG  LSER   147       1.440   5.053  12.728  0.00  0.00           O  
ATOM   2142 HG  LSER   147       2.278   5.284  12.294  0.00  0.00           H  
ATOM   2143 C   LSER   147      -0.441   3.356  13.911  0.00  0.00           C  
ATOM   2144 O   LSER   147      -0.100   2.170  13.912  0.00  0.00           O  
ATOM   2145 N   LALA   148      -1.429   3.808  13.133  0.00  0.00           N  
ATOM   2146 H   LALA   148      -1.612   4.806  13.141  0.00  0.00           H  
ATOM   2147 CA  LALA   148      -2.084   2.997  12.096  0.00  0.00           C  
ATOM   2148 HA  LALA   148      -2.316   2.014  12.508  0.00  0.00           H  
ATOM   2149 CB  LALA   148      -3.402   3.686  11.722  0.00  0.00           C  
ATOM   2150 HB1 LALA   148      -3.935   3.082  10.986  0.00  0.00           H  
ATOM   2151 HB2 LALA   148      -4.029   3.791  12.609  0.00  0.00           H  
ATOM   2152 HB3 LALA   148      -3.205   4.672  11.298  0.00  0.00           H  
ATOM   2153 C   LALA   148      -1.188   2.772  10.853  0.00  0.00           C  
ATOM   2154 O   LALA   148      -1.545   2.027   9.942  0.00  0.00           O  
ATOM   2155 N   LGLY   149      -0.023   3.425  10.812  0.00  0.00           N  
ATOM   2156 H   LGLY   149       0.203   4.018  11.601  0.00  0.00           H  
ATOM   2157 CA  LGLY   149       0.835   3.556   9.641  0.00  0.00           C  
ATOM   2158 HA2 LGLY   149       1.865   3.698   9.961  0.00  0.00           H  
ATOM   2159 HA3 LGLY   149       0.800   2.645   9.053  0.00  0.00           H  
ATOM   2160 C   LGLY   149       0.414   4.734   8.761  0.00  0.00           C  
ATOM   2161 O   LGLY   149      -0.437   5.551   9.127  0.00  0.00           O  
ATOM   2162 N   LGLY   150       0.994   4.817   7.567  0.00  0.00           N  
ATOM   2163 H   LGLY   150       1.724   4.167   7.311  0.00  0.00           H  
ATOM   2164 CA  LGLY   150       0.615   5.823   6.580  0.00  0.00           C  
ATOM   2165 HA2 LGLY   150      -0.457   5.744   6.405  0.00  0.00           H  
ATOM   2166 HA3 LGLY   150       0.814   6.817   6.981  0.00  0.00           H  
ATOM   2167 C   HGLY   150       1.345   5.686   5.241  0.00  0.00           C  
ATOM   2168 O   HGLY   150       2.369   4.996   5.213  0.00  0.00           O  
ATOM   2169 N   HSER   151       0.843   6.308   4.150  0.00  0.00           N  
ATOM   2170 H   HSER   151       1.456   6.339   3.345  0.00  0.00           H  
ATOM   2171 CA  HSER   151      -0.325   7.167   4.087  0.00  0.00           C  
ATOM   2172 HA  HSER   151      -0.414   7.704   5.030  0.00  0.00           H  
ATOM   2173 CB  HSER   151      -0.130   8.198   2.965  0.00  0.00           C  
ATOM   2174 HB2 HSER   151      -1.036   8.822   2.967  0.00  0.00           H  
ATOM   2175 HB3 HSER   151       0.726   8.830   3.215  0.00  0.00           H  
ATOM   2176 OG  HSER   151       0.063   7.567   1.728  0.00  0.00           O  
ATOM   2177 HG  HSER   151      -1.077   6.913   0.883  0.00  0.00           H  
ATOM   2178 C   HSER   151      -1.690   6.473   3.915  0.00  0.00           C  
ATOM   2179 O   HSER   151      -2.698   7.172   4.011  0.00  0.00           O  
ATOM   2180 N   HSER   152      -1.693   5.143   3.669  0.00  0.00           N  
ATOM   2181 H   HSER   152      -0.808   4.653   3.665  0.00  0.00           H  
ATOM   2182 CA  HSER   152      -2.918   4.349   3.589  0.00  0.00           C  
ATOM   2183 HA  HSER   152      -3.717   5.052   3.344  0.00  0.00           H  
ATOM   2184 CB  HSER   152      -2.822   3.266   2.496  0.00  0.00           C  
ATOM   2185 HB2 HSER   152      -2.265   2.394   2.863  0.00  0.00           H  
ATOM   2186 HB3 HSER   152      -3.825   2.939   2.221  0.00  0.00           H  
ATOM   2187 OG  HSER   152      -2.174   3.716   1.286  0.00  0.00           O  
ATOM   2188 HG  HSER   152      -1.225   3.636   1.505  0.00  0.00           H  
ATOM   2189 C   LSER   152      -3.313   3.737   4.959  0.00  0.00           C  
ATOM   2190 O   LSER   152      -3.742   2.585   5.042  0.00  0.00           O  
ATOM   2191 N   LGLY   153      -3.141   4.488   6.054  0.00  0.00           N  
ATOM   2192 H   LGLY   153      -2.866   5.454   5.937  0.00  0.00           H  
ATOM   2193 CA  LGLY   153      -3.411   4.001   7.415  0.00  0.00           C  
ATOM   2194 HA2 LGLY   153      -2.956   3.024   7.554  0.00  0.00           H  
ATOM   2195 HA3 LGLY   153      -2.967   4.682   8.136  0.00  0.00           H  
ATOM   2196 C   LGLY   153      -4.896   3.859   7.745  0.00  0.00           C  
ATOM   2197 O   LGLY   153      -5.291   2.890   8.393  0.00  0.00           O  
ATOM   2198 N   LGLY   154      -5.742   4.779   7.271  0.00  0.00           N  
ATOM   2199 H   LGLY   154      -5.364   5.533   6.710  0.00  0.00           H  
ATOM   2200 CA  LGLY   154      -7.198   4.674   7.422  0.00  0.00           C  
ATOM   2201 HA2 LGLY   154      -7.457   4.609   8.478  0.00  0.00           H  
ATOM   2202 HA3 LGLY   154      -7.662   5.565   7.002  0.00  0.00           H  
ATOM   2203 C   LGLY   154      -7.772   3.448   6.706  0.00  0.00           C  
ATOM   2204 O   LGLY   154      -8.635   2.763   7.254  0.00  0.00           O  
ATOM   2205 N   LALA   155      -7.254   3.135   5.518  0.00  0.00           N  
ATOM   2206 H   LALA   155      -6.566   3.764   5.113  0.00  0.00           H  
ATOM   2207 CA  LALA   155      -7.619   1.963   4.734  0.00  0.00           C  
ATOM   2208 HA  LALA   155      -8.697   1.965   4.573  0.00  0.00           H  
ATOM   2209 CB  LALA   155      -6.907   2.070   3.379  0.00  0.00           C  
ATOM   2210 HB1 LALA   155      -7.288   2.928   2.824  0.00  0.00           H  
ATOM   2211 HB2 LALA   155      -5.833   2.190   3.520  0.00  0.00           H  
ATOM   2212 HB3 LALA   155      -7.079   1.165   2.801  0.00  0.00           H  
ATOM   2213 C   LALA   155      -7.245   0.668   5.468  0.00  0.00           C  
ATOM   2214 O   LALA   155      -8.087  -0.213   5.661  0.00  0.00           O  
ATOM   2215 N   LALA   156      -5.998   0.569   5.940  0.00  0.00           N  
ATOM   2216 H   LALA   156      -5.344   1.325   5.752  0.00  0.00           H  
ATOM   2217 CA  LALA   156      -5.528  -0.594   6.686  0.00  0.00           C  
ATOM   2218 HA  LALA   156      -5.694  -1.480   6.075  0.00  0.00           H  
ATOM   2219 CB  LALA   156      -4.022  -0.440   6.899  0.00  0.00           C  
ATOM   2220 HB1 LALA   156      -3.611  -1.376   7.264  0.00  0.00           H  
ATOM   2221 HB2 LALA   156      -3.536  -0.200   5.955  0.00  0.00           H  
ATOM   2222 HB3 LALA   156      -3.823   0.357   7.619  0.00  0.00           H  
ATOM   2223 C   LALA   156      -6.295  -0.800   8.010  0.00  0.00           C  
ATOM   2224 O   LALA   156      -6.657  -1.932   8.341  0.00  0.00           O  
ATOM   2225 N   LALA   157      -6.614   0.283   8.728  0.00  0.00           N  
ATOM   2226 H   LALA   157      -6.240   1.184   8.441  0.00  0.00           H  
ATOM   2227 CA  LALA   157      -7.425   0.237   9.942  0.00  0.00           C  
ATOM   2228 HA  LALA   157      -6.984  -0.494  10.622  0.00  0.00           H  
ATOM   2229 CB  LALA   157      -7.366   1.610  10.622  0.00  0.00           C  
ATOM   2230 HB1 LALA   157      -7.792   2.374   9.971  0.00  0.00           H  
ATOM   2231 HB2 LALA   157      -7.924   1.581  11.558  0.00  0.00           H  
ATOM   2232 HB3 LALA   157      -6.329   1.868  10.843  0.00  0.00           H  
ATOM   2233 C   LALA   157      -8.876  -0.207   9.666  0.00  0.00           C  
ATOM   2234 O   LALA   157      -9.396  -1.067  10.379  0.00  0.00           O  
ATOM   2235 N   LALA   158      -9.527   0.312   8.617  0.00  0.00           N  
ATOM   2236 H   LALA   158      -9.067   1.031   8.066  0.00  0.00           H  
ATOM   2237 CA  LALA   158     -10.896  -0.068   8.246  0.00  0.00           C  
ATOM   2238 HA  LALA   158     -11.533   0.058   9.121  0.00  0.00           H  
ATOM   2239 CB  LALA   158     -11.386   0.892   7.155  0.00  0.00           C  
ATOM   2240 HB1 LALA   158     -11.327   1.921   7.513  0.00  0.00           H  
ATOM   2241 HB2 LALA   158     -10.769   0.792   6.260  0.00  0.00           H  
ATOM   2242 HB3 LALA   158     -12.423   0.669   6.902  0.00  0.00           H  
ATOM   2243 C   LALA   158     -11.014  -1.543   7.804  0.00  0.00           C  
ATOM   2244 O   LALA   158     -12.007  -2.209   8.126  0.00  0.00           O  
ATOM   2245 N   LLEU   159      -9.989  -2.070   7.120  0.00  0.00           N  
ATOM   2246 H   LLEU   159      -9.246  -1.440   6.829  0.00  0.00           H  
ATOM   2247 CA  LLEU   159      -9.855  -3.493   6.785  0.00  0.00           C  
ATOM   2248 HA  LLEU   159     -10.754  -3.823   6.262  0.00  0.00           H  
ATOM   2249 CB  LLEU   159      -8.632  -3.686   5.870  0.00  0.00           C  
ATOM   2250 HB2 LLEU   159      -7.787  -3.155   6.311  0.00  0.00           H  
ATOM   2251 HB3 LLEU   159      -8.368  -4.744   5.843  0.00  0.00           H  
ATOM   2252 CG  LLEU   159      -8.824  -3.196   4.425  0.00  0.00           C  
ATOM   2253 HG  LLEU   159      -9.293  -2.214   4.412  0.00  0.00           H  
ATOM   2254 CD1 LLEU   159      -7.460  -3.100   3.749  0.00  0.00           C  
ATOM   2255 HD11LLEU   159      -7.597  -2.781   2.718  0.00  0.00           H  
ATOM   2256 HD12LLEU   159      -6.853  -2.353   4.258  0.00  0.00           H  
ATOM   2257 HD13LLEU   159      -6.952  -4.064   3.775  0.00  0.00           H  
ATOM   2258 CD2 LLEU   159      -9.688  -4.171   3.626  0.00  0.00           C  
ATOM   2259 HD21LLEU   159      -9.704  -3.874   2.577  0.00  0.00           H  
ATOM   2260 HD22LLEU   159      -9.301  -5.183   3.719  0.00  0.00           H  
ATOM   2261 HD23LLEU   159     -10.706  -4.149   4.002  0.00  0.00           H  
ATOM   2262 C   LLEU   159      -9.704  -4.369   8.038  0.00  0.00           C  
ATOM   2263 O   LLEU   159     -10.434  -5.354   8.184  0.00  0.00           O  
ATOM   2264 N   LALA   160      -8.782  -4.009   8.939  0.00  0.00           N  
ATOM   2265 H   LALA   160      -8.205  -3.198   8.735  0.00  0.00           H  
ATOM   2266 CA  LALA   160      -8.488  -4.748  10.172  0.00  0.00           C  
ATOM   2267 HA  LALA   160      -8.284  -5.791   9.923  0.00  0.00           H  
ATOM   2268 CB  LALA   160      -7.223  -4.144  10.791  0.00  0.00           C  
ATOM   2269 HB1 LALA   160      -6.985  -4.659  11.723  0.00  0.00           H  
ATOM   2270 HB2 LALA   160      -6.386  -4.256  10.103  0.00  0.00           H  
ATOM   2271 HB3 LALA   160      -7.374  -3.083  10.990  0.00  0.00           H  
ATOM   2272 C   LALA   160      -9.655  -4.730  11.176  0.00  0.00           C  
ATOM   2273 O   LALA   160      -9.939  -5.737  11.821  0.00  0.00           O  
ATOM   2274 N   LALA   161     -10.382  -3.614  11.273  0.00  0.00           N  
ATOM   2275 H   LALA   161     -10.056  -2.788  10.778  0.00  0.00           H  
ATOM   2276 CA  LALA   161     -11.598  -3.485  12.079  0.00  0.00           C  
ATOM   2277 HA  LALA   161     -11.395  -3.883  13.074  0.00  0.00           H  
ATOM   2278 CB  LALA   161     -11.902  -1.989  12.214  0.00  0.00           C  
ATOM   2279 HB1 LALA   161     -12.763  -1.839  12.866  0.00  0.00           H  
ATOM   2280 HB2 LALA   161     -11.038  -1.485  12.646  0.00  0.00           H  
ATOM   2281 HB3 LALA   161     -12.108  -1.560  11.233  0.00  0.00           H  
ATOM   2282 C   LALA   161     -12.810  -4.258  11.510  0.00  0.00           C  
ATOM   2283 O   LALA   161     -13.885  -4.270  12.121  0.00  0.00           O  
ATOM   2284 N   LGLY   162     -12.677  -4.882  10.333  0.00  0.00           N  
ATOM   2285 H   LGLY   162     -11.768  -4.870   9.886  0.00  0.00           H  
ATOM   2286 CA  LGLY   162     -13.747  -5.631   9.670  0.00  0.00           C  
ATOM   2287 HA2 LGLY   162     -13.308  -6.234   8.879  0.00  0.00           H  
ATOM   2288 HA3 LGLY   162     -14.206  -6.308  10.390  0.00  0.00           H  
ATOM   2289 C   LGLY   162     -14.848  -4.759   9.055  0.00  0.00           C  
ATOM   2290 O   LGLY   162     -15.919  -5.276   8.736  0.00  0.00           O  
ATOM   2291 N   LMET   163     -14.629  -3.446   8.919  0.00  0.00           N  
ATOM   2292 H   LMET   163     -13.698  -3.092   9.107  0.00  0.00           H  
ATOM   2293 CA  LMET   163     -15.644  -2.503   8.426  0.00  0.00           C  
ATOM   2294 HA  LMET   163     -16.610  -2.780   8.850  0.00  0.00           H  
ATOM   2295 CB  LMET   163     -15.323  -1.074   8.892  0.00  0.00           C  
ATOM   2296 HB2 LMET   163     -14.356  -0.757   8.499  0.00  0.00           H  
ATOM   2297 HB3 LMET   163     -16.093  -0.402   8.507  0.00  0.00           H  
ATOM   2298 CG  LMET   163     -15.317  -0.980  10.423  0.00  0.00           C  
ATOM   2299 HG2 LMET   163     -16.195  -1.507  10.796  0.00  0.00           H  
ATOM   2300 HG3 LMET   163     -14.434  -1.484  10.814  0.00  0.00           H  
ATOM   2301 SD  LMET   163     -15.385   0.698  11.100  0.00  0.00           S  
ATOM   2302 CE  LMET   163     -13.762   1.359  10.631  0.00  0.00           C  
ATOM   2303 HE1 LMET   163     -13.657   1.354   9.547  0.00  0.00           H  
ATOM   2304 HE2 LMET   163     -13.674   2.385  10.990  0.00  0.00           H  
ATOM   2305 HE3 LMET   163     -12.972   0.758  11.082  0.00  0.00           H  
ATOM   2306 C   LMET   163     -15.809  -2.560   6.903  0.00  0.00           C  
ATOM   2307 O   LMET   163     -16.939  -2.494   6.418  0.00  0.00           O  
ATOM   2308 N   LVAL   164     -14.713  -2.757   6.161  0.00  0.00           N  
ATOM   2309 H   LVAL   164     -13.820  -2.822   6.634  0.00  0.00           H  
ATOM   2310 CA  LVAL   164     -14.717  -2.958   4.700  0.00  0.00           C  
ATOM   2311 HA  LVAL   164     -15.750  -3.087   4.386  0.00  0.00           H  
ATOM   2312 CB  LVAL   164     -14.170  -1.732   3.936  0.00  0.00           C  
ATOM   2313 HB  LVAL   164     -14.234  -1.951   2.870  0.00  0.00           H  
ATOM   2314 CG1 LVAL   164     -15.031  -0.495   4.199  0.00  0.00           C  
ATOM   2315 HG11LVAL   164     -16.075  -0.719   3.983  0.00  0.00           H  
ATOM   2316 HG12LVAL   164     -14.936  -0.175   5.237  0.00  0.00           H  
ATOM   2317 HG13LVAL   164     -14.694   0.314   3.553  0.00  0.00           H  
ATOM   2318 CG2 LVAL   164     -12.709  -1.397   4.255  0.00  0.00           C  
ATOM   2319 HG21LVAL   164     -12.412  -0.498   3.712  0.00  0.00           H  
ATOM   2320 HG22LVAL   164     -12.580  -1.225   5.321  0.00  0.00           H  
ATOM   2321 HG23LVAL   164     -12.056  -2.208   3.936  0.00  0.00           H  
ATOM   2322 C   LVAL   164     -13.944  -4.225   4.307  0.00  0.00           C  
ATOM   2323 O   LVAL   164     -12.963  -4.558   4.973  0.00  0.00           O  
ATOM   2324 N   LPRO   165     -14.347  -4.946   3.242  0.00  0.00           N  
ATOM   2325 CD  LPRO   165     -15.628  -4.811   2.567  0.00  0.00           C  
ATOM   2326 HD2 LPRO   165     -15.731  -3.810   2.152  0.00  0.00           H  
ATOM   2327 HD3 LPRO   165     -16.435  -5.012   3.273  0.00  0.00           H  
ATOM   2328 CG  LPRO   165     -15.648  -5.865   1.459  0.00  0.00           C  
ATOM   2329 HG2 LPRO   165     -15.266  -5.435   0.532  0.00  0.00           H  
ATOM   2330 HG3 LPRO   165     -16.649  -6.273   1.309  0.00  0.00           H  
ATOM   2331 CB  LPRO   165     -14.676  -6.920   1.983  0.00  0.00           C  
ATOM   2332 HB2 LPRO   165     -14.264  -7.530   1.180  0.00  0.00           H  
ATOM   2333 HB3 LPRO   165     -15.182  -7.549   2.715  0.00  0.00           H  
ATOM   2334 CA  LPRO   165     -13.605  -6.078   2.686  0.00  0.00           C  
ATOM   2335 HA  LPRO   165     -13.144  -6.666   3.478  0.00  0.00           H  
ATOM   2336 C   LPRO   165     -12.504  -5.669   1.691  0.00  0.00           C  
ATOM   2337 O   LPRO   165     -11.670  -6.500   1.344  0.00  0.00           O  
ATOM   2338 N   LLEU   166     -12.498  -4.430   1.194  0.00  0.00           N  
ATOM   2339 H   LLEU   166     -13.179  -3.764   1.525  0.00  0.00           H  
ATOM   2340 CA  LLEU   166     -11.591  -3.973   0.138  0.00  0.00           C  
ATOM   2341 HA  LLEU   166     -10.639  -4.494   0.248  0.00  0.00           H  
ATOM   2342 CB  LLEU   166     -12.213  -4.344  -1.229  0.00  0.00           C  
ATOM   2343 HB2 LLEU   166     -12.414  -5.416  -1.240  0.00  0.00           H  
ATOM   2344 HB3 LLEU   166     -13.170  -3.828  -1.313  0.00  0.00           H  
ATOM   2345 CG  LLEU   166     -11.372  -4.002  -2.475  0.00  0.00           C  
ATOM   2346 HG  LLEU   166     -11.150  -2.937  -2.489  0.00  0.00           H  
ATOM   2347 CD1 LLEU   166     -10.060  -4.785  -2.532  0.00  0.00           C  
ATOM   2348 HD11LLEU   166     -10.256  -5.856  -2.574  0.00  0.00           H  
ATOM   2349 HD12LLEU   166      -9.491  -4.479  -3.408  0.00  0.00           H  
ATOM   2350 HD13LLEU   166      -9.456  -4.568  -1.656  0.00  0.00           H  
ATOM   2351 CD2 LLEU   166     -12.164  -4.336  -3.741  0.00  0.00           C  
ATOM   2352 HD21LLEU   166     -11.591  -4.046  -4.621  0.00  0.00           H  
ATOM   2353 HD22LLEU   166     -12.377  -5.405  -3.782  0.00  0.00           H  
ATOM   2354 HD23LLEU   166     -13.104  -3.784  -3.741  0.00  0.00           H  
ATOM   2355 C   LLEU   166     -11.316  -2.469   0.272  0.00  0.00           C  
ATOM   2356 O   LLEU   166     -12.183  -1.717   0.713  0.00  0.00           O  
ATOM   2357 N   LGLU   167     -10.119  -2.054  -0.132  0.00  0.00           N  
ATOM   2358 H   LGLU   167      -9.442  -2.755  -0.415  0.00  0.00           H  
ATOM   2359 CA  LGLU   167      -9.639  -0.667  -0.173  0.00  0.00           C  
ATOM   2360 HA  LGLU   167     -10.463   0.003  -0.430  0.00  0.00           H  
ATOM   2361 CB  LGLU   167      -9.090  -0.285   1.217  0.00  0.00           C  
ATOM   2362 HB2 LGLU   167      -9.031  -1.176   1.843  0.00  0.00           H  
ATOM   2363 HB3 LGLU   167      -8.075   0.098   1.129  0.00  0.00           H  
ATOM   2364 CG  LGLU   167      -9.976   0.739   1.945  0.00  0.00           C  
ATOM   2365 HG2 LGLU   167     -11.020   0.436   1.860  0.00  0.00           H  
ATOM   2366 HG3 LGLU   167      -9.719   0.710   3.005  0.00  0.00           H  
ATOM   2367 CD  LGLU   167      -9.822   2.184   1.444  0.00  0.00           C  
ATOM   2368 OE1 LGLU   167      -9.046   2.431   0.494  0.00  0.00           O  
ATOM   2369 OE2 LGLU   167     -10.487   3.075   2.028  0.00  0.00           O  
ATOM   2370 C   LGLU   167      -8.565  -0.517  -1.271  0.00  0.00           C  
ATOM   2371 O   LGLU   167      -8.126  -1.509  -1.869  0.00  0.00           O  
ATOM   2372 N   LTYR   168      -8.134   0.715  -1.556  0.00  0.00           N  
ATOM   2373 H   LTYR   168      -8.464   1.489  -0.974  0.00  0.00           H  
ATOM   2374 CA  LTYR   168      -7.138   1.008  -2.592  0.00  0.00           C  
ATOM   2375 HA  LTYR   168      -6.499   0.132  -2.702  0.00  0.00           H  
ATOM   2376 CB  LTYR   168      -7.839   1.249  -3.941  0.00  0.00           C  
ATOM   2377 HB2 LTYR   168      -8.844   0.823  -3.909  0.00  0.00           H  
ATOM   2378 HB3 LTYR   168      -7.959   2.320  -4.103  0.00  0.00           H  
ATOM   2379 CG  LTYR   168      -7.119   0.651  -5.137  0.00  0.00           C  
ATOM   2380 CD1 LTYR   168      -6.016   1.315  -5.704  0.00  0.00           C  
ATOM   2381 HD1 LTYR   168      -5.666   2.245  -5.275  0.00  0.00           H  
ATOM   2382 CE1 LTYR   168      -5.379   0.773  -6.836  0.00  0.00           C  
ATOM   2383 HE1 LTYR   168      -4.544   1.274  -7.291  0.00  0.00           H  
ATOM   2384 CZ  LTYR   168      -5.834  -0.434  -7.402  0.00  0.00           C  
ATOM   2385 OH  LTYR   168      -5.196  -0.943  -8.487  0.00  0.00           O  
ATOM   2386 HH  LTYR   168      -5.802  -1.430  -9.071  0.00  0.00           H  
ATOM   2387 CE2 LTYR   168      -6.937  -1.104  -6.832  0.00  0.00           C  
ATOM   2388 HE2 LTYR   168      -7.282  -2.032  -7.262  0.00  0.00           H  
ATOM   2389 CD2 LTYR   168      -7.573  -0.562  -5.696  0.00  0.00           C  
ATOM   2390 HD2 LTYR   168      -8.414  -1.075  -5.248  0.00  0.00           H  
ATOM   2391 C   LTYR   168      -6.238   2.182  -2.178  0.00  0.00           C  
ATOM   2392 O   LTYR   168      -6.713   3.267  -1.847  0.00  0.00           O  
ATOM   2393 N   LGLY   169      -4.923   1.956  -2.202  0.00  0.00           N  
ATOM   2394 H   LGLY   169      -4.600   1.065  -2.564  0.00  0.00           H  
ATOM   2395 CA  LGLY   169      -3.909   2.868  -1.676  0.00  0.00           C  
ATOM   2396 HA2 LGLY   169      -4.384   3.746  -1.241  0.00  0.00           H  
ATOM   2397 HA3 LGLY   169      -3.380   2.361  -0.869  0.00  0.00           H  
ATOM   2398 C   HGLY   169      -2.879   3.346  -2.700  0.00  0.00           C  
ATOM   2399 O   HGLY   169      -3.045   3.136  -3.898  0.00  0.00           O  
ATOM   2400 N   HSER   170      -1.800   4.008  -2.202  0.00  0.00           N  
ATOM   2401 H   HSER   170      -1.667   4.086  -1.201  0.00  0.00           H  
ATOM   2402 CA  HSER   170      -0.761   4.549  -3.046  0.00  0.00           C  
ATOM   2403 HA  HSER   170      -0.683   3.925  -3.938  0.00  0.00           H  
ATOM   2404 CB  HSER   170      -1.118   5.976  -3.538  0.00  0.00           C  
ATOM   2405 HB2 HSER   170      -0.231   6.438  -3.996  0.00  0.00           H  
ATOM   2406 HB3 HSER   170      -1.887   5.861  -4.305  0.00  0.00           H  
ATOM   2407 OG  HSER   170      -1.620   6.792  -2.492  0.00  0.00           O  
ATOM   2408 HG  HSER   170      -2.494   7.154  -2.773  0.00  0.00           H  
ATOM   2409 C   HSER   170       0.559   4.458  -2.277  0.00  0.00           C  
ATOM   2410 O   HSER   170       0.560   4.445  -1.044  0.00  0.00           O  
ATOM   2411 N   HASP   171       1.700   4.363  -3.023  0.00  0.00           N  
ATOM   2412 H   HASP   171       1.619   4.209  -4.029  0.00  0.00           H  
ATOM   2413 CA  HASP   171       2.970   4.015  -2.389  0.00  0.00           C  
ATOM   2414 HA  HASP   171       2.950   4.438  -1.385  0.00  0.00           H  
ATOM   2415 CB  LASP   171       3.067   2.472  -2.219  0.00  0.00           C  
ATOM   2416 HB2 LASP   171       2.126   2.114  -1.811  0.00  0.00           H  
ATOM   2417 HB3 LASP   171       3.196   2.006  -3.196  0.00  0.00           H  
ATOM   2418 CG  LASP   171       4.194   2.004  -1.286  0.00  0.00           C  
ATOM   2419 OD1 LASP   171       5.324   2.534  -1.363  0.00  0.00           O  
ATOM   2420 OD2 LASP   171       3.957   1.094  -0.457  0.00  0.00           O  
ATOM   2421 C   HASP   171       4.206   4.544  -3.146  0.00  0.00           C  
ATOM   2422 O   HASP   171       4.532   4.122  -4.264  0.00  0.00           O  
ATOM   2423 N   HILE   172       4.929   5.439  -2.425  0.00  0.00           N  
ATOM   2424 H   HILE   172       4.504   5.838  -1.590  0.00  0.00           H  
ATOM   2425 CA  HILE   172       6.287   5.842  -2.789  0.00  0.00           C  
ATOM   2426 HA  HILE   172       6.614   5.127  -3.545  0.00  0.00           H  
ATOM   2427 CB  LILE   172       6.321   7.242  -3.453  0.00  0.00           C  
ATOM   2428 HB  LILE   172       5.483   7.299  -4.144  0.00  0.00           H  
ATOM   2429 CG2 LILE   172       6.170   8.387  -2.433  0.00  0.00           C  
ATOM   2430 HG21LILE   172       5.979   9.327  -2.951  0.00  0.00           H  
ATOM   2431 HG22LILE   172       5.332   8.195  -1.766  0.00  0.00           H  
ATOM   2432 HG23LILE   172       7.077   8.489  -1.838  0.00  0.00           H  
ATOM   2433 CG1 LILE   172       7.624   7.387  -4.274  0.00  0.00           C  
ATOM   2434 HG12LILE   172       8.488   7.320  -3.612  0.00  0.00           H  
ATOM   2435 HG13LILE   172       7.681   6.563  -4.987  0.00  0.00           H  
ATOM   2436 CD1 LILE   172       7.739   8.695  -5.063  0.00  0.00           C  
ATOM   2437 HD11LILE   172       6.863   8.828  -5.696  0.00  0.00           H  
ATOM   2438 HD12LILE   172       7.831   9.540  -4.381  0.00  0.00           H  
ATOM   2439 HD13LILE   172       8.629   8.659  -5.691  0.00  0.00           H  
ATOM   2440 C   HILE   172       7.286   5.699  -1.620  0.00  0.00           C  
ATOM   2441 O   HILE   172       8.459   5.403  -1.842  0.00  0.00           O  
ATOM   2442 N   HGLY   173       6.799   5.940  -0.376  0.00  0.00           N  
ATOM   2443 H   HGLY   173       5.865   6.338  -0.247  0.00  0.00           H  
ATOM   2444 CA  HGLY   173       7.597   5.781   0.819  0.00  0.00           C  
ATOM   2445 HA2 HGLY   173       8.633   5.596   0.529  0.00  0.00           H  
ATOM   2446 HA3 HGLY   173       7.564   6.684   1.431  0.00  0.00           H  
ATOM   2447 C   HGLY   173       7.131   4.630   1.694  0.00  0.00           C  
ATOM   2448 O   HGLY   173       7.348   4.602   2.896  0.00  0.00           O  
ATOM   2449 N   HGLY   174       6.498   3.589   1.057  0.00  0.00           N  
ATOM   2450 H   HGLY   174       6.251   3.671   0.072  0.00  0.00           H  
ATOM   2451 CA  HGLY   174       5.915   2.517   1.822  0.00  0.00           C  
ATOM   2452 HA2 HGLY   174       6.070   1.550   1.326  0.00  0.00           H  
ATOM   2453 HA3 HGLY   174       6.428   2.476   2.783  0.00  0.00           H  
ATOM   2454 C   HGLY   174       4.429   2.675   2.130  0.00  0.00           C  
ATOM   2455 O   HGLY   174       3.872   1.923   2.933  0.00  0.00           O  
ATOM   2456 N   HSER   175       3.768   3.678   1.510  0.00  0.00           N  
ATOM   2457 H   HSER   175       4.303   4.357   0.977  0.00  0.00           H  
ATOM   2458 CA  HSER   175       2.454   4.085   1.988  0.00  0.00           C  
ATOM   2459 HA  HSER   175       2.508   4.252   3.076  0.00  0.00           H  
ATOM   2460 CB  HSER   175       2.032   5.379   1.303  0.00  0.00           C  
ATOM   2461 HB2 HSER   175       2.195   5.322   0.235  0.00  0.00           H  
ATOM   2462 HB3 HSER   175       0.978   5.578   1.479  0.00  0.00           H  
ATOM   2463 OG  HSER   175       2.756   6.481   1.865  0.00  0.00           O  
ATOM   2464 HG  HSER   175       0.943   7.945   1.019  0.00  0.00           H  
ATOM   2465 C   HSER   175       1.347   3.057   1.809  0.00  0.00           C  
ATOM   2466 O   HSER   175       0.307   3.236   2.438  0.00  0.00           O  
ATOM   2467 N   HILE   176       1.485   2.011   0.944  0.00  0.00           N  
ATOM   2468 H   HILE   176       2.395   1.851   0.508  0.00  0.00           H  
ATOM   2469 CA  LILE   176       0.595   0.835   1.052  0.00  0.00           C  
ATOM   2470 HA  LILE   176      -0.395   1.137   1.397  0.00  0.00           H  
ATOM   2471 CB  LILE   176       0.425   0.140  -0.325  0.00  0.00           C  
ATOM   2472 HB  LILE   176       1.409   0.044  -0.786  0.00  0.00           H  
ATOM   2473 CG2 LILE   176      -0.172  -1.276  -0.208  0.00  0.00           C  
ATOM   2474 HG21LILE   176       0.534  -1.953   0.274  0.00  0.00           H  
ATOM   2475 HG22LILE   176      -1.095  -1.243   0.370  0.00  0.00           H  
ATOM   2476 HG23LILE   176      -0.392  -1.678  -1.195  0.00  0.00           H  
ATOM   2477 CG1 LILE   176      -0.474   0.995  -1.241  0.00  0.00           C  
ATOM   2478 HG12LILE   176      -1.513   0.915  -0.918  0.00  0.00           H  
ATOM   2479 HG13LILE   176      -0.179   2.033  -1.143  0.00  0.00           H  
ATOM   2480 CD1 LILE   176      -0.376   0.628  -2.728  0.00  0.00           C  
ATOM   2481 HD11LILE   176      -0.874  -0.321  -2.915  0.00  0.00           H  
ATOM   2482 HD12LILE   176      -0.867   1.396  -3.322  0.00  0.00           H  
ATOM   2483 HD13LILE   176       0.667   0.562  -3.036  0.00  0.00           H  
ATOM   2484 C   LILE   176       1.153  -0.151   2.089  0.00  0.00           C  
ATOM   2485 O   LILE   176       0.420  -0.672   2.932  0.00  0.00           O  
ATOM   2486 N   LARG   177       2.461  -0.430   2.019  0.00  0.00           N  
ATOM   2487 H   LARG   177       3.035   0.141   1.401  0.00  0.00           H  
ATOM   2488 CA  LARG   177       3.097  -1.573   2.691  0.00  0.00           C  
ATOM   2489 HA  LARG   177       2.496  -2.463   2.508  0.00  0.00           H  
ATOM   2490 CB  LARG   177       4.491  -1.775   2.077  0.00  0.00           C  
ATOM   2491 HB2 LARG   177       5.053  -0.842   2.162  0.00  0.00           H  
ATOM   2492 HB3 LARG   177       5.020  -2.547   2.636  0.00  0.00           H  
ATOM   2493 CG  LARG   177       4.424  -2.214   0.602  0.00  0.00           C  
ATOM   2494 HG2 LARG   177       4.079  -3.248   0.559  0.00  0.00           H  
ATOM   2495 HG3 LARG   177       3.722  -1.598   0.040  0.00  0.00           H  
ATOM   2496 CD  LARG   177       5.801  -2.121  -0.060  0.00  0.00           C  
ATOM   2497 HD2 LARG   177       6.533  -2.579   0.606  0.00  0.00           H  
ATOM   2498 HD3 LARG   177       5.779  -2.689  -0.991  0.00  0.00           H  
ATOM   2499 NE  LARG   177       6.181  -0.725  -0.358  0.00  0.00           N  
ATOM   2500 HE  LARG   177       5.434  -0.027  -0.400  0.00  0.00           H  
ATOM   2501 CZ  LARG   177       7.403  -0.280  -0.593  0.00  0.00           C  
ATOM   2502 NH1 LARG   177       8.449  -1.052  -0.522  0.00  0.00           N  
ATOM   2503 HH11LARG   177       8.360  -2.027  -0.259  0.00  0.00           H  
ATOM   2504 HH12LARG   177       9.372  -0.643  -0.629  0.00  0.00           H  
ATOM   2505 NH2 LARG   177       7.603   0.962  -0.914  0.00  0.00           N  
ATOM   2506 HH21LARG   177       6.804   1.587  -1.049  0.00  0.00           H  
ATOM   2507 HH22LARG   177       8.525   1.282  -1.181  0.00  0.00           H  
ATOM   2508 C   LARG   177       3.175  -1.418   4.212  0.00  0.00           C  
ATOM   2509 O   LARG   177       2.842  -2.365   4.926  0.00  0.00           O  
ATOM   2510 N   LVAL   178       3.590  -0.245   4.693  0.00  0.00           N  
ATOM   2511 H   LVAL   178       3.807   0.474   4.008  0.00  0.00           H  
ATOM   2512 CA  LVAL   178       3.760   0.106   6.115  0.00  0.00           C  
ATOM   2513 HA  LVAL   178       4.392  -0.656   6.570  0.00  0.00           H  
ATOM   2514 CB  LVAL   178       4.503   1.452   6.279  0.00  0.00           C  
ATOM   2515 HB  LVAL   178       3.982   2.227   5.718  0.00  0.00           H  
ATOM   2516 CG1 LVAL   178       4.599   1.904   7.744  0.00  0.00           C  
ATOM   2517 HG11LVAL   178       5.210   2.804   7.813  0.00  0.00           H  
ATOM   2518 HG12LVAL   178       3.612   2.136   8.141  0.00  0.00           H  
ATOM   2519 HG13LVAL   178       5.053   1.120   8.352  0.00  0.00           H  
ATOM   2520 CG2 LVAL   178       5.934   1.343   5.737  0.00  0.00           C  
ATOM   2521 HG21LVAL   178       6.497   0.600   6.301  0.00  0.00           H  
ATOM   2522 HG22LVAL   178       5.920   1.059   4.686  0.00  0.00           H  
ATOM   2523 HG23LVAL   178       6.433   2.310   5.822  0.00  0.00           H  
ATOM   2524 C   LVAL   178       2.442   0.087   6.903  0.00  0.00           C  
ATOM   2525 O   LVAL   178       2.407  -0.595   7.924  0.00  0.00           O  
ATOM   2526 N   LPRO   179       1.339   0.738   6.478  0.00  0.00           N  
ATOM   2527 CD  LPRO   179       1.212   1.683   5.376  0.00  0.00           C  
ATOM   2528 HD2 LPRO   179       1.627   1.303   4.446  0.00  0.00           H  
ATOM   2529 HD3 LPRO   179       1.702   2.616   5.648  0.00  0.00           H  
ATOM   2530 CG  LPRO   179      -0.284   1.927   5.204  0.00  0.00           C  
ATOM   2531 HG2 LPRO   179      -0.706   1.206   4.504  0.00  0.00           H  
ATOM   2532 HG3 LPRO   179      -0.486   2.946   4.879  0.00  0.00           H  
ATOM   2533 CB  LPRO   179      -0.848   1.682   6.595  0.00  0.00           C  
ATOM   2534 HB2 LPRO   179      -1.882   1.352   6.552  0.00  0.00           H  
ATOM   2535 HB3 LPRO   179      -0.768   2.597   7.179  0.00  0.00           H  
ATOM   2536 CA  LPRO   179       0.068   0.621   7.197  0.00  0.00           C  
ATOM   2537 HA  LPRO   179       0.216   0.843   8.252  0.00  0.00           H  
ATOM   2538 C   LPRO   179      -0.529  -0.788   7.127  0.00  0.00           C  
ATOM   2539 O   LPRO   179      -1.070  -1.263   8.125  0.00  0.00           O  
ATOM   2540 N   LALA   180      -0.347  -1.514   6.016  0.00  0.00           N  
ATOM   2541 H   LALA   180       0.070  -1.083   5.201  0.00  0.00           H  
ATOM   2542 CA  LALA   180      -0.680  -2.937   5.961  0.00  0.00           C  
ATOM   2543 HA  LALA   180      -1.737  -3.045   6.203  0.00  0.00           H  
ATOM   2544 CB  LALA   180      -0.471  -3.439   4.527  0.00  0.00           C  
ATOM   2545 HB1 LALA   180      -1.130  -2.899   3.847  0.00  0.00           H  
ATOM   2546 HB2 LALA   180       0.560  -3.287   4.216  0.00  0.00           H  
ATOM   2547 HB3 LALA   180      -0.704  -4.501   4.468  0.00  0.00           H  
ATOM   2548 C   LALA   180       0.107  -3.755   7.011  0.00  0.00           C  
ATOM   2549 O   LALA   180      -0.477  -4.607   7.676  0.00  0.00           O  
ATOM   2550 N   LHIE   181       1.389  -3.444   7.237  0.00  0.00           N  
ATOM   2551 H   LHIE   181       1.810  -2.732   6.653  0.00  0.00           H  
ATOM   2552 CA  LHIE   181       2.223  -4.033   8.299  0.00  0.00           C  
ATOM   2553 HA  LHIE   181       2.101  -5.111   8.292  0.00  0.00           H  
ATOM   2554 CB  LHIE   181       3.699  -3.725   7.987  0.00  0.00           C  
ATOM   2555 HB2 LHIE   181       3.990  -4.287   7.101  0.00  0.00           H  
ATOM   2556 HB3 LHIE   181       3.803  -2.670   7.748  0.00  0.00           H  
ATOM   2557 CG  LHIE   181       4.679  -4.038   9.090  0.00  0.00           C  
ATOM   2558 ND1 LHIE   181       4.896  -5.292   9.660  0.00  0.00           N  
ATOM   2559 CE1 LHIE   181       5.838  -5.105  10.599  0.00  0.00           C  
ATOM   2560 HE1 LHIE   181       6.217  -5.878  11.255  0.00  0.00           H  
ATOM   2561 NE2 LHIE   181       6.222  -3.819  10.641  0.00  0.00           N  
ATOM   2562 HE2 LHIE   181       6.870  -3.431  11.325  0.00  0.00           H  
ATOM   2563 CD2 LHIE   181       5.507  -3.131   9.685  0.00  0.00           C  
ATOM   2564 HD2 LHIE   181       5.563  -2.077   9.458  0.00  0.00           H  
ATOM   2565 C   LHIE   181       1.811  -3.613   9.719  0.00  0.00           C  
ATOM   2566 O   LHIE   181       1.802  -4.447  10.620  0.00  0.00           O  
ATOM   2567 N   LPHE   182       1.430  -2.354   9.945  0.00  0.00           N  
ATOM   2568 H   LPHE   182       1.510  -1.683   9.188  0.00  0.00           H  
ATOM   2569 CA  LPHE   182       1.035  -1.871  11.277  0.00  0.00           C  
ATOM   2570 HA  LPHE   182       1.693  -2.320  12.021  0.00  0.00           H  
ATOM   2571 CB  LPHE   182       1.215  -0.346  11.359  0.00  0.00           C  
ATOM   2572 HB2 LPHE   182       0.763   0.114  10.479  0.00  0.00           H  
ATOM   2573 HB3 LPHE   182       0.656   0.009  12.225  0.00  0.00           H  
ATOM   2574 CG  LPHE   182       2.642   0.173  11.509  0.00  0.00           C  
ATOM   2575 CD1 LPHE   182       3.776  -0.658  11.376  0.00  0.00           C  
ATOM   2576 HD1 LPHE   182       3.673  -1.706  11.151  0.00  0.00           H  
ATOM   2577 CE1 LPHE   182       5.070  -0.141  11.562  0.00  0.00           C  
ATOM   2578 HE1 LPHE   182       5.928  -0.793  11.484  0.00  0.00           H  
ATOM   2579 CZ  LPHE   182       5.245   1.216  11.869  0.00  0.00           C  
ATOM   2580 HZ  LPHE   182       6.240   1.611  12.001  0.00  0.00           H  
ATOM   2581 CE2 LPHE   182       4.123   2.049  12.016  0.00  0.00           C  
ATOM   2582 HE2 LPHE   182       4.250   3.092  12.263  0.00  0.00           H  
ATOM   2583 CD2 LPHE   182       2.830   1.526  11.849  0.00  0.00           C  
ATOM   2584 HD2 LPHE   182       1.974   2.165  11.996  0.00  0.00           H  
ATOM   2585 C   LPHE   182      -0.381  -2.299  11.690  0.00  0.00           C  
ATOM   2586 O   LPHE   182      -0.611  -2.537  12.874  0.00  0.00           O  
ATOM   2587 N   LCYS   183      -1.322  -2.441  10.752  0.00  0.00           N  
ATOM   2588 H   LCYS   183      -1.108  -2.146   9.804  0.00  0.00           H  
ATOM   2589 CA  LCYS   183      -2.659  -2.989  11.024  0.00  0.00           C  
ATOM   2590 HA  LCYS   183      -2.892  -2.839  12.079  0.00  0.00           H  
ATOM   2591 CB  LCYS   183      -3.704  -2.201  10.226  0.00  0.00           C  
ATOM   2592 HB2 LCYS   183      -3.481  -2.273   9.164  0.00  0.00           H  
ATOM   2593 HB3 LCYS   183      -4.691  -2.630  10.404  0.00  0.00           H  
ATOM   2594 SG  LCYS   183      -3.724  -0.460  10.755  0.00  0.00           S  
ATOM   2595 HG  LCYS   183      -2.628  -0.044  10.097  0.00  0.00           H  
ATOM   2596 C   LCYS   183      -2.766  -4.512  10.783  0.00  0.00           C  
ATOM   2597 O   LCYS   183      -3.802  -5.111  11.087  0.00  0.00           O  
ATOM   2598 N   LGLY   184      -1.710  -5.160  10.278  0.00  0.00           N  
ATOM   2599 H   LGLY   184      -0.897  -4.619  10.014  0.00  0.00           H  
ATOM   2600 CA  LGLY   184      -1.636  -6.612  10.085  0.00  0.00           C  
ATOM   2601 HA2 LGLY   184      -0.610  -6.866   9.825  0.00  0.00           H  
ATOM   2602 HA3 LGLY   184      -1.892  -7.117  11.016  0.00  0.00           H  
ATOM   2603 C   LGLY   184      -2.544  -7.153   8.978  0.00  0.00           C  
ATOM   2604 O   LGLY   184      -3.199  -8.171   9.178  0.00  0.00           O  
ATOM   2605 N   LVAL   185      -2.631  -6.469   7.837  0.00  0.00           N  
ATOM   2606 H   LVAL   185      -1.992  -5.687   7.726  0.00  0.00           H  
ATOM   2607 CA  LVAL   185      -3.488  -6.819   6.684  0.00  0.00           C  
ATOM   2608 HA  LVAL   185      -3.924  -7.803   6.858  0.00  0.00           H  
ATOM   2609 CB  LVAL   185      -4.664  -5.829   6.534  0.00  0.00           C  
ATOM   2610 HB  LVAL   185      -5.268  -6.142   5.684  0.00  0.00           H  
ATOM   2611 CG1 LVAL   185      -5.583  -5.864   7.760  0.00  0.00           C  
ATOM   2612 HG11LVAL   185      -5.928  -6.884   7.935  0.00  0.00           H  
ATOM   2613 HG12LVAL   185      -5.047  -5.516   8.642  0.00  0.00           H  
ATOM   2614 HG13LVAL   185      -6.446  -5.221   7.592  0.00  0.00           H  
ATOM   2615 CG2 LVAL   185      -4.220  -4.385   6.280  0.00  0.00           C  
ATOM   2616 HG21LVAL   185      -5.099  -3.757   6.138  0.00  0.00           H  
ATOM   2617 HG22LVAL   185      -3.653  -4.011   7.133  0.00  0.00           H  
ATOM   2618 HG23LVAL   185      -3.608  -4.335   5.380  0.00  0.00           H  
ATOM   2619 C   LVAL   185      -2.663  -6.950   5.395  0.00  0.00           C  
ATOM   2620 O   LVAL   185      -1.449  -6.749   5.409  0.00  0.00           O  
ATOM   2621 N   LTRP   186      -3.296  -7.330   4.282  0.00  0.00           N  
ATOM   2622 H   LTRP   186      -4.308  -7.384   4.285  0.00  0.00           H  
ATOM   2623 CA  LTRP   186      -2.639  -7.521   2.985  0.00  0.00           C  
ATOM   2624 HA  LTRP   186      -1.600  -7.797   3.154  0.00  0.00           H  
ATOM   2625 CB  LTRP   186      -3.311  -8.674   2.216  0.00  0.00           C  
ATOM   2626 HB2 LTRP   186      -4.329  -8.390   1.949  0.00  0.00           H  
ATOM   2627 HB3 LTRP   186      -2.762  -8.803   1.287  0.00  0.00           H  
ATOM   2628 CG  LTRP   186      -3.356 -10.024   2.876  0.00  0.00           C  
ATOM   2629 CD1 LTRP   186      -4.051 -10.346   3.990  0.00  0.00           C  
ATOM   2630 HD1 LTRP   186      -4.667  -9.660   4.556  0.00  0.00           H  
ATOM   2631 NE1 LTRP   186      -3.848 -11.674   4.307  0.00  0.00           N  
ATOM   2632 HE1 LTRP   186      -4.256 -12.118   5.130  0.00  0.00           H  
ATOM   2633 CE2 LTRP   186      -2.994 -12.280   3.411  0.00  0.00           C  
ATOM   2634 CZ2 LTRP   186      -2.467 -13.576   3.309  0.00  0.00           C  
ATOM   2635 HZ2 LTRP   186      -2.732 -14.329   4.031  0.00  0.00           H  
ATOM   2636 CH2 LTRP   186      -1.600 -13.888   2.251  0.00  0.00           C  
ATOM   2637 HH2 LTRP   186      -1.186 -14.884   2.168  0.00  0.00           H  
ATOM   2638 CZ3 LTRP   186      -1.283 -12.905   1.298  0.00  0.00           C  
ATOM   2639 HZ3 LTRP   186      -0.625 -13.151   0.477  0.00  0.00           H  
ATOM   2640 CE3 LTRP   186      -1.830 -11.610   1.399  0.00  0.00           C  
ATOM   2641 HE3 LTRP   186      -1.592 -10.865   0.657  0.00  0.00           H  
ATOM   2642 CD2 LTRP   186      -2.679 -11.255   2.470  0.00  0.00           C  
ATOM   2643 C   LTRP   186      -2.670  -6.222   2.160  0.00  0.00           C  
ATOM   2644 O   LTRP   186      -3.718  -5.582   2.046  0.00  0.00           O  
ATOM   2645 N   LGLY   187      -1.554  -5.842   1.533  0.00  0.00           N  
ATOM   2646 H   LGLY   187      -0.705  -6.382   1.688  0.00  0.00           H  
ATOM   2647 CA  LGLY   187      -1.482  -4.652   0.673  0.00  0.00           C  
ATOM   2648 HA2 LGLY   187      -2.417  -4.548   0.122  0.00  0.00           H  
ATOM   2649 HA3 LGLY   187      -1.357  -3.766   1.294  0.00  0.00           H  
ATOM   2650 C   LGLY   187      -0.332  -4.703  -0.332  0.00  0.00           C  
ATOM   2651 O   LGLY   187       0.811  -4.973   0.040  0.00  0.00           O  
ATOM   2652 N   LLEU   188      -0.628  -4.446  -1.610  0.00  0.00           N  
ATOM   2653 H   LLEU   188      -1.578  -4.165  -1.837  0.00  0.00           H  
ATOM   2654 CA  LLEU   188       0.309  -4.635  -2.725  0.00  0.00           C  
ATOM   2655 HA  LLEU   188       1.181  -5.185  -2.368  0.00  0.00           H  
ATOM   2656 CB  LLEU   188      -0.392  -5.518  -3.776  0.00  0.00           C  
ATOM   2657 HB2 LLEU   188      -0.622  -6.480  -3.319  0.00  0.00           H  
ATOM   2658 HB3 LLEU   188      -1.336  -5.040  -4.045  0.00  0.00           H  
ATOM   2659 CG  LLEU   188       0.401  -5.769  -5.073  0.00  0.00           C  
ATOM   2660 HG  LLEU   188       0.635  -4.822  -5.557  0.00  0.00           H  
ATOM   2661 CD1 LLEU   188       1.699  -6.538  -4.826  0.00  0.00           C  
ATOM   2662 HD11LLEU   188       2.371  -5.948  -4.208  0.00  0.00           H  
ATOM   2663 HD12LLEU   188       1.489  -7.488  -4.336  0.00  0.00           H  
ATOM   2664 HD13LLEU   188       2.197  -6.729  -5.777  0.00  0.00           H  
ATOM   2665 CD2 LLEU   188      -0.463  -6.594  -6.023  0.00  0.00           C  
ATOM   2666 HD21LLEU   188      -1.395  -6.067  -6.225  0.00  0.00           H  
ATOM   2667 HD22LLEU   188       0.067  -6.744  -6.964  0.00  0.00           H  
ATOM   2668 HD23LLEU   188      -0.683  -7.563  -5.577  0.00  0.00           H  
ATOM   2669 C   LLEU   188       0.816  -3.309  -3.316  0.00  0.00           C  
ATOM   2670 O   LLEU   188       0.063  -2.589  -3.971  0.00  0.00           O  
ATOM   2671 N   LLYS   189       2.118  -3.033  -3.177  0.00  0.00           N  
ATOM   2672 H   LLYS   189       2.684  -3.698  -2.655  0.00  0.00           H  
ATOM   2673 CA  LLYS   189       2.839  -2.089  -4.048  0.00  0.00           C  
ATOM   2674 HA  LLYS   189       2.253  -1.176  -4.156  0.00  0.00           H  
ATOM   2675 CB  LLYS   189       4.192  -1.749  -3.382  0.00  0.00           C  
ATOM   2676 HB2 LLYS   189       3.969  -1.386  -2.379  0.00  0.00           H  
ATOM   2677 HB3 LLYS   189       4.790  -2.655  -3.276  0.00  0.00           H  
ATOM   2678 CG  LLYS   189       5.049  -0.666  -4.061  0.00  0.00           C  
ATOM   2679 HG2 LLYS   189       4.402   0.151  -4.373  0.00  0.00           H  
ATOM   2680 HG3 LLYS   189       5.742  -0.273  -3.316  0.00  0.00           H  
ATOM   2681 CD  LLYS   189       5.883  -1.166  -5.252  0.00  0.00           C  
ATOM   2682 HD2 LLYS   189       6.595  -1.916  -4.907  0.00  0.00           H  
ATOM   2683 HD3 LLYS   189       5.233  -1.626  -5.987  0.00  0.00           H  
ATOM   2684 CE  LLYS   189       6.638  -0.007  -5.915  0.00  0.00           C  
ATOM   2685 HE2 LLYS   189       5.939   0.811  -6.104  0.00  0.00           H  
ATOM   2686 HE3 LLYS   189       7.400   0.361  -5.223  0.00  0.00           H  
ATOM   2687 NZ  LLYS   189       7.269  -0.413  -7.192  0.00  0.00           N  
ATOM   2688 HZ1 LLYS   189       7.921  -1.183  -7.039  0.00  0.00           H  
ATOM   2689 HZ2 LLYS   189       6.581  -0.753  -7.853  0.00  0.00           H  
ATOM   2690 HZ3 LLYS   189       7.801   0.353  -7.601  0.00  0.00           H  
ATOM   2691 C   LLYS   189       2.971  -2.762  -5.418  0.00  0.00           C  
ATOM   2692 O   LLYS   189       3.592  -3.814  -5.512  0.00  0.00           O  
ATOM   2693 N   LTHR   190       2.365  -2.209  -6.465  0.00  0.00           N  
ATOM   2694 H   LTHR   190       1.858  -1.348  -6.337  0.00  0.00           H  
ATOM   2695 CA  LTHR   190       2.336  -2.829  -7.807  0.00  0.00           C  
ATOM   2696 HA  LTHR   190       2.280  -3.913  -7.693  0.00  0.00           H  
ATOM   2697 CB  LTHR   190       1.073  -2.404  -8.580  0.00  0.00           C  
ATOM   2698 HB  LTHR   190       1.103  -2.847  -9.576  0.00  0.00           H  
ATOM   2699 CG2 LTHR   190      -0.219  -2.854  -7.902  0.00  0.00           C  
ATOM   2700 HG21LTHR   190      -0.275  -2.478  -6.881  0.00  0.00           H  
ATOM   2701 HG22LTHR   190      -1.072  -2.480  -8.467  0.00  0.00           H  
ATOM   2702 HG23LTHR   190      -0.256  -3.943  -7.887  0.00  0.00           H  
ATOM   2703 OG1 LTHR   190       1.007  -1.003  -8.720  0.00  0.00           O  
ATOM   2704 HG1 LTHR   190       0.286  -0.664  -8.151  0.00  0.00           H  
ATOM   2705 C   LTHR   190       3.603  -2.548  -8.636  0.00  0.00           C  
ATOM   2706 O   LTHR   190       4.413  -1.672  -8.309  0.00  0.00           O  
ATOM   2707 N   LTHR   191       3.777  -3.292  -9.731  0.00  0.00           N  
ATOM   2708 H   LTHR   191       3.124  -4.059  -9.895  0.00  0.00           H  
ATOM   2709 CA  LTHR   191       4.792  -3.045 -10.768  0.00  0.00           C  
ATOM   2710 HA  LTHR   191       5.783  -3.245 -10.360  0.00  0.00           H  
ATOM   2711 CB  LTHR   191       4.564  -3.966 -11.982  0.00  0.00           C  
ATOM   2712 HB  LTHR   191       3.511  -3.941 -12.263  0.00  0.00           H  
ATOM   2713 CG2 LTHR   191       5.404  -3.602 -13.206  0.00  0.00           C  
ATOM   2714 HG21LTHR   191       5.082  -2.648 -13.620  0.00  0.00           H  
ATOM   2715 HG22LTHR   191       6.459  -3.551 -12.941  0.00  0.00           H  
ATOM   2716 HG23LTHR   191       5.258  -4.349 -13.980  0.00  0.00           H  
ATOM   2717 OG1 LTHR   191       4.919  -5.289 -11.673  0.00  0.00           O  
ATOM   2718 HG1 LTHR   191       4.094  -5.777 -11.465  0.00  0.00           H  
ATOM   2719 C   LTHR   191       4.731  -1.591 -11.229  0.00  0.00           C  
ATOM   2720 O   LTHR   191       3.651  -1.078 -11.542  0.00  0.00           O  
ATOM   2721 N   LPHE   192       5.881  -0.918 -11.303  0.00  0.00           N  
ATOM   2722 H   LPHE   192       6.746  -1.372 -11.026  0.00  0.00           H  
ATOM   2723 CA  LPHE   192       5.922   0.476 -11.735  0.00  0.00           C  
ATOM   2724 HA  LPHE   192       5.302   1.041 -11.045  0.00  0.00           H  
ATOM   2725 CB  LPHE   192       7.345   1.028 -11.619  0.00  0.00           C  
ATOM   2726 HB2 LPHE   192       7.660   0.977 -10.578  0.00  0.00           H  
ATOM   2727 HB3 LPHE   192       8.017   0.400 -12.204  0.00  0.00           H  
ATOM   2728 CG  LPHE   192       7.450   2.463 -12.094  0.00  0.00           C  
ATOM   2729 CD1 LPHE   192       8.173   2.766 -13.262  0.00  0.00           C  
ATOM   2730 HD1 LPHE   192       8.696   1.985 -13.795  0.00  0.00           H  
ATOM   2731 CE1 LPHE   192       8.205   4.084 -13.745  0.00  0.00           C  
ATOM   2732 HE1 LPHE   192       8.769   4.321 -14.634  0.00  0.00           H  
ATOM   2733 CZ  LPHE   192       7.493   5.096 -13.078  0.00  0.00           C  
ATOM   2734 HZ  LPHE   192       7.521   6.108 -13.454  0.00  0.00           H  
ATOM   2735 CE2 LPHE   192       6.751   4.791 -11.925  0.00  0.00           C  
ATOM   2736 HE2 LPHE   192       6.196   5.567 -11.417  0.00  0.00           H  
ATOM   2737 CD2 LPHE   192       6.748   3.481 -11.419  0.00  0.00           C  
ATOM   2738 HD2 LPHE   192       6.193   3.262 -10.518  0.00  0.00           H  
ATOM   2739 C   LPHE   192       5.315   0.680 -13.136  0.00  0.00           C  
ATOM   2740 O   LPHE   192       5.535  -0.106 -14.056  0.00  0.00           O  
ATOM   2741 N   LASP   193       4.541   1.756 -13.289  0.00  0.00           N  
ATOM   2742 H   LASP   193       4.441   2.362 -12.489  0.00  0.00           H  
ATOM   2743 CA  LASP   193       3.743   2.096 -14.476  0.00  0.00           C  
ATOM   2744 HA  LASP   193       3.267   3.045 -14.243  0.00  0.00           H  
ATOM   2745 CB  LASP   193       4.660   2.346 -15.693  0.00  0.00           C  
ATOM   2746 HB2 LASP   193       5.575   2.832 -15.349  0.00  0.00           H  
ATOM   2747 HB3 LASP   193       4.938   1.390 -16.140  0.00  0.00           H  
ATOM   2748 CG  LASP   193       4.046   3.244 -16.772  0.00  0.00           C  
ATOM   2749 OD1 LASP   193       3.407   4.268 -16.443  0.00  0.00           O  
ATOM   2750 OD2 LASP   193       4.313   3.019 -17.981  0.00  0.00           O  
ATOM   2751 C   LASP   193       2.571   1.149 -14.809  0.00  0.00           C  
ATOM   2752 O   LASP   193       1.833   1.449 -15.739  0.00  0.00           O  
ATOM   2753 N   LALA   194       2.335   0.049 -14.085  0.00  0.00           N  
ATOM   2754 H   LALA   194       2.977  -0.202 -13.343  0.00  0.00           H  
ATOM   2755 CA  LALA   194       1.258  -0.895 -14.420  0.00  0.00           C  
ATOM   2756 HA  LALA   194       1.350  -1.145 -15.477  0.00  0.00           H  
ATOM   2757 CB  LALA   194       1.462  -2.182 -13.621  0.00  0.00           C  
ATOM   2758 HB1 LALA   194       1.356  -1.992 -12.553  0.00  0.00           H  
ATOM   2759 HB2 LALA   194       0.704  -2.906 -13.922  0.00  0.00           H  
ATOM   2760 HB3 LALA   194       2.450  -2.591 -13.828  0.00  0.00           H  
ATOM   2761 C   LALA   194      -0.177  -0.357 -14.226  0.00  0.00           C  
ATOM   2762 O   LALA   194      -1.095  -0.832 -14.894  0.00  0.00           O  
ATOM   2763 N   LVAL   195      -0.387   0.634 -13.351  0.00  0.00           N  
ATOM   2764 H   LVAL   195       0.402   0.933 -12.790  0.00  0.00           H  
ATOM   2765 CA  LVAL   195      -1.715   1.191 -13.028  0.00  0.00           C  
ATOM   2766 HA  LVAL   195      -2.427   0.828 -13.769  0.00  0.00           H  
ATOM   2767 CB  LVAL   195      -2.222   0.704 -11.650  0.00  0.00           C  
ATOM   2768 HB  LVAL   195      -1.687   1.246 -10.874  0.00  0.00           H  
ATOM   2769 CG1 LVAL   195      -3.725   0.975 -11.494  0.00  0.00           C  
ATOM   2770 HG11LVAL   195      -4.072   0.612 -10.527  0.00  0.00           H  
ATOM   2771 HG12LVAL   195      -3.930   2.045 -11.544  0.00  0.00           H  
ATOM   2772 HG13LVAL   195      -4.282   0.462 -12.277  0.00  0.00           H  
ATOM   2773 CG2 LVAL   195      -1.993  -0.795 -11.395  0.00  0.00           C  
ATOM   2774 HG21LVAL   195      -2.457  -1.088 -10.452  0.00  0.00           H  
ATOM   2775 HG22LVAL   195      -2.413  -1.388 -12.204  0.00  0.00           H  
ATOM   2776 HG23LVAL   195      -0.928  -1.006 -11.320  0.00  0.00           H  
ATOM   2777 C   LVAL   195      -1.712   2.725 -13.123  0.00  0.00           C  
ATOM   2778 O   LVAL   195      -0.756   3.388 -12.719  0.00  0.00           O  
ATOM   2779 N   LSER   196      -2.767   3.304 -13.692  0.00  0.00           N  
ATOM   2780 H   LSER   196      -3.531   2.698 -13.978  0.00  0.00           H  
ATOM   2781 CA  LSER   196      -2.941   4.746 -13.903  0.00  0.00           C  
ATOM   2782 HA  LSER   196      -2.040   5.147 -14.364  0.00  0.00           H  
ATOM   2783 CB  LSER   196      -4.094   4.958 -14.882  0.00  0.00           C  
ATOM   2784 HB2 LSER   196      -3.849   4.496 -15.840  0.00  0.00           H  
ATOM   2785 HB3 LSER   196      -4.996   4.497 -14.483  0.00  0.00           H  
ATOM   2786 OG  LSER   196      -4.324   6.334 -15.065  0.00  0.00           O  
ATOM   2787 HG  LSER   196      -4.501   6.501 -16.009  0.00  0.00           H  
ATOM   2788 C   LSER   196      -3.202   5.527 -12.606  0.00  0.00           C  
ATOM   2789 O   LSER   196      -3.991   5.096 -11.763  0.00  0.00           O  
ATOM   2790 N   LLEU   197      -2.588   6.709 -12.472  0.00  0.00           N  
ATOM   2791 H   LLEU   197      -2.017   7.041 -13.242  0.00  0.00           H  
ATOM   2792 CA  LLEU   197      -2.797   7.647 -11.357  0.00  0.00           C  
ATOM   2793 HA  LLEU   197      -3.199   7.098 -10.504  0.00  0.00           H  
ATOM   2794 CB  LLEU   197      -1.447   8.262 -10.922  0.00  0.00           C  
ATOM   2795 HB2 LLEU   197      -0.880   8.544 -11.807  0.00  0.00           H  
ATOM   2796 HB3 LLEU   197      -1.645   9.178 -10.365  0.00  0.00           H  
ATOM   2797 CG  LLEU   197      -0.581   7.387  -9.996  0.00  0.00           C  
ATOM   2798 HG  LLEU   197      -1.133   7.217  -9.074  0.00  0.00           H  
ATOM   2799 CD1 LLEU   197      -0.182   6.027 -10.563  0.00  0.00           C  
ATOM   2800 HD11LLEU   197      -1.063   5.395 -10.665  0.00  0.00           H  
ATOM   2801 HD12LLEU   197       0.298   6.144 -11.530  0.00  0.00           H  
ATOM   2802 HD13LLEU   197       0.508   5.528  -9.883  0.00  0.00           H  
ATOM   2803 CD2 LLEU   197       0.699   8.144  -9.638  0.00  0.00           C  
ATOM   2804 HD21LLEU   197       1.343   7.527  -9.013  0.00  0.00           H  
ATOM   2805 HD22LLEU   197       1.246   8.395 -10.546  0.00  0.00           H  
ATOM   2806 HD23LLEU   197       0.450   9.067  -9.115  0.00  0.00           H  
ATOM   2807 C   LLEU   197      -3.856   8.723 -11.687  0.00  0.00           C  
ATOM   2808 O   LLEU   197      -3.944   9.737 -10.997  0.00  0.00           O  
ATOM   2809 N   LGLU   198      -4.672   8.531 -12.729  0.00  0.00           N  
ATOM   2810 H   LGLU   198      -4.542   7.715 -13.315  0.00  0.00           H  
ATOM   2811 CA  LGLU   198      -5.755   9.466 -13.059  0.00  0.00           C  
ATOM   2812 HA  LGLU   198      -5.301  10.436 -13.239  0.00  0.00           H  
ATOM   2813 CB  LGLU   198      -6.478   9.037 -14.345  0.00  0.00           C  
ATOM   2814 HB2 LGLU   198      -6.747   7.986 -14.251  0.00  0.00           H  
ATOM   2815 HB3 LGLU   198      -7.398   9.613 -14.452  0.00  0.00           H  
ATOM   2816 CG  LGLU   198      -5.634   9.213 -15.618  0.00  0.00           C  
ATOM   2817 HG2 LGLU   198      -4.637   8.801 -15.467  0.00  0.00           H  
ATOM   2818 HG3 LGLU   198      -6.109   8.652 -16.426  0.00  0.00           H  
ATOM   2819 CD  LGLU   198      -5.501  10.675 -16.040  0.00  0.00           C  
ATOM   2820 OE1 LGLU   198      -6.401  11.190 -16.735  0.00  0.00           O  
ATOM   2821 OE2 LGLU   198      -4.480  11.316 -15.681  0.00  0.00           O  
ATOM   2822 C   LGLU   198      -6.739   9.629 -11.883  0.00  0.00           C  
ATOM   2823 O   LGLU   198      -7.246   8.644 -11.331  0.00  0.00           O  
ATOM   2824 N   LGLY   199      -6.981  10.880 -11.481  0.00  0.00           N  
ATOM   2825 H   LGLY   199      -6.583  11.638 -12.020  0.00  0.00           H  
ATOM   2826 CA  LGLY   199      -7.729  11.247 -10.273  0.00  0.00           C  
ATOM   2827 HA2 LGLY   199      -7.902  12.322 -10.312  0.00  0.00           H  
ATOM   2828 HA3 LGLY   199      -8.698  10.757 -10.266  0.00  0.00           H  
ATOM   2829 C   LGLY   199      -7.020  10.961  -8.942  0.00  0.00           C  
ATOM   2830 O   LGLY   199      -7.689  10.705  -7.942  0.00  0.00           O  
ATOM   2831 N   LHIE   200      -5.684  10.974  -8.916  0.00  0.00           N  
ATOM   2832 H   LHIE   200      -5.197  11.066  -9.800  0.00  0.00           H  
ATOM   2833 CA  LHIE   200      -4.854  10.962  -7.700  0.00  0.00           C  
ATOM   2834 HA  LHIE   200      -5.460  11.264  -6.845  0.00  0.00           H  
ATOM   2835 CB  LHIE   200      -4.375   9.531  -7.400  0.00  0.00           C  
ATOM   2836 HB2 LHIE   200      -5.238   8.919  -7.141  0.00  0.00           H  
ATOM   2837 HB3 LHIE   200      -3.922   9.116  -8.301  0.00  0.00           H  
ATOM   2838 CG  LHIE   200      -3.368   9.446  -6.279  0.00  0.00           C  
ATOM   2839 ND1 LHIE   200      -3.462  10.073  -5.034  0.00  0.00           N  
ATOM   2840 CE1 LHIE   200      -2.269   9.902  -4.438  0.00  0.00           C  
ATOM   2841 HE1 LHIE   200      -1.982  10.328  -3.484  0.00  0.00           H  
ATOM   2842 NE2 LHIE   200      -1.491   9.107  -5.187  0.00  0.00           N  
ATOM   2843 HE2 LHIE   200      -0.518   8.887  -4.995  0.00  0.00           H  
ATOM   2844 CD2 LHIE   200      -2.164   8.817  -6.353  0.00  0.00           C  
ATOM   2845 HD2 LHIE   200      -1.783   8.286  -7.210  0.00  0.00           H  
ATOM   2846 C   LHIE   200      -3.744  12.023  -7.827  0.00  0.00           C  
ATOM   2847 O   LHIE   200      -2.571  11.723  -8.076  0.00  0.00           O  
ATOM   2848 N   LTYR   201      -4.155  13.292  -7.727  0.00  0.00           N  
ATOM   2849 H   LTYR   201      -5.121  13.446  -7.451  0.00  0.00           H  
ATOM   2850 CA  LTYR   201      -3.336  14.489  -7.961  0.00  0.00           C  
ATOM   2851 HA  LTYR   201      -2.323  14.185  -8.218  0.00  0.00           H  
ATOM   2852 CB  LTYR   201      -3.906  15.334  -9.117  0.00  0.00           C  
ATOM   2853 HB2 LTYR   201      -4.766  15.880  -8.725  0.00  0.00           H  
ATOM   2854 HB3 LTYR   201      -3.163  16.083  -9.395  0.00  0.00           H  
ATOM   2855 CG  LTYR   201      -4.358  14.633 -10.386  0.00  0.00           C  
ATOM   2856 CD1 LTYR   201      -3.669  13.522 -10.916  0.00  0.00           C  
ATOM   2857 HD1 LTYR   201      -2.803  13.129 -10.404  0.00  0.00           H  
ATOM   2858 CE1 LTYR   201      -4.124  12.902 -12.097  0.00  0.00           C  
ATOM   2859 HE1 LTYR   201      -3.610  12.038 -12.489  0.00  0.00           H  
ATOM   2860 CZ  LTYR   201      -5.280  13.393 -12.742  0.00  0.00           C  
ATOM   2861 OH  LTYR   201      -5.797  12.763 -13.825  0.00  0.00           O  
ATOM   2862 HH  LTYR   201      -5.130  12.354 -14.408  0.00  0.00           H  
ATOM   2863 CE2 LTYR   201      -5.964  14.503 -12.217  0.00  0.00           C  
ATOM   2864 HE2 LTYR   201      -6.847  14.877 -12.717  0.00  0.00           H  
ATOM   2865 CD2 LTYR   201      -5.495  15.130 -11.052  0.00  0.00           C  
ATOM   2866 HD2 LTYR   201      -6.023  15.993 -10.666  0.00  0.00           H  
ATOM   2867 C   LTYR   201      -3.270  15.390  -6.721  0.00  0.00           C  
ATOM   2868 O   LTYR   201      -4.192  15.396  -5.900  0.00  0.00           O  
ATOM   2869 N   LPHE   202      -2.244  16.241  -6.626  0.00  0.00           N  
ATOM   2870 H   LPHE   202      -1.527  16.239  -7.337  0.00  0.00           H  
ATOM   2871 CA  LPHE   202      -2.208  17.265  -5.580  0.00  0.00           C  
ATOM   2872 HA  LPHE   202      -2.278  16.737  -4.632  0.00  0.00           H  
ATOM   2873 CB  LPHE   202      -0.862  17.996  -5.587  0.00  0.00           C  
ATOM   2874 HB2 LPHE   202      -0.063  17.266  -5.712  0.00  0.00           H  
ATOM   2875 HB3 LPHE   202      -0.821  18.681  -6.436  0.00  0.00           H  
ATOM   2876 CG  LPHE   202      -0.614  18.756  -4.299  0.00  0.00           C  
ATOM   2877 CD1 LPHE   202      -1.024  20.096  -4.166  0.00  0.00           C  
ATOM   2878 HD1 LPHE   202      -1.501  20.606  -4.994  0.00  0.00           H  
ATOM   2879 CE1 LPHE   202      -0.822  20.776  -2.953  0.00  0.00           C  
ATOM   2880 HE1 LPHE   202      -1.132  21.807  -2.865  0.00  0.00           H  
ATOM   2881 CZ  LPHE   202      -0.200  20.124  -1.872  0.00  0.00           C  
ATOM   2882 HZ  LPHE   202      -0.021  20.648  -0.943  0.00  0.00           H  
ATOM   2883 CE2 LPHE   202       0.210  18.786  -2.002  0.00  0.00           C  
ATOM   2884 HE2 LPHE   202       0.704  18.290  -1.177  0.00  0.00           H  
ATOM   2885 CD2 LPHE   202      -0.007  18.101  -3.211  0.00  0.00           C  
ATOM   2886 HD2 LPHE   202       0.302  17.068  -3.308  0.00  0.00           H  
ATOM   2887 C   LPHE   202      -3.398  18.250  -5.731  0.00  0.00           C  
ATOM   2888 O   LPHE   202      -3.684  18.668  -6.858  0.00  0.00           O  
ATOM   2889 N   LPRO   203      -4.113  18.630  -4.651  0.00  0.00           N  
ATOM   2890 CD  LPRO   203      -3.983  18.096  -3.300  0.00  0.00           C  
ATOM   2891 HD2 LPRO   203      -3.209  18.644  -2.761  0.00  0.00           H  
ATOM   2892 HD3 LPRO   203      -3.769  17.028  -3.296  0.00  0.00           H  
ATOM   2893 CG  LPRO   203      -5.339  18.323  -2.646  0.00  0.00           C  
ATOM   2894 HG2 LPRO   203      -5.260  18.397  -1.564  0.00  0.00           H  
ATOM   2895 HG3 LPRO   203      -6.015  17.515  -2.927  0.00  0.00           H  
ATOM   2896 CB  LPRO   203      -5.791  19.630  -3.292  0.00  0.00           C  
ATOM   2897 HB2 LPRO   203      -5.266  20.471  -2.841  0.00  0.00           H  
ATOM   2898 HB3 LPRO   203      -6.866  19.773  -3.213  0.00  0.00           H  
ATOM   2899 CA  LPRO   203      -5.326  19.454  -4.738  0.00  0.00           C  
ATOM   2900 HA  LPRO   203      -6.079  18.875  -5.272  0.00  0.00           H  
ATOM   2901 C   LPRO   203      -5.163  20.811  -5.447  0.00  0.00           C  
ATOM   2902 O   LPRO   203      -4.114  21.455  -5.368  0.00  0.00           O  
ATOM   2903 N   LARG   204      -6.234  21.280  -6.104  0.00  0.00           N  
ATOM   2904 H   LARG   204      -7.067  20.694  -6.117  0.00  0.00           H  
ATOM   2905 CA  LARG   204      -6.290  22.520  -6.909  0.00  0.00           C  
ATOM   2906 HA  LARG   204      -7.287  22.545  -7.357  0.00  0.00           H  
ATOM   2907 CB  LARG   204      -6.195  23.776  -6.009  0.00  0.00           C  
ATOM   2908 HB2 LARG   204      -5.203  23.828  -5.559  0.00  0.00           H  
ATOM   2909 HB3 LARG   204      -6.331  24.663  -6.628  0.00  0.00           H  
ATOM   2910 CG  LARG   204      -7.266  23.793  -4.900  0.00  0.00           C  
ATOM   2911 HG2 LARG   204      -8.247  23.736  -5.372  0.00  0.00           H  
ATOM   2912 HG3 LARG   204      -7.148  22.925  -4.250  0.00  0.00           H  
ATOM   2913 CD  LARG   204      -7.234  25.057  -4.027  0.00  0.00           C  
ATOM   2914 HD2 LARG   204      -7.325  25.935  -4.669  0.00  0.00           H  
ATOM   2915 HD3 LARG   204      -8.103  25.025  -3.366  0.00  0.00           H  
ATOM   2916 NE  LARG   204      -6.003  25.160  -3.217  0.00  0.00           N  
ATOM   2917 HE  LARG   204      -5.187  24.670  -3.551  0.00  0.00           H  
ATOM   2918 CZ  LARG   204      -5.837  25.856  -2.105  0.00  0.00           C  
ATOM   2919 NH1 LARG   204      -6.787  26.531  -1.521  0.00  0.00           N  
ATOM   2920 HH11LARG   204      -7.724  26.529  -1.893  0.00  0.00           H  
ATOM   2921 HH12LARG   204      -6.572  26.984  -0.638  0.00  0.00           H  
ATOM   2922 NH2 LARG   204      -4.676  25.877  -1.526  0.00  0.00           N  
ATOM   2923 HH21LARG   204      -3.913  25.322  -1.886  0.00  0.00           H  
ATOM   2924 HH22LARG   204      -4.573  26.402  -0.663  0.00  0.00           H  
ATOM   2925 C   LARG   204      -5.343  22.521  -8.129  0.00  0.00           C  
ATOM   2926 O   LARG   204      -4.918  23.591  -8.580  0.00  0.00           O  
ATOM   2927 N   LTHR   205      -5.037  21.333  -8.670  0.00  0.00           N  
ATOM   2928 H   LTHR   205      -5.446  20.514  -8.238  0.00  0.00           H  
ATOM   2929 CA  LTHR   205      -4.270  21.114  -9.918  0.00  0.00           C  
ATOM   2930 HA  LTHR   205      -4.163  22.071 -10.427  0.00  0.00           H  
ATOM   2931 CB  LTHR   205      -2.844  20.586  -9.661  0.00  0.00           C  
ATOM   2932 HB  LTHR   205      -2.285  20.687 -10.590  0.00  0.00           H  
ATOM   2933 CG2 LTHR   205      -2.073  21.328  -8.570  0.00  0.00           C  
ATOM   2934 HG21LTHR   205      -1.048  20.958  -8.539  0.00  0.00           H  
ATOM   2935 HG22LTHR   205      -2.055  22.394  -8.795  0.00  0.00           H  
ATOM   2936 HG23LTHR   205      -2.538  21.169  -7.598  0.00  0.00           H  
ATOM   2937 OG1 LTHR   205      -2.845  19.218  -9.331  0.00  0.00           O  
ATOM   2938 HG1 LTHR   205      -3.217  19.120  -8.434  0.00  0.00           H  
ATOM   2939 C   LTHR   205      -4.996  20.163 -10.885  0.00  0.00           C  
ATOM   2940 O   LTHR   205      -5.642  19.205 -10.458  0.00  0.00           O  
ATOM   2941 N   LASP   206      -4.884  20.406 -12.196  0.00  0.00           N  
ATOM   2942 H   LASP   206      -4.382  21.234 -12.480  0.00  0.00           H  
ATOM   2943 CA  LASP   206      -5.645  19.676 -13.229  0.00  0.00           C  
ATOM   2944 HA  LASP   206      -6.692  19.666 -12.923  0.00  0.00           H  
ATOM   2945 CB  LASP   206      -5.566  20.407 -14.589  0.00  0.00           C  
ATOM   2946 HB2 LASP   206      -6.324  19.969 -15.238  0.00  0.00           H  
ATOM   2947 HB3 LASP   206      -5.833  21.454 -14.440  0.00  0.00           H  
ATOM   2948 CG  LASP   206      -4.209  20.348 -15.315  0.00  0.00           C  
ATOM   2949 OD1 LASP   206      -3.150  20.438 -14.640  0.00  0.00           O  
ATOM   2950 OD2 LASP   206      -4.201  20.233 -16.565  0.00  0.00           O  
ATOM   2951 C   LASP   206      -5.232  18.205 -13.437  0.00  0.00           C  
ATOM   2952 O   LASP   206      -6.068  17.390 -13.828  0.00  0.00           O  
ATOM   2953 N   LSER   207      -3.947  17.885 -13.243  0.00  0.00           N  
ATOM   2954 H   LSER   207      -3.342  18.651 -12.985  0.00  0.00           H  
ATOM   2955 CA  LSER   207      -3.315  16.689 -13.833  0.00  0.00           C  
ATOM   2956 HA  LSER   207      -4.054  15.890 -13.899  0.00  0.00           H  
ATOM   2957 CB  LSER   207      -2.864  17.050 -15.258  0.00  0.00           C  
ATOM   2958 HB2 LSER   207      -2.476  16.158 -15.751  0.00  0.00           H  
ATOM   2959 HB3 LSER   207      -3.717  17.415 -15.833  0.00  0.00           H  
ATOM   2960 OG  LSER   207      -1.851  18.047 -15.227  0.00  0.00           O  
ATOM   2961 HG  LSER   207      -2.293  18.919 -15.152  0.00  0.00           H  
ATOM   2962 C   LSER   207      -2.110  16.135 -13.051  0.00  0.00           C  
ATOM   2963 O   LSER   207      -1.466  15.175 -13.497  0.00  0.00           O  
ATOM   2964 N   LALA   208      -1.751  16.753 -11.917  0.00  0.00           N  
ATOM   2965 H   LALA   208      -2.361  17.472 -11.555  0.00  0.00           H  
ATOM   2966 CA  LALA   208      -0.450  16.581 -11.267  0.00  0.00           C  
ATOM   2967 HA  LALA   208       0.294  16.470 -12.057  0.00  0.00           H  
ATOM   2968 CB  LALA   208      -0.093  17.867 -10.508  0.00  0.00           C  
ATOM   2969 HB1 LALA   208      -0.260  18.741 -11.140  0.00  0.00           H  
ATOM   2970 HB2 LALA   208      -0.698  17.951  -9.607  0.00  0.00           H  
ATOM   2971 HB3 LALA   208       0.955  17.838 -10.214  0.00  0.00           H  
ATOM   2972 C   LALA   208      -0.352  15.315 -10.390  0.00  0.00           C  
ATOM   2973 O   LALA   208      -0.294  15.381  -9.157  0.00  0.00           O  
ATOM   2974 N   LLYS   209      -0.278  14.144 -11.029  0.00  0.00           N  
ATOM   2975 H   LLYS   209      -0.417  14.171 -12.034  0.00  0.00           H  
ATOM   2976 CA  LLYS   209       0.189  12.890 -10.404  0.00  0.00           C  
ATOM   2977 HA  LLYS   209      -0.400  12.720  -9.500  0.00  0.00           H  
ATOM   2978 CB  LLYS   209      -0.075  11.697 -11.345  0.00  0.00           C  
ATOM   2979 HB2 LLYS   209       0.227  10.777 -10.846  0.00  0.00           H  
ATOM   2980 HB3 LLYS   209      -1.154  11.633 -11.497  0.00  0.00           H  
ATOM   2981 CG  LLYS   209       0.586  11.746 -12.735  0.00  0.00           C  
ATOM   2982 HG2 LLYS   209       0.055  11.033 -13.367  0.00  0.00           H  
ATOM   2983 HG3 LLYS   209       0.452  12.735 -13.174  0.00  0.00           H  
ATOM   2984 CD  LLYS   209       2.076  11.367 -12.769  0.00  0.00           C  
ATOM   2985 HD2 LLYS   209       2.672  12.071 -12.193  0.00  0.00           H  
ATOM   2986 HD3 LLYS   209       2.209  10.365 -12.357  0.00  0.00           H  
ATOM   2987 CE  LLYS   209       2.547  11.413 -14.223  0.00  0.00           C  
ATOM   2988 HE2 LLYS   209       1.881  10.794 -14.829  0.00  0.00           H  
ATOM   2989 HE3 LLYS   209       2.459  12.444 -14.577  0.00  0.00           H  
ATOM   2990 NZ  LLYS   209       3.943  10.941 -14.375  0.00  0.00           N  
ATOM   2991 HZ1 LLYS   209       4.025   9.955 -14.138  0.00  0.00           H  
ATOM   2992 HZ2 LLYS   209       4.271  11.083 -15.322  0.00  0.00           H  
ATOM   2993 HZ3 LLYS   209       4.584  11.440 -13.754  0.00  0.00           H  
ATOM   2994 C   LLYS   209       1.658  12.984  -9.956  0.00  0.00           C  
ATOM   2995 O   LLYS   209       2.393  13.859 -10.426  0.00  0.00           O  
ATOM   2996 N   LALA   210       2.086  12.069  -9.087  0.00  0.00           N  
ATOM   2997 H   LALA   210       1.411  11.420  -8.708  0.00  0.00           H  
ATOM   2998 CA  LALA   210       3.474  11.936  -8.637  0.00  0.00           C  
ATOM   2999 HA  LALA   210       3.978  12.898  -8.754  0.00  0.00           H  
ATOM   3000 CB  LALA   210       3.478  11.604  -7.142  0.00  0.00           C  
ATOM   3001 HB1 LALA   210       2.995  12.410  -6.590  0.00  0.00           H  
ATOM   3002 HB2 LALA   210       2.951  10.667  -6.959  0.00  0.00           H  
ATOM   3003 HB3 LALA   210       4.504  11.505  -6.788  0.00  0.00           H  
ATOM   3004 C   LALA   210       4.262  10.890  -9.451  0.00  0.00           C  
ATOM   3005 O   LALA   210       3.824   9.750  -9.627  0.00  0.00           O  
ATOM   3006 N   LASP   211       5.446  11.270  -9.928  0.00  0.00           N  
ATOM   3007 H   LASP   211       5.740  12.225  -9.742  0.00  0.00           H  
ATOM   3008 CA  LASP   211       6.412  10.379 -10.583  0.00  0.00           C  
ATOM   3009 HA  LASP   211       5.893   9.858 -11.388  0.00  0.00           H  
ATOM   3010 CB  LASP   211       7.540  11.231 -11.195  0.00  0.00           C  
ATOM   3011 HB2 LASP   211       7.974  11.837 -10.400  0.00  0.00           H  
ATOM   3012 HB3 LASP   211       8.323  10.574 -11.575  0.00  0.00           H  
ATOM   3013 CG  LASP   211       7.099  12.159 -12.334  0.00  0.00           C  
ATOM   3014 OD1 LASP   211       6.090  11.896 -13.028  0.00  0.00           O  
ATOM   3015 OD2 LASP   211       7.794  13.164 -12.600  0.00  0.00           O  
ATOM   3016 C   LASP   211       6.982   9.301  -9.632  0.00  0.00           C  
ATOM   3017 O   LASP   211       7.001   9.484  -8.416  0.00  0.00           O  
ATOM   3018 N   LLEU   212       7.445   8.171 -10.190  0.00  0.00           N  
ATOM   3019 H   LLEU   212       7.422   8.136 -11.205  0.00  0.00           H  
ATOM   3020 CA  LLEU   212       7.967   6.958  -9.512  0.00  0.00           C  
ATOM   3021 HA  LLEU   212       8.185   6.256 -10.314  0.00  0.00           H  
ATOM   3022 CB  LLEU   212       9.324   7.275  -8.846  0.00  0.00           C  
ATOM   3023 HB2 LLEU   212       9.960   7.779  -9.575  0.00  0.00           H  
ATOM   3024 HB3 LLEU   212       9.153   7.965  -8.020  0.00  0.00           H  
ATOM   3025 CG  LLEU   212      10.083   6.046  -8.300  0.00  0.00           C  
ATOM   3026 HG  LLEU   212       9.489   5.553  -7.531  0.00  0.00           H  
ATOM   3027 CD1 LLEU   212      10.415   5.039  -9.405  0.00  0.00           C  
ATOM   3028 HD11LLEU   212      10.912   5.541 -10.235  0.00  0.00           H  
ATOM   3029 HD12LLEU   212      11.066   4.257  -9.014  0.00  0.00           H  
ATOM   3030 HD13LLEU   212       9.504   4.567  -9.769  0.00  0.00           H  
ATOM   3031 CD2 LLEU   212      11.396   6.493  -7.657  0.00  0.00           C  
ATOM   3032 HD21LLEU   212      11.913   5.629  -7.240  0.00  0.00           H  
ATOM   3033 HD22LLEU   212      12.031   6.972  -8.399  0.00  0.00           H  
ATOM   3034 HD23LLEU   212      11.188   7.197  -6.851  0.00  0.00           H  
ATOM   3035 C   LLEU   212       6.989   6.204  -8.572  0.00  0.00           C  
ATOM   3036 O   LLEU   212       7.089   4.982  -8.419  0.00  0.00           O  
ATOM   3037 N   LSER   213       6.018   6.897  -7.979  0.00  0.00           N  
ATOM   3038 H   LSER   213       6.054   7.905  -8.081  0.00  0.00           H  
ATOM   3039 CA  LSER   213       4.944   6.323  -7.159  0.00  0.00           C  
ATOM   3040 HA  LSER   213       5.394   5.806  -6.312  0.00  0.00           H  
ATOM   3041 CB  LSER   213       4.085   7.461  -6.604  0.00  0.00           C  
ATOM   3042 HB2 LSER   213       4.714   8.205  -6.116  0.00  0.00           H  
ATOM   3043 HB3 LSER   213       3.555   7.941  -7.428  0.00  0.00           H  
ATOM   3044 OG  LSER   213       3.154   6.956  -5.671  0.00  0.00           O  
ATOM   3045 HG  LSER   213       2.338   7.490  -5.767  0.00  0.00           H  
ATOM   3046 C   LSER   213       4.064   5.320  -7.928  0.00  0.00           C  
ATOM   3047 O   LSER   213       3.987   5.357  -9.163  0.00  0.00           O  
ATOM   3048 N   LVAL   214       3.370   4.442  -7.197  0.00  0.00           N  
ATOM   3049 H   LVAL   214       3.442   4.518  -6.187  0.00  0.00           H  
ATOM   3050 CA  LVAL   214       2.371   3.497  -7.732  0.00  0.00           C  
ATOM   3051 HA  LVAL   214       2.071   3.841  -8.721  0.00  0.00           H  
ATOM   3052 CB  LVAL   214       2.926   2.066  -7.893  0.00  0.00           C  
ATOM   3053 HB  LVAL   214       2.146   1.460  -8.350  0.00  0.00           H  
ATOM   3054 CG1 LVAL   214       4.137   2.013  -8.826  0.00  0.00           C  
ATOM   3055 HG11LVAL   214       4.410   0.972  -8.993  0.00  0.00           H  
ATOM   3056 HG12LVAL   214       3.870   2.471  -9.779  0.00  0.00           H  
ATOM   3057 HG13LVAL   214       4.981   2.544  -8.388  0.00  0.00           H  
ATOM   3058 CG2 LVAL   214       3.297   1.404  -6.561  0.00  0.00           C  
ATOM   3059 HG21LVAL   214       4.050   1.998  -6.044  0.00  0.00           H  
ATOM   3060 HG22LVAL   214       2.416   1.312  -5.926  0.00  0.00           H  
ATOM   3061 HG23LVAL   214       3.686   0.406  -6.754  0.00  0.00           H  
ATOM   3062 C   LVAL   214       1.106   3.459  -6.875  0.00  0.00           C  
ATOM   3063 O   LVAL   214       1.143   3.770  -5.683  0.00  0.00           O  
ATOM   3064 N   LVAL   215      -0.009   3.032  -7.466  0.00  0.00           N  
ATOM   3065 H   LVAL   215       0.040   2.819  -8.459  0.00  0.00           H  
ATOM   3066 CA  LVAL   215      -1.262   2.698  -6.759  0.00  0.00           C  
ATOM   3067 HA  LVAL   215      -1.204   3.076  -5.743  0.00  0.00           H  
ATOM   3068 CB  LVAL   215      -2.476   3.392  -7.406  0.00  0.00           C  
ATOM   3069 HB  LVAL   215      -3.354   3.153  -6.810  0.00  0.00           H  
ATOM   3070 CG1 LVAL   215      -2.311   4.917  -7.407  0.00  0.00           C  
ATOM   3071 HG11LVAL   215      -3.187   5.386  -7.851  0.00  0.00           H  
ATOM   3072 HG12LVAL   215      -2.197   5.273  -6.386  0.00  0.00           H  
ATOM   3073 HG13LVAL   215      -1.432   5.199  -7.983  0.00  0.00           H  
ATOM   3074 CG2 LVAL   215      -2.753   2.940  -8.840  0.00  0.00           C  
ATOM   3075 HG21LVAL   215      -3.679   3.391  -9.198  0.00  0.00           H  
ATOM   3076 HG22LVAL   215      -1.940   3.247  -9.497  0.00  0.00           H  
ATOM   3077 HG23LVAL   215      -2.856   1.857  -8.873  0.00  0.00           H  
ATOM   3078 C   LVAL   215      -1.444   1.177  -6.634  0.00  0.00           C  
ATOM   3079 O   LVAL   215      -0.843   0.413  -7.393  0.00  0.00           O  
ATOM   3080 N   LGLY   216      -2.259   0.710  -5.683  0.00  0.00           N  
ATOM   3081 H   LGLY   216      -2.713   1.355  -5.045  0.00  0.00           H  
ATOM   3082 CA  LGLY   216      -2.534  -0.725  -5.529  0.00  0.00           C  
ATOM   3083 HA2 LGLY   216      -2.877  -1.101  -6.492  0.00  0.00           H  
ATOM   3084 HA3 LGLY   216      -1.610  -1.243  -5.277  0.00  0.00           H  
ATOM   3085 C   LGLY   216      -3.581  -1.079  -4.459  0.00  0.00           C  
ATOM   3086 O   LGLY   216      -3.828  -0.276  -3.556  0.00  0.00           O  
ATOM   3087 N   LPRO   217      -4.216  -2.264  -4.556  0.00  0.00           N  
ATOM   3088 CD  LPRO   217      -3.999  -3.264  -5.595  0.00  0.00           C  
ATOM   3089 HD2 LPRO   217      -2.947  -3.545  -5.661  0.00  0.00           H  
ATOM   3090 HD3 LPRO   217      -4.346  -2.875  -6.553  0.00  0.00           H  
ATOM   3091 CG  LPRO   217      -4.845  -4.474  -5.203  0.00  0.00           C  
ATOM   3092 HG2 LPRO   217      -4.253  -5.145  -4.581  0.00  0.00           H  
ATOM   3093 HG3 LPRO   217      -5.227  -5.001  -6.078  0.00  0.00           H  
ATOM   3094 CB  LPRO   217      -5.973  -3.851  -4.382  0.00  0.00           C  
ATOM   3095 HB2 LPRO   217      -6.424  -4.570  -3.697  0.00  0.00           H  
ATOM   3096 HB3 LPRO   217      -6.731  -3.451  -5.055  0.00  0.00           H  
ATOM   3097 CA  LPRO   217      -5.287  -2.692  -3.654  0.00  0.00           C  
ATOM   3098 HA  LPRO   217      -6.008  -1.883  -3.534  0.00  0.00           H  
ATOM   3099 C   LPRO   217      -4.800  -3.113  -2.257  0.00  0.00           C  
ATOM   3100 O   LPRO   217      -3.633  -3.471  -2.058  0.00  0.00           O  
ATOM   3101 N   LMET   218      -5.734  -3.121  -1.298  0.00  0.00           N  
ATOM   3102 H   LMET   218      -6.662  -2.778  -1.538  0.00  0.00           H  
ATOM   3103 CA  LMET   218      -5.544  -3.549   0.096  0.00  0.00           C  
ATOM   3104 HA  LMET   218      -4.665  -4.189   0.153  0.00  0.00           H  
ATOM   3105 CB  LMET   218      -5.294  -2.319   0.990  0.00  0.00           C  
ATOM   3106 HB2 LMET   218      -6.155  -1.651   0.926  0.00  0.00           H  
ATOM   3107 HB3 LMET   218      -5.182  -2.650   2.022  0.00  0.00           H  
ATOM   3108 CG  LMET   218      -4.030  -1.543   0.585  0.00  0.00           C  
ATOM   3109 HG2 LMET   218      -3.163  -2.177   0.765  0.00  0.00           H  
ATOM   3110 HG3 LMET   218      -4.071  -1.327  -0.481  0.00  0.00           H  
ATOM   3111 SD  LMET   218      -3.772   0.055   1.400  0.00  0.00           S  
ATOM   3112 CE  LMET   218      -3.458  -0.459   3.108  0.00  0.00           C  
ATOM   3113 HE1 LMET   218      -2.598  -1.127   3.142  0.00  0.00           H  
ATOM   3114 HE2 LMET   218      -3.248   0.424   3.712  0.00  0.00           H  
ATOM   3115 HE3 LMET   218      -4.336  -0.962   3.513  0.00  0.00           H  
ATOM   3116 C   LMET   218      -6.756  -4.377   0.576  0.00  0.00           C  
ATOM   3117 O   LMET   218      -7.896  -4.044   0.249  0.00  0.00           O  
ATOM   3118 N   LALA   219      -6.528  -5.470   1.317  0.00  0.00           N  
ATOM   3119 H   LALA   219      -5.577  -5.650   1.628  0.00  0.00           H  
ATOM   3120 CA  LALA   219      -7.547  -6.479   1.654  0.00  0.00           C  
ATOM   3121 HA  LALA   219      -8.495  -5.978   1.847  0.00  0.00           H  
ATOM   3122 CB  LALA   219      -7.742  -7.387   0.430  0.00  0.00           C  
ATOM   3123 HB1 LALA   219      -8.546  -8.098   0.619  0.00  0.00           H  
ATOM   3124 HB2 LALA   219      -8.016  -6.790  -0.440  0.00  0.00           H  
ATOM   3125 HB3 LALA   219      -6.823  -7.935   0.220  0.00  0.00           H  
ATOM   3126 C   LALA   219      -7.185  -7.327   2.900  0.00  0.00           C  
ATOM   3127 O   LALA   219      -6.083  -7.228   3.440  0.00  0.00           O  
ATOM   3128 N   LARG   220      -8.091  -8.214   3.344  0.00  0.00           N  
ATOM   3129 H   LARG   220      -9.004  -8.238   2.892  0.00  0.00           H  
ATOM   3130 CA  LARG   220      -7.805  -9.277   4.335  0.00  0.00           C  
ATOM   3131 HA  LARG   220      -6.979  -8.960   4.974  0.00  0.00           H  
ATOM   3132 CB  LARG   220      -9.028  -9.509   5.238  0.00  0.00           C  
ATOM   3133 HB2 LARG   220      -9.908  -9.696   4.621  0.00  0.00           H  
ATOM   3134 HB3 LARG   220      -8.855 -10.399   5.846  0.00  0.00           H  
ATOM   3135 CG  LARG   220      -9.295  -8.343   6.201  0.00  0.00           C  
ATOM   3136 HG2 LARG   220      -8.380  -8.115   6.751  0.00  0.00           H  
ATOM   3137 HG3 LARG   220      -9.600  -7.457   5.644  0.00  0.00           H  
ATOM   3138 CD  LARG   220     -10.384  -8.732   7.211  0.00  0.00           C  
ATOM   3139 HD2 LARG   220     -10.083  -9.652   7.714  0.00  0.00           H  
ATOM   3140 HD3 LARG   220     -10.465  -7.953   7.971  0.00  0.00           H  
ATOM   3141 NE  LARG   220     -11.689  -8.948   6.559  0.00  0.00           N  
ATOM   3142 HE  LARG   220     -11.921  -9.896   6.270  0.00  0.00           H  
ATOM   3143 CZ  LARG   220     -12.565  -8.018   6.239  0.00  0.00           C  
ATOM   3144 NH1 LARG   220     -12.388  -6.766   6.549  0.00  0.00           N  
ATOM   3145 HH11LARG   220     -11.569  -6.481   7.071  0.00  0.00           H  
ATOM   3146 HH12LARG   220     -12.960  -6.058   6.102  0.00  0.00           H  
ATOM   3147 NH2 LARG   220     -13.649  -8.320   5.592  0.00  0.00           N  
ATOM   3148 HH21LARG   220     -13.816  -9.262   5.263  0.00  0.00           H  
ATOM   3149 HH22LARG   220     -14.368  -7.613   5.492  0.00  0.00           H  
ATOM   3150 C   LARG   220      -7.349 -10.609   3.716  0.00  0.00           C  
ATOM   3151 O   LARG   220      -7.100 -11.556   4.460  0.00  0.00           O  
ATOM   3152 N   LTHR   221      -7.245 -10.714   2.388  0.00  0.00           N  
ATOM   3153 H   LTHR   221      -7.434  -9.902   1.823  0.00  0.00           H  
ATOM   3154 CA  LTHR   221      -6.895 -11.962   1.680  0.00  0.00           C  
ATOM   3155 HA  LTHR   221      -6.327 -12.595   2.361  0.00  0.00           H  
ATOM   3156 CB  LTHR   221      -8.148 -12.752   1.240  0.00  0.00           C  
ATOM   3157 HB  LTHR   221      -7.839 -13.765   0.986  0.00  0.00           H  
ATOM   3158 CG2 LTHR   221      -9.266 -12.856   2.277  0.00  0.00           C  
ATOM   3159 HG21LTHR   221      -8.878 -13.304   3.191  0.00  0.00           H  
ATOM   3160 HG22LTHR   221      -9.688 -11.875   2.496  0.00  0.00           H  
ATOM   3161 HG23LTHR   221     -10.055 -13.497   1.887  0.00  0.00           H  
ATOM   3162 OG1 LTHR   221      -8.704 -12.184   0.083  0.00  0.00           O  
ATOM   3163 HG1 LTHR   221      -9.427 -11.591   0.361  0.00  0.00           H  
ATOM   3164 C   LTHR   221      -6.021 -11.694   0.442  0.00  0.00           C  
ATOM   3165 O   LTHR   221      -6.091 -10.598  -0.120  0.00  0.00           O  
ATOM   3166 N   LPRO   222      -5.231 -12.677  -0.039  0.00  0.00           N  
ATOM   3167 CD  LPRO   222      -4.951 -13.952   0.607  0.00  0.00           C  
ATOM   3168 HD2 LPRO   222      -5.860 -14.476   0.896  0.00  0.00           H  
ATOM   3169 HD3 LPRO   222      -4.336 -13.780   1.487  0.00  0.00           H  
ATOM   3170 CG  LPRO   222      -4.176 -14.790  -0.404  0.00  0.00           C  
ATOM   3171 HG2 LPRO   222      -4.868 -15.408  -0.976  0.00  0.00           H  
ATOM   3172 HG3 LPRO   222      -3.425 -15.411   0.086  0.00  0.00           H  
ATOM   3173 CB  LPRO   222      -3.541 -13.759  -1.332  0.00  0.00           C  
ATOM   3174 HB2 LPRO   222      -3.431 -14.172  -2.333  0.00  0.00           H  
ATOM   3175 HB3 LPRO   222      -2.567 -13.464  -0.948  0.00  0.00           H  
ATOM   3176 CA  LPRO   222      -4.493 -12.555  -1.299  0.00  0.00           C  
ATOM   3177 HA  LPRO   222      -3.908 -11.634  -1.299  0.00  0.00           H  
ATOM   3178 C   LPRO   222      -5.410 -12.544  -2.534  0.00  0.00           C  
ATOM   3179 O   LPRO   222      -5.163 -11.799  -3.484  0.00  0.00           O  
ATOM   3180 N   LALA   223      -6.473 -13.354  -2.536  0.00  0.00           N  
ATOM   3181 H   LALA   223      -6.658 -13.920  -1.721  0.00  0.00           H  
ATOM   3182 CA  LALA   223      -7.341 -13.528  -3.701  0.00  0.00           C  
ATOM   3183 HA  LALA   223      -6.717 -13.763  -4.565  0.00  0.00           H  
ATOM   3184 CB  LALA   223      -8.250 -14.731  -3.434  0.00  0.00           C  
ATOM   3185 HB1 LALA   223      -8.905 -14.522  -2.590  0.00  0.00           H  
ATOM   3186 HB2 LALA   223      -8.852 -14.940  -4.318  0.00  0.00           H  
ATOM   3187 HB3 LALA   223      -7.650 -15.611  -3.207  0.00  0.00           H  
ATOM   3188 C   LALA   223      -8.140 -12.255  -4.045  0.00  0.00           C  
ATOM   3189 O   LALA   223      -8.309 -11.935  -5.224  0.00  0.00           O  
ATOM   3190 N   LASP   224      -8.561 -11.485  -3.034  0.00  0.00           N  
ATOM   3191 H   LASP   224      -8.434 -11.821  -2.085  0.00  0.00           H  
ATOM   3192 CA  LASP   224      -9.219 -10.187  -3.232  0.00  0.00           C  
ATOM   3193 HA  LASP   224     -10.083 -10.329  -3.884  0.00  0.00           H  
ATOM   3194 CB  LASP   224      -9.718  -9.630  -1.890  0.00  0.00           C  
ATOM   3195 HB2 LASP   224      -8.848  -9.467  -1.254  0.00  0.00           H  
ATOM   3196 HB3 LASP   224     -10.184  -8.660  -2.069  0.00  0.00           H  
ATOM   3197 CG  LASP   224     -10.715 -10.509  -1.127  0.00  0.00           C  
ATOM   3198 OD1 LASP   224     -10.797 -10.325   0.110  0.00  0.00           O  
ATOM   3199 OD2 LASP   224     -11.407 -11.371  -1.712  0.00  0.00           O  
ATOM   3200 C   LASP   224      -8.286  -9.156  -3.897  0.00  0.00           C  
ATOM   3201 O   LASP   224      -8.731  -8.398  -4.760  0.00  0.00           O  
ATOM   3202 N   LLEU   225      -6.986  -9.152  -3.558  0.00  0.00           N  
ATOM   3203 H   LLEU   225      -6.670  -9.816  -2.863  0.00  0.00           H  
ATOM   3204 CA  LLEU   225      -5.990  -8.299  -4.227  0.00  0.00           C  
ATOM   3205 HA  LLEU   225      -6.332  -7.265  -4.195  0.00  0.00           H  
ATOM   3206 CB  LLEU   225      -4.609  -8.397  -3.548  0.00  0.00           C  
ATOM   3207 HB2 LLEU   225      -4.237  -9.416  -3.646  0.00  0.00           H  
ATOM   3208 HB3 LLEU   225      -3.925  -7.751  -4.102  0.00  0.00           H  
ATOM   3209 CG  LLEU   225      -4.538  -8.008  -2.065  0.00  0.00           C  
ATOM   3210 HG  LLEU   225      -5.141  -8.691  -1.475  0.00  0.00           H  
ATOM   3211 CD1 LLEU   225      -3.083  -8.097  -1.607  0.00  0.00           C  
ATOM   3212 HD11LLEU   225      -2.996  -7.723  -0.590  0.00  0.00           H  
ATOM   3213 HD12LLEU   225      -2.752  -9.136  -1.638  0.00  0.00           H  
ATOM   3214 HD13LLEU   225      -2.448  -7.491  -2.251  0.00  0.00           H  
ATOM   3215 CD2 LLEU   225      -5.009  -6.582  -1.810  0.00  0.00           C  
ATOM   3216 HD21LLEU   225      -4.417  -5.893  -2.405  0.00  0.00           H  
ATOM   3217 HD22LLEU   225      -6.065  -6.483  -2.060  0.00  0.00           H  
ATOM   3218 HD23LLEU   225      -4.880  -6.347  -0.756  0.00  0.00           H  
ATOM   3219 C   LLEU   225      -5.833  -8.677  -5.704  0.00  0.00           C  
ATOM   3220 O   LLEU   225      -5.810  -7.799  -6.568  0.00  0.00           O  
ATOM   3221 N   LALA   226      -5.755  -9.980  -5.994  0.00  0.00           N  
ATOM   3222 H   LALA   226      -5.771 -10.645  -5.228  0.00  0.00           H  
ATOM   3223 CA  LALA   226      -5.659 -10.485  -7.360  0.00  0.00           C  
ATOM   3224 HA  LALA   226      -4.799 -10.015  -7.841  0.00  0.00           H  
ATOM   3225 CB  LALA   226      -5.424 -11.998  -7.319  0.00  0.00           C  
ATOM   3226 HB1 LALA   226      -4.516 -12.218  -6.765  0.00  0.00           H  
ATOM   3227 HB2 LALA   226      -6.267 -12.500  -6.844  0.00  0.00           H  
ATOM   3228 HB3 LALA   226      -5.310 -12.375  -8.334  0.00  0.00           H  
ATOM   3229 C   LALA   226      -6.900 -10.132  -8.196  0.00  0.00           C  
ATOM   3230 O   LALA   226      -6.766  -9.851  -9.385  0.00  0.00           O  
ATOM   3231 N   LLEU   227      -8.092 -10.102  -7.594  0.00  0.00           N  
ATOM   3232 H   LLEU   227      -8.153 -10.410  -6.628  0.00  0.00           H  
ATOM   3233 CA  LLEU   227      -9.307  -9.633  -8.260  0.00  0.00           C  
ATOM   3234 HA  LLEU   227      -9.360 -10.107  -9.241  0.00  0.00           H  
ATOM   3235 CB  LLEU   227     -10.523 -10.093  -7.432  0.00  0.00           C  
ATOM   3236 HB2 LLEU   227     -10.543 -11.183  -7.419  0.00  0.00           H  
ATOM   3237 HB3 LLEU   227     -10.403  -9.749  -6.404  0.00  0.00           H  
ATOM   3238 CG  LLEU   227     -11.872  -9.572  -7.956  0.00  0.00           C  
ATOM   3239 HG  LLEU   227     -11.892  -8.484  -7.895  0.00  0.00           H  
ATOM   3240 CD1 LLEU   227     -12.133  -9.998  -9.401  0.00  0.00           C  
ATOM   3241 HD11LLEU   227     -12.097 -11.084  -9.484  0.00  0.00           H  
ATOM   3242 HD12LLEU   227     -13.110  -9.637  -9.697  0.00  0.00           H  
ATOM   3243 HD13LLEU   227     -11.396  -9.555 -10.070  0.00  0.00           H  
ATOM   3244 CD2 LLEU   227     -13.010 -10.115  -7.099  0.00  0.00           C  
ATOM   3245 HD21LLEU   227     -13.066 -11.199  -7.197  0.00  0.00           H  
ATOM   3246 HD22LLEU   227     -12.845  -9.858  -6.053  0.00  0.00           H  
ATOM   3247 HD23LLEU   227     -13.957  -9.682  -7.421  0.00  0.00           H  
ATOM   3248 C   LLEU   227      -9.287  -8.111  -8.495  0.00  0.00           C  
ATOM   3249 O   LLEU   227      -9.507  -7.649  -9.616  0.00  0.00           O  
ATOM   3250 N   LALA   228      -9.002  -7.320  -7.458  0.00  0.00           N  
ATOM   3251 H   LALA   228      -8.825  -7.750  -6.553  0.00  0.00           H  
ATOM   3252 CA  LALA   228      -9.031  -5.859  -7.533  0.00  0.00           C  
ATOM   3253 HA  LALA   228     -10.013  -5.550  -7.890  0.00  0.00           H  
ATOM   3254 CB  LALA   228      -8.845  -5.316  -6.114  0.00  0.00           C  
ATOM   3255 HB1 LALA   228      -9.640  -5.698  -5.473  0.00  0.00           H  
ATOM   3256 HB2 LALA   228      -7.884  -5.639  -5.715  0.00  0.00           H  
ATOM   3257 HB3 LALA   228      -8.891  -4.226  -6.126  0.00  0.00           H  
ATOM   3258 C   LALA   228      -7.987  -5.283  -8.510  0.00  0.00           C  
ATOM   3259 O   LALA   228      -8.272  -4.309  -9.216  0.00  0.00           O  
ATOM   3260 N   LLEU   229      -6.798  -5.889  -8.600  0.00  0.00           N  
ATOM   3261 H   LLEU   229      -6.595  -6.659  -7.967  0.00  0.00           H  
ATOM   3262 CA  LLEU   229      -5.781  -5.506  -9.582  0.00  0.00           C  
ATOM   3263 HA  LLEU   229      -5.683  -4.421  -9.551  0.00  0.00           H  
ATOM   3264 CB  LLEU   229      -4.428  -6.110  -9.164  0.00  0.00           C  
ATOM   3265 HB2 LLEU   229      -4.185  -5.758  -8.160  0.00  0.00           H  
ATOM   3266 HB3 LLEU   229      -4.532  -7.193  -9.111  0.00  0.00           H  
ATOM   3267 CG  LLEU   229      -3.256  -5.760 -10.102  0.00  0.00           C  
ATOM   3268 HG  LLEU   229      -3.470  -6.120 -11.109  0.00  0.00           H  
ATOM   3269 CD1 LLEU   229      -2.996  -4.252 -10.144  0.00  0.00           C  
ATOM   3270 HD11LLEU   229      -2.836  -3.873  -9.136  0.00  0.00           H  
ATOM   3271 HD12LLEU   229      -2.113  -4.051 -10.753  0.00  0.00           H  
ATOM   3272 HD13LLEU   229      -3.842  -3.731 -10.589  0.00  0.00           H  
ATOM   3273 CD2 LLEU   229      -1.978  -6.436  -9.605  0.00  0.00           C  
ATOM   3274 HD21LLEU   229      -1.168  -6.249 -10.312  0.00  0.00           H  
ATOM   3275 HD22LLEU   229      -1.699  -6.042  -8.631  0.00  0.00           H  
ATOM   3276 HD23LLEU   229      -2.130  -7.512  -9.529  0.00  0.00           H  
ATOM   3277 C   LLEU   229      -6.200  -5.875 -11.019  0.00  0.00           C  
ATOM   3278 O   LLEU   229      -6.107  -5.031 -11.908  0.00  0.00           O  
ATOM   3279 N   LASP   230      -6.750  -7.074 -11.249  0.00  0.00           N  
ATOM   3280 H   LASP   230      -6.836  -7.726 -10.478  0.00  0.00           H  
ATOM   3281 CA  LASP   230      -7.239  -7.512 -12.572  0.00  0.00           C  
ATOM   3282 HA  LASP   230      -6.414  -7.435 -13.281  0.00  0.00           H  
ATOM   3283 CB  LASP   230      -7.663  -8.988 -12.468  0.00  0.00           C  
ATOM   3284 HB2 LASP   230      -6.917  -9.519 -11.881  0.00  0.00           H  
ATOM   3285 HB3 LASP   230      -8.616  -9.055 -11.940  0.00  0.00           H  
ATOM   3286 CG  LASP   230      -7.766  -9.728 -13.805  0.00  0.00           C  
ATOM   3287 OD1 LASP   230      -8.379 -10.823 -13.829  0.00  0.00           O  
ATOM   3288 OD2 LASP   230      -7.173  -9.305 -14.822  0.00  0.00           O  
ATOM   3289 C   LASP   230      -8.399  -6.643 -13.109  0.00  0.00           C  
ATOM   3290 O   LASP   230      -8.582  -6.510 -14.321  0.00  0.00           O  
ATOM   3291 N   LILE   231      -9.159  -5.994 -12.220  0.00  0.00           N  
ATOM   3292 H   LILE   231      -9.022  -6.231 -11.242  0.00  0.00           H  
ATOM   3293 CA  LILE   231     -10.193  -5.003 -12.566  0.00  0.00           C  
ATOM   3294 HA  LILE   231     -10.760  -5.374 -13.420  0.00  0.00           H  
ATOM   3295 CB  LILE   231     -11.171  -4.861 -11.371  0.00  0.00           C  
ATOM   3296 HB  LILE   231     -10.581  -4.770 -10.458  0.00  0.00           H  
ATOM   3297 CG2 LILE   231     -12.068  -3.610 -11.469  0.00  0.00           C  
ATOM   3298 HG21LILE   231     -12.770  -3.576 -10.639  0.00  0.00           H  
ATOM   3299 HG22LILE   231     -11.472  -2.700 -11.418  0.00  0.00           H  
ATOM   3300 HG23LILE   231     -12.624  -3.621 -12.405  0.00  0.00           H  
ATOM   3301 CG1 LILE   231     -12.044  -6.134 -11.267  0.00  0.00           C  
ATOM   3302 HG12LILE   231     -12.801  -6.126 -12.053  0.00  0.00           H  
ATOM   3303 HG13LILE   231     -11.427  -7.020 -11.417  0.00  0.00           H  
ATOM   3304 CD1 LILE   231     -12.729  -6.291  -9.905  0.00  0.00           C  
ATOM   3305 HD11LILE   231     -13.260  -7.240  -9.877  0.00  0.00           H  
ATOM   3306 HD12LILE   231     -11.984  -6.279  -9.110  0.00  0.00           H  
ATOM   3307 HD13LILE   231     -13.445  -5.489  -9.743  0.00  0.00           H  
ATOM   3308 C   LILE   231      -9.599  -3.643 -12.984  0.00  0.00           C  
ATOM   3309 O   LILE   231     -10.153  -2.985 -13.871  0.00  0.00           O  
ATOM   3310 N   LTHR   232      -8.508  -3.198 -12.350  0.00  0.00           N  
ATOM   3311 H   LTHR   232      -8.047  -3.838 -11.712  0.00  0.00           H  
ATOM   3312 CA  LTHR   232      -8.034  -1.792 -12.368  0.00  0.00           C  
ATOM   3313 HA  LTHR   232      -8.798  -1.165 -12.827  0.00  0.00           H  
ATOM   3314 CB  LTHR   232      -7.827  -1.270 -10.934  0.00  0.00           C  
ATOM   3315 HB  LTHR   232      -7.355  -0.289 -10.988  0.00  0.00           H  
ATOM   3316 CG2 LTHR   232      -9.131  -1.119 -10.153  0.00  0.00           C  
ATOM   3317 HG21LTHR   232      -9.795  -0.433 -10.676  0.00  0.00           H  
ATOM   3318 HG22LTHR   232      -9.623  -2.084 -10.036  0.00  0.00           H  
ATOM   3319 HG23LTHR   232      -8.916  -0.709  -9.166  0.00  0.00           H  
ATOM   3320 OG1 LTHR   232      -6.993  -2.126 -10.183  0.00  0.00           O  
ATOM   3321 HG1 LTHR   232      -7.531  -2.890  -9.898  0.00  0.00           H  
ATOM   3322 C   LTHR   232      -6.751  -1.535 -13.171  0.00  0.00           C  
ATOM   3323 O   LTHR   232      -6.530  -0.403 -13.609  0.00  0.00           O  
ATOM   3324 N   LSER   233      -5.920  -2.557 -13.386  0.00  0.00           N  
ATOM   3325 H   LSER   233      -6.158  -3.451 -12.970  0.00  0.00           H  
ATOM   3326 CA  LSER   233      -4.626  -2.471 -14.080  0.00  0.00           C  
ATOM   3327 HA  LSER   233      -4.033  -1.694 -13.605  0.00  0.00           H  
ATOM   3328 CB  LSER   233      -3.900  -3.807 -13.893  0.00  0.00           C  
ATOM   3329 HB2 LSER   233      -3.789  -4.004 -12.828  0.00  0.00           H  
ATOM   3330 HB3 LSER   233      -4.492  -4.611 -14.330  0.00  0.00           H  
ATOM   3331 OG  LSER   233      -2.621  -3.792 -14.482  0.00  0.00           O  
ATOM   3332 HG  LSER   233      -2.136  -4.556 -14.099  0.00  0.00           H  
ATOM   3333 C   LSER   233      -4.732  -2.116 -15.572  0.00  0.00           C  
ATOM   3334 O   LSER   233      -5.768  -2.338 -16.203  0.00  0.00           O  
ATOM   3335 N   LLYS   234      -3.650  -1.598 -16.170  0.00  0.00           N  
ATOM   3336 H   LLYS   234      -2.813  -1.472 -15.602  0.00  0.00           H  
ATOM   3337 CA  LLYS   234      -3.541  -1.386 -17.628  0.00  0.00           C  
ATOM   3338 HA  LLYS   234      -4.406  -0.821 -17.978  0.00  0.00           H  
ATOM   3339 CB  LLYS   234      -2.263  -0.606 -17.948  0.00  0.00           C  
ATOM   3340 HB2 LLYS   234      -1.411  -1.139 -17.521  0.00  0.00           H  
ATOM   3341 HB3 LLYS   234      -2.130  -0.583 -19.029  0.00  0.00           H  
ATOM   3342 CG  LLYS   234      -2.277   0.843 -17.448  0.00  0.00           C  
ATOM   3343 HG2 LLYS   234      -3.068   1.403 -17.947  0.00  0.00           H  
ATOM   3344 HG3 LLYS   234      -2.442   0.868 -16.371  0.00  0.00           H  
ATOM   3345 CD  LLYS   234      -0.919   1.465 -17.776  0.00  0.00           C  
ATOM   3346 HD2 LLYS   234      -0.134   0.811 -17.392  0.00  0.00           H  
ATOM   3347 HD3 LLYS   234      -0.810   1.554 -18.858  0.00  0.00           H  
ATOM   3348 CE  LLYS   234      -0.778   2.836 -17.125  0.00  0.00           C  
ATOM   3349 HE2 LLYS   234      -1.490   3.533 -17.574  0.00  0.00           H  
ATOM   3350 HE3 LLYS   234      -1.008   2.736 -16.060  0.00  0.00           H  
ATOM   3351 NZ  LLYS   234       0.611   3.317 -17.271  0.00  0.00           N  
ATOM   3352 HZ1 LLYS   234       1.238   2.581 -16.948  0.00  0.00           H  
ATOM   3353 HZ2 LLYS   234       0.851   3.538 -18.222  0.00  0.00           H  
ATOM   3354 HZ3 LLYS   234       0.794   4.096 -16.640  0.00  0.00           H  
ATOM   3355 C   LLYS   234      -3.516  -2.687 -18.436  0.00  0.00           C  
ATOM   3356 O   LLYS   234      -3.707  -2.645 -19.653  0.00  0.00           O  
ATOM   3357 N   LVAL   235      -3.261  -3.823 -17.786  0.00  0.00           N  
ATOM   3358 H   LVAL   235      -3.126  -3.764 -16.785  0.00  0.00           H  
ATOM   3359 CA  LVAL   235      -3.251  -5.168 -18.384  0.00  0.00           C  
ATOM   3360 HA  LVAL   235      -3.487  -5.086 -19.441  0.00  0.00           H  
ATOM   3361 CB  LVAL   235      -1.854  -5.823 -18.299  0.00  0.00           C  
ATOM   3362 HB  LVAL   235      -1.916  -6.811 -18.755  0.00  0.00           H  
ATOM   3363 CG1 LVAL   235      -0.819  -5.018 -19.091  0.00  0.00           C  
ATOM   3364 HG11LVAL   235      -0.671  -4.034 -18.648  0.00  0.00           H  
ATOM   3365 HG12LVAL   235       0.131  -5.553 -19.099  0.00  0.00           H  
ATOM   3366 HG13LVAL   235      -1.155  -4.909 -20.122  0.00  0.00           H  
ATOM   3367 CG2 LVAL   235      -1.342  -6.005 -16.865  0.00  0.00           C  
ATOM   3368 HG21LVAL   235      -0.392  -6.539 -16.886  0.00  0.00           H  
ATOM   3369 HG22LVAL   235      -1.190  -5.035 -16.393  0.00  0.00           H  
ATOM   3370 HG23LVAL   235      -2.054  -6.591 -16.286  0.00  0.00           H  
ATOM   3371 C   LVAL   235      -4.316  -6.061 -17.731  0.00  0.00           C  
ATOM   3372 O   LVAL   235      -4.671  -5.831 -16.569  0.00  0.00           O  
ATOM   3373 N   LPRO   236      -4.807  -7.119 -18.405  0.00  0.00           N  
ATOM   3374 CD  LPRO   236      -4.702  -7.393 -19.833  0.00  0.00           C  
ATOM   3375 HD2 LPRO   236      -3.747  -7.078 -20.254  0.00  0.00           H  
ATOM   3376 HD3 LPRO   236      -5.525  -6.905 -20.354  0.00  0.00           H  
ATOM   3377 CG  LPRO   236      -4.859  -8.899 -19.984  0.00  0.00           C  
ATOM   3378 HG2 LPRO   236      -3.879  -9.361 -19.897  0.00  0.00           H  
ATOM   3379 HG3 LPRO   236      -5.327  -9.166 -20.932  0.00  0.00           H  
ATOM   3380 CB  LPRO   236      -5.730  -9.278 -18.787  0.00  0.00           C  
ATOM   3381 HB2 LPRO   236      -5.578 -10.317 -18.497  0.00  0.00           H  
ATOM   3382 HB3 LPRO   236      -6.777  -9.100 -19.030  0.00  0.00           H  
ATOM   3383 CA  LPRO   236      -5.289  -8.300 -17.693  0.00  0.00           C  
ATOM   3384 HA  LPRO   236      -6.135  -8.048 -17.053  0.00  0.00           H  
ATOM   3385 C   LPRO   236      -4.141  -8.861 -16.840  0.00  0.00           C  
ATOM   3386 O   LPRO   236      -3.030  -9.043 -17.342  0.00  0.00           O  
ATOM   3387 N   LLEU   237      -4.386  -9.099 -15.551  0.00  0.00           N  
ATOM   3388 H   LLEU   237      -5.341  -8.992 -15.218  0.00  0.00           H  
ATOM   3389 CA  LLEU   237      -3.365  -9.552 -14.599  0.00  0.00           C  
ATOM   3390 HA  LLEU   237      -2.492  -8.906 -14.690  0.00  0.00           H  
ATOM   3391 CB  LLEU   237      -3.930  -9.379 -13.175  0.00  0.00           C  
ATOM   3392 HB2 LLEU   237      -4.028  -8.310 -12.974  0.00  0.00           H  
ATOM   3393 HB3 LLEU   237      -4.928  -9.807 -13.153  0.00  0.00           H  
ATOM   3394 CG  LLEU   237      -3.120 -10.032 -12.037  0.00  0.00           C  
ATOM   3395 HG  LLEU   237      -3.013 -11.102 -12.209  0.00  0.00           H  
ATOM   3396 CD1 LLEU   237      -1.736  -9.421 -11.897  0.00  0.00           C  
ATOM   3397 HD11LLEU   237      -1.251  -9.758 -10.983  0.00  0.00           H  
ATOM   3398 HD12LLEU   237      -1.129  -9.746 -12.735  0.00  0.00           H  
ATOM   3399 HD13LLEU   237      -1.792  -8.332 -11.894  0.00  0.00           H  
ATOM   3400 CD2 LLEU   237      -3.864  -9.846 -10.721  0.00  0.00           C  
ATOM   3401 HD21LLEU   237      -4.139  -8.802 -10.600  0.00  0.00           H  
ATOM   3402 HD22LLEU   237      -4.764 -10.454 -10.749  0.00  0.00           H  
ATOM   3403 HD23LLEU   237      -3.245 -10.156  -9.881  0.00  0.00           H  
ATOM   3404 C   LLEU   237      -2.963 -11.009 -14.904  0.00  0.00           C  
ATOM   3405 O   LLEU   237      -3.803 -11.895 -14.707  0.00  0.00           O  
ATOM   3406 N   LPRO   238      -1.721 -11.293 -15.352  0.00  0.00           N  
ATOM   3407 CD  LPRO   238      -0.637 -10.361 -15.645  0.00  0.00           C  
ATOM   3408 HD2 LPRO   238      -0.441  -9.695 -14.809  0.00  0.00           H  
ATOM   3409 HD3 LPRO   238      -0.876  -9.774 -16.528  0.00  0.00           H  
ATOM   3410 CG  LPRO   238       0.603 -11.205 -15.935  0.00  0.00           C  
ATOM   3411 HG2 LPRO   238       1.181 -11.344 -15.023  0.00  0.00           H  
ATOM   3412 HG3 LPRO   238       1.225 -10.755 -16.708  0.00  0.00           H  
ATOM   3413 CB  LPRO   238       0.023 -12.542 -16.388  0.00  0.00           C  
ATOM   3414 HB2 LPRO   238       0.703 -13.372 -16.190  0.00  0.00           H  
ATOM   3415 HB3 LPRO   238      -0.206 -12.486 -17.453  0.00  0.00           H  
ATOM   3416 CA  LPRO   238      -1.281 -12.660 -15.596  0.00  0.00           C  
ATOM   3417 HA  LPRO   238      -2.017 -13.178 -16.209  0.00  0.00           H  
ATOM   3418 C   LPRO   238      -1.114 -13.408 -14.267  0.00  0.00           C  
ATOM   3419 O   LPRO   238      -0.385 -12.978 -13.372  0.00  0.00           O  
ATOM   3420 N   LGLN   239      -1.818 -14.531 -14.129  0.00  0.00           N  
ATOM   3421 H   LGLN   239      -2.433 -14.803 -14.887  0.00  0.00           H  
ATOM   3422 CA  LGLN   239      -1.802 -15.348 -12.914  0.00  0.00           C  
ATOM   3423 HA  LGLN   239      -1.726 -14.672 -12.064  0.00  0.00           H  
ATOM   3424 CB  LGLN   239      -3.138 -16.101 -12.763  0.00  0.00           C  
ATOM   3425 HB2 LGLN   239      -3.297 -16.729 -13.641  0.00  0.00           H  
ATOM   3426 HB3 LGLN   239      -3.093 -16.741 -11.880  0.00  0.00           H  
ATOM   3427 CG  LGLN   239      -4.318 -15.112 -12.610  0.00  0.00           C  
ATOM   3428 HG2 LGLN   239      -4.223 -14.570 -11.671  0.00  0.00           H  
ATOM   3429 HG3 LGLN   239      -4.279 -14.377 -13.413  0.00  0.00           H  
ATOM   3430 CD  LGLN   239      -5.699 -15.762 -12.656  0.00  0.00           C  
ATOM   3431 OE1 LGLN   239      -5.909 -16.901 -12.254  0.00  0.00           O  
ATOM   3432 NE2 LGLN   239      -6.696 -15.061 -13.145  0.00  0.00           N  
ATOM   3433 HE21LGLN   239      -7.607 -15.486 -13.200  0.00  0.00           H  
ATOM   3434 HE22LGLN   239      -6.569 -14.077 -13.361  0.00  0.00           H  
ATOM   3435 C   LGLN   239      -0.554 -16.253 -12.869  0.00  0.00           C  
ATOM   3436 O   LGLN   239      -0.050 -16.706 -13.905  0.00  0.00           O  
ATOM   3437 N   LSER   240      -0.016 -16.489 -11.672  0.00  0.00           N  
ATOM   3438 H   LSER   240      -0.461 -16.068 -10.863  0.00  0.00           H  
ATOM   3439 CA  LSER   240       1.300 -17.108 -11.471  0.00  0.00           C  
ATOM   3440 HA  LSER   240       2.024 -16.547 -12.062  0.00  0.00           H  
ATOM   3441 CB  LSER   240       1.717 -16.972 -10.006  0.00  0.00           C  
ATOM   3442 HB2 LSER   240       1.664 -15.925  -9.703  0.00  0.00           H  
ATOM   3443 HB3 LSER   240       1.041 -17.556  -9.382  0.00  0.00           H  
ATOM   3444 OG  LSER   240       3.041 -17.439  -9.848  0.00  0.00           O  
ATOM   3445 HG  LSER   240       3.625 -16.681 -10.105  0.00  0.00           H  
ATOM   3446 C   LSER   240       1.372 -18.580 -11.906  0.00  0.00           C  
ATOM   3447 O   LSER   240       0.414 -19.349 -11.752  0.00  0.00           O  
ATOM   3448 N   LARG   241       2.537 -19.003 -12.413  0.00  0.00           N  
ATOM   3449 H   LARG   241       3.281 -18.316 -12.517  0.00  0.00           H  
ATOM   3450 CA  LARG   241       2.844 -20.414 -12.721  0.00  0.00           C  
ATOM   3451 HA  LARG   241       1.923 -20.921 -13.003  0.00  0.00           H  
ATOM   3452 CB  LARG   241       3.826 -20.477 -13.907  0.00  0.00           C  
ATOM   3453 HB2 LARG   241       4.687 -19.846 -13.683  0.00  0.00           H  
ATOM   3454 HB3 LARG   241       4.185 -21.499 -14.031  0.00  0.00           H  
ATOM   3455 CG  LARG   241       3.206 -20.023 -15.241  0.00  0.00           C  
ATOM   3456 HG2 LARG   241       2.801 -19.015 -15.136  0.00  0.00           H  
ATOM   3457 HG3 LARG   241       3.992 -19.995 -15.997  0.00  0.00           H  
ATOM   3458 CD  LARG   241       2.099 -20.975 -15.716  0.00  0.00           C  
ATOM   3459 HD2 LARG   241       2.511 -21.980 -15.822  0.00  0.00           H  
ATOM   3460 HD3 LARG   241       1.308 -21.021 -14.967  0.00  0.00           H  
ATOM   3461 NE  LARG   241       1.487 -20.514 -16.973  0.00  0.00           N  
ATOM   3462 HE  LARG   241       0.896 -19.698 -16.906  0.00  0.00           H  
ATOM   3463 CZ  LARG   241       1.503 -21.135 -18.139  0.00  0.00           C  
ATOM   3464 NH1 LARG   241       2.196 -22.215 -18.362  0.00  0.00           N  
ATOM   3465 HH11LARG   241       2.752 -22.653 -17.639  0.00  0.00           H  
ATOM   3466 HH12LARG   241       2.190 -22.701 -19.246  0.00  0.00           H  
ATOM   3467 NH2 LARG   241       0.808 -20.648 -19.128  0.00  0.00           N  
ATOM   3468 HH21LARG   241       0.333 -19.761 -19.004  0.00  0.00           H  
ATOM   3469 HH22LARG   241       0.707 -21.184 -19.976  0.00  0.00           H  
ATOM   3470 C   LARG   241       3.351 -21.224 -11.521  0.00  0.00           C  
ATOM   3471 O   LARG   241       3.489 -22.441 -11.642  0.00  0.00           O  
ATOM   3472 N   LILE   242       3.588 -20.591 -10.370  0.00  0.00           N  
ATOM   3473 H   LILE   242       3.449 -19.588 -10.342  0.00  0.00           H  
ATOM   3474 CA  LILE   242       4.010 -21.256  -9.125  0.00  0.00           C  
ATOM   3475 HA  LILE   242       4.777 -21.995  -9.361  0.00  0.00           H  
ATOM   3476 CB  LILE   242       4.622 -20.216  -8.152  0.00  0.00           C  
ATOM   3477 HB  LILE   242       3.846 -19.488  -7.909  0.00  0.00           H  
ATOM   3478 CG2 LILE   242       5.069 -20.893  -6.841  0.00  0.00           C  
ATOM   3479 HG21LILE   242       4.244 -21.430  -6.376  0.00  0.00           H  
ATOM   3480 HG22LILE   242       5.887 -21.588  -7.034  0.00  0.00           H  
ATOM   3481 HG23LILE   242       5.409 -20.143  -6.128  0.00  0.00           H  
ATOM   3482 CG1 LILE   242       5.804 -19.450  -8.798  0.00  0.00           C  
ATOM   3483 HG12LILE   242       6.661 -20.115  -8.899  0.00  0.00           H  
ATOM   3484 HG13LILE   242       5.532 -19.103  -9.794  0.00  0.00           H  
ATOM   3485 CD1 LILE   242       6.227 -18.205  -8.013  0.00  0.00           C  
ATOM   3486 HD11LILE   242       7.003 -17.674  -8.567  0.00  0.00           H  
ATOM   3487 HD12LILE   242       5.372 -17.541  -7.876  0.00  0.00           H  
ATOM   3488 HD13LILE   242       6.626 -18.492  -7.044  0.00  0.00           H  
ATOM   3489 C   LILE   242       2.804 -21.980  -8.500  0.00  0.00           C  
ATOM   3490 O   LILE   242       1.824 -21.332  -8.139  0.00  0.00           O  
ATOM   3491 N   LALA   243       2.842 -23.308  -8.366  0.00  0.00           N  
ATOM   3492 H   LALA   243       3.672 -23.797  -8.687  0.00  0.00           H  
ATOM   3493 CA  LALA   243       1.735 -24.111  -7.819  0.00  0.00           C  
ATOM   3494 HA  LALA   243       0.834 -23.500  -7.756  0.00  0.00           H  
ATOM   3495 CB  LALA   243       1.453 -25.254  -8.801  0.00  0.00           C  
ATOM   3496 HB1 LALA   243       0.590 -25.826  -8.462  0.00  0.00           H  
ATOM   3497 HB2 LALA   243       1.244 -24.848  -9.792  0.00  0.00           H  
ATOM   3498 HB3 LALA   243       2.319 -25.914  -8.859  0.00  0.00           H  
ATOM   3499 C   LALA   243       2.004 -24.658  -6.402  0.00  0.00           C  
ATOM   3500 O   LALA   243       1.078 -24.773  -5.596  0.00  0.00           O  
ATOM   3501 N   LASN   244       3.261 -24.989  -6.101  0.00  0.00           N  
ATOM   3502 H   LASN   244       3.965 -24.825  -6.814  0.00  0.00           H  
ATOM   3503 CA  LASN   244       3.756 -25.485  -4.810  0.00  0.00           C  
ATOM   3504 HA  LASN   244       3.020 -25.294  -4.027  0.00  0.00           H  
ATOM   3505 CB  LASN   244       4.033 -27.003  -4.909  0.00  0.00           C  
ATOM   3506 HB2 LASN   244       4.895 -27.144  -5.557  0.00  0.00           H  
ATOM   3507 HB3 LASN   244       4.285 -27.381  -3.919  0.00  0.00           H  
ATOM   3508 CG  LASN   244       2.907 -27.860  -5.467  0.00  0.00           C  
ATOM   3509 OD1 LASN   244       3.107 -28.710  -6.323  0.00  0.00           O  
ATOM   3510 ND2 LASN   244       1.698 -27.699  -5.002  0.00  0.00           N  
ATOM   3511 HD21LASN   244       0.941 -28.228  -5.410  0.00  0.00           H  
ATOM   3512 HD22LASN   244       1.530 -27.046  -4.246  0.00  0.00           H  
ATOM   3513 C   LASN   244       5.052 -24.733  -4.452  0.00  0.00           C  
ATOM   3514 O   LASN   244       5.665 -24.146  -5.340  0.00  0.00           O  
ATOM   3515 N   LLEU   245       5.528 -24.790  -3.203  0.00  0.00           N  
ATOM   3516 H   LLEU   245       5.014 -25.291  -2.487  0.00  0.00           H  
ATOM   3517 CA  LLEU   245       6.837 -24.218  -2.831  0.00  0.00           C  
ATOM   3518 HA  LLEU   245       6.949 -23.260  -3.338  0.00  0.00           H  
ATOM   3519 CB  LLEU   245       6.877 -23.955  -1.313  0.00  0.00           C  
ATOM   3520 HB2 LLEU   245       6.599 -24.871  -0.796  0.00  0.00           H  
ATOM   3521 HB3 LLEU   245       7.895 -23.698  -1.017  0.00  0.00           H  
ATOM   3522 CG  LLEU   245       5.932 -22.830  -0.853  0.00  0.00           C  
ATOM   3523 HG  LLEU   245       4.925 -23.060  -1.194  0.00  0.00           H  
ATOM   3524 CD1 LLEU   245       5.908 -22.733   0.668  0.00  0.00           C  
ATOM   3525 HD11LLEU   245       5.565 -23.674   1.095  0.00  0.00           H  
ATOM   3526 HD12LLEU   245       6.905 -22.504   1.031  0.00  0.00           H  
ATOM   3527 HD13LLEU   245       5.226 -21.944   0.985  0.00  0.00           H  
ATOM   3528 CD2 LLEU   245       6.345 -21.459  -1.392  0.00  0.00           C  
ATOM   3529 HD21LLEU   245       7.391 -21.268  -1.152  0.00  0.00           H  
ATOM   3530 HD22LLEU   245       6.201 -21.421  -2.469  0.00  0.00           H  
ATOM   3531 HD23LLEU   245       5.738 -20.675  -0.939  0.00  0.00           H  
ATOM   3532 C   LLEU   245       8.045 -25.049  -3.319  0.00  0.00           C  
ATOM   3533 O   LLEU   245       9.176 -24.573  -3.245  0.00  0.00           O  
ATOM   3534 N   LSER   246       7.813 -26.236  -3.892  0.00  0.00           N  
ATOM   3535 H   LSER   246       6.874 -26.591  -3.865  0.00  0.00           H  
ATOM   3536 CA  LSER   246       8.835 -27.125  -4.462  0.00  0.00           C  
ATOM   3537 HA  LSER   246       9.432 -27.520  -3.640  0.00  0.00           H  
ATOM   3538 CB  LSER   246       8.172 -28.325  -5.163  0.00  0.00           C  
ATOM   3539 HB2 LSER   246       8.949 -28.934  -5.621  0.00  0.00           H  
ATOM   3540 HB3 LSER   246       7.669 -28.939  -4.419  0.00  0.00           H  
ATOM   3541 OG  LSER   246       7.232 -27.962  -6.168  0.00  0.00           O  
ATOM   3542 HG  LSER   246       6.659 -28.734  -6.338  0.00  0.00           H  
ATOM   3543 C   LSER   246       9.779 -26.398  -5.427  0.00  0.00           C  
ATOM   3544 O   LSER   246       9.380 -25.956  -6.505  0.00  0.00           O  
ATOM   3545 N   LGLY   247      11.050 -26.282  -5.056  0.00  0.00           N  
ATOM   3546 H   LGLY   247      11.311 -26.640  -4.142  0.00  0.00           H  
ATOM   3547 CA  LGLY   247      12.097 -25.630  -5.839  0.00  0.00           C  
ATOM   3548 HA2 LGLY   247      13.063 -25.956  -5.462  0.00  0.00           H  
ATOM   3549 HA3 LGLY   247      12.019 -25.957  -6.876  0.00  0.00           H  
ATOM   3550 C   LGLY   247      12.096 -24.098  -5.830  0.00  0.00           C  
ATOM   3551 O   LGLY   247      12.908 -23.528  -6.553  0.00  0.00           O  
ATOM   3552 N   LLEU   248      11.226 -23.421  -5.070  0.00  0.00           N  
ATOM   3553 H   LLEU   248      10.585 -23.930  -4.471  0.00  0.00           H  
ATOM   3554 CA  LLEU   248      11.150 -21.954  -5.085  0.00  0.00           C  
ATOM   3555 HA  LLEU   248      11.006 -21.646  -6.122  0.00  0.00           H  
ATOM   3556 CB  LLEU   248       9.929 -21.491  -4.266  0.00  0.00           C  
ATOM   3557 HB2 LLEU   248       9.044 -22.041  -4.589  0.00  0.00           H  
ATOM   3558 HB3 LLEU   248      10.112 -21.737  -3.219  0.00  0.00           H  
ATOM   3559 CG  LLEU   248       9.656 -19.979  -4.389  0.00  0.00           C  
ATOM   3560 HG  LLEU   248      10.588 -19.421  -4.304  0.00  0.00           H  
ATOM   3561 CD1 LLEU   248       8.987 -19.646  -5.723  0.00  0.00           C  
ATOM   3562 HD11LLEU   248       8.799 -18.574  -5.781  0.00  0.00           H  
ATOM   3563 HD12LLEU   248       9.637 -19.926  -6.550  0.00  0.00           H  
ATOM   3564 HD13LLEU   248       8.046 -20.186  -5.819  0.00  0.00           H  
ATOM   3565 CD2 LLEU   248       8.723 -19.501  -3.279  0.00  0.00           C  
ATOM   3566 HD21LLEU   248       9.135 -19.772  -2.309  0.00  0.00           H  
ATOM   3567 HD22LLEU   248       8.631 -18.417  -3.324  0.00  0.00           H  
ATOM   3568 HD23LLEU   248       7.741 -19.952  -3.399  0.00  0.00           H  
ATOM   3569 C   LLEU   248      12.460 -21.314  -4.582  0.00  0.00           C  
ATOM   3570 O   LLEU   248      12.901 -21.593  -3.465  0.00  0.00           O  
ATOM   3571 N   LARG   249      13.066 -20.448  -5.398  0.00  0.00           N  
ATOM   3572 H   LARG   249      12.627 -20.269  -6.301  0.00  0.00           H  
ATOM   3573 CA  LARG   249      14.340 -19.765  -5.127  0.00  0.00           C  
ATOM   3574 HA  LARG   249      14.977 -20.407  -4.515  0.00  0.00           H  
ATOM   3575 CB  LARG   249      15.062 -19.497  -6.458  0.00  0.00           C  
ATOM   3576 HB2 LARG   249      14.433 -18.851  -7.069  0.00  0.00           H  
ATOM   3577 HB3 LARG   249      15.995 -18.971  -6.254  0.00  0.00           H  
ATOM   3578 CG  LARG   249      15.382 -20.779  -7.249  0.00  0.00           C  
ATOM   3579 HG2 LARG   249      16.048 -21.408  -6.656  0.00  0.00           H  
ATOM   3580 HG3 LARG   249      14.467 -21.336  -7.452  0.00  0.00           H  
ATOM   3581 CD  LARG   249      16.060 -20.458  -8.586  0.00  0.00           C  
ATOM   3582 HD2 LARG   249      16.978 -19.904  -8.387  0.00  0.00           H  
ATOM   3583 HD3 LARG   249      16.324 -21.398  -9.075  0.00  0.00           H  
ATOM   3584 NE  LARG   249      15.180 -19.675  -9.475  0.00  0.00           N  
ATOM   3585 HE  LARG   249      14.212 -19.556  -9.193  0.00  0.00           H  
ATOM   3586 CZ  LARG   249      15.499 -19.124 -10.630  0.00  0.00           C  
ATOM   3587 NH1 LARG   249      16.680 -19.206 -11.169  0.00  0.00           N  
ATOM   3588 HH11LARG   249      17.432 -19.693 -10.697  0.00  0.00           H  
ATOM   3589 HH12LARG   249      16.861 -18.647 -11.993  0.00  0.00           H  
ATOM   3590 NH2 LARG   249      14.609 -18.447 -11.280  0.00  0.00           N  
ATOM   3591 HH21LARG   249      13.685 -18.372 -10.869  0.00  0.00           H  
ATOM   3592 HH22LARG   249      14.763 -18.224 -12.260  0.00  0.00           H  
ATOM   3593 C   LARG   249      14.102 -18.466  -4.354  0.00  0.00           C  
ATOM   3594 O   LARG   249      13.724 -17.449  -4.946  0.00  0.00           O  
ATOM   3595 N   LILE   250      14.308 -18.509  -3.037  0.00  0.00           N  
ATOM   3596 H   LILE   250      14.629 -19.387  -2.642  0.00  0.00           H  
ATOM   3597 CA  LILE   250      14.113 -17.378  -2.116  0.00  0.00           C  
ATOM   3598 HA  LILE   250      13.483 -16.630  -2.599  0.00  0.00           H  
ATOM   3599 CB  LILE   250      13.380 -17.841  -0.832  0.00  0.00           C  
ATOM   3600 HB  LILE   250      13.968 -18.644  -0.385  0.00  0.00           H  
ATOM   3601 CG2 LILE   250      13.276 -16.696   0.199  0.00  0.00           C  
ATOM   3602 HG21LILE   250      12.726 -15.855  -0.226  0.00  0.00           H  
ATOM   3603 HG22LILE   250      12.766 -17.033   1.100  0.00  0.00           H  
ATOM   3604 HG23LILE   250      14.265 -16.359   0.506  0.00  0.00           H  
ATOM   3605 CG1 LILE   250      11.974 -18.399  -1.162  0.00  0.00           C  
ATOM   3606 HG12LILE   250      11.338 -17.592  -1.529  0.00  0.00           H  
ATOM   3607 HG13LILE   250      12.055 -19.146  -1.952  0.00  0.00           H  
ATOM   3608 CD1 LILE   250      11.282 -19.083   0.025  0.00  0.00           C  
ATOM   3609 HD11LILE   250      10.368 -19.565  -0.320  0.00  0.00           H  
ATOM   3610 HD12LILE   250      11.940 -19.839   0.454  0.00  0.00           H  
ATOM   3611 HD13LILE   250      11.015 -18.355   0.789  0.00  0.00           H  
ATOM   3612 C   LILE   250      15.459 -16.716  -1.784  0.00  0.00           C  
ATOM   3613 O   LILE   250      16.375 -17.382  -1.295  0.00  0.00           O  
ATOM   3614 N   LLEU   251      15.551 -15.397  -1.976  0.00  0.00           N  
ATOM   3615 H   LLEU   251      14.762 -14.926  -2.408  0.00  0.00           H  
ATOM   3616 CA  LLEU   251      16.589 -14.560  -1.362  0.00  0.00           C  
ATOM   3617 HA  LLEU   251      17.475 -15.170  -1.183  0.00  0.00           H  
ATOM   3618 CB  LLEU   251      16.970 -13.429  -2.336  0.00  0.00           C  
ATOM   3619 HB2 LLEU   251      17.302 -13.863  -3.278  0.00  0.00           H  
ATOM   3620 HB3 LLEU   251      16.074 -12.843  -2.539  0.00  0.00           H  
ATOM   3621 CG  LLEU   251      18.069 -12.484  -1.816  0.00  0.00           C  
ATOM   3622 HG  LLEU   251      17.785 -12.091  -0.842  0.00  0.00           H  
ATOM   3623 CD1 LLEU   251      19.431 -13.170  -1.696  0.00  0.00           C  
ATOM   3624 HD11LLEU   251      19.730 -13.588  -2.657  0.00  0.00           H  
ATOM   3625 HD12LLEU   251      20.178 -12.451  -1.360  0.00  0.00           H  
ATOM   3626 HD13LLEU   251      19.381 -13.969  -0.960  0.00  0.00           H  
ATOM   3627 CD2 LLEU   251      18.228 -11.309  -2.778  0.00  0.00           C  
ATOM   3628 HD21LLEU   251      18.989 -10.630  -2.401  0.00  0.00           H  
ATOM   3629 HD22LLEU   251      18.520 -11.676  -3.761  0.00  0.00           H  
ATOM   3630 HD23LLEU   251      17.289 -10.765  -2.856  0.00  0.00           H  
ATOM   3631 C   LLEU   251      16.084 -14.018  -0.013  0.00  0.00           C  
ATOM   3632 O   LLEU   251      15.027 -13.393   0.031  0.00  0.00           O  
ATOM   3633 N   LLEU   252      16.824 -14.237   1.074  0.00  0.00           N  
ATOM   3634 H   LLEU   252      17.682 -14.768   0.959  0.00  0.00           H  
ATOM   3635 CA  LLEU   252      16.465 -13.836   2.439  0.00  0.00           C  
ATOM   3636 HA  LLEU   252      15.431 -13.486   2.452  0.00  0.00           H  
ATOM   3637 CB  LLEU   252      16.543 -15.088   3.334  0.00  0.00           C  
ATOM   3638 HB2 LLEU   252      15.768 -15.783   3.012  0.00  0.00           H  
ATOM   3639 HB3 LLEU   252      17.512 -15.564   3.175  0.00  0.00           H  
ATOM   3640 CG  LLEU   252      16.385 -14.835   4.844  0.00  0.00           C  
ATOM   3641 HG  LLEU   252      17.187 -14.191   5.201  0.00  0.00           H  
ATOM   3642 CD1 LLEU   252      15.044 -14.194   5.197  0.00  0.00           C  
ATOM   3643 HD11LLEU   252      14.968 -14.109   6.280  0.00  0.00           H  
ATOM   3644 HD12LLEU   252      14.977 -13.196   4.764  0.00  0.00           H  
ATOM   3645 HD13LLEU   252      14.223 -14.806   4.824  0.00  0.00           H  
ATOM   3646 CD2 LLEU   252      16.477 -16.163   5.589  0.00  0.00           C  
ATOM   3647 HD21LLEU   252      17.408 -16.661   5.326  0.00  0.00           H  
ATOM   3648 HD22LLEU   252      16.465 -15.986   6.663  0.00  0.00           H  
ATOM   3649 HD23LLEU   252      15.644 -16.810   5.323  0.00  0.00           H  
ATOM   3650 C   LLEU   252      17.353 -12.683   2.934  0.00  0.00           C  
ATOM   3651 O   LLEU   252      18.518 -12.896   3.283  0.00  0.00           O  
ATOM   3652 N   LLEU   253      16.786 -11.472   2.989  0.00  0.00           N  
ATOM   3653 H   LLEU   253      15.803 -11.394   2.738  0.00  0.00           H  
ATOM   3654 CA  LLEU   253      17.472 -10.256   3.439  0.00  0.00           C  
ATOM   3655 HA  LLEU   253      18.535 -10.472   3.555  0.00  0.00           H  
ATOM   3656 CB  LLEU   253      17.348  -9.139   2.383  0.00  0.00           C  
ATOM   3657 HB2 LLEU   253      16.300  -8.850   2.309  0.00  0.00           H  
ATOM   3658 HB3 LLEU   253      17.905  -8.272   2.742  0.00  0.00           H  
ATOM   3659 CG  LLEU   253      17.848  -9.492   0.969  0.00  0.00           C  
ATOM   3660 HG  LLEU   253      17.237 -10.296   0.562  0.00  0.00           H  
ATOM   3661 CD1 LLEU   253      17.704  -8.273   0.057  0.00  0.00           C  
ATOM   3662 HD11LLEU   253      16.670  -7.929   0.063  0.00  0.00           H  
ATOM   3663 HD12LLEU   253      18.347  -7.464   0.405  0.00  0.00           H  
ATOM   3664 HD13LLEU   253      17.979  -8.541  -0.962  0.00  0.00           H  
ATOM   3665 CD2 LLEU   253      19.316  -9.920   0.944  0.00  0.00           C  
ATOM   3666 HD21LLEU   253      19.439 -10.861   1.480  0.00  0.00           H  
ATOM   3667 HD22LLEU   253      19.645 -10.072  -0.083  0.00  0.00           H  
ATOM   3668 HD23LLEU   253      19.938  -9.158   1.413  0.00  0.00           H  
ATOM   3669 C   LLEU   253      16.951  -9.795   4.810  0.00  0.00           C  
ATOM   3670 O   LLEU   253      15.794  -9.394   4.950  0.00  0.00           O  
ATOM   3671 N   LTHR   254      17.828  -9.816   5.813  0.00  0.00           N  
ATOM   3672 H   LTHR   254      18.749 -10.197   5.612  0.00  0.00           H  
ATOM   3673 CA  LTHR   254      17.549  -9.416   7.209  0.00  0.00           C  
ATOM   3674 HA  LTHR   254      16.644  -8.810   7.225  0.00  0.00           H  
ATOM   3675 CB  LTHR   254      17.293 -10.646   8.098  0.00  0.00           C  
ATOM   3676 HB  LTHR   254      17.210 -10.319   9.131  0.00  0.00           H  
ATOM   3677 CG2 LTHR   254      16.001 -11.376   7.725  0.00  0.00           C  
ATOM   3678 HG21LTHR   254      15.159 -10.687   7.778  0.00  0.00           H  
ATOM   3679 HG22LTHR   254      16.074 -11.778   6.715  0.00  0.00           H  
ATOM   3680 HG23LTHR   254      15.831 -12.198   8.421  0.00  0.00           H  
ATOM   3681 OG1 LTHR   254      18.341 -11.584   8.013  0.00  0.00           O  
ATOM   3682 HG1 LTHR   254      19.040 -11.316   8.638  0.00  0.00           H  
ATOM   3683 C   LTHR   254      18.647  -8.533   7.821  0.00  0.00           C  
ATOM   3684 O   LTHR   254      18.428  -7.922   8.868  0.00  0.00           O  
ATOM   3685 N   LALA   255      19.790  -8.396   7.146  0.00  0.00           N  
ATOM   3686 H   LALA   255      19.921  -8.957   6.311  0.00  0.00           H  
ATOM   3687 CA  LALA   255      20.855  -7.439   7.432  0.00  0.00           C  
ATOM   3688 HA  LALA   255      20.645  -6.924   8.370  0.00  0.00           H  
ATOM   3689 CB  LALA   255      22.159  -8.229   7.601  0.00  0.00           C  
ATOM   3690 HB1 LALA   255      22.048  -8.952   8.410  0.00  0.00           H  
ATOM   3691 HB2 LALA   255      22.398  -8.753   6.676  0.00  0.00           H  
ATOM   3692 HB3 LALA   255      22.978  -7.552   7.840  0.00  0.00           H  
ATOM   3693 C   LALA   255      20.943  -6.380   6.312  0.00  0.00           C  
ATOM   3694 O   LALA   255      20.847  -6.712   5.125  0.00  0.00           O  
ATOM   3695 N   LHIE   256      21.127  -5.108   6.682  0.00  0.00           N  
ATOM   3696 H   LHIE   256      21.258  -4.908   7.667  0.00  0.00           H  
ATOM   3697 CA  LHIE   256      21.230  -3.970   5.759  0.00  0.00           C  
ATOM   3698 HA  LHIE   256      21.558  -4.351   4.793  0.00  0.00           H  
ATOM   3699 CB  LHIE   256      19.836  -3.343   5.570  0.00  0.00           C  
ATOM   3700 HB2 LHIE   256      19.124  -4.135   5.336  0.00  0.00           H  
ATOM   3701 HB3 LHIE   256      19.516  -2.882   6.502  0.00  0.00           H  
ATOM   3702 CG  LHIE   256      19.762  -2.309   4.474  0.00  0.00           C  
ATOM   3703 ND1 LHIE   256      20.402  -1.067   4.477  0.00  0.00           N  
ATOM   3704 CE1 LHIE   256      20.130  -0.510   3.286  0.00  0.00           C  
ATOM   3705 HE1 LHIE   256      20.516   0.444   2.947  0.00  0.00           H  
ATOM   3706 NE2 LHIE   256      19.334  -1.315   2.563  0.00  0.00           N  
ATOM   3707 HE2 LHIE   256      18.991  -1.120   1.622  0.00  0.00           H  
ATOM   3708 CD2 LHIE   256      19.094  -2.456   3.295  0.00  0.00           C  
ATOM   3709 HD2 LHIE   256      18.513  -3.315   2.989  0.00  0.00           H  
ATOM   3710 C   LHIE   256      22.269  -2.945   6.267  0.00  0.00           C  
ATOM   3711 O   LHIE   256      22.280  -2.636   7.462  0.00  0.00           O  
ATOM   3712 N   LPRO   257      23.162  -2.409   5.410  0.00  0.00           N  
ATOM   3713 CD  LPRO   257      23.278  -2.695   3.987  0.00  0.00           C  
ATOM   3714 HD2 LPRO   257      22.323  -2.608   3.472  0.00  0.00           H  
ATOM   3715 HD3 LPRO   257      23.680  -3.700   3.861  0.00  0.00           H  
ATOM   3716 CG  LPRO   257      24.266  -1.672   3.437  0.00  0.00           C  
ATOM   3717 HG2 LPRO   257      23.743  -0.747   3.194  0.00  0.00           H  
ATOM   3718 HG3 LPRO   257      24.803  -2.053   2.568  0.00  0.00           H  
ATOM   3719 CB  LPRO   257      25.196  -1.453   4.626  0.00  0.00           C  
ATOM   3720 HB2 LPRO   257      25.715  -0.497   4.564  0.00  0.00           H  
ATOM   3721 HB3 LPRO   257      25.920  -2.267   4.666  0.00  0.00           H  
ATOM   3722 CA  LPRO   257      24.264  -1.542   5.841  0.00  0.00           C  
ATOM   3723 HA  LPRO   257      24.797  -2.024   6.661  0.00  0.00           H  
ATOM   3724 C   LPRO   257      23.846  -0.144   6.333  0.00  0.00           C  
ATOM   3725 O   LPRO   257      24.664   0.536   6.950  0.00  0.00           O  
ATOM   3726 N   LGLU   258      22.607   0.295   6.080  0.00  0.00           N  
ATOM   3727 H   LGLU   258      21.994  -0.311   5.544  0.00  0.00           H  
ATOM   3728 CA  LGLU   258      22.110   1.643   6.414  0.00  0.00           C  
ATOM   3729 HA  LGLU   258      22.872   2.176   6.984  0.00  0.00           H  
ATOM   3730 CB  LGLU   258      21.839   2.445   5.123  0.00  0.00           C  
ATOM   3731 HB2 LGLU   258      20.914   2.076   4.680  0.00  0.00           H  
ATOM   3732 HB3 LGLU   258      21.675   3.488   5.393  0.00  0.00           H  
ATOM   3733 CG  LGLU   258      22.922   2.396   4.033  0.00  0.00           C  
ATOM   3734 HG2 LGLU   258      22.926   1.396   3.597  0.00  0.00           H  
ATOM   3735 HG3 LGLU   258      22.641   3.095   3.242  0.00  0.00           H  
ATOM   3736 CD  LGLU   258      24.330   2.749   4.527  0.00  0.00           C  
ATOM   3737 OE1 LGLU   258      25.295   2.067   4.104  0.00  0.00           O  
ATOM   3738 OE2 LGLU   258      24.461   3.695   5.339  0.00  0.00           O  
ATOM   3739 C   LGLU   258      20.833   1.632   7.283  0.00  0.00           C  
ATOM   3740 O   LGLU   258      20.237   2.687   7.522  0.00  0.00           O  
ATOM   3741 N   LTHR   259      20.339   0.462   7.703  0.00  0.00           N  
ATOM   3742 H   LTHR   259      20.890  -0.376   7.546  0.00  0.00           H  
ATOM   3743 CA  LTHR   259      18.967   0.276   8.219  0.00  0.00           C  
ATOM   3744 HA  LTHR   259      18.714   1.123   8.852  0.00  0.00           H  
ATOM   3745 CB  LTHR   259      18.004   0.251   7.015  0.00  0.00           C  
ATOM   3746 HB  LTHR   259      18.517  -0.205   6.169  0.00  0.00           H  
ATOM   3747 CG2 LTHR   259      16.700  -0.514   7.206  0.00  0.00           C  
ATOM   3748 HG21LTHR   259      16.021  -0.323   6.380  0.00  0.00           H  
ATOM   3749 HG22LTHR   259      16.923  -1.579   7.226  0.00  0.00           H  
ATOM   3750 HG23LTHR   259      16.216  -0.225   8.134  0.00  0.00           H  
ATOM   3751 OG1 LTHR   259      17.669   1.578   6.661  0.00  0.00           O  
ATOM   3752 HG1 LTHR   259      18.482   2.098   6.763  0.00  0.00           H  
ATOM   3753 C   LTHR   259      18.849  -0.982   9.094  0.00  0.00           C  
ATOM   3754 O   LTHR   259      19.536  -1.968   8.850  0.00  0.00           O  
ATOM   3755 N   LVAL   260      17.997  -0.976  10.127  0.00  0.00           N  
ATOM   3756 H   LVAL   260      17.402  -0.161  10.250  0.00  0.00           H  
ATOM   3757 CA  LVAL   260      18.014  -1.993  11.209  0.00  0.00           C  
ATOM   3758 HA  LVAL   260      18.615  -2.836  10.886  0.00  0.00           H  
ATOM   3759 CB  LVAL   260      18.689  -1.441  12.482  0.00  0.00           C  
ATOM   3760 HB  LVAL   260      18.560  -2.172  13.280  0.00  0.00           H  
ATOM   3761 CG1 LVAL   260      20.196  -1.235  12.298  0.00  0.00           C  
ATOM   3762 HG11LVAL   260      20.671  -2.177  12.029  0.00  0.00           H  
ATOM   3763 HG12LVAL   260      20.397  -0.495  11.523  0.00  0.00           H  
ATOM   3764 HG13LVAL   260      20.633  -0.889  13.236  0.00  0.00           H  
ATOM   3765 CG2 LVAL   260      18.070  -0.120  12.944  0.00  0.00           C  
ATOM   3766 HG21LVAL   260      18.416   0.087  13.955  0.00  0.00           H  
ATOM   3767 HG22LVAL   260      18.373   0.694  12.285  0.00  0.00           H  
ATOM   3768 HG23LVAL   260      16.985  -0.191  12.940  0.00  0.00           H  
ATOM   3769 C   LVAL   260      16.648  -2.606  11.541  0.00  0.00           C  
ATOM   3770 O   LVAL   260      15.601  -2.013  11.267  0.00  0.00           O  
ATOM   3771 N   LALA   261      16.667  -3.801  12.149  0.00  0.00           N  
ATOM   3772 H   LALA   261      17.558  -4.249  12.316  0.00  0.00           H  
ATOM   3773 CA  LALA   261      15.481  -4.548  12.573  0.00  0.00           C  
ATOM   3774 HA  LALA   261      14.670  -3.836  12.713  0.00  0.00           H  
ATOM   3775 CB  LALA   261      15.082  -5.519  11.453  0.00  0.00           C  
ATOM   3776 HB1 LALA   261      14.848  -4.965  10.545  0.00  0.00           H  
ATOM   3777 HB2 LALA   261      15.902  -6.210  11.251  0.00  0.00           H  
ATOM   3778 HB3 LALA   261      14.204  -6.089  11.755  0.00  0.00           H  
ATOM   3779 C   LALA   261      15.647  -5.285  13.921  0.00  0.00           C  
ATOM   3780 O   LALA   261      16.750  -5.605  14.365  0.00  0.00           O  
ATOM   3781 N   LASP   262      14.517  -5.554  14.572  0.00  0.00           N  
ATOM   3782 H   LASP   262      13.653  -5.231  14.149  0.00  0.00           H  
ATOM   3783 CA  LASP   262      14.394  -6.344  15.795  0.00  0.00           C  
ATOM   3784 HA  LASP   262      15.099  -5.964  16.537  0.00  0.00           H  
ATOM   3785 CB  LASP   262      12.966  -6.220  16.347  0.00  0.00           C  
ATOM   3786 HB2 LASP   262      12.247  -6.403  15.546  0.00  0.00           H  
ATOM   3787 HB3 LASP   262      12.810  -6.986  17.109  0.00  0.00           H  
ATOM   3788 CG  LASP   262      12.680  -4.875  16.996  0.00  0.00           C  
ATOM   3789 OD1 LASP   262      11.492  -4.492  17.083  0.00  0.00           O  
ATOM   3790 OD2 LASP   262      13.606  -4.242  17.552  0.00  0.00           O  
ATOM   3791 C   LASP   262      14.684  -7.828  15.583  0.00  0.00           C  
ATOM   3792 O   LASP   262      14.340  -8.406  14.549  0.00  0.00           O  
ATOM   3793 N   LSER   263      15.192  -8.471  16.636  0.00  0.00           N  
ATOM   3794 H   LSER   263      15.381  -7.932  17.474  0.00  0.00           H  
ATOM   3795 CA  LSER   263      15.364  -9.924  16.700  0.00  0.00           C  
ATOM   3796 HA  LSER   263      16.077 -10.227  15.933  0.00  0.00           H  
ATOM   3797 CB  LSER   263      15.958 -10.280  18.063  0.00  0.00           C  
ATOM   3798 HB2 LSER   263      16.950  -9.838  18.143  0.00  0.00           H  
ATOM   3799 HB3 LSER   263      15.337  -9.853  18.847  0.00  0.00           H  
ATOM   3800 OG  LSER   263      16.054 -11.672  18.279  0.00  0.00           O  
ATOM   3801 HG  LSER   263      16.429 -11.769  19.177  0.00  0.00           H  
ATOM   3802 C   LSER   263      14.045 -10.661  16.429  0.00  0.00           C  
ATOM   3803 O   LSER   263      14.025 -11.552  15.588  0.00  0.00           O  
ATOM   3804 N   LALA   264      12.917 -10.236  17.013  0.00  0.00           N  
ATOM   3805 H   LALA   264      12.988  -9.557  17.761  0.00  0.00           H  
ATOM   3806 CA  LALA   264      11.596 -10.814  16.740  0.00  0.00           C  
ATOM   3807 HA  LALA   264      11.635 -11.879  16.973  0.00  0.00           H  
ATOM   3808 CB  LALA   264      10.579 -10.168  17.688  0.00  0.00           C  
ATOM   3809 HB1 LALA   264      10.854 -10.380  18.722  0.00  0.00           H  
ATOM   3810 HB2 LALA   264      10.548  -9.089  17.537  0.00  0.00           H  
ATOM   3811 HB3 LALA   264       9.588 -10.586  17.505  0.00  0.00           H  
ATOM   3812 C   LALA   264      11.149 -10.678  15.266  0.00  0.00           C  
ATOM   3813 O   LALA   264      10.582 -11.623  14.710  0.00  0.00           O  
ATOM   3814 N   LTHR   265      11.441  -9.547  14.607  0.00  0.00           N  
ATOM   3815 H   LTHR   265      11.930  -8.822  15.113  0.00  0.00           H  
ATOM   3816 CA  LTHR   265      11.165  -9.333  13.172  0.00  0.00           C  
ATOM   3817 HA  LTHR   265      10.125  -9.591  12.967  0.00  0.00           H  
ATOM   3818 CB  LTHR   265      11.377  -7.857  12.778  0.00  0.00           C  
ATOM   3819 HB  LTHR   265      12.214  -7.438  13.335  0.00  0.00           H  
ATOM   3820 CG2 LTHR   265      11.619  -7.618  11.284  0.00  0.00           C  
ATOM   3821 HG21LTHR   265      12.611  -7.970  11.004  0.00  0.00           H  
ATOM   3822 HG22LTHR   265      10.866  -8.139  10.692  0.00  0.00           H  
ATOM   3823 HG23LTHR   265      11.566  -6.551  11.072  0.00  0.00           H  
ATOM   3824 OG1 LTHR   265      10.208  -7.132  13.076  0.00  0.00           O  
ATOM   3825 HG1 LTHR   265       9.992  -7.285  14.020  0.00  0.00           H  
ATOM   3826 C   LTHR   265      12.023 -10.252  12.310  0.00  0.00           C  
ATOM   3827 O   LTHR   265      11.495 -10.971  11.461  0.00  0.00           O  
ATOM   3828 N   LILE   266      13.336 -10.276  12.556  0.00  0.00           N  
ATOM   3829 H   LILE   266      13.702  -9.673  13.289  0.00  0.00           H  
ATOM   3830 CA  LILE   266      14.283 -11.139  11.841  0.00  0.00           C  
ATOM   3831 HA  LILE   266      14.223 -10.924  10.773  0.00  0.00           H  
ATOM   3832 CB  LILE   266      15.722 -10.838  12.320  0.00  0.00           C  
ATOM   3833 HB  LILE   266      15.733 -10.879  13.411  0.00  0.00           H  
ATOM   3834 CG2 LILE   266      16.725 -11.886  11.803  0.00  0.00           C  
ATOM   3835 HG21LILE   266      17.740 -11.623  12.097  0.00  0.00           H  
ATOM   3836 HG22LILE   266      16.505 -12.863  12.232  0.00  0.00           H  
ATOM   3837 HG23LILE   266      16.677 -11.957  10.718  0.00  0.00           H  
ATOM   3838 CG1 LILE   266      16.125  -9.407  11.882  0.00  0.00           C  
ATOM   3839 HG12LILE   266      16.248  -9.368  10.802  0.00  0.00           H  
ATOM   3840 HG13LILE   266      15.333  -8.706  12.139  0.00  0.00           H  
ATOM   3841 CD1 LILE   266      17.401  -8.896  12.557  0.00  0.00           C  
ATOM   3842 HD11LILE   266      17.529  -7.838  12.332  0.00  0.00           H  
ATOM   3843 HD12LILE   266      17.313  -9.018  13.636  0.00  0.00           H  
ATOM   3844 HD13LILE   266      18.272  -9.438  12.192  0.00  0.00           H  
ATOM   3845 C   LILE   266      13.879 -12.607  12.026  0.00  0.00           C  
ATOM   3846 O   LILE   266      13.758 -13.335  11.050  0.00  0.00           O  
ATOM   3847 N   LSER   267      13.555 -13.007  13.254  0.00  0.00           N  
ATOM   3848 H   LSER   267      13.709 -12.341  14.005  0.00  0.00           H  
ATOM   3849 CA  LSER   267      13.059 -14.331  13.641  0.00  0.00           C  
ATOM   3850 HA  LSER   267      13.818 -15.074  13.402  0.00  0.00           H  
ATOM   3851 CB  LSER   267      12.872 -14.301  15.157  0.00  0.00           C  
ATOM   3852 HB2 LSER   267      13.840 -14.047  15.584  0.00  0.00           H  
ATOM   3853 HB3 LSER   267      12.169 -13.513  15.422  0.00  0.00           H  
ATOM   3854 OG  LSER   267      12.439 -15.507  15.753  0.00  0.00           O  
ATOM   3855 HG  LSER   267      12.873 -15.468  16.623  0.00  0.00           H  
ATOM   3856 C   LSER   267      11.759 -14.726  12.937  0.00  0.00           C  
ATOM   3857 O   LSER   267      11.639 -15.866  12.492  0.00  0.00           O  
ATOM   3858 N   LALA   268      10.808 -13.801  12.774  0.00  0.00           N  
ATOM   3859 H   LALA   268      10.960 -12.873  13.155  0.00  0.00           H  
ATOM   3860 CA  LALA   268       9.556 -14.049  12.056  0.00  0.00           C  
ATOM   3861 HA  LALA   268       9.116 -14.973  12.436  0.00  0.00           H  
ATOM   3862 CB  LALA   268       8.584 -12.902  12.359  0.00  0.00           C  
ATOM   3863 HB1 LALA   268       8.402 -12.844  13.432  0.00  0.00           H  
ATOM   3864 HB2 LALA   268       9.003 -11.957  12.013  0.00  0.00           H  
ATOM   3865 HB3 LALA   268       7.635 -13.081  11.853  0.00  0.00           H  
ATOM   3866 C   LALA   268       9.766 -14.221  10.538  0.00  0.00           C  
ATOM   3867 O   LALA   268       9.149 -15.105   9.937  0.00  0.00           O  
ATOM   3868 N   LVAL   269      10.643 -13.416   9.924  0.00  0.00           N  
ATOM   3869 H   LVAL   269      11.092 -12.693  10.481  0.00  0.00           H  
ATOM   3870 CA  LVAL   269      11.003 -13.510   8.494  0.00  0.00           C  
ATOM   3871 HA  LVAL   269      10.088 -13.626   7.913  0.00  0.00           H  
ATOM   3872 CB  LVAL   269      11.688 -12.204   8.030  0.00  0.00           C  
ATOM   3873 HB  LVAL   269      12.540 -11.998   8.681  0.00  0.00           H  
ATOM   3874 CG1 LVAL   269      12.195 -12.270   6.585  0.00  0.00           C  
ATOM   3875 HG11LVAL   269      12.950 -13.044   6.495  0.00  0.00           H  
ATOM   3876 HG12LVAL   269      11.376 -12.496   5.905  0.00  0.00           H  
ATOM   3877 HG13LVAL   269      12.650 -11.321   6.305  0.00  0.00           H  
ATOM   3878 CG2 LVAL   269      10.716 -11.015   8.100  0.00  0.00           C  
ATOM   3879 HG21LVAL   269      10.354 -10.877   9.118  0.00  0.00           H  
ATOM   3880 HG22LVAL   269      11.226 -10.101   7.795  0.00  0.00           H  
ATOM   3881 HG23LVAL   269       9.863 -11.185   7.444  0.00  0.00           H  
ATOM   3882 C   LVAL   269      11.862 -14.754   8.213  0.00  0.00           C  
ATOM   3883 O   LVAL   269      11.604 -15.477   7.250  0.00  0.00           O  
ATOM   3884 N   LGLU   270      12.811 -15.077   9.096  0.00  0.00           N  
ATOM   3885 H   LGLU   270      13.009 -14.417   9.843  0.00  0.00           H  
ATOM   3886 CA  LGLU   270      13.560 -16.341   9.103  0.00  0.00           C  
ATOM   3887 HA  LGLU   270      14.117 -16.443   8.170  0.00  0.00           H  
ATOM   3888 CB  LGLU   270      14.551 -16.373  10.282  0.00  0.00           C  
ATOM   3889 HB2 LGLU   270      14.031 -16.029  11.175  0.00  0.00           H  
ATOM   3890 HB3 LGLU   270      14.854 -17.401  10.483  0.00  0.00           H  
ATOM   3891 CG  LGLU   270      15.799 -15.497  10.074  0.00  0.00           C  
ATOM   3892 HG2 LGLU   270      15.557 -14.648   9.431  0.00  0.00           H  
ATOM   3893 HG3 LGLU   270      16.088 -15.099  11.050  0.00  0.00           H  
ATOM   3894 CD  LGLU   270      17.012 -16.240   9.497  0.00  0.00           C  
ATOM   3895 OE1 LGLU   270      16.889 -17.383   9.001  0.00  0.00           O  
ATOM   3896 OE2 LGLU   270      18.132 -15.677   9.570  0.00  0.00           O  
ATOM   3897 C   LGLU   270      12.612 -17.540   9.208  0.00  0.00           C  
ATOM   3898 O   LGLU   270      12.724 -18.463   8.406  0.00  0.00           O  
ATOM   3899 N   LARG   271      11.631 -17.510  10.122  0.00  0.00           N  
ATOM   3900 H   LARG   271      11.627 -16.744  10.790  0.00  0.00           H  
ATOM   3901 CA  LARG   271      10.597 -18.550  10.250  0.00  0.00           C  
ATOM   3902 HA  LARG   271      11.091 -19.507  10.420  0.00  0.00           H  
ATOM   3903 CB  LARG   271       9.714 -18.233  11.471  0.00  0.00           C  
ATOM   3904 HB2 LARG   271      10.339 -18.244  12.366  0.00  0.00           H  
ATOM   3905 HB3 LARG   271       9.294 -17.235  11.362  0.00  0.00           H  
ATOM   3906 CG  LARG   271       8.563 -19.231  11.664  0.00  0.00           C  
ATOM   3907 HG2 LARG   271       7.930 -19.235  10.778  0.00  0.00           H  
ATOM   3908 HG3 LARG   271       8.973 -20.229  11.814  0.00  0.00           H  
ATOM   3909 CD  LARG   271       7.702 -18.835  12.865  0.00  0.00           C  
ATOM   3910 HD2 LARG   271       8.279 -18.961  13.783  0.00  0.00           H  
ATOM   3911 HD3 LARG   271       7.439 -17.782  12.764  0.00  0.00           H  
ATOM   3912 NE  LARG   271       6.471 -19.641  12.943  0.00  0.00           N  
ATOM   3913 HE  LARG   271       6.468 -20.556  12.515  0.00  0.00           H  
ATOM   3914 CZ  LARG   271       5.341 -19.270  13.522  0.00  0.00           C  
ATOM   3915 NH1 LARG   271       5.203 -18.117  14.110  0.00  0.00           N  
ATOM   3916 HH11LARG   271       5.910 -17.402  14.028  0.00  0.00           H  
ATOM   3917 HH12LARG   271       4.318 -17.930  14.567  0.00  0.00           H  
ATOM   3918 NH2 LARG   271       4.313 -20.063  13.527  0.00  0.00           N  
ATOM   3919 HH21LARG   271       4.354 -20.987  13.106  0.00  0.00           H  
ATOM   3920 HH22LARG   271       3.428 -19.736  13.886  0.00  0.00           H  
ATOM   3921 C   LARG   271       9.777 -18.707   8.967  0.00  0.00           C  
ATOM   3922 O   LARG   271       9.508 -19.836   8.567  0.00  0.00           O  
ATOM   3923 N   LALA   272       9.416 -17.611   8.297  0.00  0.00           N  
ATOM   3924 H   LALA   272       9.660 -16.709   8.685  0.00  0.00           H  
ATOM   3925 CA  LALA   272       8.702 -17.660   7.019  0.00  0.00           C  
ATOM   3926 HA  LALA   272       7.795 -18.250   7.149  0.00  0.00           H  
ATOM   3927 CB  LALA   272       8.293 -16.233   6.633  0.00  0.00           C  
ATOM   3928 HB1 LALA   272       7.646 -16.265   5.758  0.00  0.00           H  
ATOM   3929 HB2 LALA   272       7.752 -15.768   7.457  0.00  0.00           H  
ATOM   3930 HB3 LALA   272       9.171 -15.632   6.400  0.00  0.00           H  
ATOM   3931 C   LALA   272       9.535 -18.345   5.917  0.00  0.00           C  
ATOM   3932 O   LALA   272       9.023 -19.208   5.201  0.00  0.00           O  
ATOM   3933 N   LALA   273      10.827 -18.021   5.812  0.00  0.00           N  
ATOM   3934 H   LALA   273      11.197 -17.293   6.416  0.00  0.00           H  
ATOM   3935 CA  LALA   273      11.747 -18.690   4.890  0.00  0.00           C  
ATOM   3936 HA  LALA   273      11.304 -18.690   3.892  0.00  0.00           H  
ATOM   3937 CB  LALA   273      13.041 -17.872   4.834  0.00  0.00           C  
ATOM   3938 HB1 LALA   273      12.827 -16.853   4.513  0.00  0.00           H  
ATOM   3939 HB2 LALA   273      13.508 -17.842   5.818  0.00  0.00           H  
ATOM   3940 HB3 LALA   273      13.732 -18.326   4.124  0.00  0.00           H  
ATOM   3941 C   LALA   273      12.011 -20.163   5.275  0.00  0.00           C  
ATOM   3942 O   LALA   273      12.032 -21.029   4.402  0.00  0.00           O  
ATOM   3943 N   LALA   274      12.143 -20.472   6.567  0.00  0.00           N  
ATOM   3944 H   LALA   274      12.143 -19.713   7.239  0.00  0.00           H  
ATOM   3945 CA  LALA   274      12.375 -21.821   7.084  0.00  0.00           C  
ATOM   3946 HA  LALA   274      13.236 -22.252   6.569  0.00  0.00           H  
ATOM   3947 CB  LALA   274      12.708 -21.720   8.576  0.00  0.00           C  
ATOM   3948 HB1 LALA   274      11.889 -21.243   9.115  0.00  0.00           H  
ATOM   3949 HB2 LALA   274      12.862 -22.718   8.984  0.00  0.00           H  
ATOM   3950 HB3 LALA   274      13.620 -21.137   8.714  0.00  0.00           H  
ATOM   3951 C   LALA   274      11.176 -22.754   6.855  0.00  0.00           C  
ATOM   3952 O   LALA   274      11.367 -23.893   6.430  0.00  0.00           O  
ATOM   3953 N   LALA   275       9.948 -22.259   7.058  0.00  0.00           N  
ATOM   3954 H   LALA   275       9.861 -21.338   7.473  0.00  0.00           H  
ATOM   3955 CA  LALA   275       8.714 -22.970   6.720  0.00  0.00           C  
ATOM   3956 HA  LALA   275       8.709 -23.936   7.229  0.00  0.00           H  
ATOM   3957 CB  LALA   275       7.525 -22.147   7.234  0.00  0.00           C  
ATOM   3958 HB1 LALA   275       7.616 -22.006   8.312  0.00  0.00           H  
ATOM   3959 HB2 LALA   275       7.495 -21.173   6.744  0.00  0.00           H  
ATOM   3960 HB3 LALA   275       6.597 -22.682   7.032  0.00  0.00           H  
ATOM   3961 C   LALA   275       8.605 -23.228   5.206  0.00  0.00           C  
ATOM   3962 O   LALA   275       8.110 -24.277   4.788  0.00  0.00           O  
ATOM   3963 N   LCYS   276       9.113 -22.314   4.368  0.00  0.00           N  
ATOM   3964 H   LCYS   276       9.476 -21.451   4.751  0.00  0.00           H  
ATOM   3965 CA  LCYS   276       9.247 -22.556   2.930  0.00  0.00           C  
ATOM   3966 HA  LCYS   276       8.302 -22.957   2.573  0.00  0.00           H  
ATOM   3967 CB  LCYS   276       9.516 -21.244   2.180  0.00  0.00           C  
ATOM   3968 HB2 LCYS   276      10.413 -20.759   2.565  0.00  0.00           H  
ATOM   3969 HB3 LCYS   276       9.671 -21.469   1.126  0.00  0.00           H  
ATOM   3970 SG  LCYS   276       8.098 -20.122   2.315  0.00  0.00           S  
ATOM   3971 HG  LCYS   276       8.281 -19.797   3.607  0.00  0.00           H  
ATOM   3972 C   LCYS   276      10.315 -23.615   2.609  0.00  0.00           C  
ATOM   3973 O   LCYS   276      10.070 -24.474   1.763  0.00  0.00           O  
ATOM   3974 N   LGLU   277      11.469 -23.612   3.282  0.00  0.00           N  
ATOM   3975 H   LGLU   277      11.649 -22.846   3.925  0.00  0.00           H  
ATOM   3976 CA  LGLU   277      12.519 -24.631   3.108  0.00  0.00           C  
ATOM   3977 HA  LGLU   277      12.761 -24.685   2.046  0.00  0.00           H  
ATOM   3978 CB  LGLU   277      13.792 -24.198   3.865  0.00  0.00           C  
ATOM   3979 HB2 LGLU   277      13.873 -23.114   3.776  0.00  0.00           H  
ATOM   3980 HB3 LGLU   277      13.700 -24.423   4.927  0.00  0.00           H  
ATOM   3981 CG  LGLU   277      15.105 -24.772   3.294  0.00  0.00           C  
ATOM   3982 HG2 LGLU   277      15.064 -24.731   2.204  0.00  0.00           H  
ATOM   3983 HG3 LGLU   277      15.912 -24.105   3.597  0.00  0.00           H  
ATOM   3984 CD  LGLU   277      15.488 -26.191   3.745  0.00  0.00           C  
ATOM   3985 OE1 LGLU   277      15.071 -26.650   4.837  0.00  0.00           O  
ATOM   3986 OE2 LGLU   277      16.248 -26.858   3.002  0.00  0.00           O  
ATOM   3987 C   LGLU   277      12.018 -26.025   3.526  0.00  0.00           C  
ATOM   3988 O   LGLU   277      12.195 -26.981   2.776  0.00  0.00           O  
ATOM   3989 N   LALA   278      11.253 -26.114   4.624  0.00  0.00           N  
ATOM   3990 H   LALA   278      11.160 -25.276   5.190  0.00  0.00           H  
ATOM   3991 CA  LALA   278      10.470 -27.285   5.058  0.00  0.00           C  
ATOM   3992 HA  LALA   278      11.121 -28.158   5.020  0.00  0.00           H  
ATOM   3993 CB  LALA   278      10.061 -27.054   6.519  0.00  0.00           C  
ATOM   3994 HB1 LALA   278      10.943 -26.864   7.132  0.00  0.00           H  
ATOM   3995 HB2 LALA   278       9.385 -26.201   6.590  0.00  0.00           H  
ATOM   3996 HB3 LALA   278       9.553 -27.937   6.907  0.00  0.00           H  
ATOM   3997 C   LALA   278       9.236 -27.600   4.170  0.00  0.00           C  
ATOM   3998 O   LALA   278       8.448 -28.508   4.460  0.00  0.00           O  
ATOM   3999 N   LSER   279       9.065 -26.847   3.081  0.00  0.00           N  
ATOM   4000 H   LSER   279       9.727 -26.093   2.944  0.00  0.00           H  
ATOM   4001 CA  LSER   279       8.041 -27.004   2.040  0.00  0.00           C  
ATOM   4002 HA  LSER   279       7.488 -27.925   2.222  0.00  0.00           H  
ATOM   4003 CB  LSER   279       7.046 -25.840   2.085  0.00  0.00           C  
ATOM   4004 HB2 LSER   279       7.561 -24.908   1.863  0.00  0.00           H  
ATOM   4005 HB3 LSER   279       6.275 -25.988   1.332  0.00  0.00           H  
ATOM   4006 OG  LSER   279       6.426 -25.747   3.350  0.00  0.00           O  
ATOM   4007 HG  LSER   279       7.052 -25.285   3.948  0.00  0.00           H  
ATOM   4008 C   LSER   279       8.653 -27.134   0.636  0.00  0.00           C  
ATOM   4009 O   LSER   279       7.956 -26.946  -0.359  0.00  0.00           O  
ATOM   4010 N   LGLY   280       9.949 -27.450   0.536  0.00  0.00           N  
ATOM   4011 H   LGLY   280      10.474 -27.586   1.391  0.00  0.00           H  
ATOM   4012 CA  LGLY   280      10.653 -27.692  -0.727  0.00  0.00           C  
ATOM   4013 HA2 LGLY   280      11.450 -28.412  -0.546  0.00  0.00           H  
ATOM   4014 HA3 LGLY   280       9.963 -28.140  -1.443  0.00  0.00           H  
ATOM   4015 C   LGLY   280      11.285 -26.460  -1.385  0.00  0.00           C  
ATOM   4016 O   LGLY   280      11.912 -26.602  -2.434  0.00  0.00           O  
ATOM   4017 N   LALA   281      11.172 -25.259  -0.814  0.00  0.00           N  
ATOM   4018 H   LALA   281      10.671 -25.176   0.062  0.00  0.00           H  
ATOM   4019 CA  LALA   281      11.919 -24.095  -1.298  0.00  0.00           C  
ATOM   4020 HA  LALA   281      11.790 -24.023  -2.379  0.00  0.00           H  
ATOM   4021 CB  LALA   281      11.336 -22.822  -0.675  0.00  0.00           C  
ATOM   4022 HB1 LALA   281      11.749 -21.944  -1.170  0.00  0.00           H  
ATOM   4023 HB2 LALA   281      10.253 -22.813  -0.794  0.00  0.00           H  
ATOM   4024 HB3 LALA   281      11.601 -22.774   0.379  0.00  0.00           H  
ATOM   4025 C   LALA   281      13.430 -24.231  -1.011  0.00  0.00           C  
ATOM   4026 O   LALA   281      13.862 -25.103  -0.250  0.00  0.00           O  
ATOM   4027 N   LTHR   282      14.234 -23.334  -1.584  0.00  0.00           N  
ATOM   4028 H   LTHR   282      13.827 -22.640  -2.208  0.00  0.00           H  
ATOM   4029 CA  LTHR   282      15.656 -23.192  -1.250  0.00  0.00           C  
ATOM   4030 HA  LTHR   282      15.825 -23.715  -0.310  0.00  0.00           H  
ATOM   4031 CB  LTHR   282      16.568 -23.877  -2.280  0.00  0.00           C  
ATOM   4032 HB  LTHR   282      16.304 -24.933  -2.324  0.00  0.00           H  
ATOM   4033 CG2 LTHR   282      16.472 -23.305  -3.696  0.00  0.00           C  
ATOM   4034 HG21LTHR   282      16.681 -22.238  -3.702  0.00  0.00           H  
ATOM   4035 HG22LTHR   282      17.187 -23.815  -4.341  0.00  0.00           H  
ATOM   4036 HG23LTHR   282      15.470 -23.471  -4.091  0.00  0.00           H  
ATOM   4037 OG1 LTHR   282      17.904 -23.784  -1.822  0.00  0.00           O  
ATOM   4038 HG1 LTHR   282      17.925 -24.396  -1.054  0.00  0.00           H  
ATOM   4039 C   LTHR   282      16.019 -21.731  -0.990  0.00  0.00           C  
ATOM   4040 O   LTHR   282      15.633 -20.825  -1.735  0.00  0.00           O  
ATOM   4041 N   LVAL   283      16.732 -21.498   0.115  0.00  0.00           N  
ATOM   4042 H   LVAL   283      17.067 -22.295   0.646  0.00  0.00           H  
ATOM   4043 CA  LVAL   283      16.953 -20.165   0.691  0.00  0.00           C  
ATOM   4044 HA  LVAL   283      16.388 -19.431   0.119  0.00  0.00           H  
ATOM   4045 CB  LVAL   283      16.435 -20.099   2.144  0.00  0.00           C  
ATOM   4046 HB  LVAL   283      17.010 -20.793   2.758  0.00  0.00           H  
ATOM   4047 CG1 LVAL   283      16.594 -18.692   2.730  0.00  0.00           C  
ATOM   4048 HG11LVAL   283      16.057 -17.971   2.113  0.00  0.00           H  
ATOM   4049 HG12LVAL   283      16.196 -18.668   3.744  0.00  0.00           H  
ATOM   4050 HG13LVAL   283      17.647 -18.411   2.776  0.00  0.00           H  
ATOM   4051 CG2 LVAL   283      14.952 -20.487   2.251  0.00  0.00           C  
ATOM   4052 HG21LVAL   283      14.797 -21.508   1.901  0.00  0.00           H  
ATOM   4053 HG22LVAL   283      14.635 -20.444   3.293  0.00  0.00           H  
ATOM   4054 HG23LVAL   283      14.340 -19.807   1.661  0.00  0.00           H  
ATOM   4055 C   LVAL   283      18.431 -19.790   0.614  0.00  0.00           C  
ATOM   4056 O   LVAL   283      19.283 -20.508   1.150  0.00  0.00           O  
ATOM   4057 N   LALA   284      18.727 -18.656  -0.019  0.00  0.00           N  
ATOM   4058 H   LALA   284      17.964 -18.125  -0.432  0.00  0.00           H  
ATOM   4059 CA  LALA   284      20.043 -18.022  -0.012  0.00  0.00           C  
ATOM   4060 HA  LALA   284      20.769 -18.677   0.468  0.00  0.00           H  
ATOM   4061 CB  LALA   284      20.510 -17.802  -1.454  0.00  0.00           C  
ATOM   4062 HB1 LALA   284      21.549 -17.476  -1.455  0.00  0.00           H  
ATOM   4063 HB2 LALA   284      20.426 -18.728  -2.024  0.00  0.00           H  
ATOM   4064 HB3 LALA   284      19.903 -17.027  -1.917  0.00  0.00           H  
ATOM   4065 C   LALA   284      19.999 -16.700   0.768  0.00  0.00           C  
ATOM   4066 O   LALA   284      19.040 -15.940   0.658  0.00  0.00           O  
ATOM   4067 N   LTHR   285      21.058 -16.387   1.508  0.00  0.00           N  
ATOM   4068 H   LTHR   285      21.813 -17.062   1.570  0.00  0.00           H  
ATOM   4069 CA  LTHR   285      21.283 -15.060   2.109  0.00  0.00           C  
ATOM   4070 HA  LTHR   285      20.337 -14.669   2.484  0.00  0.00           H  
ATOM   4071 CB  LTHR   285      22.261 -15.158   3.291  0.00  0.00           C  
ATOM   4072 HB  LTHR   285      22.409 -14.160   3.702  0.00  0.00           H  
ATOM   4073 CG2 LTHR   285      21.720 -16.065   4.392  0.00  0.00           C  
ATOM   4074 HG21LTHR   285      21.759 -17.109   4.082  0.00  0.00           H  
ATOM   4075 HG22LTHR   285      22.313 -15.938   5.294  0.00  0.00           H  
ATOM   4076 HG23LTHR   285      20.686 -15.801   4.616  0.00  0.00           H  
ATOM   4077 OG1 LTHR   285      23.525 -15.662   2.901  0.00  0.00           O  
ATOM   4078 HG1 LTHR   285      24.018 -15.789   3.730  0.00  0.00           H  
ATOM   4079 C   LTHR   285      21.831 -14.028   1.119  0.00  0.00           C  
ATOM   4080 O   LTHR   285      21.794 -12.833   1.398  0.00  0.00           O  
ATOM   4081 N   LSER   286      22.380 -14.450  -0.022  0.00  0.00           N  
ATOM   4082 H   LSER   286      22.365 -15.440  -0.217  0.00  0.00           H  
ATOM   4083 CA  LSER   286      23.244 -13.605  -0.857  0.00  0.00           C  
ATOM   4084 HA  LSER   286      22.874 -12.580  -0.822  0.00  0.00           H  
ATOM   4085 CB  LSER   286      24.669 -13.616  -0.277  0.00  0.00           C  
ATOM   4086 HB2 LSER   286      25.293 -12.916  -0.832  0.00  0.00           H  
ATOM   4087 HB3 LSER   286      24.638 -13.298   0.767  0.00  0.00           H  
ATOM   4088 OG  LSER   286      25.241 -14.910  -0.357  0.00  0.00           O  
ATOM   4089 HG  LSER   286      26.175 -14.856  -0.074  0.00  0.00           H  
ATOM   4090 C   LSER   286      23.271 -14.032  -2.328  0.00  0.00           C  
ATOM   4091 O   LSER   286      22.913 -15.159  -2.678  0.00  0.00           O  
ATOM   4092 N   LSER   287      23.731 -13.128  -3.196  0.00  0.00           N  
ATOM   4093 H   LSER   287      23.971 -12.208  -2.837  0.00  0.00           H  
ATOM   4094 CA  LSER   287      23.894 -13.327  -4.638  0.00  0.00           C  
ATOM   4095 HA  LSER   287      24.079 -14.384  -4.826  0.00  0.00           H  
ATOM   4096 CB  LSER   287      22.600 -12.920  -5.342  0.00  0.00           C  
ATOM   4097 HB2 LSER   287      21.772 -13.493  -4.927  0.00  0.00           H  
ATOM   4098 HB3 LSER   287      22.411 -11.859  -5.163  0.00  0.00           H  
ATOM   4099 OG  LSER   287      22.702 -13.139  -6.735  0.00  0.00           O  
ATOM   4100 HG  LSER   287      22.594 -14.102  -6.900  0.00  0.00           H  
ATOM   4101 C   LSER   287      25.050 -12.482  -5.197  0.00  0.00           C  
ATOM   4102 O   LSER   287      25.221 -11.341  -4.758  0.00  0.00           O  
ATOM   4103 N   LPRO   288      25.822 -12.964  -6.192  0.00  0.00           N  
ATOM   4104 CD  LPRO   288      25.791 -14.312  -6.747  0.00  0.00           C  
ATOM   4105 HD2 LPRO   288      24.777 -14.660  -6.923  0.00  0.00           H  
ATOM   4106 HD3 LPRO   288      26.309 -14.993  -6.071  0.00  0.00           H  
ATOM   4107 CG  LPRO   288      26.537 -14.231  -8.074  0.00  0.00           C  
ATOM   4108 HG2 LPRO   288      25.853 -13.911  -8.862  0.00  0.00           H  
ATOM   4109 HG3 LPRO   288      27.008 -15.177  -8.335  0.00  0.00           H  
ATOM   4110 CB  LPRO   288      27.562 -13.136  -7.793  0.00  0.00           C  
ATOM   4111 HB2 LPRO   288      27.946 -12.696  -8.708  0.00  0.00           H  
ATOM   4112 HB3 LPRO   288      28.385 -13.539  -7.203  0.00  0.00           H  
ATOM   4113 CA  LPRO   288      26.775 -12.136  -6.943  0.00  0.00           C  
ATOM   4114 HA  LPRO   288      27.460 -11.634  -6.259  0.00  0.00           H  
ATOM   4115 C   LPRO   288      26.098 -11.061  -7.820  0.00  0.00           C  
ATOM   4116 O   LPRO   288      26.776 -10.162  -8.324  0.00  0.00           O  
ATOM   4117 N   LASP   289      24.772 -11.137  -7.992  0.00  0.00           N  
ATOM   4118 H   LASP   289      24.284 -11.926  -7.586  0.00  0.00           H  
ATOM   4119 CA  LASP   289      23.956 -10.182  -8.749  0.00  0.00           C  
ATOM   4120 HA  LASP   289      24.612  -9.630  -9.420  0.00  0.00           H  
ATOM   4121 CB  LASP   289      22.933 -10.934  -9.623  0.00  0.00           C  
ATOM   4122 HB2 LASP   289      22.320 -11.568  -8.981  0.00  0.00           H  
ATOM   4123 HB3 LASP   289      22.261 -10.213 -10.087  0.00  0.00           H  
ATOM   4124 CG  LASP   289      23.505 -11.792 -10.756  0.00  0.00           C  
ATOM   4125 OD1 LASP   289      22.687 -12.274 -11.568  0.00  0.00           O  
ATOM   4126 OD2 LASP   289      24.730 -12.015 -10.889  0.00  0.00           O  
ATOM   4127 C   LASP   289      23.249  -9.127  -7.867  0.00  0.00           C  
ATOM   4128 O   LASP   289      22.423  -8.362  -8.373  0.00  0.00           O  
ATOM   4129 N   LLEU   290      23.514  -9.063  -6.555  0.00  0.00           N  
ATOM   4130 H   LLEU   290      24.208  -9.682  -6.157  0.00  0.00           H  
ATOM   4131 CA  LLEU   290      22.864  -8.070  -5.689  0.00  0.00           C  
ATOM   4132 HA  LLEU   290      21.798  -8.150  -5.884  0.00  0.00           H  
ATOM   4133 CB  LLEU   290      23.095  -8.406  -4.201  0.00  0.00           C  
ATOM   4134 HB2 LLEU   290      22.988  -9.481  -4.047  0.00  0.00           H  
ATOM   4135 HB3 LLEU   290      24.120  -8.134  -3.946  0.00  0.00           H  
ATOM   4136 CG  LLEU   290      22.117  -7.665  -3.260  0.00  0.00           C  
ATOM   4137 HG  LLEU   290      21.965  -6.648  -3.610  0.00  0.00           H  
ATOM   4138 CD1 LLEU   290      20.759  -8.368  -3.210  0.00  0.00           C  
ATOM   4139 HD11LLEU   290      20.889  -9.383  -2.835  0.00  0.00           H  
ATOM   4140 HD12LLEU   290      20.086  -7.823  -2.547  0.00  0.00           H  
ATOM   4141 HD13LLEU   290      20.314  -8.404  -4.201  0.00  0.00           H  
ATOM   4142 CD2 LLEU   290      22.639  -7.583  -1.828  0.00  0.00           C  
ATOM   4143 HD21LLEU   290      23.568  -7.018  -1.816  0.00  0.00           H  
ATOM   4144 HD22LLEU   290      21.914  -7.063  -1.205  0.00  0.00           H  
ATOM   4145 HD23LLEU   290      22.802  -8.583  -1.431  0.00  0.00           H  
ATOM   4146 C   LLEU   290      23.333  -6.633  -6.030  0.00  0.00           C  
ATOM   4147 O   LLEU   290      24.541  -6.404  -6.153  0.00  0.00           O  
ATOM   4148 N   LPRO   291      22.427  -5.645  -6.171  0.00  0.00           N  
ATOM   4149 CD  LPRO   291      20.982  -5.793  -6.279  0.00  0.00           C  
ATOM   4150 HD2 LPRO   291      20.574  -6.425  -5.492  0.00  0.00           H  
ATOM   4151 HD3 LPRO   291      20.733  -6.203  -7.259  0.00  0.00           H  
ATOM   4152 CG  LPRO   291      20.410  -4.387  -6.145  0.00  0.00           C  
ATOM   4153 HG2 LPRO   291      20.224  -4.176  -5.092  0.00  0.00           H  
ATOM   4154 HG3 LPRO   291      19.504  -4.268  -6.736  0.00  0.00           H  
ATOM   4155 CB  LPRO   291      21.532  -3.493  -6.663  0.00  0.00           C  
ATOM   4156 HB2 LPRO   291      21.469  -2.487  -6.247  0.00  0.00           H  
ATOM   4157 HB3 LPRO   291      21.491  -3.455  -7.753  0.00  0.00           H  
ATOM   4158 CA  LPRO   291      22.801  -4.230  -6.226  0.00  0.00           C  
ATOM   4159 HA  LPRO   291      23.572  -4.081  -6.982  0.00  0.00           H  
ATOM   4160 C   LPRO   291      23.341  -3.709  -4.880  0.00  0.00           C  
ATOM   4161 O   LPRO   291      23.257  -4.369  -3.844  0.00  0.00           O  
ATOM   4162 N   LASP   292      23.918  -2.509  -4.892  0.00  0.00           N  
ATOM   4163 H   LASP   292      23.986  -2.009  -5.772  0.00  0.00           H  
ATOM   4164 CA  LASP   292      24.452  -1.834  -3.704  0.00  0.00           C  
ATOM   4165 HA  LASP   292      25.080  -2.529  -3.146  0.00  0.00           H  
ATOM   4166 CB  LASP   292      25.348  -0.694  -4.199  0.00  0.00           C  
ATOM   4167 HB2 LASP   292      26.155  -1.124  -4.793  0.00  0.00           H  
ATOM   4168 HB3 LASP   292      24.761  -0.047  -4.851  0.00  0.00           H  
ATOM   4169 CG  LASP   292      25.974   0.169  -3.106  0.00  0.00           C  
ATOM   4170 OD1 LASP   292      25.806  -0.112  -1.899  0.00  0.00           O  
ATOM   4171 OD2 LASP   292      26.656   1.142  -3.488  0.00  0.00           O  
ATOM   4172 C   LASP   292      23.336  -1.333  -2.766  0.00  0.00           C  
ATOM   4173 O   LASP   292      22.617  -0.378  -3.079  0.00  0.00           O  
ATOM   4174 N   LLEU   293      23.205  -1.964  -1.593  0.00  0.00           N  
ATOM   4175 H   LLEU   293      23.827  -2.735  -1.386  0.00  0.00           H  
ATOM   4176 CA  LLEU   293      22.175  -1.621  -0.606  0.00  0.00           C  
ATOM   4177 HA  LLEU   293      21.215  -1.596  -1.115  0.00  0.00           H  
ATOM   4178 CB  LLEU   293      22.099  -2.713   0.475  0.00  0.00           C  
ATOM   4179 HB2 LLEU   293      23.067  -2.785   0.969  0.00  0.00           H  
ATOM   4180 HB3 LLEU   293      21.375  -2.388   1.219  0.00  0.00           H  
ATOM   4181 CG  LLEU   293      21.688  -4.119  -0.006  0.00  0.00           C  
ATOM   4182 HG  LLEU   293      22.501  -4.556  -0.585  0.00  0.00           H  
ATOM   4183 CD1 LLEU   293      21.427  -4.995   1.219  0.00  0.00           C  
ATOM   4184 HD11LLEU   293      22.305  -4.992   1.861  0.00  0.00           H  
ATOM   4185 HD12LLEU   293      20.575  -4.615   1.783  0.00  0.00           H  
ATOM   4186 HD13LLEU   293      21.221  -6.019   0.911  0.00  0.00           H  
ATOM   4187 CD2 LLEU   293      20.414  -4.132  -0.856  0.00  0.00           C  
ATOM   4188 HD21LLEU   293      20.615  -3.665  -1.818  0.00  0.00           H  
ATOM   4189 HD22LLEU   293      20.100  -5.159  -1.040  0.00  0.00           H  
ATOM   4190 HD23LLEU   293      19.613  -3.597  -0.345  0.00  0.00           H  
ATOM   4191 C   LLEU   293      22.359  -0.228   0.028  0.00  0.00           C  
ATOM   4192 O   LLEU   293      21.379   0.351   0.497  0.00  0.00           O  
ATOM   4193 N   LSER   294      23.573   0.336   0.013  0.00  0.00           N  
ATOM   4194 H   LSER   294      24.328  -0.145  -0.463  0.00  0.00           H  
ATOM   4195 CA  LSER   294      23.823   1.705   0.492  0.00  0.00           C  
ATOM   4196 HA  LSER   294      23.253   1.869   1.402  0.00  0.00           H  
ATOM   4197 CB  LSER   294      25.301   1.924   0.820  0.00  0.00           C  
ATOM   4198 HB2 LSER   294      25.896   1.800  -0.085  0.00  0.00           H  
ATOM   4199 HB3 LSER   294      25.439   2.939   1.194  0.00  0.00           H  
ATOM   4200 OG  LSER   294      25.731   0.996   1.800  0.00  0.00           O  
ATOM   4201 HG  LSER   294      25.551   1.401   2.690  0.00  0.00           H  
ATOM   4202 C   LSER   294      23.355   2.739  -0.529  0.00  0.00           C  
ATOM   4203 O   LSER   294      22.600   3.648  -0.180  0.00  0.00           O  
ATOM   4204 N   LALA   295      23.680   2.547  -1.812  0.00  0.00           N  
ATOM   4205 H   LALA   295      24.306   1.784  -2.039  0.00  0.00           H  
ATOM   4206 CA  LALA   295      23.138   3.361  -2.904  0.00  0.00           C  
ATOM   4207 HA  LALA   295      23.460   4.395  -2.769  0.00  0.00           H  
ATOM   4208 CB  LALA   295      23.696   2.841  -4.229  0.00  0.00           C  
ATOM   4209 HB1 LALA   295      23.419   1.798  -4.372  0.00  0.00           H  
ATOM   4210 HB2 LALA   295      23.279   3.428  -5.047  0.00  0.00           H  
ATOM   4211 HB3 LALA   295      24.781   2.935  -4.236  0.00  0.00           H  
ATOM   4212 C   LALA   295      21.600   3.338  -2.933  0.00  0.00           C  
ATOM   4213 O   LALA   295      20.961   4.375  -3.123  0.00  0.00           O  
ATOM   4214 N   LLEU   296      21.002   2.172  -2.667  0.00  0.00           N  
ATOM   4215 H   LLEU   296      21.595   1.353  -2.563  0.00  0.00           H  
ATOM   4216 CA  LLEU   296      19.554   1.993  -2.526  0.00  0.00           C  
ATOM   4217 HA  LLEU   296      19.082   2.365  -3.435  0.00  0.00           H  
ATOM   4218 CB  LLEU   296      19.253   0.490  -2.382  0.00  0.00           C  
ATOM   4219 HB2 LLEU   296      20.062   0.021  -1.831  0.00  0.00           H  
ATOM   4220 HB3 LLEU   296      18.340   0.339  -1.807  0.00  0.00           H  
ATOM   4221 CG  LLEU   296      19.089  -0.186  -3.750  0.00  0.00           C  
ATOM   4222 HG  LLEU   296      19.768   0.272  -4.468  0.00  0.00           H  
ATOM   4223 CD1 LLEU   296      19.383  -1.680  -3.690  0.00  0.00           C  
ATOM   4224 HD11LLEU   296      20.432  -1.832  -3.440  0.00  0.00           H  
ATOM   4225 HD12LLEU   296      18.760  -2.161  -2.936  0.00  0.00           H  
ATOM   4226 HD13LLEU   296      19.195  -2.122  -4.666  0.00  0.00           H  
ATOM   4227 CD2 LLEU   296      17.646  -0.007  -4.228  0.00  0.00           C  
ATOM   4228 HD21LLEU   296      17.312   1.012  -4.045  0.00  0.00           H  
ATOM   4229 HD22LLEU   296      17.579  -0.231  -5.290  0.00  0.00           H  
ATOM   4230 HD23LLEU   296      16.997  -0.674  -3.668  0.00  0.00           H  
ATOM   4231 C   LLEU   296      18.916   2.794  -1.380  0.00  0.00           C  
ATOM   4232 O   LLEU   296      17.694   2.918  -1.375  0.00  0.00           O  
ATOM   4233 N   LVAL   297      19.679   3.367  -0.445  0.00  0.00           N  
ATOM   4234 H   LVAL   297      20.678   3.186  -0.465  0.00  0.00           H  
ATOM   4235 CA  LVAL   297      19.176   4.358   0.525  0.00  0.00           C  
ATOM   4236 HA  LVAL   297      18.088   4.390   0.476  0.00  0.00           H  
ATOM   4237 CB  LVAL   297      19.533   3.949   1.969  0.00  0.00           C  
ATOM   4238 HB  LVAL   297      20.603   3.755   2.038  0.00  0.00           H  
ATOM   4239 CG1 LVAL   297      19.163   5.026   2.998  0.00  0.00           C  
ATOM   4240 HG11LVAL   297      19.359   4.657   4.005  0.00  0.00           H  
ATOM   4241 HG12LVAL   297      19.777   5.915   2.849  0.00  0.00           H  
ATOM   4242 HG13LVAL   297      18.109   5.291   2.911  0.00  0.00           H  
ATOM   4243 CG2 LVAL   297      18.765   2.672   2.340  0.00  0.00           C  
ATOM   4244 HG21LVAL   297      19.069   1.854   1.688  0.00  0.00           H  
ATOM   4245 HG22LVAL   297      18.981   2.394   3.371  0.00  0.00           H  
ATOM   4246 HG23LVAL   297      17.693   2.837   2.235  0.00  0.00           H  
ATOM   4247 C   LVAL   297      19.643   5.772   0.173  0.00  0.00           C  
ATOM   4248 O   LVAL   297      18.817   6.687   0.140  0.00  0.00           O  
ATOM   4249 N   LALA   298      20.923   5.969  -0.146  0.00  0.00           N  
ATOM   4250 H   LALA   298      21.557   5.176  -0.103  0.00  0.00           H  
ATOM   4251 CA  LALA   298      21.513   7.285  -0.396  0.00  0.00           C  
ATOM   4252 HA  LALA   298      21.274   7.933   0.449  0.00  0.00           H  
ATOM   4253 CB  LALA   298      23.036   7.112  -0.439  0.00  0.00           C  
ATOM   4254 HB1 LALA   298      23.514   8.084  -0.540  0.00  0.00           H  
ATOM   4255 HB2 LALA   298      23.384   6.653   0.489  0.00  0.00           H  
ATOM   4256 HB3 LALA   298      23.325   6.475  -1.277  0.00  0.00           H  
ATOM   4257 C   LALA   298      20.978   7.975  -1.669  0.00  0.00           C  
ATOM   4258 O   LALA   298      20.615   9.156  -1.632  0.00  0.00           O  
ATOM   4259 N   LASP   299      20.876   7.255  -2.791  0.00  0.00           N  
ATOM   4260 H   LASP   299      21.152   6.277  -2.773  0.00  0.00           H  
ATOM   4261 CA  LASP   299      20.286   7.788  -4.028  0.00  0.00           C  
ATOM   4262 HA  LASP   299      20.652   8.803  -4.177  0.00  0.00           H  
ATOM   4263 CB  LASP   299      20.715   6.957  -5.255  0.00  0.00           C  
ATOM   4264 HB2 LASP   299      20.383   5.927  -5.127  0.00  0.00           H  
ATOM   4265 HB3 LASP   299      20.198   7.356  -6.128  0.00  0.00           H  
ATOM   4266 CG  LASP   299      22.222   6.972  -5.557  0.00  0.00           C  
ATOM   4267 OD1 LASP   299      22.953   7.832  -4.994  0.00  0.00           O  
ATOM   4268 OD2 LASP   299      22.650   6.176  -6.430  0.00  0.00           O  
ATOM   4269 C   LASP   299      18.756   7.886  -3.922  0.00  0.00           C  
ATOM   4270 O   LASP   299      18.169   8.896  -4.321  0.00  0.00           O  
ATOM   4271 N   LTYR   300      18.108   6.886  -3.316  0.00  0.00           N  
ATOM   4272 H   LTYR   300      18.649   6.092  -3.003  0.00  0.00           H  
ATOM   4273 CA  LTYR   300      16.658   6.886  -3.091  0.00  0.00           C  
ATOM   4274 HA  LTYR   300      16.156   6.963  -4.057  0.00  0.00           H  
ATOM   4275 CB  LTYR   300      16.241   5.565  -2.439  0.00  0.00           C  
ATOM   4276 HB2 LTYR   300      16.377   4.755  -3.157  0.00  0.00           H  
ATOM   4277 HB3 LTYR   300      16.907   5.377  -1.597  0.00  0.00           H  
ATOM   4278 CG  LTYR   300      14.809   5.539  -1.932  0.00  0.00           C  
ATOM   4279 CD1 LTYR   300      13.730   5.612  -2.836  0.00  0.00           C  
ATOM   4280 HD1 LTYR   300      13.921   5.706  -3.896  0.00  0.00           H  
ATOM   4281 CE1 LTYR   300      12.404   5.586  -2.358  0.00  0.00           C  
ATOM   4282 HE1 LTYR   300      11.580   5.680  -3.043  0.00  0.00           H  
ATOM   4283 CZ  LTYR   300      12.153   5.451  -0.976  0.00  0.00           C  
ATOM   4284 OH  LTYR   300      10.886   5.385  -0.489  0.00  0.00           O  
ATOM   4285 HH  LTYR   300      10.188   5.371  -1.163  0.00  0.00           H  
ATOM   4286 CE2 LTYR   300      13.234   5.391  -0.075  0.00  0.00           C  
ATOM   4287 HE2 LTYR   300      13.032   5.292   0.979  0.00  0.00           H  
ATOM   4288 CD2 LTYR   300      14.558   5.457  -0.548  0.00  0.00           C  
ATOM   4289 HD2 LTYR   300      15.381   5.417   0.154  0.00  0.00           H  
ATOM   4290 C   LTYR   300      16.190   8.078  -2.244  0.00  0.00           C  
ATOM   4291 O   LTYR   300      15.259   8.772  -2.647  0.00  0.00           O  
ATOM   4292 N   LTHR   301      16.863   8.368  -1.123  0.00  0.00           N  
ATOM   4293 H   LTHR   301      17.620   7.752  -0.849  0.00  0.00           H  
ATOM   4294 CA  LTHR   301      16.511   9.489  -0.227  0.00  0.00           C  
ATOM   4295 HA  LTHR   301      15.498   9.337   0.145  0.00  0.00           H  
ATOM   4296 CB  LTHR   301      17.461   9.562   0.985  0.00  0.00           C  
ATOM   4297 HB  LTHR   301      18.480   9.730   0.635  0.00  0.00           H  
ATOM   4298 CG2 LTHR   301      17.086  10.671   1.968  0.00  0.00           C  
ATOM   4299 HG21LTHR   301      16.052  10.546   2.292  0.00  0.00           H  
ATOM   4300 HG22LTHR   301      17.742  10.622   2.838  0.00  0.00           H  
ATOM   4301 HG23LTHR   301      17.206  11.648   1.502  0.00  0.00           H  
ATOM   4302 OG1 LTHR   301      17.437   8.360   1.720  0.00  0.00           O  
ATOM   4303 HG1 LTHR   301      17.925   7.696   1.200  0.00  0.00           H  
ATOM   4304 C   LTHR   301      16.532  10.819  -0.985  0.00  0.00           C  
ATOM   4305 O   LTHR   301      15.571  11.586  -0.928  0.00  0.00           O  
ATOM   4306 N   LARG   302      17.591  11.061  -1.773  0.00  0.00           N  
ATOM   4307 H   LARG   302      18.325  10.364  -1.800  0.00  0.00           H  
ATOM   4308 CA  LARG   302      17.729  12.256  -2.619  0.00  0.00           C  
ATOM   4309 HA  LARG   302      17.655  13.144  -1.988  0.00  0.00           H  
ATOM   4310 CB  LARG   302      19.117  12.232  -3.279  0.00  0.00           C  
ATOM   4311 HB2 LARG   302      19.872  12.287  -2.493  0.00  0.00           H  
ATOM   4312 HB3 LARG   302      19.244  11.290  -3.812  0.00  0.00           H  
ATOM   4313 CG  LARG   302      19.334  13.396  -4.261  0.00  0.00           C  
ATOM   4314 HG2 LARG   302      18.675  13.283  -5.123  0.00  0.00           H  
ATOM   4315 HG3 LARG   302      19.092  14.334  -3.759  0.00  0.00           H  
ATOM   4316 CD  LARG   302      20.780  13.475  -4.758  0.00  0.00           C  
ATOM   4317 HD2 LARG   302      20.871  14.361  -5.387  0.00  0.00           H  
ATOM   4318 HD3 LARG   302      21.446  13.610  -3.905  0.00  0.00           H  
ATOM   4319 NE  LARG   302      21.180  12.296  -5.554  0.00  0.00           N  
ATOM   4320 HE  LARG   302      21.002  12.325  -6.554  0.00  0.00           H  
ATOM   4321 CZ  LARG   302      21.863  11.239  -5.160  0.00  0.00           C  
ATOM   4322 NH1 LARG   302      22.274  11.102  -3.931  0.00  0.00           N  
ATOM   4323 HH11LARG   302      22.051  11.804  -3.253  0.00  0.00           H  
ATOM   4324 HH12LARG   302      22.818  10.290  -3.672  0.00  0.00           H  
ATOM   4325 NH2 LARG   302      22.150  10.289  -5.997  0.00  0.00           N  
ATOM   4326 HH21LARG   302      21.698  10.274  -6.906  0.00  0.00           H  
ATOM   4327 HH22LARG   302      22.587   9.432  -5.671  0.00  0.00           H  
ATOM   4328 C   LARG   302      16.608  12.371  -3.653  0.00  0.00           C  
ATOM   4329 O   LARG   302      16.072  13.464  -3.825  0.00  0.00           O  
ATOM   4330 N   LMET   303      16.249  11.274  -4.322  0.00  0.00           N  
ATOM   4331 H   LMET   303      16.741  10.411  -4.121  0.00  0.00           H  
ATOM   4332 CA  LMET   303      15.203  11.264  -5.352  0.00  0.00           C  
ATOM   4333 HA  LMET   303      15.380  12.103  -6.027  0.00  0.00           H  
ATOM   4334 CB  LMET   303      15.323   9.966  -6.164  0.00  0.00           C  
ATOM   4335 HB2 LMET   303      16.346   9.871  -6.532  0.00  0.00           H  
ATOM   4336 HB3 LMET   303      15.103   9.107  -5.528  0.00  0.00           H  
ATOM   4337 CG  LMET   303      14.380   9.960  -7.369  0.00  0.00           C  
ATOM   4338 HG2 LMET   303      13.346   9.990  -7.025  0.00  0.00           H  
ATOM   4339 HG3 LMET   303      14.574  10.858  -7.954  0.00  0.00           H  
ATOM   4340 SD  LMET   303      14.587   8.526  -8.454  0.00  0.00           S  
ATOM   4341 CE  LMET   303      13.641   9.116  -9.877  0.00  0.00           C  
ATOM   4342 HE1 LMET   303      13.665   8.354 -10.653  0.00  0.00           H  
ATOM   4343 HE2 LMET   303      12.608   9.305  -9.582  0.00  0.00           H  
ATOM   4344 HE3 LMET   303      14.082  10.037 -10.258  0.00  0.00           H  
ATOM   4345 C   LMET   303      13.792  11.443  -4.765  0.00  0.00           C  
ATOM   4346 O   LMET   303      12.982  12.187  -5.319  0.00  0.00           O  
ATOM   4347 N   LLEU   304      13.509  10.806  -3.624  0.00  0.00           N  
ATOM   4348 H   LLEU   304      14.220  10.194  -3.232  0.00  0.00           H  
ATOM   4349 CA  LLEU   304      12.243  10.913  -2.894  0.00  0.00           C  
ATOM   4350 HA  LLEU   304      11.432  10.603  -3.555  0.00  0.00           H  
ATOM   4351 CB  LLEU   304      12.309   9.943  -1.697  0.00  0.00           C  
ATOM   4352 HB2 LLEU   304      12.415   8.924  -2.075  0.00  0.00           H  
ATOM   4353 HB3 LLEU   304      13.205  10.174  -1.119  0.00  0.00           H  
ATOM   4354 CG  LLEU   304      11.106   9.993  -0.736  0.00  0.00           C  
ATOM   4355 HG  LLEU   304      10.991  11.005  -0.351  0.00  0.00           H  
ATOM   4356 CD1 LLEU   304       9.801   9.566  -1.410  0.00  0.00           C  
ATOM   4357 HD11LLEU   304       9.552  10.255  -2.217  0.00  0.00           H  
ATOM   4358 HD12LLEU   304       9.896   8.555  -1.805  0.00  0.00           H  
ATOM   4359 HD13LLEU   304       8.993   9.590  -0.679  0.00  0.00           H  
ATOM   4360 CD2 LLEU   304      11.367   9.064   0.447  0.00  0.00           C  
ATOM   4361 HD21LLEU   304      12.268   9.379   0.972  0.00  0.00           H  
ATOM   4362 HD22LLEU   304      10.529   9.107   1.140  0.00  0.00           H  
ATOM   4363 HD23LLEU   304      11.491   8.039   0.101  0.00  0.00           H  
ATOM   4364 C   LLEU   304      11.957  12.359  -2.459  0.00  0.00           C  
ATOM   4365 O   LLEU   304      10.840  12.845  -2.643  0.00  0.00           O  
ATOM   4366 N   LLEU   305      12.973  13.071  -1.959  0.00  0.00           N  
ATOM   4367 H   LLEU   305      13.860  12.601  -1.812  0.00  0.00           H  
ATOM   4368 CA  LLEU   305      12.858  14.478  -1.557  0.00  0.00           C  
ATOM   4369 HA  LLEU   305      12.099  14.555  -0.780  0.00  0.00           H  
ATOM   4370 CB  LLEU   305      14.204  14.953  -0.979  0.00  0.00           C  
ATOM   4371 HB2 LLEU   305      15.000  14.638  -1.653  0.00  0.00           H  
ATOM   4372 HB3 LLEU   305      14.216  16.043  -0.943  0.00  0.00           H  
ATOM   4373 CG  LLEU   305      14.495  14.417   0.436  0.00  0.00           C  
ATOM   4374 HG  LLEU   305      14.255  13.355   0.487  0.00  0.00           H  
ATOM   4375 CD1 LLEU   305      15.974  14.595   0.774  0.00  0.00           C  
ATOM   4376 HD11LLEU   305      16.178  14.196   1.767  0.00  0.00           H  
ATOM   4377 HD12LLEU   305      16.584  14.061   0.048  0.00  0.00           H  
ATOM   4378 HD13LLEU   305      16.238  15.654   0.757  0.00  0.00           H  
ATOM   4379 CD2 LLEU   305      13.675  15.150   1.497  0.00  0.00           C  
ATOM   4380 HD21LLEU   305      13.952  14.781   2.483  0.00  0.00           H  
ATOM   4381 HD22LLEU   305      13.879  16.222   1.459  0.00  0.00           H  
ATOM   4382 HD23LLEU   305      12.610  14.984   1.348  0.00  0.00           H  
ATOM   4383 C   LLEU   305      12.394  15.401  -2.698  0.00  0.00           C  
ATOM   4384 O   LLEU   305      11.655  16.347  -2.434  0.00  0.00           O  
ATOM   4385 N   LVAL   306      12.737  15.115  -3.961  0.00  0.00           N  
ATOM   4386 H   LVAL   306      13.330  14.312  -4.130  0.00  0.00           H  
ATOM   4387 CA  LVAL   306      12.248  15.896  -5.117  0.00  0.00           C  
ATOM   4388 HA  LVAL   306      12.435  16.951  -4.918  0.00  0.00           H  
ATOM   4389 CB  LVAL   306      12.983  15.522  -6.422  0.00  0.00           C  
ATOM   4390 HB  LVAL   306      12.704  14.508  -6.705  0.00  0.00           H  
ATOM   4391 CG1 LVAL   306      12.600  16.469  -7.567  0.00  0.00           C  
ATOM   4392 HG11LVAL   306      12.812  17.501  -7.288  0.00  0.00           H  
ATOM   4393 HG12LVAL   306      13.168  16.220  -8.463  0.00  0.00           H  
ATOM   4394 HG13LVAL   306      11.542  16.369  -7.806  0.00  0.00           H  
ATOM   4395 CG2 LVAL   306      14.507  15.578  -6.279  0.00  0.00           C  
ATOM   4396 HG21LVAL   306      14.841  14.843  -5.552  0.00  0.00           H  
ATOM   4397 HG22LVAL   306      14.979  15.339  -7.231  0.00  0.00           H  
ATOM   4398 HG23LVAL   306      14.822  16.572  -5.961  0.00  0.00           H  
ATOM   4399 C   LVAL   306      10.736  15.728  -5.312  0.00  0.00           C  
ATOM   4400 O   LVAL   306      10.040  16.701  -5.606  0.00  0.00           O  
ATOM   4401 N   LVAL   307      10.211  14.511  -5.118  0.00  0.00           N  
ATOM   4402 H   LVAL   307      10.834  13.767  -4.825  0.00  0.00           H  
ATOM   4403 CA  LVAL   307       8.770  14.214  -5.233  0.00  0.00           C  
ATOM   4404 HA  LVAL   307       8.396  14.697  -6.135  0.00  0.00           H  
ATOM   4405 CB  LVAL   307       8.505  12.699  -5.369  0.00  0.00           C  
ATOM   4406 HB  LVAL   307       8.827  12.189  -4.462  0.00  0.00           H  
ATOM   4407 CG1 LVAL   307       7.013  12.415  -5.586  0.00  0.00           C  
ATOM   4408 HG11LVAL   307       6.636  12.989  -6.432  0.00  0.00           H  
ATOM   4409 HG12LVAL   307       6.857  11.355  -5.784  0.00  0.00           H  
ATOM   4410 HG13LVAL   307       6.442  12.674  -4.693  0.00  0.00           H  
ATOM   4411 CG2 LVAL   307       9.272  12.105  -6.559  0.00  0.00           C  
ATOM   4412 HG21LVAL   307      10.344  12.175  -6.379  0.00  0.00           H  
ATOM   4413 HG22LVAL   307       9.016  11.052  -6.677  0.00  0.00           H  
ATOM   4414 HG23LVAL   307       9.018  12.638  -7.474  0.00  0.00           H  
ATOM   4415 C   LVAL   307       7.987  14.806  -4.058  0.00  0.00           C  
ATOM   4416 O   LVAL   307       6.953  15.440  -4.282  0.00  0.00           O  
ATOM   4417 N   LLEU   308       8.515  14.688  -2.832  0.00  0.00           N  
ATOM   4418 H   LLEU   308       9.363  14.137  -2.732  0.00  0.00           H  
ATOM   4419 CA  LLEU   308       7.963  15.331  -1.630  0.00  0.00           C  
ATOM   4420 HA  LLEU   308       6.930  15.007  -1.495  0.00  0.00           H  
ATOM   4421 CB  LLEU   308       8.794  14.927  -0.393  0.00  0.00           C  
ATOM   4422 HB2 LLEU   308       9.837  15.182  -0.582  0.00  0.00           H  
ATOM   4423 HB3 LLEU   308       8.459  15.526   0.455  0.00  0.00           H  
ATOM   4424 CG  LLEU   308       8.716  13.442   0.016  0.00  0.00           C  
ATOM   4425 HG  LLEU   308       8.983  12.806  -0.825  0.00  0.00           H  
ATOM   4426 CD1 LLEU   308       9.692  13.174   1.164  0.00  0.00           C  
ATOM   4427 HD11LLEU   308       9.455  13.809   2.018  0.00  0.00           H  
ATOM   4428 HD12LLEU   308       9.625  12.131   1.475  0.00  0.00           H  
ATOM   4429 HD13LLEU   308      10.711  13.374   0.838  0.00  0.00           H  
ATOM   4430 CD2 LLEU   308       7.315  13.066   0.490  0.00  0.00           C  
ATOM   4431 HD21LLEU   308       7.012  13.742   1.286  0.00  0.00           H  
ATOM   4432 HD22LLEU   308       6.614  13.148  -0.335  0.00  0.00           H  
ATOM   4433 HD23LLEU   308       7.308  12.040   0.858  0.00  0.00           H  
ATOM   4434 C   LLEU   308       7.932  16.863  -1.764  0.00  0.00           C  
ATOM   4435 O   LLEU   308       6.935  17.496  -1.415  0.00  0.00           O  
ATOM   4436 N   LALA   309       8.989  17.459  -2.323  0.00  0.00           N  
ATOM   4437 H   LALA   309       9.812  16.898  -2.518  0.00  0.00           H  
ATOM   4438 CA  LALA   309       9.063  18.888  -2.629  0.00  0.00           C  
ATOM   4439 HA  LALA   309       8.628  19.425  -1.792  0.00  0.00           H  
ATOM   4440 CB  LALA   309      10.538  19.285  -2.744  0.00  0.00           C  
ATOM   4441 HB1 LALA   309      11.064  18.981  -1.839  0.00  0.00           H  
ATOM   4442 HB2 LALA   309      10.989  18.798  -3.610  0.00  0.00           H  
ATOM   4443 HB3 LALA   309      10.621  20.367  -2.851  0.00  0.00           H  
ATOM   4444 C   LALA   309       8.272  19.311  -3.882  0.00  0.00           C  
ATOM   4445 O   LALA   309       8.237  20.499  -4.214  0.00  0.00           O  
ATOM   4446 N   LARG   310       7.650  18.361  -4.596  0.00  0.00           N  
ATOM   4447 H   LARG   310       7.709  17.410  -4.248  0.00  0.00           H  
ATOM   4448 CA  LARG   310       6.894  18.577  -5.842  0.00  0.00           C  
ATOM   4449 HA  LARG   310       6.739  17.597  -6.294  0.00  0.00           H  
ATOM   4450 CB  LARG   310       5.496  19.155  -5.527  0.00  0.00           C  
ATOM   4451 HB2 LARG   310       5.596  20.113  -5.014  0.00  0.00           H  
ATOM   4452 HB3 LARG   310       4.965  19.319  -6.465  0.00  0.00           H  
ATOM   4453 CG  LARG   310       4.671  18.186  -4.660  0.00  0.00           C  
ATOM   4454 HG2 LARG   310       4.663  17.212  -5.148  0.00  0.00           H  
ATOM   4455 HG3 LARG   310       5.141  18.068  -3.683  0.00  0.00           H  
ATOM   4456 CD  LARG   310       3.213  18.617  -4.459  0.00  0.00           C  
ATOM   4457 HD2 LARG   310       2.719  18.671  -5.428  0.00  0.00           H  
ATOM   4458 HD3 LARG   310       2.713  17.834  -3.887  0.00  0.00           H  
ATOM   4459 NE  LARG   310       3.081  19.889  -3.719  0.00  0.00           N  
ATOM   4460 HE  LARG   310       3.375  19.879  -2.750  0.00  0.00           H  
ATOM   4461 CZ  LARG   310       2.494  20.999  -4.139  0.00  0.00           C  
ATOM   4462 NH1 LARG   310       2.094  21.168  -5.372  0.00  0.00           N  
ATOM   4463 HH11LARG   310       2.301  20.474  -6.076  0.00  0.00           H  
ATOM   4464 HH12LARG   310       1.595  22.012  -5.639  0.00  0.00           H  
ATOM   4465 NH2 LARG   310       2.308  21.990  -3.314  0.00  0.00           N  
ATOM   4466 HH21LARG   310       2.724  21.959  -2.383  0.00  0.00           H  
ATOM   4467 HH22LARG   310       1.945  22.859  -3.666  0.00  0.00           H  
ATOM   4468 C   LARG   310       7.701  19.363  -6.888  0.00  0.00           C  
ATOM   4469 O   LARG   310       7.217  20.334  -7.470  0.00  0.00           O  
ATOM   4470 N   LGLY   311       8.947  18.943  -7.122  0.00  0.00           N  
ATOM   4471 H   LGLY   311       9.272  18.139  -6.592  0.00  0.00           H  
ATOM   4472 CA  LGLY   311       9.829  19.469  -8.175  0.00  0.00           C  
ATOM   4473 HA2 LGLY   311      10.595  18.721  -8.378  0.00  0.00           H  
ATOM   4474 HA3 LGLY   311       9.249  19.613  -9.087  0.00  0.00           H  
ATOM   4475 C   LGLY   311      10.552  20.788  -7.863  0.00  0.00           C  
ATOM   4476 O   LGLY   311      11.081  21.412  -8.787  0.00  0.00           O  
ATOM   4477 N   LLEU   312      10.569  21.229  -6.600  0.00  0.00           N  
ATOM   4478 H   LLEU   312      10.078  20.687  -5.902  0.00  0.00           H  
ATOM   4479 CA  LLEU   312      11.338  22.388  -6.126  0.00  0.00           C  
ATOM   4480 HA  LLEU   312      11.474  23.091  -6.945  0.00  0.00           H  
ATOM   4481 CB  LLEU   312      10.564  23.092  -4.998  0.00  0.00           C  
ATOM   4482 HB2 LLEU   312      10.266  22.342  -4.264  0.00  0.00           H  
ATOM   4483 HB3 LLEU   312      11.230  23.791  -4.491  0.00  0.00           H  
ATOM   4484 CG  LLEU   312       9.322  23.859  -5.474  0.00  0.00           C  
ATOM   4485 HG  LLEU   312       8.700  23.220  -6.100  0.00  0.00           H  
ATOM   4486 CD1 LLEU   312       8.507  24.296  -4.261  0.00  0.00           C  
ATOM   4487 HD11LLEU   312       7.611  24.825  -4.587  0.00  0.00           H  
ATOM   4488 HD12LLEU   312       8.196  23.412  -3.705  0.00  0.00           H  
ATOM   4489 HD13LLEU   312       9.109  24.934  -3.617  0.00  0.00           H  
ATOM   4490 CD2 LLEU   312       9.714  25.116  -6.255  0.00  0.00           C  
ATOM   4491 HD21LLEU   312      10.426  25.711  -5.684  0.00  0.00           H  
ATOM   4492 HD22LLEU   312      10.153  24.841  -7.211  0.00  0.00           H  
ATOM   4493 HD23LLEU   312       8.824  25.711  -6.443  0.00  0.00           H  
ATOM   4494 C   LLEU   312      12.739  22.013  -5.621  0.00  0.00           C  
ATOM   4495 O   LLEU   312      12.912  20.999  -4.943  0.00  0.00           O  
ATOM   4496 N   LALA   313      13.715  22.889  -5.873  0.00  0.00           N  
ATOM   4497 H   LALA   313      13.500  23.714  -6.423  0.00  0.00           H  
ATOM   4498 CA  LALA   313      15.014  22.878  -5.201  0.00  0.00           C  
ATOM   4499 HA  LALA   313      15.428  21.874  -5.292  0.00  0.00           H  
ATOM   4500 CB  LALA   313      15.946  23.849  -5.942  0.00  0.00           C  
ATOM   4501 HB1 LALA   313      15.584  24.872  -5.836  0.00  0.00           H  
ATOM   4502 HB2 LALA   313      16.955  23.788  -5.536  0.00  0.00           H  
ATOM   4503 HB3 LALA   313      15.985  23.589  -7.001  0.00  0.00           H  
ATOM   4504 C   LALA   313      14.875  23.232  -3.695  0.00  0.00           C  
ATOM   4505 O   LALA   313      13.844  23.777  -3.279  0.00  0.00           O  
ATOM   4506 N   LPRO   314      15.882  22.941  -2.847  0.00  0.00           N  
ATOM   4507 CD  LPRO   314      17.104  22.213  -3.162  0.00  0.00           C  
ATOM   4508 HD2 LPRO   314      17.863  22.910  -3.523  0.00  0.00           H  
ATOM   4509 HD3 LPRO   314      16.946  21.423  -3.894  0.00  0.00           H  
ATOM   4510 CG  LPRO   314      17.554  21.605  -1.839  0.00  0.00           C  
ATOM   4511 HG2 LPRO   314      18.628  21.418  -1.824  0.00  0.00           H  
ATOM   4512 HG3 LPRO   314      16.996  20.687  -1.645  0.00  0.00           H  
ATOM   4513 CB  LPRO   314      17.142  22.685  -0.840  0.00  0.00           C  
ATOM   4514 HB2 LPRO   314      17.888  23.479  -0.846  0.00  0.00           H  
ATOM   4515 HB3 LPRO   314      17.016  22.274   0.161  0.00  0.00           H  
ATOM   4516 CA  LPRO   314      15.823  23.213  -1.406  0.00  0.00           C  
ATOM   4517 HA  LPRO   314      15.008  22.623  -0.984  0.00  0.00           H  
ATOM   4518 C   LPRO   314      15.586  24.696  -1.066  0.00  0.00           C  
ATOM   4519 O   LPRO   314      15.961  25.592  -1.828  0.00  0.00           O  
ATOM   4520 N   LGLU   315      14.935  24.963   0.071  0.00  0.00           N  
ATOM   4521 H   LGLU   315      14.762  24.190   0.710  0.00  0.00           H  
ATOM   4522 CA  LGLU   315      14.374  26.280   0.458  0.00  0.00           C  
ATOM   4523 HA  LGLU   315      13.773  26.110   1.354  0.00  0.00           H  
ATOM   4524 CB  LGLU   315      15.471  27.295   0.847  0.00  0.00           C  
ATOM   4525 HB2 LGLU   315      15.911  27.711  -0.061  0.00  0.00           H  
ATOM   4526 HB3 LGLU   315      14.993  28.117   1.382  0.00  0.00           H  
ATOM   4527 CG  LGLU   315      16.614  26.770   1.724  0.00  0.00           C  
ATOM   4528 HG2 LGLU   315      17.304  26.220   1.080  0.00  0.00           H  
ATOM   4529 HG3 LGLU   315      17.163  27.618   2.136  0.00  0.00           H  
ATOM   4530 CD  LGLU   315      16.165  25.856   2.866  0.00  0.00           C  
ATOM   4531 OE1 LGLU   315      15.203  26.200   3.591  0.00  0.00           O  
ATOM   4532 OE2 LGLU   315      16.826  24.798   3.029  0.00  0.00           O  
ATOM   4533 C   LGLU   315      13.397  26.905  -0.568  0.00  0.00           C  
ATOM   4534 O   LGLU   315      13.060  28.086  -0.470  0.00  0.00           O  
ATOM   4535 N   LGLY   316      12.958  26.153  -1.587  0.00  0.00           N  
ATOM   4536 H   LGLY   316      13.315  25.212  -1.683  0.00  0.00           H  
ATOM   4537 CA  LGLY   316      12.046  26.638  -2.625  0.00  0.00           C  
ATOM   4538 HA2 LGLY   316      11.760  25.795  -3.252  0.00  0.00           H  
ATOM   4539 HA3 LGLY   316      11.150  27.039  -2.151  0.00  0.00           H  
ATOM   4540 C   LGLY   316      12.640  27.723  -3.535  0.00  0.00           C  
ATOM   4541 O   LGLY   316      11.883  28.477  -4.147  0.00  0.00           O  
ATOM   4542 N   LTHR   317      13.970  27.845  -3.626  0.00  0.00           N  
ATOM   4543 H   LTHR   317      14.541  27.211  -3.078  0.00  0.00           H  
ATOM   4544 CA  LTHR   317      14.630  28.954  -4.349  0.00  0.00           C  
ATOM   4545 HA  LTHR   317      14.245  29.885  -3.933  0.00  0.00           H  
ATOM   4546 CB  LTHR   317      16.147  28.944  -4.080  0.00  0.00           C  
ATOM   4547 HB  LTHR   317      16.303  28.911  -3.001  0.00  0.00           H  
ATOM   4548 CG2 LTHR   317      16.882  27.759  -4.703  0.00  0.00           C  
ATOM   4549 HG21LTHR   317      16.416  26.820  -4.406  0.00  0.00           H  
ATOM   4550 HG22LTHR   317      16.886  27.845  -5.788  0.00  0.00           H  
ATOM   4551 HG23LTHR   317      17.912  27.760  -4.356  0.00  0.00           H  
ATOM   4552 OG1 LTHR   317      16.745  30.122  -4.573  0.00  0.00           O  
ATOM   4553 HG1 LTHR   317      16.449  30.840  -3.979  0.00  0.00           H  
ATOM   4554 C   LTHR   317      14.299  28.992  -5.852  0.00  0.00           C  
ATOM   4555 O   LTHR   317      14.067  30.066  -6.408  0.00  0.00           O  
ATOM   4556 N   LGLU   318      14.171  27.830  -6.502  0.00  0.00           N  
ATOM   4557 H   LGLU   318      14.356  26.975  -5.996  0.00  0.00           H  
ATOM   4558 CA  LGLU   318      13.763  27.678  -7.908  0.00  0.00           C  
ATOM   4559 HA  LGLU   318      12.964  28.391  -8.111  0.00  0.00           H  
ATOM   4560 CB  LGLU   318      14.948  28.026  -8.836  0.00  0.00           C  
ATOM   4561 HB2 LGLU   318      14.580  28.122  -9.855  0.00  0.00           H  
ATOM   4562 HB3 LGLU   318      15.340  28.998  -8.543  0.00  0.00           H  
ATOM   4563 CG  LGLU   318      16.102  27.013  -8.845  0.00  0.00           C  
ATOM   4564 HG2 LGLU   318      16.531  26.939  -7.846  0.00  0.00           H  
ATOM   4565 HG3 LGLU   318      15.699  26.034  -9.109  0.00  0.00           H  
ATOM   4566 CD  LGLU   318      17.208  27.387  -9.848  0.00  0.00           C  
ATOM   4567 OE1 LGLU   318      17.359  28.595 -10.151  0.00  0.00           O  
ATOM   4568 OE2 LGLU   318      17.891  26.438 -10.316  0.00  0.00           O  
ATOM   4569 C   LGLU   318      13.216  26.255  -8.175  0.00  0.00           C  
ATOM   4570 O   LGLU   318      13.446  25.350  -7.365  0.00  0.00           O  
ATOM   4571 N   LPRO   319      12.484  26.008  -9.278  0.00  0.00           N  
ATOM   4572 CD  LPRO   319      11.898  26.986 -10.187  0.00  0.00           C  
ATOM   4573 HD2 LPRO   319      12.628  27.705 -10.552  0.00  0.00           H  
ATOM   4574 HD3 LPRO   319      11.083  27.505  -9.681  0.00  0.00           H  
ATOM   4575 CG  LPRO   319      11.341  26.182 -11.361  0.00  0.00           C  
ATOM   4576 HG2 LPRO   319      12.112  26.059 -12.123  0.00  0.00           H  
ATOM   4577 HG3 LPRO   319      10.456  26.653 -11.787  0.00  0.00           H  
ATOM   4578 CB  LPRO   319      11.018  24.828 -10.731  0.00  0.00           C  
ATOM   4579 HB2 LPRO   319      11.002  24.027 -11.471  0.00  0.00           H  
ATOM   4580 HB3 LPRO   319      10.060  24.887 -10.212  0.00  0.00           H  
ATOM   4581 CA  LPRO   319      12.143  24.653  -9.708  0.00  0.00           C  
ATOM   4582 HA  LPRO   319      11.763  24.078  -8.865  0.00  0.00           H  
ATOM   4583 C   LPRO   319      13.345  23.903 -10.313  0.00  0.00           C  
ATOM   4584 O   LPRO   319      14.224  24.493 -10.947  0.00  0.00           O  
ATOM   4585 N   LVAL   320      13.343  22.575 -10.176  0.00  0.00           N  
ATOM   4586 H   LVAL   320      12.601  22.161  -9.620  0.00  0.00           H  
ATOM   4587 CA  LVAL   320      14.261  21.656 -10.874  0.00  0.00           C  
ATOM   4588 HA  LVAL   320      15.284  21.990 -10.704  0.00  0.00           H  
ATOM   4589 CB  LVAL   320      14.127  20.230 -10.289  0.00  0.00           C  
ATOM   4590 HB  LVAL   320      13.083  19.922 -10.346  0.00  0.00           H  
ATOM   4591 CG1 LVAL   320      14.964  19.181 -11.031  0.00  0.00           C  
ATOM   4592 HG11LVAL   320      16.011  19.485 -11.060  0.00  0.00           H  
ATOM   4593 HG12LVAL   320      14.889  18.220 -10.521  0.00  0.00           H  
ATOM   4594 HG13LVAL   320      14.593  19.047 -12.045  0.00  0.00           H  
ATOM   4595 CG2 LVAL   320      14.552  20.211  -8.814  0.00  0.00           C  
ATOM   4596 HG21LVAL   320      13.909  20.860  -8.221  0.00  0.00           H  
ATOM   4597 HG22LVAL   320      14.470  19.200  -8.414  0.00  0.00           H  
ATOM   4598 HG23LVAL   320      15.584  20.551  -8.719  0.00  0.00           H  
ATOM   4599 C   LVAL   320      13.999  21.685 -12.390  0.00  0.00           C  
ATOM   4600 O   LVAL   320      12.850  21.807 -12.818  0.00  0.00           O  
ATOM   4601 N   LSER   321      15.036  21.566 -13.221  0.00  0.00           N  
ATOM   4602 H   LSER   321      15.951  21.422 -12.804  0.00  0.00           H  
ATOM   4603 CA  LSER   321      14.924  21.482 -14.686  0.00  0.00           C  
ATOM   4604 HA  LSER   321      14.139  22.164 -15.014  0.00  0.00           H  
ATOM   4605 CB  LSER   321      16.237  21.935 -15.334  0.00  0.00           C  
ATOM   4606 HB2 LSER   321      16.487  22.935 -14.975  0.00  0.00           H  
ATOM   4607 HB3 LSER   321      17.035  21.250 -15.044  0.00  0.00           H  
ATOM   4608 OG  LSER   321      16.134  21.962 -16.749  0.00  0.00           O  
ATOM   4609 HG  LSER   321      15.621  22.766 -16.987  0.00  0.00           H  
ATOM   4610 C   LSER   321      14.555  20.058 -15.125  0.00  0.00           C  
ATOM   4611 O   LSER   321      15.139  19.085 -14.645  0.00  0.00           O  
ATOM   4612 N   LLEU   322      13.606  19.893 -16.055  0.00  0.00           N  
ATOM   4613 H   LLEU   322      13.201  20.706 -16.500  0.00  0.00           H  
ATOM   4614 CA  LLEU   322      13.100  18.556 -16.408  0.00  0.00           C  
ATOM   4615 HA  LLEU   322      12.824  18.064 -15.475  0.00  0.00           H  
ATOM   4616 CB  LLEU   322      11.835  18.690 -17.272  0.00  0.00           C  
ATOM   4617 HB2 LLEU   322      11.127  19.341 -16.757  0.00  0.00           H  
ATOM   4618 HB3 LLEU   322      12.106  19.159 -18.218  0.00  0.00           H  
ATOM   4619 CG  LLEU   322      11.138  17.349 -17.583  0.00  0.00           C  
ATOM   4620 HG  LLEU   322      11.796  16.718 -18.178  0.00  0.00           H  
ATOM   4621 CD1 LLEU   322      10.724  16.602 -16.314  0.00  0.00           C  
ATOM   4622 HD11LLEU   322      10.216  17.278 -15.626  0.00  0.00           H  
ATOM   4623 HD12LLEU   322      10.048  15.788 -16.570  0.00  0.00           H  
ATOM   4624 HD13LLEU   322      11.610  16.179 -15.847  0.00  0.00           H  
ATOM   4625 CD2 LLEU   322       9.880  17.621 -18.394  0.00  0.00           C  
ATOM   4626 HD21LLEU   322      10.130  18.205 -19.278  0.00  0.00           H  
ATOM   4627 HD22LLEU   322       9.434  16.679 -18.714  0.00  0.00           H  
ATOM   4628 HD23LLEU   322       9.148  18.158 -17.793  0.00  0.00           H  
ATOM   4629 C   LLEU   322      14.166  17.667 -17.074  0.00  0.00           C  
ATOM   4630 O   LLEU   322      14.158  16.454 -16.886  0.00  0.00           O  
ATOM   4631 N   LASN   323      15.128  18.276 -17.773  0.00  0.00           N  
ATOM   4632 H   LASN   323      15.074  19.280 -17.858  0.00  0.00           H  
ATOM   4633 CA  LASN   323      16.295  17.595 -18.340  0.00  0.00           C  
ATOM   4634 HA  LASN   323      15.956  16.858 -19.070  0.00  0.00           H  
ATOM   4635 CB  LASN   323      17.127  18.678 -19.053  0.00  0.00           C  
ATOM   4636 HB2 LASN   323      16.461  19.312 -19.636  0.00  0.00           H  
ATOM   4637 HB3 LASN   323      17.609  19.305 -18.305  0.00  0.00           H  
ATOM   4638 CG  LASN   323      18.210  18.155 -19.981  0.00  0.00           C  
ATOM   4639 OD1 LASN   323      19.074  17.378 -19.606  0.00  0.00           O  
ATOM   4640 ND2 LASN   323      18.244  18.612 -21.213  0.00  0.00           N  
ATOM   4641 HD21LASN   323      19.054  18.384 -21.782  0.00  0.00           H  
ATOM   4642 HD22LASN   323      17.598  19.338 -21.486  0.00  0.00           H  
ATOM   4643 C   LASN   323      17.094  16.850 -17.247  0.00  0.00           C  
ATOM   4644 O   LASN   323      17.450  15.682 -17.431  0.00  0.00           O  
ATOM   4645 N   LALA   324      17.285  17.496 -16.090  0.00  0.00           N  
ATOM   4646 H   LALA   324      16.889  18.418 -15.989  0.00  0.00           H  
ATOM   4647 CA  LALA   324      17.971  16.949 -14.923  0.00  0.00           C  
ATOM   4648 HA  LALA   324      18.900  16.482 -15.255  0.00  0.00           H  
ATOM   4649 CB  LALA   324      18.327  18.116 -13.989  0.00  0.00           C  
ATOM   4650 HB1 LALA   324      17.426  18.575 -13.583  0.00  0.00           H  
ATOM   4651 HB2 LALA   324      18.930  17.756 -13.158  0.00  0.00           H  
ATOM   4652 HB3 LALA   324      18.902  18.867 -14.529  0.00  0.00           H  
ATOM   4653 C   LALA   324      17.133  15.876 -14.199  0.00  0.00           C  
ATOM   4654 O   LALA   324      17.669  14.822 -13.852  0.00  0.00           O  
ATOM   4655 N   LTRP   325      15.820  16.088 -14.040  0.00  0.00           N  
ATOM   4656 H   LTRP   325      15.454  16.999 -14.293  0.00  0.00           H  
ATOM   4657 CA  LTRP   325      14.912  15.095 -13.440  0.00  0.00           C  
ATOM   4658 HA  LTRP   325      15.329  14.790 -12.480  0.00  0.00           H  
ATOM   4659 CB  LTRP   325      13.544  15.744 -13.178  0.00  0.00           C  
ATOM   4660 HB2 LTRP   325      13.690  16.588 -12.502  0.00  0.00           H  
ATOM   4661 HB3 LTRP   325      13.166  16.141 -14.119  0.00  0.00           H  
ATOM   4662 CG  LTRP   325      12.492  14.851 -12.579  0.00  0.00           C  
ATOM   4663 CD1 LTRP   325      11.272  14.590 -13.107  0.00  0.00           C  
ATOM   4664 HD1 LTRP   325      10.904  14.974 -14.049  0.00  0.00           H  
ATOM   4665 NE1 LTRP   325      10.563  13.754 -12.266  0.00  0.00           N  
ATOM   4666 HE1 LTRP   325       9.614  13.421 -12.464  0.00  0.00           H  
ATOM   4667 CE2 LTRP   325      11.305  13.405 -11.158  0.00  0.00           C  
ATOM   4668 CZ2 LTRP   325      11.045  12.584 -10.050  0.00  0.00           C  
ATOM   4669 HZ2 LTRP   325      10.111  12.056  -9.963  0.00  0.00           H  
ATOM   4670 CH2 LTRP   325      12.018  12.461  -9.046  0.00  0.00           C  
ATOM   4671 HH2 LTRP   325      11.837  11.841  -8.177  0.00  0.00           H  
ATOM   4672 CZ3 LTRP   325      13.231  13.158  -9.162  0.00  0.00           C  
ATOM   4673 HZ3 LTRP   325      13.964  13.080  -8.371  0.00  0.00           H  
ATOM   4674 CE3 LTRP   325      13.491  13.968 -10.284  0.00  0.00           C  
ATOM   4675 HE3 LTRP   325      14.430  14.497 -10.347  0.00  0.00           H  
ATOM   4676 CD2 LTRP   325      12.537  14.111 -11.316  0.00  0.00           C  
ATOM   4677 C   LTRP   325      14.789  13.820 -14.293  0.00  0.00           C  
ATOM   4678 O   LTRP   325      14.808  12.709 -13.764  0.00  0.00           O  
ATOM   4679 N   LTYR   326      14.757  13.946 -15.623  0.00  0.00           N  
ATOM   4680 H   LTYR   326      14.704  14.879 -16.023  0.00  0.00           H  
ATOM   4681 CA  LTYR   326      14.837  12.801 -16.537  0.00  0.00           C  
ATOM   4682 HA  LTYR   326      14.059  12.083 -16.283  0.00  0.00           H  
ATOM   4683 CB  LTYR   326      14.628  13.270 -17.981  0.00  0.00           C  
ATOM   4684 HB2 LTYR   326      15.239  14.156 -18.159  0.00  0.00           H  
ATOM   4685 HB3 LTYR   326      15.004  12.487 -18.641  0.00  0.00           H  
ATOM   4686 CG  LTYR   326      13.205  13.561 -18.427  0.00  0.00           C  
ATOM   4687 CD1 LTYR   326      13.016  13.955 -19.763  0.00  0.00           C  
ATOM   4688 HD1 LTYR   326      13.877  14.101 -20.401  0.00  0.00           H  
ATOM   4689 CE1 LTYR   326      11.720  14.154 -20.267  0.00  0.00           C  
ATOM   4690 HE1 LTYR   326      11.569  14.446 -21.294  0.00  0.00           H  
ATOM   4691 CZ  LTYR   326      10.603  13.963 -19.431  0.00  0.00           C  
ATOM   4692 OH  LTYR   326       9.364  14.102 -19.959  0.00  0.00           O  
ATOM   4693 HH  LTYR   326       8.635  13.958 -19.323  0.00  0.00           H  
ATOM   4694 CE2 LTYR   326      10.781  13.578 -18.087  0.00  0.00           C  
ATOM   4695 HE2 LTYR   326       9.922  13.442 -17.445  0.00  0.00           H  
ATOM   4696 CD2 LTYR   326      12.082  13.388 -17.583  0.00  0.00           C  
ATOM   4697 HD2 LTYR   326      12.201  13.113 -16.546  0.00  0.00           H  
ATOM   4698 C   LTYR   326      16.159  12.038 -16.422  0.00  0.00           C  
ATOM   4699 O   LTYR   326      16.141  10.810 -16.489  0.00  0.00           O  
ATOM   4700 N   LALA   327      17.285  12.721 -16.195  0.00  0.00           N  
ATOM   4701 H   LALA   327      17.258  13.732 -16.156  0.00  0.00           H  
ATOM   4702 CA  LALA   327      18.547  12.045 -15.905  0.00  0.00           C  
ATOM   4703 HA  LALA   327      18.731  11.313 -16.692  0.00  0.00           H  
ATOM   4704 CB  LALA   327      19.685  13.071 -15.941  0.00  0.00           C  
ATOM   4705 HB1 LALA   327      20.644  12.555 -15.899  0.00  0.00           H  
ATOM   4706 HB2 LALA   327      19.640  13.642 -16.868  0.00  0.00           H  
ATOM   4707 HB3 LALA   327      19.617  13.754 -15.096  0.00  0.00           H  
ATOM   4708 C   LALA   327      18.482  11.272 -14.572  0.00  0.00           C  
ATOM   4709 O   LALA   327      18.968  10.144 -14.491  0.00  0.00           O  
ATOM   4710 N   LMET   328      17.841  11.830 -13.540  0.00  0.00           N  
ATOM   4711 H   LMET   328      17.511  12.784 -13.639  0.00  0.00           H  
ATOM   4712 CA  LMET   328      17.636  11.154 -12.250  0.00  0.00           C  
ATOM   4713 HA  LMET   328      18.607  10.794 -11.904  0.00  0.00           H  
ATOM   4714 CB  LMET   328      17.137  12.197 -11.233  0.00  0.00           C  
ATOM   4715 HB2 LMET   328      17.807  13.059 -11.266  0.00  0.00           H  
ATOM   4716 HB3 LMET   328      16.137  12.532 -11.505  0.00  0.00           H  
ATOM   4717 CG  LMET   328      17.104  11.672  -9.795  0.00  0.00           C  
ATOM   4718 HG2 LMET   328      16.332  10.906  -9.722  0.00  0.00           H  
ATOM   4719 HG3 LMET   328      18.067  11.216  -9.565  0.00  0.00           H  
ATOM   4720 SD  LMET   328      16.774  12.935  -8.536  0.00  0.00           S  
ATOM   4721 CE  LMET   328      18.429  13.648  -8.341  0.00  0.00           C  
ATOM   4722 HE1 LMET   328      18.390  14.466  -7.621  0.00  0.00           H  
ATOM   4723 HE2 LMET   328      19.110  12.880  -7.972  0.00  0.00           H  
ATOM   4724 HE3 LMET   328      18.791  14.024  -9.298  0.00  0.00           H  
ATOM   4725 C   LMET   328      16.712   9.918 -12.365  0.00  0.00           C  
ATOM   4726 O   LMET   328      16.935   8.917 -11.683  0.00  0.00           O  
ATOM   4727 N   LLEU   329      15.727   9.942 -13.273  0.00  0.00           N  
ATOM   4728 H   LLEU   329      15.547  10.828 -13.732  0.00  0.00           H  
ATOM   4729 CA  LLEU   329      14.887   8.787 -13.645  0.00  0.00           C  
ATOM   4730 HA  LLEU   329      14.580   8.271 -12.737  0.00  0.00           H  
ATOM   4731 CB  LLEU   329      13.629   9.304 -14.371  0.00  0.00           C  
ATOM   4732 HB2 LLEU   329      13.941  10.036 -15.115  0.00  0.00           H  
ATOM   4733 HB3 LLEU   329      13.154   8.480 -14.906  0.00  0.00           H  
ATOM   4734 CG  LLEU   329      12.589   9.941 -13.427  0.00  0.00           C  
ATOM   4735 HG  LLEU   329      13.091  10.483 -12.625  0.00  0.00           H  
ATOM   4736 CD1 LLEU   329      11.709  10.923 -14.200  0.00  0.00           C  
ATOM   4737 HD11LLEU   329      12.313  11.775 -14.510  0.00  0.00           H  
ATOM   4738 HD12LLEU   329      11.277  10.435 -15.070  0.00  0.00           H  
ATOM   4739 HD13LLEU   329      10.912  11.287 -13.552  0.00  0.00           H  
ATOM   4740 CD2 LLEU   329      11.671   8.875 -12.821  0.00  0.00           C  
ATOM   4741 HD21LLEU   329      11.040   8.433 -13.591  0.00  0.00           H  
ATOM   4742 HD22LLEU   329      12.259   8.084 -12.359  0.00  0.00           H  
ATOM   4743 HD23LLEU   329      11.035   9.332 -12.062  0.00  0.00           H  
ATOM   4744 C   LLEU   329      15.614   7.739 -14.517  0.00  0.00           C  
ATOM   4745 O   LLEU   329      15.290   6.552 -14.444  0.00  0.00           O  
ATOM   4746 N   LASP   330      16.596   8.141 -15.327  0.00  0.00           N  
ATOM   4747 H   LASP   330      16.765   9.138 -15.411  0.00  0.00           H  
ATOM   4748 CA  LASP   330      17.423   7.231 -16.136  0.00  0.00           C  
ATOM   4749 HA  LASP   330      16.763   6.553 -16.678  0.00  0.00           H  
ATOM   4750 CB  LASP   330      18.201   8.077 -17.158  0.00  0.00           C  
ATOM   4751 HB2 LASP   330      17.498   8.725 -17.683  0.00  0.00           H  
ATOM   4752 HB3 LASP   330      18.911   8.712 -16.628  0.00  0.00           H  
ATOM   4753 CG  LASP   330      18.955   7.269 -18.215  0.00  0.00           C  
ATOM   4754 OD1 LASP   330      18.374   6.336 -18.821  0.00  0.00           O  
ATOM   4755 OD2 LASP   330      20.138   7.603 -18.484  0.00  0.00           O  
ATOM   4756 C   LASP   330      18.365   6.370 -15.263  0.00  0.00           C  
ATOM   4757 O   LASP   330      18.612   5.202 -15.580  0.00  0.00           O  
ATOM   4758 N   LASP   331      18.834   6.920 -14.134  0.00  0.00           N  
ATOM   4759 H   LASP   331      18.640   7.904 -13.977  0.00  0.00           H  
ATOM   4760 CA  LASP   331      19.528   6.176 -13.068  0.00  0.00           C  
ATOM   4761 HA  LASP   331      20.338   5.594 -13.508  0.00  0.00           H  
ATOM   4762 CB  LASP   331      20.123   7.141 -12.026  0.00  0.00           C  
ATOM   4763 HB2 LASP   331      19.354   7.840 -11.696  0.00  0.00           H  
ATOM   4764 HB3 LASP   331      20.446   6.562 -11.159  0.00  0.00           H  
ATOM   4765 CG  LASP   331      21.332   7.914 -12.539  0.00  0.00           C  
ATOM   4766 OD1 LASP   331      22.006   7.396 -13.463  0.00  0.00           O  
ATOM   4767 OD2 LASP   331      21.598   9.016 -12.010  0.00  0.00           O  
ATOM   4768 C   LASP   331      18.613   5.180 -12.355  0.00  0.00           C  
ATOM   4769 O   LASP   331      19.015   4.038 -12.128  0.00  0.00           O  
ATOM   4770 N   LGLN   332      17.372   5.574 -12.061  0.00  0.00           N  
ATOM   4771 H   LGLN   332      17.116   6.535 -12.247  0.00  0.00           H  
ATOM   4772 CA  LGLN   332      16.365   4.675 -11.495  0.00  0.00           C  
ATOM   4773 HA  LGLN   332      16.761   4.257 -10.568  0.00  0.00           H  
ATOM   4774 CB  LGLN   332      15.121   5.513 -11.148  0.00  0.00           C  
ATOM   4775 HB2 LGLN   332      15.433   6.320 -10.485  0.00  0.00           H  
ATOM   4776 HB3 LGLN   332      14.712   5.971 -12.046  0.00  0.00           H  
ATOM   4777 CG  LGLN   332      14.016   4.723 -10.437  0.00  0.00           C  
ATOM   4778 HG2 LGLN   332      14.461   4.100  -9.663  0.00  0.00           H  
ATOM   4779 HG3 LGLN   332      13.345   5.428  -9.949  0.00  0.00           H  
ATOM   4780 CD  LGLN   332      13.186   3.871 -11.391  0.00  0.00           C  
ATOM   4781 OE1 LGLN   332      12.685   4.339 -12.407  0.00  0.00           O  
ATOM   4782 NE2 LGLN   332      13.043   2.600 -11.109  0.00  0.00           N  
ATOM   4783 HE21LGLN   332      12.553   2.026 -11.790  0.00  0.00           H  
ATOM   4784 HE22LGLN   332      13.563   2.191 -10.339  0.00  0.00           H  
ATOM   4785 C   LGLN   332      16.088   3.490 -12.444  0.00  0.00           C  
ATOM   4786 O   LGLN   332      16.071   2.339 -12.009  0.00  0.00           O  
ATOM   4787 N   LALA   333      15.990   3.737 -13.756  0.00  0.00           N  
ATOM   4788 H   LALA   333      15.985   4.703 -14.063  0.00  0.00           H  
ATOM   4789 CA  LALA   333      15.854   2.678 -14.759  0.00  0.00           C  
ATOM   4790 HA  LALA   333      14.970   2.085 -14.514  0.00  0.00           H  
ATOM   4791 CB  LALA   333      15.638   3.322 -16.132  0.00  0.00           C  
ATOM   4792 HB1 LALA   333      14.726   3.915 -16.128  0.00  0.00           H  
ATOM   4793 HB2 LALA   333      16.478   3.966 -16.384  0.00  0.00           H  
ATOM   4794 HB3 LALA   333      15.547   2.544 -16.889  0.00  0.00           H  
ATOM   4795 C   LALA   333      17.060   1.713 -14.793  0.00  0.00           C  
ATOM   4796 O   LALA   333      16.878   0.516 -15.017  0.00  0.00           O  
ATOM   4797 N   LARG   334      18.288   2.199 -14.547  0.00  0.00           N  
ATOM   4798 H   LARG   334      18.381   3.190 -14.352  0.00  0.00           H  
ATOM   4799 CA  LARG   334      19.473   1.330 -14.407  0.00  0.00           C  
ATOM   4800 HA  LARG   334      19.498   0.640 -15.251  0.00  0.00           H  
ATOM   4801 CB  LARG   334      20.770   2.156 -14.402  0.00  0.00           C  
ATOM   4802 HB2 LARG   334      20.621   3.091 -13.865  0.00  0.00           H  
ATOM   4803 HB3 LARG   334      21.549   1.588 -13.894  0.00  0.00           H  
ATOM   4804 CG  LARG   334      21.270   2.446 -15.820  0.00  0.00           C  
ATOM   4805 HG2 LARG   334      21.521   1.498 -16.296  0.00  0.00           H  
ATOM   4806 HG3 LARG   334      20.481   2.927 -16.394  0.00  0.00           H  
ATOM   4807 CD  LARG   334      22.523   3.332 -15.815  0.00  0.00           C  
ATOM   4808 HD2 LARG   334      23.212   2.970 -15.052  0.00  0.00           H  
ATOM   4809 HD3 LARG   334      23.030   3.244 -16.776  0.00  0.00           H  
ATOM   4810 NE  LARG   334      22.212   4.748 -15.555  0.00  0.00           N  
ATOM   4811 HE  LARG   334      22.456   5.103 -14.634  0.00  0.00           H  
ATOM   4812 CZ  LARG   334      21.724   5.620 -16.416  0.00  0.00           C  
ATOM   4813 NH1 LARG   334      21.445   5.314 -17.650  0.00  0.00           N  
ATOM   4814 HH11LARG   334      21.545   4.360 -17.970  0.00  0.00           H  
ATOM   4815 HH12LARG   334      20.978   6.023 -18.207  0.00  0.00           H  
ATOM   4816 NH2 LARG   334      21.501   6.850 -16.081  0.00  0.00           N  
ATOM   4817 HH21LARG   334      21.645   7.147 -15.115  0.00  0.00           H  
ATOM   4818 HH22LARG   334      21.144   7.497 -16.767  0.00  0.00           H  
ATOM   4819 C   LARG   334      19.383   0.432 -13.169  0.00  0.00           C  
ATOM   4820 O   LARG   334      19.614  -0.766 -13.308  0.00  0.00           O  
ATOM   4821 N   LMET   335      18.967   0.966 -12.016  0.00  0.00           N  
ATOM   4822 H   LMET   335      18.803   1.965 -11.984  0.00  0.00           H  
ATOM   4823 CA  LMET   335      18.734   0.172 -10.798  0.00  0.00           C  
ATOM   4824 HA  LMET   335      19.655  -0.360 -10.554  0.00  0.00           H  
ATOM   4825 CB  LMET   335      18.393   1.108  -9.625  0.00  0.00           C  
ATOM   4826 HB2 LMET   335      19.223   1.793  -9.456  0.00  0.00           H  
ATOM   4827 HB3 LMET   335      17.514   1.701  -9.877  0.00  0.00           H  
ATOM   4828 CG  LMET   335      18.093   0.342  -8.328  0.00  0.00           C  
ATOM   4829 HG2 LMET   335      17.821   1.060  -7.561  0.00  0.00           H  
ATOM   4830 HG3 LMET   335      17.220  -0.292  -8.484  0.00  0.00           H  
ATOM   4831 SD  LMET   335      19.435  -0.695  -7.680  0.00  0.00           S  
ATOM   4832 CE  LMET   335      20.661   0.560  -7.219  0.00  0.00           C  
ATOM   4833 HE1 LMET   335      20.209   1.287  -6.545  0.00  0.00           H  
ATOM   4834 HE2 LMET   335      21.500   0.079  -6.715  0.00  0.00           H  
ATOM   4835 HE3 LMET   335      21.024   1.069  -8.112  0.00  0.00           H  
ATOM   4836 C   LMET   335      17.639  -0.888 -11.000  0.00  0.00           C  
ATOM   4837 O   LMET   335      17.790  -2.034 -10.573  0.00  0.00           O  
ATOM   4838 N   LMET   336      16.560  -0.547 -11.712  0.00  0.00           N  
ATOM   4839 H   LMET   336      16.434   0.427 -11.973  0.00  0.00           H  
ATOM   4840 CA  LMET   336      15.533  -1.521 -12.082  0.00  0.00           C  
ATOM   4841 HA  LMET   336      15.163  -1.978 -11.165  0.00  0.00           H  
ATOM   4842 CB  LMET   336      14.349  -0.816 -12.755  0.00  0.00           C  
ATOM   4843 HB2 LMET   336      13.882  -0.160 -12.020  0.00  0.00           H  
ATOM   4844 HB3 LMET   336      14.696  -0.203 -13.586  0.00  0.00           H  
ATOM   4845 CG  LMET   336      13.299  -1.817 -13.258  0.00  0.00           C  
ATOM   4846 HG2 LMET   336      13.281  -2.682 -12.595  0.00  0.00           H  
ATOM   4847 HG3 LMET   336      12.324  -1.343 -13.187  0.00  0.00           H  
ATOM   4848 SD  LMET   336      13.520  -2.401 -14.962  0.00  0.00           S  
ATOM   4849 CE  LMET   336      12.891  -0.950 -15.840  0.00  0.00           C  
ATOM   4850 HE1 LMET   336      13.526  -0.089 -15.632  0.00  0.00           H  
ATOM   4851 HE2 LMET   336      12.884  -1.158 -16.908  0.00  0.00           H  
ATOM   4852 HE3 LMET   336      11.874  -0.736 -15.508  0.00  0.00           H  
ATOM   4853 C   LMET   336      16.102  -2.667 -12.929  0.00  0.00           C  
ATOM   4854 O   LMET   336      15.844  -3.829 -12.612  0.00  0.00           O  
ATOM   4855 N   LARG   337      16.924  -2.392 -13.951  0.00  0.00           N  
ATOM   4856 H   LARG   337      17.100  -1.420 -14.186  0.00  0.00           H  
ATOM   4857 CA  LARG   337      17.554  -3.463 -14.748  0.00  0.00           C  
ATOM   4858 HA  LARG   337      16.779  -4.179 -15.025  0.00  0.00           H  
ATOM   4859 CB  LARG   337      18.165  -2.910 -16.038  0.00  0.00           C  
ATOM   4860 HB2 LARG   337      18.860  -2.102 -15.804  0.00  0.00           H  
ATOM   4861 HB3 LARG   337      18.718  -3.713 -16.529  0.00  0.00           H  
ATOM   4862 CG  LARG   337      17.074  -2.408 -16.997  0.00  0.00           C  
ATOM   4863 HG2 LARG   337      16.253  -3.127 -17.023  0.00  0.00           H  
ATOM   4864 HG3 LARG   337      16.681  -1.457 -16.644  0.00  0.00           H  
ATOM   4865 CD  LARG   337      17.602  -2.249 -18.425  0.00  0.00           C  
ATOM   4866 HD2 LARG   337      17.841  -3.240 -18.816  0.00  0.00           H  
ATOM   4867 HD3 LARG   337      16.811  -1.831 -19.044  0.00  0.00           H  
ATOM   4868 NE  LARG   337      18.812  -1.415 -18.505  0.00  0.00           N  
ATOM   4869 HE  LARG   337      19.691  -1.912 -18.603  0.00  0.00           H  
ATOM   4870 CZ  LARG   337      18.892  -0.099 -18.498  0.00  0.00           C  
ATOM   4871 NH1 LARG   337      17.870   0.703 -18.383  0.00  0.00           N  
ATOM   4872 HH11LARG   337      16.935   0.314 -18.320  0.00  0.00           H  
ATOM   4873 HH12LARG   337      18.018   1.703 -18.407  0.00  0.00           H  
ATOM   4874 NH2 LARG   337      20.066   0.444 -18.612  0.00  0.00           N  
ATOM   4875 HH21LARG   337      20.846  -0.188 -18.727  0.00  0.00           H  
ATOM   4876 HH22LARG   337      20.152   1.449 -18.633  0.00  0.00           H  
ATOM   4877 C   LARG   337      18.585  -4.284 -13.969  0.00  0.00           C  
ATOM   4878 O   LARG   337      18.735  -5.468 -14.269  0.00  0.00           O  
ATOM   4879 N   LALA   338      19.230  -3.709 -12.952  0.00  0.00           N  
ATOM   4880 H   LALA   338      19.113  -2.714 -12.805  0.00  0.00           H  
ATOM   4881 CA  LALA   338      20.109  -4.447 -12.046  0.00  0.00           C  
ATOM   4882 HA  LALA   338      20.871  -4.950 -12.644  0.00  0.00           H  
ATOM   4883 CB  LALA   338      20.819  -3.463 -11.108  0.00  0.00           C  
ATOM   4884 HB1 LALA   338      21.286  -2.669 -11.691  0.00  0.00           H  
ATOM   4885 HB2 LALA   338      20.116  -3.020 -10.404  0.00  0.00           H  
ATOM   4886 HB3 LALA   338      21.590  -3.991 -10.544  0.00  0.00           H  
ATOM   4887 C   LALA   338      19.337  -5.535 -11.278  0.00  0.00           C  
ATOM   4888 O   LALA   338      19.682  -6.714 -11.372  0.00  0.00           O  
ATOM   4889 N   LPHE   339      18.241  -5.186 -10.596  0.00  0.00           N  
ATOM   4890 H   LPHE   339      17.986  -4.205 -10.540  0.00  0.00           H  
ATOM   4891 CA  LPHE   339      17.370  -6.193  -9.973  0.00  0.00           C  
ATOM   4892 HA  LPHE   339      17.969  -6.808  -9.299  0.00  0.00           H  
ATOM   4893 CB  LPHE   339      16.276  -5.506  -9.147  0.00  0.00           C  
ATOM   4894 HB2 LPHE   339      15.943  -4.611  -9.673  0.00  0.00           H  
ATOM   4895 HB3 LPHE   339      15.425  -6.184  -9.078  0.00  0.00           H  
ATOM   4896 CG  LPHE   339      16.647  -5.130  -7.727  0.00  0.00           C  
ATOM   4897 CD1 LPHE   339      16.744  -3.776  -7.352  0.00  0.00           C  
ATOM   4898 HD1 LPHE   339      16.638  -2.997  -8.094  0.00  0.00           H  
ATOM   4899 CE1 LPHE   339      16.952  -3.434  -6.005  0.00  0.00           C  
ATOM   4900 HE1 LPHE   339      17.006  -2.396  -5.718  0.00  0.00           H  
ATOM   4901 CZ  LPHE   339      17.092  -4.440  -5.031  0.00  0.00           C  
ATOM   4902 HZ  LPHE   339      17.261  -4.175  -3.996  0.00  0.00           H  
ATOM   4903 CE2 LPHE   339      17.016  -5.792  -5.407  0.00  0.00           C  
ATOM   4904 HE2 LPHE   339      17.120  -6.566  -4.658  0.00  0.00           H  
ATOM   4905 CD2 LPHE   339      16.784  -6.137  -6.751  0.00  0.00           C  
ATOM   4906 HD2 LPHE   339      16.690  -7.177  -7.030  0.00  0.00           H  
ATOM   4907 C   LPHE   339      16.750  -7.159 -11.005  0.00  0.00           C  
ATOM   4908 O   LPHE   339      16.578  -8.337 -10.701  0.00  0.00           O  
ATOM   4909 N   LASP   340      16.477  -6.722 -12.240  0.00  0.00           N  
ATOM   4910 H   LASP   340      16.567  -5.732 -12.431  0.00  0.00           H  
ATOM   4911 CA  LASP   340      15.858  -7.580 -13.263  0.00  0.00           C  
ATOM   4912 HA  LASP   340      14.983  -8.047 -12.806  0.00  0.00           H  
ATOM   4913 CB  LASP   340      15.373  -6.729 -14.448  0.00  0.00           C  
ATOM   4914 HB2 LASP   340      14.968  -5.788 -14.076  0.00  0.00           H  
ATOM   4915 HB3 LASP   340      16.213  -6.503 -15.107  0.00  0.00           H  
ATOM   4916 CG  LASP   340      14.256  -7.424 -15.229  0.00  0.00           C  
ATOM   4917 OD1 LASP   340      14.403  -7.641 -16.451  0.00  0.00           O  
ATOM   4918 OD2 LASP   340      13.209  -7.745 -14.628  0.00  0.00           O  
ATOM   4919 C   LASP   340      16.772  -8.729 -13.737  0.00  0.00           C  
ATOM   4920 O   LASP   340      16.271  -9.741 -14.224  0.00  0.00           O  
ATOM   4921 N   LARG   341      18.101  -8.624 -13.552  0.00  0.00           N  
ATOM   4922 H   LARG   341      18.459  -7.755 -13.170  0.00  0.00           H  
ATOM   4923 CA  LARG   341      19.016  -9.774 -13.697  0.00  0.00           C  
ATOM   4924 HA  LARG   341      18.721 -10.336 -14.583  0.00  0.00           H  
ATOM   4925 CB  LARG   341      20.477  -9.313 -13.869  0.00  0.00           C  
ATOM   4926 HB2 LARG   341      20.516  -8.426 -14.502  0.00  0.00           H  
ATOM   4927 HB3 LARG   341      20.892  -9.057 -12.894  0.00  0.00           H  
ATOM   4928 CG  LARG   341      21.329 -10.416 -14.527  0.00  0.00           C  
ATOM   4929 HG2 LARG   341      21.106 -11.384 -14.078  0.00  0.00           H  
ATOM   4930 HG3 LARG   341      21.075 -10.462 -15.587  0.00  0.00           H  
ATOM   4931 CD  LARG   341      22.832 -10.157 -14.371  0.00  0.00           C  
ATOM   4932 HD2 LARG   341      23.040  -9.114 -14.616  0.00  0.00           H  
ATOM   4933 HD3 LARG   341      23.117 -10.323 -13.331  0.00  0.00           H  
ATOM   4934 NE  LARG   341      23.640 -11.018 -15.258  0.00  0.00           N  
ATOM   4935 HE  LARG   341      23.937 -10.611 -16.135  0.00  0.00           H  
ATOM   4936 CZ  LARG   341      23.965 -12.286 -15.083  0.00  0.00           C  
ATOM   4937 NH1 LARG   341      23.555 -13.008 -14.083  0.00  0.00           N
[truncated: 404,272 more chars]
