# Supplementary material for: Unveiling the enzymatic pathway of UMG-SP2 urethanase: insights into polyurethane degradation at the atomic level
Source: Chem Sci. 2024 Dec 18;16(5):2437–52. doi: 10.1039/d4sc06688j (PMC11708778; doi:10.1039/d4sc06688j)
Supplement: SC-016-D4SC06688J-s001 [file SC-016-D4SC06688J-s001.zip › 07_INT3.pdb]

ATOM      0 N   LMET     1     -15.581 -10.077  13.399  0.00  0.00           N  
ATOM      1 H1  LMET     1     -15.591  -9.618  12.493  0.00  0.00           H  
ATOM      2 H2  LMET     1     -14.904  -9.593  13.968  0.00  0.00           H  
ATOM      3 H3  LMET     1     -16.489  -9.985  13.831  0.00  0.00           H  
ATOM      4 CA  LMET     1     -15.202 -11.490  13.231  0.00  0.00           C  
ATOM      5 HA  LMET     1     -14.216 -11.514  12.765  0.00  0.00           H  
ATOM      6 CB  LMET     1     -15.134 -12.273  14.552  0.00  0.00           C  
ATOM      7 HB2 LMET     1     -16.078 -12.169  15.089  0.00  0.00           H  
ATOM      8 HB3 LMET     1     -14.981 -13.330  14.329  0.00  0.00           H  
ATOM      9 CG  LMET     1     -13.984 -11.806  15.449  0.00  0.00           C  
ATOM     10 HG2 LMET     1     -14.165 -10.778  15.758  0.00  0.00           H  
ATOM     11 HG3 LMET     1     -13.975 -12.426  16.347  0.00  0.00           H  
ATOM     12 SD  LMET     1     -12.348 -11.908  14.668  0.00  0.00           S  
ATOM     13 CE  LMET     1     -11.324 -11.195  15.985  0.00  0.00           C  
ATOM     14 HE1 LMET     1     -10.280 -11.181  15.669  0.00  0.00           H  
ATOM     15 HE2 LMET     1     -11.644 -10.173  16.192  0.00  0.00           H  
ATOM     16 HE3 LMET     1     -11.417 -11.794  16.891  0.00  0.00           H  
ATOM     17 C   LMET     1     -16.154 -12.161  12.262  0.00  0.00           C  
ATOM     18 O   LMET     1     -17.352 -11.858  12.262  0.00  0.00           O  
ATOM     19 N   LSER     2     -15.597 -13.060  11.448  0.00  0.00           N  
ATOM     20 H   LSER     2     -14.597 -13.208  11.527  0.00  0.00           H  
ATOM     21 CA  LSER     2     -16.278 -13.832  10.398  0.00  0.00           C  
ATOM     22 HA  LSER     2     -15.509 -14.433   9.915  0.00  0.00           H  
ATOM     23 CB  LSER     2     -17.266 -14.843  11.001  0.00  0.00           C  
ATOM     24 HB2 LSER     2     -18.073 -14.312  11.507  0.00  0.00           H  
ATOM     25 HB3 LSER     2     -17.691 -15.448  10.201  0.00  0.00           H  
ATOM     26 OG  LSER     2     -16.596 -15.689  11.922  0.00  0.00           O  
ATOM     27 HG  LSER     2     -17.253 -16.117  12.496  0.00  0.00           H  
ATOM     28 C   LSER     2     -16.899 -12.998   9.263  0.00  0.00           C  
ATOM     29 O   LSER     2     -17.628 -13.546   8.436  0.00  0.00           O  
ATOM     30 N   LGLU     3     -16.607 -11.692   9.184  0.00  0.00           N  
ATOM     31 H   LGLU     3     -15.915 -11.328   9.826  0.00  0.00           H  
ATOM     32 CA  LGLU     3     -17.007 -10.842   8.049  0.00  0.00           C  
ATOM     33 HA  LGLU     3     -18.071 -10.991   7.875  0.00  0.00           H  
ATOM     34 CB  LGLU     3     -16.823  -9.340   8.335  0.00  0.00           C  
ATOM     35 HB2 LGLU     3     -17.043  -8.801   7.415  0.00  0.00           H  
ATOM     36 HB3 LGLU     3     -17.564  -9.030   9.071  0.00  0.00           H  
ATOM     37 CG  LGLU     3     -15.432  -8.904   8.813  0.00  0.00           C  
ATOM     38 HG2 LGLU     3     -14.657  -9.435   8.258  0.00  0.00           H  
ATOM     39 HG3 LGLU     3     -15.313  -7.841   8.609  0.00  0.00           H  
ATOM     40 CD  LGLU     3     -15.272  -9.136  10.315  0.00  0.00           C  
ATOM     41 OE1 LGLU     3     -14.555 -10.083  10.713  0.00  0.00           O  
ATOM     42 OE2 LGLU     3     -15.923  -8.454  11.145  0.00  0.00           O  
ATOM     43 C   LGLU     3     -16.304 -11.275   6.757  0.00  0.00           C  
ATOM     44 O   LGLU     3     -15.144 -11.683   6.775  0.00  0.00           O  
ATOM     45 N   LLEU     4     -17.032 -11.244   5.643  0.00  0.00           N  
ATOM     46 H   LLEU     4     -17.949 -10.822   5.682  0.00  0.00           H  
ATOM     47 CA  LLEU     4     -16.642 -11.933   4.411  0.00  0.00           C  
ATOM     48 HA  LLEU     4     -16.316 -12.932   4.687  0.00  0.00           H  
ATOM     49 CB  LLEU     4     -17.862 -12.063   3.481  0.00  0.00           C  
ATOM     50 HB2 LLEU     4     -18.110 -11.063   3.148  0.00  0.00           H  
ATOM     51 HB3 LLEU     4     -17.577 -12.653   2.609  0.00  0.00           H  
ATOM     52 CG  LLEU     4     -19.143 -12.659   4.091  0.00  0.00           C  
ATOM     53 HG  LLEU     4     -19.483 -12.014   4.899  0.00  0.00           H  
ATOM     54 CD1 LLEU     4     -20.247 -12.693   3.033  0.00  0.00           C  
ATOM     55 HD11LLEU     4     -20.378 -11.696   2.616  0.00  0.00           H  
ATOM     56 HD12LLEU     4     -19.982 -13.384   2.231  0.00  0.00           H  
ATOM     57 HD13LLEU     4     -21.185 -13.001   3.491  0.00  0.00           H  
ATOM     58 CD2 LLEU     4     -18.936 -14.067   4.644  0.00  0.00           C  
ATOM     59 HD21LLEU     4     -18.576 -14.733   3.861  0.00  0.00           H  
ATOM     60 HD22LLEU     4     -18.205 -14.031   5.449  0.00  0.00           H  
ATOM     61 HD23LLEU     4     -19.869 -14.447   5.052  0.00  0.00           H  
ATOM     62 C   LLEU     4     -15.463 -11.269   3.677  0.00  0.00           C  
ATOM     63 O   LLEU     4     -15.295 -10.048   3.720  0.00  0.00           O  
ATOM     64 N   LSER     5     -14.690 -12.069   2.938  0.00  0.00           N  
ATOM     65 H   LSER     5     -14.844 -13.066   2.991  0.00  0.00           H  
ATOM     66 CA  LSER     5     -13.743 -11.581   1.923  0.00  0.00           C  
ATOM     67 HA  LSER     5     -13.053 -10.879   2.392  0.00  0.00           H  
ATOM     68 CB  LSER     5     -12.915 -12.751   1.369  0.00  0.00           C  
ATOM     69 HB2 LSER     5     -12.153 -12.357   0.700  0.00  0.00           H  
ATOM     70 HB3 LSER     5     -12.411 -13.254   2.196  0.00  0.00           H  
ATOM     71 OG  LSER     5     -13.703 -13.694   0.659  0.00  0.00           O  
ATOM     72 HG  LSER     5     -13.760 -14.514   1.201  0.00  0.00           H  
ATOM     73 C   LSER     5     -14.479 -10.835   0.798  0.00  0.00           C  
ATOM     74 O   LSER     5     -15.710 -10.910   0.691  0.00  0.00           O  
ATOM     75 N   LALA     6     -13.765 -10.098  -0.058  0.00  0.00           N  
ATOM     76 H   LALA     6     -12.749 -10.110   0.006  0.00  0.00           H  
ATOM     77 CA  LALA     6     -14.403  -9.413  -1.189  0.00  0.00           C  
ATOM     78 HA  LALA     6     -15.216  -8.797  -0.801  0.00  0.00           H  
ATOM     79 CB  LALA     6     -13.397  -8.480  -1.875  0.00  0.00           C  
ATOM     80 HB1 LALA     6     -13.922  -7.842  -2.587  0.00  0.00           H  
ATOM     81 HB2 LALA     6     -12.902  -7.853  -1.132  0.00  0.00           H  
ATOM     82 HB3 LALA     6     -12.653  -9.061  -2.417  0.00  0.00           H  
ATOM     83 C   LALA     6     -15.025 -10.426  -2.169  0.00  0.00           C  
ATOM     84 O   LALA     6     -16.175 -10.254  -2.583  0.00  0.00           O  
ATOM     85 N   LILE     7     -14.311 -11.521  -2.462  0.00  0.00           N  
ATOM     86 H   LILE     7     -13.354 -11.575  -2.111  0.00  0.00           H  
ATOM     87 CA  LILE     7     -14.807 -12.626  -3.297  0.00  0.00           C  
ATOM     88 HA  LILE     7     -15.170 -12.205  -4.236  0.00  0.00           H  
ATOM     89 CB  LILE     7     -13.648 -13.592  -3.642  0.00  0.00           C  
ATOM     90 HB  LILE     7     -13.085 -13.797  -2.730  0.00  0.00           H  
ATOM     91 CG2 LILE     7     -14.143 -14.936  -4.210  0.00  0.00           C  
ATOM     92 HG21LILE     7     -14.740 -14.777  -5.107  0.00  0.00           H  
ATOM     93 HG22LILE     7     -13.301 -15.581  -4.458  0.00  0.00           H  
ATOM     94 HG23LILE     7     -14.739 -15.476  -3.472  0.00  0.00           H  
ATOM     95 CG1 LILE     7     -12.725 -12.895  -4.668  0.00  0.00           C  
ATOM     96 HG12LILE     7     -13.229 -12.862  -5.633  0.00  0.00           H  
ATOM     97 HG13LILE     7     -12.533 -11.869  -4.352  0.00  0.00           H  
ATOM     98 CD1 LILE     7     -11.362 -13.565  -4.845  0.00  0.00           C  
ATOM     99 HD11LILE     7     -11.474 -14.569  -5.252  0.00  0.00           H  
ATOM    100 HD12LILE     7     -10.763 -12.976  -5.537  0.00  0.00           H  
ATOM    101 HD13LILE     7     -10.858 -13.611  -3.881  0.00  0.00           H  
ATOM    102 C   LILE     7     -16.011 -13.331  -2.657  0.00  0.00           C  
ATOM    103 O   LILE     7     -17.035 -13.482  -3.325  0.00  0.00           O  
ATOM    104 N   LGLU     8     -15.967 -13.703  -1.370  0.00  0.00           N  
ATOM    105 H   LGLU     8     -15.110 -13.580  -0.840  0.00  0.00           H  
ATOM    106 CA  LGLU     8     -17.116 -14.371  -0.734  0.00  0.00           C  
ATOM    107 HA  LGLU     8     -17.450 -15.151  -1.420  0.00  0.00           H  
ATOM    108 CB  LGLU     8     -16.702 -15.090   0.564  0.00  0.00           C  
ATOM    109 HB2 LGLU     8     -15.855 -15.732   0.329  0.00  0.00           H  
ATOM    110 HB3 LGLU     8     -16.398 -14.362   1.318  0.00  0.00           H  
ATOM    111 CG  LGLU     8     -17.843 -15.966   1.115  0.00  0.00           C  
ATOM    112 HG2 LGLU     8     -18.590 -15.318   1.575  0.00  0.00           H  
ATOM    113 HG3 LGLU     8     -18.323 -16.475   0.276  0.00  0.00           H  
ATOM    114 CD  LGLU     8     -17.417 -17.040   2.134  0.00  0.00           C  
ATOM    115 OE1 LGLU     8     -16.348 -16.939   2.778  0.00  0.00           O  
ATOM    116 OE2 LGLU     8     -18.219 -17.976   2.367  0.00  0.00           O  
ATOM    117 C   LGLU     8     -18.315 -13.419  -0.545  0.00  0.00           C  
ATOM    118 O   LGLU     8     -19.462 -13.851  -0.650  0.00  0.00           O  
ATOM    119 N   LTHR     9     -18.084 -12.109  -0.377  0.00  0.00           N  
ATOM    120 H   LTHR     9     -17.121 -11.802  -0.289  0.00  0.00           H  
ATOM    121 CA  LTHR     9     -19.160 -11.098  -0.423  0.00  0.00           C  
ATOM    122 HA  LTHR     9     -19.923 -11.371   0.303  0.00  0.00           H  
ATOM    123 CB  LTHR     9     -18.661  -9.681  -0.090  0.00  0.00           C  
ATOM    124 HB  LTHR     9     -17.940  -9.352  -0.839  0.00  0.00           H  
ATOM    125 CG2 LTHR     9     -19.804  -8.667  -0.011  0.00  0.00           C  
ATOM    126 HG21LTHR     9     -20.561  -9.012   0.692  0.00  0.00           H  
ATOM    127 HG22LTHR     9     -19.409  -7.712   0.330  0.00  0.00           H  
ATOM    128 HG23LTHR     9     -20.263  -8.527  -0.988  0.00  0.00           H  
ATOM    129 OG1 LTHR     9     -18.050  -9.641   1.172  0.00  0.00           O  
ATOM    130 HG1 LTHR     9     -17.188 -10.094   1.078  0.00  0.00           H  
ATOM    131 C   LTHR     9     -19.826 -11.071  -1.797  0.00  0.00           C  
ATOM    132 O   LTHR     9     -21.054 -11.142  -1.887  0.00  0.00           O  
ATOM    133 N   LALA    10     -19.030 -11.016  -2.872  0.00  0.00           N  
ATOM    134 H   LALA    10     -18.023 -10.960  -2.745  0.00  0.00           H  
ATOM    135 CA  LALA    10     -19.545 -11.075  -4.236  0.00  0.00           C  
ATOM    136 HA  LALA    10     -20.256 -10.259  -4.376  0.00  0.00           H  
ATOM    137 CB  LALA    10     -18.388 -10.884  -5.226  0.00  0.00           C  
ATOM    138 HB1 LALA    10     -17.921  -9.913  -5.085  0.00  0.00           H  
ATOM    139 HB2 LALA    10     -17.631 -11.651  -5.077  0.00  0.00           H  
ATOM    140 HB3 LALA    10     -18.763 -10.945  -6.249  0.00  0.00           H  
ATOM    141 C   LALA    10     -20.289 -12.393  -4.499  0.00  0.00           C  
ATOM    142 O   LALA    10     -21.338 -12.365  -5.135  0.00  0.00           O  
ATOM    143 N   LALA    11     -19.800 -13.522  -3.981  0.00  0.00           N  
ATOM    144 H   LALA    11     -18.927 -13.470  -3.466  0.00  0.00           H  
ATOM    145 CA  LALA    11     -20.389 -14.845  -4.183  0.00  0.00           C  
ATOM    146 HA  LALA    11     -20.575 -14.986  -5.247  0.00  0.00           H  
ATOM    147 CB  LALA    11     -19.367 -15.893  -3.738  0.00  0.00           C  
ATOM    148 HB1 LALA    11     -19.277 -15.898  -2.652  0.00  0.00           H  
ATOM    149 HB2 LALA    11     -19.685 -16.877  -4.083  0.00  0.00           H  
ATOM    150 HB3 LALA    11     -18.391 -15.695  -4.169  0.00  0.00           H  
ATOM    151 C   LALA    11     -21.730 -15.019  -3.445  0.00  0.00           C  
ATOM    152 O   LALA    11     -22.696 -15.522  -4.028  0.00  0.00           O  
ATOM    153 N   LALA    12     -21.817 -14.554  -2.192  0.00  0.00           N  
ATOM    154 H   LALA    12     -20.968 -14.212  -1.751  0.00  0.00           H  
ATOM    155 CA  LALA    12     -23.033 -14.595  -1.378  0.00  0.00           C  
ATOM    156 HA  LALA    12     -23.394 -15.624  -1.337  0.00  0.00           H  
ATOM    157 CB  LALA    12     -22.666 -14.146   0.043  0.00  0.00           C  
ATOM    158 HB1 LALA    12     -21.901 -14.808   0.451  0.00  0.00           H  
ATOM    159 HB2 LALA    12     -22.277 -13.127   0.024  0.00  0.00           H  
ATOM    160 HB3 LALA    12     -23.548 -14.188   0.683  0.00  0.00           H  
ATOM    161 C   LALA    12     -24.157 -13.718  -1.959  0.00  0.00           C  
ATOM    162 O   LALA    12     -25.341 -14.057  -1.843  0.00  0.00           O  
ATOM    163 N   LILE    13     -23.795 -12.603  -2.604  0.00  0.00           N  
ATOM    164 H   LILE    13     -22.812 -12.350  -2.599  0.00  0.00           H  
ATOM    165 CA  LILE    13     -24.727 -11.757  -3.360  0.00  0.00           C  
ATOM    166 HA  LILE    13     -25.651 -11.686  -2.795  0.00  0.00           H  
ATOM    167 CB  LILE    13     -24.162 -10.322  -3.497  0.00  0.00           C  
ATOM    168 HB  LILE    13     -23.154 -10.384  -3.911  0.00  0.00           H  
ATOM    169 CG2 LILE    13     -25.019  -9.458  -4.439  0.00  0.00           C  
ATOM    170 HG21LILE    13     -25.066  -9.906  -5.430  0.00  0.00           H  
ATOM    171 HG22LILE    13     -26.025  -9.347  -4.039  0.00  0.00           H  
ATOM    172 HG23LILE    13     -24.571  -8.473  -4.560  0.00  0.00           H  
ATOM    173 CG1 LILE    13     -24.092  -9.664  -2.097  0.00  0.00           C  
ATOM    174 HG12LILE    13     -25.101  -9.526  -1.706  0.00  0.00           H  
ATOM    175 HG13LILE    13     -23.560 -10.325  -1.414  0.00  0.00           H  
ATOM    176 CD1 LILE    13     -23.363  -8.316  -2.074  0.00  0.00           C  
ATOM    177 HD11LILE    13     -23.954  -7.560  -2.586  0.00  0.00           H  
ATOM    178 HD12LILE    13     -23.219  -7.999  -1.041  0.00  0.00           H  
ATOM    179 HD13LILE    13     -22.388  -8.411  -2.554  0.00  0.00           H  
ATOM    180 C   LILE    13     -25.095 -12.416  -4.699  0.00  0.00           C  
ATOM    181 O   LILE    13     -26.283 -12.518  -5.020  0.00  0.00           O  
ATOM    182 N   LALA    14     -24.115 -12.947  -5.436  0.00  0.00           N  
ATOM    183 H   LALA    14     -23.156 -12.806  -5.139  0.00  0.00           H  
ATOM    184 CA  LALA    14     -24.321 -13.590  -6.733  0.00  0.00           C  
ATOM    185 HA  LALA    14     -24.748 -12.862  -7.423  0.00  0.00           H  
ATOM    186 CB  LALA    14     -22.977 -14.069  -7.302  0.00  0.00           C  
ATOM    187 HB1 LALA    14     -23.137 -14.588  -8.247  0.00  0.00           H  
ATOM    188 HB2 LALA    14     -22.314 -13.224  -7.477  0.00  0.00           H  
ATOM    189 HB3 LALA    14     -22.491 -14.755  -6.609  0.00  0.00           H  
ATOM    190 C   LALA    14     -25.299 -14.757  -6.608  0.00  0.00           C  
ATOM    191 O   LALA    14     -26.307 -14.789  -7.308  0.00  0.00           O  
ATOM    192 N   LGLY    15     -25.043 -15.666  -5.663  0.00  0.00           N  
ATOM    193 H   LGLY    15     -24.205 -15.527  -5.103  0.00  0.00           H  
ATOM    194 CA  LGLY    15     -25.854 -16.850  -5.385  0.00  0.00           C  
ATOM    195 HA2 LGLY    15     -26.152 -17.288  -6.335  0.00  0.00           H  
ATOM    196 HA3 LGLY    15     -25.239 -17.574  -4.857  0.00  0.00           H  
ATOM    197 C   LGLY    15     -27.129 -16.608  -4.569  0.00  0.00           C  
ATOM    198 O   LGLY    15     -27.731 -17.575  -4.094  0.00  0.00           O  
ATOM    199 N   LGLY    16     -27.536 -15.350  -4.374  0.00  0.00           N  
ATOM    200 H   LGLY    16     -26.989 -14.601  -4.781  0.00  0.00           H  
ATOM    201 CA  LGLY    16     -28.843 -15.005  -3.808  0.00  0.00           C  
ATOM    202 HA2 LGLY    16     -28.970 -13.923  -3.864  0.00  0.00           H  
ATOM    203 HA3 LGLY    16     -29.629 -15.468  -4.406  0.00  0.00           H  
ATOM    204 C   LGLY    16     -29.025 -15.424  -2.349  0.00  0.00           C  
ATOM    205 O   LGLY    16     -30.133 -15.775  -1.942  0.00  0.00           O  
ATOM    206 N   LSER    17     -27.947 -15.437  -1.562  0.00  0.00           N  
ATOM    207 H   LSER    17     -27.054 -15.183  -1.972  0.00  0.00           H  
ATOM    208 CA  LSER    17     -28.001 -15.597  -0.103  0.00  0.00           C  
ATOM    209 HA  LSER    17     -28.805 -16.279   0.170  0.00  0.00           H  
ATOM    210 CB  LSER    17     -26.688 -16.196   0.412  0.00  0.00           C  
ATOM    211 HB2 LSER    17     -25.859 -15.527   0.183  0.00  0.00           H  
ATOM    212 HB3 LSER    17     -26.745 -16.321   1.495  0.00  0.00           H  
ATOM    213 OG  LSER    17     -26.455 -17.452  -0.202  0.00  0.00           O  
ATOM    214 HG  LSER    17     -26.892 -18.132   0.334  0.00  0.00           H  
ATOM    215 C   LSER    17     -28.276 -14.249   0.571  0.00  0.00           C  
ATOM    216 O   LSER    17     -29.221 -14.125   1.351  0.00  0.00           O  
ATOM    217 N   LMET    18     -27.497 -13.231   0.194  0.00  0.00           N  
ATOM    218 H   LMET    18     -26.809 -13.420  -0.528  0.00  0.00           H  
ATOM    219 CA  LMET    18     -27.538 -11.855   0.703  0.00  0.00           C  
ATOM    220 HA  LMET    18     -28.300 -11.771   1.480  0.00  0.00           H  
ATOM    221 CB  LMET    18     -26.166 -11.561   1.336  0.00  0.00           C  
ATOM    222 HB2 LMET    18     -26.039 -12.220   2.196  0.00  0.00           H  
ATOM    223 HB3 LMET    18     -25.390 -11.800   0.607  0.00  0.00           H  
ATOM    224 CG  LMET    18     -25.959 -10.114   1.799  0.00  0.00           C  
ATOM    225 HG2 LMET    18     -25.892  -9.464   0.927  0.00  0.00           H  
ATOM    226 HG3 LMET    18     -26.827  -9.813   2.386  0.00  0.00           H  
ATOM    227 SD  LMET    18     -24.482  -9.853   2.823  0.00  0.00           S  
ATOM    228 CE  LMET    18     -23.162 -10.303   1.661  0.00  0.00           C  
ATOM    229 HE1 LMET    18     -22.196 -10.182   2.149  0.00  0.00           H  
ATOM    230 HE2 LMET    18     -23.270 -11.342   1.354  0.00  0.00           H  
ATOM    231 HE3 LMET    18     -23.204  -9.655   0.787  0.00  0.00           H  
ATOM    232 C   LMET    18     -27.893 -10.866  -0.422  0.00  0.00           C  
ATOM    233 O   LMET    18     -27.592 -11.126  -1.586  0.00  0.00           O  
ATOM    234 N   LTHR    19     -28.500  -9.721  -0.095  0.00  0.00           N  
ATOM    235 H   LTHR    19     -28.709  -9.557   0.878  0.00  0.00           H  
ATOM    236 CA  LTHR    19     -28.724  -8.606  -1.040  0.00  0.00           C  
ATOM    237 HA  LTHR    19     -28.595  -8.993  -2.044  0.00  0.00           H  
ATOM    238 CB  LTHR    19     -30.172  -8.070  -0.978  0.00  0.00           C  
ATOM    239 HB  LTHR    19     -30.838  -8.810  -1.424  0.00  0.00           H  
ATOM    240 CG2 LTHR    19     -30.672  -7.772   0.434  0.00  0.00           C  
ATOM    241 HG21LTHR    19     -30.012  -7.061   0.917  0.00  0.00           H  
ATOM    242 HG22LTHR    19     -31.673  -7.344   0.382  0.00  0.00           H  
ATOM    243 HG23LTHR    19     -30.717  -8.689   1.022  0.00  0.00           H  
ATOM    244 OG1 LTHR    19     -30.303  -6.857  -1.687  0.00  0.00           O  
ATOM    245 HG1 LTHR    19     -30.645  -7.064  -2.588  0.00  0.00           H  
ATOM    246 C   LTHR    19     -27.678  -7.497  -0.866  0.00  0.00           C  
ATOM    247 O   LTHR    19     -27.193  -7.258   0.241  0.00  0.00           O  
ATOM    248 N   LALA    20     -27.348  -6.777  -1.944  0.00  0.00           N  
ATOM    249 H   LALA    20     -27.756  -7.033  -2.838  0.00  0.00           H  
ATOM    250 CA  LALA    20     -26.479  -5.595  -1.888  0.00  0.00           C  
ATOM    251 HA  LALA    20     -25.487  -5.903  -1.552  0.00  0.00           H  
ATOM    252 CB  LALA    20     -26.357  -5.038  -3.311  0.00  0.00           C  
ATOM    253 HB1 LALA    20     -27.333  -4.708  -3.670  0.00  0.00           H  
ATOM    254 HB2 LALA    20     -25.670  -4.191  -3.312  0.00  0.00           H  
ATOM    255 HB3 LALA    20     -25.972  -5.808  -3.981  0.00  0.00           H  
ATOM    256 C   LALA    20     -26.987  -4.513  -0.905  0.00  0.00           C  
ATOM    257 O   LALA    20     -26.187  -3.800  -0.297  0.00  0.00           O  
ATOM    258 N   LLEU    21     -28.308  -4.420  -0.695  0.00  0.00           N  
ATOM    259 H   LLEU    21     -28.911  -5.052  -1.209  0.00  0.00           H  
ATOM    260 CA  LLEU    21     -28.926  -3.507   0.278  0.00  0.00           C  
ATOM    261 HA  LLEU    21     -28.616  -2.485   0.063  0.00  0.00           H  
ATOM    262 CB  LLEU    21     -30.460  -3.607   0.159  0.00  0.00           C  
ATOM    263 HB2 LLEU    21     -30.754  -4.639   0.355  0.00  0.00           H  
ATOM    264 HB3 LLEU    21     -30.914  -2.983   0.932  0.00  0.00           H  
ATOM    265 CG  LLEU    21     -31.035  -3.191  -1.207  0.00  0.00           C  
ATOM    266 HG  LLEU    21     -30.500  -3.696  -2.011  0.00  0.00           H  
ATOM    267 CD1 LLEU    21     -32.507  -3.591  -1.293  0.00  0.00           C  
ATOM    268 HD11LLEU    21     -32.595  -4.675  -1.209  0.00  0.00           H  
ATOM    269 HD12LLEU    21     -33.071  -3.116  -0.489  0.00  0.00           H  
ATOM    270 HD13LLEU    21     -32.917  -3.286  -2.255  0.00  0.00           H  
ATOM    271 CD2 LLEU    21     -30.941  -1.682  -1.417  0.00  0.00           C  
ATOM    272 HD21LLEU    21     -31.466  -1.162  -0.616  0.00  0.00           H  
ATOM    273 HD22LLEU    21     -29.900  -1.365  -1.425  0.00  0.00           H  
ATOM    274 HD23LLEU    21     -31.392  -1.425  -2.371  0.00  0.00           H  
ATOM    275 C   LLEU    21     -28.479  -3.823   1.715  0.00  0.00           C  
ATOM    276 O   LLEU    21     -27.999  -2.945   2.431  0.00  0.00           O  
ATOM    277 N   LGLU    22     -28.590  -5.097   2.098  0.00  0.00           N  
ATOM    278 H   LGLU    22     -28.920  -5.750   1.407  0.00  0.00           H  
ATOM    279 CA  LGLU    22     -28.173  -5.655   3.392  0.00  0.00           C  
ATOM    280 HA  LGLU    22     -28.710  -5.154   4.202  0.00  0.00           H  
ATOM    281 CB  LGLU    22     -28.552  -7.152   3.398  0.00  0.00           C  
ATOM    282 HB2 LGLU    22     -29.638  -7.241   3.441  0.00  0.00           H  
ATOM    283 HB3 LGLU    22     -28.241  -7.589   2.453  0.00  0.00           H  
ATOM    284 CG  LGLU    22     -27.927  -8.037   4.487  0.00  0.00           C  
ATOM    285 HG2 LGLU    22     -28.192  -9.066   4.253  0.00  0.00           H  
ATOM    286 HG3 LGLU    22     -26.839  -7.968   4.440  0.00  0.00           H  
ATOM    287 CD  LGLU    22     -28.409  -7.740   5.907  0.00  0.00           C  
ATOM    288 OE1 LGLU    22     -27.740  -8.199   6.867  0.00  0.00           O  
ATOM    289 OE2 LGLU    22     -29.447  -7.068   6.082  0.00  0.00           O  
ATOM    290 C   LGLU    22     -26.671  -5.451   3.626  0.00  0.00           C  
ATOM    291 O   LGLU    22     -26.265  -5.093   4.730  0.00  0.00           O  
ATOM    292 N   LALA    23     -25.855  -5.627   2.580  0.00  0.00           N  
ATOM    293 H   LALA    23     -26.264  -5.942   1.708  0.00  0.00           H  
ATOM    294 CA  LALA    23     -24.410  -5.416   2.629  0.00  0.00           C  
ATOM    295 HA  LALA    23     -24.010  -6.008   3.453  0.00  0.00           H  
ATOM    296 CB  LALA    23     -23.814  -5.930   1.311  0.00  0.00           C  
ATOM    297 HB1 LALA    23     -24.101  -6.970   1.151  0.00  0.00           H  
ATOM    298 HB2 LALA    23     -24.172  -5.331   0.474  0.00  0.00           H  
ATOM    299 HB3 LALA    23     -22.728  -5.857   1.345  0.00  0.00           H  
ATOM    300 C   LALA    23     -24.029  -3.945   2.894  0.00  0.00           C  
ATOM    301 O   LALA    23     -23.145  -3.678   3.714  0.00  0.00           O  
ATOM    302 N   LCYS    24     -24.708  -2.993   2.244  0.00  0.00           N  
ATOM    303 H   LCYS    24     -25.396  -3.278   1.555  0.00  0.00           H  
ATOM    304 CA  LCYS    24     -24.530  -1.562   2.502  0.00  0.00           C  
ATOM    305 HA  LCYS    24     -23.473  -1.309   2.401  0.00  0.00           H  
ATOM    306 CB  LCYS    24     -25.321  -0.783   1.440  0.00  0.00           C  
ATOM    307 HB2 LCYS    24     -24.993  -1.092   0.446  0.00  0.00           H  
ATOM    308 HB3 LCYS    24     -26.385  -0.998   1.538  0.00  0.00           H  
ATOM    309 SG  LCYS    24     -25.044   1.003   1.623  0.00  0.00           S  
ATOM    310 HG  LCYS    24     -25.484   1.123   2.883  0.00  0.00           H  
ATOM    311 C   LCYS    24     -24.954  -1.190   3.935  0.00  0.00           C  
ATOM    312 O   LCYS    24     -24.202  -0.531   4.655  0.00  0.00           O  
ATOM    313 N   LASP    25     -26.122  -1.664   4.380  0.00  0.00           N  
ATOM    314 H   LASP    25     -26.696  -2.213   3.748  0.00  0.00           H  
ATOM    315 CA  LASP    25     -26.630  -1.414   5.736  0.00  0.00           C  
ATOM    316 HA  LASP    25     -26.696  -0.336   5.891  0.00  0.00           H  
ATOM    317 CB  LASP    25     -28.032  -2.019   5.899  0.00  0.00           C  
ATOM    318 HB2 LASP    25     -28.009  -3.071   5.610  0.00  0.00           H  
ATOM    319 HB3 LASP    25     -28.308  -1.966   6.953  0.00  0.00           H  
ATOM    320 CG  LASP    25     -29.120  -1.302   5.104  0.00  0.00           C  
ATOM    321 OD1 LASP    25     -30.248  -1.825   5.014  0.00  0.00           O  
ATOM    322 OD2 LASP    25     -28.938  -0.155   4.648  0.00  0.00           O  
ATOM    323 C   LASP    25     -25.709  -1.968   6.830  0.00  0.00           C  
ATOM    324 O   LASP    25     -25.481  -1.288   7.835  0.00  0.00           O  
ATOM    325 N   LALA    26     -25.146  -3.164   6.619  0.00  0.00           N  
ATOM    326 H   LALA    26     -25.429  -3.690   5.799  0.00  0.00           H  
ATOM    327 CA  LALA    26     -24.217  -3.801   7.545  0.00  0.00           C  
ATOM    328 HA  LALA    26     -24.696  -3.873   8.523  0.00  0.00           H  
ATOM    329 CB  LALA    26     -23.911  -5.219   7.048  0.00  0.00           C  
ATOM    330 HB1 LALA    26     -23.474  -5.183   6.050  0.00  0.00           H  
ATOM    331 HB2 LALA    26     -23.211  -5.704   7.728  0.00  0.00           H  
ATOM    332 HB3 LALA    26     -24.827  -5.808   7.013  0.00  0.00           H  
ATOM    333 C   LALA    26     -22.922  -2.993   7.711  0.00  0.00           C  
ATOM    334 O   LALA    26     -22.441  -2.841   8.832  0.00  0.00           O  
ATOM    335 N   LALA    27     -22.369  -2.437   6.628  0.00  0.00           N  
ATOM    336 H   LALA    27     -22.820  -2.564   5.731  0.00  0.00           H  
ATOM    337 CA  LALA    27     -21.168  -1.603   6.701  0.00  0.00           C  
ATOM    338 HA  LALA    27     -20.389  -2.149   7.233  0.00  0.00           H  
ATOM    339 CB  LALA    27     -20.667  -1.339   5.282  0.00  0.00           C  
ATOM    340 HB1 LALA    27     -20.473  -2.281   4.769  0.00  0.00           H  
ATOM    341 HB2 LALA    27     -21.403  -0.763   4.719  0.00  0.00           H  
ATOM    342 HB3 LALA    27     -19.735  -0.779   5.346  0.00  0.00           H  
ATOM    343 C   LALA    27     -21.424  -0.294   7.472  0.00  0.00           C  
ATOM    344 O   LALA    27     -20.635   0.084   8.339  0.00  0.00           O  
ATOM    345 N   LILE    28     -22.568   0.350   7.225  0.00  0.00           N  
ATOM    346 H   LILE    28     -23.165  -0.011   6.487  0.00  0.00           H  
ATOM    347 CA  LILE    28     -23.006   1.562   7.936  0.00  0.00           C  
ATOM    348 HA  LILE    28     -22.213   2.309   7.879  0.00  0.00           H  
ATOM    349 CB  LILE    28     -24.253   2.135   7.215  0.00  0.00           C  
ATOM    350 HB  LILE    28     -24.975   1.328   7.083  0.00  0.00           H  
ATOM    351 CG2 LILE    28     -24.940   3.248   8.024  0.00  0.00           C  
ATOM    352 HG21LILE    28     -25.827   3.604   7.504  0.00  0.00           H  
ATOM    353 HG22LILE    28     -25.261   2.877   8.996  0.00  0.00           H  
ATOM    354 HG23LILE    28     -24.253   4.082   8.168  0.00  0.00           H  
ATOM    355 CG1 LILE    28     -23.834   2.656   5.816  0.00  0.00           C  
ATOM    356 HG12LILE    28     -23.188   3.525   5.937  0.00  0.00           H  
ATOM    357 HG13LILE    28     -23.254   1.895   5.296  0.00  0.00           H  
ATOM    358 CD1 LILE    28     -24.995   3.030   4.889  0.00  0.00           C  
ATOM    359 HD11LILE    28     -24.602   3.271   3.901  0.00  0.00           H  
ATOM    360 HD12LILE    28     -25.688   2.193   4.803  0.00  0.00           H  
ATOM    361 HD13LILE    28     -25.513   3.906   5.273  0.00  0.00           H  
ATOM    362 C   LILE    28     -23.225   1.272   9.437  0.00  0.00           C  
ATOM    363 O   LILE    28     -22.796   2.054  10.290  0.00  0.00           O  
ATOM    364 N   LALA    29     -23.799   0.114   9.780  0.00  0.00           N  
ATOM    365 H   LALA    29     -24.163  -0.483   9.046  0.00  0.00           H  
ATOM    366 CA  LALA    29     -23.931  -0.336  11.169  0.00  0.00           C  
ATOM    367 HA  LALA    29     -24.392   0.465  11.749  0.00  0.00           H  
ATOM    368 CB  LALA    29     -24.860  -1.555  11.199  0.00  0.00           C  
ATOM    369 HB1 LALA    29     -24.425  -2.378  10.632  0.00  0.00           H  
ATOM    370 HB2 LALA    29     -25.012  -1.874  12.231  0.00  0.00           H  
ATOM    371 HB3 LALA    29     -25.827  -1.299  10.767  0.00  0.00           H  
ATOM    372 C   LALA    29     -22.577  -0.654  11.832  0.00  0.00           C  
ATOM    373 O   LALA    29     -22.390  -0.368  13.017  0.00  0.00           O  
ATOM    374 N   LARG    30     -21.618  -1.214  11.079  0.00  0.00           N  
ATOM    375 H   LARG    30     -21.861  -1.459  10.123  0.00  0.00           H  
ATOM    376 CA  LARG    30     -20.250  -1.507  11.548  0.00  0.00           C  
ATOM    377 HA  LARG    30     -20.315  -2.058  12.486  0.00  0.00           H  
ATOM    378 CB  LARG    30     -19.499  -2.368  10.515  0.00  0.00           C  
ATOM    379 HB2 LARG    30     -19.629  -1.943   9.520  0.00  0.00           H  
ATOM    380 HB3 LARG    30     -18.433  -2.375  10.745  0.00  0.00           H  
ATOM    381 CG  LARG    30     -20.009  -3.814  10.541  0.00  0.00           C  
ATOM    382 HG2 LARG    30     -19.576  -4.323  11.399  0.00  0.00           H  
ATOM    383 HG3 LARG    30     -21.089  -3.818  10.676  0.00  0.00           H  
ATOM    384 CD  LARG    30     -19.677  -4.600   9.266  0.00  0.00           C  
ATOM    385 HD2 LARG    30     -19.998  -4.032   8.392  0.00  0.00           H  
ATOM    386 HD3 LARG    30     -18.598  -4.763   9.206  0.00  0.00           H  
ATOM    387 NE  LARG    30     -20.394  -5.882   9.294  0.00  0.00           N  
ATOM    388 HE  LARG    30     -21.184  -5.947   9.920  0.00  0.00           H  
ATOM    389 CZ  LARG    30     -20.134  -6.980   8.616  0.00  0.00           C  
ATOM    390 NH1 LARG    30     -19.250  -7.079   7.676  0.00  0.00           N  
ATOM    391 HH11LARG    30     -18.800  -6.231   7.334  0.00  0.00           H  
ATOM    392 HH12LARG    30     -19.246  -7.906   7.091  0.00  0.00           H  
ATOM    393 NH2 LARG    30     -20.801  -8.042   8.930  0.00  0.00           N  
ATOM    394 HH21LARG    30     -21.466  -7.959   9.680  0.00  0.00           H  
ATOM    395 HH22LARG    30     -20.447  -8.950   8.653  0.00  0.00           H  
ATOM    396 C   LARG    30     -19.478  -0.234  11.882  0.00  0.00           C  
ATOM    397 O   LARG    30     -18.833  -0.215  12.923  0.00  0.00           O  
ATOM    398 N   LILE    31     -19.595   0.824  11.078  0.00  0.00           N  
ATOM    399 H   LILE    31     -20.121   0.714  10.218  0.00  0.00           H  
ATOM    400 CA  LILE    31     -19.017   2.147  11.382  0.00  0.00           C  
ATOM    401 HA  LILE    31     -17.945   2.033  11.549  0.00  0.00           H  
ATOM    402 CB  LILE    31     -19.207   3.094  10.171  0.00  0.00           C  
ATOM    403 HB  LILE    31     -20.250   3.032   9.859  0.00  0.00           H  
ATOM    404 CG2 LILE    31     -18.901   4.567  10.504  0.00  0.00           C  
ATOM    405 HG21LILE    31     -17.855   4.689  10.783  0.00  0.00           H  
ATOM    406 HG22LILE    31     -19.107   5.200   9.642  0.00  0.00           H  
ATOM    407 HG23LILE    31     -19.534   4.923  11.317  0.00  0.00           H  
ATOM    408 CG1 LILE    31     -18.315   2.624   8.995  0.00  0.00           C  
ATOM    409 HG12LILE    31     -17.275   2.887   9.198  0.00  0.00           H  
ATOM    410 HG13LILE    31     -18.366   1.540   8.902  0.00  0.00           H  
ATOM    411 CD1 LILE    31     -18.728   3.207   7.638  0.00  0.00           C  
ATOM    412 HD11LILE    31     -18.114   2.762   6.854  0.00  0.00           H  
ATOM    413 HD12LILE    31     -19.775   2.976   7.438  0.00  0.00           H  
ATOM    414 HD13LILE    31     -18.582   4.286   7.626  0.00  0.00           H  
ATOM    415 C   LILE    31     -19.609   2.692  12.694  0.00  0.00           C  
ATOM    416 O   LILE    31     -18.867   2.932  13.650  0.00  0.00           O  
ATOM    417 N   LGLU    32     -20.941   2.748  12.804  0.00  0.00           N  
ATOM    418 H   LGLU    32     -21.496   2.524  11.986  0.00  0.00           H  
ATOM    419 CA  LGLU    32     -21.648   3.234  14.004  0.00  0.00           C  
ATOM    420 HA  LGLU    32     -21.334   4.260  14.181  0.00  0.00           H  
ATOM    421 CB  LGLU    32     -23.162   3.235  13.701  0.00  0.00           C  
ATOM    422 HB2 LGLU    32     -23.340   3.851  12.819  0.00  0.00           H  
ATOM    423 HB3 LGLU    32     -23.449   2.215  13.444  0.00  0.00           H  
ATOM    424 CG  LGLU    32     -24.111   3.713  14.818  0.00  0.00           C  
ATOM    425 HG2 LGLU    32     -25.130   3.470  14.509  0.00  0.00           H  
ATOM    426 HG3 LGLU    32     -23.915   3.155  15.736  0.00  0.00           H  
ATOM    427 CD  LGLU    32     -24.034   5.222  15.103  0.00  0.00           C  
ATOM    428 OE1 LGLU    32     -22.915   5.767  15.254  0.00  0.00           O  
ATOM    429 OE2 LGLU    32     -25.093   5.890  15.179  0.00  0.00           O  
ATOM    430 C   LGLU    32     -21.301   2.434  15.281  0.00  0.00           C  
ATOM    431 O   LGLU    32     -21.290   2.983  16.386  0.00  0.00           O  
ATOM    432 N   LGLN    33     -20.950   1.150  15.147  0.00  0.00           N  
ATOM    433 H   LGLN    33     -21.044   0.730  14.229  0.00  0.00           H  
ATOM    434 CA  LGLN    33     -20.492   0.313  16.261  0.00  0.00           C  
ATOM    435 HA  LGLN    33     -21.003   0.656  17.160  0.00  0.00           H  
ATOM    436 CB  LGLN    33     -20.954  -1.135  16.005  0.00  0.00           C  
ATOM    437 HB2 LGLN    33     -22.010  -1.113  15.732  0.00  0.00           H  
ATOM    438 HB3 LGLN    33     -20.393  -1.561  15.172  0.00  0.00           H  
ATOM    439 CG  LGLN    33     -20.802  -2.030  17.247  0.00  0.00           C  
ATOM    440 HG2 LGLN    33     -19.747  -2.214  17.442  0.00  0.00           H  
ATOM    441 HG3 LGLN    33     -21.216  -1.503  18.108  0.00  0.00           H  
ATOM    442 CD  LGLN    33     -21.519  -3.376  17.129  0.00  0.00           C  
ATOM    443 OE1 LGLN    33     -21.805  -3.892  16.054  0.00  0.00           O  
ATOM    444 NE2 LGLN    33     -21.832  -4.020  18.234  0.00  0.00           N  
ATOM    445 HE21LGLN    33     -22.330  -4.889  18.165  0.00  0.00           H  
ATOM    446 HE22LGLN    33     -21.619  -3.606  19.137  0.00  0.00           H  
ATOM    447 C   LGLN    33     -18.978   0.410  16.564  0.00  0.00           C  
ATOM    448 O   LGLN    33     -18.603   0.244  17.729  0.00  0.00           O  
ATOM    449 N   LARG    34     -18.112   0.651  15.559  0.00  0.00           N  
ATOM    450 H   LARG    34     -18.507   0.794  14.633  0.00  0.00           H  
ATOM    451 CA  LARG    34     -16.645   0.444  15.650  0.00  0.00           C  
ATOM    452 HA  LARG    34     -16.397   0.117  16.661  0.00  0.00           H  
ATOM    453 CB  LARG    34     -16.192  -0.664  14.675  0.00  0.00           C  
ATOM    454 HB2 LARG    34     -16.360  -0.319  13.655  0.00  0.00           H  
ATOM    455 HB3 LARG    34     -15.119  -0.821  14.797  0.00  0.00           H  
ATOM    456 CG  LARG    34     -16.898  -2.013  14.865  0.00  0.00           C  
ATOM    457 HG2 LARG    34     -16.669  -2.405  15.855  0.00  0.00           H  
ATOM    458 HG3 LARG    34     -17.975  -1.869  14.790  0.00  0.00           H  
ATOM    459 CD  LARG    34     -16.468  -3.033  13.801  0.00  0.00           C  
ATOM    460 HD2 LARG    34     -16.465  -2.550  12.822  0.00  0.00           H  
ATOM    461 HD3 LARG    34     -15.457  -3.380  14.025  0.00  0.00           H  
ATOM    462 NE  LARG    34     -17.417  -4.159  13.775  0.00  0.00           N  
ATOM    463 HE  LARG    34     -18.242  -4.038  14.339  0.00  0.00           H  
ATOM    464 CZ  LARG    34     -17.345  -5.290  13.098  0.00  0.00           C  
ATOM    465 NH1 LARG    34     -16.307  -5.670  12.407  0.00  0.00           N  
ATOM    466 HH11LARG    34     -15.488  -5.070  12.357  0.00  0.00           H  
ATOM    467 HH12LARG    34     -16.291  -6.560  11.917  0.00  0.00           H  
ATOM    468 NH2 LARG    34     -18.376  -6.077  13.120  0.00  0.00           N  
ATOM    469 HH21LARG    34     -19.262  -5.761  13.500  0.00  0.00           H  
ATOM    470 HH22LARG    34     -18.356  -6.926  12.566  0.00  0.00           H  
ATOM    471 C   LARG    34     -15.756   1.668  15.393  0.00  0.00           C  
ATOM    472 O   LARG    34     -14.697   1.731  16.003  0.00  0.00           O  
ATOM    473 N   LASP    35     -16.109   2.585  14.492  0.00  0.00           N  
ATOM    474 H   LASP    35     -17.017   2.510  14.052  0.00  0.00           H  
ATOM    475 CA  LASP    35     -15.180   3.612  13.972  0.00  0.00           C  
ATOM    476 HA  LASP    35     -14.247   3.121  13.691  0.00  0.00           H  
ATOM    477 CB  LASP    35     -15.778   4.214  12.692  0.00  0.00           C  
ATOM    478 HB2 LASP    35     -15.945   3.420  11.966  0.00  0.00           H  
ATOM    479 HB3 LASP    35     -16.749   4.648  12.939  0.00  0.00           H  
ATOM    480 CG  LASP    35     -14.901   5.295  12.043  0.00  0.00           C  
ATOM    481 OD1 LASP    35     -13.825   4.978  11.480  0.00  0.00           O  
ATOM    482 OD2 LASP    35     -15.341   6.465  12.075  0.00  0.00           O  
ATOM    483 C   LASP    35     -14.803   4.724  14.976  0.00  0.00           C  
ATOM    484 O   LASP    35     -13.718   5.285  14.865  0.00  0.00           O  
ATOM    485 N   LGLY    36     -15.639   5.024  15.977  0.00  0.00           N  
ATOM    486 H   LGLY    36     -16.520   4.526  16.015  0.00  0.00           H  
ATOM    487 CA  LGLY    36     -15.479   6.158  16.907  0.00  0.00           C  
ATOM    488 HA2 LGLY    36     -15.781   7.072  16.394  0.00  0.00           H  
ATOM    489 HA3 LGLY    36     -16.164   6.011  17.742  0.00  0.00           H  
ATOM    490 C   LGLY    36     -14.071   6.386  17.500  0.00  0.00           C  
ATOM    491 O   LGLY    36     -13.552   7.501  17.384  0.00  0.00           O  
ATOM    492 N   LPRO    37     -13.416   5.381  18.120  0.00  0.00           N  
ATOM    493 CD  LPRO    37     -13.975   4.096  18.519  0.00  0.00           C  
ATOM    494 HD2 LPRO    37     -14.347   3.537  17.665  0.00  0.00           H  
ATOM    495 HD3 LPRO    37     -14.778   4.254  19.239  0.00  0.00           H  
ATOM    496 CG  LPRO    37     -12.835   3.323  19.182  0.00  0.00           C  
ATOM    497 HG2 LPRO    37     -12.310   2.727  18.434  0.00  0.00           H  
ATOM    498 HG3 LPRO    37     -13.194   2.689  19.993  0.00  0.00           H  
ATOM    499 CB  LPRO    37     -11.912   4.429  19.689  0.00  0.00           C  
ATOM    500 HB2 LPRO    37     -10.886   4.077  19.813  0.00  0.00           H  
ATOM    501 HB3 LPRO    37     -12.292   4.823  20.631  0.00  0.00           H  
ATOM    502 CA  LPRO    37     -12.036   5.502  18.604  0.00  0.00           C  
ATOM    503 HA  LPRO    37     -11.876   6.484  19.048  0.00  0.00           H  
ATOM    504 C   LPRO    37     -10.971   5.294  17.512  0.00  0.00           C  
ATOM    505 O   LPRO    37      -9.801   5.595  17.743  0.00  0.00           O  
ATOM    506 N   LILE    38     -11.340   4.753  16.348  0.00  0.00           N  
ATOM    507 H   LILE    38     -12.330   4.613  16.182  0.00  0.00           H  
ATOM    508 CA  LILE    38     -10.419   4.447  15.243  0.00  0.00           C  
ATOM    509 HA  LILE    38      -9.455   4.160  15.666  0.00  0.00           H  
ATOM    510 CB  LILE    38     -10.927   3.260  14.388  0.00  0.00           C  
ATOM    511 HB  LILE    38     -11.784   3.594  13.801  0.00  0.00           H  
ATOM    512 CG2 LILE    38      -9.818   2.804  13.419  0.00  0.00           C  
ATOM    513 HG21LILE    38     -10.221   2.113  12.680  0.00  0.00           H  
ATOM    514 HG22LILE    38      -9.393   3.651  12.888  0.00  0.00           H  
ATOM    515 HG23LILE    38      -9.014   2.317  13.974  0.00  0.00           H  
ATOM    516 CG1 LILE    38     -11.372   2.068  15.264  0.00  0.00           C  
ATOM    517 HG12LILE    38     -10.527   1.747  15.873  0.00  0.00           H  
ATOM    518 HG13LILE    38     -12.170   2.387  15.932  0.00  0.00           H  
ATOM    519 CD1 LILE    38     -11.902   0.863  14.477  0.00  0.00           C  
ATOM    520 HD11LILE    38     -12.686   1.181  13.789  0.00  0.00           H  
ATOM    521 HD12LILE    38     -11.089   0.396  13.924  0.00  0.00           H  
ATOM    522 HD13LILE    38     -12.313   0.131  15.171  0.00  0.00           H  
ATOM    523 C   LILE    38     -10.189   5.687  14.372  0.00  0.00           C  
ATOM    524 O   LILE    38      -9.047   5.953  14.001  0.00  0.00           O  
ATOM    525 N   LASN    39     -11.252   6.450  14.080  0.00  0.00           N  
ATOM    526 H   LASN    39     -12.155   6.145  14.430  0.00  0.00           H  
ATOM    527 CA  LASN    39     -11.235   7.670  13.263  0.00  0.00           C  
ATOM    528 HA  LASN    39     -12.269   7.985  13.110  0.00  0.00           H  
ATOM    529 CB  LASN    39     -10.533   8.764  14.095  0.00  0.00           C  
ATOM    530 HB2 LASN    39     -10.869   8.670  15.124  0.00  0.00           H  
ATOM    531 HB3 LASN    39      -9.463   8.589  14.074  0.00  0.00           H  
ATOM    532 CG  LASN    39     -10.795  10.205  13.695  0.00  0.00           C  
ATOM    533 OD1 LASN    39     -11.250  11.011  14.492  0.00  0.00           O  
ATOM    534 ND2 LASN    39     -10.450  10.589  12.491  0.00  0.00           N  
ATOM    535 HD21LASN    39     -10.640  11.558  12.255  0.00  0.00           H  
ATOM    536 HD22LASN    39     -10.109   9.910  11.831  0.00  0.00           H  
ATOM    537 C   LASN    39     -10.670   7.379  11.855  0.00  0.00           C  
ATOM    538 O   LASN    39      -9.716   8.019  11.396  0.00  0.00           O  
ATOM    539 N   LALA    40     -11.203   6.336  11.202  0.00  0.00           N  
ATOM    540 H   LALA    40     -12.024   5.886  11.603  0.00  0.00           H  
ATOM    541 CA  LALA    40     -10.706   5.814   9.928  0.00  0.00           C  
ATOM    542 HA  LALA    40      -9.710   6.216   9.736  0.00  0.00           H  
ATOM    543 CB  LALA    40     -10.571   4.290  10.029  0.00  0.00           C  
ATOM    544 HB1 LALA    40      -9.788   4.040  10.741  0.00  0.00           H  
ATOM    545 HB2 LALA    40     -11.514   3.847  10.352  0.00  0.00           H  
ATOM    546 HB3 LALA    40     -10.297   3.880   9.057  0.00  0.00           H  
ATOM    547 C   LALA    40     -11.582   6.214   8.734  0.00  0.00           C  
ATOM    548 O   LALA    40     -11.051   6.717   7.742  0.00  0.00           O  
ATOM    549 N   LVAL    41     -12.902   6.001   8.797  0.00  0.00           N  
ATOM    550 H   LVAL    41     -13.288   5.632   9.668  0.00  0.00           H  
ATOM    551 CA  LVAL    41     -13.825   6.299   7.680  0.00  0.00           C  
ATOM    552 HA  LVAL    41     -13.271   6.222   6.744  0.00  0.00           H  
ATOM    553 CB  LVAL    41     -14.980   5.276   7.588  0.00  0.00           C  
ATOM    554 HB  LVAL    41     -15.626   5.365   8.463  0.00  0.00           H  
ATOM    555 CG1 LVAL    41     -15.815   5.511   6.318  0.00  0.00           C  
ATOM    556 HG11LVAL    41     -15.170   5.511   5.439  0.00  0.00           H  
ATOM    557 HG12LVAL    41     -16.564   4.727   6.212  0.00  0.00           H  
ATOM    558 HG13LVAL    41     -16.333   6.467   6.374  0.00  0.00           H  
ATOM    559 CG2 LVAL    41     -14.449   3.835   7.527  0.00  0.00           C  
ATOM    560 HG21LVAL    41     -13.925   3.594   8.452  0.00  0.00           H  
ATOM    561 HG22LVAL    41     -15.280   3.139   7.418  0.00  0.00           H  
ATOM    562 HG23LVAL    41     -13.767   3.720   6.684  0.00  0.00           H  
ATOM    563 C   LVAL    41     -14.308   7.748   7.782  0.00  0.00           C  
ATOM    564 O   LVAL    41     -15.423   8.023   8.214  0.00  0.00           O  
ATOM    565 N   LVAL    42     -13.426   8.705   7.496  0.00  0.00           N  
ATOM    566 H   LVAL    42     -12.508   8.413   7.190  0.00  0.00           H  
ATOM    567 CA  LVAL    42     -13.635  10.134   7.819  0.00  0.00           C  
ATOM    568 HA  LVAL    42     -14.145  10.191   8.781  0.00  0.00           H  
ATOM    569 CB  LVAL    42     -12.295  10.861   8.002  0.00  0.00           C  
ATOM    570 HB  LVAL    42     -12.506  11.915   8.170  0.00  0.00           H  
ATOM    571 CG1 LVAL    42     -11.581  10.326   9.249  0.00  0.00           C  
ATOM    572 HG11LVAL    42     -12.199  10.520  10.128  0.00  0.00           H  
ATOM    573 HG12LVAL    42     -11.422   9.252   9.180  0.00  0.00           H  
ATOM    574 HG13LVAL    42     -10.625  10.829   9.383  0.00  0.00           H  
ATOM    575 CG2 LVAL    42     -11.388  10.753   6.768  0.00  0.00           C  
ATOM    576 HG21LVAL    42     -11.118   9.717   6.576  0.00  0.00           H  
ATOM    577 HG22LVAL    42     -11.895  11.162   5.895  0.00  0.00           H  
ATOM    578 HG23LVAL    42     -10.483  11.335   6.935  0.00  0.00           H  
ATOM    579 C   LVAL    42     -14.535  10.902   6.845  0.00  0.00           C  
ATOM    580 O   LVAL    42     -14.962  12.012   7.162  0.00  0.00           O  
ATOM    581 N   LVAL    43     -14.875  10.335   5.684  0.00  0.00           N  
ATOM    582 H   LVAL    43     -14.495   9.417   5.479  0.00  0.00           H  
ATOM    583 CA  LVAL    43     -15.843  10.907   4.727  0.00  0.00           C  
ATOM    584 HA  LVAL    43     -16.386  11.723   5.202  0.00  0.00           H  
ATOM    585 CB  LVAL    43     -15.132  11.484   3.488  0.00  0.00           C  
ATOM    586 HB  LVAL    43     -14.504  10.704   3.070  0.00  0.00           H  
ATOM    587 CG1 LVAL    43     -16.099  11.941   2.388  0.00  0.00           C  
ATOM    588 HG11LVAL    43     -16.704  11.108   2.035  0.00  0.00           H  
ATOM    589 HG12LVAL    43     -16.754  12.729   2.764  0.00  0.00           H  
ATOM    590 HG13LVAL    43     -15.529  12.317   1.541  0.00  0.00           H  
ATOM    591 CG2 LVAL    43     -14.243  12.684   3.843  0.00  0.00           C  
ATOM    592 HG21LVAL    43     -13.744  13.063   2.950  0.00  0.00           H  
ATOM    593 HG22LVAL    43     -14.844  13.482   4.282  0.00  0.00           H  
ATOM    594 HG23LVAL    43     -13.476  12.390   4.557  0.00  0.00           H  
ATOM    595 C   LVAL    43     -16.871   9.844   4.345  0.00  0.00           C  
ATOM    596 O   LVAL    43     -16.507   8.692   4.114  0.00  0.00           O  
ATOM    597 N   LARG    44     -18.148  10.229   4.256  0.00  0.00           N  
ATOM    598 H   LARG    44     -18.350  11.215   4.398  0.00  0.00           H  
ATOM    599 CA  LARG    44     -19.287   9.339   3.960  0.00  0.00           C  
ATOM    600 HA  LARG    44     -18.933   8.310   3.869  0.00  0.00           H  
ATOM    601 CB  LARG    44     -20.291   9.393   5.129  0.00  0.00           C  
ATOM    602 HB2 LARG    44     -20.654  10.417   5.229  0.00  0.00           H  
ATOM    603 HB3 LARG    44     -21.143   8.753   4.894  0.00  0.00           H  
ATOM    604 CG  LARG    44     -19.687   8.934   6.472  0.00  0.00           C  
ATOM    605 HG2 LARG    44     -19.412   7.881   6.405  0.00  0.00           H  
ATOM    606 HG3 LARG    44     -18.794   9.515   6.704  0.00  0.00           H  
ATOM    607 CD  LARG    44     -20.696   9.133   7.609  0.00  0.00           C  
ATOM    608 HD2 LARG    44     -20.944  10.193   7.673  0.00  0.00           H  
ATOM    609 HD3 LARG    44     -21.604   8.578   7.373  0.00  0.00           H  
ATOM    610 NE  LARG    44     -20.159   8.696   8.911  0.00  0.00           N  
ATOM    611 HE  LARG    44     -19.148   8.609   9.015  0.00  0.00           H  
ATOM    612 CZ  LARG    44     -20.830   8.382  10.001  0.00  0.00           C  
ATOM    613 NH1 LARG    44     -22.128   8.408  10.050  0.00  0.00           N  
ATOM    614 HH11LARG    44     -22.653   8.556   9.206  0.00  0.00           H  
ATOM    615 HH12LARG    44     -22.571   8.109  10.903  0.00  0.00           H  
ATOM    616 NH2 LARG    44     -20.219   8.038  11.090  0.00  0.00           N  
ATOM    617 HH21LARG    44     -19.200   8.068  11.133  0.00  0.00           H  
ATOM    618 HH22LARG    44     -20.730   7.669  11.883  0.00  0.00           H  
ATOM    619 C   LARG    44     -19.950   9.696   2.622  0.00  0.00           C  
ATOM    620 O   LARG    44     -19.874  10.846   2.195  0.00  0.00           O  
ATOM    621 N   LASP    45     -20.587   8.701   2.001  0.00  0.00           N  
ATOM    622 H   LASP    45     -20.482   7.776   2.400  0.00  0.00           H  
ATOM    623 CA  LASP    45     -21.267   8.758   0.688  0.00  0.00           C  
ATOM    624 HA  LASP    45     -21.499   9.802   0.461  0.00  0.00           H  
ATOM    625 CB  LASP    45     -20.303   8.197  -0.387  0.00  0.00           C  
ATOM    626 HB2 LASP    45     -19.283   8.452  -0.104  0.00  0.00           H  
ATOM    627 HB3 LASP    45     -20.366   7.108  -0.401  0.00  0.00           H  
ATOM    628 CG  LASP    45     -20.532   8.744  -1.803  0.00  0.00           C  
ATOM    629 OD1 LASP    45     -21.075   9.853  -1.953  0.00  0.00           O  
ATOM    630 OD2 LASP    45     -20.081   8.123  -2.793  0.00  0.00           O  
ATOM    631 C   LASP    45     -22.606   7.975   0.710  0.00  0.00           C  
ATOM    632 O   LASP    45     -23.032   7.383  -0.284  0.00  0.00           O  
ATOM    633 N   LPHE    46     -23.227   7.839   1.891  0.00  0.00           N  
ATOM    634 H   LPHE    46     -22.899   8.417   2.651  0.00  0.00           H  
ATOM    635 CA  LPHE    46     -24.228   6.795   2.178  0.00  0.00           C  
ATOM    636 HA  LPHE    46     -23.807   5.829   1.904  0.00  0.00           H  
ATOM    637 CB  LPHE    46     -24.549   6.777   3.682  0.00  0.00           C  
ATOM    638 HB2 LPHE    46     -24.941   7.758   3.957  0.00  0.00           H  
ATOM    639 HB3 LPHE    46     -25.350   6.055   3.841  0.00  0.00           H  
ATOM    640 CG  LPHE    46     -23.437   6.421   4.661  0.00  0.00           C  
ATOM    641 CD1 LPHE    46     -22.197   5.893   4.246  0.00  0.00           C  
ATOM    642 HD1 LPHE    46     -21.990   5.730   3.200  0.00  0.00           H  
ATOM    643 CE1 LPHE    46     -21.210   5.563   5.194  0.00  0.00           C  
ATOM    644 HE1 LPHE    46     -20.257   5.172   4.866  0.00  0.00           H  
ATOM    645 CZ  LPHE    46     -21.466   5.730   6.565  0.00  0.00           C  
ATOM    646 HZ  LPHE    46     -20.719   5.466   7.301  0.00  0.00           H  
ATOM    647 CE2 LPHE    46     -22.707   6.233   6.983  0.00  0.00           C  
ATOM    648 HE2 LPHE    46     -22.911   6.346   8.038  0.00  0.00           H  
ATOM    649 CD2 LPHE    46     -23.684   6.583   6.036  0.00  0.00           C  
ATOM    650 HD2 LPHE    46     -24.636   6.968   6.370  0.00  0.00           H  
ATOM    651 C   LPHE    46     -25.538   6.937   1.387  0.00  0.00           C  
ATOM    652 O   LPHE    46     -26.179   5.936   1.062  0.00  0.00           O  
ATOM    653 N   LASP    47     -25.943   8.162   1.067  0.00  0.00           N  
ATOM    654 H   LASP    47     -25.307   8.938   1.250  0.00  0.00           H  
ATOM    655 CA  LASP    47     -27.097   8.487   0.224  0.00  0.00           C  
ATOM    656 HA  LASP    47     -27.970   7.958   0.604  0.00  0.00           H  
ATOM    657 CB  LASP    47     -27.380  10.001   0.295  0.00  0.00           C  
ATOM    658 HB2 LASP    47     -28.235  10.231  -0.340  0.00  0.00           H  
ATOM    659 HB3 LASP    47     -27.665  10.246   1.320  0.00  0.00           H  
ATOM    660 CG  LASP    47     -26.206  10.905  -0.105  0.00  0.00           C  
ATOM    661 OD1 LASP    47     -26.484  11.936  -0.754  0.00  0.00           O  
ATOM    662 OD2 LASP    47     -25.060  10.574   0.272  0.00  0.00           O  
ATOM    663 C   LASP    47     -26.904   8.048  -1.239  0.00  0.00           C  
ATOM    664 O   LASP    47     -27.891   7.767  -1.927  0.00  0.00           O  
ATOM    665 N   LARG    48     -25.658   7.928  -1.712  0.00  0.00           N  
ATOM    666 H   LARG    48     -24.892   8.234  -1.114  0.00  0.00           H  
ATOM    667 CA  LARG    48     -25.334   7.334  -3.018  0.00  0.00           C  
ATOM    668 HA  LARG    48     -26.197   7.424  -3.678  0.00  0.00           H  
ATOM    669 CB  LARG    48     -24.180   8.100  -3.666  0.00  0.00           C  
ATOM    670 HB2 LARG    48     -23.310   8.099  -3.007  0.00  0.00           H  
ATOM    671 HB3 LARG    48     -23.914   7.601  -4.600  0.00  0.00           H  
ATOM    672 CG  LARG    48     -24.610   9.544  -3.966  0.00  0.00           C  
ATOM    673 HG2 LARG    48     -25.602   9.545  -4.416  0.00  0.00           H  
ATOM    674 HG3 LARG    48     -24.644  10.126  -3.042  0.00  0.00           H  
ATOM    675 CD  LARG    48     -23.652  10.202  -4.950  0.00  0.00           C  
ATOM    676 HD2 LARG    48     -23.610   9.604  -5.861  0.00  0.00           H  
ATOM    677 HD3 LARG    48     -24.037  11.192  -5.188  0.00  0.00           H  
ATOM    678 NE  LARG    48     -22.311  10.333  -4.377  0.00  0.00           N  
ATOM    679 HE  LARG    48     -22.189  10.118  -3.383  0.00  0.00           H  
ATOM    680 CZ  LARG    48     -21.266  10.893  -4.929  0.00  0.00           C  
ATOM    681 NH1 LARG    48     -21.257  11.321  -6.154  0.00  0.00           N  
ATOM    682 HH11LARG    48     -22.096  11.239  -6.706  0.00  0.00           H  
ATOM    683 HH12LARG    48     -20.440  11.833  -6.460  0.00  0.00           H  
ATOM    684 NH2 LARG    48     -20.182  11.030  -4.245  0.00  0.00           N  
ATOM    685 HH21LARG    48     -20.230  10.684  -3.281  0.00  0.00           H  
ATOM    686 HH22LARG    48     -19.376  11.478  -4.649  0.00  0.00           H  
ATOM    687 C   LARG    48     -25.037   5.842  -2.930  0.00  0.00           C  
ATOM    688 O   LARG    48     -25.560   5.090  -3.752  0.00  0.00           O  
ATOM    689 N   LALA    49     -24.329   5.390  -1.894  0.00  0.00           N  
ATOM    690 H   LALA    49     -23.874   6.083  -1.307  0.00  0.00           H  
ATOM    691 CA  LALA    49     -24.030   3.975  -1.660  0.00  0.00           C  
ATOM    692 HA  LALA    49     -23.416   3.609  -2.485  0.00  0.00           H  
ATOM    693 CB  LALA    49     -23.223   3.860  -0.361  0.00  0.00           C  
ATOM    694 HB1 LALA    49     -22.826   2.850  -0.269  0.00  0.00           H  
ATOM    695 HB2 LALA    49     -22.396   4.571  -0.375  0.00  0.00           H  
ATOM    696 HB3 LALA    49     -23.858   4.073   0.498  0.00  0.00           H  
ATOM    697 C   LALA    49     -25.309   3.120  -1.587  0.00  0.00           C  
ATOM    698 O   LALA    49     -25.413   2.073  -2.231  0.00  0.00           O  
ATOM    699 N   LARG    50     -26.336   3.607  -0.874  0.00  0.00           N  
ATOM    700 H   LARG    50     -26.176   4.464  -0.350  0.00  0.00           H  
ATOM    701 CA  LARG    50     -27.663   2.972  -0.798  0.00  0.00           C  
ATOM    702 HA  LARG    50     -27.554   1.941  -0.458  0.00  0.00           H  
ATOM    703 CB  LARG    50     -28.529   3.752   0.193  0.00  0.00           C  
ATOM    704 HB2 LARG    50     -28.429   4.823   0.002  0.00  0.00           H  
ATOM    705 HB3 LARG    50     -29.573   3.489   0.039  0.00  0.00           H  
ATOM    706 CG  LARG    50     -28.174   3.441   1.647  0.00  0.00           C  
ATOM    707 HG2 LARG    50     -28.284   2.373   1.841  0.00  0.00           H  
ATOM    708 HG3 LARG    50     -27.147   3.736   1.858  0.00  0.00           H  
ATOM    709 CD  LARG    50     -29.140   4.225   2.533  0.00  0.00           C  
ATOM    710 HD2 LARG    50     -29.164   5.262   2.195  0.00  0.00           H  
ATOM    711 HD3 LARG    50     -30.141   3.805   2.424  0.00  0.00           H  
ATOM    712 NE  LARG    50     -28.737   4.151   3.940  0.00  0.00           N  
ATOM    713 HE  LARG    50     -28.691   3.236   4.377  0.00  0.00           H  
ATOM    714 CZ  LARG    50     -28.327   5.138   4.705  0.00  0.00           C  
ATOM    715 NH1 LARG    50     -28.280   6.379   4.318  0.00  0.00           N  
ATOM    716 HH11LARG    50     -28.570   6.658   3.393  0.00  0.00           H  
ATOM    717 HH12LARG    50     -27.893   7.052   4.968  0.00  0.00           H  
ATOM    718 NH2 LARG    50     -27.963   4.872   5.917  0.00  0.00           N  
ATOM    719 HH21LARG    50     -28.007   3.909   6.232  0.00  0.00           H  
ATOM    720 HH22LARG    50     -27.678   5.611   6.541  0.00  0.00           H  
ATOM    721 C   LARG    50     -28.392   2.916  -2.136  0.00  0.00           C  
ATOM    722 O   LARG    50     -29.154   1.983  -2.379  0.00  0.00           O  
ATOM    723 N   LASP    51     -28.227   3.915  -2.991  0.00  0.00           N  
ATOM    724 H   LASP    51     -27.577   4.653  -2.751  0.00  0.00           H  
ATOM    725 CA  LASP    51     -28.892   3.971  -4.296  0.00  0.00           C  
ATOM    726 HA  LASP    51     -29.874   3.507  -4.212  0.00  0.00           H  
ATOM    727 CB  LASP    51     -29.125   5.433  -4.686  0.00  0.00           C  
ATOM    728 HB2 LASP    51     -28.197   5.994  -4.572  0.00  0.00           H  
ATOM    729 HB3 LASP    51     -29.401   5.457  -5.736  0.00  0.00           H  
ATOM    730 CG  LASP    51     -30.247   6.129  -3.902  0.00  0.00           C  
ATOM    731 OD1 LASP    51     -30.862   5.518  -2.985  0.00  0.00           O  
ATOM    732 OD2 LASP    51     -30.566   7.270  -4.305  0.00  0.00           O  
ATOM    733 C   LASP    51     -28.146   3.171  -5.379  0.00  0.00           C  
ATOM    734 O   LASP    51     -28.788   2.583  -6.256  0.00  0.00           O  
ATOM    735 N   LALA    52     -26.821   3.047  -5.263  0.00  0.00           N  
ATOM    736 H   LALA    52     -26.346   3.611  -4.564  0.00  0.00           H  
ATOM    737 CA  LALA    52     -26.022   2.058  -5.982  0.00  0.00           C  
ATOM    738 HA  LALA    52     -26.221   2.145  -7.051  0.00  0.00           H  
ATOM    739 CB  LALA    52     -24.540   2.362  -5.737  0.00  0.00           C  
ATOM    740 HB1 LALA    52     -24.308   2.302  -4.674  0.00  0.00           H  
ATOM    741 HB2 LALA    52     -23.921   1.641  -6.272  0.00  0.00           H  
ATOM    742 HB3 LALA    52     -24.300   3.365  -6.092  0.00  0.00           H  
ATOM    743 C   LALA    52     -26.392   0.627  -5.549  0.00  0.00           C  
ATOM    744 O   LALA    52     -26.609  -0.234  -6.398  0.00  0.00           O  
ATOM    745 N   LALA    53     -26.580   0.375  -4.248  0.00  0.00           N  
ATOM    746 H   LALA    53     -26.304   1.084  -3.574  0.00  0.00           H  
ATOM    747 CA  LALA    53     -27.049  -0.916  -3.740  0.00  0.00           C  
ATOM    748 HA  LALA    53     -26.348  -1.684  -4.069  0.00  0.00           H  
ATOM    749 CB  LALA    53     -27.018  -0.879  -2.209  0.00  0.00           C  
ATOM    750 HB1 LALA    53     -26.005  -0.664  -1.864  0.00  0.00           H  
ATOM    751 HB2 LALA    53     -27.694  -0.115  -1.830  0.00  0.00           H  
ATOM    752 HB3 LALA    53     -27.322  -1.848  -1.820  0.00  0.00           H  
ATOM    753 C   LALA    53     -28.441  -1.304  -4.287  0.00  0.00           C  
ATOM    754 O   LALA    53     -28.649  -2.462  -4.654  0.00  0.00           O  
ATOM    755 N   LLYS    54     -29.371  -0.344  -4.440  0.00  0.00           N  
ATOM    756 H   LLYS    54     -29.163   0.572  -4.058  0.00  0.00           H  
ATOM    757 CA  LLYS    54     -30.661  -0.560  -5.135  0.00  0.00           C  
ATOM    758 HA  LLYS    54     -31.195  -1.377  -4.649  0.00  0.00           H  
ATOM    759 CB  LLYS    54     -31.532   0.711  -5.080  0.00  0.00           C  
ATOM    760 HB2 LLYS    54     -30.943   1.557  -5.429  0.00  0.00           H  
ATOM    761 HB3 LLYS    54     -32.373   0.592  -5.764  0.00  0.00           H  
ATOM    762 CG  LLYS    54     -32.093   1.023  -3.686  0.00  0.00           C  
ATOM    763 HG2 LLYS    54     -32.826   0.265  -3.409  0.00  0.00           H  
ATOM    764 HG3 LLYS    54     -31.289   0.990  -2.958  0.00  0.00           H  
ATOM    765 CD  LLYS    54     -32.760   2.408  -3.660  0.00  0.00           C  
ATOM    766 HD2 LLYS    54     -32.134   3.139  -4.174  0.00  0.00           H  
ATOM    767 HD3 LLYS    54     -33.711   2.351  -4.189  0.00  0.00           H  
ATOM    768 CE  LLYS    54     -33.018   2.903  -2.235  0.00  0.00           C  
ATOM    769 HE2 LLYS    54     -33.687   3.769  -2.285  0.00  0.00           H  
ATOM    770 HE3 LLYS    54     -33.517   2.118  -1.661  0.00  0.00           H  
ATOM    771 NZ  LLYS    54     -31.760   3.311  -1.572  0.00  0.00           N  
ATOM    772 HZ1 LLYS    54     -31.330   4.083  -2.088  0.00  0.00           H  
ATOM    773 HZ2 LLYS    54     -31.951   3.633  -0.627  0.00  0.00           H  
ATOM    774 HZ3 LLYS    54     -31.096   2.543  -1.509  0.00  0.00           H  
ATOM    775 C   LLYS    54     -30.470  -0.986  -6.596  0.00  0.00           C  
ATOM    776 O   LLYS    54     -31.150  -1.910  -7.049  0.00  0.00           O  
ATOM    777 N   LALA    55     -29.557  -0.334  -7.320  0.00  0.00           N  
ATOM    778 H   LALA    55     -29.036   0.410  -6.872  0.00  0.00           H  
ATOM    779 CA  LALA    55     -29.241  -0.643  -8.717  0.00  0.00           C  
ATOM    780 HA  LALA    55     -30.173  -0.697  -9.282  0.00  0.00           H  
ATOM    781 CB  LALA    55     -28.404   0.508  -9.287  0.00  0.00           C  
ATOM    782 HB1 LALA    55     -27.456   0.590  -8.754  0.00  0.00           H  
ATOM    783 HB2 LALA    55     -28.193   0.320 -10.340  0.00  0.00           H  
ATOM    784 HB3 LALA    55     -28.948   1.449  -9.198  0.00  0.00           H  
ATOM    785 C   LALA    55     -28.522  -1.996  -8.889  0.00  0.00           C  
ATOM    786 O   LALA    55     -28.785  -2.706  -9.866  0.00  0.00           O  
ATOM    787 N   LALA    56     -27.658  -2.370  -7.940  0.00  0.00           N  
ATOM    788 H   LALA    56     -27.408  -1.686  -7.232  0.00  0.00           H  
ATOM    789 CA  LALA    56     -26.985  -3.666  -7.887  0.00  0.00           C  
ATOM    790 HA  LALA    56     -26.523  -3.867  -8.853  0.00  0.00           H  
ATOM    791 CB  LALA    56     -25.874  -3.602  -6.831  0.00  0.00           C  
ATOM    792 HB1 LALA    56     -25.160  -2.820  -7.094  0.00  0.00           H  
ATOM    793 HB2 LALA    56     -26.299  -3.383  -5.851  0.00  0.00           H  
ATOM    794 HB3 LALA    56     -25.353  -4.559  -6.789  0.00  0.00           H  
ATOM    795 C   LALA    56     -27.977  -4.804  -7.608  0.00  0.00           C  
ATOM    796 O   LALA    56     -27.963  -5.813  -8.310  0.00  0.00           O  
ATOM    797 N   LASP    57     -28.899  -4.619  -6.656  0.00  0.00           N  
ATOM    798 H   LASP    57     -28.837  -3.789  -6.073  0.00  0.00           H  
ATOM    799 CA  LASP    57     -29.962  -5.589  -6.370  0.00  0.00           C  
ATOM    800 HA  LASP    57     -29.492  -6.540  -6.111  0.00  0.00           H  
ATOM    801 CB  LASP    57     -30.776  -5.099  -5.161  0.00  0.00           C  
ATOM    802 HB2 LASP    57     -30.092  -4.836  -4.352  0.00  0.00           H  
ATOM    803 HB3 LASP    57     -31.344  -4.208  -5.431  0.00  0.00           H  
ATOM    804 CG  LASP    57     -31.718  -6.187  -4.650  0.00  0.00           C  
ATOM    805 OD1 LASP    57     -32.956  -6.039  -4.785  0.00  0.00           O  
ATOM    806 OD2 LASP    57     -31.202  -7.215  -4.152  0.00  0.00           O  
ATOM    807 C   LASP    57     -30.869  -5.828  -7.596  0.00  0.00           C  
ATOM    808 O   LASP    57     -31.193  -6.973  -7.926  0.00  0.00           O  
ATOM    809 N   LALA    58     -31.218  -4.756  -8.316  0.00  0.00           N  
ATOM    810 H   LALA    58     -30.937  -3.843  -7.980  0.00  0.00           H  
ATOM    811 CA  LALA    58     -31.987  -4.824  -9.559  0.00  0.00           C  
ATOM    812 HA  LALA    58     -32.880  -5.426  -9.381  0.00  0.00           H  
ATOM    813 CB  LALA    58     -32.433  -3.402  -9.918  0.00  0.00           C  
ATOM    814 HB1 LALA    58     -31.564  -2.766 -10.093  0.00  0.00           H  
ATOM    815 HB2 LALA    58     -33.043  -3.426 -10.820  0.00  0.00           H  
ATOM    816 HB3 LALA    58     -33.028  -2.985  -9.104  0.00  0.00           H  
ATOM    817 C   LALA    58     -31.211  -5.478 -10.725  0.00  0.00           C  
ATOM    818 O   LALA    58     -31.823  -6.146 -11.562  0.00  0.00           O  
ATOM    819 N   LGLU    59     -29.882  -5.320 -10.785  0.00  0.00           N  
ATOM    820 H   LGLU    59     -29.439  -4.733 -10.088  0.00  0.00           H  
ATOM    821 CA  LGLU    59     -29.020  -5.981 -11.778  0.00  0.00           C  
ATOM    822 HA  LGLU    59     -29.491  -5.889 -12.757  0.00  0.00           H  
ATOM    823 CB  LGLU    59     -27.652  -5.279 -11.846  0.00  0.00           C  
ATOM    824 HB2 LGLU    59     -27.824  -4.233 -12.091  0.00  0.00           H  
ATOM    825 HB3 LGLU    59     -27.151  -5.332 -10.880  0.00  0.00           H  
ATOM    826 CG  LGLU    59     -26.749  -5.892 -12.927  0.00  0.00           C  
ATOM    827 HG2 LGLU    59     -26.300  -6.814 -12.554  0.00  0.00           H  
ATOM    828 HG3 LGLU    59     -27.376  -6.143 -13.785  0.00  0.00           H  
ATOM    829 CD  LGLU    59     -25.651  -4.939 -13.414  0.00  0.00           C  
ATOM    830 OE1 LGLU    59     -25.381  -4.950 -14.641  0.00  0.00           O  
ATOM    831 OE2 LGLU    59     -25.104  -4.138 -12.615  0.00  0.00           O  
ATOM    832 C   LGLU    59     -28.862  -7.483 -11.500  0.00  0.00           C  
ATOM    833 O   LGLU    59     -29.026  -8.295 -12.414  0.00  0.00           O  
ATOM    834 N   LILE    60     -28.639  -7.863 -10.235  0.00  0.00           N  
ATOM    835 H   LILE    60     -28.492  -7.141  -9.533  0.00  0.00           H  
ATOM    836 CA  LILE    60     -28.658  -9.266  -9.803  0.00  0.00           C  
ATOM    837 HA  LILE    60     -27.875  -9.802 -10.336  0.00  0.00           H  
ATOM    838 CB  LILE    60     -28.406  -9.389  -8.279  0.00  0.00           C  
ATOM    839 HB  LILE    60     -29.045  -8.663  -7.775  0.00  0.00           H  
ATOM    840 CG2 LILE    60     -28.789 -10.783  -7.741  0.00  0.00           C  
ATOM    841 HG21LILE    60     -28.453 -10.877  -6.711  0.00  0.00           H  
ATOM    842 HG22LILE    60     -29.871 -10.914  -7.750  0.00  0.00           H  
ATOM    843 HG23LILE    60     -28.323 -11.567  -8.337  0.00  0.00           H  
ATOM    844 CG1 LILE    60     -26.951  -9.050  -7.890  0.00  0.00           C  
ATOM    845 HG12LILE    60     -26.668  -8.105  -8.349  0.00  0.00           H  
ATOM    846 HG13LILE    60     -26.908  -8.907  -6.810  0.00  0.00           H  
ATOM    847 CD1 LILE    60     -25.908 -10.109  -8.271  0.00  0.00           C  
ATOM    848 HD11LILE    60     -26.078 -11.028  -7.713  0.00  0.00           H  
ATOM    849 HD12LILE    60     -25.952 -10.316  -9.339  0.00  0.00           H  
ATOM    850 HD13LILE    60     -24.916  -9.736  -8.023  0.00  0.00           H  
ATOM    851 C   LILE    60     -29.991  -9.900 -10.202  0.00  0.00           C  
ATOM    852 O   LILE    60     -29.999 -10.905 -10.909  0.00  0.00           O  
ATOM    853 N   LALA    61     -31.116  -9.290  -9.817  0.00  0.00           N  
ATOM    854 H   LALA    61     -31.044  -8.437  -9.272  0.00  0.00           H  
ATOM    855 CA  LALA    61     -32.444  -9.840 -10.075  0.00  0.00           C  
ATOM    856 HA  LALA    61     -32.471 -10.861  -9.689  0.00  0.00           H  
ATOM    857 CB  LALA    61     -33.460  -9.013  -9.290  0.00  0.00           C  
ATOM    858 HB1 LALA    61     -33.485  -7.988  -9.663  0.00  0.00           H  
ATOM    859 HB2 LALA    61     -34.447  -9.461  -9.391  0.00  0.00           H  
ATOM    860 HB3 LALA    61     -33.191  -9.012  -8.235  0.00  0.00           H  
ATOM    861 C   LALA    61     -32.788  -9.917 -11.576  0.00  0.00           C  
ATOM    862 O   LALA    61     -33.471 -10.853 -11.999  0.00  0.00           O  
ATOM    863 N   LALA    62     -32.239  -9.026 -12.413  0.00  0.00           N  
ATOM    864 H   LALA    62     -31.698  -8.266 -12.018  0.00  0.00           H  
ATOM    865 CA  LALA    62     -32.328  -9.111 -13.878  0.00  0.00           C  
ATOM    866 HA  LALA    62     -33.384  -9.175 -14.144  0.00  0.00           H  
ATOM    867 CB  LALA    62     -31.770  -7.818 -14.489  0.00  0.00           C  
ATOM    868 HB1 LALA    62     -31.901  -7.839 -15.571  0.00  0.00           H  
ATOM    869 HB2 LALA    62     -32.302  -6.957 -14.087  0.00  0.00           H  
ATOM    870 HB3 LALA    62     -30.707  -7.724 -14.266  0.00  0.00           H  
ATOM    871 C   LALA    62     -31.637 -10.361 -14.477  0.00  0.00           C  
ATOM    872 O   LALA    62     -31.744 -10.593 -15.685  0.00  0.00           O  
ATOM    873 N   LALA    63     -30.993 -11.175 -13.629  0.00  0.00           N  
ATOM    874 H   LALA    63     -30.977 -10.886 -12.657  0.00  0.00           H  
ATOM    875 CA  LALA    63     -30.206 -12.372 -13.917  0.00  0.00           C  
ATOM    876 HA  LALA    63     -30.027 -12.827 -12.942  0.00  0.00           H  
ATOM    877 CB  LALA    63     -31.053 -13.394 -14.697  0.00  0.00           C  
ATOM    878 HB1 LALA    63     -32.056 -13.447 -14.276  0.00  0.00           H  
ATOM    879 HB2 LALA    63     -31.125 -13.104 -15.746  0.00  0.00           H  
ATOM    880 HB3 LALA    63     -30.605 -14.382 -14.633  0.00  0.00           H  
ATOM    881 C   LALA    63     -28.791 -12.091 -14.471  0.00  0.00           C  
ATOM    882 O   LALA    63     -28.198 -12.967 -15.105  0.00  0.00           O  
ATOM    883 N   LVAL    64     -28.242 -10.897 -14.213  0.00  0.00           N  
ATOM    884 H   LVAL    64     -28.767 -10.253 -13.629  0.00  0.00           H  
ATOM    885 CA  LVAL    64     -26.886 -10.457 -14.606  0.00  0.00           C  
ATOM    886 HA  LVAL    64     -26.528 -11.092 -15.417  0.00  0.00           H  
ATOM    887 CB  LVAL    64     -26.951  -9.006 -15.136  0.00  0.00           C  
ATOM    888 HB  LVAL    64     -27.375  -8.373 -14.364  0.00  0.00           H  
ATOM    889 CG1 LVAL    64     -25.589  -8.417 -15.526  0.00  0.00           C  
ATOM    890 HG11LVAL    64     -24.965  -8.286 -14.642  0.00  0.00           H  
ATOM    891 HG12LVAL    64     -25.087  -9.062 -16.245  0.00  0.00           H  
ATOM    892 HG13LVAL    64     -25.729  -7.426 -15.960  0.00  0.00           H  
ATOM    893 CG2 LVAL    64     -27.855  -8.916 -16.376  0.00  0.00           C  
ATOM    894 HG21LVAL    64     -28.873  -9.212 -16.123  0.00  0.00           H  
ATOM    895 HG22LVAL    64     -27.888  -7.888 -16.736  0.00  0.00           H  
ATOM    896 HG23LVAL    64     -27.479  -9.568 -17.164  0.00  0.00           H  
ATOM    897 C   LVAL    64     -25.899 -10.609 -13.434  0.00  0.00           C  
ATOM    898 O   LVAL    64     -26.311 -10.618 -12.273  0.00  0.00           O  
ATOM    899 N   LARG    65     -24.594 -10.754 -13.714  0.00  0.00           N  
ATOM    900 H   LARG    65     -24.311 -10.750 -14.688  0.00  0.00           H  
ATOM    901 CA  LARG    65     -23.516 -10.901 -12.713  0.00  0.00           C  
ATOM    902 HA  LARG    65     -23.854 -10.518 -11.750  0.00  0.00           H  
ATOM    903 CB  LARG    65     -23.159 -12.396 -12.549  0.00  0.00           C  
ATOM    904 HB2 LARG    65     -22.791 -12.764 -13.503  0.00  0.00           H  
ATOM    905 HB3 LARG    65     -22.336 -12.495 -11.842  0.00  0.00           H  
ATOM    906 CG  LARG    65     -24.302 -13.329 -12.102  0.00  0.00           C  
ATOM    907 HG2 LARG    65     -25.135 -13.252 -12.801  0.00  0.00           H  
ATOM    908 HG3 LARG    65     -23.935 -14.355 -12.140  0.00  0.00           H  
ATOM    909 CD  LARG    65     -24.803 -13.055 -10.678  0.00  0.00           C  
ATOM    910 HD2 LARG    65     -23.980 -13.219  -9.983  0.00  0.00           H  
ATOM    911 HD3 LARG    65     -25.109 -12.014 -10.585  0.00  0.00           H  
ATOM    912 NE  LARG    65     -25.916 -13.951 -10.310  0.00  0.00           N  
ATOM    913 HE  LARG    65     -25.691 -14.828  -9.850  0.00  0.00           H  
ATOM    914 CZ  LARG    65     -27.210 -13.727 -10.421  0.00  0.00           C  
ATOM    915 NH1 LARG    65     -27.722 -12.639 -10.918  0.00  0.00           N  
ATOM    916 HH11LARG    65     -27.116 -11.905 -11.267  0.00  0.00           H  
ATOM    917 HH12LARG    65     -28.726 -12.486 -10.871  0.00  0.00           H  
ATOM    918 NH2 LARG    65     -28.036 -14.636 -10.018  0.00  0.00           N  
ATOM    919 HH21LARG    65     -27.667 -15.479  -9.595  0.00  0.00           H  
ATOM    920 HH22LARG    65     -29.034 -14.458 -10.055  0.00  0.00           H  
ATOM    921 C   LARG    65     -22.274 -10.087 -13.115  0.00  0.00           C  
ATOM    922 O   LARG    65     -21.966 -10.008 -14.306  0.00  0.00           O  
ATOM    923 N   LLYS    66     -21.524  -9.539 -12.149  0.00  0.00           N  
ATOM    924 H   LLYS    66     -21.802  -9.731 -11.190  0.00  0.00           H  
ATOM    925 CA  LLYS    66     -20.198  -8.900 -12.361  0.00  0.00           C  
ATOM    926 HA  LLYS    66     -19.773  -9.319 -13.273  0.00  0.00           H  
ATOM    927 CB  LLYS    66     -20.275  -7.368 -12.542  0.00  0.00           C  
ATOM    928 HB2 LLYS    66     -20.486  -6.894 -11.586  0.00  0.00           H  
ATOM    929 HB3 LLYS    66     -19.286  -7.023 -12.842  0.00  0.00           H  
ATOM    930 CG  LLYS    66     -21.272  -6.833 -13.574  0.00  0.00           C  
ATOM    931 HG2 LLYS    66     -21.193  -7.396 -14.504  0.00  0.00           H  
ATOM    932 HG3 LLYS    66     -22.286  -6.926 -13.181  0.00  0.00           H  
ATOM    933 CD  LLYS    66     -20.947  -5.356 -13.845  0.00  0.00           C  
ATOM    934 HD2 LLYS    66     -20.831  -4.833 -12.896  0.00  0.00           H  
ATOM    935 HD3 LLYS    66     -20.006  -5.282 -14.391  0.00  0.00           H  
ATOM    936 CE  LLYS    66     -22.063  -4.706 -14.659  0.00  0.00           C  
ATOM    937 HE2 LLYS    66     -22.164  -5.234 -15.607  0.00  0.00           H  
ATOM    938 HE3 LLYS    66     -23.005  -4.814 -14.112  0.00  0.00           H  
ATOM    939 NZ  LLYS    66     -21.808  -3.270 -14.915  0.00  0.00           N  
ATOM    940 HZ1 LLYS    66     -20.987  -3.112 -15.488  0.00  0.00           H  
ATOM    941 HZ2 LLYS    66     -22.617  -2.876 -15.393  0.00  0.00           H  
ATOM    942 HZ3 LLYS    66     -21.710  -2.759 -14.044  0.00  0.00           H  
ATOM    943 C   LLYS    66     -19.232  -9.227 -11.207  0.00  0.00           C  
ATOM    944 O   LLYS    66     -19.704  -9.620 -10.139  0.00  0.00           O  
ATOM    945 N   LPRO    67     -17.900  -9.084 -11.363  0.00  0.00           N  
ATOM    946 CD  LPRO    67     -17.186  -8.682 -12.569  0.00  0.00           C  
ATOM    947 HD2 LPRO    67     -17.008  -7.606 -12.544  0.00  0.00           H  
ATOM    948 HD3 LPRO    67     -17.716  -8.952 -13.482  0.00  0.00           H  
ATOM    949 CG  LPRO    67     -15.854  -9.423 -12.513  0.00  0.00           C  
ATOM    950 HG2 LPRO    67     -15.068  -8.906 -13.062  0.00  0.00           H  
ATOM    951 HG3 LPRO    67     -15.981 -10.442 -12.881  0.00  0.00           H  
ATOM    952 CB  LPRO    67     -15.565  -9.444 -11.018  0.00  0.00           C  
ATOM    953 HB2 LPRO    67     -15.125  -8.491 -10.719  0.00  0.00           H  
ATOM    954 HB3 LPRO    67     -14.913 -10.277 -10.760  0.00  0.00           H  
ATOM    955 CA  LPRO    67     -16.945  -9.613 -10.384  0.00  0.00           C  
ATOM    956 HA  LPRO    67     -17.138 -10.682 -10.277  0.00  0.00           H  
ATOM    957 C   LPRO    67     -16.993  -8.996  -8.978  0.00  0.00           C  
ATOM    958 O   LPRO    67     -16.633  -9.683  -8.031  0.00  0.00           O  
ATOM    959 N   LLEU    68     -17.458  -7.755  -8.802  0.00  0.00           N  
ATOM    960 H   LLEU    68     -17.717  -7.203  -9.613  0.00  0.00           H  
ATOM    961 CA  LLEU    68     -17.664  -7.140  -7.478  0.00  0.00           C  
ATOM    962 HA  LLEU    68     -17.513  -7.895  -6.706  0.00  0.00           H  
ATOM    963 CB  LLEU    68     -16.634  -6.013  -7.238  0.00  0.00           C  
ATOM    964 HB2 LLEU    68     -16.692  -5.313  -8.073  0.00  0.00           H  
ATOM    965 HB3 LLEU    68     -16.909  -5.469  -6.334  0.00  0.00           H  
ATOM    966 CG  LLEU    68     -15.174  -6.470  -7.061  0.00  0.00           C  
ATOM    967 HG  LLEU    68     -14.859  -7.037  -7.936  0.00  0.00           H  
ATOM    968 CD1 LLEU    68     -14.275  -5.239  -6.920  0.00  0.00           C  
ATOM    969 HD11LLEU    68     -14.412  -4.577  -7.774  0.00  0.00           H  
ATOM    970 HD12LLEU    68     -14.523  -4.695  -6.008  0.00  0.00           H  
ATOM    971 HD13LLEU    68     -13.231  -5.548  -6.874  0.00  0.00           H  
ATOM    972 CD2 LLEU    68     -14.971  -7.322  -5.805  0.00  0.00           C  
ATOM    973 HD21LLEU    68     -15.336  -6.790  -4.926  0.00  0.00           H  
ATOM    974 HD22LLEU    68     -15.501  -8.269  -5.900  0.00  0.00           H  
ATOM    975 HD23LLEU    68     -13.912  -7.539  -5.674  0.00  0.00           H  
ATOM    976 C   LLEU    68     -19.115  -6.677  -7.264  0.00  0.00           C  
ATOM    977 O   LLEU    68     -19.362  -5.826  -6.414  0.00  0.00           O  
ATOM    978 N   LLEU    69     -20.081  -7.215  -8.022  0.00  0.00           N  
ATOM    979 H   LLEU    69     -19.832  -7.962  -8.655  0.00  0.00           H  
ATOM    980 CA  LLEU    69     -21.469  -6.741  -8.018  0.00  0.00           C  
ATOM    981 HA  LLEU    69     -21.455  -5.701  -8.333  0.00  0.00           H  
ATOM    982 CB  LLEU    69     -22.288  -7.530  -9.055  0.00  0.00           C  
ATOM    983 HB2 LLEU    69     -21.788  -7.456 -10.013  0.00  0.00           H  
ATOM    984 HB3 LLEU    69     -22.296  -8.581  -8.767  0.00  0.00           H  
ATOM    985 CG  LLEU    69     -23.744  -7.061  -9.236  0.00  0.00           C  
ATOM    986 HG  LLEU    69     -24.309  -7.264  -8.327  0.00  0.00           H  
ATOM    987 CD1 LLEU    69     -23.857  -5.572  -9.572  0.00  0.00           C  
ATOM    988 HD11LLEU    69     -24.893  -5.326  -9.802  0.00  0.00           H  
ATOM    989 HD12LLEU    69     -23.545  -4.963  -8.725  0.00  0.00           H  
ATOM    990 HD13LLEU    69     -23.241  -5.336 -10.438  0.00  0.00           H  
ATOM    991 CD2 LLEU    69     -24.369  -7.833 -10.399  0.00  0.00           C  
ATOM    992 HD21LLEU    69     -24.248  -8.901 -10.234  0.00  0.00           H  
ATOM    993 HD22LLEU    69     -25.434  -7.608 -10.455  0.00  0.00           H  
ATOM    994 HD23LLEU    69     -23.895  -7.554 -11.340  0.00  0.00           H  
ATOM    995 C   LLEU    69     -22.097  -6.788  -6.616  0.00  0.00           C  
ATOM    996 O   LLEU    69     -22.388  -7.870  -6.103  0.00  0.00           O  
ATOM    997 N   LGLY    70     -22.303  -5.604  -6.030  0.00  0.00           N  
ATOM    998 H   LGLY    70     -21.933  -4.785  -6.506  0.00  0.00           H  
ATOM    999 CA  LGLY    70     -22.884  -5.403  -4.701  0.00  0.00           C  
ATOM   1000 HA2 LGLY    70     -23.394  -4.440  -4.690  0.00  0.00           H  
ATOM   1001 HA3 LGLY    70     -23.625  -6.180  -4.517  0.00  0.00           H  
ATOM   1002 C   LGLY    70     -21.895  -5.412  -3.526  0.00  0.00           C  
ATOM   1003 O   LGLY    70     -22.338  -5.280  -2.387  0.00  0.00           O  
ATOM   1004 N   LVAL    71     -20.584  -5.561  -3.758  0.00  0.00           N  
ATOM   1005 H   LVAL    71     -20.268  -5.630  -4.721  0.00  0.00           H  
ATOM   1006 CA  LVAL    71     -19.560  -5.546  -2.693  0.00  0.00           C  
ATOM   1007 HA  LVAL    71     -19.919  -6.165  -1.875  0.00  0.00           H  
ATOM   1008 CB  LVAL    71     -18.225  -6.153  -3.175  0.00  0.00           C  
ATOM   1009 HB  LVAL    71     -17.849  -5.579  -4.022  0.00  0.00           H  
ATOM   1010 CG1 LVAL    71     -17.155  -6.148  -2.072  0.00  0.00           C  
ATOM   1011 HG11LVAL    71     -16.896  -5.125  -1.796  0.00  0.00           H  
ATOM   1012 HG12LVAL    71     -17.517  -6.677  -1.190  0.00  0.00           H  
ATOM   1013 HG13LVAL    71     -16.249  -6.634  -2.432  0.00  0.00           H  
ATOM   1014 CG2 LVAL    71     -18.404  -7.607  -3.619  0.00  0.00           C  
ATOM   1015 HG21LVAL    71     -18.779  -8.206  -2.794  0.00  0.00           H  
ATOM   1016 HG22LVAL    71     -19.104  -7.669  -4.451  0.00  0.00           H  
ATOM   1017 HG23LVAL    71     -17.442  -8.006  -3.941  0.00  0.00           H  
ATOM   1018 C   LVAL    71     -19.322  -4.112  -2.190  0.00  0.00           C  
ATOM   1019 O   LVAL    71     -18.863  -3.287  -2.980  0.00  0.00           O  
ATOM   1020 N   LPRO    72     -19.589  -3.788  -0.910  0.00  0.00           N  
ATOM   1021 CD  LPRO    72     -20.169  -4.648   0.112  0.00  0.00           C  
ATOM   1022 HD2 LPRO    72     -19.575  -5.550   0.241  0.00  0.00           H  
ATOM   1023 HD3 LPRO    72     -21.194  -4.897  -0.161  0.00  0.00           H  
ATOM   1024 CG  LPRO    72     -20.164  -3.844   1.411  0.00  0.00           C  
ATOM   1025 HG2 LPRO    72     -19.253  -4.057   1.973  0.00  0.00           H  
ATOM   1026 HG3 LPRO    72     -21.045  -4.053   2.015  0.00  0.00           H  
ATOM   1027 CB  LPRO    72     -20.147  -2.397   0.925  0.00  0.00           C  
ATOM   1028 HB2 LPRO    72     -19.717  -1.730   1.666  0.00  0.00           H  
ATOM   1029 HB3 LPRO    72     -21.161  -2.085   0.671  0.00  0.00           H  
ATOM   1030 CA  LPRO    72     -19.301  -2.471  -0.346  0.00  0.00           C  
ATOM   1031 HA  LPRO    72     -19.631  -1.696  -1.031  0.00  0.00           H  
ATOM   1032 C   LPRO    72     -17.799  -2.289  -0.059  0.00  0.00           C  
ATOM   1033 O   LPRO    72     -17.121  -3.244   0.312  0.00  0.00           O  
ATOM   1034 N   LMET    73     -17.283  -1.064  -0.188  0.00  0.00           N  
ATOM   1035 H   LMET    73     -17.880  -0.343  -0.582  0.00  0.00           H  
ATOM   1036 CA  LMET    73     -15.885  -0.690   0.077  0.00  0.00           C  
ATOM   1037 HA  LMET    73     -15.544  -1.215   0.970  0.00  0.00           H  
ATOM   1038 CB  LMET    73     -15.001  -1.140  -1.102  0.00  0.00           C  
ATOM   1039 HB2 LMET    73     -13.968  -0.980  -0.816  0.00  0.00           H  
ATOM   1040 HB3 LMET    73     -15.135  -2.210  -1.267  0.00  0.00           H  
ATOM   1041 CG  LMET    73     -15.237  -0.404  -2.429  0.00  0.00           C  
ATOM   1042 HG2 LMET    73     -16.268  -0.571  -2.743  0.00  0.00           H  
ATOM   1043 HG3 LMET    73     -15.097   0.667  -2.280  0.00  0.00           H  
ATOM   1044 SD  LMET    73     -14.136  -0.942  -3.774  0.00  0.00           S  
ATOM   1045 CE  LMET    73     -12.524  -0.377  -3.147  0.00  0.00           C  
ATOM   1046 HE1 LMET    73     -12.300  -0.846  -2.191  0.00  0.00           H  
ATOM   1047 HE2 LMET    73     -11.741  -0.642  -3.855  0.00  0.00           H  
ATOM   1048 HE3 LMET    73     -12.539   0.704  -3.017  0.00  0.00           H  
ATOM   1049 C   LMET    73     -15.727   0.821   0.338  0.00  0.00           C  
ATOM   1050 O   LMET    73     -16.673   1.591   0.171  0.00  0.00           O  
ATOM   1051 N   LTHR    74     -14.526   1.265   0.711  0.00  0.00           N  
ATOM   1052 H   LTHR    74     -13.778   0.592   0.832  0.00  0.00           H  
ATOM   1053 CA  LTHR    74     -14.113   2.686   0.714  0.00  0.00           C  
ATOM   1054 HA  LTHR    74     -14.911   3.301   0.302  0.00  0.00           H  
ATOM   1055 CB  LTHR    74     -13.826   3.205   2.139  0.00  0.00           C  
ATOM   1056 HB  LTHR    74     -13.408   4.210   2.077  0.00  0.00           H  
ATOM   1057 CG2 LTHR    74     -15.097   3.295   2.983  0.00  0.00           C  
ATOM   1058 HG21LTHR    74     -15.770   4.033   2.550  0.00  0.00           H  
ATOM   1059 HG22LTHR    74     -15.600   2.332   3.020  0.00  0.00           H  
ATOM   1060 HG23LTHR    74     -14.836   3.601   3.995  0.00  0.00           H  
ATOM   1061 OG1 LTHR    74     -12.909   2.393   2.831  0.00  0.00           O  
ATOM   1062 HG1 LTHR    74     -12.002   2.636   2.530  0.00  0.00           H  
ATOM   1063 C   LTHR    74     -12.900   2.886  -0.199  0.00  0.00           C  
ATOM   1064 O   LTHR    74     -12.376   1.920  -0.758  0.00  0.00           O  
ATOM   1065 N   LILE    75     -12.466   4.136  -0.379  0.00  0.00           N  
ATOM   1066 H   LILE    75     -12.962   4.896   0.065  0.00  0.00           H  
ATOM   1067 CA  LILE    75     -11.157   4.445  -0.970  0.00  0.00           C  
ATOM   1068 HA  LILE    75     -10.565   3.533  -0.934  0.00  0.00           H  
ATOM   1069 CB  LILE    75     -11.290   4.829  -2.459  0.00  0.00           C  
ATOM   1070 HB  LILE    75     -12.023   4.158  -2.900  0.00  0.00           H  
ATOM   1071 CG2 LILE    75     -11.790   6.272  -2.654  0.00  0.00           C  
ATOM   1072 HG21LILE    75     -12.049   6.439  -3.698  0.00  0.00           H  
ATOM   1073 HG22LILE    75     -12.674   6.439  -2.039  0.00  0.00           H  
ATOM   1074 HG23LILE    75     -11.018   6.986  -2.362  0.00  0.00           H  
ATOM   1075 CG1 LILE    75      -9.951   4.591  -3.187  0.00  0.00           C  
ATOM   1076 HG12LILE    75      -9.231   5.348  -2.880  0.00  0.00           H  
ATOM   1077 HG13LILE    75      -9.559   3.617  -2.895  0.00  0.00           H  
ATOM   1078 CD1 LILE    75     -10.068   4.600  -4.715  0.00  0.00           C  
ATOM   1079 HD11LILE    75      -9.096   4.371  -5.152  0.00  0.00           H  
ATOM   1080 HD12LILE    75     -10.790   3.849  -5.038  0.00  0.00           H  
ATOM   1081 HD13LILE    75     -10.382   5.582  -5.062  0.00  0.00           H  
ATOM   1082 C   LILE    75     -10.401   5.487  -0.140  0.00  0.00           C  
ATOM   1083 O   LILE    75     -11.003   6.394   0.433  0.00  0.00           O  
ATOM   1084 N   LLYN    76      -9.078   5.401  -0.107  0.00  0.00           N  
ATOM   1085 H   LLYN    76      -8.657   4.544  -0.451  0.00  0.00           H  
ATOM   1086 CA  LLYN    76      -8.203   6.404   0.498  0.00  0.00           C  
ATOM   1087 HA  LLYN    76      -8.341   6.387   1.578  0.00  0.00           H  
ATOM   1088 CB  HLYN    76      -6.776   5.963   0.182  0.00  0.00           C  
ATOM   1089 HB2 HLYN    76      -6.659   4.950   0.579  0.00  0.00           H  
ATOM   1090 HB3 HLYN    76      -6.683   5.856  -0.904  0.00  0.00           H  
ATOM   1091 CG  HLYN    76      -5.670   6.869   0.712  0.00  0.00           C  
ATOM   1092 HG2 HLYN    76      -5.785   7.917   0.387  0.00  0.00           H  
ATOM   1093 HG3 HLYN    76      -5.668   6.872   1.809  0.00  0.00           H  
ATOM   1094 CD  HLYN    76      -4.322   6.362   0.216  0.00  0.00           C  
ATOM   1095 HD2 HLYN    76      -4.197   5.326   0.553  0.00  0.00           H  
ATOM   1096 HD3 HLYN    76      -4.310   6.336  -0.882  0.00  0.00           H  
ATOM   1097 CE  HLYN    76      -3.155   7.191   0.721  0.00  0.00           C  
ATOM   1098 HE2 HLYN    76      -3.112   8.164   0.220  0.00  0.00           H  
ATOM   1099 HE3 HLYN    76      -3.231   7.350   1.800  0.00  0.00           H  
ATOM   1100 NZ  HLYN    76      -1.864   6.488   0.472  0.00  0.00           N  
ATOM   1101 HZ2 HLYN    76      -1.644   6.470  -0.533  0.00  0.00           H  
ATOM   1102 HZ3 HLYN    76      -1.952   5.525   0.827  0.00  0.00           H  
ATOM   1103 C   LLYN    76      -8.481   7.843   0.004  0.00  0.00           C  
ATOM   1104 O   LLYN    76      -8.671   8.072  -1.192  0.00  0.00           O  
ATOM   1105 N   LGLU    77      -8.469   8.833   0.911  0.00  0.00           N  
ATOM   1106 H   LGLU    77      -8.331   8.579   1.887  0.00  0.00           H  
ATOM   1107 CA  LGLU    77      -8.985  10.191   0.635  0.00  0.00           C  
ATOM   1108 HA  LGLU    77     -10.024  10.067   0.362  0.00  0.00           H  
ATOM   1109 CB  LGLU    77      -8.968  11.054   1.909  0.00  0.00           C  
ATOM   1110 HB2 LGLU    77      -9.316  10.435   2.735  0.00  0.00           H  
ATOM   1111 HB3 LGLU    77      -7.946  11.358   2.129  0.00  0.00           H  
ATOM   1112 CG  LGLU    77      -9.910  12.277   1.845  0.00  0.00           C  
ATOM   1113 HG2 LGLU    77     -10.705  12.090   1.119  0.00  0.00           H  
ATOM   1114 HG3 LGLU    77     -10.396  12.359   2.819  0.00  0.00           H  
ATOM   1115 CD  LGLU    77      -9.252  13.637   1.545  0.00  0.00           C  
ATOM   1116 OE1 LGLU    77      -8.085  13.719   1.111  0.00  0.00           O  
ATOM   1117 OE2 LGLU    77      -9.915  14.676   1.787  0.00  0.00           O  
ATOM   1118 C   LGLU    77      -8.312  10.933  -0.533  0.00  0.00           C  
ATOM   1119 O   LGLU    77      -8.958  11.749  -1.191  0.00  0.00           O  
ATOM   1120 N   LSER    78      -7.056  10.616  -0.848  0.00  0.00           N  
ATOM   1121 H   LSER    78      -6.586   9.902  -0.309  0.00  0.00           H  
ATOM   1122 CA  LSER    78      -6.314  11.225  -1.955  0.00  0.00           C  
ATOM   1123 HA  LSER    78      -6.427  12.303  -1.863  0.00  0.00           H  
ATOM   1124 CB  LSER    78      -4.821  10.910  -1.798  0.00  0.00           C  
ATOM   1125 HB2 LSER    78      -4.291  11.145  -2.720  0.00  0.00           H  
ATOM   1126 HB3 LSER    78      -4.429  11.557  -1.013  0.00  0.00           H  
ATOM   1127 OG  LSER    78      -4.579   9.563  -1.416  0.00  0.00           O  
ATOM   1128 HG  LSER    78      -4.510   8.988  -2.203  0.00  0.00           H  
ATOM   1129 C   LSER    78      -6.829  10.868  -3.359  0.00  0.00           C  
ATOM   1130 O   LSER    78      -6.581  11.636  -4.292  0.00  0.00           O  
ATOM   1131 N   LPHE    79      -7.576   9.769  -3.531  0.00  0.00           N  
ATOM   1132 H   LPHE    79      -7.821   9.224  -2.711  0.00  0.00           H  
ATOM   1133 CA  LPHE    79      -8.275   9.462  -4.788  0.00  0.00           C  
ATOM   1134 HA  LPHE    79      -7.627   9.715  -5.627  0.00  0.00           H  
ATOM   1135 CB  LPHE    79      -8.612   7.970  -4.874  0.00  0.00           C  
ATOM   1136 HB2 LPHE    79      -9.181   7.685  -3.988  0.00  0.00           H  
ATOM   1137 HB3 LPHE    79      -9.263   7.812  -5.735  0.00  0.00           H  
ATOM   1138 CG  LPHE    79      -7.421   7.050  -5.021  0.00  0.00           C  
ATOM   1139 CD1 LPHE    79      -6.863   6.431  -3.890  0.00  0.00           C  
ATOM   1140 HD1 LPHE    79      -7.271   6.639  -2.911  0.00  0.00           H  
ATOM   1141 CE1 LPHE    79      -5.810   5.514  -4.036  0.00  0.00           C  
ATOM   1142 HE1 LPHE    79      -5.410   5.012  -3.167  0.00  0.00           H  
ATOM   1143 CZ  LPHE    79      -5.302   5.228  -5.313  0.00  0.00           C  
ATOM   1144 HZ  LPHE    79      -4.504   4.511  -5.422  0.00  0.00           H  
ATOM   1145 CE2 LPHE    79      -5.851   5.851  -6.447  0.00  0.00           C  
ATOM   1146 HE2 LPHE    79      -5.483   5.614  -7.435  0.00  0.00           H  
ATOM   1147 CD2 LPHE    79      -6.911   6.761  -6.300  0.00  0.00           C  
ATOM   1148 HD2 LPHE    79      -7.350   7.223  -7.174  0.00  0.00           H  
ATOM   1149 C   LPHE    79      -9.579  10.258  -4.931  0.00  0.00           C  
ATOM   1150 O   LPHE    79     -10.337  10.391  -3.974  0.00  0.00           O  
ATOM   1151 N   LASP    80      -9.892  10.725  -6.139  0.00  0.00           N  
ATOM   1152 H   LASP    80      -9.214  10.619  -6.887  0.00  0.00           H  
ATOM   1153 CA  LASP    80     -11.160  11.396  -6.435  0.00  0.00           C  
ATOM   1154 HA  LASP    80     -11.361  12.096  -5.626  0.00  0.00           H  
ATOM   1155 CB  LASP    80     -11.046  12.225  -7.718  0.00  0.00           C  
ATOM   1156 HB2 LASP    80     -10.761  11.567  -8.541  0.00  0.00           H  
ATOM   1157 HB3 LASP    80     -12.027  12.639  -7.945  0.00  0.00           H  
ATOM   1158 CG  LASP    80     -10.055  13.384  -7.623  0.00  0.00           C  
ATOM   1159 OD1 LASP    80     -10.010  14.094  -6.589  0.00  0.00           O  
ATOM   1160 OD2 LASP    80      -9.320  13.594  -8.612  0.00  0.00           O  
ATOM   1161 C   LASP    80     -12.362  10.436  -6.538  0.00  0.00           C  
ATOM   1162 O   LASP    80     -12.431   9.584  -7.428  0.00  0.00           O  
ATOM   1163 N   LILE    81     -13.357  10.661  -5.678  0.00  0.00           N  
ATOM   1164 H   LILE    81     -13.180  11.366  -4.969  0.00  0.00           H  
ATOM   1165 CA  LILE    81     -14.768  10.323  -5.894  0.00  0.00           C  
ATOM   1166 HA  LILE    81     -14.873   9.738  -6.810  0.00  0.00           H  
ATOM   1167 CB  LILE    81     -15.341   9.497  -4.716  0.00  0.00           C  
ATOM   1168 HB  LILE    81     -15.147  10.043  -3.793  0.00  0.00           H  
ATOM   1169 CG2 LILE    81     -16.866   9.321  -4.865  0.00  0.00           C  
ATOM   1170 HG21LILE    81     -17.368  10.283  -4.942  0.00  0.00           H  
ATOM   1171 HG22LILE    81     -17.082   8.728  -5.752  0.00  0.00           H  
ATOM   1172 HG23LILE    81     -17.286   8.822  -3.991  0.00  0.00           H  
ATOM   1173 CG1 LILE    81     -14.641   8.122  -4.625  0.00  0.00           C  
ATOM   1174 HG12LILE    81     -14.743   7.610  -5.579  0.00  0.00           H  
ATOM   1175 HG13LILE    81     -13.578   8.280  -4.438  0.00  0.00           H  
ATOM   1176 CD1 LILE    81     -15.178   7.190  -3.529  0.00  0.00           C  
ATOM   1177 HD11LILE    81     -14.562   6.292  -3.487  0.00  0.00           H  
ATOM   1178 HD12LILE    81     -15.153   7.692  -2.563  0.00  0.00           H  
ATOM   1179 HD13LILE    81     -16.197   6.880  -3.756  0.00  0.00           H  
ATOM   1180 C   LILE    81     -15.517  11.650  -6.079  0.00  0.00           C  
ATOM   1181 O   LILE    81     -15.546  12.488  -5.172  0.00  0.00           O  
ATOM   1182 N   LALA    82     -16.125  11.858  -7.245  0.00  0.00           N  
ATOM   1183 H   LALA    82     -16.107  11.115  -7.940  0.00  0.00           H  
ATOM   1184 CA  LALA    82     -16.831  13.091  -7.573  0.00  0.00           C  
ATOM   1185 HA  LALA    82     -16.104  13.901  -7.559  0.00  0.00           H  
ATOM   1186 CB  LALA    82     -17.386  12.985  -8.994  0.00  0.00           C  
ATOM   1187 HB1 LALA    82     -17.925  13.896  -9.254  0.00  0.00           H  
ATOM   1188 HB2 LALA    82     -16.568  12.841  -9.692  0.00  0.00           H  
ATOM   1189 HB3 LALA    82     -18.054  12.130  -9.065  0.00  0.00           H  
ATOM   1190 C   LALA    82     -17.933  13.413  -6.547  0.00  0.00           C  
ATOM   1191 O   LALA    82     -18.677  12.532  -6.111  0.00  0.00           O  
ATOM   1192 N   LGLY    83     -18.044  14.683  -6.155  0.00  0.00           N  
ATOM   1193 H   LGLY    83     -17.391  15.356  -6.546  0.00  0.00           H  
ATOM   1194 CA  LGLY    83     -18.988  15.151  -5.134  0.00  0.00           C  
ATOM   1195 HA2 LGLY    83     -19.170  16.212  -5.296  0.00  0.00           H  
ATOM   1196 HA3 LGLY    83     -19.932  14.618  -5.248  0.00  0.00           H  
ATOM   1197 C   LGLY    83     -18.531  14.981  -3.678  0.00  0.00           C  
ATOM   1198 O   LGLY    83     -19.215  15.500  -2.796  0.00  0.00           O  
ATOM   1199 N   LLEU    84     -17.386  14.328  -3.430  0.00  0.00           N  
ATOM   1200 H   LLEU    84     -16.884  13.925  -4.212  0.00  0.00           H  
ATOM   1201 CA  LLEU    84     -16.721  14.247  -2.120  0.00  0.00           C  
ATOM   1202 HA  LLEU    84     -17.384  14.676  -1.371  0.00  0.00           H  
ATOM   1203 CB  LLEU    84     -16.453  12.775  -1.755  0.00  0.00           C  
ATOM   1204 HB2 LLEU    84     -15.752  12.366  -2.483  0.00  0.00           H  
ATOM   1205 HB3 LLEU    84     -15.969  12.741  -0.779  0.00  0.00           H  
ATOM   1206 CG  LLEU    84     -17.689  11.862  -1.711  0.00  0.00           C  
ATOM   1207 HG  LLEU    84     -18.126  11.808  -2.706  0.00  0.00           H  
ATOM   1208 CD1 LLEU    84     -17.251  10.458  -1.299  0.00  0.00           C  
ATOM   1209 HD11LLEU    84     -16.944  10.447  -0.256  0.00  0.00           H  
ATOM   1210 HD12LLEU    84     -18.086   9.779  -1.435  0.00  0.00           H  
ATOM   1211 HD13LLEU    84     -16.438  10.113  -1.930  0.00  0.00           H  
ATOM   1212 CD2 LLEU    84     -18.745  12.348  -0.718  0.00  0.00           C  
ATOM   1213 HD21LLEU    84     -18.315  12.469   0.275  0.00  0.00           H  
ATOM   1214 HD22LLEU    84     -19.175  13.291  -1.050  0.00  0.00           H  
ATOM   1215 HD23LLEU    84     -19.559  11.623  -0.659  0.00  0.00           H  
ATOM   1216 C   LLEU    84     -15.397  15.042  -2.097  0.00  0.00           C  
ATOM   1217 O   LLEU    84     -14.811  15.266  -3.164  0.00  0.00           O  
ATOM   1218 N   LPRO    85     -14.882  15.441  -0.914  0.00  0.00           N  
ATOM   1219 CD  LPRO    85     -15.487  15.328   0.405  0.00  0.00           C  
ATOM   1220 HD2 LPRO    85     -15.170  14.393   0.865  0.00  0.00           H  
ATOM   1221 HD3 LPRO    85     -16.571  15.385   0.381  0.00  0.00           H  
ATOM   1222 CG  LPRO    85     -14.924  16.498   1.204  0.00  0.00           C  
ATOM   1223 HG2 LPRO    85     -14.946  16.304   2.277  0.00  0.00           H  
ATOM   1224 HG3 LPRO    85     -15.472  17.409   0.962  0.00  0.00           H  
ATOM   1225 CB  LPRO    85     -13.496  16.591   0.673  0.00  0.00           C  
ATOM   1226 HB2 LPRO    85     -12.868  15.887   1.217  0.00  0.00           H  
ATOM   1227 HB3 LPRO    85     -13.099  17.603   0.763  0.00  0.00           H  
ATOM   1228 CA  LPRO    85     -13.615  16.159  -0.794  0.00  0.00           C  
ATOM   1229 HA  LPRO    85     -13.659  17.056  -1.406  0.00  0.00           H  
ATOM   1230 C   LPRO    85     -12.403  15.318  -1.209  0.00  0.00           C  
ATOM   1231 O   LPRO    85     -12.324  14.122  -0.910  0.00  0.00           O  
ATOM   1232 N   LTHR    86     -11.424  15.977  -1.823  0.00  0.00           N  
ATOM   1233 H   LTHR    86     -11.602  16.942  -2.090  0.00  0.00           H  
ATOM   1234 CA  LTHR    86     -10.057  15.472  -2.010  0.00  0.00           C  
ATOM   1235 HA  LTHR    86      -9.926  14.546  -1.448  0.00  0.00           H  
ATOM   1236 CB  LTHR    86      -9.745  15.178  -3.485  0.00  0.00           C  
ATOM   1237 HB  LTHR    86      -9.748  16.106  -4.058  0.00  0.00           H  
ATOM   1238 CG2 LTHR    86      -8.388  14.496  -3.630  0.00  0.00           C  
ATOM   1239 HG21LTHR    86      -8.268  14.174  -4.655  0.00  0.00           H  
ATOM   1240 HG22LTHR    86      -7.584  15.190  -3.389  0.00  0.00           H  
ATOM   1241 HG23LTHR    86      -8.333  13.625  -2.977  0.00  0.00           H  
ATOM   1242 OG1 LTHR    86     -10.690  14.308  -4.058  0.00  0.00           O  
ATOM   1243 HG1 LTHR    86     -10.414  14.197  -5.000  0.00  0.00           H  
ATOM   1244 C   LTHR    86      -9.094  16.505  -1.432  0.00  0.00           C  
ATOM   1245 O   LTHR    86      -8.500  17.301  -2.159  0.00  0.00           O  
ATOM   1246 N   LSER    87      -9.004  16.561  -0.105  0.00  0.00           N  
ATOM   1247 H   LSER    87      -9.489  15.853   0.443  0.00  0.00           H  
ATOM   1248 CA  LSER    87      -8.214  17.566   0.616  0.00  0.00           C  
ATOM   1249 HA  LSER    87      -8.252  18.497   0.054  0.00  0.00           H  
ATOM   1250 CB  LSER    87      -8.853  17.830   1.986  0.00  0.00           C  
ATOM   1251 HB2 LSER    87      -8.366  18.689   2.443  0.00  0.00           H  
ATOM   1252 HB3 LSER    87      -9.911  18.065   1.857  0.00  0.00           H  
ATOM   1253 OG  LSER    87      -8.714  16.716   2.849  0.00  0.00           O  
ATOM   1254 HG  LSER    87      -9.209  15.959   2.449  0.00  0.00           H  
ATOM   1255 C   LSER    87      -6.738  17.181   0.781  0.00  0.00           C  
ATOM   1256 O   LSER    87      -5.902  18.050   1.035  0.00  0.00           O  
ATOM   1257 N   LTRP    88      -6.405  15.887   0.675  0.00  0.00           N  
ATOM   1258 H   LTRP    88      -7.172  15.227   0.538  0.00  0.00           H  
ATOM   1259 CA  LTRP    88      -5.151  15.286   1.157  0.00  0.00           C  
ATOM   1260 HA  LTRP    88      -5.299  14.205   1.118  0.00  0.00           H  
ATOM   1261 CB  LTRP    88      -3.952  15.597   0.233  0.00  0.00           C  
ATOM   1262 HB2 LTRP    88      -3.871  16.674   0.095  0.00  0.00           H  
ATOM   1263 HB3 LTRP    88      -3.044  15.273   0.741  0.00  0.00           H  
ATOM   1264 CG  LTRP    88      -3.912  14.949  -1.124  0.00  0.00           C  
ATOM   1265 CD1 LTRP    88      -4.967  14.573  -1.887  0.00  0.00           C  
ATOM   1266 HD1 LTRP    88      -6.008  14.692  -1.612  0.00  0.00           H  
ATOM   1267 NE1 LTRP    88      -4.516  14.003  -3.064  0.00  0.00           N  
ATOM   1268 HE1 LTRP    88      -5.125  13.669  -3.806  0.00  0.00           H  
ATOM   1269 CE2 LTRP    88      -3.141  13.965  -3.112  0.00  0.00           C  
ATOM   1270 CZ2 LTRP    88      -2.229  13.462  -4.050  0.00  0.00           C  
ATOM   1271 HZ2 LTRP    88      -2.584  12.977  -4.948  0.00  0.00           H  
ATOM   1272 CH2 LTRP    88      -0.852  13.607  -3.810  0.00  0.00           C  
ATOM   1273 HH2 LTRP    88      -0.134  13.228  -4.524  0.00  0.00           H  
ATOM   1274 CZ3 LTRP    88      -0.406  14.257  -2.646  0.00  0.00           C  
ATOM   1275 HZ3 LTRP    88       0.656  14.374  -2.477  0.00  0.00           H  
ATOM   1276 CE3 LTRP    88      -1.333  14.750  -1.706  0.00  0.00           C  
ATOM   1277 HE3 LTRP    88      -0.976  15.244  -0.818  0.00  0.00           H  
ATOM   1278 CD2 LTRP    88      -2.724  14.605  -1.907  0.00  0.00           C  
ATOM   1279 C   LTRP    88      -4.903  15.590   2.651  0.00  0.00           C  
ATOM   1280 O   LTRP    88      -3.764  15.749   3.091  0.00  0.00           O  
ATOM   1281 N   LGLY    89      -5.980  15.720   3.432  0.00  0.00           N  
ATOM   1282 H   LGLY    89      -6.888  15.614   2.990  0.00  0.00           H  
ATOM   1283 CA  LGLY    89      -5.982  16.031   4.866  0.00  0.00           C  
ATOM   1284 HA2 LGLY    89      -6.945  15.737   5.285  0.00  0.00           H  
ATOM   1285 HA3 LGLY    89      -5.207  15.439   5.353  0.00  0.00           H  
ATOM   1286 C   LGLY    89      -5.750  17.507   5.220  0.00  0.00           C  
ATOM   1287 O   LGLY    89      -5.868  17.879   6.386  0.00  0.00           O  
ATOM   1288 N   LPHE    90      -5.421  18.369   4.254  0.00  0.00           N  
ATOM   1289 H   LPHE    90      -5.397  18.042   3.298  0.00  0.00           H  
ATOM   1290 CA  LPHE    90      -5.236  19.800   4.504  0.00  0.00           C  
ATOM   1291 HA  LPHE    90      -4.579  19.939   5.363  0.00  0.00           H  
ATOM   1292 CB  LPHE    90      -4.593  20.468   3.286  0.00  0.00           C  
ATOM   1293 HB2 LPHE    90      -5.207  20.235   2.423  0.00  0.00           H  
ATOM   1294 HB3 LPHE    90      -4.644  21.547   3.424  0.00  0.00           H  
ATOM   1295 CG  LPHE    90      -3.151  20.106   2.977  0.00  0.00           C  
ATOM   1296 CD1 LPHE    90      -2.110  20.908   3.478  0.00  0.00           C  
ATOM   1297 HD1 LPHE    90      -2.346  21.750   4.109  0.00  0.00           H  
ATOM   1298 CE1 LPHE    90      -0.773  20.635   3.137  0.00  0.00           C  
ATOM   1299 HE1 LPHE    90       0.020  21.252   3.531  0.00  0.00           H  
ATOM   1300 CZ  LPHE    90      -0.474  19.578   2.259  0.00  0.00           C  
ATOM   1301 HZ  LPHE    90       0.549  19.385   1.964  0.00  0.00           H  
ATOM   1302 CE2 LPHE    90      -1.512  18.784   1.744  0.00  0.00           C  
ATOM   1303 HE2 LPHE    90      -1.291  17.993   1.044  0.00  0.00           H  
ATOM   1304 CD2 LPHE    90      -2.842  19.032   2.122  0.00  0.00           C  
ATOM   1305 HD2 LPHE    90      -3.627  18.409   1.730  0.00  0.00           H  
ATOM   1306 C   LPHE    90      -6.579  20.481   4.801  0.00  0.00           C  
ATOM   1307 O   LPHE    90      -7.496  20.439   3.981  0.00  0.00           O  
ATOM   1308 N   LALA    91      -6.672  21.204   5.917  0.00  0.00           N  
ATOM   1309 H   LALA    91      -5.849  21.312   6.496  0.00  0.00           H  
ATOM   1310 CA  LALA    91      -7.798  22.099   6.182  0.00  0.00           C  
ATOM   1311 HA  LALA    91      -8.727  21.558   5.990  0.00  0.00           H  
ATOM   1312 CB  LALA    91      -7.776  22.467   7.668  0.00  0.00           C  
ATOM   1313 HB1 LALA    91      -6.852  22.982   7.919  0.00  0.00           H  
ATOM   1314 HB2 LALA    91      -8.621  23.112   7.898  0.00  0.00           H  
ATOM   1315 HB3 LALA    91      -7.861  21.562   8.272  0.00  0.00           H  
ATOM   1316 C   LALA    91      -7.780  23.322   5.235  0.00  0.00           C  
ATOM   1317 O   LALA    91      -8.831  23.860   4.903  0.00  0.00           O  
ATOM   1318 N   LGLU    92      -6.617  23.681   4.676  0.00  0.00           N  
ATOM   1319 H   LGLU    92      -5.772  23.284   5.070  0.00  0.00           H  
ATOM   1320 CA  LGLU    92      -6.482  24.596   3.523  0.00  0.00           C  
ATOM   1321 HA  LGLU    92      -6.913  25.566   3.783  0.00  0.00           H  
ATOM   1322 CB  LGLU    92      -4.984  24.785   3.211  0.00  0.00           C  
ATOM   1323 HB2 LGLU    92      -4.490  23.815   3.271  0.00  0.00           H  
ATOM   1324 HB3 LGLU    92      -4.861  25.140   2.188  0.00  0.00           H  
ATOM   1325 CG  LGLU    92      -4.278  25.756   4.169  0.00  0.00           C  
ATOM   1326 HG2 LGLU    92      -4.734  25.711   5.160  0.00  0.00           H  
ATOM   1327 HG3 LGLU    92      -3.239  25.439   4.273  0.00  0.00           H  
ATOM   1328 CD  LGLU    92      -4.287  27.190   3.629  0.00  0.00           C  
ATOM   1329 OE1 LGLU    92      -3.664  27.454   2.574  0.00  0.00           O  
ATOM   1330 OE2 LGLU    92      -4.918  28.082   4.231  0.00  0.00           O  
ATOM   1331 C   LGLU    92      -7.205  24.111   2.243  0.00  0.00           C  
ATOM   1332 O   LGLU    92      -7.422  24.906   1.325  0.00  0.00           O  
ATOM   1333 N   LHID    93      -7.583  22.828   2.167  0.00  0.00           N  
ATOM   1334 H   LHID    93      -7.394  22.232   2.964  0.00  0.00           H  
ATOM   1335 CA  LHID    93      -8.247  22.188   1.023  0.00  0.00           C  
ATOM   1336 HA  LHID    93      -8.427  22.933   0.250  0.00  0.00           H  
ATOM   1337 CB  LHID    93      -7.328  21.108   0.429  0.00  0.00           C  
ATOM   1338 HB2 LHID    93      -7.236  20.314   1.167  0.00  0.00           H  
ATOM   1339 HB3 LHID    93      -7.812  20.690  -0.454  0.00  0.00           H  
ATOM   1340 CG  LHID    93      -5.937  21.509   0.008  0.00  0.00           C  
ATOM   1341 ND1 LHID    93      -4.880  20.640  -0.100  0.00  0.00           N  
ATOM   1342 HD1 LHID    93      -4.902  19.667   0.194  0.00  0.00           H  
ATOM   1343 CE1 LHID    93      -3.834  21.302  -0.617  0.00  0.00           C  
ATOM   1344 HE1 LHID    93      -2.859  20.867  -0.803  0.00  0.00           H  
ATOM   1345 NE2 LHID    93      -4.178  22.572  -0.893  0.00  0.00           N  
ATOM   1346 CD2 LHID    93      -5.517  22.710  -0.492  0.00  0.00           C  
ATOM   1347 HD2 LHID    93      -6.128  23.595  -0.588  0.00  0.00           H  
ATOM   1348 C   LHID    93      -9.623  21.574   1.379  0.00  0.00           C  
ATOM   1349 O   LHID    93     -10.125  20.727   0.640  0.00  0.00           O  
ATOM   1350 N   LALA    94     -10.237  21.933   2.513  0.00  0.00           N  
ATOM   1351 H   LALA    94      -9.809  22.627   3.111  0.00  0.00           H  
ATOM   1352 CA  LALA    94     -11.433  21.236   3.005  0.00  0.00           C  
ATOM   1353 HA  LALA    94     -11.198  20.172   3.056  0.00  0.00           H  
ATOM   1354 CB  LALA    94     -11.729  21.708   4.430  0.00  0.00           C  
ATOM   1355 HB1 LALA    94     -10.845  21.591   5.056  0.00  0.00           H  
ATOM   1356 HB2 LALA    94     -12.038  22.751   4.419  0.00  0.00           H  
ATOM   1357 HB3 LALA    94     -12.534  21.105   4.854  0.00  0.00           H  
ATOM   1358 C   LALA    94     -12.683  21.373   2.102  0.00  0.00           C  
ATOM   1359 O   LALA    94     -13.562  20.511   2.163  0.00  0.00           O  
ATOM   1360 N   LASP    95     -12.769  22.410   1.255  0.00  0.00           N  
ATOM   1361 H   LASP    95     -11.978  23.042   1.214  0.00  0.00           H  
ATOM   1362 CA  LASP    95     -13.850  22.608   0.265  0.00  0.00           C  
ATOM   1363 HA  LASP    95     -14.636  21.887   0.486  0.00  0.00           H  
ATOM   1364 CB  LASP    95     -14.522  23.986   0.428  0.00  0.00           C  
ATOM   1365 HB2 LASP    95     -15.312  24.085  -0.315  0.00  0.00           H  
ATOM   1366 HB3 LASP    95     -15.008  24.001   1.404  0.00  0.00           H  
ATOM   1367 CG  LASP    95     -13.607  25.208   0.316  0.00  0.00           C  
ATOM   1368 OD1 LASP    95     -12.903  25.395  -0.697  0.00  0.00           O  
ATOM   1369 OD2 LASP    95     -13.626  26.065   1.225  0.00  0.00           O  
ATOM   1370 C   LASP    95     -13.439  22.272  -1.186  0.00  0.00           C  
ATOM   1371 O   LASP    95     -14.190  22.526  -2.130  0.00  0.00           O  
ATOM   1372 N   LHID    96     -12.278  21.633  -1.369  0.00  0.00           N  
ATOM   1373 H   LHID    96     -11.698  21.454  -0.557  0.00  0.00           H  
ATOM   1374 CA  LHID    96     -11.836  21.066  -2.644  0.00  0.00           C  
ATOM   1375 HA  LHID    96     -12.096  21.769  -3.439  0.00  0.00           H  
ATOM   1376 CB  LHID    96     -10.307  20.939  -2.623  0.00  0.00           C  
ATOM   1377 HB2 LHID    96      -9.865  21.910  -2.399  0.00  0.00           H  
ATOM   1378 HB3 LHID    96     -10.016  20.241  -1.838  0.00  0.00           H  
ATOM   1379 CG  LHID    96      -9.740  20.439  -3.921  0.00  0.00           C  
ATOM   1380 ND1 LHID    96      -9.255  19.176  -4.152  0.00  0.00           N  
ATOM   1381 HD1 LHID    96      -9.165  18.439  -3.455  0.00  0.00           H  
ATOM   1382 CE1 LHID    96      -8.892  19.095  -5.438  0.00  0.00           C  
ATOM   1383 HE1 LHID    96      -8.469  18.216  -5.907  0.00  0.00           H  
ATOM   1384 NE2 LHID    96      -9.113  20.265  -6.059  0.00  0.00           N  
ATOM   1385 CD2 LHID    96      -9.669  21.123  -5.102  0.00  0.00           C  
ATOM   1386 HD2 LHID    96     -10.006  22.138  -5.267  0.00  0.00           H  
ATOM   1387 C   LHID    96     -12.568  19.740  -2.945  0.00  0.00           C  
ATOM   1388 O   LHID    96     -12.036  18.641  -2.760  0.00  0.00           O  
ATOM   1389 N   LILE    97     -13.833  19.844  -3.358  0.00  0.00           N  
ATOM   1390 H   LILE    97     -14.225  20.778  -3.412  0.00  0.00           H  
ATOM   1391 CA  LILE    97     -14.686  18.707  -3.739  0.00  0.00           C  
ATOM   1392 HA  LILE    97     -14.413  17.849  -3.133  0.00  0.00           H  
ATOM   1393 CB  LILE    97     -16.177  19.013  -3.446  0.00  0.00           C  
ATOM   1394 HB  LILE    97     -16.397  20.044  -3.732  0.00  0.00           H  
ATOM   1395 CG2 LILE    97     -17.112  18.094  -4.251  0.00  0.00           C  
ATOM   1396 HG21LILE    97     -18.144  18.231  -3.927  0.00  0.00           H  
ATOM   1397 HG22LILE    97     -17.058  18.341  -5.312  0.00  0.00           H  
ATOM   1398 HG23LILE    97     -16.823  17.057  -4.102  0.00  0.00           H  
ATOM   1399 CG1 LILE    97     -16.535  18.819  -1.952  0.00  0.00           C  
ATOM   1400 HG12LILE    97     -17.600  19.016  -1.822  0.00  0.00           H  
ATOM   1401 HG13LILE    97     -16.354  17.783  -1.666  0.00  0.00           H  
ATOM   1402 CD1 LILE    97     -15.787  19.732  -0.975  0.00  0.00           C  
ATOM   1403 HD11LILE    97     -15.939  20.771  -1.263  0.00  0.00           H  
ATOM   1404 HD12LILE    97     -16.171  19.593   0.031  0.00  0.00           H  
ATOM   1405 HD13LILE    97     -14.726  19.490  -0.952  0.00  0.00           H  
ATOM   1406 C   LILE    97     -14.406  18.311  -5.194  0.00  0.00           C  
ATOM   1407 O   LILE    97     -14.315  19.166  -6.076  0.00  0.00           O  
ATOM   1408 N   LALA    98     -14.261  17.010  -5.457  0.00  0.00           N  
ATOM   1409 H   LALA    98     -14.359  16.351  -4.693  0.00  0.00           H  
ATOM   1410 CA  LALA    98     -13.908  16.488  -6.776  0.00  0.00           C  
ATOM   1411 HA  LALA    98     -13.040  17.041  -7.129  0.00  0.00           H  
ATOM   1412 CB  LALA    98     -13.486  15.024  -6.634  0.00  0.00           C  
ATOM   1413 HB1 LALA    98     -13.238  14.618  -7.615  0.00  0.00           H  
ATOM   1414 HB2 LALA    98     -12.610  14.956  -5.991  0.00  0.00           H  
ATOM   1415 HB3 LALA    98     -14.298  14.447  -6.200  0.00  0.00           H  
ATOM   1416 C   LALA    98     -15.026  16.663  -7.822  0.00  0.00           C  
ATOM   1417 O   LALA    98     -16.199  16.372  -7.566  0.00  0.00           O  
ATOM   1418 N   LTHR    99     -14.661  17.082  -9.034  0.00  0.00           N  
ATOM   1419 H   LTHR    99     -13.669  17.239  -9.199  0.00  0.00           H  
ATOM   1420 CA  LTHR    99     -15.578  17.198 -10.178  0.00  0.00           C  
ATOM   1421 HA  LTHR    99     -16.550  17.518  -9.806  0.00  0.00           H  
ATOM   1422 CB  LTHR    99     -15.114  18.310 -11.134  0.00  0.00           C  
ATOM   1423 HB  LTHR    99     -15.023  19.238 -10.568  0.00  0.00           H  
ATOM   1424 CG2 LTHR    99     -13.789  18.053 -11.844  0.00  0.00           C  
ATOM   1425 HG21LTHR    99     -13.584  18.883 -12.513  0.00  0.00           H  
ATOM   1426 HG22LTHR    99     -12.982  18.015 -11.121  0.00  0.00           H  
ATOM   1427 HG23LTHR    99     -13.829  17.131 -12.423  0.00  0.00           H  
ATOM   1428 OG1 LTHR    99     -16.061  18.507 -12.151  0.00  0.00           O  
ATOM   1429 HG1 LTHR    99     -16.769  19.076 -11.777  0.00  0.00           H  
ATOM   1430 C   LTHR    99     -15.805  15.858 -10.892  0.00  0.00           C  
ATOM   1431 O   LTHR    99     -16.938  15.576 -11.288  0.00  0.00           O  
ATOM   1432 N   LALA   100     -14.789  14.989 -10.985  0.00  0.00           N  
ATOM   1433 H   LALA   100     -13.894  15.239 -10.581  0.00  0.00           H  
ATOM   1434 CA  LALA   100     -14.852  13.731 -11.740  0.00  0.00           C  
ATOM   1435 HA  LALA   100     -15.896  13.442 -11.855  0.00  0.00           H  
ATOM   1436 CB  LALA   100     -14.287  13.966 -13.146  0.00  0.00           C  
ATOM   1437 HB1 LALA   100     -14.402  13.064 -13.747  0.00  0.00           H  
ATOM   1438 HB2 LALA   100     -14.818  14.786 -13.632  0.00  0.00           H  
ATOM   1439 HB3 LALA   100     -13.226  14.214 -13.082  0.00  0.00           H  
ATOM   1440 C   LALA   100     -14.138  12.561 -11.036  0.00  0.00           C  
ATOM   1441 O   LALA   100     -13.129  12.749 -10.357  0.00  0.00           O  
ATOM   1442 N   LASP   101     -14.662  11.345 -11.214  0.00  0.00           N  
ATOM   1443 H   LASP   101     -15.492  11.264 -11.789  0.00  0.00           H  
ATOM   1444 CA  LASP   101     -14.112  10.122 -10.612  0.00  0.00           C  
ATOM   1445 HA  LASP   101     -14.023  10.289  -9.536  0.00  0.00           H  
ATOM   1446 CB  LASP   101     -15.073   8.932 -10.826  0.00  0.00           C  
ATOM   1447 HB2 LASP   101     -15.291   8.845 -11.891  0.00  0.00           H  
ATOM   1448 HB3 LASP   101     -14.567   8.017 -10.516  0.00  0.00           H  
ATOM   1449 CG  LASP   101     -16.390   9.020 -10.040  0.00  0.00           C  
ATOM   1450 OD1 LASP   101     -17.396   8.377 -10.434  0.00  0.00           O  
ATOM   1451 OD2 LASP   101     -16.434   9.695  -8.992  0.00  0.00           O  
ATOM   1452 C   LASP   101     -12.701   9.767 -11.129  0.00  0.00           C  
ATOM   1453 O   LASP   101     -12.387   9.887 -12.319  0.00  0.00           O  
ATOM   1454 N   LSER   102     -11.863   9.254 -10.226  0.00  0.00           N  
ATOM   1455 H   LSER   102     -12.163   9.250  -9.254  0.00  0.00           H  
ATOM   1456 CA  LSER   102     -10.586   8.603 -10.541  0.00  0.00           C  
ATOM   1457 HA  LSER   102      -9.958   9.312 -11.077  0.00  0.00           H  
ATOM   1458 CB  LSER   102      -9.898   8.224  -9.223  0.00  0.00           C  
ATOM   1459 HB2 LSER   102      -9.621   9.130  -8.685  0.00  0.00           H  
ATOM   1460 HB3 LSER   102     -10.598   7.661  -8.605  0.00  0.00           H  
ATOM   1461 OG  LSER   102      -8.752   7.427  -9.440  0.00  0.00           O  
ATOM   1462 HG  LSER   102      -8.113   7.942  -9.969  0.00  0.00           H  
ATOM   1463 C   LSER   102     -10.778   7.375 -11.444  0.00  0.00           C  
ATOM   1464 O   LSER   102     -11.827   6.728 -11.416  0.00  0.00           O  
ATOM   1465 N   LLEU   103      -9.771   7.020 -12.252  0.00  0.00           N  
ATOM   1466 H   LLEU   103      -8.899   7.535 -12.195  0.00  0.00           H  
ATOM   1467 CA  LLEU   103      -9.841   5.839 -13.122  0.00  0.00           C  
ATOM   1468 HA  LLEU   103     -10.740   5.931 -13.733  0.00  0.00           H  
ATOM   1469 CB  LLEU   103      -8.640   5.843 -14.086  0.00  0.00           C  
ATOM   1470 HB2 LLEU   103      -8.701   6.779 -14.642  0.00  0.00           H  
ATOM   1471 HB3 LLEU   103      -7.707   5.856 -13.526  0.00  0.00           H  
ATOM   1472 CG  LLEU   103      -8.596   4.686 -15.105  0.00  0.00           C  
ATOM   1473 HG  LLEU   103      -9.606   4.457 -15.442  0.00  0.00           H  
ATOM   1474 CD1 LLEU   103      -7.769   5.119 -16.317  0.00  0.00           C  
ATOM   1475 HD11LLEU   103      -7.731   4.314 -17.050  0.00  0.00           H  
ATOM   1476 HD12LLEU   103      -8.228   5.991 -16.786  0.00  0.00           H  
ATOM   1477 HD13LLEU   103      -6.760   5.379 -16.006  0.00  0.00           H  
ATOM   1478 CD2 LLEU   103      -7.945   3.411 -14.553  0.00  0.00           C  
ATOM   1479 HD21LLEU   103      -7.859   2.666 -15.343  0.00  0.00           H  
ATOM   1480 HD22LLEU   103      -6.956   3.633 -14.158  0.00  0.00           H  
ATOM   1481 HD23LLEU   103      -8.544   2.987 -13.754  0.00  0.00           H  
ATOM   1482 C   LLEU   103     -10.008   4.544 -12.307  0.00  0.00           C  
ATOM   1483 O   LLEU   103     -10.878   3.742 -12.642  0.00  0.00           O  
ATOM   1484 N   LVAL   104      -9.275   4.366 -11.200  0.00  0.00           N  
ATOM   1485 H   LVAL   104      -8.530   5.035 -11.008  0.00  0.00           H  
ATOM   1486 CA  LVAL   104      -9.472   3.243 -10.257  0.00  0.00           C  
ATOM   1487 HA  LVAL   104      -9.274   2.310 -10.784  0.00  0.00           H  
ATOM   1488 CB  LVAL   104      -8.470   3.349  -9.083  0.00  0.00           C  
ATOM   1489 HB  LVAL   104      -8.368   4.398  -8.799  0.00  0.00           H  
ATOM   1490 CG1 LVAL   104      -8.874   2.565  -7.827  0.00  0.00           C  
ATOM   1491 HG11LVAL   104      -9.784   2.978  -7.395  0.00  0.00           H  
ATOM   1492 HG12LVAL   104      -9.023   1.512  -8.066  0.00  0.00           H  
ATOM   1493 HG13LVAL   104      -8.088   2.652  -7.077  0.00  0.00           H  
ATOM   1494 CG2 LVAL   104      -7.097   2.816  -9.514  0.00  0.00           C  
ATOM   1495 HG21LVAL   104      -6.363   3.023  -8.735  0.00  0.00           H  
ATOM   1496 HG22LVAL   104      -7.143   1.740  -9.681  0.00  0.00           H  
ATOM   1497 HG23LVAL   104      -6.772   3.301 -10.432  0.00  0.00           H  
ATOM   1498 C   LVAL   104     -10.927   3.161  -9.771  0.00  0.00           C  
ATOM   1499 O   LVAL   104     -11.527   2.086  -9.823  0.00  0.00           O  
ATOM   1500 N   LVAL   105     -11.528   4.291  -9.379  0.00  0.00           N  
ATOM   1501 H   LVAL   105     -10.990   5.147  -9.412  0.00  0.00           H  
ATOM   1502 CA  LVAL   105     -12.942   4.368  -8.961  0.00  0.00           C  
ATOM   1503 HA  LVAL   105     -13.112   3.642  -8.166  0.00  0.00           H  
ATOM   1504 CB  LVAL   105     -13.275   5.769  -8.400  0.00  0.00           C  
ATOM   1505 HB  LVAL   105     -12.950   6.525  -9.112  0.00  0.00           H  
ATOM   1506 CG1 LVAL   105     -14.773   5.986  -8.142  0.00  0.00           C  
ATOM   1507 HG11LVAL   105     -15.135   5.267  -7.407  0.00  0.00           H  
ATOM   1508 HG12LVAL   105     -14.930   6.997  -7.767  0.00  0.00           H  
ATOM   1509 HG13LVAL   105     -15.340   5.889  -9.066  0.00  0.00           H  
ATOM   1510 CG2 LVAL   105     -12.525   6.000  -7.083  0.00  0.00           C  
ATOM   1511 HG21LVAL   105     -11.452   5.887  -7.231  0.00  0.00           H  
ATOM   1512 HG22LVAL   105     -12.709   7.013  -6.727  0.00  0.00           H  
ATOM   1513 HG23LVAL   105     -12.861   5.290  -6.326  0.00  0.00           H  
ATOM   1514 C   LVAL   105     -13.876   3.988 -10.113  0.00  0.00           C  
ATOM   1515 O   LVAL   105     -14.720   3.108  -9.954  0.00  0.00           O  
ATOM   1516 N   LSER   106     -13.694   4.585 -11.294  0.00  0.00           N  
ATOM   1517 H   LSER   106     -12.967   5.293 -11.350  0.00  0.00           H  
ATOM   1518 CA  LSER   106     -14.498   4.327 -12.498  0.00  0.00           C  
ATOM   1519 HA  LSER   106     -15.536   4.584 -12.285  0.00  0.00           H  
ATOM   1520 CB  LSER   106     -13.998   5.252 -13.618  0.00  0.00           C  
ATOM   1521 HB2 LSER   106     -14.004   6.284 -13.262  0.00  0.00           H  
ATOM   1522 HB3 LSER   106     -12.972   4.982 -13.871  0.00  0.00           H  
ATOM   1523 OG  LSER   106     -14.798   5.164 -14.784  0.00  0.00           O  
ATOM   1524 HG  LSER   106     -15.402   5.927 -14.786  0.00  0.00           H  
ATOM   1525 C   LSER   106     -14.454   2.849 -12.931  0.00  0.00           C  
ATOM   1526 O   LSER   106     -15.475   2.287 -13.338  0.00  0.00           O  
ATOM   1527 N   LARG   107     -13.301   2.182 -12.780  0.00  0.00           N  
ATOM   1528 H   LARG   107     -12.495   2.721 -12.468  0.00  0.00           H  
ATOM   1529 CA  LARG   107     -13.104   0.743 -13.046  0.00  0.00           C  
ATOM   1530 HA  LARG   107     -13.583   0.485 -13.990  0.00  0.00           H  
ATOM   1531 CB  LARG   107     -11.593   0.458 -13.152  0.00  0.00           C  
ATOM   1532 HB2 LARG   107     -11.101   0.848 -12.260  0.00  0.00           H  
ATOM   1533 HB3 LARG   107     -11.426  -0.619 -13.179  0.00  0.00           H  
ATOM   1534 CG  LARG   107     -10.937   1.101 -14.389  0.00  0.00           C  
ATOM   1535 HG2 LARG   107     -11.286   2.125 -14.504  0.00  0.00           H  
ATOM   1536 HG3 LARG   107      -9.858   1.134 -14.235  0.00  0.00           H  
ATOM   1537 CD  LARG   107     -11.224   0.354 -15.695  0.00  0.00           C  
ATOM   1538 HD2 LARG   107     -12.274   0.068 -15.723  0.00  0.00           H  
ATOM   1539 HD3 LARG   107     -11.046   1.021 -16.535  0.00  0.00           H  
ATOM   1540 NE  LARG   107     -10.374  -0.840 -15.817  0.00  0.00           N  
ATOM   1541 HE  LARG   107     -10.675  -1.669 -15.320  0.00  0.00           H  
ATOM   1542 CZ  LARG   107      -9.147  -0.898 -16.303  0.00  0.00           C  
ATOM   1543 NH1 LARG   107      -8.568   0.090 -16.931  0.00  0.00           N  
ATOM   1544 HH11LARG   107      -9.079   0.938 -17.155  0.00  0.00           H  
ATOM   1545 HH12LARG   107      -7.603   0.015 -17.221  0.00  0.00           H  
ATOM   1546 NH2 LARG   107      -8.487  -2.000 -16.127  0.00  0.00           N  
ATOM   1547 HH21LARG   107      -8.904  -2.748 -15.596  0.00  0.00           H  
ATOM   1548 HH22LARG   107      -7.508  -2.068 -16.398  0.00  0.00           H  
ATOM   1549 C   LARG   107     -13.767  -0.150 -11.992  0.00  0.00           C  
ATOM   1550 O   LARG   107     -14.462  -1.102 -12.346  0.00  0.00           O  
ATOM   1551 N   LLEU   108     -13.626   0.164 -10.703  0.00  0.00           N  
ATOM   1552 H   LLEU   108     -13.037   0.955 -10.459  0.00  0.00           H  
ATOM   1553 CA  LLEU   108     -14.308  -0.569  -9.625  0.00  0.00           C  
ATOM   1554 HA  LLEU   108     -14.096  -1.632  -9.738  0.00  0.00           H  
ATOM   1555 CB  LLEU   108     -13.749  -0.100  -8.270  0.00  0.00           C  
ATOM   1556 HB2 LLEU   108     -13.759   0.990  -8.263  0.00  0.00           H  
ATOM   1557 HB3 LLEU   108     -14.399  -0.446  -7.464  0.00  0.00           H  
ATOM   1558 CG  LLEU   108     -12.313  -0.599  -7.999  0.00  0.00           C  
ATOM   1559 HG  LLEU   108     -11.709  -0.485  -8.898  0.00  0.00           H  
ATOM   1560 CD1 LLEU   108     -11.660   0.216  -6.885  0.00  0.00           C  
ATOM   1561 HD11LLEU   108     -12.253   0.142  -5.975  0.00  0.00           H  
ATOM   1562 HD12LLEU   108     -10.652  -0.151  -6.694  0.00  0.00           H  
ATOM   1563 HD13LLEU   108     -11.595   1.261  -7.188  0.00  0.00           H  
ATOM   1564 CD2 LLEU   108     -12.287  -2.072  -7.580  0.00  0.00           C  
ATOM   1565 HD21LLEU   108     -11.258  -2.384  -7.401  0.00  0.00           H  
ATOM   1566 HD22LLEU   108     -12.865  -2.209  -6.664  0.00  0.00           H  
ATOM   1567 HD23LLEU   108     -12.706  -2.697  -8.365  0.00  0.00           H  
ATOM   1568 C   LLEU   108     -15.841  -0.429  -9.717  0.00  0.00           C  
ATOM   1569 O   LLEU   108     -16.555  -1.425  -9.560  0.00  0.00           O  
ATOM   1570 N   LLYS   109     -16.349   0.754 -10.097  0.00  0.00           N  
ATOM   1571 H   LLYS   109     -15.709   1.543 -10.164  0.00  0.00           H  
ATOM   1572 CA  LLYS   109     -17.764   0.972 -10.447  0.00  0.00           C  
ATOM   1573 HA  LLYS   109     -18.376   0.689  -9.591  0.00  0.00           H  
ATOM   1574 CB  LLYS   109     -18.030   2.456 -10.764  0.00  0.00           C  
ATOM   1575 HB2 LLYS   109     -17.281   2.836 -11.459  0.00  0.00           H  
ATOM   1576 HB3 LLYS   109     -19.012   2.543 -11.234  0.00  0.00           H  
ATOM   1577 CG  LLYS   109     -18.035   3.305  -9.489  0.00  0.00           C  
ATOM   1578 HG2 LLYS   109     -18.759   2.880  -8.802  0.00  0.00           H  
ATOM   1579 HG3 LLYS   109     -17.056   3.280  -9.019  0.00  0.00           H  
ATOM   1580 CD  LLYS   109     -18.421   4.759  -9.763  0.00  0.00           C  
ATOM   1581 HD2 LLYS   109     -17.682   5.222 -10.420  0.00  0.00           H  
ATOM   1582 HD3 LLYS   109     -19.400   4.788 -10.244  0.00  0.00           H  
ATOM   1583 CE  LLYS   109     -18.480   5.511  -8.430  0.00  0.00           C  
ATOM   1584 HE2 LLYS   109     -19.159   4.980  -7.753  0.00  0.00           H  
ATOM   1585 HE3 LLYS   109     -17.485   5.520  -7.978  0.00  0.00           H  
ATOM   1586 NZ  LLYS   109     -18.961   6.892  -8.626  0.00  0.00           N  
ATOM   1587 HZ1 LLYS   109     -18.970   7.407  -7.749  0.00  0.00           H  
ATOM   1588 HZ2 LLYS   109     -18.365   7.414  -9.273  0.00  0.00           H  
ATOM   1589 HZ3 LLYS   109     -19.911   6.892  -8.985  0.00  0.00           H  
ATOM   1590 C   LLYS   109     -18.207   0.094 -11.618  0.00  0.00           C  
ATOM   1591 O   LLYS   109     -19.211  -0.618 -11.513  0.00  0.00           O  
ATOM   1592 N   LALA   110     -17.425   0.061 -12.699  0.00  0.00           N  
ATOM   1593 H   LALA   110     -16.636   0.696 -12.739  0.00  0.00           H  
ATOM   1594 CA  LALA   110     -17.695  -0.782 -13.863  0.00  0.00           C  
ATOM   1595 HA  LALA   110     -18.694  -0.538 -14.229  0.00  0.00           H  
ATOM   1596 CB  LALA   110     -16.691  -0.425 -14.967  0.00  0.00           C  
ATOM   1597 HB1 LALA   110     -15.675  -0.645 -14.640  0.00  0.00           H  
ATOM   1598 HB2 LALA   110     -16.908  -1.001 -15.866  0.00  0.00           H  
ATOM   1599 HB3 LALA   110     -16.768   0.636 -15.208  0.00  0.00           H  
ATOM   1600 C   LALA   110     -17.683  -2.295 -13.550  0.00  0.00           C  
ATOM   1601 O   LALA   110     -18.373  -3.047 -14.238  0.00  0.00           O  
ATOM   1602 N   LALA   111     -16.947  -2.746 -12.526  0.00  0.00           N  
ATOM   1603 H   LALA   111     -16.320  -2.090 -12.072  0.00  0.00           H  
ATOM   1604 CA  LALA   111     -16.968  -4.126 -12.018  0.00  0.00           C  
ATOM   1605 HA  LALA   111     -17.129  -4.803 -12.859  0.00  0.00           H  
ATOM   1606 CB  LALA   111     -15.589  -4.436 -11.430  0.00  0.00           C  
ATOM   1607 HB1 LALA   111     -15.559  -5.473 -11.092  0.00  0.00           H  
ATOM   1608 HB2 LALA   111     -14.830  -4.295 -12.198  0.00  0.00           H  
ATOM   1609 HB3 LALA   111     -15.384  -3.777 -10.586  0.00  0.00           H  
ATOM   1610 C   LALA   111     -18.088  -4.426 -10.993  0.00  0.00           C  
ATOM   1611 O   LALA   111     -18.282  -5.589 -10.630  0.00  0.00           O  
ATOM   1612 N   LGLY   112     -18.830  -3.405 -10.547  0.00  0.00           N  
ATOM   1613 H   LGLY   112     -18.597  -2.477 -10.878  0.00  0.00           H  
ATOM   1614 CA  LGLY   112     -20.031  -3.531  -9.711  0.00  0.00           C  
ATOM   1615 HA2 LGLY   112     -20.764  -2.811 -10.071  0.00  0.00           H  
ATOM   1616 HA3 LGLY   112     -20.456  -4.524  -9.841  0.00  0.00           H  
ATOM   1617 C   LGLY   112     -19.862  -3.270  -8.207  0.00  0.00           C  
ATOM   1618 O   LGLY   112     -20.837  -3.437  -7.473  0.00  0.00           O  
ATOM   1619 N   LALA   113     -18.680  -2.841  -7.748  0.00  0.00           N  
ATOM   1620 H   LALA   113     -17.938  -2.656  -8.409  0.00  0.00           H  
ATOM   1621 CA  LALA   113     -18.442  -2.483  -6.342  0.00  0.00           C  
ATOM   1622 HA  LALA   113     -18.743  -3.323  -5.712  0.00  0.00           H  
ATOM   1623 CB  LALA   113     -16.940  -2.245  -6.143  0.00  0.00           C  
ATOM   1624 HB1 LALA   113     -16.733  -2.088  -5.083  0.00  0.00           H  
ATOM   1625 HB2 LALA   113     -16.372  -3.108  -6.487  0.00  0.00           H  
ATOM   1626 HB3 LALA   113     -16.626  -1.361  -6.699  0.00  0.00           H  
ATOM   1627 C   LALA   113     -19.255  -1.246  -5.906  0.00  0.00           C  
ATOM   1628 O   LALA   113     -19.631  -0.429  -6.748  0.00  0.00           O  
ATOM   1629 N   LVAL   114     -19.500  -1.086  -4.603  0.00  0.00           N  
ATOM   1630 H   LVAL   114     -19.133  -1.792  -3.970  0.00  0.00           H  
ATOM   1631 CA  LVAL   114     -20.272   0.012  -3.987  0.00  0.00           C  
ATOM   1632 HA  LVAL   114     -20.628   0.686  -4.762  0.00  0.00           H  
ATOM   1633 CB  LVAL   114     -21.516  -0.550  -3.261  0.00  0.00           C  
ATOM   1634 HB  LVAL   114     -21.203  -1.342  -2.583  0.00  0.00           H  
ATOM   1635 CG1 LVAL   114     -22.269   0.502  -2.435  0.00  0.00           C  
ATOM   1636 HG11LVAL   114     -22.586   1.325  -3.076  0.00  0.00           H  
ATOM   1637 HG12LVAL   114     -23.151   0.055  -1.975  0.00  0.00           H  
ATOM   1638 HG13LVAL   114     -21.633   0.891  -1.641  0.00  0.00           H  
ATOM   1639 CG2 LVAL   114     -22.510  -1.155  -4.265  0.00  0.00           C  
ATOM   1640 HG21LVAL   114     -22.037  -1.967  -4.818  0.00  0.00           H  
ATOM   1641 HG22LVAL   114     -23.374  -1.555  -3.734  0.00  0.00           H  
ATOM   1642 HG23LVAL   114     -22.841  -0.389  -4.967  0.00  0.00           H  
ATOM   1643 C   LVAL   114     -19.370   0.819  -3.045  0.00  0.00           C  
ATOM   1644 O   LVAL   114     -18.828   0.272  -2.090  0.00  0.00           O  
ATOM   1645 N   LPHE   115     -19.202   2.117  -3.289  0.00  0.00           N  
ATOM   1646 H   LPHE   115     -19.778   2.538  -4.007  0.00  0.00           H  
ATOM   1647 CA  LPHE   115     -18.394   3.012  -2.455  0.00  0.00           C  
ATOM   1648 HA  LPHE   115     -17.594   2.434  -1.991  0.00  0.00           H  
ATOM   1649 CB  LPHE   115     -17.728   4.088  -3.322  0.00  0.00           C  
ATOM   1650 HB2 LPHE   115     -18.478   4.563  -3.958  0.00  0.00           H  
ATOM   1651 HB3 LPHE   115     -17.322   4.860  -2.667  0.00  0.00           H  
ATOM   1652 CG  LPHE   115     -16.594   3.550  -4.173  0.00  0.00           C  
ATOM   1653 CD1 LPHE   115     -16.812   3.183  -5.515  0.00  0.00           C  
ATOM   1654 HD1 LPHE   115     -17.795   3.289  -5.950  0.00  0.00           H  
ATOM   1655 CE1 LPHE   115     -15.754   2.661  -6.282  0.00  0.00           C  
ATOM   1656 HE1 LPHE   115     -15.918   2.367  -7.307  0.00  0.00           H  
ATOM   1657 CZ  LPHE   115     -14.482   2.507  -5.707  0.00  0.00           C  
ATOM   1658 HZ  LPHE   115     -13.666   2.108  -6.287  0.00  0.00           H  
ATOM   1659 CE2 LPHE   115     -14.267   2.856  -4.365  0.00  0.00           C  
ATOM   1660 HE2 LPHE   115     -13.296   2.704  -3.920  0.00  0.00           H  
ATOM   1661 CD2 LPHE   115     -15.320   3.381  -3.599  0.00  0.00           C  
ATOM   1662 HD2 LPHE   115     -15.150   3.646  -2.565  0.00  0.00           H  
ATOM   1663 C   LPHE   115     -19.231   3.640  -1.335  0.00  0.00           C  
ATOM   1664 O   LPHE   115     -20.170   4.385  -1.597  0.00  0.00           O  
ATOM   1665 N   LLEU   116     -18.860   3.363  -0.084  0.00  0.00           N  
ATOM   1666 H   LLEU   116     -18.092   2.708   0.032  0.00  0.00           H  
ATOM   1667 CA  LLEU   116     -19.487   3.887   1.137  0.00  0.00           C  
ATOM   1668 HA  LLEU   116     -20.571   3.901   1.022  0.00  0.00           H  
ATOM   1669 CB  LLEU   116     -19.096   2.965   2.306  0.00  0.00           C  
ATOM   1670 HB2 LLEU   116     -18.013   3.024   2.412  0.00  0.00           H  
ATOM   1671 HB3 LLEU   116     -19.529   3.360   3.227  0.00  0.00           H  
ATOM   1672 CG  LLEU   116     -19.487   1.483   2.178  0.00  0.00           C  
ATOM   1673 HG  LLEU   116     -19.239   1.101   1.189  0.00  0.00           H  
ATOM   1674 CD1 LLEU   116     -18.672   0.701   3.207  0.00  0.00           C  
ATOM   1675 HD11LLEU   116     -18.932  -0.352   3.175  0.00  0.00           H  
ATOM   1676 HD12LLEU   116     -17.612   0.799   2.973  0.00  0.00           H  
ATOM   1677 HD13LLEU   116     -18.854   1.095   4.207  0.00  0.00           H  
ATOM   1678 CD2 LLEU   116     -20.980   1.269   2.432  0.00  0.00           C  
ATOM   1679 HD21LLEU   116     -21.249   1.624   3.427  0.00  0.00           H  
ATOM   1680 HD22LLEU   116     -21.561   1.814   1.688  0.00  0.00           H  
ATOM   1681 HD23LLEU   116     -21.220   0.210   2.350  0.00  0.00           H  
ATOM   1682 C   LLEU   116     -19.028   5.308   1.506  0.00  0.00           C  
ATOM   1683 O   LLEU   116     -19.691   5.988   2.288  0.00  0.00           O  
ATOM   1684 N   LGLY   117     -17.847   5.718   1.041  0.00  0.00           N  
ATOM   1685 H   LGLY   117     -17.357   5.122   0.391  0.00  0.00           H  
ATOM   1686 CA  LGLY   117     -17.112   6.855   1.589  0.00  0.00           C  
ATOM   1687 HA2 LGLY   117     -17.451   7.780   1.125  0.00  0.00           H  
ATOM   1688 HA3 LGLY   117     -17.308   6.913   2.659  0.00  0.00           H  
ATOM   1689 C   LGLY   117     -15.602   6.723   1.383  0.00  0.00           C  
ATOM   1690 O   LGLY   117     -15.151   5.943   0.538  0.00  0.00           O  
ATOM   1691 N   LLYS   118     -14.818   7.480   2.162  0.00  0.00           N  
ATOM   1692 H   LLYS   118     -15.261   8.009   2.909  0.00  0.00           H  
ATOM   1693 CA  LLYS   118     -13.359   7.598   2.002  0.00  0.00           C  
ATOM   1694 HA  LLYS   118     -13.042   6.748   1.406  0.00  0.00           H  
ATOM   1695 CB  LLYS   118     -12.967   8.880   1.235  0.00  0.00           C  
ATOM   1696 HB2 LLYS   118     -13.008   9.728   1.915  0.00  0.00           H  
ATOM   1697 HB3 LLYS   118     -11.929   8.779   0.921  0.00  0.00           H  
ATOM   1698 CG  LLYS   118     -13.841   9.184   0.001  0.00  0.00           C  
ATOM   1699 HG2 LLYS   118     -13.782   8.352  -0.701  0.00  0.00           H  
ATOM   1700 HG3 LLYS   118     -14.878   9.300   0.316  0.00  0.00           H  
ATOM   1701 CD  LLYS   118     -13.441  10.485  -0.706  0.00  0.00           C  
ATOM   1702 HD2 LLYS   118     -14.211  10.753  -1.428  0.00  0.00           H  
ATOM   1703 HD3 LLYS   118     -13.366  11.285   0.032  0.00  0.00           H  
ATOM   1704 CE  LLYS   118     -12.117  10.330  -1.450  0.00  0.00           C  
ATOM   1705 HE2 LLYS   118     -11.396   9.838  -0.802  0.00  0.00           H  
ATOM   1706 HE3 LLYS   118     -12.254   9.683  -2.322  0.00  0.00           H  
ATOM   1707 NZ  LLYS   118     -11.592  11.641  -1.883  0.00  0.00           N  
ATOM   1708 HZ1 LLYS   118     -12.099  11.987  -2.689  0.00  0.00           H  
ATOM   1709 HZ2 LLYS   118     -11.643  12.363  -1.171  0.00  0.00           H  
ATOM   1710 HZ3 LLYS   118     -10.619  11.553  -2.179  0.00  0.00           H  
ATOM   1711 C   LLYS   118     -12.607   7.495   3.333  0.00  0.00           C  
ATOM   1712 O   LLYS   118     -13.111   7.939   4.367  0.00  0.00           O  
ATOM   1713 N   LSER   119     -11.407   6.912   3.301  0.00  0.00           N  
ATOM   1714 H   LSER   119     -11.048   6.610   2.400  0.00  0.00           H  
ATOM   1715 CA  LSER   119     -10.597   6.608   4.490  0.00  0.00           C  
ATOM   1716 HA  LSER   119     -11.248   6.699   5.356  0.00  0.00           H  
ATOM   1717 CB  LSER   119     -10.135   5.149   4.462  0.00  0.00           C  
ATOM   1718 HB2 LSER   119      -9.643   4.914   5.403  0.00  0.00           H  
ATOM   1719 HB3 LSER   119     -11.003   4.496   4.353  0.00  0.00           H  
ATOM   1720 OG  LSER   119      -9.242   4.923   3.395  0.00  0.00           O  
ATOM   1721 HG  LSER   119      -9.658   4.237   2.812  0.00  0.00           H  
ATOM   1722 C   LSER   119      -9.420   7.575   4.711  0.00  0.00           C  
ATOM   1723 O   LSER   119      -8.844   8.117   3.766  0.00  0.00           O  
ATOM   1724 N   LASN   120      -9.082   7.803   5.985  0.00  0.00           N  
ATOM   1725 H   LASN   120      -9.621   7.319   6.693  0.00  0.00           H  
ATOM   1726 CA  LASN   120      -8.190   8.870   6.458  0.00  0.00           C  
ATOM   1727 HA  LASN   120      -8.520   9.796   5.983  0.00  0.00           H  
ATOM   1728 CB  LASN   120      -8.371   9.003   7.979  0.00  0.00           C  
ATOM   1729 HB2 LASN   120      -9.417   8.898   8.245  0.00  0.00           H  
ATOM   1730 HB3 LASN   120      -7.824   8.194   8.453  0.00  0.00           H  
ATOM   1731 CG  LASN   120      -7.893  10.345   8.515  0.00  0.00           C  
ATOM   1732 OD1 LASN   120      -8.010  11.362   7.853  0.00  0.00           O  
ATOM   1733 ND2 LASN   120      -7.309  10.389   9.688  0.00  0.00           N  
ATOM   1734 HD21LASN   120      -7.032  11.281  10.073  0.00  0.00           H  
ATOM   1735 HD22LASN   120      -7.174   9.525  10.203  0.00  0.00           H  
ATOM   1736 C   LASN   120      -6.697   8.686   6.118  0.00  0.00           C  
ATOM   1737 O   LASN   120      -6.229   7.569   5.887  0.00  0.00           O  
ATOM   1738 N   LILE   121      -5.956   9.802   6.140  0.00  0.00           N  
ATOM   1739 H   LILE   121      -6.415  10.652   6.443  0.00  0.00           H  
ATOM   1740 CA  LILE   121      -4.588   9.955   5.614  0.00  0.00           C  
ATOM   1741 HA  LILE   121      -4.107   8.977   5.659  0.00  0.00           H  
ATOM   1742 CB  LILE   121      -4.632  10.394   4.125  0.00  0.00           C  
ATOM   1743 HB  LILE   121      -3.605  10.329   3.773  0.00  0.00           H  
ATOM   1744 CG2 LILE   121      -5.420   9.419   3.236  0.00  0.00           C  
ATOM   1745 HG21LILE   121      -6.489   9.476   3.434  0.00  0.00           H  
ATOM   1746 HG22LILE   121      -5.243   9.649   2.186  0.00  0.00           H  
ATOM   1747 HG23LILE   121      -5.081   8.402   3.432  0.00  0.00           H  
ATOM   1748 CG1 LILE   121      -5.083  11.855   3.855  0.00  0.00           C  
ATOM   1749 HG12LILE   121      -4.335  12.541   4.250  0.00  0.00           H  
ATOM   1750 HG13LILE   121      -5.108  12.006   2.775  0.00  0.00           H  
ATOM   1751 CD1 LILE   121      -6.451  12.272   4.420  0.00  0.00           C  
ATOM   1752 HD11LILE   121      -6.788  13.182   3.926  0.00  0.00           H  
ATOM   1753 HD12LILE   121      -7.195  11.495   4.256  0.00  0.00           H  
ATOM   1754 HD13LILE   121      -6.373  12.466   5.488  0.00  0.00           H  
ATOM   1755 C   LILE   121      -3.739  10.956   6.438  0.00  0.00           C  
ATOM   1756 O   LILE   121      -4.300  11.831   7.101  0.00  0.00           O  
ATOM   1757 N   LPRO   122      -2.392  10.911   6.375  0.00  0.00           N  
ATOM   1758 CD  LPRO   122      -1.597   9.844   5.812  0.00  0.00           C  
ATOM   1759 HD2 LPRO   122      -1.534   9.980   4.734  0.00  0.00           H  
ATOM   1760 HD3 LPRO   122      -2.021   8.870   6.055  0.00  0.00           H  
ATOM   1761 CG  LPRO   122      -0.207   9.972   6.432  0.00  0.00           C  
ATOM   1762 HG2 LPRO   122       0.571   9.670   5.730  0.00  0.00           H  
ATOM   1763 HG3 LPRO   122      -0.153   9.360   7.330  0.00  0.00           H  
ATOM   1764 CB  LPRO   122      -0.082  11.452   6.791  0.00  0.00           C  
ATOM   1765 HB2 LPRO   122       0.495  11.961   6.017  0.00  0.00           H  
ATOM   1766 HB3 LPRO   122       0.410  11.583   7.755  0.00  0.00           H  
ATOM   1767 CA  LPRO   122      -1.519  11.989   6.842  0.00  0.00           C  
ATOM   1768 HA  LPRO   122      -1.776  12.229   7.869  0.00  0.00           H  
ATOM   1769 C   LPRO   122      -1.645  13.238   5.958  0.00  0.00           C  
ATOM   1770 O   LPRO   122      -1.746  13.114   4.732  0.00  0.00           O  
ATOM   1771 N   LVAL   123      -1.558  14.444   6.531  0.00  0.00           N  
ATOM   1772 H   LVAL   123      -1.457  14.482   7.542  0.00  0.00           H  
ATOM   1773 CA  LVAL   123      -1.646  15.707   5.764  0.00  0.00           C  
ATOM   1774 HA  LVAL   123      -2.601  15.684   5.242  0.00  0.00           H  
ATOM   1775 CB  LVAL   123      -1.697  16.940   6.686  0.00  0.00           C  
ATOM   1776 HB  LVAL   123      -2.555  16.808   7.333  0.00  0.00           H  
ATOM   1777 CG1 LVAL   123      -0.486  17.138   7.602  0.00  0.00           C  
ATOM   1778 HG11LVAL   123      -0.317  16.238   8.193  0.00  0.00           H  
ATOM   1779 HG12LVAL   123       0.410  17.372   7.031  0.00  0.00           H  
ATOM   1780 HG13LVAL   123      -0.686  17.960   8.289  0.00  0.00           H  
ATOM   1781 CG2 LVAL   123      -1.916  18.227   5.886  0.00  0.00           C  
ATOM   1782 HG21LVAL   123      -2.114  19.056   6.565  0.00  0.00           H  
ATOM   1783 HG22LVAL   123      -1.037  18.464   5.286  0.00  0.00           H  
ATOM   1784 HG23LVAL   123      -2.773  18.106   5.224  0.00  0.00           H  
ATOM   1785 C   LVAL   123      -0.548  15.813   4.696  0.00  0.00           C  
ATOM   1786 O   LVAL   123       0.639  15.886   5.003  0.00  0.00           O  
ATOM   1787 N   LGLY   124      -0.920  15.782   3.414  0.00  0.00           N  
ATOM   1788 H   LGLY   124      -1.918  15.764   3.214  0.00  0.00           H  
ATOM   1789 CA  LGLY   124       0.029  15.717   2.293  0.00  0.00           C  
ATOM   1790 HA2 LGLY   124      -0.504  15.955   1.374  0.00  0.00           H  
ATOM   1791 HA3 LGLY   124       0.812  16.463   2.434  0.00  0.00           H  
ATOM   1792 C   LGLY   124       0.697  14.347   2.093  0.00  0.00           C  
ATOM   1793 O   LGLY   124       1.646  14.242   1.321  0.00  0.00           O  
ATOM   1794 N   LLEU   125       0.196  13.297   2.756  0.00  0.00           N  
ATOM   1795 H   LLEU   125      -0.579  13.482   3.385  0.00  0.00           H  
ATOM   1796 CA  HLEU   125       0.604  11.885   2.633  0.00  0.00           C  
ATOM   1797 HA  HLEU   125      -0.046  11.305   3.296  0.00  0.00           H  
ATOM   1798 CB  LLEU   125       0.340  11.344   1.203  0.00  0.00           C  
ATOM   1799 HB2 LLEU   125       1.112  11.745   0.545  0.00  0.00           H  
ATOM   1800 HB3 LLEU   125       0.466  10.265   1.218  0.00  0.00           H  
ATOM   1801 CG  LLEU   125      -1.030  11.654   0.562  0.00  0.00           C  
ATOM   1802 HG  LLEU   125      -1.176  12.732   0.519  0.00  0.00           H  
ATOM   1803 CD1 LLEU   125      -1.077  11.110  -0.869  0.00  0.00           C  
ATOM   1804 HD11LLEU   125      -0.215  11.464  -1.436  0.00  0.00           H  
ATOM   1805 HD12LLEU   125      -1.076  10.021  -0.858  0.00  0.00           H  
ATOM   1806 HD13LLEU   125      -1.981  11.464  -1.360  0.00  0.00           H  
ATOM   1807 CD2 LLEU   125      -2.196  11.027   1.330  0.00  0.00           C  
ATOM   1808 HD21LLEU   125      -3.138  11.289   0.848  0.00  0.00           H  
ATOM   1809 HD22LLEU   125      -2.104   9.942   1.338  0.00  0.00           H  
ATOM   1810 HD23LLEU   125      -2.216  11.404   2.350  0.00  0.00           H  
ATOM   1811 C   HLEU   125       2.022  11.496   3.055  0.00  0.00           C  
ATOM   1812 O   HLEU   125       2.321  10.304   3.168  0.00  0.00           O  
ATOM   1813 N   HALA   126       2.899  12.490   3.350  0.00  0.00           N  
ATOM   1814 H   HALA   126       2.670  13.452   3.133  0.00  0.00           H  
ATOM   1815 CA  LALA   126       4.340  12.285   3.520  0.00  0.00           C  
ATOM   1816 HA  LALA   126       4.680  11.618   2.726  0.00  0.00           H  
ATOM   1817 CB  LALA   126       4.997  13.658   3.298  0.00  0.00           C  
ATOM   1818 HB1 LALA   126       4.660  14.362   4.060  0.00  0.00           H  
ATOM   1819 HB2 LALA   126       6.081  13.568   3.363  0.00  0.00           H  
ATOM   1820 HB3 LALA   126       4.732  14.048   2.314  0.00  0.00           H  
ATOM   1821 C   LALA   126       4.782  11.626   4.858  0.00  0.00           C  
ATOM   1822 O   LALA   126       5.807  12.024   5.417  0.00  0.00           O  
ATOM   1823 N   LASP   127       4.031  10.672   5.427  0.00  0.00           N  
ATOM   1824 H   LASP   127       3.244  10.289   4.912  0.00  0.00           H  
ATOM   1825 CA  LASP   127       4.302  10.137   6.773  0.00  0.00           C  
ATOM   1826 HA  LASP   127       5.385  10.121   6.914  0.00  0.00           H  
ATOM   1827 CB  LASP   127       3.700  11.100   7.814  0.00  0.00           C  
ATOM   1828 HB2 LASP   127       3.793  12.127   7.455  0.00  0.00           H  
ATOM   1829 HB3 LASP   127       2.638  10.882   7.928  0.00  0.00           H  
ATOM   1830 CG  LASP   127       4.373  11.036   9.185  0.00  0.00           C  
ATOM   1831 OD1 LASP   127       5.206  10.143   9.449  0.00  0.00           O  
ATOM   1832 OD2 LASP   127       4.091  11.922  10.018  0.00  0.00           O  
ATOM   1833 C   LASP   127       3.799   8.695   7.002  0.00  0.00           C  
ATOM   1834 O   LASP   127       2.874   8.223   6.343  0.00  0.00           O  
ATOM   1835 N   LTRP   128       4.406   8.015   7.976  0.00  0.00           N  
ATOM   1836 H   LTRP   128       5.090   8.546   8.512  0.00  0.00           H  
ATOM   1837 CA  LTRP   128       4.080   6.677   8.489  0.00  0.00           C  
ATOM   1838 HA  LTRP   128       3.551   6.126   7.712  0.00  0.00           H  
ATOM   1839 CB  LTRP   128       5.390   5.941   8.801  0.00  0.00           C  
ATOM   1840 HB2 LTRP   128       5.914   6.513   9.567  0.00  0.00           H  
ATOM   1841 HB3 LTRP   128       5.157   4.958   9.212  0.00  0.00           H  
ATOM   1842 CG  LTRP   128       6.349   5.725   7.673  0.00  0.00           C  
ATOM   1843 CD1 LTRP   128       6.027   5.514   6.375  0.00  0.00           C  
ATOM   1844 HD1 LTRP   128       5.020   5.491   5.972  0.00  0.00           H  
ATOM   1845 NE1 LTRP   128       7.183   5.342   5.641  0.00  0.00           N  
ATOM   1846 HE1 LTRP   128       7.190   5.176   4.636  0.00  0.00           H  
ATOM   1847 CE2 LTRP   128       8.309   5.428   6.427  0.00  0.00           C  
ATOM   1848 CZ2 LTRP   128       9.680   5.345   6.149  0.00  0.00           C  
ATOM   1849 HZ2 LTRP   128      10.012   5.203   5.133  0.00  0.00           H  
ATOM   1850 CH2 LTRP   128      10.600   5.434   7.207  0.00  0.00           C  
ATOM   1851 HH2 LTRP   128      11.663   5.353   7.018  0.00  0.00           H  
ATOM   1852 CZ3 LTRP   128      10.136   5.616   8.522  0.00  0.00           C  
ATOM   1853 HZ3 LTRP   128      10.848   5.667   9.335  0.00  0.00           H  
ATOM   1854 CE3 LTRP   128       8.756   5.724   8.786  0.00  0.00           C  
ATOM   1855 HE3 LTRP   128       8.413   5.862   9.801  0.00  0.00           H  
ATOM   1856 CD2 LTRP   128       7.806   5.636   7.744  0.00  0.00           C  
ATOM   1857 C   LTRP   128       3.154   6.705   9.726  0.00  0.00           C  
ATOM   1858 O   LTRP   128       3.103   5.741  10.493  0.00  0.00           O  
ATOM   1859 N   LGLN   129       2.419   7.796   9.941  0.00  0.00           N  
ATOM   1860 H   LGLN   129       2.524   8.577   9.309  0.00  0.00           H  
ATOM   1861 CA  LGLN   129       1.329   7.878  10.919  0.00  0.00           C  
ATOM   1862 HA  LGLN   129       0.895   6.883  11.023  0.00  0.00           H  
ATOM   1863 CB  LGLN   129       1.864   8.285  12.305  0.00  0.00           C  
ATOM   1864 HB2 LGLN   129       1.121   8.014  13.053  0.00  0.00           H  
ATOM   1865 HB3 LGLN   129       2.760   7.700  12.514  0.00  0.00           H  
ATOM   1866 CG  LGLN   129       2.195   9.778  12.455  0.00  0.00           C  
ATOM   1867 HG2 LGLN   129       2.848  10.084  11.637  0.00  0.00           H  
ATOM   1868 HG3 LGLN   129       1.277  10.362  12.394  0.00  0.00           H  
ATOM   1869 CD  LGLN   129       2.893  10.124  13.768  0.00  0.00           C  
ATOM   1870 OE1 LGLN   129       3.261   9.280  14.581  0.00  0.00           O  
ATOM   1871 NE2 LGLN   129       3.144  11.388  14.007  0.00  0.00           N  
ATOM   1872 HE21LGLN   129       3.770  11.622  14.767  0.00  0.00           H  
ATOM   1873 HE22LGLN   129       2.909  12.098  13.315  0.00  0.00           H  
ATOM   1874 C   LGLN   129       0.220   8.787  10.376  0.00  0.00           C  
ATOM   1875 O   LGLN   129       0.497   9.833   9.788  0.00  0.00           O  
ATOM   1876 N   LSER   130      -1.036   8.360  10.500  0.00  0.00           N  
ATOM   1877 H   LSER   130      -1.215   7.545  11.076  0.00  0.00           H  
ATOM   1878 CA  LSER   130      -2.159   8.966   9.772  0.00  0.00           C  
ATOM   1879 HA  LSER   130      -1.777   9.470   8.886  0.00  0.00           H  
ATOM   1880 CB  LSER   130      -3.107   7.879   9.260  0.00  0.00           C  
ATOM   1881 HB2 LSER   130      -3.407   7.226  10.079  0.00  0.00           H  
ATOM   1882 HB3 LSER   130      -3.992   8.344   8.823  0.00  0.00           H  
ATOM   1883 OG  LSER   130      -2.437   7.129   8.261  0.00  0.00           O  
ATOM   1884 HG  LSER   130      -1.729   6.607   8.685  0.00  0.00           H  
ATOM   1885 C   LSER   130      -2.861  10.037  10.604  0.00  0.00           C  
ATOM   1886 O   LSER   130      -3.844   9.767  11.293  0.00  0.00           O  
ATOM   1887 N   LVAL   131      -2.346  11.267  10.530  0.00  0.00           N  
ATOM   1888 H   LVAL   131      -1.492  11.389  10.000  0.00  0.00           H  
ATOM   1889 CA  LVAL   131      -2.877  12.445  11.233  0.00  0.00           C  
ATOM   1890 HA  LVAL   131      -3.907  12.228  11.515  0.00  0.00           H  
ATOM   1891 CB  LVAL   131      -2.093  12.702  12.536  0.00  0.00           C  
ATOM   1892 HB  LVAL   131      -2.122  11.784  13.122  0.00  0.00           H  
ATOM   1893 CG1 LVAL   131      -0.622  13.068  12.294  0.00  0.00           C  
ATOM   1894 HG11LVAL   131      -0.128  12.285  11.717  0.00  0.00           H  
ATOM   1895 HG12LVAL   131      -0.540  14.011  11.755  0.00  0.00           H  
ATOM   1896 HG13LVAL   131      -0.102  13.168  13.245  0.00  0.00           H  
ATOM   1897 CG2 LVAL   131      -2.740  13.812  13.375  0.00  0.00           C  
ATOM   1898 HG21LVAL   131      -3.802  13.609  13.511  0.00  0.00           H  
ATOM   1899 HG22LVAL   131      -2.265  13.848  14.356  0.00  0.00           H  
ATOM   1900 HG23LVAL   131      -2.616  14.783  12.895  0.00  0.00           H  
ATOM   1901 C   LVAL   131      -2.924  13.677  10.330  0.00  0.00           C  
ATOM   1902 O   LVAL   131      -2.019  13.924   9.527  0.00  0.00           O  
ATOM   1903 N   LASN   132      -3.993  14.465  10.452  0.00  0.00           N  
ATOM   1904 H   LASN   132      -4.737  14.190  11.084  0.00  0.00           H  
ATOM   1905 CA  LASN   132      -4.176  15.692   9.683  0.00  0.00           C  
ATOM   1906 HA  LASN   132      -3.194  16.153   9.562  0.00  0.00           H  
ATOM   1907 CB  LASN   132      -4.698  15.293   8.289  0.00  0.00           C  
ATOM   1908 HB2 LASN   132      -4.680  16.143   7.626  0.00  0.00           H  
ATOM   1909 HB3 LASN   132      -4.048  14.536   7.853  0.00  0.00           H  
ATOM   1910 CG  LASN   132      -6.114  14.775   8.311  0.00  0.00           C  
ATOM   1911 OD1 LASN   132      -7.056  15.533   8.444  0.00  0.00           O  
ATOM   1912 ND2 LASN   132      -6.288  13.492   8.153  0.00  0.00           N  
ATOM   1913 HD21LASN   132      -7.219  13.093   8.166  0.00  0.00           H  
ATOM   1914 HD22LASN   132      -5.495  12.886   7.970  0.00  0.00           H  
ATOM   1915 C   LASN   132      -5.077  16.717  10.419  0.00  0.00           C  
ATOM   1916 O   LASN   132      -5.815  16.345  11.339  0.00  0.00           O  
ATOM   1917 N   LPRO   133      -5.016  18.015  10.052  0.00  0.00           N  
ATOM   1918 CD  LPRO   133      -4.078  18.595   9.098  0.00  0.00           C  
ATOM   1919 HD2 LPRO   133      -4.075  18.067   8.152  0.00  0.00           H  
ATOM   1920 HD3 LPRO   133      -3.076  18.605   9.531  0.00  0.00           H  
ATOM   1921 CG  LPRO   133      -4.550  20.019   8.855  0.00  0.00           C  
ATOM   1922 HG2 LPRO   133      -5.318  20.024   8.081  0.00  0.00           H  
ATOM   1923 HG3 LPRO   133      -3.727  20.682   8.589  0.00  0.00           H  
ATOM   1924 CB  LPRO   133      -5.173  20.384  10.195  0.00  0.00           C  
ATOM   1925 HB2 LPRO   133      -5.919  21.165  10.062  0.00  0.00           H  
ATOM   1926 HB3 LPRO   133      -4.393  20.703  10.889  0.00  0.00           H  
ATOM   1927 CA  LPRO   133      -5.799  19.076  10.694  0.00  0.00           C  
ATOM   1928 HA  LPRO   133      -5.681  19.014  11.776  0.00  0.00           H  
ATOM   1929 C   LPRO   133      -7.306  19.066  10.386  0.00  0.00           C  
ATOM   1930 O   LPRO   133      -8.063  19.689  11.131  0.00  0.00           O  
ATOM   1931 N   LASN   134      -7.741  18.433   9.292  0.00  0.00           N  
ATOM   1932 H   LASN   134      -7.078  17.912   8.733  0.00  0.00           H  
ATOM   1933 CA  LASN   134      -9.136  18.447   8.836  0.00  0.00           C  
ATOM   1934 HA  LASN   134      -9.578  19.424   9.043  0.00  0.00           H  
ATOM   1935 CB  LASN   134      -9.101  18.238   7.306  0.00  0.00           C  
ATOM   1936 HB2 LASN   134      -8.415  18.959   6.864  0.00  0.00           H  
ATOM   1937 HB3 LASN   134      -8.730  17.239   7.079  0.00  0.00           H  
ATOM   1938 CG  LASN   134     -10.439  18.412   6.612  0.00  0.00           C  
ATOM   1939 OD1 LASN   134     -11.448  18.778   7.193  0.00  0.00           O  
ATOM   1940 ND2 LASN   134     -10.479  18.179   5.325  0.00  0.00           N  
ATOM   1941 HD21LASN   134     -11.401  18.225   4.898  0.00  0.00           H  
ATOM   1942 HD22LASN   134      -9.686  17.812   4.827  0.00  0.00           H  
ATOM   1943 C   LASN   134     -10.001  17.397   9.566  0.00  0.00           C  
ATOM   1944 O   LASN   134     -11.036  17.722  10.147  0.00  0.00           O  
ATOM   1945 N   LTYR   135      -9.540  16.144   9.557  0.00  0.00           N  
ATOM   1946 H   LTYR   135      -8.671  15.980   9.063  0.00  0.00           H  
ATOM   1947 CA  LTYR   135     -10.288  14.954   9.971  0.00  0.00           C  
ATOM   1948 HA  LTYR   135     -11.331  15.226  10.140  0.00  0.00           H  
ATOM   1949 CB  LTYR   135     -10.232  13.923   8.838  0.00  0.00           C  
ATOM   1950 HB2 LTYR   135      -9.222  13.516   8.806  0.00  0.00           H  
ATOM   1951 HB3 LTYR   135     -10.894  13.107   9.111  0.00  0.00           H  
ATOM   1952 CG  LTYR   135     -10.616  14.384   7.442  0.00  0.00           C  
ATOM   1953 CD1 LTYR   135     -11.894  14.919   7.189  0.00  0.00           C  
ATOM   1954 HD1 LTYR   135     -12.594  15.054   8.004  0.00  0.00           H  
ATOM   1955 CE1 LTYR   135     -12.266  15.268   5.874  0.00  0.00           C  
ATOM   1956 HE1 LTYR   135     -13.243  15.680   5.672  0.00  0.00           H  
ATOM   1957 CZ  LTYR   135     -11.363  15.078   4.807  0.00  0.00           C  
ATOM   1958 OH  LTYR   135     -11.732  15.402   3.537  0.00  0.00           O  
ATOM   1959 HH  LTYR   135     -11.078  15.077   2.882  0.00  0.00           H  
ATOM   1960 CE2 LTYR   135     -10.078  14.553   5.067  0.00  0.00           C  
ATOM   1961 HE2 LTYR   135      -9.380  14.407   4.260  0.00  0.00           H  
ATOM   1962 CD2 LTYR   135      -9.709  14.207   6.379  0.00  0.00           C  
ATOM   1963 HD2 LTYR   135      -8.734  13.781   6.566  0.00  0.00           H  
ATOM   1964 C   LTYR   135      -9.778  14.278  11.257  0.00  0.00           C  
ATOM   1965 O   LTYR   135     -10.442  13.370  11.751  0.00  0.00           O  
ATOM   1966 N   LGLY   136      -8.607  14.669  11.780  0.00  0.00           N  
ATOM   1967 H   LGLY   136      -8.078  15.375  11.289  0.00  0.00           H  
ATOM   1968 CA  LGLY   136      -8.030  14.114  13.014  0.00  0.00           C  
ATOM   1969 HA2 LGLY   136      -7.548  14.919  13.566  0.00  0.00           H  
ATOM   1970 HA3 LGLY   136      -8.834  13.731  13.646  0.00  0.00           H  
ATOM   1971 C   LGLY   136      -6.998  12.989  12.823  0.00  0.00           C  
ATOM   1972 O   LGLY   136      -6.480  12.754  11.726  0.00  0.00           O  
ATOM   1973 N   LARG   137      -6.653  12.327  13.938  0.00  0.00           N  
ATOM   1974 H   LARG   137      -7.149  12.587  14.783  0.00  0.00           H  
ATOM   1975 CA  LARG   137      -5.693  11.208  14.034  0.00  0.00           C  
ATOM   1976 HA  LARG   137      -4.966  11.277  13.225  0.00  0.00           H  
ATOM   1977 CB  LARG   137      -4.956  11.298  15.388  0.00  0.00           C  
ATOM   1978 HB2 LARG   137      -4.494  12.283  15.472  0.00  0.00           H  
ATOM   1979 HB3 LARG   137      -5.677  11.192  16.200  0.00  0.00           H  
ATOM   1980 CG  LARG   137      -3.859  10.231  15.553  0.00  0.00           C  
ATOM   1981 HG2 LARG   137      -4.274   9.228  15.448  0.00  0.00           H  
ATOM   1982 HG3 LARG   137      -3.126  10.378  14.762  0.00  0.00           H  
ATOM   1983 CD  LARG   137      -3.147  10.336  16.911  0.00  0.00           C  
ATOM   1984 HD2 LARG   137      -2.143   9.927  16.798  0.00  0.00           H  
ATOM   1985 HD3 LARG   137      -3.057  11.387  17.191  0.00  0.00           H  
ATOM   1986 NE  LARG   137      -3.830   9.579  17.975  0.00  0.00           N  
ATOM   1987 HE  LARG   137      -4.571   8.939  17.705  0.00  0.00           H  
ATOM   1988 CZ  LARG   137      -3.468   9.493  19.242  0.00  0.00           C  
ATOM   1989 NH1 LARG   137      -2.495  10.187  19.759  0.00  0.00           N  
ATOM   1990 HH11LARG   137      -1.932  10.789  19.165  0.00  0.00           H  
ATOM   1991 HH12LARG   137      -2.256  10.055  20.721  0.00  0.00           H  
ATOM   1992 NH2 LARG   137      -4.085   8.674  20.036  0.00  0.00           N  
ATOM   1993 HH21LARG   137      -4.808   8.092  19.625  0.00  0.00           H  
ATOM   1994 HH22LARG   137      -3.810   8.582  21.004  0.00  0.00           H  
ATOM   1995 C   LARG   137      -6.399   9.858  13.916  0.00  0.00           C  
ATOM   1996 O   LARG   137      -7.294   9.588  14.710  0.00  0.00           O  
ATOM   1997 N   LTHR   138      -5.950   8.981  13.023  0.00  0.00           N  
ATOM   1998 H   LTHR   138      -5.206   9.265  12.394  0.00  0.00           H  
ATOM   1999 CA  LTHR   138      -6.368   7.569  13.007  0.00  0.00           C  
ATOM   2000 HA  LTHR   138      -7.410   7.522  13.313  0.00  0.00           H  
ATOM   2001 CB  LTHR   138      -6.280   6.970  11.601  0.00  0.00           C  
ATOM   2002 HB  LTHR   138      -5.248   7.026  11.255  0.00  0.00           H  
ATOM   2003 CG2 LTHR   138      -6.762   5.524  11.483  0.00  0.00           C  
ATOM   2004 HG21LTHR   138      -6.186   4.871  12.137  0.00  0.00           H  
ATOM   2005 HG22LTHR   138      -7.816   5.454  11.747  0.00  0.00           H  
ATOM   2006 HG23LTHR   138      -6.622   5.182  10.459  0.00  0.00           H  
ATOM   2007 OG1 LTHR   138      -7.095   7.729  10.747  0.00  0.00           O  
ATOM   2008 HG1 LTHR   138      -8.010   7.685  11.087  0.00  0.00           H  
ATOM   2009 C   LTHR   138      -5.542   6.740  13.990  0.00  0.00           C  
ATOM   2010 O   LTHR   138      -4.309   6.818  14.013  0.00  0.00           O  
ATOM   2011 N   LASN   139      -6.215   5.920  14.794  0.00  0.00           N  
ATOM   2012 H   LASN   139      -7.224   5.864  14.676  0.00  0.00           H  
ATOM   2013 CA  LASN   139      -5.591   5.037  15.778  0.00  0.00           C  
ATOM   2014 HA  LASN   139      -4.573   5.380  15.970  0.00  0.00           H  
ATOM   2015 CB  LASN   139      -6.364   5.136  17.097  0.00  0.00           C  
ATOM   2016 HB2 LASN   139      -7.392   4.807  16.944  0.00  0.00           H  
ATOM   2017 HB3 LASN   139      -5.905   4.495  17.840  0.00  0.00           H  
ATOM   2018 CG  LASN   139      -6.345   6.551  17.630  0.00  0.00           C  
ATOM   2019 OD1 LASN   139      -5.299   7.108  17.936  0.00  0.00           O  
ATOM   2020 ND2 LASN   139      -7.478   7.190  17.736  0.00  0.00           N  
ATOM   2021 HD21LASN   139      -7.433   8.172  17.968  0.00  0.00           H  
ATOM   2022 HD22LASN   139      -8.358   6.726  17.520  0.00  0.00           H  
ATOM   2023 C   LASN   139      -5.491   3.595  15.270  0.00  0.00           C  
ATOM   2024 O   LASN   139      -6.359   3.117  14.541  0.00  0.00           O  
ATOM   2025 N   LASN   140      -4.440   2.884  15.677  0.00  0.00           N  
ATOM   2026 H   LASN   140      -3.742   3.308  16.276  0.00  0.00           H  
ATOM   2027 CA  LASN   140      -4.288   1.467  15.367  0.00  0.00           C  
ATOM   2028 HA  LASN   140      -4.431   1.343  14.293  0.00  0.00           H  
ATOM   2029 CB  LASN   140      -2.845   1.081  15.711  0.00  0.00           C  
ATOM   2030 HB2 LASN   140      -2.182   1.827  15.289  0.00  0.00           H  
ATOM   2031 HB3 LASN   140      -2.703   1.078  16.787  0.00  0.00           H  
ATOM   2032 CG  LASN   140      -2.445  -0.270  15.172  0.00  0.00           C  
ATOM   2033 OD1 LASN   140      -3.139  -1.254  15.350  0.00  0.00           O  
ATOM   2034 ND2 LASN   140      -1.337  -0.350  14.482  0.00  0.00           N  
ATOM   2035 HD21LASN   140      -1.093  -1.251  14.084  0.00  0.00           H  
ATOM   2036 HD22LASN   140      -0.782   0.481  14.307  0.00  0.00           H  
ATOM   2037 C   LASN   140      -5.332   0.619  16.136  0.00  0.00           C  
ATOM   2038 O   LASN   140      -5.463   0.794  17.350  0.00  0.00           O  
ATOM   2039 N   LPRO   141      -6.064  -0.309  15.485  0.00  0.00           N  
ATOM   2040 CD  LPRO   141      -6.077  -0.561  14.050  0.00  0.00           C  
ATOM   2041 HD2 LPRO   141      -5.073  -0.712  13.654  0.00  0.00           H  
ATOM   2042 HD3 LPRO   141      -6.558   0.277  13.542  0.00  0.00           H  
ATOM   2043 CG  LPRO   141      -6.908  -1.827  13.857  0.00  0.00           C  
ATOM   2044 HG2 LPRO   141      -6.264  -2.705  13.925  0.00  0.00           H  
ATOM   2045 HG3 LPRO   141      -7.445  -1.810  12.908  0.00  0.00           H  
ATOM   2046 CB  LPRO   141      -7.871  -1.795  15.043  0.00  0.00           C  
ATOM   2047 HB2 LPRO   141      -8.225  -2.794  15.303  0.00  0.00           H  
ATOM   2048 HB3 LPRO   141      -8.717  -1.147  14.804  0.00  0.00           H  
ATOM   2049 CA  LPRO   141      -7.047  -1.155  16.166  0.00  0.00           C  
ATOM   2050 HA  LPRO   141      -7.708  -0.532  16.771  0.00  0.00           H  
ATOM   2051 C   LPRO   141      -6.426  -2.213  17.097  0.00  0.00           C  
ATOM   2052 O   LPRO   141      -7.108  -2.685  18.006  0.00  0.00           O  
ATOM   2053 N   LHIE   142      -5.154  -2.596  16.924  0.00  0.00           N  
ATOM   2054 H   LHIE   142      -4.609  -2.167  16.184  0.00  0.00           H  
ATOM   2055 CA  LHIE   142      -4.456  -3.496  17.861  0.00  0.00           C  
ATOM   2056 HA  LHIE   142      -5.096  -4.351  18.089  0.00  0.00           H  
ATOM   2057 CB  LHIE   142      -3.170  -4.042  17.216  0.00  0.00           C  
ATOM   2058 HB2 LHIE   142      -2.499  -3.217  16.975  0.00  0.00           H  
ATOM   2059 HB3 LHIE   142      -2.662  -4.674  17.947  0.00  0.00           H  
ATOM   2060 CG  LHIE   142      -3.403  -4.874  15.975  0.00  0.00           C  
ATOM   2061 ND1 LHIE   142      -3.619  -6.253  15.954  0.00  0.00           N  
ATOM   2062 CE1 LHIE   142      -3.776  -6.593  14.665  0.00  0.00           C  
ATOM   2063 HE1 LHIE   142      -3.939  -7.600  14.301  0.00  0.00           H  
ATOM   2064 NE2 LHIE   142      -3.695  -5.504  13.889  0.00  0.00           N  
ATOM   2065 HE2 LHIE   142      -3.805  -5.498  12.879  0.00  0.00           H  
ATOM   2066 CD2 LHIE   142      -3.445  -4.414  14.691  0.00  0.00           C  
ATOM   2067 HD2 LHIE   142      -3.299  -3.395  14.371  0.00  0.00           H  
ATOM   2068 C   LHIE   142      -4.158  -2.800  19.200  0.00  0.00           C  
ATOM   2069 O   LHIE   142      -4.311  -3.410  20.258  0.00  0.00           O  
ATOM   2070 N   LASP   143      -3.785  -1.517  19.169  0.00  0.00           N  
ATOM   2071 H   LASP   143      -3.717  -1.065  18.270  0.00  0.00           H  
ATOM   2072 CA  LASP   143      -3.625  -0.670  20.357  0.00  0.00           C  
ATOM   2073 HA  LASP   143      -4.432  -0.893  21.058  0.00  0.00           H  
ATOM   2074 CB  LASP   143      -2.290  -0.995  21.050  0.00  0.00           C  
ATOM   2075 HB2 LASP   143      -2.228  -2.072  21.215  0.00  0.00           H  
ATOM   2076 HB3 LASP   143      -1.466  -0.722  20.392  0.00  0.00           H  
ATOM   2077 CG  LASP   143      -2.109  -0.291  22.399  0.00  0.00           C  
ATOM   2078 OD1 LASP   143      -1.599  -0.955  23.325  0.00  0.00           O  
ATOM   2079 OD2 LASP   143      -2.445   0.912  22.544  0.00  0.00           O  
ATOM   2080 C   LASP   143      -3.703   0.818  19.977  0.00  0.00           C  
ATOM   2081 O   LASP   143      -2.852   1.323  19.244  0.00  0.00           O  
ATOM   2082 N   LHID   144      -4.689   1.548  20.505  0.00  0.00           N  
ATOM   2083 H   LHID   144      -5.362   1.075  21.089  0.00  0.00           H  
ATOM   2084 CA  LHID   144      -4.942   2.948  20.136  0.00  0.00           C  
ATOM   2085 HA  LHID   144      -5.045   2.972  19.053  0.00  0.00           H  
ATOM   2086 CB  LHID   144      -6.258   3.418  20.771  0.00  0.00           C  
ATOM   2087 HB2 LHID   144      -6.124   3.447  21.853  0.00  0.00           H  
ATOM   2088 HB3 LHID   144      -6.472   4.434  20.436  0.00  0.00           H  
ATOM   2089 CG  LHID   144      -7.465   2.567  20.466  0.00  0.00           C  
ATOM   2090 ND1 LHID   144      -8.362   2.101  21.397  0.00  0.00           N  
ATOM   2091 HD1 LHID   144      -8.287   2.213  22.408  0.00  0.00           H  
ATOM   2092 CE1 LHID   144      -9.344   1.453  20.755  0.00  0.00           C  
ATOM   2093 HE1 LHID   144     -10.181   0.960  21.236  0.00  0.00           H  
ATOM   2094 NE2 LHID   144      -9.129   1.487  19.431  0.00  0.00           N  
ATOM   2095 CD2 LHID   144      -7.942   2.206  19.234  0.00  0.00           C  
ATOM   2096 HD2 LHID   144      -7.488   2.437  18.279  0.00  0.00           H  
ATOM   2097 C   LHID   144      -3.811   3.935  20.501  0.00  0.00           C  
ATOM   2098 O   LHID   144      -3.833   5.093  20.069  0.00  0.00           O  
ATOM   2099 N   LSER   145      -2.820   3.517  21.294  0.00  0.00           N  
ATOM   2100 H   LSER   145      -2.853   2.554  21.626  0.00  0.00           H  
ATOM   2101 CA  LSER   145      -1.597   4.290  21.557  0.00  0.00           C  
ATOM   2102 HA  LSER   145      -1.865   5.342  21.656  0.00  0.00           H  
ATOM   2103 CB  LSER   145      -0.988   3.842  22.887  0.00  0.00           C  
ATOM   2104 HB2 LSER   145      -0.186   4.530  23.160  0.00  0.00           H  
ATOM   2105 HB3 LSER   145      -1.749   3.864  23.668  0.00  0.00           H  
ATOM   2106 OG  LSER   145      -0.460   2.537  22.796  0.00  0.00           O  
ATOM   2107 HG  LSER   145      -1.216   1.894  22.756  0.00  0.00           H  
ATOM   2108 C   LSER   145      -0.549   4.191  20.433  0.00  0.00           C  
ATOM   2109 O   LSER   145       0.427   4.950  20.439  0.00  0.00           O  
ATOM   2110 N   LARG   146      -0.735   3.270  19.476  0.00  0.00           N  
ATOM   2111 H   LARG   146      -1.569   2.690  19.535  0.00  0.00           H  
ATOM   2112 CA  LARG   146       0.163   3.008  18.343  0.00  0.00           C  
ATOM   2113 HA  LARG   146       1.104   3.515  18.520  0.00  0.00           H  
ATOM   2114 CB  LARG   146       0.461   1.493  18.248  0.00  0.00           C  
ATOM   2115 HB2 LARG   146      -0.457   0.967  17.981  0.00  0.00           H  
ATOM   2116 HB3 LARG   146       1.174   1.333  17.437  0.00  0.00           H  
ATOM   2117 CG  LARG   146       1.034   0.843  19.530  0.00  0.00           C  
ATOM   2118 HG2 LARG   146       0.277   0.848  20.314  0.00  0.00           H  
ATOM   2119 HG3 LARG   146       1.285  -0.194  19.303  0.00  0.00           H  
ATOM   2120 CD  LARG   146       2.289   1.558  20.052  0.00  0.00           C  
ATOM   2121 HD2 LARG   146       2.976   1.697  19.221  0.00  0.00           H  
ATOM   2122 HD3 LARG   146       1.997   2.543  20.416  0.00  0.00           H  
ATOM   2123 NE  LARG   146       2.972   0.845  21.154  0.00  0.00           N  
ATOM   2124 HE  LARG   146       2.604   0.980  22.091  0.00  0.00           H  
ATOM   2125 CZ  LARG   146       4.123   0.195  21.073  0.00  0.00           C  
ATOM   2126 NH1 LARG   146       4.690  -0.129  19.949  0.00  0.00           N  
ATOM   2127 HH11LARG   146       4.184  -0.034  19.074  0.00  0.00           H  
ATOM   2128 HH12LARG   146       5.594  -0.578  19.981  0.00  0.00           H  
ATOM   2129 NH2 LARG   146       4.797  -0.140  22.129  0.00  0.00           N  
ATOM   2130 HH21LARG   146       4.528   0.193  23.052  0.00  0.00           H  
ATOM   2131 HH22LARG   146       5.704  -0.559  22.001  0.00  0.00           H  
ATOM   2132 C   LARG   146      -0.367   3.593  17.025  0.00  0.00           C  
ATOM   2133 O   LARG   146      -1.571   3.778  16.833  0.00  0.00           O  
ATOM   2134 N   LSER   147       0.562   3.878  16.114  0.00  0.00           N  
ATOM   2135 H   LSER   147       1.521   3.669  16.362  0.00  0.00           H  
ATOM   2136 CA  LSER   147       0.317   4.381  14.759  0.00  0.00           C  
ATOM   2137 HA  LSER   147      -0.283   5.288  14.825  0.00  0.00           H  
ATOM   2138 CB  LSER   147       1.655   4.738  14.092  0.00  0.00           C  
ATOM   2139 HB2 LSER   147       2.099   5.592  14.605  0.00  0.00           H  
ATOM   2140 HB3 LSER   147       2.334   3.886  14.163  0.00  0.00           H  
ATOM   2141 OG  LSER   147       1.449   5.050  12.728  0.00  0.00           O  
ATOM   2142 HG  LSER   147       2.287   5.285  12.294  0.00  0.00           H  
ATOM   2143 C   LSER   147      -0.432   3.354  13.903  0.00  0.00           C  
ATOM   2144 O   LSER   147      -0.094   2.167  13.909  0.00  0.00           O  
ATOM   2145 N   LALA   148      -1.412   3.808  13.117  0.00  0.00           N  
ATOM   2146 H   LALA   148      -1.595   4.806  13.124  0.00  0.00           H  
ATOM   2147 CA  LALA   148      -2.064   2.997  12.079  0.00  0.00           C  
ATOM   2148 HA  LALA   148      -2.296   2.013  12.490  0.00  0.00           H  
ATOM   2149 CB  LALA   148      -3.383   3.684  11.703  0.00  0.00           C  
ATOM   2150 HB1 LALA   148      -3.915   3.078  10.968  0.00  0.00           H  
ATOM   2151 HB2 LALA   148      -4.010   3.790  12.589  0.00  0.00           H  
ATOM   2152 HB3 LALA   148      -3.186   4.668  11.276  0.00  0.00           H  
ATOM   2153 C   LALA   148      -1.165   2.771  10.837  0.00  0.00           C  
ATOM   2154 O   LALA   148      -1.527   2.034   9.921  0.00  0.00           O  
ATOM   2155 N   LGLY   149       0.005   3.414  10.801  0.00  0.00           N  
ATOM   2156 H   LGLY   149       0.233   4.004  11.593  0.00  0.00           H  
ATOM   2157 CA  LGLY   149       0.864   3.551   9.631  0.00  0.00           C  
ATOM   2158 HA2 LGLY   149       1.895   3.686   9.950  0.00  0.00           H  
ATOM   2159 HA3 LGLY   149       0.824   2.645   9.034  0.00  0.00           H  
ATOM   2160 C   LGLY   149       0.447   4.738   8.762  0.00  0.00           C  
ATOM   2161 O   LGLY   149      -0.389   5.562   9.146  0.00  0.00           O  
ATOM   2162 N   LGLY   150       1.012   4.826   7.560  0.00  0.00           N  
ATOM   2163 H   LGLY   150       1.726   4.167   7.283  0.00  0.00           H  
ATOM   2164 CA  LGLY   150       0.627   5.849   6.593  0.00  0.00           C  
ATOM   2165 HA2 LGLY   150      -0.457   5.821   6.484  0.00  0.00           H  
ATOM   2166 HA3 LGLY   150       0.895   6.832   6.979  0.00  0.00           H  
ATOM   2167 C   HGLY   150       1.262   5.681   5.211  0.00  0.00           C  
ATOM   2168 O   HGLY   150       2.287   4.992   5.126  0.00  0.00           O  
ATOM   2169 N   HSER   151       0.678   6.274   4.151  0.00  0.00           N  
ATOM   2170 H   HSER   151       1.197   6.267   3.285  0.00  0.00           H  
ATOM   2171 CA  HSER   151      -0.491   7.132   4.132  0.00  0.00           C  
ATOM   2172 HA  HSER   151      -0.558   7.653   5.085  0.00  0.00           H  
ATOM   2173 CB  HSER   151      -0.303   8.170   3.002  0.00  0.00           C  
ATOM   2174 HB2 HSER   151      -1.246   8.745   2.967  0.00  0.00           H  
ATOM   2175 HB3 HSER   151       0.499   8.853   3.314  0.00  0.00           H  
ATOM   2176 OG  HSER   151       0.014   7.566   1.792  0.00  0.00           O  
ATOM   2177 HG  HSER   151      -1.029   6.997   1.052  0.00  0.00           H  
ATOM   2178 C   HSER   151      -1.846   6.430   3.977  0.00  0.00           C  
ATOM   2179 O   HSER   151      -2.863   7.103   4.132  0.00  0.00           O  
ATOM   2180 N   HSER   152      -1.829   5.113   3.663  0.00  0.00           N  
ATOM   2181 H   HSER   152      -0.936   4.639   3.651  0.00  0.00           H  
ATOM   2182 CA  HSER   152      -3.036   4.295   3.599  0.00  0.00           C  
ATOM   2183 HA  HSER   152      -3.854   4.980   3.362  0.00  0.00           H  
ATOM   2184 CB  HSER   152      -2.924   3.217   2.504  0.00  0.00           C  
ATOM   2185 HB2 HSER   152      -2.339   2.360   2.865  0.00  0.00           H  
ATOM   2186 HB3 HSER   152      -3.922   2.862   2.241  0.00  0.00           H  
ATOM   2187 OG  HSER   152      -2.308   3.688   1.288  0.00  0.00           O  
ATOM   2188 HG  HSER   152      -1.355   3.618   1.486  0.00  0.00           H  
ATOM   2189 C   LSER   152      -3.397   3.681   4.977  0.00  0.00           C  
ATOM   2190 O   LSER   152      -3.824   2.530   5.071  0.00  0.00           O  
ATOM   2191 N   LGLY   153      -3.198   4.435   6.066  0.00  0.00           N  
ATOM   2192 H   LGLY   153      -2.930   5.401   5.937  0.00  0.00           H  
ATOM   2193 CA  LGLY   153      -3.453   3.963   7.434  0.00  0.00           C  
ATOM   2194 HA2 LGLY   153      -3.011   2.981   7.575  0.00  0.00           H  
ATOM   2195 HA3 LGLY   153      -2.990   4.646   8.142  0.00  0.00           H  
ATOM   2196 C   LGLY   153      -4.936   3.849   7.778  0.00  0.00           C  
ATOM   2197 O   LGLY   153      -5.339   2.897   8.447  0.00  0.00           O  
ATOM   2198 N   LGLY   154      -5.772   4.770   7.289  0.00  0.00           N  
ATOM   2199 H   LGLY   154      -5.387   5.506   6.712  0.00  0.00           H  
ATOM   2200 CA  LGLY   154      -7.229   4.675   7.429  0.00  0.00           C  
ATOM   2201 HA2 LGLY   154      -7.498   4.615   8.483  0.00  0.00           H  
ATOM   2202 HA3 LGLY   154      -7.685   5.566   7.001  0.00  0.00           H  
ATOM   2203 C   LGLY   154      -7.801   3.449   6.712  0.00  0.00           C  
ATOM   2204 O   LGLY   154      -8.664   2.762   7.259  0.00  0.00           O  
ATOM   2205 N   LALA   155      -7.282   3.137   5.524  0.00  0.00           N  
ATOM   2206 H   LALA   155      -6.591   3.763   5.120  0.00  0.00           H  
ATOM   2207 CA  LALA   155      -7.648   1.964   4.741  0.00  0.00           C  
ATOM   2208 HA  LALA   155      -8.727   1.965   4.583  0.00  0.00           H  
ATOM   2209 CB  LALA   155      -6.942   2.070   3.383  0.00  0.00           C  
ATOM   2210 HB1 LALA   155      -7.321   2.930   2.830  0.00  0.00           H  
ATOM   2211 HB2 LALA   155      -5.868   2.188   3.521  0.00  0.00           H  
ATOM   2212 HB3 LALA   155      -7.117   1.167   2.806  0.00  0.00           H  
ATOM   2213 C   LALA   155      -7.272   0.669   5.475  0.00  0.00           C  
ATOM   2214 O   LALA   155      -8.113  -0.213   5.669  0.00  0.00           O  
ATOM   2215 N   LALA   156      -6.024   0.569   5.943  0.00  0.00           N  
ATOM   2216 H   LALA   156      -5.367   1.323   5.748  0.00  0.00           H  
ATOM   2217 CA  LALA   156      -5.551  -0.594   6.688  0.00  0.00           C  
ATOM   2218 HA  LALA   156      -5.716  -1.479   6.076  0.00  0.00           H  
ATOM   2219 CB  LALA   156      -4.045  -0.438   6.899  0.00  0.00           C  
ATOM   2220 HB1 LALA   156      -3.632  -1.374   7.263  0.00  0.00           H  
ATOM   2221 HB2 LALA   156      -3.560  -0.200   5.954  0.00  0.00           H  
ATOM   2222 HB3 LALA   156      -3.845   0.360   7.617  0.00  0.00           H  
ATOM   2223 C   LALA   156      -6.314  -0.802   8.013  0.00  0.00           C  
ATOM   2224 O   LALA   156      -6.673  -1.936   8.343  0.00  0.00           O  
ATOM   2225 N   LALA   157      -6.635   0.279   8.734  0.00  0.00           N  
ATOM   2226 H   LALA   157      -6.264   1.181   8.450  0.00  0.00           H  
ATOM   2227 CA  LALA   157      -7.445   0.226   9.949  0.00  0.00           C  
ATOM   2228 HA  LALA   157      -7.004  -0.509  10.624  0.00  0.00           H  
ATOM   2229 CB  LALA   157      -7.385   1.595  10.637  0.00  0.00           C  
ATOM   2230 HB1 LALA   157      -7.810   2.364   9.990  0.00  0.00           H  
ATOM   2231 HB2 LALA   157      -7.944   1.561  11.572  0.00  0.00           H  
ATOM   2232 HB3 LALA   157      -6.348   1.851  10.861  0.00  0.00           H  
ATOM   2233 C   LALA   157      -8.897  -0.214   9.671  0.00  0.00           C  
ATOM   2234 O   LALA   157      -9.418  -1.074  10.382  0.00  0.00           O  
ATOM   2235 N   LALA   158      -9.546   0.306   8.621  0.00  0.00           N  
ATOM   2236 H   LALA   158      -9.085   1.026   8.071  0.00  0.00           H  
ATOM   2237 CA  LALA   158     -10.913  -0.076   8.247  0.00  0.00           C  
ATOM   2238 HA  LALA   158     -11.553   0.048   9.121  0.00  0.00           H  
ATOM   2239 CB  LALA   158     -11.404   0.885   7.156  0.00  0.00           C  
ATOM   2240 HB1 LALA   158     -11.348   1.914   7.515  0.00  0.00           H  
ATOM   2241 HB2 LALA   158     -10.785   0.788   6.262  0.00  0.00           H  
ATOM   2242 HB3 LALA   158     -12.439   0.660   6.901  0.00  0.00           H  
ATOM   2243 C   LALA   158     -11.028  -1.551   7.803  0.00  0.00           C  
ATOM   2244 O   LALA   158     -12.019  -2.219   8.124  0.00  0.00           O  
ATOM   2245 N   LLEU   159     -10.002  -2.075   7.120  0.00  0.00           N  
ATOM   2246 H   LLEU   159      -9.261  -1.442   6.828  0.00  0.00           H  
ATOM   2247 CA  LLEU   159      -9.864  -3.497   6.784  0.00  0.00           C  
ATOM   2248 HA  LLEU   159     -10.762  -3.829   6.262  0.00  0.00           H  
ATOM   2249 CB  LLEU   159      -8.640  -3.687   5.869  0.00  0.00           C  
ATOM   2250 HB2 LLEU   159      -7.798  -3.154   6.309  0.00  0.00           H  
ATOM   2251 HB3 LLEU   159      -8.373  -4.745   5.843  0.00  0.00           H  
ATOM   2252 CG  LLEU   159      -8.835  -3.200   4.423  0.00  0.00           C  
ATOM   2253 HG  LLEU   159      -9.306  -2.218   4.410  0.00  0.00           H  
ATOM   2254 CD1 LLEU   159      -7.470  -3.102   3.746  0.00  0.00           C  
ATOM   2255 HD11LLEU   159      -7.609  -2.787   2.715  0.00  0.00           H  
ATOM   2256 HD12LLEU   159      -6.866  -2.352   4.252  0.00  0.00           H  
ATOM   2257 HD13LLEU   159      -6.960  -4.065   3.775  0.00  0.00           H  
ATOM   2258 CD2 LLEU   159      -9.697  -4.178   3.626  0.00  0.00           C  
ATOM   2259 HD21LLEU   159      -9.713  -3.882   2.577  0.00  0.00           H  
ATOM   2260 HD22LLEU   159      -9.306  -5.188   3.719  0.00  0.00           H  
ATOM   2261 HD23LLEU   159     -10.714  -4.158   4.002  0.00  0.00           H  
ATOM   2262 C   LLEU   159      -9.711  -4.373   8.038  0.00  0.00           C  
ATOM   2263 O   LLEU   159     -10.440  -5.359   8.185  0.00  0.00           O  
ATOM   2264 N   LALA   160      -8.789  -4.011   8.938  0.00  0.00           N  
ATOM   2265 H   LALA   160      -8.213  -3.200   8.734  0.00  0.00           H  
ATOM   2266 CA  LALA   160      -8.491  -4.751  10.169  0.00  0.00           C  
ATOM   2267 HA  LALA   160      -8.285  -5.793   9.919  0.00  0.00           H  
ATOM   2268 CB  LALA   160      -7.227  -4.145  10.788  0.00  0.00           C  
ATOM   2269 HB1 LALA   160      -6.987  -4.661  11.719  0.00  0.00           H  
ATOM   2270 HB2 LALA   160      -6.391  -4.253  10.100  0.00  0.00           H  
ATOM   2271 HB3 LALA   160      -7.381  -3.085  10.990  0.00  0.00           H  
ATOM   2272 C   LALA   160      -9.657  -4.737  11.175  0.00  0.00           C  
ATOM   2273 O   LALA   160      -9.939  -5.747  11.818  0.00  0.00           O  
ATOM   2274 N   LALA   161     -10.386  -3.622  11.276  0.00  0.00           N  
ATOM   2275 H   LALA   161     -10.062  -2.796  10.783  0.00  0.00           H  
ATOM   2276 CA  LALA   161     -11.600  -3.497  12.086  0.00  0.00           C  
ATOM   2277 HA  LALA   161     -11.395  -3.904  13.078  0.00  0.00           H  
ATOM   2278 CB  LALA   161     -11.902  -2.003  12.233  0.00  0.00           C  
ATOM   2279 HB1 LALA   161     -12.762  -1.856  12.888  0.00  0.00           H  
ATOM   2280 HB2 LALA   161     -11.036  -1.503  12.668  0.00  0.00           H  
ATOM   2281 HB3 LALA   161     -12.109  -1.565  11.256  0.00  0.00           H  
ATOM   2282 C   LALA   161     -12.813  -4.265  11.513  0.00  0.00           C  
ATOM   2283 O   LALA   161     -13.888  -4.277  12.124  0.00  0.00           O  
ATOM   2284 N   LGLY   162     -12.681  -4.886  10.334  0.00  0.00           N  
ATOM   2285 H   LGLY   162     -11.772  -4.873   9.887  0.00  0.00           H  
ATOM   2286 CA  LGLY   162     -13.752  -5.633   9.670  0.00  0.00           C  
ATOM   2287 HA2 LGLY   162     -13.314  -6.234   8.878  0.00  0.00           H  
ATOM   2288 HA3 LGLY   162     -14.212  -6.311  10.388  0.00  0.00           H  
ATOM   2289 C   LGLY   162     -14.853  -4.759   9.055  0.00  0.00           C  
ATOM   2290 O   LGLY   162     -15.924  -5.275   8.737  0.00  0.00           O  
ATOM   2291 N   LMET   163     -14.633  -3.446   8.921  0.00  0.00           N  
ATOM   2292 H   LMET   163     -13.700  -3.093   9.107  0.00  0.00           H  
ATOM   2293 CA  LMET   163     -15.647  -2.502   8.428  0.00  0.00           C  
ATOM   2294 HA  LMET   163     -16.613  -2.777   8.852  0.00  0.00           H  
ATOM   2295 CB  LMET   163     -15.324  -1.073   8.894  0.00  0.00           C  
ATOM   2296 HB2 LMET   163     -14.358  -0.756   8.500  0.00  0.00           H  
ATOM   2297 HB3 LMET   163     -16.094  -0.401   8.510  0.00  0.00           H  
ATOM   2298 CG  LMET   163     -15.316  -0.980  10.425  0.00  0.00           C  
ATOM   2299 HG2 LMET   163     -16.191  -1.508  10.800  0.00  0.00           H  
ATOM   2300 HG3 LMET   163     -14.431  -1.482  10.814  0.00  0.00           H  
ATOM   2301 SD  LMET   163     -15.385   0.698  11.103  0.00  0.00           S  
ATOM   2302 CE  LMET   163     -13.762   1.360  10.633  0.00  0.00           C  
ATOM   2303 HE1 LMET   163     -13.659   1.357   9.549  0.00  0.00           H  
ATOM   2304 HE2 LMET   163     -13.674   2.387  10.993  0.00  0.00           H  
ATOM   2305 HE3 LMET   163     -12.972   0.759  11.082  0.00  0.00           H  
ATOM   2306 C   LMET   163     -15.812  -2.558   6.905  0.00  0.00           C  
ATOM   2307 O   LMET   163     -16.943  -2.491   6.421  0.00  0.00           O  
ATOM   2308 N   LVAL   164     -14.717  -2.757   6.162  0.00  0.00           N  
ATOM   2309 H   LVAL   164     -13.824  -2.823   6.635  0.00  0.00           H  
ATOM   2310 CA  LVAL   164     -14.723  -2.957   4.701  0.00  0.00           C  
ATOM   2311 HA  LVAL   164     -15.757  -3.084   4.389  0.00  0.00           H  
ATOM   2312 CB  LVAL   164     -14.176  -1.732   3.937  0.00  0.00           C  
ATOM   2313 HB  LVAL   164     -14.244  -1.949   2.871  0.00  0.00           H  
ATOM   2314 CG1 LVAL   164     -15.032  -0.492   4.206  0.00  0.00           C  
ATOM   2315 HG11LVAL   164     -16.077  -0.713   3.995  0.00  0.00           H  
ATOM   2316 HG12LVAL   164     -14.930  -0.173   5.243  0.00  0.00           H  
ATOM   2317 HG13LVAL   164     -14.697   0.316   3.558  0.00  0.00           H  
ATOM   2318 CG2 LVAL   164     -12.712  -1.401   4.251  0.00  0.00           C  
ATOM   2319 HG21LVAL   164     -12.416  -0.500   3.711  0.00  0.00           H  
ATOM   2320 HG22LVAL   164     -12.578  -1.234   5.317  0.00  0.00           H  
ATOM   2321 HG23LVAL   164     -12.063  -2.212   3.925  0.00  0.00           H  
ATOM   2322 C   LVAL   164     -13.952  -4.225   4.307  0.00  0.00           C  
ATOM   2323 O   LVAL   164     -12.970  -4.559   4.971  0.00  0.00           O  
ATOM   2324 N   LPRO   165     -14.358  -4.945   3.243  0.00  0.00           N  
ATOM   2325 CD  LPRO   165     -15.640  -4.810   2.571  0.00  0.00           C  
ATOM   2326 HD2 LPRO   165     -15.745  -3.810   2.157  0.00  0.00           H  
ATOM   2327 HD3 LPRO   165     -16.445  -5.012   3.279  0.00  0.00           H  
ATOM   2328 CG  LPRO   165     -15.664  -5.864   1.462  0.00  0.00           C  
ATOM   2329 HG2 LPRO   165     -15.282  -5.434   0.534  0.00  0.00           H  
ATOM   2330 HG3 LPRO   165     -16.664  -6.271   1.313  0.00  0.00           H  
ATOM   2331 CB  LPRO   165     -14.691  -6.919   1.985  0.00  0.00           C  
ATOM   2332 HB2 LPRO   165     -14.282  -7.530   1.180  0.00  0.00           H  
ATOM   2333 HB3 LPRO   165     -15.197  -7.549   2.717  0.00  0.00           H  
ATOM   2334 CA  LPRO   165     -13.619  -6.080   2.685  0.00  0.00           C  
ATOM   2335 HA  LPRO   165     -13.158  -6.668   3.478  0.00  0.00           H  
ATOM   2336 C   LPRO   165     -12.519  -5.673   1.689  0.00  0.00           C  
ATOM   2337 O   LPRO   165     -11.685  -6.505   1.343  0.00  0.00           O  
ATOM   2338 N   LLEU   166     -12.512  -4.434   1.191  0.00  0.00           N  
ATOM   2339 H   LLEU   166     -13.193  -3.767   1.523  0.00  0.00           H  
ATOM   2340 CA  LLEU   166     -11.607  -3.979   0.133  0.00  0.00           C  
ATOM   2341 HA  LLEU   166     -10.654  -4.500   0.241  0.00  0.00           H  
ATOM   2342 CB  LLEU   166     -12.231  -4.349  -1.232  0.00  0.00           C  
ATOM   2343 HB2 LLEU   166     -12.432  -5.420  -1.244  0.00  0.00           H  
ATOM   2344 HB3 LLEU   166     -13.188  -3.832  -1.314  0.00  0.00           H  
ATOM   2345 CG  LLEU   166     -11.394  -4.005  -2.480  0.00  0.00           C  
ATOM   2346 HG  LLEU   166     -11.172  -2.940  -2.493  0.00  0.00           H  
ATOM   2347 CD1 LLEU   166     -10.081  -4.787  -2.541  0.00  0.00           C  
ATOM   2348 HD11LLEU   166     -10.277  -5.859  -2.584  0.00  0.00           H  
ATOM   2349 HD12LLEU   166      -9.513  -4.480  -3.417  0.00  0.00           H  
ATOM   2350 HD13LLEU   166      -9.475  -4.572  -1.665  0.00  0.00           H  
ATOM   2351 CD2 LLEU   166     -12.188  -4.339  -3.745  0.00  0.00           C  
ATOM   2352 HD21LLEU   166     -11.616  -4.048  -4.625  0.00  0.00           H  
ATOM   2353 HD22LLEU   166     -12.400  -5.408  -3.785  0.00  0.00           H  
ATOM   2354 HD23LLEU   166     -13.127  -3.786  -3.743  0.00  0.00           H  
ATOM   2355 C   LLEU   166     -11.330  -2.475   0.268  0.00  0.00           C  
ATOM   2356 O   LLEU   166     -12.196  -1.722   0.711  0.00  0.00           O  
ATOM   2357 N   LGLU   167     -10.134  -2.061  -0.139  0.00  0.00           N  
ATOM   2358 H   LGLU   167      -9.458  -2.762  -0.424  0.00  0.00           H  
ATOM   2359 CA  LGLU   167      -9.652  -0.675  -0.176  0.00  0.00           C  
ATOM   2360 HA  LGLU   167     -10.475  -0.003  -0.431  0.00  0.00           H  
ATOM   2361 CB  LGLU   167      -9.102  -0.297   1.215  0.00  0.00           C  
ATOM   2362 HB2 LGLU   167      -9.045  -1.190   1.838  0.00  0.00           H  
ATOM   2363 HB3 LGLU   167      -8.086   0.084   1.128  0.00  0.00           H  
ATOM   2364 CG  LGLU   167      -9.987   0.727   1.946  0.00  0.00           C  
ATOM   2365 HG2 LGLU   167     -11.031   0.426   1.858  0.00  0.00           H  
ATOM   2366 HG3 LGLU   167      -9.730   0.694   3.005  0.00  0.00           H  
ATOM   2367 CD  LGLU   167      -9.829   2.172   1.448  0.00  0.00           C  
ATOM   2368 OE1 LGLU   167      -9.055   2.418   0.497  0.00  0.00           O  
ATOM   2369 OE2 LGLU   167     -10.490   3.064   2.037  0.00  0.00           O  
ATOM   2370 C   LGLU   167      -8.578  -0.523  -1.275  0.00  0.00           C  
ATOM   2371 O   LGLU   167      -8.140  -1.514  -1.874  0.00  0.00           O  
ATOM   2372 N   LTYR   168      -8.148   0.709  -1.559  0.00  0.00           N  
ATOM   2373 H   LTYR   168      -8.477   1.482  -0.975  0.00  0.00           H  
ATOM   2374 CA  LTYR   168      -7.153   1.004  -2.595  0.00  0.00           C  
ATOM   2375 HA  LTYR   168      -6.509   0.132  -2.702  0.00  0.00           H  
ATOM   2376 CB  LTYR   168      -7.855   1.237  -3.946  0.00  0.00           C  
ATOM   2377 HB2 LTYR   168      -8.856   0.804  -3.913  0.00  0.00           H  
ATOM   2378 HB3 LTYR   168      -7.984   2.307  -4.109  0.00  0.00           H  
ATOM   2379 CG  LTYR   168      -7.131   0.644  -5.140  0.00  0.00           C  
ATOM   2380 CD1 LTYR   168      -6.029   1.314  -5.705  0.00  0.00           C  
ATOM   2381 HD1 LTYR   168      -5.684   2.244  -5.273  0.00  0.00           H  
ATOM   2382 CE1 LTYR   168      -5.389   0.777  -6.838  0.00  0.00           C  
ATOM   2383 HE1 LTYR   168      -4.556   1.283  -7.290  0.00  0.00           H  
ATOM   2384 CZ  LTYR   168      -5.839  -0.431  -7.406  0.00  0.00           C  
ATOM   2385 OH  LTYR   168      -5.198  -0.935  -8.492  0.00  0.00           O  
ATOM   2386 HH  LTYR   168      -5.801  -1.425  -9.076  0.00  0.00           H  
ATOM   2387 CE2 LTYR   168      -6.939  -1.107  -6.839  0.00  0.00           C  
ATOM   2388 HE2 LTYR   168      -7.280  -2.035  -7.271  0.00  0.00           H  
ATOM   2389 CD2 LTYR   168      -7.579  -0.570  -5.703  0.00  0.00           C  
ATOM   2390 HD2 LTYR   168      -8.418  -1.087  -5.257  0.00  0.00           H  
ATOM   2391 C   LTYR   168      -6.262   2.186  -2.185  0.00  0.00           C  
ATOM   2392 O   LTYR   168      -6.746   3.268  -1.854  0.00  0.00           O  
ATOM   2393 N   LGLY   169      -4.946   1.972  -2.212  0.00  0.00           N  
ATOM   2394 H   LGLY   169      -4.616   1.083  -2.574  0.00  0.00           H  
ATOM   2395 CA  LGLY   169      -3.939   2.889  -1.680  0.00  0.00           C  
ATOM   2396 HA2 LGLY   169      -4.417   3.777  -1.267  0.00  0.00           H  
ATOM   2397 HA3 LGLY   169      -3.427   2.392  -0.856  0.00  0.00           H  
ATOM   2398 C   HGLY   169      -2.886   3.345  -2.690  0.00  0.00           C  
ATOM   2399 O   HGLY   169      -3.028   3.114  -3.888  0.00  0.00           O  
ATOM   2400 N   HSER   170      -1.814   4.013  -2.184  0.00  0.00           N  
ATOM   2401 H   HSER   170      -1.721   4.143  -1.184  0.00  0.00           H  
ATOM   2402 CA  HSER   170      -0.767   4.544  -3.023  0.00  0.00           C  
ATOM   2403 HA  HSER   170      -0.688   3.912  -3.908  0.00  0.00           H  
ATOM   2404 CB  HSER   170      -1.119   5.968  -3.526  0.00  0.00           C  
ATOM   2405 HB2 HSER   170      -0.233   6.422  -3.993  0.00  0.00           H  
ATOM   2406 HB3 HSER   170      -1.890   5.846  -4.290  0.00  0.00           H  
ATOM   2407 OG  HSER   170      -1.613   6.790  -2.485  0.00  0.00           O  
ATOM   2408 HG  HSER   170      -2.490   7.147  -2.759  0.00  0.00           H  
ATOM   2409 C   HSER   170       0.551   4.451  -2.249  0.00  0.00           C  
ATOM   2410 O   HSER   170       0.553   4.442  -1.016  0.00  0.00           O  
ATOM   2411 N   HASP   171       1.697   4.347  -2.991  0.00  0.00           N  
ATOM   2412 H   HASP   171       1.619   4.190  -3.997  0.00  0.00           H  
ATOM   2413 CA  HASP   171       2.957   3.980  -2.349  0.00  0.00           C  
ATOM   2414 HA  HASP   171       2.921   4.374  -1.334  0.00  0.00           H  
ATOM   2415 CB  LASP   171       3.053   2.434  -2.213  0.00  0.00           C  
ATOM   2416 HB2 LASP   171       2.106   2.065  -1.826  0.00  0.00           H  
ATOM   2417 HB3 LASP   171       3.196   1.991  -3.199  0.00  0.00           H  
ATOM   2418 CG  LASP   171       4.170   1.950  -1.277  0.00  0.00           C  
ATOM   2419 OD1 LASP   171       5.308   2.460  -1.358  0.00  0.00           O  
ATOM   2420 OD2 LASP   171       3.917   1.050  -0.442  0.00  0.00           O  
ATOM   2421 C   HASP   171       4.198   4.522  -3.083  0.00  0.00           C  
ATOM   2422 O   HASP   171       4.496   4.170  -4.230  0.00  0.00           O  
ATOM   2423 N   HILE   172       4.969   5.350  -2.322  0.00  0.00           N  
ATOM   2424 H   HILE   172       4.600   5.668  -1.433  0.00  0.00           H  
ATOM   2425 CA  HILE   172       6.311   5.774  -2.728  0.00  0.00           C  
ATOM   2426 HA  HILE   172       6.612   5.082  -3.517  0.00  0.00           H  
ATOM   2427 CB  LILE   172       6.302   7.189  -3.360  0.00  0.00           C  
ATOM   2428 HB  LILE   172       5.481   7.224  -4.075  0.00  0.00           H  
ATOM   2429 CG2 LILE   172       6.068   8.300  -2.319  0.00  0.00           C  
ATOM   2430 HG21LILE   172       5.866   9.246  -2.822  0.00  0.00           H  
ATOM   2431 HG22LILE   172       5.207   8.062  -1.694  0.00  0.00           H  
ATOM   2432 HG23LILE   172       6.946   8.420  -1.685  0.00  0.00           H  
ATOM   2433 CG1 LILE   172       7.620   7.406  -4.140  0.00  0.00           C  
ATOM   2434 HG12LILE   172       8.465   7.377  -3.451  0.00  0.00           H  
ATOM   2435 HG13LILE   172       7.741   6.589  -4.853  0.00  0.00           H  
ATOM   2436 CD1 LILE   172       7.694   8.720  -4.923  0.00  0.00           C  
ATOM   2437 HD11LILE   172       6.842   8.805  -5.595  0.00  0.00           H  
ATOM   2438 HD12LILE   172       7.708   9.568  -4.238  0.00  0.00           H  
ATOM   2439 HD13LILE   172       8.611   8.736  -5.512  0.00  0.00           H  
ATOM   2440 C   HILE   172       7.360   5.601  -1.606  0.00  0.00           C  
ATOM   2441 O   HILE   172       8.502   5.233  -1.873  0.00  0.00           O  
ATOM   2442 N   HGLY   173       6.941   5.900  -0.354  0.00  0.00           N  
ATOM   2443 H   HGLY   173       6.024   6.309  -0.182  0.00  0.00           H  
ATOM   2444 CA  HGLY   173       7.722   5.660   0.837  0.00  0.00           C  
ATOM   2445 HA2 HGLY   173       8.729   5.359   0.545  0.00  0.00           H  
ATOM   2446 HA3 HGLY   173       7.790   6.563   1.446  0.00  0.00           H  
ATOM   2447 C   HGLY   173       7.130   4.568   1.716  0.00  0.00           C  
ATOM   2448 O   HGLY   173       7.299   4.553   2.926  0.00  0.00           O  
ATOM   2449 N   HGLY   174       6.460   3.554   1.076  0.00  0.00           N  
ATOM   2450 H   HGLY   174       6.241   3.627   0.084  0.00  0.00           H  
ATOM   2451 CA  HGLY   174       5.834   2.500   1.837  0.00  0.00           C  
ATOM   2452 HA2 HGLY   174       5.973   1.530   1.339  0.00  0.00           H  
ATOM   2453 HA3 HGLY   174       6.335   2.445   2.803  0.00  0.00           H  
ATOM   2454 C   HGLY   174       4.346   2.687   2.124  0.00  0.00           C  
ATOM   2455 O   HGLY   174       3.771   1.955   2.933  0.00  0.00           O  
ATOM   2456 N   HSER   175       3.708   3.683   1.470  0.00  0.00           N  
ATOM   2457 H   HSER   175       4.271   4.381   0.986  0.00  0.00           H  
ATOM   2458 CA  HSER   175       2.386   4.112   1.913  0.00  0.00           C  
ATOM   2459 HA  HSER   175       2.416   4.283   3.003  0.00  0.00           H  
ATOM   2460 CB  HSER   175       1.993   5.426   1.239  0.00  0.00           C  
ATOM   2461 HB2 HSER   175       2.241   5.449   0.185  0.00  0.00           H  
ATOM   2462 HB3 HSER   175       0.930   5.626   1.353  0.00  0.00           H  
ATOM   2463 OG  HSER   175       2.622   6.522   1.917  0.00  0.00           O  
ATOM   2464 HG  HSER   175       1.097   8.164   0.763  0.00  0.00           H  
ATOM   2465 C   HSER   175       1.273   3.087   1.734  0.00  0.00           C  
ATOM   2466 O   HSER   175       0.225   3.287   2.341  0.00  0.00           O  
ATOM   2467 N   HILE   176       1.436   2.011   0.914  0.00  0.00           N  
ATOM   2468 H   HILE   176       2.356   1.844   0.502  0.00  0.00           H  
ATOM   2469 CA  LILE   176       0.557   0.830   1.038  0.00  0.00           C  
ATOM   2470 HA  LILE   176      -0.432   1.127   1.391  0.00  0.00           H  
ATOM   2471 CB  LILE   176       0.380   0.128  -0.334  0.00  0.00           C  
ATOM   2472 HB  LILE   176       1.363   0.023  -0.795  0.00  0.00           H  
ATOM   2473 CG2 LILE   176      -0.224  -1.283  -0.206  0.00  0.00           C  
ATOM   2474 HG21LILE   176       0.482  -1.961   0.275  0.00  0.00           H  
ATOM   2475 HG22LILE   176      -1.142  -1.241   0.379  0.00  0.00           H  
ATOM   2476 HG23LILE   176      -0.454  -1.688  -1.190  0.00  0.00           H  
ATOM   2477 CG1 LILE   176      -0.513   0.984  -1.255  0.00  0.00           C  
ATOM   2478 HG12LILE   176      -1.553   0.912  -0.934  0.00  0.00           H  
ATOM   2479 HG13LILE   176      -0.212   2.021  -1.163  0.00  0.00           H  
ATOM   2480 CD1 LILE   176      -0.412   0.608  -2.739  0.00  0.00           C  
ATOM   2481 HD11LILE   176      -0.918  -0.338  -2.923  0.00  0.00           H  
ATOM   2482 HD12LILE   176      -0.893   1.378  -3.338  0.00  0.00           H  
ATOM   2483 HD13LILE   176       0.632   0.531  -3.043  0.00  0.00           H  
ATOM   2484 C   LILE   176       1.131  -0.150   2.074  0.00  0.00           C  
ATOM   2485 O   LILE   176       0.408  -0.662   2.931  0.00  0.00           O  
ATOM   2486 N   LARG   177       2.437  -0.435   1.988  0.00  0.00           N  
ATOM   2487 H   LARG   177       3.003   0.120   1.348  0.00  0.00           H  
ATOM   2488 CA  LARG   177       3.078  -1.572   2.666  0.00  0.00           C  
ATOM   2489 HA  LARG   177       2.481  -2.466   2.486  0.00  0.00           H  
ATOM   2490 CB  LARG   177       4.474  -1.772   2.058  0.00  0.00           C  
ATOM   2491 HB2 LARG   177       5.030  -0.835   2.137  0.00  0.00           H  
ATOM   2492 HB3 LARG   177       5.006  -2.535   2.626  0.00  0.00           H  
ATOM   2493 CG  LARG   177       4.415  -2.225   0.588  0.00  0.00           C  
ATOM   2494 HG2 LARG   177       4.073  -3.260   0.553  0.00  0.00           H  
ATOM   2495 HG3 LARG   177       3.714  -1.616   0.018  0.00  0.00           H  
ATOM   2496 CD  LARG   177       5.796  -2.134  -0.068  0.00  0.00           C  
ATOM   2497 HD2 LARG   177       6.524  -2.594   0.601  0.00  0.00           H  
ATOM   2498 HD3 LARG   177       5.778  -2.702  -0.999  0.00  0.00           H  
ATOM   2499 NE  LARG   177       6.180  -0.738  -0.364  0.00  0.00           N  
ATOM   2500 HE  LARG   177       5.435  -0.040  -0.407  0.00  0.00           H  
ATOM   2501 CZ  LARG   177       7.405  -0.296  -0.591  0.00  0.00           C  
ATOM   2502 NH1 LARG   177       8.450  -1.070  -0.512  0.00  0.00           N  
ATOM   2503 HH11LARG   177       8.357  -2.045  -0.252  0.00  0.00           H  
ATOM   2504 HH12LARG   177       9.373  -0.662  -0.616  0.00  0.00           H  
ATOM   2505 NH2 LARG   177       7.612   0.945  -0.912  0.00  0.00           N  
ATOM   2506 HH21LARG   177       6.812   1.567  -1.057  0.00  0.00           H  
ATOM   2507 HH22LARG   177       8.537   1.263  -1.168  0.00  0.00           H  
ATOM   2508 C   LARG   177       3.156  -1.414   4.188  0.00  0.00           C  
ATOM   2509 O   LARG   177       2.834  -2.364   4.903  0.00  0.00           O  
ATOM   2510 N   LVAL   178       3.561  -0.238   4.668  0.00  0.00           N  
ATOM   2511 H   LVAL   178       3.763   0.485   3.983  0.00  0.00           H  
ATOM   2512 CA  LVAL   178       3.732   0.114   6.090  0.00  0.00           C  
ATOM   2513 HA  LVAL   178       4.362  -0.650   6.546  0.00  0.00           H  
ATOM   2514 CB  LVAL   178       4.477   1.459   6.255  0.00  0.00           C  
ATOM   2515 HB  LVAL   178       3.958   2.234   5.693  0.00  0.00           H  
ATOM   2516 CG1 LVAL   178       4.571   1.912   7.719  0.00  0.00           C  
ATOM   2517 HG11LVAL   178       5.183   2.812   7.788  0.00  0.00           H  
ATOM   2518 HG12LVAL   178       3.583   2.145   8.115  0.00  0.00           H  
ATOM   2519 HG13LVAL   178       5.023   1.129   8.329  0.00  0.00           H  
ATOM   2520 CG2 LVAL   178       5.908   1.345   5.716  0.00  0.00           C  
ATOM   2521 HG21LVAL   178       6.469   0.605   6.287  0.00  0.00           H  
ATOM   2522 HG22LVAL   178       5.895   1.052   4.668  0.00  0.00           H  
ATOM   2523 HG23LVAL   178       6.408   2.311   5.796  0.00  0.00           H  
ATOM   2524 C   LVAL   178       2.414   0.097   6.877  0.00  0.00           C  
ATOM   2525 O   LVAL   178       2.379  -0.583   7.900  0.00  0.00           O  
ATOM   2526 N   LPRO   179       1.312   0.750   6.451  0.00  0.00           N  
ATOM   2527 CD  LPRO   179       1.186   1.691   5.345  0.00  0.00           C  
ATOM   2528 HD2 LPRO   179       1.604   1.309   4.418  0.00  0.00           H  
ATOM   2529 HD3 LPRO   179       1.675   2.625   5.615  0.00  0.00           H  
ATOM   2530 CG  LPRO   179      -0.310   1.934   5.167  0.00  0.00           C  
ATOM   2531 HG2 LPRO   179      -0.729   1.207   4.472  0.00  0.00           H  
ATOM   2532 HG3 LPRO   179      -0.511   2.950   4.833  0.00  0.00           H  
ATOM   2533 CB  LPRO   179      -0.874   1.695   6.560  0.00  0.00           C  
ATOM   2534 HB2 LPRO   179      -1.907   1.363   6.518  0.00  0.00           H  
ATOM   2535 HB3 LPRO   179      -0.796   2.614   7.139  0.00  0.00           H  
ATOM   2536 CA  LPRO   179       0.042   0.637   7.170  0.00  0.00           C  
ATOM   2537 HA  LPRO   179       0.189   0.866   8.223  0.00  0.00           H  
ATOM   2538 C   LPRO   179      -0.551  -0.775   7.109  0.00  0.00           C  
ATOM   2539 O   LPRO   179      -1.086  -1.248   8.112  0.00  0.00           O  
ATOM   2540 N   LALA   180      -0.367  -1.505   6.001  0.00  0.00           N  
ATOM   2541 H   LALA   180       0.043  -1.075   5.183  0.00  0.00           H  
ATOM   2542 CA  LALA   180      -0.695  -2.930   5.952  0.00  0.00           C  
ATOM   2543 HA  LALA   180      -1.750  -3.042   6.195  0.00  0.00           H  
ATOM   2544 CB  LALA   180      -0.484  -3.436   4.519  0.00  0.00           C  
ATOM   2545 HB1 LALA   180      -1.144  -2.899   3.838  0.00  0.00           H  
ATOM   2546 HB2 LALA   180       0.546  -3.283   4.208  0.00  0.00           H  
ATOM   2547 HB3 LALA   180      -0.716  -4.498   4.463  0.00  0.00           H  
ATOM   2548 C   LALA   180       0.096  -3.743   7.003  0.00  0.00           C  
ATOM   2549 O   LALA   180      -0.485  -4.595   7.670  0.00  0.00           O  
ATOM   2550 N   LHIE   181       1.379  -3.430   7.226  0.00  0.00           N  
ATOM   2551 H   LHIE   181       1.798  -2.718   6.642  0.00  0.00           H  
ATOM   2552 CA  LHIE   181       2.215  -4.021   8.286  0.00  0.00           C  
ATOM   2553 HA  LHIE   181       2.094  -5.099   8.277  0.00  0.00           H  
ATOM   2554 CB  LHIE   181       3.691  -3.712   7.973  0.00  0.00           C  
ATOM   2555 HB2 LHIE   181       3.981  -4.271   7.085  0.00  0.00           H  
ATOM   2556 HB3 LHIE   181       3.794  -2.656   7.737  0.00  0.00           H  
ATOM   2557 CG  LHIE   181       4.673  -4.028   9.074  0.00  0.00           C  
ATOM   2558 ND1 LHIE   181       4.891  -5.284   9.640  0.00  0.00           N  
ATOM   2559 CE1 LHIE   181       5.833  -5.100  10.580  0.00  0.00           C  
ATOM   2560 HE1 LHIE   181       6.213  -5.874  11.232  0.00  0.00           H  
ATOM   2561 NE2 LHIE   181       6.217  -3.814  10.626  0.00  0.00           N  
ATOM   2562 HE2 LHIE   181       6.864  -3.428  11.312  0.00  0.00           H  
ATOM   2563 CD2 LHIE   181       5.502  -3.123   9.672  0.00  0.00           C  
ATOM   2564 HD2 LHIE   181       5.557  -2.068   9.449  0.00  0.00           H  
ATOM   2565 C   LHIE   181       1.808  -3.602   9.707  0.00  0.00           C  
ATOM   2566 O   LHIE   181       1.805  -4.435  10.609  0.00  0.00           O  
ATOM   2567 N   LPHE   182       1.424  -2.344   9.934  0.00  0.00           N  
ATOM   2568 H   LPHE   182       1.497  -1.674   9.176  0.00  0.00           H  
ATOM   2569 CA  LPHE   182       1.032  -1.862  11.267  0.00  0.00           C  
ATOM   2570 HA  LPHE   182       1.690  -2.315  12.010  0.00  0.00           H  
ATOM   2571 CB  LPHE   182       1.216  -0.338  11.352  0.00  0.00           C  
ATOM   2572 HB2 LPHE   182       0.771   0.124  10.471  0.00  0.00           H  
ATOM   2573 HB3 LPHE   182       0.655   0.017  12.217  0.00  0.00           H  
ATOM   2574 CG  LPHE   182       2.645   0.175  11.509  0.00  0.00           C  
ATOM   2575 CD1 LPHE   182       3.777  -0.660  11.373  0.00  0.00           C  
ATOM   2576 HD1 LPHE   182       3.670  -1.707  11.142  0.00  0.00           H  
ATOM   2577 CE1 LPHE   182       5.072  -0.150  11.567  0.00  0.00           C  
ATOM   2578 HE1 LPHE   182       5.928  -0.806  11.487  0.00  0.00           H  
ATOM   2579 CZ  LPHE   182       5.252   1.204  11.883  0.00  0.00           C  
ATOM   2580 HZ  LPHE   182       6.249   1.594  12.020  0.00  0.00           H  
ATOM   2581 CE2 LPHE   182       4.134   2.041  12.033  0.00  0.00           C  
ATOM   2582 HE2 LPHE   182       4.264   3.081  12.287  0.00  0.00           H  
ATOM   2583 CD2 LPHE   182       2.839   1.524  11.859  0.00  0.00           C  
ATOM   2584 HD2 LPHE   182       1.985   2.166  12.009  0.00  0.00           H  
ATOM   2585 C   LPHE   182      -0.384  -2.290  11.681  0.00  0.00           C  
ATOM   2586 O   LPHE   182      -0.612  -2.531  12.864  0.00  0.00           O  
ATOM   2587 N   LCYS   183      -1.326  -2.431  10.744  0.00  0.00           N  
ATOM   2588 H   LCYS   183      -1.115  -2.133   9.796  0.00  0.00           H  
ATOM   2589 CA  LCYS   183      -2.663  -2.980  11.018  0.00  0.00           C  
ATOM   2590 HA  LCYS   183      -2.894  -2.829  12.073  0.00  0.00           H  
ATOM   2591 CB  LCYS   183      -3.709  -2.195  10.220  0.00  0.00           C  
ATOM   2592 HB2 LCYS   183      -3.490  -2.272   9.158  0.00  0.00           H  
ATOM   2593 HB3 LCYS   183      -4.696  -2.621  10.404  0.00  0.00           H  
ATOM   2594 SG  LCYS   183      -3.725  -0.451  10.741  0.00  0.00           S  
ATOM   2595 HG  LCYS   183      -2.631  -0.040  10.076  0.00  0.00           H  
ATOM   2596 C   LCYS   183      -2.769  -4.504  10.779  0.00  0.00           C  
ATOM   2597 O   LCYS   183      -3.803  -5.103  11.086  0.00  0.00           O  
ATOM   2598 N   LGLY   184      -1.713  -5.151  10.272  0.00  0.00           N  
ATOM   2599 H   LGLY   184      -0.902  -4.610  10.004  0.00  0.00           H  
ATOM   2600 CA  LGLY   184      -1.638  -6.603  10.082  0.00  0.00           C  
ATOM   2601 HA2 LGLY   184      -0.612  -6.857   9.821  0.00  0.00           H  
ATOM   2602 HA3 LGLY   184      -1.893  -7.107  11.014  0.00  0.00           H  
ATOM   2603 C   LGLY   184      -2.547  -7.147   8.976  0.00  0.00           C  
ATOM   2604 O   LGLY   184      -3.201  -8.165   9.178  0.00  0.00           O  
ATOM   2605 N   LVAL   185      -2.635  -6.465   7.834  0.00  0.00           N  
ATOM   2606 H   LVAL   185      -1.997  -5.683   7.722  0.00  0.00           H  
ATOM   2607 CA  LVAL   185      -3.492  -6.818   6.681  0.00  0.00           C  
ATOM   2608 HA  LVAL   185      -3.928  -7.802   6.858  0.00  0.00           H  
ATOM   2609 CB  LVAL   185      -4.670  -5.830   6.532  0.00  0.00           C  
ATOM   2610 HB  LVAL   185      -5.274  -6.144   5.683  0.00  0.00           H  
ATOM   2611 CG1 LVAL   185      -5.587  -5.864   7.759  0.00  0.00           C  
ATOM   2612 HG11LVAL   185      -5.931  -6.884   7.936  0.00  0.00           H  
ATOM   2613 HG12LVAL   185      -5.051  -5.513   8.639  0.00  0.00           H  
ATOM   2614 HG13LVAL   185      -6.451  -5.222   7.591  0.00  0.00           H  
ATOM   2615 CG2 LVAL   185      -4.228  -4.385   6.276  0.00  0.00           C  
ATOM   2616 HG21LVAL   185      -5.108  -3.758   6.133  0.00  0.00           H  
ATOM   2617 HG22LVAL   185      -3.661  -4.009   7.127  0.00  0.00           H  
ATOM   2618 HG23LVAL   185      -3.618  -4.335   5.374  0.00  0.00           H  
ATOM   2619 C   LVAL   185      -2.668  -6.950   5.392  0.00  0.00           C  
ATOM   2620 O   LVAL   185      -1.454  -6.749   5.406  0.00  0.00           O  
ATOM   2621 N   LTRP   186      -3.302  -7.331   4.280  0.00  0.00           N  
ATOM   2622 H   LTRP   186      -4.315  -7.384   4.283  0.00  0.00           H  
ATOM   2623 CA  LTRP   186      -2.647  -7.523   2.982  0.00  0.00           C  
ATOM   2624 HA  LTRP   186      -1.607  -7.798   3.151  0.00  0.00           H  
ATOM   2625 CB  LTRP   186      -3.318  -8.677   2.215  0.00  0.00           C  
ATOM   2626 HB2 LTRP   186      -4.336  -8.394   1.950  0.00  0.00           H  
ATOM   2627 HB3 LTRP   186      -2.771  -8.806   1.285  0.00  0.00           H  
ATOM   2628 CG  LTRP   186      -3.360 -10.026   2.875  0.00  0.00           C  
ATOM   2629 CD1 LTRP   186      -4.054 -10.349   3.990  0.00  0.00           C  
ATOM   2630 HD1 LTRP   186      -4.671  -9.664   4.557  0.00  0.00           H  
ATOM   2631 NE1 LTRP   186      -3.849 -11.676   4.308  0.00  0.00           N  
ATOM   2632 HE1 LTRP   186      -4.257 -12.121   5.131  0.00  0.00           H  
ATOM   2633 CE2 LTRP   186      -2.996 -12.283   3.411  0.00  0.00           C  
ATOM   2634 CZ2 LTRP   186      -2.468 -13.578   3.309  0.00  0.00           C  
ATOM   2635 HZ2 LTRP   186      -2.732 -14.330   4.031  0.00  0.00           H  
ATOM   2636 CH2 LTRP   186      -1.601 -13.889   2.250  0.00  0.00           C  
ATOM   2637 HH2 LTRP   186      -1.187 -14.885   2.167  0.00  0.00           H  
ATOM   2638 CZ3 LTRP   186      -1.286 -12.906   1.297  0.00  0.00           C  
ATOM   2639 HZ3 LTRP   186      -0.628 -13.152   0.476  0.00  0.00           H  
ATOM   2640 CE3 LTRP   186      -1.834 -11.611   1.398  0.00  0.00           C  
ATOM   2641 HE3 LTRP   186      -1.596 -10.866   0.656  0.00  0.00           H  
ATOM   2642 CD2 LTRP   186      -2.682 -11.257   2.470  0.00  0.00           C  
ATOM   2643 C   LTRP   186      -2.679  -6.225   2.156  0.00  0.00           C  
ATOM   2644 O   LTRP   186      -3.727  -5.587   2.040  0.00  0.00           O  
ATOM   2645 N   LGLY   187      -1.563  -5.846   1.527  0.00  0.00           N  
ATOM   2646 H   LGLY   187      -0.714  -6.384   1.684  0.00  0.00           H  
ATOM   2647 CA  LGLY   187      -1.492  -4.658   0.665  0.00  0.00           C  
ATOM   2648 HA2 LGLY   187      -2.427  -4.558   0.112  0.00  0.00           H  
ATOM   2649 HA3 LGLY   187      -1.370  -3.770   1.284  0.00  0.00           H  
ATOM   2650 C   LGLY   187      -0.340  -4.708  -0.338  0.00  0.00           C  
ATOM   2651 O   LGLY   187       0.802  -4.978   0.036  0.00  0.00           O  
ATOM   2652 N   LLEU   188      -0.633  -4.449  -1.616  0.00  0.00           N  
ATOM   2653 H   LLEU   188      -1.583  -4.169  -1.844  0.00  0.00           H  
ATOM   2654 CA  LLEU   188       0.306  -4.638  -2.729  0.00  0.00           C  
ATOM   2655 HA  LLEU   188       1.178  -5.187  -2.371  0.00  0.00           H  
ATOM   2656 CB  LLEU   188      -0.392  -5.521  -3.781  0.00  0.00           C  
ATOM   2657 HB2 LLEU   188      -0.621  -6.484  -3.325  0.00  0.00           H  
ATOM   2658 HB3 LLEU   188      -1.336  -5.044  -4.051  0.00  0.00           H  
ATOM   2659 CG  LLEU   188       0.403  -5.771  -5.078  0.00  0.00           C  
ATOM   2660 HG  LLEU   188       0.634  -4.823  -5.562  0.00  0.00           H  
ATOM   2661 CD1 LLEU   188       1.702  -6.536  -4.830  0.00  0.00           C  
ATOM   2662 HD11LLEU   188       2.372  -5.943  -4.212  0.00  0.00           H  
ATOM   2663 HD12LLEU   188       1.495  -7.486  -4.340  0.00  0.00           H  
ATOM   2664 HD13LLEU   188       2.201  -6.727  -5.781  0.00  0.00           H  
ATOM   2665 CD2 LLEU   188      -0.459  -6.598  -6.028  0.00  0.00           C  
ATOM   2666 HD21LLEU   188      -1.394  -6.075  -6.229  0.00  0.00           H  
ATOM   2667 HD22LLEU   188       0.071  -6.745  -6.969  0.00  0.00           H  
ATOM   2668 HD23LLEU   188      -0.675  -7.568  -5.583  0.00  0.00           H  
ATOM   2669 C   LLEU   188       0.813  -3.311  -3.319  0.00  0.00           C  
ATOM   2670 O   LLEU   188       0.061  -2.591  -3.975  0.00  0.00           O  
ATOM   2671 N   LLYS   189       2.115  -3.034  -3.179  0.00  0.00           N  
ATOM   2672 H   LLYS   189       2.681  -3.699  -2.657  0.00  0.00           H  
ATOM   2673 CA  LLYS   189       2.836  -2.090  -4.049  0.00  0.00           C  
ATOM   2674 HA  LLYS   189       2.250  -1.176  -4.156  0.00  0.00           H  
ATOM   2675 CB  LLYS   189       4.190  -1.751  -3.384  0.00  0.00           C  
ATOM   2676 HB2 LLYS   189       3.967  -1.386  -2.381  0.00  0.00           H  
ATOM   2677 HB3 LLYS   189       4.786  -2.657  -3.278  0.00  0.00           H  
ATOM   2678 CG  LLYS   189       5.048  -0.669  -4.064  0.00  0.00           C  
ATOM   2679 HG2 LLYS   189       4.401   0.149  -4.376  0.00  0.00           H  
ATOM   2680 HG3 LLYS   189       5.741  -0.276  -3.319  0.00  0.00           H  
ATOM   2681 CD  LLYS   189       5.881  -1.169  -5.255  0.00  0.00           C  
ATOM   2682 HD2 LLYS   189       6.593  -1.920  -4.910  0.00  0.00           H  
ATOM   2683 HD3 LLYS   189       5.231  -1.629  -5.989  0.00  0.00           H  
ATOM   2684 CE  LLYS   189       6.637  -0.011  -5.919  0.00  0.00           C  
ATOM   2685 HE2 LLYS   189       5.939   0.808  -6.106  0.00  0.00           H  
ATOM   2686 HE3 LLYS   189       7.401   0.355  -5.227  0.00  0.00           H  
ATOM   2687 NZ  LLYS   189       7.266  -0.419  -7.196  0.00  0.00           N  
ATOM   2688 HZ1 LLYS   189       7.917  -1.190  -7.044  0.00  0.00           H  
ATOM   2689 HZ2 LLYS   189       6.576  -0.757  -7.856  0.00  0.00           H  
ATOM   2690 HZ3 LLYS   189       7.799   0.347  -7.607  0.00  0.00           H  
ATOM   2691 C   LLYS   189       2.968  -2.761  -5.420  0.00  0.00           C  
ATOM   2692 O   LLYS   189       3.593  -3.811  -5.517  0.00  0.00           O  
ATOM   2693 N   LTHR   190       2.360  -2.207  -6.465  0.00  0.00           N  
ATOM   2694 H   LTHR   190       1.848  -1.349  -6.334  0.00  0.00           H  
ATOM   2695 CA  LTHR   190       2.331  -2.825  -7.809  0.00  0.00           C  
ATOM   2696 HA  LTHR   190       2.273  -3.909  -7.696  0.00  0.00           H  
ATOM   2697 CB  LTHR   190       1.068  -2.397  -8.581  0.00  0.00           C  
ATOM   2698 HB  LTHR   190       1.098  -2.838  -9.578  0.00  0.00           H  
ATOM   2699 CG2 LTHR   190      -0.225  -2.847  -7.904  0.00  0.00           C  
ATOM   2700 HG21LTHR   190      -0.281  -2.472  -6.883  0.00  0.00           H  
ATOM   2701 HG22LTHR   190      -1.077  -2.472  -8.470  0.00  0.00           H  
ATOM   2702 HG23LTHR   190      -0.262  -3.936  -7.890  0.00  0.00           H  
ATOM   2703 OG1 LTHR   190       1.003  -0.996  -8.718  0.00  0.00           O  
ATOM   2704 HG1 LTHR   190       0.286  -0.656  -8.146  0.00  0.00           H  
ATOM   2705 C   LTHR   190       3.598  -2.544  -8.636  0.00  0.00           C  
ATOM   2706 O   LTHR   190       4.406  -1.666  -8.310  0.00  0.00           O  
ATOM   2707 N   LTHR   191       3.774  -3.290  -9.731  0.00  0.00           N  
ATOM   2708 H   LTHR   191       3.121  -4.057  -9.894  0.00  0.00           H  
ATOM   2709 CA  LTHR   191       4.790  -3.043 -10.767  0.00  0.00           C  
ATOM   2710 HA  LTHR   191       5.780  -3.243 -10.358  0.00  0.00           H  
ATOM   2711 CB  LTHR   191       4.563  -3.964 -11.980  0.00  0.00           C  
ATOM   2712 HB  LTHR   191       3.510  -3.940 -12.263  0.00  0.00           H  
ATOM   2713 CG2 LTHR   191       5.404  -3.600 -13.204  0.00  0.00           C  
ATOM   2714 HG21LTHR   191       5.082  -2.647 -13.619  0.00  0.00           H  
ATOM   2715 HG22LTHR   191       6.459  -3.549 -12.939  0.00  0.00           H  
ATOM   2716 HG23LTHR   191       5.258  -4.347 -13.978  0.00  0.00           H  
ATOM   2717 OG1 LTHR   191       4.918  -5.288 -11.672  0.00  0.00           O  
ATOM   2718 HG1 LTHR   191       4.093  -5.775 -11.464  0.00  0.00           H  
ATOM   2719 C   LTHR   191       4.729  -1.590 -11.228  0.00  0.00           C  
ATOM   2720 O   LTHR   191       3.650  -1.076 -11.543  0.00  0.00           O  
ATOM   2721 N   LPHE   192       5.880  -0.917 -11.301  0.00  0.00           N  
ATOM   2722 H   LPHE   192       6.745  -1.371 -11.025  0.00  0.00           H  
ATOM   2723 CA  LPHE   192       5.921   0.477 -11.733  0.00  0.00           C  
ATOM   2724 HA  LPHE   192       5.300   1.042 -11.043  0.00  0.00           H  
ATOM   2725 CB  LPHE   192       7.344   1.029 -11.617  0.00  0.00           C  
ATOM   2726 HB2 LPHE   192       7.659   0.976 -10.576  0.00  0.00           H  
ATOM   2727 HB3 LPHE   192       8.016   0.401 -12.202  0.00  0.00           H  
ATOM   2728 CG  LPHE   192       7.451   2.463 -12.090  0.00  0.00           C  
ATOM   2729 CD1 LPHE   192       8.171   2.767 -13.260  0.00  0.00           C  
ATOM   2730 HD1 LPHE   192       8.691   1.985 -13.795  0.00  0.00           H  
ATOM   2731 CE1 LPHE   192       8.204   4.086 -13.742  0.00  0.00           C  
ATOM   2732 HE1 LPHE   192       8.766   4.322 -14.632  0.00  0.00           H  
ATOM   2733 CZ  LPHE   192       7.496   5.098 -13.072  0.00  0.00           C  
ATOM   2734 HZ  LPHE   192       7.524   6.110 -13.447  0.00  0.00           H  
ATOM   2735 CE2 LPHE   192       6.756   4.793 -11.917  0.00  0.00           C  
ATOM   2736 HE2 LPHE   192       6.204   5.570 -11.406  0.00  0.00           H  
ATOM   2737 CD2 LPHE   192       6.752   3.483 -11.413  0.00  0.00           C  
ATOM   2738 HD2 LPHE   192       6.199   3.263 -10.511  0.00  0.00           H  
ATOM   2739 C   LPHE   192       5.315   0.682 -13.135  0.00  0.00           C  
ATOM   2740 O   LPHE   192       5.536  -0.104 -14.055  0.00  0.00           O  
ATOM   2741 N   LASP   193       4.540   1.757 -13.288  0.00  0.00           N  
ATOM   2742 H   LASP   193       4.438   2.362 -12.488  0.00  0.00           H  
ATOM   2743 CA  LASP   193       3.743   2.096 -14.476  0.00  0.00           C  
ATOM   2744 HA  LASP   193       3.266   3.045 -14.244  0.00  0.00           H  
ATOM   2745 CB  LASP   193       4.660   2.345 -15.693  0.00  0.00           C  
ATOM   2746 HB2 LASP   193       5.576   2.831 -15.349  0.00  0.00           H  
ATOM   2747 HB3 LASP   193       4.937   1.389 -16.139  0.00  0.00           H  
ATOM   2748 CG  LASP   193       4.046   3.244 -16.772  0.00  0.00           C  
ATOM   2749 OD1 LASP   193       3.408   4.268 -16.443  0.00  0.00           O  
ATOM   2750 OD2 LASP   193       4.315   3.018 -17.981  0.00  0.00           O  
ATOM   2751 C   LASP   193       2.571   1.149 -14.809  0.00  0.00           C  
ATOM   2752 O   LASP   193       1.833   1.449 -15.740  0.00  0.00           O  
ATOM   2753 N   LALA   194       2.334   0.050 -14.084  0.00  0.00           N  
ATOM   2754 H   LALA   194       2.976  -0.201 -13.342  0.00  0.00           H  
ATOM   2755 CA  LALA   194       1.256  -0.893 -14.419  0.00  0.00           C  
ATOM   2756 HA  LALA   194       1.348  -1.144 -15.476  0.00  0.00           H  
ATOM   2757 CB  LALA   194       1.460  -2.181 -13.620  0.00  0.00           C  
ATOM   2758 HB1 LALA   194       1.354  -1.991 -12.552  0.00  0.00           H  
ATOM   2759 HB2 LALA   194       0.702  -2.904 -13.920  0.00  0.00           H  
ATOM   2760 HB3 LALA   194       2.448  -2.591 -13.827  0.00  0.00           H  
ATOM   2761 C   LALA   194      -0.178  -0.355 -14.225  0.00  0.00           C  
ATOM   2762 O   LALA   194      -1.097  -0.829 -14.893  0.00  0.00           O  
ATOM   2763 N   LVAL   195      -0.388   0.635 -13.348  0.00  0.00           N  
ATOM   2764 H   LVAL   195       0.401   0.932 -12.787  0.00  0.00           H  
ATOM   2765 CA  LVAL   195      -1.716   1.194 -13.025  0.00  0.00           C  
ATOM   2766 HA  LVAL   195      -2.429   0.830 -13.766  0.00  0.00           H  
ATOM   2767 CB  LVAL   195      -2.223   0.708 -11.646  0.00  0.00           C  
ATOM   2768 HB  LVAL   195      -1.687   1.251 -10.871  0.00  0.00           H  
ATOM   2769 CG1 LVAL   195      -3.726   0.982 -11.490  0.00  0.00           C  
ATOM   2770 HG11LVAL   195      -4.072   0.621 -10.522  0.00  0.00           H  
ATOM   2771 HG12LVAL   195      -3.928   2.052 -11.540  0.00  0.00           H  
ATOM   2772 HG13LVAL   195      -4.284   0.469 -12.272  0.00  0.00           H  
ATOM   2773 CG2 LVAL   195      -1.996  -0.791 -11.391  0.00  0.00           C  
ATOM   2774 HG21LVAL   195      -2.460  -1.082 -10.448  0.00  0.00           H  
ATOM   2775 HG22LVAL   195      -2.418  -1.384 -12.199  0.00  0.00           H  
ATOM   2776 HG23LVAL   195      -0.931  -1.004 -11.317  0.00  0.00           H  
ATOM   2777 C   LVAL   195      -1.712   2.727 -13.122  0.00  0.00           C  
ATOM   2778 O   LVAL   195      -0.755   3.390 -12.719  0.00  0.00           O  
ATOM   2779 N   LSER   196      -2.767   3.306 -13.691  0.00  0.00           N  
ATOM   2780 H   LSER   196      -3.531   2.700 -13.977  0.00  0.00           H  
ATOM   2781 CA  LSER   196      -2.940   4.749 -13.902  0.00  0.00           C  
ATOM   2782 HA  LSER   196      -2.039   5.149 -14.363  0.00  0.00           H  
ATOM   2783 CB  LSER   196      -4.094   4.961 -14.881  0.00  0.00           C  
ATOM   2784 HB2 LSER   196      -3.849   4.498 -15.838  0.00  0.00           H  
ATOM   2785 HB3 LSER   196      -4.995   4.501 -14.481  0.00  0.00           H  
ATOM   2786 OG  LSER   196      -4.321   6.337 -15.064  0.00  0.00           O  
ATOM   2787 HG  LSER   196      -4.500   6.503 -16.008  0.00  0.00           H  
ATOM   2788 C   LSER   196      -3.201   5.529 -12.605  0.00  0.00           C  
ATOM   2789 O   LSER   196      -3.990   5.098 -11.762  0.00  0.00           O  
ATOM   2790 N   LLEU   197      -2.585   6.710 -12.470  0.00  0.00           N  
ATOM   2791 H   LLEU   197      -2.014   7.043 -13.240  0.00  0.00           H  
ATOM   2792 CA  LLEU   197      -2.795   7.649 -11.356  0.00  0.00           C  
ATOM   2793 HA  LLEU   197      -3.197   7.100 -10.503  0.00  0.00           H  
ATOM   2794 CB  LLEU   197      -1.445   8.265 -10.920  0.00  0.00           C  
ATOM   2795 HB2 LLEU   197      -0.877   8.544 -11.806  0.00  0.00           H  
ATOM   2796 HB3 LLEU   197      -1.644   9.182 -10.367  0.00  0.00           H  
ATOM   2797 CG  LLEU   197      -0.580   7.393  -9.991  0.00  0.00           C  
ATOM   2798 HG  LLEU   197      -1.133   7.226  -9.068  0.00  0.00           H  
ATOM   2799 CD1 LLEU   197      -0.183   6.030 -10.554  0.00  0.00           C  
ATOM   2800 HD11LLEU   197      -1.065   5.400 -10.656  0.00  0.00           H  
ATOM   2801 HD12LLEU   197       0.298   6.144 -11.522  0.00  0.00           H  
ATOM   2802 HD13LLEU   197       0.505   5.531  -9.872  0.00  0.00           H  
ATOM   2803 CD2 LLEU   197       0.701   8.149  -9.637  0.00  0.00           C  
ATOM   2804 HD21LLEU   197       1.346   7.533  -9.013  0.00  0.00           H  
ATOM   2805 HD22LLEU   197       1.246   8.396 -10.547  0.00  0.00           H  
ATOM   2806 HD23LLEU   197       0.454   9.073  -9.116  0.00  0.00           H  
ATOM   2807 C   LLEU   197      -3.854   8.725 -11.686  0.00  0.00           C  
ATOM   2808 O   LLEU   197      -3.942   9.738 -10.996  0.00  0.00           O  
ATOM   2809 N   LGLU   198      -4.669   8.534 -12.729  0.00  0.00           N  
ATOM   2810 H   LGLU   198      -4.539   7.718 -13.315  0.00  0.00           H  
ATOM   2811 CA  LGLU   198      -5.753   9.468 -13.059  0.00  0.00           C  
ATOM   2812 HA  LGLU   198      -5.299  10.438 -13.238  0.00  0.00           H  
ATOM   2813 CB  LGLU   198      -6.476   9.039 -14.345  0.00  0.00           C  
ATOM   2814 HB2 LGLU   198      -6.745   7.988 -14.250  0.00  0.00           H  
ATOM   2815 HB3 LGLU   198      -7.396   9.614 -14.451  0.00  0.00           H  
ATOM   2816 CG  LGLU   198      -5.633   9.214 -15.618  0.00  0.00           C  
ATOM   2817 HG2 LGLU   198      -4.636   8.802 -15.467  0.00  0.00           H  
ATOM   2818 HG3 LGLU   198      -6.107   8.653 -16.425  0.00  0.00           H  
ATOM   2819 CD  LGLU   198      -5.499  10.676 -16.040  0.00  0.00           C  
ATOM   2820 OE1 LGLU   198      -6.399  11.191 -16.735  0.00  0.00           O  
ATOM   2821 OE2 LGLU   198      -4.478  11.317 -15.681  0.00  0.00           O  
ATOM   2822 C   LGLU   198      -6.736   9.630 -11.882  0.00  0.00           C  
ATOM   2823 O   LGLU   198      -7.245   8.645 -11.333  0.00  0.00           O  
ATOM   2824 N   LGLY   199      -6.974  10.880 -11.475  0.00  0.00           N  
ATOM   2825 H   LGLY   199      -6.574  11.639 -12.012  0.00  0.00           H  
ATOM   2826 CA  LGLY   199      -7.721  11.245 -10.267  0.00  0.00           C  
ATOM   2827 HA2 LGLY   199      -7.896  12.319 -10.304  0.00  0.00           H  
ATOM   2828 HA3 LGLY   199      -8.690  10.754 -10.260  0.00  0.00           H  
ATOM   2829 C   LGLY   199      -7.012  10.957  -8.936  0.00  0.00           C  
ATOM   2830 O   LGLY   199      -7.682  10.707  -7.935  0.00  0.00           O  
ATOM   2831 N   LHIE   200      -5.675  10.965  -8.910  0.00  0.00           N  
ATOM   2832 H   LHIE   200      -5.189  11.050  -9.795  0.00  0.00           H  
ATOM   2833 CA  LHIE   200      -4.846  10.960  -7.693  0.00  0.00           C  
ATOM   2834 HA  LHIE   200      -5.453  11.264  -6.840  0.00  0.00           H  
ATOM   2835 CB  LHIE   200      -4.360   9.533  -7.387  0.00  0.00           C  
ATOM   2836 HB2 LHIE   200      -5.220   8.916  -7.130  0.00  0.00           H  
ATOM   2837 HB3 LHIE   200      -3.900   9.118  -8.284  0.00  0.00           H  
ATOM   2838 CG  LHIE   200      -3.358   9.459  -6.260  0.00  0.00           C  
ATOM   2839 ND1 LHIE   200      -3.463  10.089  -5.018  0.00  0.00           N  
ATOM   2840 CE1 LHIE   200      -2.275   9.925  -4.410  0.00  0.00           C  
ATOM   2841 HE1 LHIE   200      -1.999  10.352  -3.453  0.00  0.00           H  
ATOM   2842 NE2 LHIE   200      -1.487   9.132  -5.152  0.00  0.00           N  
ATOM   2843 HE2 LHIE   200      -0.516   8.913  -4.949  0.00  0.00           H  
ATOM   2844 CD2 LHIE   200      -2.151   8.835  -6.322  0.00  0.00           C  
ATOM   2845 HD2 LHIE   200      -1.762   8.301  -7.174  0.00  0.00           H  
ATOM   2846 C   LHIE   200      -3.739  12.024  -7.824  0.00  0.00           C  
ATOM   2847 O   LHIE   200      -2.566  11.726  -8.076  0.00  0.00           O  
ATOM   2848 N   LTYR   201      -4.153  13.292  -7.726  0.00  0.00           N  
ATOM   2849 H   LTYR   201      -5.119  13.445  -7.448  0.00  0.00           H  
ATOM   2850 CA  LTYR   201      -3.336  14.491  -7.962  0.00  0.00           C  
ATOM   2851 HA  LTYR   201      -2.323  14.188  -8.220  0.00  0.00           H  
ATOM   2852 CB  LTYR   201      -3.909  15.335  -9.116  0.00  0.00           C  
ATOM   2853 HB2 LTYR   201      -4.771  15.878  -8.723  0.00  0.00           H  
ATOM   2854 HB3 LTYR   201      -3.169  16.086  -9.393  0.00  0.00           H  
ATOM   2855 CG  LTYR   201      -4.360  14.635 -10.387  0.00  0.00           C  
ATOM   2856 CD1 LTYR   201      -3.671  13.522 -10.914  0.00  0.00           C  
ATOM   2857 HD1 LTYR   201      -2.807  13.127 -10.401  0.00  0.00           H  
ATOM   2858 CE1 LTYR   201      -4.126  12.903 -12.096  0.00  0.00           C  
ATOM   2859 HE1 LTYR   201      -3.612  12.037 -12.487  0.00  0.00           H  
ATOM   2860 CZ  LTYR   201      -5.279  13.395 -12.744  0.00  0.00           C  
ATOM   2861 OH  LTYR   201      -5.795  12.765 -13.827  0.00  0.00           O  
ATOM   2862 HH  LTYR   201      -5.129  12.355 -14.409  0.00  0.00           H  
ATOM   2863 CE2 LTYR   201      -5.963  14.507 -12.220  0.00  0.00           C  
ATOM   2864 HE2 LTYR   201      -6.844  14.882 -12.722  0.00  0.00           H  
ATOM   2865 CD2 LTYR   201      -5.494  15.133 -11.055  0.00  0.00           C  
ATOM   2866 HD2 LTYR   201      -6.022  15.997 -10.669  0.00  0.00           H  
ATOM   2867 C   LTYR   201      -3.269  15.391  -6.721  0.00  0.00           C  
ATOM   2868 O   LTYR   201      -4.191  15.397  -5.900  0.00  0.00           O  
ATOM   2869 N   LPHE   202      -2.243  16.241  -6.627  0.00  0.00           N  
ATOM   2870 H   LPHE   202      -1.526  16.239  -7.338  0.00  0.00           H  
ATOM   2871 CA  LPHE   202      -2.207  17.265  -5.580  0.00  0.00           C  
ATOM   2872 HA  LPHE   202      -2.277  16.736  -4.632  0.00  0.00           H  
ATOM   2873 CB  LPHE   202      -0.860  17.995  -5.586  0.00  0.00           C  
ATOM   2874 HB2 LPHE   202      -0.061  17.263  -5.710  0.00  0.00           H  
ATOM   2875 HB3 LPHE   202      -0.817  18.680  -6.435  0.00  0.00           H  
ATOM   2876 CG  LPHE   202      -0.612  18.754  -4.298  0.00  0.00           C  
ATOM   2877 CD1 LPHE   202      -1.018  20.095  -4.167  0.00  0.00           C  
ATOM   2878 HD1 LPHE   202      -1.492  20.606  -4.995  0.00  0.00           H  
ATOM   2879 CE1 LPHE   202      -0.816  20.775  -2.953  0.00  0.00           C  
ATOM   2880 HE1 LPHE   202      -1.125  21.806  -2.866  0.00  0.00           H  
ATOM   2881 CZ  LPHE   202      -0.199  20.121  -1.870  0.00  0.00           C  
ATOM   2882 HZ  LPHE   202      -0.021  20.645  -0.942  0.00  0.00           H  
ATOM   2883 CE2 LPHE   202       0.207  18.782  -1.999  0.00  0.00           C  
ATOM   2884 HE2 LPHE   202       0.697  18.285  -1.173  0.00  0.00           H  
ATOM   2885 CD2 LPHE   202      -0.009  18.097  -3.208  0.00  0.00           C  
ATOM   2886 HD2 LPHE   202       0.296  17.063  -3.304  0.00  0.00           H  
ATOM   2887 C   LPHE   202      -3.396  18.251  -5.730  0.00  0.00           C  
ATOM   2888 O   LPHE   202      -3.681  18.669  -6.857  0.00  0.00           O  
ATOM   2889 N   LPRO   203      -4.110  18.631  -4.651  0.00  0.00           N  
ATOM   2890 CD  LPRO   203      -3.980  18.098  -3.300  0.00  0.00           C  
ATOM   2891 HD2 LPRO   203      -3.206  18.645  -2.760  0.00  0.00           H  
ATOM   2892 HD3 LPRO   203      -3.766  17.029  -3.295  0.00  0.00           H  
ATOM   2893 CG  LPRO   203      -5.336  18.325  -2.645  0.00  0.00           C  
ATOM   2894 HG2 LPRO   203      -5.256  18.399  -1.563  0.00  0.00           H  
ATOM   2895 HG3 LPRO   203      -6.012  17.517  -2.927  0.00  0.00           H  
ATOM   2896 CB  LPRO   203      -5.788  19.633  -3.291  0.00  0.00           C  
ATOM   2897 HB2 LPRO   203      -5.262  20.473  -2.840  0.00  0.00           H  
ATOM   2898 HB3 LPRO   203      -6.863  19.775  -3.212  0.00  0.00           H  
ATOM   2899 CA  LPRO   203      -5.323  19.456  -4.737  0.00  0.00           C  
ATOM   2900 HA  LPRO   203      -6.076  18.877  -5.270  0.00  0.00           H  
ATOM   2901 C   LPRO   203      -5.160  20.812  -5.447  0.00  0.00           C  
ATOM   2902 O   LPRO   203      -4.111  21.457  -5.368  0.00  0.00           O  
ATOM   2903 N   LARG   204      -6.231  21.281  -6.103  0.00  0.00           N  
ATOM   2904 H   LARG   204      -7.064  20.695  -6.116  0.00  0.00           H  
ATOM   2905 CA  LARG   204      -6.288  22.521  -6.909  0.00  0.00           C  
ATOM   2906 HA  LARG   204      -7.285  22.546  -7.356  0.00  0.00           H  
ATOM   2907 CB  LARG   204      -6.193  23.777  -6.008  0.00  0.00           C  
ATOM   2908 HB2 LARG   204      -5.201  23.829  -5.559  0.00  0.00           H  
ATOM   2909 HB3 LARG   204      -6.329  24.665  -6.628  0.00  0.00           H  
ATOM   2910 CG  LARG   204      -7.264  23.794  -4.899  0.00  0.00           C  
ATOM   2911 HG2 LARG   204      -8.245  23.737  -5.372  0.00  0.00           H  
ATOM   2912 HG3 LARG   204      -7.146  22.925  -4.250  0.00  0.00           H  
ATOM   2913 CD  LARG   204      -7.232  25.057  -4.026  0.00  0.00           C  
ATOM   2914 HD2 LARG   204      -7.323  25.936  -4.668  0.00  0.00           H  
ATOM   2915 HD3 LARG   204      -8.100  25.025  -3.365  0.00  0.00           H  
ATOM   2916 NE  LARG   204      -6.000  25.160  -3.217  0.00  0.00           N  
ATOM   2917 HE  LARG   204      -5.185  24.669  -3.551  0.00  0.00           H  
ATOM   2918 CZ  LARG   204      -5.834  25.856  -2.105  0.00  0.00           C  
ATOM   2919 NH1 LARG   204      -6.784  26.531  -1.520  0.00  0.00           N  
ATOM   2920 HH11LARG   204      -7.721  26.530  -1.892  0.00  0.00           H  
ATOM   2921 HH12LARG   204      -6.569  26.985  -0.637  0.00  0.00           H  
ATOM   2922 NH2 LARG   204      -4.673  25.877  -1.525  0.00  0.00           N  
ATOM   2923 HH21LARG   204      -3.911  25.322  -1.886  0.00  0.00           H  
ATOM   2924 HH22LARG   204      -4.571  26.402  -0.663  0.00  0.00           H  
ATOM   2925 C   LARG   204      -5.341  22.523  -8.129  0.00  0.00           C  
ATOM   2926 O   LARG   204      -4.915  23.592  -8.580  0.00  0.00           O  
ATOM   2927 N   LTHR   205      -5.036  21.335  -8.671  0.00  0.00           N  
ATOM   2928 H   LTHR   205      -5.445  20.515  -8.239  0.00  0.00           H  
ATOM   2929 CA  LTHR   205      -4.269  21.117  -9.919  0.00  0.00           C  
ATOM   2930 HA  LTHR   205      -4.162  22.074 -10.428  0.00  0.00           H  
ATOM   2931 CB  LTHR   205      -2.844  20.588  -9.662  0.00  0.00           C  
ATOM   2932 HB  LTHR   205      -2.285  20.688 -10.591  0.00  0.00           H  
ATOM   2933 CG2 LTHR   205      -2.072  21.329  -8.572  0.00  0.00           C  
ATOM   2934 HG21LTHR   205      -1.048  20.958  -8.540  0.00  0.00           H  
ATOM   2935 HG22LTHR   205      -2.054  22.395  -8.797  0.00  0.00           H  
ATOM   2936 HG23LTHR   205      -2.536  21.171  -7.599  0.00  0.00           H  
ATOM   2937 OG1 LTHR   205      -2.845  19.220  -9.332  0.00  0.00           O  
ATOM   2938 HG1 LTHR   205      -3.217  19.122  -8.434  0.00  0.00           H  
ATOM   2939 C   LTHR   205      -4.995  20.166 -10.887  0.00  0.00           C  
ATOM   2940 O   LTHR   205      -5.641  19.208 -10.461  0.00  0.00           O  
ATOM   2941 N   LASP   206      -4.884  20.411 -12.197  0.00  0.00           N  
ATOM   2942 H   LASP   206      -4.381  21.238 -12.481  0.00  0.00           H  
ATOM   2943 CA  LASP   206      -5.644  19.681 -13.231  0.00  0.00           C  
ATOM   2944 HA  LASP   206      -6.692  19.672 -12.926  0.00  0.00           H  
ATOM   2945 CB  LASP   206      -5.564  20.413 -14.590  0.00  0.00           C  
ATOM   2946 HB2 LASP   206      -6.323  19.976 -15.239  0.00  0.00           H  
ATOM   2947 HB3 LASP   206      -5.829  21.460 -14.441  0.00  0.00           H  
ATOM   2948 CG  LASP   206      -4.207  20.351 -15.316  0.00  0.00           C  
ATOM   2949 OD1 LASP   206      -3.148  20.442 -14.642  0.00  0.00           O  
ATOM   2950 OD2 LASP   206      -4.199  20.234 -16.566  0.00  0.00           O  
ATOM   2951 C   LASP   206      -5.232  18.210 -13.440  0.00  0.00           C  
ATOM   2952 O   LASP   206      -6.068  17.395 -13.830  0.00  0.00           O  
ATOM   2953 N   LSER   207      -3.947  17.890 -13.246  0.00  0.00           N  
ATOM   2954 H   LSER   207      -3.342  18.656 -12.989  0.00  0.00           H  
ATOM   2955 CA  LSER   207      -3.316  16.693 -13.837  0.00  0.00           C  
ATOM   2956 HA  LSER   207      -4.055  15.895 -13.903  0.00  0.00           H  
ATOM   2957 CB  LSER   207      -2.864  17.054 -15.262  0.00  0.00           C  
ATOM   2958 HB2 LSER   207      -2.476  16.162 -15.755  0.00  0.00           H  
ATOM   2959 HB3 LSER   207      -3.716  17.420 -15.837  0.00  0.00           H  
ATOM   2960 OG  LSER   207      -1.850  18.051 -15.230  0.00  0.00           O  
ATOM   2961 HG  LSER   207      -2.292  18.923 -15.155  0.00  0.00           H  
ATOM   2962 C   LSER   207      -2.111  16.139 -13.054  0.00  0.00           C  
ATOM   2963 O   LSER   207      -1.467  15.179 -13.500  0.00  0.00           O  
ATOM   2964 N   LALA   208      -1.753  16.758 -11.920  0.00  0.00           N  
ATOM   2965 H   LALA   208      -2.364  17.476 -11.558  0.00  0.00           H  
ATOM   2966 CA  LALA   208      -0.454  16.585 -11.267  0.00  0.00           C  
ATOM   2967 HA  LALA   208       0.292  16.473 -12.057  0.00  0.00           H  
ATOM   2968 CB  LALA   208      -0.097  17.870 -10.507  0.00  0.00           C  
ATOM   2969 HB1 LALA   208      -0.264  18.744 -11.137  0.00  0.00           H  
ATOM   2970 HB2 LALA   208      -0.701  17.951  -9.605  0.00  0.00           H  
ATOM   2971 HB3 LALA   208       0.951  17.840 -10.213  0.00  0.00           H  
ATOM   2972 C   LALA   208      -0.357  15.318 -10.392  0.00  0.00           C  
ATOM   2973 O   LALA   208      -0.294  15.382  -9.159  0.00  0.00           O  
ATOM   2974 N   LLYS   209      -0.291  14.147 -11.033  0.00  0.00           N  
ATOM   2975 H   LLYS   209      -0.435  14.176 -12.037  0.00  0.00           H  
ATOM   2976 CA  LLYS   209       0.182  12.893 -10.412  0.00  0.00           C  
ATOM   2977 HA  LLYS   209      -0.405  12.719  -9.507  0.00  0.00           H  
ATOM   2978 CB  LLYS   209      -0.080  11.702 -11.356  0.00  0.00           C  
ATOM   2979 HB2 LLYS   209       0.220  10.781 -10.858  0.00  0.00           H  
ATOM   2980 HB3 LLYS   209      -1.159  11.638 -11.512  0.00  0.00           H  
ATOM   2981 CG  LLYS   209       0.586  11.754 -12.744  0.00  0.00           C  
ATOM   2982 HG2 LLYS   209       0.055  11.045 -13.380  0.00  0.00           H  
ATOM   2983 HG3 LLYS   209       0.457  12.745 -13.180  0.00  0.00           H  
ATOM   2984 CD  LLYS   209       2.075  11.370 -12.774  0.00  0.00           C  
ATOM   2985 HD2 LLYS   209       2.672  12.070 -12.195  0.00  0.00           H  
ATOM   2986 HD3 LLYS   209       2.203  10.367 -12.364  0.00  0.00           H  
ATOM   2987 CE  LLYS   209       2.552  11.417 -14.226  0.00  0.00           C  
ATOM   2988 HE2 LLYS   209       1.886  10.801 -14.835  0.00  0.00           H  
ATOM   2989 HE3 LLYS   209       2.467  12.449 -14.579  0.00  0.00           H  
ATOM   2990 NZ  LLYS   209       3.946  10.942 -14.374  0.00  0.00           N  
ATOM   2991 HZ1 LLYS   209       4.025   9.955 -14.138  0.00  0.00           H  
ATOM   2992 HZ2 LLYS   209       4.277  11.082 -15.321  0.00  0.00           H  
ATOM   2993 HZ3 LLYS   209       4.588  11.439 -13.753  0.00  0.00           H  
ATOM   2994 C   LLYS   209       1.651  12.992  -9.970  0.00  0.00           C  
ATOM   2995 O   LLYS   209       2.381  13.872 -10.439  0.00  0.00           O  
ATOM   2996 N   LALA   210       2.087  12.074  -9.108  0.00  0.00           N  
ATOM   2997 H   LALA   210       1.417  11.420  -8.728  0.00  0.00           H  
ATOM   2998 CA  LALA   210       3.477  11.951  -8.665  0.00  0.00           C  
ATOM   2999 HA  LALA   210       3.979  12.911  -8.799  0.00  0.00           H  
ATOM   3000 CB  LALA   210       3.490  11.646  -7.165  0.00  0.00           C  
ATOM   3001 HB1 LALA   210       3.016  12.468  -6.629  0.00  0.00           H  
ATOM   3002 HB2 LALA   210       2.958  10.717  -6.961  0.00  0.00           H  
ATOM   3003 HB3 LALA   210       4.517  11.548  -6.816  0.00  0.00           H  
ATOM   3004 C   LALA   210       4.265  10.895  -9.464  0.00  0.00           C  
ATOM   3005 O   LALA   210       3.825   9.756  -9.636  0.00  0.00           O  
ATOM   3006 N   LASP   211       5.453  11.269  -9.934  0.00  0.00           N  
ATOM   3007 H   LASP   211       5.748  12.225  -9.751  0.00  0.00           H  
ATOM   3008 CA  LASP   211       6.420  10.376 -10.583  0.00  0.00           C  
ATOM   3009 HA  LASP   211       5.903   9.851 -11.386  0.00  0.00           H  
ATOM   3010 CB  LASP   211       7.548  11.226 -11.196  0.00  0.00           C  
ATOM   3011 HB2 LASP   211       7.983  11.831 -10.402  0.00  0.00           H  
ATOM   3012 HB3 LASP   211       8.330  10.568 -11.577  0.00  0.00           H  
ATOM   3013 CG  LASP   211       7.106  12.155 -12.335  0.00  0.00           C  
ATOM   3014 OD1 LASP   211       6.098  11.890 -13.028  0.00  0.00           O  
ATOM   3015 OD2 LASP   211       7.798  13.163 -12.598  0.00  0.00           O  
ATOM   3016 C   LASP   211       6.986   9.302  -9.624  0.00  0.00           C  
ATOM   3017 O   LASP   211       7.002   9.488  -8.409  0.00  0.00           O  
ATOM   3018 N   LLEU   212       7.449   8.169 -10.178  0.00  0.00           N  
ATOM   3019 H   LLEU   212       7.427   8.130 -11.192  0.00  0.00           H  
ATOM   3020 CA  LLEU   212       7.969   6.958  -9.494  0.00  0.00           C  
ATOM   3021 HA  LLEU   212       8.188   6.254 -10.294  0.00  0.00           H  
ATOM   3022 CB  LLEU   212       9.324   7.278  -8.825  0.00  0.00           C  
ATOM   3023 HB2 LLEU   212       9.959   7.788  -9.550  0.00  0.00           H  
ATOM   3024 HB3 LLEU   212       9.148   7.963  -7.995  0.00  0.00           H  
ATOM   3025 CG  LLEU   212      10.087   6.049  -8.284  0.00  0.00           C  
ATOM   3026 HG  LLEU   212       9.495   5.552  -7.516  0.00  0.00           H  
ATOM   3027 CD1 LLEU   212      10.420   5.045  -9.391  0.00  0.00           C  
ATOM   3028 HD11LLEU   212      10.914   5.550 -10.221  0.00  0.00           H  
ATOM   3029 HD12LLEU   212      11.074   4.265  -9.003  0.00  0.00           H  
ATOM   3030 HD13LLEU   212       9.510   4.571  -9.755  0.00  0.00           H  
ATOM   3031 CD2 LLEU   212      11.400   6.498  -7.643  0.00  0.00           C  
ATOM   3032 HD21LLEU   212      11.922   5.635  -7.231  0.00  0.00           H  
ATOM   3033 HD22LLEU   212      12.032   6.982  -8.386  0.00  0.00           H  
ATOM   3034 HD23LLEU   212      11.193   7.200  -6.835  0.00  0.00           H  
ATOM   3035 C   LLEU   212       6.989   6.207  -8.554  0.00  0.00           C  
ATOM   3036 O   LLEU   212       7.087   4.986  -8.401  0.00  0.00           O  
ATOM   3037 N   LSER   213       6.021   6.903  -7.959  0.00  0.00           N  
ATOM   3038 H   LSER   213       6.058   7.911  -8.063  0.00  0.00           H  
ATOM   3039 CA  LSER   213       4.946   6.331  -7.138  0.00  0.00           C  
ATOM   3040 HA  LSER   213       5.396   5.809  -6.294  0.00  0.00           H  
ATOM   3041 CB  LSER   213       4.094   7.471  -6.575  0.00  0.00           C  
ATOM   3042 HB2 LSER   213       4.728   8.205  -6.078  0.00  0.00           H  
ATOM   3043 HB3 LSER   213       3.571   7.964  -7.397  0.00  0.00           H  
ATOM   3044 OG  LSER   213       3.156   6.968  -5.649  0.00  0.00           O  
ATOM   3045 HG  LSER   213       2.337   7.494  -5.760  0.00  0.00           H  
ATOM   3046 C   LSER   213       4.061   5.333  -7.909  0.00  0.00           C  
ATOM   3047 O   LSER   213       3.987   5.371  -9.143  0.00  0.00           O  
ATOM   3048 N   LVAL   214       3.363   4.456  -7.180  0.00  0.00           N  
ATOM   3049 H   LVAL   214       3.429   4.535  -6.169  0.00  0.00           H  
ATOM   3050 CA  LVAL   214       2.367   3.510  -7.717  0.00  0.00           C  
ATOM   3051 HA  LVAL   214       2.063   3.856  -8.704  0.00  0.00           H  
ATOM   3052 CB  LVAL   214       2.926   2.081  -7.885  0.00  0.00           C  
ATOM   3053 HB  LVAL   214       2.146   1.474  -8.342  0.00  0.00           H  
ATOM   3054 CG1 LVAL   214       4.134   2.033  -8.823  0.00  0.00           C  
ATOM   3055 HG11LVAL   214       4.410   0.993  -8.992  0.00  0.00           H  
ATOM   3056 HG12LVAL   214       3.862   2.491  -9.774  0.00  0.00           H  
ATOM   3057 HG13LVAL   214       4.978   2.566  -8.387  0.00  0.00           H  
ATOM   3058 CG2 LVAL   214       3.303   1.415  -6.557  0.00  0.00           C  
ATOM   3059 HG21LVAL   214       4.056   2.009  -6.040  0.00  0.00           H  
ATOM   3060 HG22LVAL   214       2.425   1.318  -5.920  0.00  0.00           H  
ATOM   3061 HG23LVAL   214       3.694   0.419  -6.755  0.00  0.00           H  
ATOM   3062 C   LVAL   214       1.104   3.463  -6.856  0.00  0.00           C  
ATOM   3063 O   LVAL   214       1.145   3.762  -5.661  0.00  0.00           O  
ATOM   3064 N   LVAL   215      -0.011   3.040  -7.451  0.00  0.00           N  
ATOM   3065 H   LVAL   215       0.038   2.832  -8.445  0.00  0.00           H  
ATOM   3066 CA  LVAL   215      -1.264   2.704  -6.746  0.00  0.00           C  
ATOM   3067 HA  LVAL   215      -1.209   3.082  -5.730  0.00  0.00           H  
ATOM   3068 CB  LVAL   215      -2.478   3.397  -7.397  0.00  0.00           C  
ATOM   3069 HB  LVAL   215      -3.357   3.159  -6.802  0.00  0.00           H  
ATOM   3070 CG1 LVAL   215      -2.314   4.923  -7.398  0.00  0.00           C  
ATOM   3071 HG11LVAL   215      -3.189   5.391  -7.845  0.00  0.00           H  
ATOM   3072 HG12LVAL   215      -2.203   5.280  -6.378  0.00  0.00           H  
ATOM   3073 HG13LVAL   215      -1.434   5.205  -7.973  0.00  0.00           H  
ATOM   3074 CG2 LVAL   215      -2.751   2.944  -8.831  0.00  0.00           C  
ATOM   3075 HG21LVAL   215      -3.676   3.395  -9.192  0.00  0.00           H  
ATOM   3076 HG22LVAL   215      -1.936   3.249  -9.486  0.00  0.00           H  
ATOM   3077 HG23LVAL   215      -2.854   1.861  -8.863  0.00  0.00           H  
ATOM   3078 C   LVAL   215      -1.447   1.183  -6.623  0.00  0.00           C  
ATOM   3079 O   LVAL   215      -0.839   0.419  -7.377  0.00  0.00           O  
ATOM   3080 N   LGLY   216      -2.270   0.715  -5.680  0.00  0.00           N  
ATOM   3081 H   LGLY   216      -2.726   1.360  -5.042  0.00  0.00           H  
ATOM   3082 CA  LGLY   216      -2.548  -0.720  -5.528  0.00  0.00           C  
ATOM   3083 HA2 LGLY   216      -2.889  -1.094  -6.493  0.00  0.00           H  
ATOM   3084 HA3 LGLY   216      -1.626  -1.240  -5.275  0.00  0.00           H  
ATOM   3085 C   LGLY   216      -3.598  -1.074  -4.462  0.00  0.00           C  
ATOM   3086 O   LGLY   216      -3.852  -0.271  -3.561  0.00  0.00           O  
ATOM   3087 N   LPRO   217      -4.230  -2.261  -4.559  0.00  0.00           N  
ATOM   3088 CD  LPRO   217      -4.007  -3.261  -5.598  0.00  0.00           C  
ATOM   3089 HD2 LPRO   217      -2.954  -3.540  -5.660  0.00  0.00           H  
ATOM   3090 HD3 LPRO   217      -4.351  -2.873  -6.557  0.00  0.00           H  
ATOM   3091 CG  LPRO   217      -4.852  -4.473  -5.209  0.00  0.00           C  
ATOM   3092 HG2 LPRO   217      -4.261  -5.143  -4.584  0.00  0.00           H  
ATOM   3093 HG3 LPRO   217      -5.231  -5.000  -6.084  0.00  0.00           H  
ATOM   3094 CB  LPRO   217      -5.984  -3.852  -4.391  0.00  0.00           C  
ATOM   3095 HB2 LPRO   217      -6.436  -4.572  -3.708  0.00  0.00           H  
ATOM   3096 HB3 LPRO   217      -6.740  -3.452  -5.066  0.00  0.00           H  
ATOM   3097 CA  LPRO   217      -5.302  -2.692  -3.660  0.00  0.00           C  
ATOM   3098 HA  LPRO   217      -6.023  -1.885  -3.539  0.00  0.00           H  
ATOM   3099 C   LPRO   217      -4.815  -3.117  -2.263  0.00  0.00           C  
ATOM   3100 O   LPRO   217      -3.647  -3.476  -2.065  0.00  0.00           O  
ATOM   3101 N   LMET   218      -5.749  -3.129  -1.306  0.00  0.00           N  
ATOM   3102 H   LMET   218      -6.677  -2.785  -1.545  0.00  0.00           H  
ATOM   3103 CA  LMET   218      -5.560  -3.561   0.088  0.00  0.00           C  
ATOM   3104 HA  LMET   218      -4.681  -4.201   0.143  0.00  0.00           H  
ATOM   3105 CB  LMET   218      -5.310  -2.334   0.983  0.00  0.00           C  
ATOM   3106 HB2 LMET   218      -6.165  -1.660   0.914  0.00  0.00           H  
ATOM   3107 HB3 LMET   218      -5.208  -2.666   2.016  0.00  0.00           H  
ATOM   3108 CG  LMET   218      -4.037  -1.569   0.589  0.00  0.00           C  
ATOM   3109 HG2 LMET   218      -3.177  -2.209   0.781  0.00  0.00           H  
ATOM   3110 HG3 LMET   218      -4.065  -1.357  -0.478  0.00  0.00           H  
ATOM   3111 SD  LMET   218      -3.777   0.028   1.401  0.00  0.00           S  
ATOM   3112 CE  LMET   218      -3.508  -0.480   3.118  0.00  0.00           C  
ATOM   3113 HE1 LMET   218      -2.663  -1.165   3.173  0.00  0.00           H  
ATOM   3114 HE2 LMET   218      -3.291   0.403   3.720  0.00  0.00           H  
ATOM   3115 HE3 LMET   218      -4.403  -0.962   3.508  0.00  0.00           H  
ATOM   3116 C   LMET   218      -6.772  -4.389   0.567  0.00  0.00           C  
ATOM   3117 O   LMET   218      -7.911  -4.059   0.238  0.00  0.00           O  
ATOM   3118 N   LALA   219      -6.541  -5.478   1.313  0.00  0.00           N  
ATOM   3119 H   LALA   219      -5.589  -5.654   1.625  0.00  0.00           H  
ATOM   3120 CA  LALA   219      -7.557  -6.488   1.653  0.00  0.00           C  
ATOM   3121 HA  LALA   219      -8.506  -5.989   1.845  0.00  0.00           H  
ATOM   3122 CB  LALA   219      -7.749  -7.400   0.432  0.00  0.00           C  
ATOM   3123 HB1 LALA   219      -8.549  -8.114   0.623  0.00  0.00           H  
ATOM   3124 HB2 LALA   219      -8.027  -6.806  -0.440  0.00  0.00           H  
ATOM   3125 HB3 LALA   219      -6.827  -7.943   0.221  0.00  0.00           H  
ATOM   3126 C   LALA   219      -7.193  -7.331   2.901  0.00  0.00           C  
ATOM   3127 O   LALA   219      -6.089  -7.230   3.439  0.00  0.00           O  
ATOM   3128 N   LARG   220      -8.097  -8.217   3.348  0.00  0.00           N  
ATOM   3129 H   LARG   220      -9.010  -8.243   2.897  0.00  0.00           H  
ATOM   3130 CA  LARG   220      -7.808  -9.279   4.338  0.00  0.00           C  
ATOM   3131 HA  LARG   220      -6.983  -8.961   4.977  0.00  0.00           H  
ATOM   3132 CB  LARG   220      -9.032  -9.513   5.242  0.00  0.00           C  
ATOM   3133 HB2 LARG   220      -9.911  -9.700   4.625  0.00  0.00           H  
ATOM   3134 HB3 LARG   220      -8.857 -10.401   5.851  0.00  0.00           H  
ATOM   3135 CG  LARG   220      -9.298  -8.346   6.204  0.00  0.00           C  
ATOM   3136 HG2 LARG   220      -8.384  -8.117   6.754  0.00  0.00           H  
ATOM   3137 HG3 LARG   220      -9.603  -7.459   5.646  0.00  0.00           H  
ATOM   3138 CD  LARG   220     -10.389  -8.733   7.213  0.00  0.00           C  
ATOM   3139 HD2 LARG   220     -10.089  -9.652   7.717  0.00  0.00           H  
ATOM   3140 HD3 LARG   220     -10.470  -7.953   7.973  0.00  0.00           H  
ATOM   3141 NE  LARG   220     -11.693  -8.947   6.560  0.00  0.00           N  
ATOM   3142 HE  LARG   220     -11.925  -9.896   6.271  0.00  0.00           H  
ATOM   3143 CZ  LARG   220     -12.568  -8.017   6.238  0.00  0.00           C  
ATOM   3144 NH1 LARG   220     -12.391  -6.766   6.549  0.00  0.00           N  
ATOM   3145 HH11LARG   220     -11.573  -6.481   7.071  0.00  0.00           H  
ATOM   3146 HH12LARG   220     -12.963  -6.057   6.101  0.00  0.00           H  
ATOM   3147 NH2 LARG   220     -13.652  -8.319   5.591  0.00  0.00           N  
ATOM   3148 HH21LARG   220     -13.819  -9.261   5.262  0.00  0.00           H  
ATOM   3149 HH22LARG   220     -14.370  -7.611   5.490  0.00  0.00           H  
ATOM   3150 C   LARG   220      -7.352 -10.611   3.719  0.00  0.00           C  
ATOM   3151 O   LARG   220      -7.102 -11.558   4.463  0.00  0.00           O  
ATOM   3152 N   LTHR   221      -7.248 -10.715   2.391  0.00  0.00           N  
ATOM   3153 H   LTHR   221      -7.437  -9.902   1.826  0.00  0.00           H  
ATOM   3154 CA  LTHR   221      -6.898 -11.963   1.682  0.00  0.00           C  
ATOM   3155 HA  LTHR   221      -6.330 -12.596   2.362  0.00  0.00           H  
ATOM   3156 CB  LTHR   221      -8.150 -12.752   1.241  0.00  0.00           C  
ATOM   3157 HB  LTHR   221      -7.842 -13.765   0.987  0.00  0.00           H  
ATOM   3158 CG2 LTHR   221      -9.269 -12.856   2.277  0.00  0.00           C  
ATOM   3159 HG21LTHR   221      -8.882 -13.304   3.192  0.00  0.00           H  
ATOM   3160 HG22LTHR   221      -9.691 -11.874   2.496  0.00  0.00           H  
ATOM   3161 HG23LTHR   221     -10.058 -13.497   1.887  0.00  0.00           H  
ATOM   3162 OG1 LTHR   221      -8.706 -12.184   0.084  0.00  0.00           O  
ATOM   3163 HG1 LTHR   221      -9.428 -11.590   0.361  0.00  0.00           H  
ATOM   3164 C   LTHR   221      -6.023 -11.694   0.444  0.00  0.00           C  
ATOM   3165 O   LTHR   221      -6.093 -10.598  -0.117  0.00  0.00           O  
ATOM   3166 N   LPRO   222      -5.234 -12.677  -0.038  0.00  0.00           N  
ATOM   3167 CD  LPRO   222      -4.954 -13.952   0.608  0.00  0.00           C  
ATOM   3168 HD2 LPRO   222      -5.863 -14.477   0.896  0.00  0.00           H  
ATOM   3169 HD3 LPRO   222      -4.339 -13.781   1.488  0.00  0.00           H  
ATOM   3170 CG  LPRO   222      -4.178 -14.790  -0.403  0.00  0.00           C  
ATOM   3171 HG2 LPRO   222      -4.870 -15.408  -0.976  0.00  0.00           H  
ATOM   3172 HG3 LPRO   222      -3.427 -15.410   0.086  0.00  0.00           H  
ATOM   3173 CB  LPRO   222      -3.544 -13.758  -1.331  0.00  0.00           C  
ATOM   3174 HB2 LPRO   222      -3.434 -14.172  -2.332  0.00  0.00           H  
ATOM   3175 HB3 LPRO   222      -2.570 -13.464  -0.948  0.00  0.00           H  
ATOM   3176 CA  LPRO   222      -4.496 -12.554  -1.298  0.00  0.00           C  
ATOM   3177 HA  LPRO   222      -3.911 -11.634  -1.298  0.00  0.00           H  
ATOM   3178 C   LPRO   222      -5.413 -12.543  -2.533  0.00  0.00           C  
ATOM   3179 O   LPRO   222      -5.166 -11.799  -3.483  0.00  0.00           O  
ATOM   3180 N   LALA   223      -6.476 -13.354  -2.535  0.00  0.00           N  
ATOM   3181 H   LALA   223      -6.661 -13.919  -1.720  0.00  0.00           H  
ATOM   3182 CA  LALA   223      -7.342 -13.529  -3.701  0.00  0.00           C  
ATOM   3183 HA  LALA   223      -6.718 -13.764  -4.564  0.00  0.00           H  
ATOM   3184 CB  LALA   223      -8.251 -14.731  -3.434  0.00  0.00           C  
ATOM   3185 HB1 LALA   223      -8.907 -14.523  -2.590  0.00  0.00           H  
ATOM   3186 HB2 LALA   223      -8.853 -14.941  -4.318  0.00  0.00           H  
ATOM   3187 HB3 LALA   223      -7.652 -15.611  -3.207  0.00  0.00           H  
ATOM   3188 C   LALA   223      -8.142 -12.256  -4.046  0.00  0.00           C  
ATOM   3189 O   LALA   223      -8.310 -11.937  -5.226  0.00  0.00           O  
ATOM   3190 N   LASP   224      -8.563 -11.486  -3.036  0.00  0.00           N  
ATOM   3191 H   LASP   224      -8.437 -11.821  -2.087  0.00  0.00           H  
ATOM   3192 CA  LASP   224      -9.222 -10.188  -3.234  0.00  0.00           C  
ATOM   3193 HA  LASP   224     -10.086 -10.330  -3.885  0.00  0.00           H  
ATOM   3194 CB  LASP   224      -9.719  -9.630  -1.893  0.00  0.00           C  
ATOM   3195 HB2 LASP   224      -8.849  -9.467  -1.257  0.00  0.00           H  
ATOM   3196 HB3 LASP   224     -10.186  -8.660  -2.071  0.00  0.00           H  
ATOM   3197 CG  LASP   224     -10.716 -10.508  -1.128  0.00  0.00           C  
ATOM   3198 OD1 LASP   224     -10.797 -10.324   0.109  0.00  0.00           O  
ATOM   3199 OD2 LASP   224     -11.408 -11.371  -1.712  0.00  0.00           O  
ATOM   3200 C   LASP   224      -8.289  -9.157  -3.900  0.00  0.00           C  
ATOM   3201 O   LASP   224      -8.733  -8.400  -4.765  0.00  0.00           O  
ATOM   3202 N   LLEU   225      -6.988  -9.153  -3.562  0.00  0.00           N  
ATOM   3203 H   LLEU   225      -6.673  -9.816  -2.866  0.00  0.00           H  
ATOM   3204 CA  LLEU   225      -5.992  -8.300  -4.231  0.00  0.00           C  
ATOM   3205 HA  LLEU   225      -6.335  -7.266  -4.198  0.00  0.00           H  
ATOM   3206 CB  LLEU   225      -4.611  -8.397  -3.552  0.00  0.00           C  
ATOM   3207 HB2 LLEU   225      -4.238  -9.416  -3.652  0.00  0.00           H  
ATOM   3208 HB3 LLEU   225      -3.928  -7.751  -4.105  0.00  0.00           H  
ATOM   3209 CG  LLEU   225      -4.540  -8.012  -2.068  0.00  0.00           C  
ATOM   3210 HG  LLEU   225      -5.141  -8.698  -1.479  0.00  0.00           H  
ATOM   3211 CD1 LLEU   225      -3.084  -8.097  -1.611  0.00  0.00           C  
ATOM   3212 HD11LLEU   225      -2.998  -7.726  -0.594  0.00  0.00           H  
ATOM   3213 HD12LLEU   225      -2.750  -9.133  -1.647  0.00  0.00           H  
ATOM   3214 HD13LLEU   225      -2.453  -7.486  -2.254  0.00  0.00           H  
ATOM   3215 CD2 LLEU   225      -5.017  -6.588  -1.811  0.00  0.00           C  
ATOM   3216 HD21LLEU   225      -4.429  -5.896  -2.405  0.00  0.00           H  
ATOM   3217 HD22LLEU   225      -6.073  -6.492  -2.058  0.00  0.00           H  
ATOM   3218 HD23LLEU   225      -4.886  -6.355  -0.756  0.00  0.00           H  
ATOM   3219 C   LLEU   225      -5.836  -8.678  -5.707  0.00  0.00           C  
ATOM   3220 O   LLEU   225      -5.812  -7.801  -6.572  0.00  0.00           O  
ATOM   3221 N   LALA   226      -5.757  -9.982  -5.997  0.00  0.00           N  
ATOM   3222 H   LALA   226      -5.774 -10.646  -5.231  0.00  0.00           H  
ATOM   3223 CA  LALA   226      -5.661 -10.486  -7.363  0.00  0.00           C  
ATOM   3224 HA  LALA   226      -4.801 -10.017  -7.843  0.00  0.00           H  
ATOM   3225 CB  LALA   226      -5.426 -12.000  -7.321  0.00  0.00           C  
ATOM   3226 HB1 LALA   226      -4.518 -12.219  -6.766  0.00  0.00           H  
ATOM   3227 HB2 LALA   226      -6.269 -12.502  -6.846  0.00  0.00           H  
ATOM   3228 HB3 LALA   226      -5.312 -12.376  -8.335  0.00  0.00           H  
ATOM   3229 C   LALA   226      -6.902 -10.134  -8.198  0.00  0.00           C  
ATOM   3230 O   LALA   226      -6.768  -9.853  -9.388  0.00  0.00           O  
ATOM   3231 N   LLEU   227      -8.094 -10.104  -7.597  0.00  0.00           N  
ATOM   3232 H   LLEU   227      -8.155 -10.410  -6.631  0.00  0.00           H  
ATOM   3233 CA  LLEU   227      -9.309  -9.634  -8.263  0.00  0.00           C  
ATOM   3234 HA  LLEU   227      -9.362 -10.109  -9.244  0.00  0.00           H  
ATOM   3235 CB  LLEU   227     -10.525 -10.093  -7.435  0.00  0.00           C  
ATOM   3236 HB2 LLEU   227     -10.545 -11.184  -7.421  0.00  0.00           H  
ATOM   3237 HB3 LLEU   227     -10.404  -9.749  -6.407  0.00  0.00           H  
ATOM   3238 CG  LLEU   227     -11.873  -9.572  -7.958  0.00  0.00           C  
ATOM   3239 HG  LLEU   227     -11.893  -8.484  -7.897  0.00  0.00           H  
ATOM   3240 CD1 LLEU   227     -12.135  -9.997  -9.403  0.00  0.00           C  
ATOM   3241 HD11LLEU   227     -12.101 -11.084  -9.486  0.00  0.00           H  
ATOM   3242 HD12LLEU   227     -13.112  -9.636  -9.699  0.00  0.00           H  
ATOM   3243 HD13LLEU   227     -11.398  -9.555 -10.073  0.00  0.00           H  
ATOM   3244 CD2 LLEU   227     -13.012 -10.114  -7.101  0.00  0.00           C  
ATOM   3245 HD21LLEU   227     -13.069 -11.197  -7.198  0.00  0.00           H  
ATOM   3246 HD22LLEU   227     -12.846  -9.857  -6.054  0.00  0.00           H  
ATOM   3247 HD23LLEU   227     -13.958  -9.680  -7.422  0.00  0.00           H  
ATOM   3248 C   LLEU   227      -9.288  -8.112  -8.499  0.00  0.00           C  
ATOM   3249 O   LLEU   227      -9.507  -7.651  -9.620  0.00  0.00           O  
ATOM   3250 N   LALA   228      -9.004  -7.321  -7.462  0.00  0.00           N  
ATOM   3251 H   LALA   228      -8.828  -7.751  -6.557  0.00  0.00           H  
ATOM   3252 CA  LALA   228      -9.034  -5.861  -7.537  0.00  0.00           C  
ATOM   3253 HA  LALA   228     -10.017  -5.552  -7.896  0.00  0.00           H  
ATOM   3254 CB  LALA   228      -8.853  -5.316  -6.119  0.00  0.00           C  
ATOM   3255 HB1 LALA   228      -9.649  -5.699  -5.479  0.00  0.00           H  
ATOM   3256 HB2 LALA   228      -7.892  -5.639  -5.716  0.00  0.00           H  
ATOM   3257 HB3 LALA   228      -8.899  -4.227  -6.130  0.00  0.00           H  
ATOM   3258 C   LALA   228      -7.989  -5.283  -8.512  0.00  0.00           C  
ATOM   3259 O   LALA   228      -8.274  -4.309  -9.218  0.00  0.00           O  
ATOM   3260 N   LLEU   229      -6.800  -5.889  -8.601  0.00  0.00           N  
ATOM   3261 H   LLEU   229      -6.597  -6.659  -7.969  0.00  0.00           H  
ATOM   3262 CA  LLEU   229      -5.783  -5.506  -9.583  0.00  0.00           C  
ATOM   3263 HA  LLEU   229      -5.685  -4.421  -9.552  0.00  0.00           H  
ATOM   3264 CB  LLEU   229      -4.430  -6.109  -9.164  0.00  0.00           C  
ATOM   3265 HB2 LLEU   229      -4.187  -5.758  -8.161  0.00  0.00           H  
ATOM   3266 HB3 LLEU   229      -4.533  -7.192  -9.112  0.00  0.00           H  
ATOM   3267 CG  LLEU   229      -3.257  -5.759 -10.103  0.00  0.00           C  
ATOM   3268 HG  LLEU   229      -3.471  -6.118 -11.109  0.00  0.00           H  
ATOM   3269 CD1 LLEU   229      -2.997  -4.250 -10.144  0.00  0.00           C  
ATOM   3270 HD11LLEU   229      -2.837  -3.872  -9.136  0.00  0.00           H  
ATOM   3271 HD12LLEU   229      -2.114  -4.049 -10.753  0.00  0.00           H  
ATOM   3272 HD13LLEU   229      -3.844  -3.730 -10.589  0.00  0.00           H  
ATOM   3273 CD2 LLEU   229      -1.980  -6.435  -9.606  0.00  0.00           C  
ATOM   3274 HD21LLEU   229      -1.169  -6.248 -10.313  0.00  0.00           H  
ATOM   3275 HD22LLEU   229      -1.700  -6.040  -8.632  0.00  0.00           H  
ATOM   3276 HD23LLEU   229      -2.131  -7.511  -9.530  0.00  0.00           H  
ATOM   3277 C   LLEU   229      -6.201  -5.874 -11.021  0.00  0.00           C  
ATOM   3278 O   LLEU   229      -6.106  -5.030 -11.909  0.00  0.00           O  
ATOM   3279 N   LASP   230      -6.751  -7.073 -11.250  0.00  0.00           N  
ATOM   3280 H   LASP   230      -6.838  -7.725 -10.479  0.00  0.00           H  
ATOM   3281 CA  LASP   230      -7.240  -7.511 -12.573  0.00  0.00           C  
ATOM   3282 HA  LASP   230      -6.414  -7.434 -13.282  0.00  0.00           H  
ATOM   3283 CB  LASP   230      -7.664  -8.987 -12.470  0.00  0.00           C  
ATOM   3284 HB2 LASP   230      -6.918  -9.518 -11.883  0.00  0.00           H  
ATOM   3285 HB3 LASP   230      -8.617  -9.054 -11.941  0.00  0.00           H  
ATOM   3286 CG  LASP   230      -7.767  -9.727 -13.806  0.00  0.00           C  
ATOM   3287 OD1 LASP   230      -8.380 -10.821 -13.831  0.00  0.00           O  
ATOM   3288 OD2 LASP   230      -7.174  -9.304 -14.823  0.00  0.00           O  
ATOM   3289 C   LASP   230      -8.400  -6.642 -13.111  0.00  0.00           C  
ATOM   3290 O   LASP   230      -8.583  -6.510 -14.322  0.00  0.00           O  
ATOM   3291 N   LILE   231      -9.159  -5.993 -12.221  0.00  0.00           N  
ATOM   3292 H   LILE   231      -9.023  -6.229 -11.244  0.00  0.00           H  
ATOM   3293 CA  LILE   231     -10.193  -5.001 -12.567  0.00  0.00           C  
ATOM   3294 HA  LILE   231     -10.760  -5.372 -13.422  0.00  0.00           H  
ATOM   3295 CB  LILE   231     -11.171  -4.860 -11.373  0.00  0.00           C  
ATOM   3296 HB  LILE   231     -10.581  -4.769 -10.459  0.00  0.00           H  
ATOM   3297 CG2 LILE   231     -12.068  -3.609 -11.470  0.00  0.00           C  
ATOM   3298 HG21LILE   231     -12.769  -3.575 -10.639  0.00  0.00           H  
ATOM   3299 HG22LILE   231     -11.472  -2.699 -11.418  0.00  0.00           H  
ATOM   3300 HG23LILE   231     -12.624  -3.618 -12.405  0.00  0.00           H  
ATOM   3301 CG1 LILE   231     -12.045  -6.133 -11.269  0.00  0.00           C  
ATOM   3302 HG12LILE   231     -12.802  -6.123 -12.055  0.00  0.00           H  
ATOM   3303 HG13LILE   231     -11.428  -7.018 -11.420  0.00  0.00           H  
ATOM   3304 CD1 LILE   231     -12.730  -6.290  -9.908  0.00  0.00           C  
ATOM   3305 HD11LILE   231     -13.262  -7.238  -9.881  0.00  0.00           H  
ATOM   3306 HD12LILE   231     -11.985  -6.279  -9.113  0.00  0.00           H  
ATOM   3307 HD13LILE   231     -13.446  -5.488  -9.745  0.00  0.00           H  
ATOM   3308 C   LILE   231      -9.599  -3.642 -12.985  0.00  0.00           C  
ATOM   3309 O   LILE   231     -10.152  -2.983 -13.872  0.00  0.00           O  
ATOM   3310 N   LTHR   232      -8.508  -3.197 -12.350  0.00  0.00           N  
ATOM   3311 H   LTHR   232      -8.048  -3.836 -11.713  0.00  0.00           H  
ATOM   3312 CA  LTHR   232      -8.034  -1.790 -12.369  0.00  0.00           C  
ATOM   3313 HA  LTHR   232      -8.798  -1.164 -12.828  0.00  0.00           H  
ATOM   3314 CB  LTHR   232      -7.826  -1.269 -10.934  0.00  0.00           C  
ATOM   3315 HB  LTHR   232      -7.353  -0.288 -10.989  0.00  0.00           H  
ATOM   3316 CG2 LTHR   232      -9.130  -1.118 -10.154  0.00  0.00           C  
ATOM   3317 HG21LTHR   232      -9.794  -0.431 -10.676  0.00  0.00           H  
ATOM   3318 HG22LTHR   232      -9.622  -2.082 -10.036  0.00  0.00           H  
ATOM   3319 HG23LTHR   232      -8.915  -0.707  -9.167  0.00  0.00           H  
ATOM   3320 OG1 LTHR   232      -6.992  -2.126 -10.185  0.00  0.00           O  
ATOM   3321 HG1 LTHR   232      -7.531  -2.890  -9.899  0.00  0.00           H  
ATOM   3322 C   LTHR   232      -6.750  -1.534 -13.172  0.00  0.00           C  
ATOM   3323 O   LTHR   232      -6.530  -0.403 -13.610  0.00  0.00           O  
ATOM   3324 N   LSER   233      -5.920  -2.556 -13.387  0.00  0.00           N  
ATOM   3325 H   LSER   233      -6.158  -3.450 -12.970  0.00  0.00           H  
ATOM   3326 CA  LSER   233      -4.626  -2.470 -14.081  0.00  0.00           C  
ATOM   3327 HA  LSER   233      -4.033  -1.693 -13.605  0.00  0.00           H  
ATOM   3328 CB  LSER   233      -3.900  -3.806 -13.893  0.00  0.00           C  
ATOM   3329 HB2 LSER   233      -3.789  -4.003 -12.829  0.00  0.00           H  
ATOM   3330 HB3 LSER   233      -4.492  -4.610 -14.331  0.00  0.00           H  
ATOM   3331 OG  LSER   233      -2.621  -3.792 -14.482  0.00  0.00           O  
ATOM   3332 HG  LSER   233      -2.136  -4.555 -14.099  0.00  0.00           H  
ATOM   3333 C   LSER   233      -4.733  -2.115 -15.572  0.00  0.00           C  
ATOM   3334 O   LSER   233      -5.768  -2.339 -16.204  0.00  0.00           O  
ATOM   3335 N   LLYS   234      -3.650  -1.598 -16.170  0.00  0.00           N  
ATOM   3336 H   LLYS   234      -2.814  -1.471 -15.603  0.00  0.00           H  
ATOM   3337 CA  LLYS   234      -3.541  -1.385 -17.629  0.00  0.00           C  
ATOM   3338 HA  LLYS   234      -4.406  -0.821 -17.978  0.00  0.00           H  
ATOM   3339 CB  LLYS   234      -2.263  -0.605 -17.948  0.00  0.00           C  
ATOM   3340 HB2 LLYS   234      -1.412  -1.138 -17.521  0.00  0.00           H  
ATOM   3341 HB3 LLYS   234      -2.130  -0.583 -19.029  0.00  0.00           H  
ATOM   3342 CG  LLYS   234      -2.277   0.843 -17.449  0.00  0.00           C  
ATOM   3343 HG2 LLYS   234      -3.068   1.403 -17.949  0.00  0.00           H  
ATOM   3344 HG3 LLYS   234      -2.443   0.869 -16.372  0.00  0.00           H  
ATOM   3345 CD  LLYS   234      -0.919   1.465 -17.776  0.00  0.00           C  
ATOM   3346 HD2 LLYS   234      -0.134   0.811 -17.392  0.00  0.00           H  
ATOM   3347 HD3 LLYS   234      -0.810   1.554 -18.858  0.00  0.00           H  
ATOM   3348 CE  LLYS   234      -0.778   2.837 -17.125  0.00  0.00           C  
ATOM   3349 HE2 LLYS   234      -1.490   3.533 -17.574  0.00  0.00           H  
ATOM   3350 HE3 LLYS   234      -1.009   2.736 -16.060  0.00  0.00           H  
ATOM   3351 NZ  LLYS   234       0.611   3.317 -17.271  0.00  0.00           N  
ATOM   3352 HZ1 LLYS   234       1.238   2.581 -16.948  0.00  0.00           H  
ATOM   3353 HZ2 LLYS   234       0.851   3.539 -18.222  0.00  0.00           H  
ATOM   3354 HZ3 LLYS   234       0.793   4.096 -16.640  0.00  0.00           H  
ATOM   3355 C   LLYS   234      -3.516  -2.687 -18.437  0.00  0.00           C  
ATOM   3356 O   LLYS   234      -3.707  -2.644 -19.654  0.00  0.00           O  
ATOM   3357 N   LVAL   235      -3.262  -3.823 -17.787  0.00  0.00           N  
ATOM   3358 H   LVAL   235      -3.127  -3.764 -16.785  0.00  0.00           H  
ATOM   3359 CA  LVAL   235      -3.252  -5.168 -18.385  0.00  0.00           C  
ATOM   3360 HA  LVAL   235      -3.487  -5.086 -19.442  0.00  0.00           H  
ATOM   3361 CB  LVAL   235      -1.855  -5.823 -18.300  0.00  0.00           C  
ATOM   3362 HB  LVAL   235      -1.917  -6.810 -18.756  0.00  0.00           H  
ATOM   3363 CG1 LVAL   235      -0.820  -5.018 -19.092  0.00  0.00           C  
ATOM   3364 HG11LVAL   235      -0.672  -4.033 -18.649  0.00  0.00           H  
ATOM   3365 HG12LVAL   235       0.131  -5.552 -19.100  0.00  0.00           H  
ATOM   3366 HG13LVAL   235      -1.156  -4.909 -20.123  0.00  0.00           H  
ATOM   3367 CG2 LVAL   235      -1.342  -6.004 -16.866  0.00  0.00           C  
ATOM   3368 HG21LVAL   235      -0.393  -6.538 -16.887  0.00  0.00           H  
ATOM   3369 HG22LVAL   235      -1.190  -5.035 -16.393  0.00  0.00           H  
ATOM   3370 HG23LVAL   235      -2.054  -6.590 -16.286  0.00  0.00           H  
ATOM   3371 C   LVAL   235      -4.317  -6.061 -17.732  0.00  0.00           C  
ATOM   3372 O   LVAL   235      -4.671  -5.831 -16.570  0.00  0.00           O  
ATOM   3373 N   LPRO   236      -4.808  -7.118 -18.405  0.00  0.00           N  
ATOM   3374 CD  LPRO   236      -4.703  -7.392 -19.834  0.00  0.00           C  
ATOM   3375 HD2 LPRO   236      -3.748  -7.077 -20.255  0.00  0.00           H  
ATOM   3376 HD3 LPRO   236      -5.526  -6.904 -20.354  0.00  0.00           H  
ATOM   3377 CG  LPRO   236      -4.860  -8.899 -19.984  0.00  0.00           C  
ATOM   3378 HG2 LPRO   236      -3.880  -9.361 -19.897  0.00  0.00           H  
ATOM   3379 HG3 LPRO   236      -5.328  -9.165 -20.932  0.00  0.00           H  
ATOM   3380 CB  LPRO   236      -5.731  -9.278 -18.787  0.00  0.00           C  
ATOM   3381 HB2 LPRO   236      -5.579 -10.316 -18.497  0.00  0.00           H  
ATOM   3382 HB3 LPRO   236      -6.778  -9.099 -19.030  0.00  0.00           H  
ATOM   3383 CA  LPRO   236      -5.290  -8.300 -17.694  0.00  0.00           C  
ATOM   3384 HA  LPRO   236      -6.136  -8.048 -17.053  0.00  0.00           H  
ATOM   3385 C   LPRO   236      -4.142  -8.860 -16.840  0.00  0.00           C  
ATOM   3386 O   LPRO   236      -3.031  -9.042 -17.342  0.00  0.00           O  
ATOM   3387 N   LLEU   237      -4.386  -9.099 -15.551  0.00  0.00           N  
ATOM   3388 H   LLEU   237      -5.342  -8.991 -15.219  0.00  0.00           H  
ATOM   3389 CA  LLEU   237      -3.365  -9.551 -14.600  0.00  0.00           C  
ATOM   3390 HA  LLEU   237      -2.493  -8.905 -14.691  0.00  0.00           H  
ATOM   3391 CB  LLEU   237      -3.930  -9.378 -13.176  0.00  0.00           C  
ATOM   3392 HB2 LLEU   237      -4.029  -8.310 -12.974  0.00  0.00           H  
ATOM   3393 HB3 LLEU   237      -4.929  -9.806 -13.154  0.00  0.00           H  
ATOM   3394 CG  LLEU   237      -3.121 -10.031 -12.037  0.00  0.00           C  
ATOM   3395 HG  LLEU   237      -3.014 -11.101 -12.210  0.00  0.00           H  
ATOM   3396 CD1 LLEU   237      -1.736  -9.420 -11.898  0.00  0.00           C  
ATOM   3397 HD11LLEU   237      -1.251  -9.757 -10.983  0.00  0.00           H  
ATOM   3398 HD12LLEU   237      -1.129  -9.745 -12.736  0.00  0.00           H  
ATOM   3399 HD13LLEU   237      -1.793  -8.331 -11.894  0.00  0.00           H  
ATOM   3400 CD2 LLEU   237      -3.865  -9.846 -10.722  0.00  0.00           C  
ATOM   3401 HD21LLEU   237      -4.140  -8.801 -10.600  0.00  0.00           H  
ATOM   3402 HD22LLEU   237      -4.765 -10.454 -10.749  0.00  0.00           H  
ATOM   3403 HD23LLEU   237      -3.246 -10.155  -9.882  0.00  0.00           H  
ATOM   3404 C   LLEU   237      -2.963 -11.008 -14.904  0.00  0.00           C  
ATOM   3405 O   LLEU   237      -3.804 -11.895 -14.707  0.00  0.00           O  
ATOM   3406 N   LPRO   238      -1.722 -11.293 -15.352  0.00  0.00           N  
ATOM   3407 CD  LPRO   238      -0.638 -10.360 -15.646  0.00  0.00           C  
ATOM   3408 HD2 LPRO   238      -0.442  -9.694 -14.809  0.00  0.00           H  
ATOM   3409 HD3 LPRO   238      -0.877  -9.773 -16.528  0.00  0.00           H  
ATOM   3410 CG  LPRO   238       0.603 -11.205 -15.935  0.00  0.00           C  
ATOM   3411 HG2 LPRO   238       1.180 -11.344 -15.024  0.00  0.00           H  
ATOM   3412 HG3 LPRO   238       1.224 -10.754 -16.709  0.00  0.00           H  
ATOM   3413 CB  LPRO   238       0.022 -12.542 -16.389  0.00  0.00           C  
ATOM   3414 HB2 LPRO   238       0.702 -13.371 -16.190  0.00  0.00           H  
ATOM   3415 HB3 LPRO   238      -0.207 -12.485 -17.453  0.00  0.00           H  
ATOM   3416 CA  LPRO   238      -1.282 -12.660 -15.596  0.00  0.00           C  
ATOM   3417 HA  LPRO   238      -2.018 -13.178 -16.209  0.00  0.00           H  
ATOM   3418 C   LPRO   238      -1.115 -13.408 -14.268  0.00  0.00           C  
ATOM   3419 O   LPRO   238      -0.385 -12.978 -13.373  0.00  0.00           O  
ATOM   3420 N   LGLN   239      -1.820 -14.530 -14.130  0.00  0.00           N  
ATOM   3421 H   LGLN   239      -2.434 -14.802 -14.887  0.00  0.00           H  
ATOM   3422 CA  LGLN   239      -1.803 -15.348 -12.914  0.00  0.00           C  
ATOM   3423 HA  LGLN   239      -1.727 -14.671 -12.064  0.00  0.00           H  
ATOM   3424 CB  LGLN   239      -3.140 -16.100 -12.763  0.00  0.00           C  
ATOM   3425 HB2 LGLN   239      -3.299 -16.728 -13.642  0.00  0.00           H  
ATOM   3426 HB3 LGLN   239      -3.094 -16.740 -11.881  0.00  0.00           H  
ATOM   3427 CG  LGLN   239      -4.319 -15.111 -12.611  0.00  0.00           C  
ATOM   3428 HG2 LGLN   239      -4.224 -14.569 -11.672  0.00  0.00           H  
ATOM   3429 HG3 LGLN   239      -4.281 -14.376 -13.413  0.00  0.00           H  
ATOM   3430 CD  LGLN   239      -5.701 -15.761 -12.656  0.00  0.00           C  
ATOM   3431 OE1 LGLN   239      -5.910 -16.900 -12.255  0.00  0.00           O  
ATOM   3432 NE2 LGLN   239      -6.697 -15.060 -13.145  0.00  0.00           N  
ATOM   3433 HE21LGLN   239      -7.609 -15.484 -13.200  0.00  0.00           H  
ATOM   3434 HE22LGLN   239      -6.570 -14.075 -13.361  0.00  0.00           H  
ATOM   3435 C   LGLN   239      -0.555 -16.252 -12.870  0.00  0.00           C  
ATOM   3436 O   LGLN   239      -0.052 -16.705 -13.905  0.00  0.00           O  
ATOM   3437 N   LSER   240      -0.018 -16.489 -11.673  0.00  0.00           N  
ATOM   3438 H   LSER   240      -0.462 -16.068 -10.863  0.00  0.00           H  
ATOM   3439 CA  LSER   240       1.298 -17.108 -11.472  0.00  0.00           C  
ATOM   3440 HA  LSER   240       2.023 -16.547 -12.062  0.00  0.00           H  
ATOM   3441 CB  LSER   240       1.715 -16.972 -10.007  0.00  0.00           C  
ATOM   3442 HB2 LSER   240       1.662 -15.925  -9.704  0.00  0.00           H  
ATOM   3443 HB3 LSER   240       1.039 -17.556  -9.383  0.00  0.00           H  
ATOM   3444 OG  LSER   240       3.039 -17.439  -9.849  0.00  0.00           O  
ATOM   3445 HG  LSER   240       3.623 -16.681 -10.106  0.00  0.00           H  
ATOM   3446 C   LSER   240       1.370 -18.580 -11.907  0.00  0.00           C  
ATOM   3447 O   LSER   240       0.412 -19.349 -11.752  0.00  0.00           O  
ATOM   3448 N   LARG   241       2.535 -19.003 -12.414  0.00  0.00           N  
ATOM   3449 H   LARG   241       3.279 -18.316 -12.518  0.00  0.00           H  
ATOM   3450 CA  LARG   241       2.842 -20.414 -12.722  0.00  0.00           C  
ATOM   3451 HA  LARG   241       1.921 -20.921 -13.004  0.00  0.00           H  
ATOM   3452 CB  LARG   241       3.824 -20.477 -13.908  0.00  0.00           C  
ATOM   3453 HB2 LARG   241       4.685 -19.847 -13.684  0.00  0.00           H  
ATOM   3454 HB3 LARG   241       4.183 -21.499 -14.031  0.00  0.00           H  
ATOM   3455 CG  LARG   241       3.204 -20.023 -15.241  0.00  0.00           C  
ATOM   3456 HG2 LARG   241       2.799 -19.015 -15.136  0.00  0.00           H  
ATOM   3457 HG3 LARG   241       3.989 -19.995 -15.998  0.00  0.00           H  
ATOM   3458 CD  LARG   241       2.096 -20.975 -15.716  0.00  0.00           C  
ATOM   3459 HD2 LARG   241       2.508 -21.980 -15.822  0.00  0.00           H  
ATOM   3460 HD3 LARG   241       1.306 -21.020 -14.968  0.00  0.00           H  
ATOM   3461 NE  LARG   241       1.485 -20.514 -16.974  0.00  0.00           N  
ATOM   3462 HE  LARG   241       0.893 -19.698 -16.907  0.00  0.00           H  
ATOM   3463 CZ  LARG   241       1.501 -21.135 -18.140  0.00  0.00           C  
ATOM   3464 NH1 LARG   241       2.194 -22.215 -18.363  0.00  0.00           N  
ATOM   3465 HH11LARG   241       2.749 -22.653 -17.639  0.00  0.00           H  
ATOM   3466 HH12LARG   241       2.188 -22.701 -19.247  0.00  0.00           H  
ATOM   3467 NH2 LARG   241       0.806 -20.648 -19.128  0.00  0.00           N  
ATOM   3468 HH21LARG   241       0.331 -19.761 -19.004  0.00  0.00           H  
ATOM   3469 HH22LARG   241       0.704 -21.184 -19.976  0.00  0.00           H  
ATOM   3470 C   LARG   241       3.349 -21.225 -11.521  0.00  0.00           C  
ATOM   3471 O   LARG   241       3.487 -22.441 -11.643  0.00  0.00           O  
ATOM   3472 N   LILE   242       3.586 -20.591 -10.370  0.00  0.00           N  
ATOM   3473 H   LILE   242       3.446 -19.588 -10.343  0.00  0.00           H  
ATOM   3474 CA  LILE   242       4.008 -21.256  -9.126  0.00  0.00           C  
ATOM   3475 HA  LILE   242       4.775 -21.995  -9.361  0.00  0.00           H  
ATOM   3476 CB  LILE   242       4.620 -20.216  -8.153  0.00  0.00           C  
ATOM   3477 HB  LILE   242       3.844 -19.489  -7.909  0.00  0.00           H  
ATOM   3478 CG2 LILE   242       5.066 -20.893  -6.841  0.00  0.00           C  
ATOM   3479 HG21LILE   242       4.242 -21.430  -6.376  0.00  0.00           H  
ATOM   3480 HG22LILE   242       5.884 -21.589  -7.034  0.00  0.00           H  
ATOM   3481 HG23LILE   242       5.407 -20.143  -6.128  0.00  0.00           H  
ATOM   3482 CG1 LILE   242       5.802 -19.451  -8.798  0.00  0.00           C  
ATOM   3483 HG12LILE   242       6.659 -20.116  -8.900  0.00  0.00           H  
ATOM   3484 HG13LILE   242       5.530 -19.104  -9.794  0.00  0.00           H  
ATOM   3485 CD1 LILE   242       6.225 -18.206  -8.014  0.00  0.00           C  
ATOM   3486 HD11LILE   242       7.001 -17.675  -8.567  0.00  0.00           H  
ATOM   3487 HD12LILE   242       5.371 -17.542  -7.877  0.00  0.00           H  
ATOM   3488 HD13LILE   242       6.624 -18.493  -7.044  0.00  0.00           H  
ATOM   3489 C   LILE   242       2.801 -21.980  -8.501  0.00  0.00           C  
ATOM   3490 O   LILE   242       1.821 -21.332  -8.140  0.00  0.00           O  
ATOM   3491 N   LALA   243       2.839 -23.309  -8.366  0.00  0.00           N  
ATOM   3492 H   LALA   243       3.669 -23.797  -8.687  0.00  0.00           H  
ATOM   3493 CA  LALA   243       1.733 -24.111  -7.819  0.00  0.00           C  
ATOM   3494 HA  LALA   243       0.831 -23.500  -7.757  0.00  0.00           H  
ATOM   3495 CB  LALA   243       1.451 -25.253  -8.801  0.00  0.00           C  
ATOM   3496 HB1 LALA   243       0.588 -25.826  -8.462  0.00  0.00           H  
ATOM   3497 HB2 LALA   243       1.241 -24.848  -9.793  0.00  0.00           H  
ATOM   3498 HB3 LALA   243       2.317 -25.914  -8.859  0.00  0.00           H  
ATOM   3499 C   LALA   243       2.001 -24.658  -6.403  0.00  0.00           C  
ATOM   3500 O   LALA   243       1.075 -24.773  -5.596  0.00  0.00           O  
ATOM   3501 N   LASN   244       3.258 -24.990  -6.101  0.00  0.00           N  
ATOM   3502 H   LASN   244       3.963 -24.825  -6.814  0.00  0.00           H  
ATOM   3503 CA  LASN   244       3.753 -25.485  -4.811  0.00  0.00           C  
ATOM   3504 HA  LASN   244       3.017 -25.294  -4.028  0.00  0.00           H  
ATOM   3505 CB  LASN   244       4.030 -27.003  -4.910  0.00  0.00           C  
ATOM   3506 HB2 LASN   244       4.892 -27.145  -5.557  0.00  0.00           H  
ATOM   3507 HB3 LASN   244       4.282 -27.381  -3.919  0.00  0.00           H  
ATOM   3508 CG  LASN   244       2.904 -27.860  -5.467  0.00  0.00           C  
ATOM   3509 OD1 LASN   244       3.103 -28.710  -6.324  0.00  0.00           O  
ATOM   3510 ND2 LASN   244       1.695 -27.699  -5.002  0.00  0.00           N  
ATOM   3511 HD21LASN   244       0.938 -28.227  -5.410  0.00  0.00           H  
ATOM   3512 HD22LASN   244       1.527 -27.046  -4.246  0.00  0.00           H  
ATOM   3513 C   LASN   244       5.049 -24.733  -4.452  0.00  0.00           C  
ATOM   3514 O   LASN   244       5.663 -24.147  -5.341  0.00  0.00           O  
ATOM   3515 N   LLEU   245       5.525 -24.791  -3.204  0.00  0.00           N  
ATOM   3516 H   LLEU   245       5.011 -25.291  -2.488  0.00  0.00           H  
ATOM   3517 CA  LLEU   245       6.834 -24.219  -2.831  0.00  0.00           C  
ATOM   3518 HA  LLEU   245       6.946 -23.260  -3.339  0.00  0.00           H  
ATOM   3519 CB  LLEU   245       6.874 -23.955  -1.313  0.00  0.00           C  
ATOM   3520 HB2 LLEU   245       6.597 -24.872  -0.797  0.00  0.00           H  
ATOM   3521 HB3 LLEU   245       7.893 -23.698  -1.017  0.00  0.00           H  
ATOM   3522 CG  LLEU   245       5.929 -22.830  -0.853  0.00  0.00           C  
ATOM   3523 HG  LLEU   245       4.923 -23.060  -1.195  0.00  0.00           H  
ATOM   3524 CD1 LLEU   245       5.905 -22.734   0.667  0.00  0.00           C  
ATOM   3525 HD11LLEU   245       5.562 -23.674   1.095  0.00  0.00           H  
ATOM   3526 HD12LLEU   245       6.902 -22.505   1.030  0.00  0.00           H  
ATOM   3527 HD13LLEU   245       5.224 -21.945   0.984  0.00  0.00           H  
ATOM   3528 CD2 LLEU   245       6.343 -21.459  -1.393  0.00  0.00           C  
ATOM   3529 HD21LLEU   245       7.389 -21.268  -1.153  0.00  0.00           H  
ATOM   3530 HD22LLEU   245       6.198 -21.421  -2.470  0.00  0.00           H  
ATOM   3531 HD23LLEU   245       5.736 -20.676  -0.939  0.00  0.00           H  
ATOM   3532 C   LLEU   245       8.043 -25.049  -3.320  0.00  0.00           C  
ATOM   3533 O   LLEU   245       9.173 -24.574  -3.246  0.00  0.00           O  
ATOM   3534 N   LSER   246       7.810 -26.237  -3.893  0.00  0.00           N  
ATOM   3535 H   LSER   246       6.871 -26.591  -3.866  0.00  0.00           H  
ATOM   3536 CA  LSER   246       8.832 -27.126  -4.463  0.00  0.00           C  
ATOM   3537 HA  LSER   246       9.429 -27.521  -3.640  0.00  0.00           H  
ATOM   3538 CB  LSER   246       8.169 -28.325  -5.163  0.00  0.00           C  
ATOM   3539 HB2 LSER   246       8.946 -28.935  -5.622  0.00  0.00           H  
ATOM   3540 HB3 LSER   246       7.666 -28.940  -4.420  0.00  0.00           H  
ATOM   3541 OG  LSER   246       7.229 -27.963  -6.168  0.00  0.00           O  
ATOM   3542 HG  LSER   246       6.656 -28.734  -6.339  0.00  0.00           H  
ATOM   3543 C   LSER   246       9.776 -26.399  -5.427  0.00  0.00           C  
ATOM   3544 O   LSER   246       9.377 -25.957  -6.506  0.00  0.00           O  
ATOM   3545 N   LGLY   247      11.047 -26.283  -5.056  0.00  0.00           N  
ATOM   3546 H   LGLY   247      11.308 -26.641  -4.143  0.00  0.00           H  
ATOM   3547 CA  LGLY   247      12.095 -25.632  -5.840  0.00  0.00           C  
ATOM   3548 HA2 LGLY   247      13.060 -25.958  -5.463  0.00  0.00           H  
ATOM   3549 HA3 LGLY   247      12.016 -25.958  -6.876  0.00  0.00           H  
ATOM   3550 C   LGLY   247      12.093 -24.099  -5.830  0.00  0.00           C  
ATOM   3551 O   LGLY   247      12.905 -23.529  -6.553  0.00  0.00           O  
ATOM   3552 N   LLEU   248      11.224 -23.421  -5.071  0.00  0.00           N  
ATOM   3553 H   LLEU   248      10.583 -23.931  -4.472  0.00  0.00           H  
ATOM   3554 CA  LLEU   248      11.148 -21.955  -5.086  0.00  0.00           C  
ATOM   3555 HA  LLEU   248      11.003 -21.647  -6.122  0.00  0.00           H  
ATOM   3556 CB  LLEU   248       9.927 -21.492  -4.266  0.00  0.00           C  
ATOM   3557 HB2 LLEU   248       9.041 -22.042  -4.589  0.00  0.00           H  
ATOM   3558 HB3 LLEU   248      10.109 -21.738  -3.220  0.00  0.00           H  
ATOM   3559 CG  LLEU   248       9.654 -19.980  -4.390  0.00  0.00           C  
ATOM   3560 HG  LLEU   248      10.585 -19.422  -4.304  0.00  0.00           H  
ATOM   3561 CD1 LLEU   248       8.984 -19.646  -5.724  0.00  0.00           C  
ATOM   3562 HD11LLEU   248       8.797 -18.575  -5.782  0.00  0.00           H  
ATOM   3563 HD12LLEU   248       9.635 -19.927  -6.550  0.00  0.00           H  
ATOM   3564 HD13LLEU   248       8.043 -20.186  -5.820  0.00  0.00           H  
ATOM   3565 CD2 LLEU   248       8.721 -19.502  -3.280  0.00  0.00           C  
ATOM   3566 HD21LLEU   248       9.133 -19.773  -2.310  0.00  0.00           H  
ATOM   3567 HD22LLEU   248       8.629 -18.418  -3.325  0.00  0.00           H  
ATOM   3568 HD23LLEU   248       7.738 -19.953  -3.400  0.00  0.00           H  
ATOM   3569 C   LLEU   248      12.457 -21.315  -4.582  0.00  0.00           C  
ATOM   3570 O   LLEU   248      12.899 -21.594  -3.466  0.00  0.00           O  
ATOM   3571 N   LARG   249      13.064 -20.449  -5.398  0.00  0.00           N  
ATOM   3572 H   LARG   249      12.625 -20.270  -6.301  0.00  0.00           H  
ATOM   3573 CA  LARG   249      14.338 -19.766  -5.127  0.00  0.00           C  
ATOM   3574 HA  LARG   249      14.975 -20.409  -4.516  0.00  0.00           H  
ATOM   3575 CB  LARG   249      15.060 -19.499  -6.459  0.00  0.00           C  
ATOM   3576 HB2 LARG   249      14.431 -18.852  -7.070  0.00  0.00           H  
ATOM   3577 HB3 LARG   249      15.993 -18.972  -6.254  0.00  0.00           H  
ATOM   3578 CG  LARG   249      15.380 -20.780  -7.249  0.00  0.00           C  
ATOM   3579 HG2 LARG   249      16.045 -21.409  -6.656  0.00  0.00           H  
ATOM   3580 HG3 LARG   249      14.465 -21.337  -7.452  0.00  0.00           H  
ATOM   3581 CD  LARG   249      16.058 -20.459  -8.587  0.00  0.00           C  
ATOM   3582 HD2 LARG   249      16.976 -19.906  -8.388  0.00  0.00           H  
ATOM   3583 HD3 LARG   249      16.322 -21.399  -9.075  0.00  0.00           H  
ATOM   3584 NE  LARG   249      15.178 -19.676  -9.475  0.00  0.00           N  
ATOM   3585 HE  LARG   249      14.210 -19.557  -9.194  0.00  0.00           H  
ATOM   3586 CZ  LARG   249      15.497 -19.126 -10.631  0.00  0.00           C  
ATOM   3587 NH1 LARG   249      16.678 -19.208 -11.170  0.00  0.00           N  
ATOM   3588 HH11LARG   249      17.430 -19.695 -10.697  0.00  0.00           H  
ATOM   3589 HH12LARG   249      16.859 -18.649 -11.993  0.00  0.00           H  
ATOM   3590 NH2 LARG   249      14.607 -18.449 -11.280  0.00  0.00           N  
ATOM   3591 HH21LARG   249      13.683 -18.373 -10.869  0.00  0.00           H  
ATOM   3592 HH22LARG   249      14.761 -18.225 -12.260  0.00  0.00           H  
ATOM   3593 C   LARG   249      14.100 -18.467  -4.354  0.00  0.00           C  
ATOM   3594 O   LARG   249      13.722 -17.450  -4.946  0.00  0.00           O  
ATOM   3595 N   LILE   250      14.306 -18.510  -3.038  0.00  0.00           N  
ATOM   3596 H   LILE   250      14.627 -19.388  -2.642  0.00  0.00           H  
ATOM   3597 CA  LILE   250      14.111 -17.379  -2.117  0.00  0.00           C  
ATOM   3598 HA  LILE   250      13.481 -16.631  -2.600  0.00  0.00           H  
ATOM   3599 CB  LILE   250      13.378 -17.842  -0.832  0.00  0.00           C  
ATOM   3600 HB  LILE   250      13.965 -18.645  -0.385  0.00  0.00           H  
ATOM   3601 CG2 LILE   250      13.273 -16.697   0.199  0.00  0.00           C  
ATOM   3602 HG21LILE   250      12.724 -15.856  -0.227  0.00  0.00           H  
ATOM   3603 HG22LILE   250      12.763 -17.033   1.100  0.00  0.00           H  
ATOM   3604 HG23LILE   250      14.263 -16.360   0.506  0.00  0.00           H  
ATOM   3605 CG1 LILE   250      11.972 -18.400  -1.163  0.00  0.00           C  
ATOM   3606 HG12LILE   250      11.336 -17.593  -1.531  0.00  0.00           H  
ATOM   3607 HG13LILE   250      12.053 -19.147  -1.952  0.00  0.00           H  
ATOM   3608 CD1 LILE   250      11.280 -19.084   0.024  0.00  0.00           C  
ATOM   3609 HD11LILE   250      10.366 -19.566  -0.320  0.00  0.00           H  
ATOM   3610 HD12LILE   250      11.938 -19.840   0.454  0.00  0.00           H  
ATOM   3611 HD13LILE   250      11.012 -18.356   0.788  0.00  0.00           H  
ATOM   3612 C   LILE   250      15.457 -16.717  -1.784  0.00  0.00           C  
ATOM   3613 O   LILE   250      16.373 -17.383  -1.295  0.00  0.00           O  
ATOM   3614 N   LLEU   251      15.549 -15.398  -1.976  0.00  0.00           N  
ATOM   3615 H   LLEU   251      14.761 -14.927  -2.408  0.00  0.00           H  
ATOM   3616 CA  LLEU   251      16.587 -14.561  -1.362  0.00  0.00           C  
ATOM   3617 HA  LLEU   251      17.473 -15.171  -1.183  0.00  0.00           H  
ATOM   3618 CB  LLEU   251      16.968 -13.430  -2.336  0.00  0.00           C  
ATOM   3619 HB2 LLEU   251      17.300 -13.864  -3.278  0.00  0.00           H  
ATOM   3620 HB3 LLEU   251      16.072 -12.845  -2.540  0.00  0.00           H  
ATOM   3621 CG  LLEU   251      18.067 -12.485  -1.816  0.00  0.00           C  
ATOM   3622 HG  LLEU   251      17.782 -12.091  -0.842  0.00  0.00           H  
ATOM   3623 CD1 LLEU   251      19.429 -13.171  -1.694  0.00  0.00           C  
ATOM   3624 HD11LLEU   251      19.728 -13.589  -2.655  0.00  0.00           H  
ATOM   3625 HD12LLEU   251      20.176 -12.452  -1.359  0.00  0.00           H  
ATOM   3626 HD13LLEU   251      19.378 -13.969  -0.957  0.00  0.00           H  
ATOM   3627 CD2 LLEU   251      18.227 -11.310  -2.779  0.00  0.00           C  
ATOM   3628 HD21LLEU   251      18.987 -10.631  -2.401  0.00  0.00           H  
ATOM   3629 HD22LLEU   251      18.519 -11.678  -3.761  0.00  0.00           H  
ATOM   3630 HD23LLEU   251      17.288 -10.767  -2.858  0.00  0.00           H  
ATOM   3631 C   LLEU   251      16.082 -14.019  -0.013  0.00  0.00           C  
ATOM   3632 O   LLEU   251      15.025 -13.394   0.031  0.00  0.00           O  
ATOM   3633 N   LLEU   252      16.822 -14.238   1.074  0.00  0.00           N  
ATOM   3634 H   LLEU   252      17.680 -14.769   0.959  0.00  0.00           H  
ATOM   3635 CA  LLEU   252      16.463 -13.836   2.439  0.00  0.00           C  
ATOM   3636 HA  LLEU   252      15.429 -13.486   2.452  0.00  0.00           H  
ATOM   3637 CB  LLEU   252      16.541 -15.088   3.334  0.00  0.00           C  
ATOM   3638 HB2 LLEU   252      15.766 -15.784   3.012  0.00  0.00           H  
ATOM   3639 HB3 LLEU   252      17.510 -15.564   3.175  0.00  0.00           H  
ATOM   3640 CG  LLEU   252      16.383 -14.835   4.844  0.00  0.00           C  
ATOM   3641 HG  LLEU   252      17.185 -14.191   5.201  0.00  0.00           H  
ATOM   3642 CD1 LLEU   252      15.042 -14.194   5.196  0.00  0.00           C  
ATOM   3643 HD11LLEU   252      14.965 -14.109   6.280  0.00  0.00           H  
ATOM   3644 HD12LLEU   252      14.975 -13.196   4.764  0.00  0.00           H  
ATOM   3645 HD13LLEU   252      14.221 -14.807   4.824  0.00  0.00           H  
ATOM   3646 CD2 LLEU   252      16.475 -16.163   5.589  0.00  0.00           C  
ATOM   3647 HD21LLEU   252      17.406 -16.661   5.326  0.00  0.00           H  
ATOM   3648 HD22LLEU   252      16.462 -15.986   6.663  0.00  0.00           H  
ATOM   3649 HD23LLEU   252      15.642 -16.810   5.323  0.00  0.00           H  
ATOM   3650 C   LLEU   252      17.351 -12.683   2.934  0.00  0.00           C  
ATOM   3651 O   LLEU   252      18.516 -12.896   3.282  0.00  0.00           O  
ATOM   3652 N   LLEU   253      16.784 -11.473   2.988  0.00  0.00           N  
ATOM   3653 H   LLEU   253      15.802 -11.395   2.738  0.00  0.00           H  
ATOM   3654 CA  LLEU   253      17.470 -10.257   3.439  0.00  0.00           C  
ATOM   3655 HA  LLEU   253      18.533 -10.473   3.554  0.00  0.00           H  
ATOM   3656 CB  LLEU   253      17.346  -9.139   2.384  0.00  0.00           C  
ATOM   3657 HB2 LLEU   253      16.298  -8.851   2.310  0.00  0.00           H  
ATOM   3658 HB3 LLEU   253      17.903  -8.272   2.743  0.00  0.00           H  
ATOM   3659 CG  LLEU   253      17.846  -9.492   0.970  0.00  0.00           C  
ATOM   3660 HG  LLEU   253      17.234 -10.295   0.562  0.00  0.00           H  
ATOM   3661 CD1 LLEU   253      17.701  -8.271   0.058  0.00  0.00           C  
ATOM   3662 HD11LLEU   253      16.667  -7.928   0.064  0.00  0.00           H  
ATOM   3663 HD12LLEU   253      18.344  -7.463   0.406  0.00  0.00           H  
ATOM   3664 HD13LLEU   253      17.976  -8.539  -0.962  0.00  0.00           H  
ATOM   3665 CD2 LLEU   253      19.314  -9.919   0.943  0.00  0.00           C  
ATOM   3666 HD21LLEU   253      19.437 -10.861   1.479  0.00  0.00           H  
ATOM   3667 HD22LLEU   253      19.642 -10.070  -0.083  0.00  0.00           H  
ATOM   3668 HD23LLEU   253      19.935  -9.157   1.413  0.00  0.00           H  
ATOM   3669 C   LLEU   253      16.950  -9.796   4.810  0.00  0.00           C  
ATOM   3670 O   LLEU   253      15.793  -9.395   4.951  0.00  0.00           O  
ATOM   3671 N   LTHR   254      17.827  -9.818   5.813  0.00  0.00           N  
ATOM   3672 H   LTHR   254      18.747 -10.199   5.612  0.00  0.00           H  
ATOM   3673 CA  LTHR   254      17.549  -9.418   7.210  0.00  0.00           C  
ATOM   3674 HA  LTHR   254      16.643  -8.812   7.225  0.00  0.00           H  
ATOM   3675 CB  LTHR   254      17.292 -10.649   8.098  0.00  0.00           C  
ATOM   3676 HB  LTHR   254      17.209 -10.322   9.131  0.00  0.00           H  
ATOM   3677 CG2 LTHR   254      16.000 -11.379   7.725  0.00  0.00           C  
ATOM   3678 HG21LTHR   254      15.158 -10.689   7.778  0.00  0.00           H  
ATOM   3679 HG22LTHR   254      16.074 -11.780   6.715  0.00  0.00           H  
ATOM   3680 HG23LTHR   254      15.830 -12.201   8.420  0.00  0.00           H  
ATOM   3681 OG1 LTHR   254      18.341 -11.586   8.012  0.00  0.00           O  
ATOM   3682 HG1 LTHR   254      19.040 -11.319   8.637  0.00  0.00           H  
ATOM   3683 C   LTHR   254      18.646  -8.536   7.821  0.00  0.00           C  
ATOM   3684 O   LTHR   254      18.429  -7.926   8.869  0.00  0.00           O  
ATOM   3685 N   LALA   255      19.790  -8.398   7.146  0.00  0.00           N  
ATOM   3686 H   LALA   255      19.920  -8.958   6.310  0.00  0.00           H  
ATOM   3687 CA  LALA   255      20.854  -7.441   7.431  0.00  0.00           C  
ATOM   3688 HA  LALA   255      20.645  -6.926   8.369  0.00  0.00           H  
ATOM   3689 CB  LALA   255      22.158  -8.231   7.601  0.00  0.00           C  
ATOM   3690 HB1 LALA   255      22.047  -8.954   8.409  0.00  0.00           H  
ATOM   3691 HB2 LALA   255      22.397  -8.755   6.675  0.00  0.00           H  
ATOM   3692 HB3 LALA   255      22.977  -7.555   7.839  0.00  0.00           H  
ATOM   3693 C   LALA   255      20.942  -6.382   6.311  0.00  0.00           C  
ATOM   3694 O   LALA   255      20.846  -6.714   5.124  0.00  0.00           O  
ATOM   3695 N   LHIE   256      21.127  -5.110   6.682  0.00  0.00           N  
ATOM   3696 H   LHIE   256      21.258  -4.911   7.666  0.00  0.00           H  
ATOM   3697 CA  LHIE   256      21.230  -3.972   5.758  0.00  0.00           C  
ATOM   3698 HA  LHIE   256      21.559  -4.353   4.793  0.00  0.00           H  
ATOM   3699 CB  LHIE   256      19.835  -3.345   5.570  0.00  0.00           C  
ATOM   3700 HB2 LHIE   256      19.124  -4.137   5.335  0.00  0.00           H  
ATOM   3701 HB3 LHIE   256      19.516  -2.884   6.502  0.00  0.00           H  
ATOM   3702 CG  LHIE   256      19.762  -2.311   4.474  0.00  0.00           C  
ATOM   3703 ND1 LHIE   256      20.402  -1.069   4.477  0.00  0.00           N  
ATOM   3704 CE1 LHIE   256      20.129  -0.512   3.286  0.00  0.00           C  
ATOM   3705 HE1 LHIE   256      20.514   0.442   2.947  0.00  0.00           H  
ATOM   3706 NE2 LHIE   256      19.333  -1.317   2.563  0.00  0.00           N  
ATOM   3707 HE2 LHIE   256      18.990  -1.122   1.622  0.00  0.00           H  
ATOM   3708 CD2 LHIE   256      19.094  -2.458   3.294  0.00  0.00           C  
ATOM   3709 HD2 LHIE   256      18.513  -3.318   2.988  0.00  0.00           H  
ATOM   3710 C   LHIE   256      22.269  -2.947   6.266  0.00  0.00           C  
ATOM   3711 O   LHIE   256      22.280  -2.639   7.462  0.00  0.00           O  
ATOM   3712 N   LPRO   257      23.161  -2.411   5.409  0.00  0.00           N  
ATOM   3713 CD  LPRO   257      23.278  -2.697   3.987  0.00  0.00           C  
ATOM   3714 HD2 LPRO   257      22.324  -2.610   3.471  0.00  0.00           H  
ATOM   3715 HD3 LPRO   257      23.680  -3.702   3.861  0.00  0.00           H  
ATOM   3716 CG  LPRO   257      24.266  -1.674   3.437  0.00  0.00           C  
ATOM   3717 HG2 LPRO   257      23.744  -0.749   3.193  0.00  0.00           H  
ATOM   3718 HG3 LPRO   257      24.803  -2.055   2.568  0.00  0.00           H  
ATOM   3719 CB  LPRO   257      25.196  -1.455   4.626  0.00  0.00           C  
ATOM   3720 HB2 LPRO   257      25.715  -0.499   4.564  0.00  0.00           H  
ATOM   3721 HB3 LPRO   257      25.920  -2.269   4.666  0.00  0.00           H  
ATOM   3722 CA  LPRO   257      24.263  -1.544   5.841  0.00  0.00           C  
ATOM   3723 HA  LPRO   257      24.797  -2.026   6.661  0.00  0.00           H  
ATOM   3724 C   LPRO   257      23.845  -0.146   6.332  0.00  0.00           C  
ATOM   3725 O   LPRO   257      24.663   0.534   6.950  0.00  0.00           O  
ATOM   3726 N   LGLU   258      22.607   0.293   6.079  0.00  0.00           N  
ATOM   3727 H   LGLU   258      21.994  -0.313   5.543  0.00  0.00           H  
ATOM   3728 CA  LGLU   258      22.110   1.641   6.413  0.00  0.00           C  
ATOM   3729 HA  LGLU   258      22.872   2.174   6.983  0.00  0.00           H  
ATOM   3730 CB  LGLU   258      21.840   2.443   5.121  0.00  0.00           C  
ATOM   3731 HB2 LGLU   258      20.915   2.074   4.678  0.00  0.00           H  
ATOM   3732 HB3 LGLU   258      21.675   3.486   5.391  0.00  0.00           H  
ATOM   3733 CG  LGLU   258      22.923   2.394   4.031  0.00  0.00           C  
ATOM   3734 HG2 LGLU   258      22.927   1.393   3.596  0.00  0.00           H  
ATOM   3735 HG3 LGLU   258      22.642   3.092   3.241  0.00  0.00           H  
ATOM   3736 CD  LGLU   258      24.330   2.746   4.526  0.00  0.00           C  
ATOM   3737 OE1 LGLU   258      25.296   2.064   4.103  0.00  0.00           O  
ATOM   3738 OE2 LGLU   258      24.461   3.692   5.338  0.00  0.00           O  
ATOM   3739 C   LGLU   258      20.832   1.630   7.281  0.00  0.00           C  
ATOM   3740 O   LGLU   258      20.236   2.685   7.519  0.00  0.00           O  
ATOM   3741 N   LTHR   259      20.338   0.460   7.701  0.00  0.00           N  
ATOM   3742 H   LTHR   259      20.889  -0.377   7.544  0.00  0.00           H  
ATOM   3743 CA  LTHR   259      18.966   0.274   8.218  0.00  0.00           C  
ATOM   3744 HA  LTHR   259      18.713   1.121   8.851  0.00  0.00           H  
ATOM   3745 CB  LTHR   259      18.003   0.249   7.013  0.00  0.00           C  
ATOM   3746 HB  LTHR   259      18.515  -0.206   6.167  0.00  0.00           H  
ATOM   3747 CG2 LTHR   259      16.699  -0.515   7.204  0.00  0.00           C  
ATOM   3748 HG21LTHR   259      16.020  -0.324   6.379  0.00  0.00           H  
ATOM   3749 HG22LTHR   259      16.921  -1.580   7.224  0.00  0.00           H  
ATOM   3750 HG23LTHR   259      16.215  -0.227   8.133  0.00  0.00           H  
ATOM   3751 OG1 LTHR   259      17.668   1.576   6.660  0.00  0.00           O  
ATOM   3752 HG1 LTHR   259      18.481   2.097   6.761  0.00  0.00           H  
ATOM   3753 C   LTHR   259      18.849  -0.983   9.093  0.00  0.00           C  
ATOM   3754 O   LTHR   259      19.536  -1.969   8.849  0.00  0.00           O  
ATOM   3755 N   LVAL   260      17.996  -0.978  10.125  0.00  0.00           N  
ATOM   3756 H   LVAL   260      17.400  -0.164  10.248  0.00  0.00           H  
ATOM   3757 CA  LVAL   260      18.013  -1.995  11.207  0.00  0.00           C  
ATOM   3758 HA  LVAL   260      18.614  -2.838  10.884  0.00  0.00           H  
ATOM   3759 CB  LVAL   260      18.688  -1.443  12.480  0.00  0.00           C  
ATOM   3760 HB  LVAL   260      18.559  -2.174  13.278  0.00  0.00           H  
ATOM   3761 CG1 LVAL   260      20.194  -1.236  12.296  0.00  0.00           C  
ATOM   3762 HG11LVAL   260      20.669  -2.177  12.027  0.00  0.00           H  
ATOM   3763 HG12LVAL   260      20.394  -0.496  11.521  0.00  0.00           H  
ATOM   3764 HG13LVAL   260      20.631  -0.890  13.234  0.00  0.00           H  
ATOM   3765 CG2 LVAL   260      18.068  -0.122  12.942  0.00  0.00           C  
ATOM   3766 HG21LVAL   260      18.413   0.085  13.953  0.00  0.00           H  
ATOM   3767 HG22LVAL   260      18.370   0.692  12.283  0.00  0.00           H  
ATOM   3768 HG23LVAL   260      16.983  -0.193  12.939  0.00  0.00           H  
ATOM   3769 C   LVAL   260      16.647  -2.607  11.539  0.00  0.00           C  
ATOM   3770 O   LVAL   260      15.599  -2.015  11.264  0.00  0.00           O  
ATOM   3771 N   LALA   261      16.665  -3.802  12.147  0.00  0.00           N  
ATOM   3772 H   LALA   261      17.557  -4.251  12.316  0.00  0.00           H  
ATOM   3773 CA  LALA   261      15.480  -4.549  12.571  0.00  0.00           C  
ATOM   3774 HA  LALA   261      14.668  -3.837  12.711  0.00  0.00           H  
ATOM   3775 CB  LALA   261      15.081  -5.520  11.451  0.00  0.00           C  
ATOM   3776 HB1 LALA   261      14.847  -4.966  10.543  0.00  0.00           H  
ATOM   3777 HB2 LALA   261      15.901  -6.211  11.250  0.00  0.00           H  
ATOM   3778 HB3 LALA   261      14.202  -6.090  11.753  0.00  0.00           H  
ATOM   3779 C   LALA   261      15.645  -5.286  13.919  0.00  0.00           C  
ATOM   3780 O   LALA   261      16.749  -5.604  14.364  0.00  0.00           O  
ATOM   3781 N   LASP   262      14.515  -5.555  14.570  0.00  0.00           N  
ATOM   3782 H   LASP   262      13.651  -5.232  14.147  0.00  0.00           H  
ATOM   3783 CA  LASP   262      14.392  -6.345  15.794  0.00  0.00           C  
ATOM   3784 HA  LASP   262      15.098  -5.964  16.535  0.00  0.00           H  
ATOM   3785 CB  LASP   262      12.964  -6.221  16.346  0.00  0.00           C  
ATOM   3786 HB2 LASP   262      12.246  -6.404  15.545  0.00  0.00           H  
ATOM   3787 HB3 LASP   262      12.809  -6.987  17.108  0.00  0.00           H  
ATOM   3788 CG  LASP   262      12.679  -4.876  16.995  0.00  0.00           C  
ATOM   3789 OD1 LASP   262      11.492  -4.492  17.080  0.00  0.00           O  
ATOM   3790 OD2 LASP   262      13.606  -4.243  17.552  0.00  0.00           O  
ATOM   3791 C   LASP   262      14.683  -7.829  15.582  0.00  0.00           C  
ATOM   3792 O   LASP   262      14.339  -8.407  14.548  0.00  0.00           O  
ATOM   3793 N   LSER   263      15.190  -8.472  16.635  0.00  0.00           N  
ATOM   3794 H   LSER   263      15.380  -7.933  17.473  0.00  0.00           H  
ATOM   3795 CA  LSER   263      15.363  -9.925  16.699  0.00  0.00           C  
ATOM   3796 HA  LSER   263      16.076 -10.228  15.932  0.00  0.00           H  
ATOM   3797 CB  LSER   263      15.957 -10.281  18.062  0.00  0.00           C  
ATOM   3798 HB2 LSER   263      16.949  -9.839  18.142  0.00  0.00           H  
ATOM   3799 HB3 LSER   263      15.336  -9.854  18.846  0.00  0.00           H  
ATOM   3800 OG  LSER   263      16.053 -11.673  18.279  0.00  0.00           O  
ATOM   3801 HG  LSER   263      16.428 -11.770  19.176  0.00  0.00           H  
ATOM   3802 C   LSER   263      14.044 -10.662  16.429  0.00  0.00           C  
ATOM   3803 O   LSER   263      14.024 -11.553  15.588  0.00  0.00           O  
ATOM   3804 N   LALA   264      12.916 -10.237  17.013  0.00  0.00           N  
ATOM   3805 H   LALA   264      12.987  -9.558  17.761  0.00  0.00           H  
ATOM   3806 CA  LALA   264      11.595 -10.815  16.740  0.00  0.00           C  
ATOM   3807 HA  LALA   264      11.634 -11.880  16.972  0.00  0.00           H  
ATOM   3808 CB  LALA   264      10.578 -10.169  17.688  0.00  0.00           C  
ATOM   3809 HB1 LALA   264      10.853 -10.381  18.722  0.00  0.00           H  
ATOM   3810 HB2 LALA   264      10.547  -9.090  17.536  0.00  0.00           H  
ATOM   3811 HB3 LALA   264       9.587 -10.587  17.504  0.00  0.00           H  
ATOM   3812 C   LALA   264      11.148 -10.679  15.265  0.00  0.00           C  
ATOM   3813 O   LALA   264      10.581 -11.624  14.709  0.00  0.00           O  
ATOM   3814 N   LTHR   265      11.440  -9.549  14.607  0.00  0.00           N  
ATOM   3815 H   LTHR   265      11.929  -8.823  15.113  0.00  0.00           H  
ATOM   3816 CA  LTHR   265      11.164  -9.335  13.172  0.00  0.00           C  
ATOM   3817 HA  LTHR   265      10.124  -9.592  12.966  0.00  0.00           H  
ATOM   3818 CB  LTHR   265      11.376  -7.859  12.777  0.00  0.00           C  
ATOM   3819 HB  LTHR   265      12.213  -7.440  13.335  0.00  0.00           H  
ATOM   3820 CG2 LTHR   265      11.618  -7.619  11.284  0.00  0.00           C  
ATOM   3821 HG21LTHR   265      12.610  -7.972  11.004  0.00  0.00           H  
ATOM   3822 HG22LTHR   265      10.865  -8.140  10.692  0.00  0.00           H  
ATOM   3823 HG23LTHR   265      11.566  -6.553  11.072  0.00  0.00           H  
ATOM   3824 OG1 LTHR   265      10.208  -7.133  13.075  0.00  0.00           O  
ATOM   3825 HG1 LTHR   265       9.991  -7.286  14.020  0.00  0.00           H  
ATOM   3826 C   LTHR   265      12.022 -10.253  12.309  0.00  0.00           C  
ATOM   3827 O   LTHR   265      11.494 -10.972  11.461  0.00  0.00           O  
ATOM   3828 N   LILE   266      13.335 -10.277  12.555  0.00  0.00           N  
ATOM   3829 H   LILE   266      13.701  -9.674  13.289  0.00  0.00           H  
ATOM   3830 CA  LILE   266      14.282 -11.141  11.840  0.00  0.00           C  
ATOM   3831 HA  LILE   266      14.222 -10.926  10.772  0.00  0.00           H  
ATOM   3832 CB  LILE   266      15.721 -10.839  12.319  0.00  0.00           C  
ATOM   3833 HB  LILE   266      15.732 -10.880  13.410  0.00  0.00           H  
ATOM   3834 CG2 LILE   266      16.724 -11.888  11.803  0.00  0.00           C  
ATOM   3835 HG21LILE   266      17.739 -11.625  12.097  0.00  0.00           H  
ATOM   3836 HG22LILE   266      16.503 -12.865  12.232  0.00  0.00           H  
ATOM   3837 HG23LILE   266      16.676 -11.959  10.718  0.00  0.00           H  
ATOM   3838 CG1 LILE   266      16.124  -9.409  11.881  0.00  0.00           C  
ATOM   3839 HG12LILE   266      16.248  -9.370  10.801  0.00  0.00           H  
ATOM   3840 HG13LILE   266      15.332  -8.707  12.138  0.00  0.00           H  
ATOM   3841 CD1 LILE   266      17.399  -8.897  12.557  0.00  0.00           C  
ATOM   3842 HD11LILE   266      17.527  -7.839  12.331  0.00  0.00           H  
ATOM   3843 HD12LILE   266      17.311  -9.019  13.636  0.00  0.00           H  
ATOM   3844 HD13LILE   266      18.271  -9.440  12.193  0.00  0.00           H  
ATOM   3845 C   LILE   266      13.878 -12.608  12.025  0.00  0.00           C  
ATOM   3846 O   LILE   266      13.757 -13.336  11.050  0.00  0.00           O  
ATOM   3847 N   LSER   267      13.554 -13.009  13.254  0.00  0.00           N  
ATOM   3848 H   LSER   267      13.708 -12.342  14.004  0.00  0.00           H  
ATOM   3849 CA  LSER   267      13.057 -14.332  13.640  0.00  0.00           C  
ATOM   3850 HA  LSER   267      13.817 -15.075  13.401  0.00  0.00           H  
ATOM   3851 CB  LSER   267      12.871 -14.302  15.156  0.00  0.00           C  
ATOM   3852 HB2 LSER   267      13.839 -14.048  15.583  0.00  0.00           H  
ATOM   3853 HB3 LSER   267      12.168 -13.514  15.421  0.00  0.00           H  
ATOM   3854 OG  LSER   267      12.438 -15.508  15.753  0.00  0.00           O  
ATOM   3855 HG  LSER   267      12.871 -15.470  16.623  0.00  0.00           H  
ATOM   3856 C   LSER   267      11.757 -14.727  12.936  0.00  0.00           C  
ATOM   3857 O   LSER   267      11.637 -15.867  12.491  0.00  0.00           O  
ATOM   3858 N   LALA   268      10.806 -13.802  12.773  0.00  0.00           N  
ATOM   3859 H   LALA   268      10.959 -12.874  13.155  0.00  0.00           H  
ATOM   3860 CA  LALA   268       9.555 -14.050  12.056  0.00  0.00           C  
ATOM   3861 HA  LALA   268       9.115 -14.974  12.436  0.00  0.00           H  
ATOM   3862 CB  LALA   268       8.583 -12.903  12.359  0.00  0.00           C  
ATOM   3863 HB1 LALA   268       8.401 -12.845  13.432  0.00  0.00           H  
ATOM   3864 HB2 LALA   268       9.002 -11.958  12.013  0.00  0.00           H  
ATOM   3865 HB3 LALA   268       7.634 -13.082  11.853  0.00  0.00           H  
ATOM   3866 C   LALA   268       9.765 -14.222  10.538  0.00  0.00           C  
ATOM   3867 O   LALA   268       9.147 -15.106   9.937  0.00  0.00           O  
ATOM   3868 N   LVAL   269      10.641 -13.417   9.924  0.00  0.00           N  
ATOM   3869 H   LVAL   269      11.091 -12.694  10.480  0.00  0.00           H  
ATOM   3870 CA  LVAL   269      11.001 -13.511   8.493  0.00  0.00           C  
ATOM   3871 HA  LVAL   269      10.086 -13.628   7.912  0.00  0.00           H  
ATOM   3872 CB  LVAL   269      11.686 -12.205   8.029  0.00  0.00           C  
ATOM   3873 HB  LVAL   269      12.538 -12.000   8.679  0.00  0.00           H  
ATOM   3874 CG1 LVAL   269      12.192 -12.272   6.584  0.00  0.00           C  
ATOM   3875 HG11LVAL   269      12.946 -13.046   6.493  0.00  0.00           H  
ATOM   3876 HG12LVAL   269      11.372 -12.497   5.904  0.00  0.00           H  
ATOM   3877 HG13LVAL   269      12.647 -11.322   6.303  0.00  0.00           H  
ATOM   3878 CG2 LVAL   269      10.714 -11.016   8.100  0.00  0.00           C  
ATOM   3879 HG21LVAL   269      10.353 -10.878   9.118  0.00  0.00           H  
ATOM   3880 HG22LVAL   269      11.224 -10.102   7.794  0.00  0.00           H  
ATOM   3881 HG23LVAL   269       9.860 -11.186   7.445  0.00  0.00           H  
ATOM   3882 C   LVAL   269      11.861 -14.756   8.212  0.00  0.00           C  
ATOM   3883 O   LVAL   269      11.602 -15.478   7.250  0.00  0.00           O  
ATOM   3884 N   LGLU   270      12.809 -15.078   9.096  0.00  0.00           N  
ATOM   3885 H   LGLU   270      13.008 -14.419   9.842  0.00  0.00           H  
ATOM   3886 CA  LGLU   270      13.558 -16.343   9.103  0.00  0.00           C  
ATOM   3887 HA  LGLU   270      14.115 -16.444   8.170  0.00  0.00           H  
ATOM   3888 CB  LGLU   270      14.549 -16.375  10.281  0.00  0.00           C  
ATOM   3889 HB2 LGLU   270      14.029 -16.030  11.175  0.00  0.00           H  
ATOM   3890 HB3 LGLU   270      14.853 -17.403  10.483  0.00  0.00           H  
ATOM   3891 CG  LGLU   270      15.798 -15.498  10.073  0.00  0.00           C  
ATOM   3892 HG2 LGLU   270      15.556 -14.649   9.430  0.00  0.00           H  
ATOM   3893 HG3 LGLU   270      16.086 -15.100  11.049  0.00  0.00           H  
ATOM   3894 CD  LGLU   270      17.011 -16.242   9.496  0.00  0.00           C  
ATOM   3895 OE1 LGLU   270      16.888 -17.384   9.000  0.00  0.00           O  
ATOM   3896 OE2 LGLU   270      18.131 -15.679   9.570  0.00  0.00           O  
ATOM   3897 C   LGLU   270      12.611 -17.542   9.208  0.00  0.00           C  
ATOM   3898 O   LGLU   270      12.723 -18.465   8.406  0.00  0.00           O  
ATOM   3899 N   LARG   271      11.629 -17.511  10.121  0.00  0.00           N  
ATOM   3900 H   LARG   271      11.626 -16.745  10.789  0.00  0.00           H  
ATOM   3901 CA  LARG   271      10.595 -18.551  10.250  0.00  0.00           C  
ATOM   3902 HA  LARG   271      11.089 -19.508  10.420  0.00  0.00           H  
ATOM   3903 CB  LARG   271       9.712 -18.234  11.471  0.00  0.00           C  
ATOM   3904 HB2 LARG   271      10.337 -18.245  12.366  0.00  0.00           H  
ATOM   3905 HB3 LARG   271       9.292 -17.236  11.361  0.00  0.00           H  
ATOM   3906 CG  LARG   271       8.561 -19.232  11.663  0.00  0.00           C  
ATOM   3907 HG2 LARG   271       7.928 -19.236  10.778  0.00  0.00           H  
ATOM   3908 HG3 LARG   271       8.971 -20.230  11.813  0.00  0.00           H  
ATOM   3909 CD  LARG   271       7.700 -18.836  12.865  0.00  0.00           C  
ATOM   3910 HD2 LARG   271       8.277 -18.961  13.783  0.00  0.00           H  
ATOM   3911 HD3 LARG   271       7.437 -17.782  12.763  0.00  0.00           H  
ATOM   3912 NE  LARG   271       6.468 -19.642  12.943  0.00  0.00           N  
ATOM   3913 HE  LARG   271       6.466 -20.557  12.514  0.00  0.00           H  
ATOM   3914 CZ  LARG   271       5.339 -19.271  13.521  0.00  0.00           C  
ATOM   3915 NH1 LARG   271       5.201 -18.117  14.110  0.00  0.00           N  
ATOM   3916 HH11LARG   271       5.908 -17.403  14.027  0.00  0.00           H  
ATOM   3917 HH12LARG   271       4.316 -17.930  14.567  0.00  0.00           H  
ATOM   3918 NH2 LARG   271       4.310 -20.063  13.526  0.00  0.00           N  
ATOM   3919 HH21LARG   271       4.352 -20.987  13.106  0.00  0.00           H  
ATOM   3920 HH22LARG   271       3.426 -19.736  13.886  0.00  0.00           H  
ATOM   3921 C   LARG   271       9.775 -18.708   8.966  0.00  0.00           C  
ATOM   3922 O   LARG   271       9.506 -19.837   8.567  0.00  0.00           O  
ATOM   3923 N   LALA   272       9.414 -17.612   8.297  0.00  0.00           N  
ATOM   3924 H   LALA   272       9.658 -16.710   8.685  0.00  0.00           H  
ATOM   3925 CA  LALA   272       8.700 -17.661   7.019  0.00  0.00           C  
ATOM   3926 HA  LALA   272       7.793 -18.251   7.149  0.00  0.00           H  
ATOM   3927 CB  LALA   272       8.291 -16.234   6.633  0.00  0.00           C  
ATOM   3928 HB1 LALA   272       7.645 -16.266   5.757  0.00  0.00           H  
ATOM   3929 HB2 LALA   272       7.750 -15.769   7.456  0.00  0.00           H  
ATOM   3930 HB3 LALA   272       9.169 -15.633   6.400  0.00  0.00           H  
ATOM   3931 C   LALA   272       9.533 -18.346   5.917  0.00  0.00           C  
ATOM   3932 O   LALA   272       9.021 -19.209   5.201  0.00  0.00           O  
ATOM   3933 N   LALA   273      10.826 -18.022   5.811  0.00  0.00           N  
ATOM   3934 H   LALA   273      11.195 -17.294   6.416  0.00  0.00           H  
ATOM   3935 CA  LALA   273      11.745 -18.691   4.889  0.00  0.00           C  
ATOM   3936 HA  LALA   273      11.303 -18.691   3.892  0.00  0.00           H  
ATOM   3937 CB  LALA   273      13.039 -17.873   4.834  0.00  0.00           C  
ATOM   3938 HB1 LALA   273      12.825 -16.854   4.512  0.00  0.00           H  
ATOM   3939 HB2 LALA   273      13.506 -17.844   5.818  0.00  0.00           H  
ATOM   3940 HB3 LALA   273      13.730 -18.327   4.124  0.00  0.00           H  
ATOM   3941 C   LALA   273      12.009 -20.164   5.274  0.00  0.00           C  
ATOM   3942 O   LALA   273      12.030 -21.030   4.402  0.00  0.00           O  
ATOM   3943 N   LALA   274      12.140 -20.473   6.567  0.00  0.00           N  
ATOM   3944 H   LALA   274      12.141 -19.714   7.238  0.00  0.00           H  
ATOM   3945 CA  LALA   274      12.373 -21.822   7.084  0.00  0.00           C  
ATOM   3946 HA  LALA   274      13.233 -22.253   6.569  0.00  0.00           H  
ATOM   3947 CB  LALA   274      12.705 -21.721   8.576  0.00  0.00           C  
ATOM   3948 HB1 LALA   274      11.887 -21.244   9.114  0.00  0.00           H  
ATOM   3949 HB2 LALA   274      12.859 -22.719   8.984  0.00  0.00           H  
ATOM   3950 HB3 LALA   274      13.618 -21.139   8.714  0.00  0.00           H  
ATOM   3951 C   LALA   274      11.173 -22.755   6.854  0.00  0.00           C  
ATOM   3952 O   LALA   274      11.365 -23.894   6.429  0.00  0.00           O  
ATOM   3953 N   LALA   275       9.946 -22.260   7.057  0.00  0.00           N  
ATOM   3954 H   LALA   275       9.859 -21.339   7.473  0.00  0.00           H  
ATOM   3955 CA  LALA   275       8.712 -22.970   6.720  0.00  0.00           C  
ATOM   3956 HA  LALA   275       8.707 -23.937   7.229  0.00  0.00           H  
ATOM   3957 CB  LALA   275       7.523 -22.148   7.234  0.00  0.00           C  
ATOM   3958 HB1 LALA   275       7.614 -22.006   8.312  0.00  0.00           H  
ATOM   3959 HB2 LALA   275       7.493 -21.174   6.744  0.00  0.00           H  
ATOM   3960 HB3 LALA   275       6.594 -22.683   7.031  0.00  0.00           H  
ATOM   3961 C   LALA   275       8.603 -23.229   5.205  0.00  0.00           C  
ATOM   3962 O   LALA   275       8.108 -24.278   4.788  0.00  0.00           O  
ATOM   3963 N   LCYS   276       9.111 -22.315   4.367  0.00  0.00           N  
ATOM   3964 H   LCYS   276       9.473 -21.452   4.751  0.00  0.00           H  
ATOM   3965 CA  LCYS   276       9.245 -22.557   2.930  0.00  0.00           C  
ATOM   3966 HA  LCYS   276       8.300 -22.958   2.573  0.00  0.00           H  
ATOM   3967 CB  LCYS   276       9.514 -21.245   2.180  0.00  0.00           C  
ATOM   3968 HB2 LCYS   276      10.411 -20.760   2.565  0.00  0.00           H  
ATOM   3969 HB3 LCYS   276       9.669 -21.470   1.125  0.00  0.00           H  
ATOM   3970 SG  LCYS   276       8.097 -20.123   2.315  0.00  0.00           S  
ATOM   3971 HG  LCYS   276       8.279 -19.797   3.606  0.00  0.00           H  
ATOM   3972 C   LCYS   276      10.312 -23.616   2.608  0.00  0.00           C  
ATOM   3973 O   LCYS   276      10.068 -24.475   1.763  0.00  0.00           O  
ATOM   3974 N   LGLU   277      11.467 -23.613   3.281  0.00  0.00           N  
ATOM   3975 H   LGLU   277      11.646 -22.847   3.925  0.00  0.00           H  
ATOM   3976 CA  LGLU   277      12.517 -24.633   3.108  0.00  0.00           C  
ATOM   3977 HA  LGLU   277      12.759 -24.686   2.046  0.00  0.00           H  
ATOM   3978 CB  LGLU   277      13.790 -24.200   3.865  0.00  0.00           C  
ATOM   3979 HB2 LGLU   277      13.870 -23.115   3.775  0.00  0.00           H  
ATOM   3980 HB3 LGLU   277      13.698 -24.424   4.927  0.00  0.00           H  
ATOM   3981 CG  LGLU   277      15.102 -24.773   3.294  0.00  0.00           C  
ATOM   3982 HG2 LGLU   277      15.061 -24.732   2.204  0.00  0.00           H  
ATOM   3983 HG3 LGLU   277      15.909 -24.106   3.597  0.00  0.00           H  
ATOM   3984 CD  LGLU   277      15.485 -26.193   3.745  0.00  0.00           C  
ATOM   3985 OE1 LGLU   277      15.068 -26.651   4.837  0.00  0.00           O  
ATOM   3986 OE2 LGLU   277      16.245 -26.860   3.001  0.00  0.00           O  
ATOM   3987 C   LGLU   277      12.015 -26.026   3.526  0.00  0.00           C  
ATOM   3988 O   LGLU   277      12.193 -26.982   2.776  0.00  0.00           O  
ATOM   3989 N   LALA   278      11.250 -26.115   4.624  0.00  0.00           N  
ATOM   3990 H   LALA   278      11.158 -25.277   5.190  0.00  0.00           H  
ATOM   3991 CA  LALA   278      10.467 -27.286   5.057  0.00  0.00           C  
ATOM   3992 HA  LALA   278      11.118 -28.159   5.019  0.00  0.00           H  
ATOM   3993 CB  LALA   278      10.058 -27.055   6.518  0.00  0.00           C  
ATOM   3994 HB1 LALA   278      10.940 -26.865   7.131  0.00  0.00           H  
ATOM   3995 HB2 LALA   278       9.382 -26.202   6.589  0.00  0.00           H  
ATOM   3996 HB3 LALA   278       9.550 -27.938   6.906  0.00  0.00           H  
ATOM   3997 C   LALA   278       9.233 -27.601   4.170  0.00  0.00           C  
ATOM   3998 O   LALA   278       8.445 -28.509   4.460  0.00  0.00           O  
ATOM   3999 N   LSER   279       9.062 -26.848   3.080  0.00  0.00           N  
ATOM   4000 H   LSER   279       9.724 -26.094   2.944  0.00  0.00           H  
ATOM   4001 CA  LSER   279       8.038 -27.005   2.039  0.00  0.00           C  
ATOM   4002 HA  LSER   279       7.485 -27.926   2.221  0.00  0.00           H  
ATOM   4003 CB  LSER   279       7.043 -25.841   2.085  0.00  0.00           C  
ATOM   4004 HB2 LSER   279       7.558 -24.908   1.863  0.00  0.00           H  
ATOM   4005 HB3 LSER   279       6.272 -25.989   1.332  0.00  0.00           H  
ATOM   4006 OG  LSER   279       6.423 -25.748   3.349  0.00  0.00           O  
ATOM   4007 HG  LSER   279       7.049 -25.286   3.948  0.00  0.00           H  
ATOM   4008 C   LSER   279       8.650 -27.135   0.635  0.00  0.00           C  
ATOM   4009 O   LSER   279       7.953 -26.946  -0.360  0.00  0.00           O  
ATOM   4010 N   LGLY   280       9.946 -27.451   0.536  0.00  0.00           N  
ATOM   4011 H   LGLY   280      10.471 -27.587   1.391  0.00  0.00           H  
ATOM   4012 CA  LGLY   280      10.650 -27.693  -0.728  0.00  0.00           C  
ATOM   4013 HA2 LGLY   280      11.447 -28.413  -0.547  0.00  0.00           H  
ATOM   4014 HA3 LGLY   280       9.960 -28.141  -1.444  0.00  0.00           H  
ATOM   4015 C   LGLY   280      11.282 -26.461  -1.386  0.00  0.00           C  
ATOM   4016 O   LGLY   280      11.909 -26.604  -2.434  0.00  0.00           O  
ATOM   4017 N   LALA   281      11.169 -25.260  -0.814  0.00  0.00           N  
ATOM   4018 H   LALA   281      10.668 -25.177   0.062  0.00  0.00           H  
ATOM   4019 CA  LALA   281      11.917 -24.096  -1.299  0.00  0.00           C  
ATOM   4020 HA  LALA   281      11.788 -24.024  -2.379  0.00  0.00           H  
ATOM   4021 CB  LALA   281      11.334 -22.823  -0.676  0.00  0.00           C  
ATOM   4022 HB1 LALA   281      11.747 -21.945  -1.171  0.00  0.00           H  
ATOM   4023 HB2 LALA   281      10.250 -22.814  -0.794  0.00  0.00           H  
ATOM   4024 HB3 LALA   281      11.599 -22.775   0.379  0.00  0.00           H  
ATOM   4025 C   LALA   281      13.427 -24.232  -1.012  0.00  0.00           C  
ATOM   4026 O   LALA   281      13.859 -25.104  -0.251  0.00  0.00           O  
ATOM   4027 N   LTHR   282      14.232 -23.335  -1.584  0.00  0.00           N  
ATOM   4028 H   LTHR   282      13.824 -22.642  -2.208  0.00  0.00           H  
ATOM   4029 CA  LTHR   282      15.654 -23.193  -1.251  0.00  0.00           C  
ATOM   4030 HA  LTHR   282      15.822 -23.716  -0.310  0.00  0.00           H  
ATOM   4031 CB  LTHR   282      16.566 -23.878  -2.280  0.00  0.00           C  
ATOM   4032 HB  LTHR   282      16.302 -24.935  -2.325  0.00  0.00           H  
ATOM   4033 CG2 LTHR   282      16.469 -23.307  -3.696  0.00  0.00           C  
ATOM   4034 HG21LTHR   282      16.679 -22.239  -3.702  0.00  0.00           H  
ATOM   4035 HG22LTHR   282      17.184 -23.816  -4.341  0.00  0.00           H  
ATOM   4036 HG23LTHR   282      15.467 -23.472  -4.092  0.00  0.00           H  
ATOM   4037 OG1 LTHR   282      17.902 -23.785  -1.822  0.00  0.00           O  
ATOM   4038 HG1 LTHR   282      17.922 -24.398  -1.054  0.00  0.00           H  
ATOM   4039 C   LTHR   282      16.017 -21.732  -0.991  0.00  0.00           C  
ATOM   4040 O   LTHR   282      15.631 -20.826  -1.736  0.00  0.00           O  
ATOM   4041 N   LVAL   283      16.730 -21.500   0.115  0.00  0.00           N  
ATOM   4042 H   LVAL   283      17.064 -22.296   0.646  0.00  0.00           H  
ATOM   4043 CA  LVAL   283      16.951 -20.167   0.691  0.00  0.00           C  
ATOM   4044 HA  LVAL   283      16.386 -19.432   0.118  0.00  0.00           H  
ATOM   4045 CB  LVAL   283      16.433 -20.100   2.144  0.00  0.00           C  
ATOM   4046 HB  LVAL   283      17.008 -20.794   2.758  0.00  0.00           H  
ATOM   4047 CG1 LVAL   283      16.592 -18.693   2.730  0.00  0.00           C  
ATOM   4048 HG11LVAL   283      16.055 -17.972   2.113  0.00  0.00           H  
ATOM   4049 HG12LVAL   283      16.194 -18.669   3.744  0.00  0.00           H  
ATOM   4050 HG13LVAL   283      17.645 -18.412   2.776  0.00  0.00           H  
ATOM   4051 CG2 LVAL   283      14.950 -20.488   2.251  0.00  0.00           C  
ATOM   4052 HG21LVAL   283      14.795 -21.509   1.901  0.00  0.00           H  
ATOM   4053 HG22LVAL   283      14.633 -20.445   3.293  0.00  0.00           H  
ATOM   4054 HG23LVAL   283      14.337 -19.808   1.661  0.00  0.00           H  
ATOM   4055 C   LVAL   283      18.429 -19.792   0.614  0.00  0.00           C  
ATOM   4056 O   LVAL   283      19.281 -20.510   1.150  0.00  0.00           O  
ATOM   4057 N   LALA   284      18.725 -18.658  -0.020  0.00  0.00           N  
ATOM   4058 H   LALA   284      17.962 -18.127  -0.432  0.00  0.00           H  
ATOM   4059 CA  LALA   284      20.041 -18.024  -0.012  0.00  0.00           C  
ATOM   4060 HA  LALA   284      20.767 -18.679   0.468  0.00  0.00           H  
ATOM   4061 CB  LALA   284      20.507 -17.804  -1.454  0.00  0.00           C  
ATOM   4062 HB1 LALA   284      21.547 -17.478  -1.456  0.00  0.00           H  
ATOM   4063 HB2 LALA   284      20.424 -18.729  -2.024  0.00  0.00           H  
ATOM   4064 HB3 LALA   284      19.901 -17.028  -1.917  0.00  0.00           H  
ATOM   4065 C   LALA   284      19.997 -16.702   0.768  0.00  0.00           C  
ATOM   4066 O   LALA   284      19.037 -15.942   0.658  0.00  0.00           O  
ATOM   4067 N   LTHR   285      21.057 -16.389   1.507  0.00  0.00           N  
ATOM   4068 H   LTHR   285      21.811 -17.064   1.569  0.00  0.00           H  
ATOM   4069 CA  LTHR   285      21.282 -15.062   2.108  0.00  0.00           C  
ATOM   4070 HA  LTHR   285      20.335 -14.671   2.484  0.00  0.00           H  
ATOM   4071 CB  LTHR   285      22.260 -15.160   3.290  0.00  0.00           C  
ATOM   4072 HB  LTHR   285      22.407 -14.163   3.702  0.00  0.00           H  
ATOM   4073 CG2 LTHR   285      21.718 -16.068   4.392  0.00  0.00           C  
ATOM   4074 HG21LTHR   285      21.758 -17.111   4.082  0.00  0.00           H  
ATOM   4075 HG22LTHR   285      22.312 -15.940   5.294  0.00  0.00           H  
ATOM   4076 HG23LTHR   285      20.685 -15.803   4.615  0.00  0.00           H  
ATOM   4077 OG1 LTHR   285      23.523 -15.664   2.901  0.00  0.00           O  
ATOM   4078 HG1 LTHR   285      24.017 -15.792   3.729  0.00  0.00           H  
ATOM   4079 C   LTHR   285      21.830 -14.030   1.118  0.00  0.00           C  
ATOM   4080 O   LTHR   285      21.793 -12.836   1.397  0.00  0.00           O  
ATOM   4081 N   LSER   286      22.379 -14.452  -0.023  0.00  0.00           N  
ATOM   4082 H   LSER   286      22.364 -15.443  -0.218  0.00  0.00           H  
ATOM   4083 CA  LSER   286      23.243 -13.607  -0.857  0.00  0.00           C  
ATOM   4084 HA  LSER   286      22.873 -12.582  -0.823  0.00  0.00           H  
ATOM   4085 CB  LSER   286      24.668 -13.619  -0.277  0.00  0.00           C  
ATOM   4086 HB2 LSER   286      25.292 -12.919  -0.833  0.00  0.00           H  
ATOM   4087 HB3 LSER   286      24.637 -13.301   0.766  0.00  0.00           H  
ATOM   4088 OG  LSER   286      25.239 -14.913  -0.358  0.00  0.00           O  
ATOM   4089 HG  LSER   286      26.174 -14.859  -0.074  0.00  0.00           H  
ATOM   4090 C   LSER   286      23.270 -14.034  -2.329  0.00  0.00           C  
ATOM   4091 O   LSER   286      22.911 -15.161  -2.678  0.00  0.00           O  
ATOM   4092 N   LSER   287      23.729 -13.131  -3.197  0.00  0.00           N  
ATOM   4093 H   LSER   287      23.970 -12.210  -2.837  0.00  0.00           H  
ATOM   4094 CA  LSER   287      23.893 -13.330  -4.639  0.00  0.00           C  
ATOM   4095 HA  LSER   287      24.078 -14.387  -4.827  0.00  0.00           H  
ATOM   4096 CB  LSER   287      22.599 -12.922  -5.342  0.00  0.00           C  
ATOM   4097 HB2 LSER   287      21.771 -13.495  -4.927  0.00  0.00           H  
ATOM   4098 HB3 LSER   287      22.410 -11.862  -5.163  0.00  0.00           H  
ATOM   4099 OG  LSER   287      22.701 -13.142  -6.736  0.00  0.00           O  
ATOM   4100 HG  LSER   287      22.593 -14.105  -6.900  0.00  0.00           H  
ATOM   4101 C   LSER   287      25.049 -12.485  -5.198  0.00  0.00           C  
ATOM   4102 O   LSER   287      25.220 -11.344  -4.759  0.00  0.00           O  
ATOM   4103 N   LPRO   288      25.821 -12.967  -6.192  0.00  0.00           N  
ATOM   4104 CD  LPRO   288      25.789 -14.315  -6.747  0.00  0.00           C  
ATOM   4105 HD2 LPRO   288      24.775 -14.663  -6.924  0.00  0.00           H  
ATOM   4106 HD3 LPRO   288      26.307 -14.996  -6.071  0.00  0.00           H  
ATOM   4107 CG  LPRO   288      26.536 -14.234  -8.075  0.00  0.00           C  
ATOM   4108 HG2 LPRO   288      25.852 -13.914  -8.862  0.00  0.00           H  
ATOM   4109 HG3 LPRO   288      27.006 -15.180  -8.335  0.00  0.00           H  
ATOM   4110 CB  LPRO   288      27.561 -13.139  -7.793  0.00  0.00           C  
ATOM   4111 HB2 LPRO   288      27.945 -12.699  -8.709  0.00  0.00           H  
ATOM   4112 HB3 LPRO   288      28.384 -13.542  -7.203  0.00  0.00           H  
ATOM   4113 CA  LPRO   288      26.774 -12.139  -6.943  0.00  0.00           C  
ATOM   4114 HA  LPRO   288      27.459 -11.638  -6.260  0.00  0.00           H  
ATOM   4115 C   LPRO   288      26.097 -11.064  -7.820  0.00  0.00           C  
ATOM   4116 O   LPRO   288      26.775 -10.165  -8.324  0.00  0.00           O  
ATOM   4117 N   LASP   289      24.772 -11.140  -7.993  0.00  0.00           N  
ATOM   4118 H   LASP   289      24.283 -11.928  -7.586  0.00  0.00           H  
ATOM   4119 CA  LASP   289      23.955 -10.185  -8.750  0.00  0.00           C  
ATOM   4120 HA  LASP   289      24.612  -9.633  -9.421  0.00  0.00           H  
ATOM   4121 CB  LASP   289      22.932 -10.936  -9.624  0.00  0.00           C  
ATOM   4122 HB2 LASP   289      22.319 -11.570  -8.981  0.00  0.00           H  
ATOM   4123 HB3 LASP   289      22.260 -10.215 -10.087  0.00  0.00           H  
ATOM   4124 CG  LASP   289      23.504 -11.795 -10.756  0.00  0.00           C  
ATOM   4125 OD1 LASP   289      22.686 -12.276 -11.568  0.00  0.00           O  
ATOM   4126 OD2 LASP   289      24.729 -12.018 -10.890  0.00  0.00           O  
ATOM   4127 C   LASP   289      23.249  -9.130  -7.868  0.00  0.00           C  
ATOM   4128 O   LASP   289      22.423  -8.364  -8.374  0.00  0.00           O  
ATOM   4129 N   LLEU   290      23.514  -9.065  -6.555  0.00  0.00           N  
ATOM   4130 H   LLEU   290      24.208  -9.685  -6.158  0.00  0.00           H  
ATOM   4131 CA  LLEU   290      22.863  -8.072  -5.689  0.00  0.00           C  
ATOM   4132 HA  LLEU   290      21.797  -8.153  -5.884  0.00  0.00           H  
ATOM   4133 CB  LLEU   290      23.094  -8.409  -4.202  0.00  0.00           C  
ATOM   4134 HB2 LLEU   290      22.987  -9.483  -4.048  0.00  0.00           H  
ATOM   4135 HB3 LLEU   290      24.119  -8.136  -3.946  0.00  0.00           H  
ATOM   4136 CG  LLEU   290      22.116  -7.668  -3.261  0.00  0.00           C  
ATOM   4137 HG  LLEU   290      21.965  -6.650  -3.610  0.00  0.00           H  
ATOM   4138 CD1 LLEU   290      20.758  -8.370  -3.210  0.00  0.00           C  
ATOM   4139 HD11LLEU   290      20.888  -9.385  -2.836  0.00  0.00           H  
ATOM   4140 HD12LLEU   290      20.086  -7.825  -2.548  0.00  0.00           H  
ATOM   4141 HD13LLEU   290      20.314  -8.406  -4.202  0.00  0.00           H  
ATOM   4142 CD2 LLEU   290      22.639  -7.586  -1.828  0.00  0.00           C  
ATOM   4143 HD21LLEU   290      23.568  -7.020  -1.816  0.00  0.00           H  
ATOM   4144 HD22LLEU   290      21.913  -7.066  -1.205  0.00  0.00           H  
ATOM   4145 HD23LLEU   290      22.802  -8.586  -1.431  0.00  0.00           H  
ATOM   4146 C   LLEU   290      23.333  -6.635  -6.030  0.00  0.00           C  
ATOM   4147 O   LLEU   290      24.541  -6.407  -6.153  0.00  0.00           O  
ATOM   4148 N   LPRO   291      22.427  -5.647  -6.171  0.00  0.00           N  
ATOM   4149 CD  LPRO   291      20.982  -5.795  -6.279  0.00  0.00           C  
ATOM   4150 HD2 LPRO   291      20.574  -6.427  -5.492  0.00  0.00           H  
ATOM   4151 HD3 LPRO   291      20.734  -6.206  -7.259  0.00  0.00           H  
ATOM   4152 CG  LPRO   291      20.410  -4.389  -6.147  0.00  0.00           C  
ATOM   4153 HG2 LPRO   291      20.223  -4.178  -5.094  0.00  0.00           H  
ATOM   4154 HG3 LPRO   291      19.505  -4.271  -6.739  0.00  0.00           H  
ATOM   4155 CB  LPRO   291      21.533  -3.495  -6.665  0.00  0.00           C  
ATOM   4156 HB2 LPRO   291      21.469  -2.489  -6.249  0.00  0.00           H  
ATOM   4157 HB3 LPRO   291      21.492  -3.458  -7.754  0.00  0.00           H  
ATOM   4158 CA  LPRO   291      22.801  -4.232  -6.226  0.00  0.00           C  
ATOM   4159 HA  LPRO   291      23.573  -4.084  -6.982  0.00  0.00           H  
ATOM   4160 C   LPRO   291      23.341  -3.711  -4.880  0.00  0.00           C  
ATOM   4161 O   LPRO   291      23.257  -4.371  -3.844  0.00  0.00           O  
ATOM   4162 N   LASP   292      23.917  -2.511  -4.892  0.00  0.00           N  
ATOM   4163 H   LASP   292      23.985  -2.011  -5.772  0.00  0.00           H  
ATOM   4164 CA  LASP   292      24.452  -1.835  -3.705  0.00  0.00           C  
ATOM   4165 HA  LASP   292      25.080  -2.531  -3.147  0.00  0.00           H  
ATOM   4166 CB  LASP   292      25.347  -0.695  -4.199  0.00  0.00           C  
ATOM   4167 HB2 LASP   292      26.154  -1.125  -4.795  0.00  0.00           H  
ATOM   4168 HB3 LASP   292      24.760  -0.048  -4.851  0.00  0.00           H  
ATOM   4169 CG  LASP   292      25.974   0.167  -3.107  0.00  0.00           C  
ATOM   4170 OD1 LASP   292      25.807  -0.115  -1.900  0.00  0.00           O  
ATOM   4171 OD2 LASP   292      26.654   1.142  -3.489  0.00  0.00           O  
ATOM   4172 C   LASP   292      23.336  -1.335  -2.766  0.00  0.00           C  
ATOM   4173 O   LASP   292      22.617  -0.379  -3.078  0.00  0.00           O  
ATOM   4174 N   LLEU   293      23.205  -1.966  -1.593  0.00  0.00           N  
ATOM   4175 H   LLEU   293      23.828  -2.738  -1.387  0.00  0.00           H  
ATOM   4176 CA  LLEU   293      22.176  -1.623  -0.606  0.00  0.00           C  
ATOM   4177 HA  LLEU   293      21.216  -1.598  -1.114  0.00  0.00           H  
ATOM   4178 CB  LLEU   293      22.100  -2.715   0.475  0.00  0.00           C  
ATOM   4179 HB2 LLEU   293      23.068  -2.788   0.969  0.00  0.00           H  
ATOM   4180 HB3 LLEU   293      21.376  -2.390   1.220  0.00  0.00           H  
ATOM   4181 CG  LLEU   293      21.689  -4.121  -0.005  0.00  0.00           C  
ATOM   4182 HG  LLEU   293      22.502  -4.558  -0.584  0.00  0.00           H  
ATOM   4183 CD1 LLEU   293      21.427  -4.997   1.220  0.00  0.00           C  
ATOM   4184 HD11LLEU   293      22.305  -4.994   1.862  0.00  0.00           H  
ATOM   4185 HD12LLEU   293      20.575  -4.616   1.783  0.00  0.00           H  
ATOM   4186 HD13LLEU   293      21.222  -6.021   0.911  0.00  0.00           H  
ATOM   4187 CD2 LLEU   293      20.415  -4.133  -0.856  0.00  0.00           C  
ATOM   4188 HD21LLEU   293      20.617  -3.667  -1.818  0.00  0.00           H  
ATOM   4189 HD22LLEU   293      20.101  -5.160  -1.040  0.00  0.00           H  
ATOM   4190 HD23LLEU   293      19.614  -3.598  -0.345  0.00  0.00           H  
ATOM   4191 C   LLEU   293      22.361  -0.230   0.029  0.00  0.00           C  
ATOM   4192 O   LLEU   293      21.381   0.349   0.499  0.00  0.00           O  
ATOM   4193 N   LSER   294      23.574   0.334   0.012  0.00  0.00           N  
ATOM   4194 H   LSER   294      24.329  -0.147  -0.466  0.00  0.00           H  
ATOM   4195 CA  LSER   294      23.825   1.703   0.489  0.00  0.00           C  
ATOM   4196 HA  LSER   294      23.255   1.868   1.400  0.00  0.00           H  
ATOM   4197 CB  LSER   294      25.303   1.922   0.818  0.00  0.00           C  
ATOM   4198 HB2 LSER   294      25.898   1.797  -0.087  0.00  0.00           H  
ATOM   4199 HB3 LSER   294      25.441   2.937   1.191  0.00  0.00           H  
ATOM   4200 OG  LSER   294      25.732   0.994   1.798  0.00  0.00           O  
ATOM   4201 HG  LSER   294      25.552   1.399   2.688  0.00  0.00           H  
ATOM   4202 C   LSER   294      23.357   2.738  -0.531  0.00  0.00           C  
ATOM   4203 O   LSER   294      22.605   3.649  -0.182  0.00  0.00           O  
ATOM   4204 N   LALA   295      23.678   2.544  -1.816  0.00  0.00           N  
ATOM   4205 H   LALA   295      24.302   1.780  -2.043  0.00  0.00           H  
ATOM   4206 CA  LALA   295      23.135   3.359  -2.906  0.00  0.00           C  
ATOM   4207 HA  LALA   295      23.457   4.393  -2.772  0.00  0.00           H  
ATOM   4208 CB  LALA   295      23.690   2.839  -4.232  0.00  0.00           C  
ATOM   4209 HB1 LALA   295      23.410   1.796  -4.376  0.00  0.00           H  
ATOM   4210 HB2 LALA   295      23.272   3.427  -5.049  0.00  0.00           H  
ATOM   4211 HB3 LALA   295      24.775   2.930  -4.241  0.00  0.00           H  
ATOM   4212 C   LALA   295      21.596   3.337  -2.931  0.00  0.00           C  
ATOM   4213 O   LALA   295      20.956   4.374  -3.121  0.00  0.00           O  
ATOM   4214 N   LLEU   296      20.998   2.171  -2.662  0.00  0.00           N  
ATOM   4215 H   LLEU   296      21.592   1.353  -2.559  0.00  0.00           H  
ATOM   4216 CA  LLEU   296      19.551   1.991  -2.514  0.00  0.00           C  
ATOM   4217 HA  LLEU   296      19.075   2.367  -3.420  0.00  0.00           H  
ATOM   4218 CB  LLEU   296      19.252   0.487  -2.376  0.00  0.00           C  
ATOM   4219 HB2 LLEU   296      20.060   0.018  -1.824  0.00  0.00           H  
ATOM   4220 HB3 LLEU   296      18.338   0.334  -1.804  0.00  0.00           H  
ATOM   4221 CG  LLEU   296      19.091  -0.185  -3.746  0.00  0.00           C  
ATOM   4222 HG  LLEU   296      19.771   0.275  -4.461  0.00  0.00           H  
ATOM   4223 CD1 LLEU   296      19.388  -1.680  -3.689  0.00  0.00           C  
ATOM   4224 HD11LLEU   296      20.436  -1.831  -3.437  0.00  0.00           H  
ATOM   4225 HD12LLEU   296      18.764  -2.163  -2.937  0.00  0.00           H  
ATOM   4226 HD13LLEU   296      19.202  -2.120  -4.666  0.00  0.00           H  
ATOM   4227 CD2 LLEU   296      17.649  -0.008  -4.226  0.00  0.00           C  
ATOM   4228 HD21LLEU   296      17.313   1.009  -4.040  0.00  0.00           H  
ATOM   4229 HD22LLEU   296      17.585  -0.229  -5.289  0.00  0.00           H  
ATOM   4230 HD23LLEU   296      17.000  -0.679  -3.669  0.00  0.00           H  
ATOM   4231 C   LLEU   296      18.918   2.788  -1.362  0.00  0.00           C  
ATOM   4232 O   LLEU   296      17.694   2.897  -1.341  0.00  0.00           O  
ATOM   4233 N   LVAL   297      19.686   3.376  -0.441  0.00  0.00           N  
ATOM   4234 H   LVAL   297      20.686   3.204  -0.471  0.00  0.00           H  
ATOM   4235 CA  LVAL   297      19.184   4.367   0.530  0.00  0.00           C  
ATOM   4236 HA  LVAL   297      18.097   4.403   0.479  0.00  0.00           H  
ATOM   4237 CB  LVAL   297      19.537   3.955   1.974  0.00  0.00           C  
ATOM   4238 HB  LVAL   297      20.607   3.760   2.045  0.00  0.00           H  
ATOM   4239 CG1 LVAL   297      19.166   5.031   3.003  0.00  0.00           C  
ATOM   4240 HG11LVAL   297      19.361   4.661   4.011  0.00  0.00           H  
ATOM   4241 HG12LVAL   297      19.781   5.919   2.857  0.00  0.00           H  
ATOM   4242 HG13LVAL   297      18.112   5.296   2.915  0.00  0.00           H  
ATOM   4243 CG2 LVAL   297      18.768   2.679   2.342  0.00  0.00           C  
ATOM   4244 HG21LVAL   297      19.073   1.860   1.690  0.00  0.00           H  
ATOM   4245 HG22LVAL   297      18.980   2.399   3.373  0.00  0.00           H  
ATOM   4246 HG23LVAL   297      17.696   2.844   2.234  0.00  0.00           H  
ATOM   4247 C   LVAL   297      19.656   5.781   0.179  0.00  0.00           C  
ATOM   4248 O   LVAL   297      18.834   6.698   0.150  0.00  0.00           O  
ATOM   4249 N   LALA   298      20.936   5.973  -0.144  0.00  0.00           N  
ATOM   4250 H   LALA   298      21.568   5.178  -0.103  0.00  0.00           H  
ATOM   4251 CA  LALA   298      21.531   7.287  -0.396  0.00  0.00           C  
ATOM   4252 HA  LALA   298      21.294   7.936   0.448  0.00  0.00           H  
ATOM   4253 CB  LALA   298      23.053   7.108  -0.439  0.00  0.00           C  
ATOM   4254 HB1 LALA   298      23.534   8.079  -0.541  0.00  0.00           H  
ATOM   4255 HB2 LALA   298      23.399   6.649   0.489  0.00  0.00           H  
ATOM   4256 HB3 LALA   298      23.340   6.470  -1.276  0.00  0.00           H  
ATOM   4257 C   LALA   298      20.997   7.977  -1.670  0.00  0.00           C  
ATOM   4258 O   LALA   298      20.632   9.157  -1.632  0.00  0.00           O  
ATOM   4259 N   LASP   299      20.898   7.259  -2.794  0.00  0.00           N  
ATOM   4260 H   LASP   299      21.174   6.281  -2.776  0.00  0.00           H  
ATOM   4261 CA  LASP   299      20.306   7.794  -4.029  0.00  0.00           C  
ATOM   4262 HA  LASP   299      20.672   8.808  -4.180  0.00  0.00           H  
ATOM   4263 CB  LASP   299      20.727   6.960  -5.256  0.00  0.00           C  
ATOM   4264 HB2 LASP   299      20.394   5.930  -5.125  0.00  0.00           H  
ATOM   4265 HB3 LASP   299      20.209   7.359  -6.128  0.00  0.00           H  
ATOM   4266 CG  LASP   299      22.233   6.972  -5.561  0.00  0.00           C  
ATOM   4267 OD1 LASP   299      22.965   7.833  -5.002  0.00  0.00           O  
ATOM   4268 OD2 LASP   299      22.658   6.172  -6.432  0.00  0.00           O  
ATOM   4269 C   LASP   299      18.777   7.890  -3.919  0.00  0.00           C  
ATOM   4270 O   LASP   299      18.186   8.899  -4.315  0.00  0.00           O  
ATOM   4271 N   LTYR   300      18.136   6.887  -3.313  0.00  0.00           N  
ATOM   4272 H   LTYR   300      18.683   6.094  -3.004  0.00  0.00           H  
ATOM   4273 CA  LTYR   300      16.688   6.874  -3.088  0.00  0.00           C  
ATOM   4274 HA  LTYR   300      16.185   6.939  -4.054  0.00  0.00           H  
ATOM   4275 CB  LTYR   300      16.291   5.552  -2.428  0.00  0.00           C  
ATOM   4276 HB2 LTYR   300      16.441   4.739  -3.140  0.00  0.00           H  
ATOM   4277 HB3 LTYR   300      16.956   5.379  -1.581  0.00  0.00           H  
ATOM   4278 CG  LTYR   300      14.859   5.511  -1.929  0.00  0.00           C  
ATOM   4279 CD1 LTYR   300      13.788   5.523  -2.845  0.00  0.00           C  
ATOM   4280 HD1 LTYR   300      13.987   5.579  -3.906  0.00  0.00           H  
ATOM   4281 CE1 LTYR   300      12.459   5.485  -2.377  0.00  0.00           C  
ATOM   4282 HE1 LTYR   300      11.640   5.529  -3.072  0.00  0.00           H  
ATOM   4283 CZ  LTYR   300      12.199   5.404  -0.993  0.00  0.00           C  
ATOM   4284 OH  LTYR   300      10.929   5.332  -0.516  0.00  0.00           O  
ATOM   4285 HH  LTYR   300      10.240   5.267  -1.197  0.00  0.00           H  
ATOM   4286 CE2 LTYR   300      13.272   5.406  -0.081  0.00  0.00           C  
ATOM   4287 HE2 LTYR   300      13.062   5.348   0.975  0.00  0.00           H  
ATOM   4288 CD2 LTYR   300      14.599   5.479  -0.545  0.00  0.00           C  
ATOM   4289 HD2 LTYR   300      15.416   5.485   0.164  0.00  0.00           H  
ATOM   4290 C   LTYR   300      16.209   8.068  -2.248  0.00  0.00           C  
ATOM   4291 O   LTYR   300      15.277   8.756  -2.658  0.00  0.00           O  
ATOM   4292 N   LTHR   301      16.874   8.365  -1.124  0.00  0.00           N  
ATOM   4293 H   LTHR   301      17.634   7.754  -0.844  0.00  0.00           H  
ATOM   4294 CA  LTHR   301      16.510   9.485  -0.232  0.00  0.00           C  
ATOM   4295 HA  LTHR   301      15.493   9.329   0.130  0.00  0.00           H  
ATOM   4296 CB  LTHR   301      17.447   9.560   0.990  0.00  0.00           C  
ATOM   4297 HB  LTHR   301      18.467   9.738   0.651  0.00  0.00           H  
ATOM   4298 CG2 LTHR   301      17.052  10.662   1.973  0.00  0.00           C  
ATOM   4299 HG21LTHR   301      16.016  10.528   2.285  0.00  0.00           H  
ATOM   4300 HG22LTHR   301      17.699  10.616   2.849  0.00  0.00           H  
ATOM   4301 HG23LTHR   301      17.169  11.643   1.512  0.00  0.00           H  
ATOM   4302 OG1 LTHR   301      17.424   8.355   1.720  0.00  0.00           O  
ATOM   4303 HG1 LTHR   301      17.926   7.698   1.204  0.00  0.00           H  
ATOM   4304 C   LTHR   301      16.534  10.816  -0.989  0.00  0.00           C  
ATOM   4305 O   LTHR   301      15.574  11.585  -0.930  0.00  0.00           O  
ATOM   4306 N   LARG   302      17.594  11.057  -1.775  0.00  0.00           N  
ATOM   4307 H   LARG   302      18.327  10.359  -1.804  0.00  0.00           H  
ATOM   4308 CA  LARG   302      17.734  12.253  -2.619  0.00  0.00           C  
ATOM   4309 HA  LARG   302      17.658  13.140  -1.988  0.00  0.00           H  
ATOM   4310 CB  LARG   302      19.123  12.232  -3.277  0.00  0.00           C  
ATOM   4311 HB2 LARG   302      19.877  12.287  -2.490  0.00  0.00           H  
ATOM   4312 HB3 LARG   302      19.252  11.290  -3.811  0.00  0.00           H  
ATOM   4313 CG  LARG   302      19.339  13.396  -4.259  0.00  0.00           C  
ATOM   4314 HG2 LARG   302      18.680  13.284  -5.121  0.00  0.00           H  
ATOM   4315 HG3 LARG   302      19.098  14.333  -3.757  0.00  0.00           H  
ATOM   4316 CD  LARG   302      20.785  13.474  -4.757  0.00  0.00           C  
ATOM   4317 HD2 LARG   302      20.876  14.361  -5.385  0.00  0.00           H  
ATOM   4318 HD3 LARG   302      21.452  13.609  -3.904  0.00  0.00           H  
ATOM   4319 NE  LARG   302      21.183  12.296  -5.554  0.00  0.00           N  
ATOM   4320 HE  LARG   302      21.004  12.325  -6.554  0.00  0.00           H  
ATOM   4321 CZ  LARG   302      21.868  11.239  -5.162  0.00  0.00           C  
ATOM   4322 NH1 LARG   302      22.281  11.102  -3.934  0.00  0.00           N  
ATOM   4323 HH11LARG   302      22.057  11.803  -3.255  0.00  0.00           H  
ATOM   4324 HH12LARG   302      22.826  10.290  -3.675  0.00  0.00           H  
ATOM   4325 NH2 LARG   302      22.155  10.290  -6.000  0.00  0.00           N  
ATOM   4326 HH21LARG   302      21.702  10.276  -6.908  0.00  0.00           H  
ATOM   4327 HH22LARG   302      22.594   9.434  -5.676  0.00  0.00           H  
ATOM   4328 C   LARG   302      16.614  12.370  -3.655  0.00  0.00           C  
ATOM   4329 O   LARG   302      16.076  13.462  -3.824  0.00  0.00           O  
ATOM   4330 N   LMET   303      16.260  11.275  -4.329  0.00  0.00           N  
ATOM   4331 H   LMET   303      16.753  10.412  -4.130  0.00  0.00           H  
ATOM   4332 CA  LMET   303      15.213  11.265  -5.358  0.00  0.00           C  
ATOM   4333 HA  LMET   303      15.388  12.106  -6.032  0.00  0.00           H  
ATOM   4334 CB  LMET   303      15.334   9.968  -6.173  0.00  0.00           C  
ATOM   4335 HB2 LMET   303      16.356   9.877  -6.543  0.00  0.00           H  
ATOM   4336 HB3 LMET   303      15.118   9.109  -5.536  0.00  0.00           H  
ATOM   4337 CG  LMET   303      14.387   9.960  -7.374  0.00  0.00           C  
ATOM   4338 HG2 LMET   303      13.354   9.990  -7.028  0.00  0.00           H  
ATOM   4339 HG3 LMET   303      14.579  10.858  -7.962  0.00  0.00           H  
ATOM   4340 SD  LMET   303      14.592   8.525  -8.457  0.00  0.00           S  
ATOM   4341 CE  LMET   303      13.644   9.113  -9.880  0.00  0.00           C  
ATOM   4342 HE1 LMET   303      13.666   8.350 -10.655  0.00  0.00           H  
ATOM   4343 HE2 LMET   303      12.612   9.305  -9.584  0.00  0.00           H  
ATOM   4344 HE3 LMET   303      14.087  10.033 -10.264  0.00  0.00           H  
ATOM   4345 C   LMET   303      13.803  11.441  -4.769  0.00  0.00           C  
ATOM   4346 O   LMET   303      12.990  12.185  -5.318  0.00  0.00           O  
ATOM   4347 N   LLEU   304      13.526  10.800  -3.629  0.00  0.00           N  
ATOM   4348 H   LLEU   304      14.240  10.188  -3.243  0.00  0.00           H  
ATOM   4349 CA  LLEU   304      12.262  10.897  -2.893  0.00  0.00           C  
ATOM   4350 HA  LLEU   304      11.450  10.582  -3.550  0.00  0.00           H  
ATOM   4351 CB  LLEU   304      12.348   9.923  -1.701  0.00  0.00           C  
ATOM   4352 HB2 LLEU   304      12.468   8.908  -2.085  0.00  0.00           H  
ATOM   4353 HB3 LLEU   304      13.244  10.165  -1.128  0.00  0.00           H  
ATOM   4354 CG  LLEU   304      11.152   9.946  -0.732  0.00  0.00           C  
ATOM   4355 HG  LLEU   304      11.020  10.953  -0.340  0.00  0.00           H  
ATOM   4356 CD1 LLEU   304       9.852   9.494  -1.400  0.00  0.00           C  
ATOM   4357 HD11LLEU   304       9.585  10.182  -2.202  0.00  0.00           H  
ATOM   4358 HD12LLEU   304       9.970   8.488  -1.802  0.00  0.00           H  
ATOM   4359 HD13LLEU   304       9.047   9.495  -0.667  0.00  0.00           H  
ATOM   4360 CD2 LLEU   304      11.448   9.013   0.441  0.00  0.00           C  
ATOM   4361 HD21LLEU   304      12.360   9.333   0.945  0.00  0.00           H  
ATOM   4362 HD22LLEU   304      10.630   9.047   1.158  0.00  0.00           H  
ATOM   4363 HD23LLEU   304      11.573   7.990   0.089  0.00  0.00           H  
ATOM   4364 C   LLEU   304      11.967  12.340  -2.453  0.00  0.00           C  
ATOM   4365 O   LLEU   304      10.847  12.820  -2.632  0.00  0.00           O  
ATOM   4366 N   LLEU   305      12.981  13.058  -1.954  0.00  0.00           N  
ATOM   4367 H   LLEU   305      13.871  12.591  -1.809  0.00  0.00           H  
ATOM   4368 CA  LLEU   305      12.863  14.465  -1.553  0.00  0.00           C  
ATOM   4369 HA  LLEU   305      12.105  14.540  -0.775  0.00  0.00           H  
ATOM   4370 CB  LLEU   305      14.208  14.943  -0.977  0.00  0.00           C  
ATOM   4371 HB2 LLEU   305      15.005  14.623  -1.648  0.00  0.00           H  
ATOM   4372 HB3 LLEU   305      14.220  16.034  -0.951  0.00  0.00           H  
ATOM   4373 CG  LLEU   305      14.498  14.420   0.442  0.00  0.00           C  
ATOM   4374 HG  LLEU   305      14.257  13.360   0.504  0.00  0.00           H  
ATOM   4375 CD1 LLEU   305      15.978  14.599   0.778  0.00  0.00           C  
ATOM   4376 HD11LLEU   305      16.182  14.208   1.774  0.00  0.00           H  
ATOM   4377 HD12LLEU   305      16.587  14.058   0.056  0.00  0.00           H  
ATOM   4378 HD13LLEU   305      16.243  15.657   0.752  0.00  0.00           H  
ATOM   4379 CD2 LLEU   305      13.681  15.167   1.497  0.00  0.00           C  
ATOM   4380 HD21LLEU   305      13.967  14.822   2.488  0.00  0.00           H  
ATOM   4381 HD22LLEU   305      13.875  16.239   1.436  0.00  0.00           H  
ATOM   4382 HD23LLEU   305      12.616  14.989   1.358  0.00  0.00           H  
ATOM   4383 C   LLEU   305      12.395  15.386  -2.694  0.00  0.00           C  
ATOM   4384 O   LLEU   305      11.653  16.330  -2.430  0.00  0.00           O  
ATOM   4385 N   LVAL   306      12.740  15.103  -3.957  0.00  0.00           N  
ATOM   4386 H   LVAL   306      13.335  14.302  -4.127  0.00  0.00           H  
ATOM   4387 CA  LVAL   306      12.252  15.887  -5.112  0.00  0.00           C  
ATOM   4388 HA  LVAL   306      12.438  16.942  -4.910  0.00  0.00           H  
ATOM   4389 CB  LVAL   306      12.989  15.517  -6.418  0.00  0.00           C  
ATOM   4390 HB  LVAL   306      12.713  14.503  -6.703  0.00  0.00           H  
ATOM   4391 CG1 LVAL   306      12.604  16.465  -7.562  0.00  0.00           C  
ATOM   4392 HG11LVAL   306      12.813  17.497  -7.281  0.00  0.00           H  
ATOM   4393 HG12LVAL   306      13.173  16.219  -8.458  0.00  0.00           H  
ATOM   4394 HG13LVAL   306      11.546  16.362  -7.802  0.00  0.00           H  
ATOM   4395 CG2 LVAL   306      14.512  15.577  -6.273  0.00  0.00           C  
ATOM   4396 HG21LVAL   306      14.848  14.843  -5.547  0.00  0.00           H  
ATOM   4397 HG22LVAL   306      14.985  15.339  -7.225  0.00  0.00           H  
ATOM   4398 HG23LVAL   306      14.824  16.572  -5.955  0.00  0.00           H  
ATOM   4399 C   LVAL   306      10.741  15.717  -5.309  0.00  0.00           C  
ATOM   4400 O   LVAL   306      10.043  16.691  -5.600  0.00  0.00           O  
ATOM   4401 N   LVAL   307      10.218  14.499  -5.121  0.00  0.00           N  
ATOM   4402 H   LVAL   307      10.842  13.754  -4.834  0.00  0.00           H  
ATOM   4403 CA  LVAL   307       8.778  14.200  -5.239  0.00  0.00           C  
ATOM   4404 HA  LVAL   307       8.406  14.682  -6.143  0.00  0.00           H  
ATOM   4405 CB  LVAL   307       8.513  12.685  -5.374  0.00  0.00           C  
ATOM   4406 HB  LVAL   307       8.828  12.177  -4.461  0.00  0.00           H  
ATOM   4407 CG1 LVAL   307       7.023  12.402  -5.603  0.00  0.00           C  
ATOM   4408 HG11LVAL   307       6.655  12.975  -6.453  0.00  0.00           H  
ATOM   4409 HG12LVAL   307       6.868  11.342  -5.800  0.00  0.00           H  
ATOM   4410 HG13LVAL   307       6.446  12.664  -4.715  0.00  0.00           H  
ATOM   4411 CG2 LVAL   307       9.290  12.086  -6.554  0.00  0.00           C  
ATOM   4412 HG21LVAL   307      10.361  12.154  -6.365  0.00  0.00           H  
ATOM   4413 HG22LVAL   307       9.033  11.032  -6.671  0.00  0.00           H  
ATOM   4414 HG23LVAL   307       9.045  12.616  -7.474  0.00  0.00           H  
ATOM   4415 C   LVAL   307       7.992  14.793  -4.066  0.00  0.00           C  
ATOM   4416 O   LVAL   307       6.960  15.429  -4.292  0.00  0.00           O  
ATOM   4417 N   LLEU   308       8.518  14.674  -2.839  0.00  0.00           N  
ATOM   4418 H   LLEU   308       9.365  14.122  -2.739  0.00  0.00           H  
ATOM   4419 CA  LLEU   308       7.965  15.316  -1.638  0.00  0.00           C  
ATOM   4420 HA  LLEU   308       6.933  14.990  -1.503  0.00  0.00           H  
ATOM   4421 CB  LLEU   308       8.799  14.912  -0.403  0.00  0.00           C  
ATOM   4422 HB2 LLEU   308       9.841  15.165  -0.596  0.00  0.00           H  
ATOM   4423 HB3 LLEU   308       8.468  15.514   0.444  0.00  0.00           H  
ATOM   4424 CG  LLEU   308       8.719  13.429   0.009  0.00  0.00           C  
ATOM   4425 HG  LLEU   308       8.961  12.788  -0.836  0.00  0.00           H  
ATOM   4426 CD1 LLEU   308       9.716  13.154   1.137  0.00  0.00           C  
ATOM   4427 HD11LLEU   308       9.506  13.796   1.994  0.00  0.00           H  
ATOM   4428 HD12LLEU   308       9.644  12.113   1.455  0.00  0.00           H  
ATOM   4429 HD13LLEU   308      10.730  13.340   0.789  0.00  0.00           H  
ATOM   4430 CD2 LLEU   308       7.325  13.067   0.515  0.00  0.00           C  
ATOM   4431 HD21LLEU   308       7.051  13.743   1.323  0.00  0.00           H  
ATOM   4432 HD22LLEU   308       6.604  13.166  -0.291  0.00  0.00           H  
ATOM   4433 HD23LLEU   308       7.314  12.039   0.877  0.00  0.00           H  
ATOM   4434 C   LLEU   308       7.932  16.848  -1.770  0.00  0.00           C  
ATOM   4435 O   LLEU   308       6.937  17.481  -1.418  0.00  0.00           O  
ATOM   4436 N   LALA   309       8.989  17.446  -2.329  0.00  0.00           N  
ATOM   4437 H   LALA   309       9.811  16.885  -2.527  0.00  0.00           H  
ATOM   4438 CA  LALA   309       9.063  18.876  -2.629  0.00  0.00           C  
ATOM   4439 HA  LALA   309       8.627  19.411  -1.790  0.00  0.00           H  
ATOM   4440 CB  LALA   309      10.538  19.274  -2.741  0.00  0.00           C  
ATOM   4441 HB1 LALA   309      11.064  18.968  -1.837  0.00  0.00           H  
ATOM   4442 HB2 LALA   309      10.990  18.790  -3.608  0.00  0.00           H  
ATOM   4443 HB3 LALA   309      10.621  20.356  -2.845  0.00  0.00           H  
ATOM   4444 C   LALA   309       8.273  19.303  -3.881  0.00  0.00           C  
ATOM   4445 O   LALA   309       8.240  20.491  -4.211  0.00  0.00           O  
ATOM   4446 N   LARG   310       7.650  18.355  -4.597  0.00  0.00           N  
ATOM   4447 H   LARG   310       7.708  17.403  -4.251  0.00  0.00           H  
ATOM   4448 CA  LARG   310       6.895  18.574  -5.843  0.00  0.00           C  
ATOM   4449 HA  LARG   310       6.738  17.594  -6.296  0.00  0.00           H  
ATOM   4450 CB  LARG   310       5.498  19.154  -5.528  0.00  0.00           C  
ATOM   4451 HB2 LARG   310       5.599  20.111  -5.014  0.00  0.00           H  
ATOM   4452 HB3 LARG   310       4.967  19.319  -6.465  0.00  0.00           H  
ATOM   4453 CG  LARG   310       4.671  18.185  -4.661  0.00  0.00           C  
ATOM   4454 HG2 LARG   310       4.662  17.212  -5.150  0.00  0.00           H  
ATOM   4455 HG3 LARG   310       5.140  18.067  -3.684  0.00  0.00           H  
ATOM   4456 CD  LARG   310       3.214  18.617  -4.460  0.00  0.00           C  
ATOM   4457 HD2 LARG   310       2.720  18.672  -5.429  0.00  0.00           H  
ATOM   4458 HD3 LARG   310       2.712  17.834  -3.888  0.00  0.00           H  
ATOM   4459 NE  LARG   310       3.082  19.889  -3.720  0.00  0.00           N  
ATOM   4460 HE  LARG   310       3.375  19.879  -2.750  0.00  0.00           H  
ATOM   4461 CZ  LARG   310       2.496  21.000  -4.139  0.00  0.00           C  
ATOM   4462 NH1 LARG   310       2.096  21.169  -5.373  0.00  0.00           N  
ATOM   4463 HH11LARG   310       2.302  20.474  -6.077  0.00  0.00           H  
ATOM   4464 HH12LARG   310       1.597  22.013  -5.639  0.00  0.00           H  
ATOM   4465 NH2 LARG   310       2.311  21.991  -3.315  0.00  0.00           N  
ATOM   4466 HH21LARG   310       2.725  21.960  -2.383  0.00  0.00           H  
ATOM   4467 HH22LARG   310       1.948  22.860  -3.666  0.00  0.00           H  
ATOM   4468 C   LARG   310       7.704  19.359  -6.888  0.00  0.00           C  
ATOM   4469 O   LARG   310       7.221  20.332  -7.470  0.00  0.00           O  
ATOM   4470 N   LGLY   311       8.950  18.938  -7.121  0.00  0.00           N  
ATOM   4471 H   LGLY   311       9.273  18.133  -6.590  0.00  0.00           H  
ATOM   4472 CA  LGLY   311       9.833  19.464  -8.172  0.00  0.00           C  
ATOM   4473 HA2 LGLY   311      10.599  18.716  -8.374  0.00  0.00           H  
ATOM   4474 HA3 LGLY   311       9.254  19.606  -9.085  0.00  0.00           H  
ATOM   4475 C   LGLY   311      10.555  20.783  -7.861  0.00  0.00           C  
ATOM   4476 O   LGLY   311      11.085  21.406  -8.785  0.00  0.00           O  
ATOM   4477 N   LLEU   312      10.570  21.226  -6.599  0.00  0.00           N  
ATOM   4478 H   LLEU   312      10.079  20.684  -5.901  0.00  0.00           H  
ATOM   4479 CA  LLEU   312      11.340  22.385  -6.125  0.00  0.00           C  
ATOM   4480 HA  LLEU   312      11.475  23.087  -6.945  0.00  0.00           H  
ATOM   4481 CB  LLEU   312      10.565  23.089  -4.998  0.00  0.00           C  
ATOM   4482 HB2 LLEU   312      10.265  22.339  -4.265  0.00  0.00           H  
ATOM   4483 HB3 LLEU   312      11.230  23.788  -4.490  0.00  0.00           H  
ATOM   4484 CG  LLEU   312       9.323  23.858  -5.475  0.00  0.00           C  
ATOM   4485 HG  LLEU   312       8.702  23.219  -6.102  0.00  0.00           H  
ATOM   4486 CD1 LLEU   312       8.507  24.295  -4.263  0.00  0.00           C  
ATOM   4487 HD11LLEU   312       7.612  24.825  -4.590  0.00  0.00           H  
ATOM   4488 HD12LLEU   312       8.195  23.411  -3.708  0.00  0.00           H  
ATOM   4489 HD13LLEU   312       9.109  24.933  -3.618  0.00  0.00           H  
ATOM   4490 CD2 LLEU   312       9.718  25.114  -6.255  0.00  0.00           C  
ATOM   4491 HD21LLEU   312      10.430  25.709  -5.683  0.00  0.00           H  
ATOM   4492 HD22LLEU   312      10.158  24.839  -7.211  0.00  0.00           H  
ATOM   4493 HD23LLEU   312       8.828  25.710  -6.445  0.00  0.00           H  
ATOM   4494 C   LLEU   312      12.740  22.011  -5.619  0.00  0.00           C  
ATOM   4495 O   LLEU   312      12.913  20.996  -4.941  0.00  0.00           O  
ATOM   4496 N   LALA   313      13.716  22.887  -5.871  0.00  0.00           N  
ATOM   4497 H   LALA   313      13.501  23.711  -6.422  0.00  0.00           H  
ATOM   4498 CA  LALA   313      15.015  22.875  -5.200  0.00  0.00           C  
ATOM   4499 HA  LALA   313      15.429  21.872  -5.292  0.00  0.00           H  
ATOM   4500 CB  LALA   313      15.946  23.847  -5.941  0.00  0.00           C  
ATOM   4501 HB1 LALA   313      15.585  24.870  -5.833  0.00  0.00           H  
ATOM   4502 HB2 LALA   313      16.956  23.786  -5.536  0.00  0.00           H  
ATOM   4503 HB3 LALA   313      15.984  23.589  -7.000  0.00  0.00           H  
ATOM   4504 C   LALA   313      14.877  23.228  -3.693  0.00  0.00           C  
ATOM   4505 O   LALA   313      13.845  23.770  -3.275  0.00  0.00           O  
ATOM   4506 N   LPRO   314      15.885  22.938  -2.846  0.00  0.00           N  
ATOM   4507 CD  LPRO   314      17.108  22.212  -3.163  0.00  0.00           C  
ATOM   4508 HD2 LPRO   314      17.866  22.910  -3.524  0.00  0.00           H  
ATOM   4509 HD3 LPRO   314      16.950  21.422  -3.895  0.00  0.00           H  
ATOM   4510 CG  LPRO   314      17.559  21.604  -1.840  0.00  0.00           C  
ATOM   4511 HG2 LPRO   314      18.633  21.418  -1.826  0.00  0.00           H  
ATOM   4512 HG3 LPRO   314      17.003  20.685  -1.646  0.00  0.00           H  
ATOM   4513 CB  LPRO   314      17.147  22.683  -0.841  0.00  0.00           C  
ATOM   4514 HB2 LPRO   314      17.893  23.478  -0.847  0.00  0.00           H  
ATOM   4515 HB3 LPRO   314      17.022  22.272   0.160  0.00  0.00           H  
ATOM   4516 CA  LPRO   314      15.828  23.210  -1.406  0.00  0.00           C  
ATOM   4517 HA  LPRO   314      15.014  22.620  -0.983  0.00  0.00           H  
ATOM   4518 C   LPRO   314      15.590  24.694  -1.067  0.00  0.00           C  
ATOM   4519 O   LPRO   314      15.965  25.590  -1.829  0.00  0.00           O  
ATOM   4520 N   LGLU   315      14.940  24.961   0.071  0.00  0.00           N  
ATOM   4521 H   LGLU   315      14.767  24.188   0.711  0.00  0.00           H  
ATOM   4522 CA  LGLU   315      14.378  26.278   0.458  0.00  0.00           C  
ATOM   4523 HA  LGLU   315      13.777  26.108   1.354  0.00  0.00           H  
ATOM   4524 CB  LGLU   315      15.475  27.294   0.847  0.00  0.00           C  
ATOM   4525 HB2 LGLU   315      15.916  27.708  -0.061  0.00  0.00           H  
ATOM   4526 HB3 LGLU   315      14.997  28.115   1.382  0.00  0.00           H  
ATOM   4527 CG  LGLU   315      16.618  26.768   1.724  0.00  0.00           C  
ATOM   4528 HG2 LGLU   315      17.309  26.218   1.081  0.00  0.00           H  
ATOM   4529 HG3 LGLU   315      17.166  27.617   2.137  0.00  0.00           H  
ATOM   4530 CD  LGLU   315      16.168  25.854   2.866  0.00  0.00           C  
ATOM   4531 OE1 LGLU   315      15.206  26.197   3.590  0.00  0.00           O  
ATOM   4532 OE2 LGLU   315      16.829  24.796   3.029  0.00  0.00           O  
ATOM   4533 C   LGLU   315      13.401  26.903  -0.568  0.00  0.00           C  
ATOM   4534 O   LGLU   315      13.064  28.084  -0.470  0.00  0.00           O  
ATOM   4535 N   LGLY   316      12.962  26.151  -1.587  0.00  0.00           N  
ATOM   4536 H   LGLY   316      13.317  25.209  -1.682  0.00  0.00           H  
ATOM   4537 CA  LGLY   316      12.050  26.636  -2.625  0.00  0.00           C  
ATOM   4538 HA2 LGLY   316      11.763  25.793  -3.252  0.00  0.00           H  
ATOM   4539 HA3 LGLY   316      11.153  27.037  -2.151  0.00  0.00           H  
ATOM   4540 C   LGLY   316      12.644  27.720  -3.535  0.00  0.00           C  
ATOM   4541 O   LGLY   316      11.886  28.475  -4.146  0.00  0.00           O  
ATOM   4542 N   LTHR   317      13.974  27.843  -3.625  0.00  0.00           N  
ATOM   4543 H   LTHR   317      14.544  27.210  -3.078  0.00  0.00           H  
ATOM   4544 CA  LTHR   317      14.633  28.952  -4.349  0.00  0.00           C  
ATOM   4545 HA  LTHR   317      14.249  29.883  -3.933  0.00  0.00           H  
ATOM   4546 CB  LTHR   317      16.151  28.942  -4.080  0.00  0.00           C  
ATOM   4547 HB  LTHR   317      16.307  28.909  -3.001  0.00  0.00           H  
ATOM   4548 CG2 LTHR   317      16.886  27.757  -4.703  0.00  0.00           C  
ATOM   4549 HG21LTHR   317      16.420  26.818  -4.406  0.00  0.00           H  
ATOM   4550 HG22LTHR   317      16.890  27.842  -5.788  0.00  0.00           H  
ATOM   4551 HG23LTHR   317      17.916  27.758  -4.356  0.00  0.00           H  
ATOM   4552 OG1 LTHR   317      16.748  30.120  -4.573  0.00  0.00           O  
ATOM   4553 HG1 LTHR   317      16.453  30.838  -3.980  0.00  0.00           H  
ATOM   4554 C   LTHR   317      14.302  28.990  -5.852  0.00  0.00           C  
ATOM   4555 O   LTHR   317      14.070  30.064  -6.408  0.00  0.00           O  
ATOM   4556 N   LGLU   318      14.174  27.827  -6.502  0.00  0.00           N  
ATOM   4557 H   LGLU   318      14.360  26.973  -5.996  0.00  0.00           H  
ATOM   4558 CA  LGLU   318      13.766  27.675  -7.907  0.00  0.00           C  
ATOM   4559 HA  LGLU   318      12.967  28.389  -8.111  0.00  0.00           H  
ATOM   4560 CB  LGLU   318      14.951  28.024  -8.836  0.00  0.00           C  
ATOM   4561 HB2 LGLU   318      14.583  28.119  -9.855  0.00  0.00           H  
ATOM   4562 HB3 LGLU   318      15.343  28.996  -8.543  0.00  0.00           H  
ATOM   4563 CG  LGLU   318      16.105  27.010  -8.845  0.00  0.00           C  
ATOM   4564 HG2 LGLU   318      16.534  26.936  -7.846  0.00  0.00           H  
ATOM   4565 HG3 LGLU   318      15.703  26.032  -9.109  0.00  0.00           H  
ATOM   4566 CD  LGLU   318      17.211  27.385  -9.848  0.00  0.00           C  
ATOM   4567 OE1 LGLU   318      17.362  28.593 -10.151  0.00  0.00           O  
ATOM   4568 OE2 LGLU   318      17.895  26.436 -10.316  0.00  0.00           O  
ATOM   4569 C   LGLU   318      13.219  26.252  -8.174  0.00  0.00           C  
ATOM   4570 O   LGLU   318      13.448  25.348  -7.365  0.00  0.00           O  
ATOM   4571 N   LPRO   319      12.487  26.006  -9.278  0.00  0.00           N  
ATOM   4572 CD  LPRO   319      11.901  26.983 -10.187  0.00  0.00           C  
ATOM   4573 HD2 LPRO   319      12.631  27.703 -10.551  0.00  0.00           H  
ATOM   4574 HD3 LPRO   319      11.086  27.503  -9.681  0.00  0.00           H  
ATOM   4575 CG  LPRO   319      11.344  26.179 -11.361  0.00  0.00           C  
ATOM   4576 HG2 LPRO   319      12.115  26.057 -12.123  0.00  0.00           H  
ATOM   4577 HG3 LPRO   319      10.459  26.651 -11.786  0.00  0.00           H  
ATOM   4578 CB  LPRO   319      11.021  24.826 -10.730  0.00  0.00           C  
ATOM   4579 HB2 LPRO   319      11.005  24.025 -11.470  0.00  0.00           H  
ATOM   4580 HB3 LPRO   319      10.063  24.884 -10.211  0.00  0.00           H  
ATOM   4581 CA  LPRO   319      12.146  24.650  -9.708  0.00  0.00           C  
ATOM   4582 HA  LPRO   319      11.767  24.075  -8.865  0.00  0.00           H  
ATOM   4583 C   LPRO   319      13.348  23.901 -10.312  0.00  0.00           C  
ATOM   4584 O   LPRO   319      14.228  24.490 -10.947  0.00  0.00           O  
ATOM   4585 N   LVAL   320      13.345  22.573 -10.176  0.00  0.00           N  
ATOM   4586 H   LVAL   320      12.603  22.158  -9.620  0.00  0.00           H  
ATOM   4587 CA  LVAL   320      14.264  21.653 -10.874  0.00  0.00           C  
ATOM   4588 HA  LVAL   320      15.287  21.987 -10.704  0.00  0.00           H  
ATOM   4589 CB  LVAL   320      14.130  20.227 -10.290  0.00  0.00           C  
ATOM   4590 HB  LVAL   320      13.086  19.919 -10.347  0.00  0.00           H  
ATOM   4591 CG1 LVAL   320      14.967  19.179 -11.032  0.00  0.00           C  
ATOM   4592 HG11LVAL   320      16.014  19.483 -11.061  0.00  0.00           H  
ATOM   4593 HG12LVAL   320      14.892  18.217 -10.522  0.00  0.00           H  
ATOM   4594 HG13LVAL   320      14.597  19.045 -12.046  0.00  0.00           H  
ATOM   4595 CG2 LVAL   320      14.554  20.208  -8.815  0.00  0.00           C  
ATOM   4596 HG21LVAL   320      13.912  20.857  -8.222  0.00  0.00           H  
ATOM   4597 HG22LVAL   320      14.473  19.197  -8.415  0.00  0.00           H  
ATOM   4598 HG23LVAL   320      15.586  20.548  -8.719  0.00  0.00           H  
ATOM   4599 C   LVAL   320      14.003  21.684 -12.391  0.00  0.00           C  
ATOM   4600 O   LVAL   320      12.853  21.806 -12.818  0.00  0.00           O  
ATOM   4601 N   LSER   321      15.039  21.564 -13.221  0.00  0.00           N  
ATOM   4602 H   LSER   321      15.954  21.420 -12.804  0.00  0.00           H  
ATOM   4603 CA  LSER   321      14.927  21.481 -14.686  0.00  0.00           C  
ATOM   4604 HA  LSER   321      14.142  22.163 -15.015  0.00  0.00           H  
ATOM   4605 CB  LSER   321      16.240  21.934 -15.334  0.00  0.00           C  
ATOM   4606 HB2 LSER   321      16.490  22.933 -14.976  0.00  0.00           H  
ATOM   4607 HB3 LSER   321      17.038  21.248 -15.044  0.00  0.00           H  
ATOM   4608 OG  LSER   321      16.138  21.961 -16.749  0.00  0.00           O  
ATOM   4609 HG  LSER   321      15.624  22.765 -16.987  0.00  0.00           H  
ATOM   4610 C   LSER   321      14.559  20.057 -15.125  0.00  0.00           C  
ATOM   4611 O   LSER   321      15.142  19.083 -14.645  0.00  0.00           O  
ATOM   4612 N   LLEU   322      13.609  19.892 -16.056  0.00  0.00           N  
ATOM   4613 H   LLEU   322      13.204  20.705 -16.500  0.00  0.00           H  
ATOM   4614 CA  LLEU   322      13.103  18.554 -16.409  0.00  0.00           C  
ATOM   4615 HA  LLEU   322      12.827  18.063 -15.476  0.00  0.00           H  
ATOM   4616 CB  LLEU   322      11.838  18.689 -17.272  0.00  0.00           C  
ATOM   4617 HB2 LLEU   322      11.130  19.340 -16.758  0.00  0.00           H  
ATOM   4618 HB3 LLEU   322      12.109  19.158 -18.218  0.00  0.00           H  
ATOM   4619 CG  LLEU   322      11.141  17.348 -17.583  0.00  0.00           C  
ATOM   4620 HG  LLEU   322      11.798  16.716 -18.179  0.00  0.00           H  
ATOM   4621 CD1 LLEU   322      10.727  16.601 -16.314  0.00  0.00           C  
ATOM   4622 HD11LLEU   322      10.219  17.277 -15.626  0.00  0.00           H  
ATOM   4623 HD12LLEU   322      10.050  15.787 -16.570  0.00  0.00           H  
ATOM   4624 HD13LLEU   322      11.612  16.178 -15.847  0.00  0.00           H  
ATOM   4625 CD2 LLEU   322       9.882  17.620 -18.394  0.00  0.00           C  
ATOM   4626 HD21LLEU   322      10.132  18.204 -19.278  0.00  0.00           H  
ATOM   4627 HD22LLEU   322       9.436  16.678 -18.714  0.00  0.00           H  
ATOM   4628 HD23LLEU   322       9.151  18.158 -17.794  0.00  0.00           H  
ATOM   4629 C   LLEU   322      14.169  17.666 -17.075  0.00  0.00           C  
ATOM   4630 O   LLEU   322      14.161  16.453 -16.886  0.00  0.00           O  
ATOM   4631 N   LASN   323      15.131  18.275 -17.773  0.00  0.00           N  
ATOM   4632 H   LASN   323      15.077  19.278 -17.859  0.00  0.00           H  
ATOM   4633 CA  LASN   323      16.298  17.593 -18.341  0.00  0.00           C  
ATOM   4634 HA  LASN   323      15.959  16.857 -19.071  0.00  0.00           H  
ATOM   4635 CB  LASN   323      17.130  18.676 -19.054  0.00  0.00           C  
ATOM   4636 HB2 LASN   323      16.464  19.310 -19.637  0.00  0.00           H  
ATOM   4637 HB3 LASN   323      17.612  19.304 -18.307  0.00  0.00           H  
ATOM   4638 CG  LASN   323      18.213  18.153 -19.982  0.00  0.00           C  
ATOM   4639 OD1 LASN   323      19.077  17.375 -19.606  0.00  0.00           O  
ATOM   4640 ND2 LASN   323      18.247  18.610 -21.214  0.00  0.00           N  
ATOM   4641 HD21LASN   323      19.057  18.382 -21.783  0.00  0.00           H  
ATOM   4642 HD22LASN   323      17.602  19.336 -21.487  0.00  0.00           H  
ATOM   4643 C   LASN   323      17.097  16.848 -17.248  0.00  0.00           C  
ATOM   4644 O   LASN   323      17.452  15.681 -17.432  0.00  0.00           O  
ATOM   4645 N   LALA   324      17.288  17.495 -16.091  0.00  0.00           N  
ATOM   4646 H   LALA   324      16.893  18.417 -15.990  0.00  0.00           H  
ATOM   4647 CA  LALA   324      17.974  16.947 -14.924  0.00  0.00           C  
ATOM   4648 HA  LALA   324      18.904  16.480 -15.256  0.00  0.00           H  
ATOM   4649 CB  LALA   324      18.330  18.114 -13.991  0.00  0.00           C  
ATOM   4650 HB1 LALA   324      17.429  18.574 -13.584  0.00  0.00           H  
ATOM   4651 HB2 LALA   324      18.934  17.755 -13.159  0.00  0.00           H  
ATOM   4652 HB3 LALA   324      18.906  18.865 -14.530  0.00  0.00           H  
ATOM   4653 C   LALA   324      17.136  15.875 -14.200  0.00  0.00           C  
ATOM   4654 O   LALA   324      17.672  14.821 -13.852  0.00  0.00           O  
ATOM   4655 N   LTRP   325      15.823  16.087 -14.041  0.00  0.00           N  
ATOM   4656 H   LTRP   325      15.457  16.998 -14.295  0.00  0.00           H  
ATOM   4657 CA  LTRP   325      14.915  15.095 -13.441  0.00  0.00           C  
ATOM   4658 HA  LTRP   325      15.332  14.790 -12.481  0.00  0.00           H  
ATOM   4659 CB  LTRP   325      13.547  15.744 -13.179  0.00  0.00           C  
ATOM   4660 HB2 LTRP   325      13.693  16.588 -12.504  0.00  0.00           H  
ATOM   4661 HB3 LTRP   325      13.169  16.140 -14.120  0.00  0.00           H  
ATOM   4662 CG  LTRP   325      12.496  14.851 -12.579  0.00  0.00           C  
ATOM   4663 CD1 LTRP   325      11.276  14.589 -13.106  0.00  0.00           C  
ATOM   4664 HD1 LTRP   325      10.907  14.973 -14.049  0.00  0.00           H  
ATOM   4665 NE1 LTRP   325      10.567  13.754 -12.264  0.00  0.00           N  
ATOM   4666 HE1 LTRP   325       9.618  13.421 -12.462  0.00  0.00           H  
ATOM   4667 CE2 LTRP   325      11.310  13.405 -11.156  0.00  0.00           C  
ATOM   4668 CZ2 LTRP   325      11.051  12.584 -10.048  0.00  0.00           C  
ATOM   4669 HZ2 LTRP   325      10.117  12.056  -9.960  0.00  0.00           H  
ATOM   4670 CH2 LTRP   325      12.025  12.462  -9.045  0.00  0.00           C  
ATOM   4671 HH2 LTRP   325      11.844  11.843  -8.176  0.00  0.00           H  
ATOM   4672 CZ3 LTRP   325      13.237  13.160  -9.162  0.00  0.00           C  
ATOM   4673 HZ3 LTRP   325      13.971  13.082  -8.372  0.00  0.00           H  
ATOM   4674 CE3 LTRP   325      13.496  13.970 -10.284  0.00  0.00           C  
ATOM   4675 HE3 LTRP   325      14.435  14.499 -10.348  0.00  0.00           H  
ATOM   4676 CD2 LTRP   325      12.542  14.111 -11.315  0.00  0.00           C  
ATOM   4677 C   LTRP   325      14.791  13.819 -14.294  0.00  0.00           C  
ATOM   4678 O   LTRP   325      14.811  12.709 -13.764  0.00  0.00           O  
ATOM   4679 N   LTYR   326      14.760  13.945 -15.624  0.00  0.00           N  
ATOM   4680 H   LTYR   326      14.707  14.877 -16.023  0.00  0.00           H  
ATOM   4681 CA  LTYR   326      14.839  12.800 -16.537  0.00  0.00           C  
ATOM   4682 HA  LTYR   326      14.061  12.082 -16.283  0.00  0.00           H  
ATOM   4683 CB  LTYR   326      14.630  13.268 -17.982  0.00  0.00           C  
ATOM   4684 HB2 LTYR   326      15.242  14.154 -18.160  0.00  0.00           H  
ATOM   4685 HB3 LTYR   326      15.007  12.485 -18.642  0.00  0.00           H  
ATOM   4686 CG  LTYR   326      13.207  13.560 -18.427  0.00  0.00           C  
ATOM   4687 CD1 LTYR   326      13.019  13.954 -19.764  0.00  0.00           C  
ATOM   4688 HD1 LTYR   326      13.879  14.099 -20.401  0.00  0.00           H  
ATOM   4689 CE1 LTYR   326      11.723  14.152 -20.268  0.00  0.00           C  
ATOM   4690 HE1 LTYR   326      11.571  14.445 -21.295  0.00  0.00           H  
ATOM   4691 CZ  LTYR   326      10.605  13.962 -19.431  0.00  0.00           C  
ATOM   4692 OH  LTYR   326       9.366  14.101 -19.960  0.00  0.00           O  
ATOM   4693 HH  LTYR   326       8.637  13.958 -19.324  0.00  0.00           H  
ATOM   4694 CE2 LTYR   326      10.784  13.577 -18.088  0.00  0.00           C  
ATOM   4695 HE2 LTYR   326       9.925  13.442 -17.446  0.00  0.00           H  
ATOM   4696 CD2 LTYR   326      12.085  13.387 -17.584  0.00  0.00           C  
ATOM   4697 HD2 LTYR   326      12.203  13.113 -16.547  0.00  0.00           H  
ATOM   4698 C   LTYR   326      16.161  12.036 -16.423  0.00  0.00           C  
ATOM   4699 O   LTYR   326      16.143  10.808 -16.489  0.00  0.00           O  
ATOM   4700 N   LALA   327      17.287  12.719 -16.196  0.00  0.00           N  
ATOM   4701 H   LALA   327      17.261  13.730 -16.158  0.00  0.00           H  
ATOM   4702 CA  LALA   327      18.549  12.043 -15.906  0.00  0.00           C  
ATOM   4703 HA  LALA   327      18.733  11.311 -16.693  0.00  0.00           H  
ATOM   4704 CB  LALA   327      19.687  13.069 -15.942  0.00  0.00           C  
ATOM   4705 HB1 LALA   327      20.646  12.552 -15.900  0.00  0.00           H  
ATOM   4706 HB2 LALA   327      19.643  13.640 -16.869  0.00  0.00           H  
ATOM   4707 HB3 LALA   327      19.619  13.752 -15.097  0.00  0.00           H  
ATOM   4708 C   LALA   327      18.484  11.270 -14.573  0.00  0.00           C  
ATOM   4709 O   LALA   327      18.970  10.142 -14.492  0.00  0.00           O  
ATOM   4710 N   LMET   328      17.844  11.828 -13.541  0.00  0.00           N  
ATOM   4711 H   LMET   328      17.514  12.783 -13.640  0.00  0.00           H  
ATOM   4712 CA  LMET   328      17.638  11.153 -12.251  0.00  0.00           C  
ATOM   4713 HA  LMET   328      18.609  10.792 -11.905  0.00  0.00           H  
ATOM   4714 CB  LMET   328      17.141  12.197 -11.234  0.00  0.00           C  
ATOM   4715 HB2 LMET   328      17.810  13.058 -11.268  0.00  0.00           H  
ATOM   4716 HB3 LMET   328      16.140  12.532 -11.506  0.00  0.00           H  
ATOM   4717 CG  LMET   328      17.109  11.671  -9.796  0.00  0.00           C  
ATOM   4718 HG2 LMET   328      16.336  10.906  -9.722  0.00  0.00           H  
ATOM   4719 HG3 LMET   328      18.072  11.215  -9.566  0.00  0.00           H  
ATOM   4720 SD  LMET   328      16.779  12.935  -8.537  0.00  0.00           S  
ATOM   4721 CE  LMET   328      18.435  13.647  -8.343  0.00  0.00           C  
ATOM   4722 HE1 LMET   328      18.396  14.466  -7.624  0.00  0.00           H  
ATOM   4723 HE2 LMET   328      19.116  12.879  -7.974  0.00  0.00           H  
ATOM   4724 HE3 LMET   328      18.797  14.022  -9.300  0.00  0.00           H  
ATOM   4725 C   LMET   328      16.714   9.917 -12.365  0.00  0.00           C  
ATOM   4726 O   LMET   328      16.936   8.916 -11.682  0.00  0.00           O  
ATOM   4727 N   LLEU   329      15.729   9.941 -13.274  0.00  0.00           N  
ATOM   4728 H   LLEU   329      15.550  10.827 -13.733  0.00  0.00           H  
ATOM   4729 CA  LLEU   329      14.889   8.786 -13.646  0.00  0.00           C  
ATOM   4730 HA  LLEU   329      14.581   8.270 -12.737  0.00  0.00           H  
ATOM   4731 CB  LLEU   329      13.631   9.303 -14.371  0.00  0.00           C  
ATOM   4732 HB2 LLEU   329      13.943  10.035 -15.116  0.00  0.00           H  
ATOM   4733 HB3 LLEU   329      13.156   8.479 -14.906  0.00  0.00           H  
ATOM   4734 CG  LLEU   329      12.591   9.941 -13.428  0.00  0.00           C  
ATOM   4735 HG  LLEU   329      13.093  10.482 -12.626  0.00  0.00           H  
ATOM   4736 CD1 LLEU   329      11.712  10.924 -14.201  0.00  0.00           C  
ATOM   4737 HD11LLEU   329      12.316  11.775 -14.511  0.00  0.00           H  
ATOM   4738 HD12LLEU   329      11.280  10.436 -15.071  0.00  0.00           H  
ATOM   4739 HD13LLEU   329      10.914  11.287 -13.553  0.00  0.00           H  
ATOM   4740 CD2 LLEU   329      11.672   8.876 -12.822  0.00  0.00           C  
ATOM   4741 HD21LLEU   329      11.041   8.434 -13.593  0.00  0.00           H  
ATOM   4742 HD22LLEU   329      12.259   8.084 -12.360  0.00  0.00           H  
ATOM   4743 HD23LLEU   329      11.036   9.332 -12.063  0.00  0.00           H  
ATOM   4744 C   LLEU   329      15.615   7.738 -14.517  0.00  0.00           C  
ATOM   4745 O   LLEU   329      15.292   6.551 -14.443  0.00  0.00           O  
ATOM   4746 N   LASP   330      16.597   8.140 -15.327  0.00  0.00           N  
ATOM   4747 H   LASP   330      16.765   9.136 -15.412  0.00  0.00           H  
ATOM   4748 CA  LASP   330      17.424   7.229 -16.136  0.00  0.00           C  
ATOM   4749 HA  LASP   330      16.764   6.551 -16.678  0.00  0.00           H  
ATOM   4750 CB  LASP   330      18.202   8.075 -17.159  0.00  0.00           C  
ATOM   4751 HB2 LASP   330      17.499   8.723 -17.683  0.00  0.00           H  
ATOM   4752 HB3 LASP   330      18.912   8.710 -16.629  0.00  0.00           H  
ATOM   4753 CG  LASP   330      18.956   7.267 -18.215  0.00  0.00           C  
ATOM   4754 OD1 LASP   330      18.375   6.334 -18.822  0.00  0.00           O  
ATOM   4755 OD2 LASP   330      20.139   7.600 -18.484  0.00  0.00           O  
ATOM   4756 C   LASP   330      18.366   6.368 -15.264  0.00  0.00           C  
ATOM   4757 O   LASP   330      18.613   5.200 -15.581  0.00  0.00           O  
ATOM   4758 N   LASP   331      18.835   6.918 -14.134  0.00  0.00           N  
ATOM   4759 H   LASP   331      18.642   7.902 -13.978  0.00  0.00           H  
ATOM   4760 CA  LASP   331      19.529   6.174 -13.069  0.00  0.00           C  
ATOM   4761 HA  LASP   331      20.339   5.592 -13.510  0.00  0.00           H  
ATOM   4762 CB  LASP   331      20.124   7.139 -12.027  0.00  0.00           C  
ATOM   4763 HB2 LASP   331      19.355   7.838 -11.697  0.00  0.00           H  
ATOM   4764 HB3 LASP   331      20.447   6.560 -11.159  0.00  0.00           H  
ATOM   4765 CG  LASP   331      21.333   7.912 -12.540  0.00  0.00           C  
ATOM   4766 OD1 LASP   331      22.007   7.394 -13.463  0.00  0.00           O  
ATOM   4767 OD2 LASP   331      21.600   9.014 -12.010  0.00  0.00           O  
ATOM   4768 C   LASP   331      18.615   5.178 -12.356  0.00  0.00           C  
ATOM   4769 O   LASP   331      19.017   4.036 -12.129  0.00  0.00           O  
ATOM   4770 N   LGLN   332      17.374   5.572 -12.062  0.00  0.00           N  
ATOM   4771 H   LGLN   332      17.117   6.532 -12.248  0.00  0.00           H  
ATOM   4772 CA  LGLN   332      16.368   4.672 -11.496  0.00  0.00           C  
ATOM   4773 HA  LGLN   332      16.765   4.252 -10.569  0.00  0.00           H  
ATOM   4774 CB  LGLN   332      15.124   5.509 -11.146  0.00  0.00           C  
ATOM   4775 HB2 LGLN   332      15.436   6.314 -10.482  0.00  0.00           H  
ATOM   4776 HB3 LGLN   332      14.714   5.969 -12.043  0.00  0.00           H  
ATOM   4777 CG  LGLN   332      14.020   4.718 -10.435  0.00  0.00           C  
ATOM   4778 HG2 LGLN   332      14.466   4.093  -9.664  0.00  0.00           H  
ATOM   4779 HG3 LGLN   332      13.349   5.421  -9.945  0.00  0.00           H  
ATOM   4780 CD  LGLN   332      13.189   3.868 -11.390  0.00  0.00           C  
ATOM   4781 OE1 LGLN   332      12.685   4.338 -12.404  0.00  0.00           O  
ATOM   4782 NE2 LGLN   332      13.048   2.595 -11.112  0.00  0.00           N  
ATOM   4783 HE21LGLN   332      12.557   2.023 -11.793  0.00  0.00           H  
ATOM   4784 HE22LGLN   332      13.571   2.184 -10.345  0.00  0.00           H  
ATOM   4785 C   LGLN   332      16.090   3.487 -12.445  0.00  0.00           C  
ATOM   4786 O   LGLN   332      16.072   2.336 -12.012  0.00  0.00           O  
ATOM   4787 N   LALA   333      15.991   3.736 -13.757  0.00  0.00           N  
ATOM   4788 H   LALA   333      15.987   4.702 -14.064  0.00  0.00           H  
ATOM   4789 CA  LALA   333      15.855   2.676 -14.761  0.00  0.00           C  
ATOM   4790 HA  LALA   333      14.971   2.084 -14.516  0.00  0.00           H  
ATOM   4791 CB  LALA   333      15.639   3.321 -16.134  0.00  0.00           C  
ATOM   4792 HB1 LALA   333      14.727   3.914 -16.129  0.00  0.00           H  
ATOM   4793 HB2 LALA   333      16.480   3.965 -16.386  0.00  0.00           H  
ATOM   4794 HB3 LALA   333      15.548   2.544 -16.891  0.00  0.00           H  
ATOM   4795 C   LALA   333      17.060   1.712 -14.795  0.00  0.00           C  
ATOM   4796 O   LALA   333      16.878   0.514 -15.020  0.00  0.00           O  
ATOM   4797 N   LARG   334      18.289   2.196 -14.549  0.00  0.00           N  
ATOM   4798 H   LARG   334      18.382   3.188 -14.354  0.00  0.00           H  
ATOM   4799 CA  LARG   334      19.473   1.327 -14.408  0.00  0.00           C  
ATOM   4800 HA  LARG   334      19.498   0.637 -15.252  0.00  0.00           H  
ATOM   4801 CB  LARG   334      20.771   2.153 -14.403  0.00  0.00           C  
ATOM   4802 HB2 LARG   334      20.622   3.088 -13.866  0.00  0.00           H  
ATOM   4803 HB3 LARG   334      21.549   1.584 -13.896  0.00  0.00           H  
ATOM   4804 CG  LARG   334      21.270   2.443 -15.821  0.00  0.00           C  
ATOM   4805 HG2 LARG   334      21.522   1.496 -16.298  0.00  0.00           H  
ATOM   4806 HG3 LARG   334      20.482   2.924 -16.395  0.00  0.00           H  
ATOM   4807 CD  LARG   334      22.524   3.329 -15.816  0.00  0.00           C  
ATOM   4808 HD2 LARG   334      23.213   2.967 -15.052  0.00  0.00           H  
ATOM   4809 HD3 LARG   334      23.031   3.242 -16.777  0.00  0.00           H  
ATOM   4810 NE  LARG   334      22.213   4.745 -15.556  0.00  0.00           N  
ATOM   4811 HE  LARG   334      22.457   5.100 -14.635  0.00  0.00           H  
ATOM   4812 CZ  LARG   334      21.725   5.617 -16.417  0.00  0.00           C  
ATOM   4813 NH1 LARG   334      21.446   5.312 -17.650  0.00  0.00           N  
ATOM   4814 HH11LARG   334      21.546   4.358 -17.971  0.00  0.00           H  
ATOM   4815 HH12LARG   334      20.979   6.020 -18.208  0.00  0.00           H  
ATOM   4816 NH2 LARG   334      21.502   6.847 -16.081  0.00  0.00           N  
ATOM   4817 HH21LARG   334      21.647   7.145 -15.115  0.00  0.00           H  
ATOM   4818 HH22LARG   334      21.146   7.494 -16.767  0.00  0.00           H  
ATOM   4819 C   LARG   334      19.383   0.429 -13.170  0.00  0.00           C  
ATOM   4820 O   LARG   334      19.614  -0.769 -13.310  0.00  0.00           O  
ATOM   4821 N   LMET   335      18.966   0.963 -12.018  0.00  0.00           N  
ATOM   4822 H   LMET   335      18.802   1.962 -11.985  0.00  0.00           H  
ATOM   4823 CA  LMET   335      18.731   0.168 -10.800  0.00  0.00           C  
ATOM   4824 HA  LMET   335      19.652  -0.364 -10.555  0.00  0.00           H  
ATOM   4825 CB  LMET   335      18.390   1.103  -9.627  0.00  0.00           C  
ATOM   4826 HB2 LMET   335      19.220   1.788  -9.456  0.00  0.00           H  
ATOM   4827 HB3 LMET   335      17.511   1.697  -9.880  0.00  0.00           H  
ATOM   4828 CG  LMET   335      18.088   0.336  -8.331  0.00  0.00           C  
ATOM   4829 HG2 LMET   335      17.814   1.054  -7.564  0.00  0.00           H  
ATOM   4830 HG3 LMET   335      17.215  -0.297  -8.489  0.00  0.00           H  
ATOM   4831 SD  LMET   335      19.430  -0.701  -7.682  0.00  0.00           S  
ATOM   4832 CE  LMET   335      20.655   0.555  -7.219  0.00  0.00           C  
ATOM   4833 HE1 LMET   335      20.203   1.282  -6.546  0.00  0.00           H  
ATOM   4834 HE2 LMET   335      21.493   0.074  -6.714  0.00  0.00           H  
ATOM   4835 HE3 LMET   335      21.019   1.063  -8.112  0.00  0.00           H  
ATOM   4836 C   LMET   335      17.636  -0.892 -11.004  0.00  0.00           C  
ATOM   4837 O   LMET   335      17.787  -2.037 -10.576  0.00  0.00           O  
ATOM   4838 N   LMET   336      16.558  -0.550 -11.716  0.00  0.00           N  
ATOM   4839 H   LMET   336      16.433   0.424 -11.977  0.00  0.00           H  
ATOM   4840 CA  LMET   336      15.532  -1.524 -12.087  0.00  0.00           C  
ATOM   4841 HA  LMET   336      15.161  -1.982 -11.171  0.00  0.00           H  
ATOM   4842 CB  LMET   336      14.348  -0.819 -12.762  0.00  0.00           C  
ATOM   4843 HB2 LMET   336      13.879  -0.164 -12.027  0.00  0.00           H  
ATOM   4844 HB3 LMET   336      14.696  -0.205 -13.591  0.00  0.00           H  
ATOM   4845 CG  LMET   336      13.300  -1.820 -13.266  0.00  0.00           C  
ATOM   4846 HG2 LMET   336      13.282  -2.687 -12.606  0.00  0.00           H  
ATOM   4847 HG3 LMET   336      12.324  -1.348 -13.195  0.00  0.00           H  
ATOM   4848 SD  LMET   336      13.522  -2.400 -14.972  0.00  0.00           S  
ATOM   4849 CE  LMET   336      12.887  -0.949 -15.846  0.00  0.00           C  
ATOM   4850 HE1 LMET   336      13.519  -0.086 -15.636  0.00  0.00           H  
ATOM   4851 HE2 LMET   336      12.880  -1.155 -16.915  0.00  0.00           H  
ATOM   4852 HE3 LMET   336      11.870  -0.739 -15.512  0.00  0.00           H  
ATOM   4853 C   LMET   336      16.102  -2.671 -12.933  0.00  0.00           C  
ATOM   4854 O   LMET   336      15.844  -3.832 -12.616  0.00  0.00           O  
ATOM   4855 N   LARG   337      16.924  -2.395 -13.955  0.00  0.00           N  
ATOM   4856 H   LARG   337      17.100  -1.423 -14.190  0.00  0.00           H  
ATOM   4857 CA  LARG   337      17.555  -3.467 -14.751  0.00  0.00           C  
ATOM   4858 HA  LARG   337      16.780  -4.183 -15.029  0.00  0.00           H  
ATOM   4859 CB  LARG   337      18.166  -2.914 -16.041  0.00  0.00           C  
ATOM   4860 HB2 LARG   337      18.862  -2.107 -15.806  0.00  0.00           H  
ATOM   4861 HB3 LARG   337      18.719  -3.717 -16.532  0.00  0.00           H  
ATOM   4862 CG  LARG   337      17.076  -2.412 -17.000  0.00  0.00           C  
ATOM   4863 HG2 LARG   337      16.255  -3.130 -17.026  0.00  0.00           H  
ATOM   4864 HG3 LARG   337      16.682  -1.460 -16.647  0.00  0.00           H  
ATOM   4865 CD  LARG   337      17.604  -2.252 -18.428  0.00  0.00           C  
ATOM   4866 HD2 LARG   337      17.843  -3.243 -18.819  0.00  0.00           H  
ATOM   4867 HD3 LARG   337      16.813  -1.834 -19.047  0.00  0.00           H  
ATOM   4868 NE  LARG   337      18.814  -1.417 -18.507  0.00  0.00           N  
ATOM   4869 HE  LARG   337      19.693  -1.914 -18.605  0.00  0.00           H  
ATOM   4870 CZ  LARG   337      18.893  -0.101 -18.500  0.00  0.00           C  
ATOM   4871 NH1 LARG   337      17.871   0.701 -18.385  0.00  0.00           N  
ATOM   4872 HH11LARG   337      16.937   0.312 -18.322  0.00  0.00           H  
ATOM   4873 HH12LARG   337      18.019   1.701 -18.408  0.00  0.00           H  
ATOM   4874 NH2 LARG   337      20.067   0.442 -18.613  0.00  0.00           N  
ATOM   4875 HH21LARG   337      20.847  -0.191 -18.729  0.00  0.00           H  
ATOM   4876 HH22LARG   337      20.153   1.447 -18.634  0.00  0.00           H  
ATOM   4877 C   LARG   337      18.585  -4.287 -13.971  0.00  0.00           C  
ATOM   4878 O   LARG   337      18.735  -5.472 -14.270  0.00  0.00           O  
ATOM   4879 N   LALA   338      19.230  -3.711 -12.954  0.00  0.00           N  
ATOM   4880 H   LALA   338      19.113  -2.716 -12.809  0.00  0.00           H  
ATOM   4881 CA  LALA   338      20.109  -4.448 -12.048  0.00  0.00           C  
ATOM   4882 HA  LALA   338      20.871  -4.951 -12.645  0.00  0.00           H  
ATOM   4883 CB  LALA   338      20.819  -3.464 -11.110  0.00  0.00           C  
ATOM   4884 HB1 LALA   338      21.286  -2.670 -11.693  0.00  0.00           H  
ATOM   4885 HB2 LALA   338      20.115  -3.020 -10.407  0.00  0.00           H  
ATOM   4886 HB3 LALA   338      21.589  -3.991 -10.545  0.00  0.00           H  
ATOM   4887 C   LALA   338      19.337  -5.535 -11.279  0.00  0.00           C  
ATOM   4888 O   LALA   338      19.682  -6.714 -11.372  0.00  0.00           O  
ATOM   4889 N   LPHE   339      18.241  -5.186 -10.597  0.00  0.00           N  
ATOM   4890 H   LPHE   339      17.985  -4.206 -10.542  0.00  0.00           H  
ATOM   4891 CA  LPHE   339      17.370  -6.194  -9.974  0.00  0.00           C  
ATOM   4892 HA  LPHE   339      17.968  -6.808  -9.299  0.00  0.00           H  
ATOM   4893 CB  LPHE   339      16.276  -5.505  -9.149  0.00  0.00           C  
ATOM   4894 HB2 LPHE   339      15.942  -4.611  -9.675  0.00  0.00           H  
ATOM   4895 HB3 LPHE   339      15.425  -6.184  -9.079  0.00  0.00           H  
ATOM   4896 CG  LPHE   339      16.646  -5.128  -7.729  0.00  0.00           C  
ATOM   4897 CD1 LPHE   339      16.748  -3.775  -7.356  0.00  0.00           C  
ATOM   4898 HD1 LPHE   339      16.646  -2.996  -8.099  0.00  0.00           H  
ATOM   4899 CE1 LPHE   339      16.956  -3.431  -6.009  0.00  0.00           C  
ATOM   4900 HE1 LPHE   339      17.014  -2.392  -5.724  0.00  0.00           H  
ATOM   4901 CZ  LPHE   339      17.091  -4.435  -5.034  0.00  0.00           C  
ATOM   4902 HZ  LPHE   339      17.261  -4.169  -3.999  0.00  0.00           H  
ATOM   4903 CE2 LPHE   339      17.011  -5.788  -5.407  0.00  0.00           C  
ATOM   4904 HE2 LPHE   339      17.112  -6.561  -4.657  0.00  0.00           H  
ATOM   4905 CD2 LPHE   339      16.779  -6.134  -6.751  0.00  0.00           C  
ATOM   4906 HD2 LPHE   339      16.682  -7.175  -7.028  0.00  0.00           H  
ATOM   4907 C   LPHE   339      16.750  -7.160 -11.005  0.00  0.00           C  
ATOM   4908 O   LPHE   339      16.579  -8.338 -10.701  0.00  0.00           O  
ATOM   4909 N   LASP   340      16.477  -6.724 -12.241  0.00  0.00           N  
ATOM   4910 H   LASP   340      16.567  -5.734 -12.432  0.00  0.00           H  
ATOM   4911 CA  LASP   340      15.858  -7.582 -13.263  0.00  0.00           C  
ATOM   4912 HA  LASP   340      14.982  -8.048 -12.806  0.00  0.00           H  
ATOM   4913 CB  LASP   340      15.373  -6.731 -14.449  0.00  0.00           C  
ATOM   4914 HB2 LASP   340      14.968  -5.790 -14.077  0.00  0.00           H  
ATOM   4915 HB3 LASP   340      16.213  -6.505 -15.107  0.00  0.00           H  
ATOM   4916 CG  LASP   340      14.255  -7.426 -15.229  0.00  0.00           C  
ATOM   4917 OD1 LASP   340      14.403  -7.643 -16.451  0.00  0.00           O  
ATOM   4918 OD2 LASP   340      13.209  -7.747 -14.628  0.00  0.00           O  
ATOM   4919 C   LASP   340      16.771  -8.732 -13.737  0.00  0.00           C  
ATOM   4920 O   LASP   340      16.270  -9.744 -14.223  0.00  0.00           O  
ATOM   4921 N   LARG   341      18.100  -8.626 -13.553  0.00  0.00           N  
ATOM   4922 H   LARG   341      18.458  -7.757 -13.171  0.00  0.00           H  
ATOM   4923 CA  LARG   341      19.015  -9.776 -13.698  0.00  0.00           C  
ATOM   4924 HA  LARG   341      18.720 -10.338 -14.584  0.00  0.00           H  
ATOM   4925 CB  LARG   341      20.476  -9.315 -13.870  0.00  0.00           C  
ATOM   4926 HB2 LARG   341      20.515  -8.428 -14.502  0.00  0.00           H  
ATOM   4927 HB3 LARG   341      20.892  -9.060 -12.894  0.00  0.00           H  
ATOM   4928 CG  LARG   341      21.328 -10.419 -14.527  0.00  0.00           C  
ATOM   4929 HG2 LARG   341      21.105 -11.386 -14.078  0.00  0.00           H  
ATOM   4930 HG3 LARG   341      21.074 -10.465 -15.588  0.00  0.00           H  
ATOM   4931 CD  LARG   341      22.831 -10.160 -14.372  0.00  0.00           C  
ATOM   4932 HD2 LARG   341      23.039  -9.116 -14.617  0.00  0.00           H  
ATOM   4933 HD3 LARG   341      23.116 -10.326 -13.332  0.00  0.00           H  
ATOM   4934 NE  LARG   341      23.639 -11.020 -15.258  0.00  0.00           N  
ATOM   4935 HE  LARG   341      23.936 -10.614 -16.136  0.00  0.00           H  
ATOM   4936 CZ  LARG   341      23.964 -12.289 -15.084  0.00  0.00           C  
ATOM   4937 NH1 LARG   341      23.554 -13.010 -14.084  0.00  0.00           N
[truncated: 404,272 more chars]
