# Supplementary material for: Unveiling the enzymatic pathway of UMG-SP2 urethanase: insights into polyurethane degradation at the atomic level
Source: Chem Sci. 2024 Dec 18;16(5):2437–52. doi: 10.1039/d4sc06688j (PMC11708778; doi:10.1039/d4sc06688j)
Supplement: SC-016-D4SC06688J-s001 [file SC-016-D4SC06688J-s001.zip › 08_TS4.pdb]

ATOM      0 N   LMET     1     -15.581 -10.078  13.399  0.00  0.00           N  
ATOM      1 H1  LMET     1     -15.591  -9.619  12.493  0.00  0.00           H  
ATOM      2 H2  LMET     1     -14.903  -9.594  13.969  0.00  0.00           H  
ATOM      3 H3  LMET     1     -16.489  -9.986  13.831  0.00  0.00           H  
ATOM      4 CA  LMET     1     -15.202 -11.491  13.231  0.00  0.00           C  
ATOM      5 HA  LMET     1     -14.216 -11.515  12.765  0.00  0.00           H  
ATOM      6 CB  LMET     1     -15.133 -12.274  14.552  0.00  0.00           C  
ATOM      7 HB2 LMET     1     -16.077 -12.169  15.089  0.00  0.00           H  
ATOM      8 HB3 LMET     1     -14.981 -13.331  14.330  0.00  0.00           H  
ATOM      9 CG  LMET     1     -13.983 -11.807  15.449  0.00  0.00           C  
ATOM     10 HG2 LMET     1     -14.165 -10.779  15.758  0.00  0.00           H  
ATOM     11 HG3 LMET     1     -13.974 -12.427  16.347  0.00  0.00           H  
ATOM     12 SD  LMET     1     -12.348 -11.909  14.668  0.00  0.00           S  
ATOM     13 CE  LMET     1     -11.323 -11.195  15.985  0.00  0.00           C  
ATOM     14 HE1 LMET     1     -10.280 -11.181  15.669  0.00  0.00           H  
ATOM     15 HE2 LMET     1     -11.644 -10.174  16.192  0.00  0.00           H  
ATOM     16 HE3 LMET     1     -11.416 -11.794  16.892  0.00  0.00           H  
ATOM     17 C   LMET     1     -16.153 -12.162  12.262  0.00  0.00           C  
ATOM     18 O   LMET     1     -17.352 -11.859  12.262  0.00  0.00           O  
ATOM     19 N   LSER     2     -15.596 -13.061  11.448  0.00  0.00           N  
ATOM     20 H   LSER     2     -14.596 -13.208  11.527  0.00  0.00           H  
ATOM     21 CA  LSER     2     -16.278 -13.834  10.398  0.00  0.00           C  
ATOM     22 HA  LSER     2     -15.508 -14.434   9.915  0.00  0.00           H  
ATOM     23 CB  LSER     2     -17.265 -14.844  11.001  0.00  0.00           C  
ATOM     24 HB2 LSER     2     -18.072 -14.313  11.507  0.00  0.00           H  
ATOM     25 HB3 LSER     2     -17.690 -15.449  10.201  0.00  0.00           H  
ATOM     26 OG  LSER     2     -16.595 -15.690  11.923  0.00  0.00           O  
ATOM     27 HG  LSER     2     -17.252 -16.118  12.496  0.00  0.00           H  
ATOM     28 C   LSER     2     -16.898 -12.999   9.264  0.00  0.00           C  
ATOM     29 O   LSER     2     -17.627 -13.547   8.436  0.00  0.00           O  
ATOM     30 N   LGLU     3     -16.606 -11.693   9.184  0.00  0.00           N  
ATOM     31 H   LGLU     3     -15.914 -11.329   9.826  0.00  0.00           H  
ATOM     32 CA  LGLU     3     -17.007 -10.843   8.049  0.00  0.00           C  
ATOM     33 HA  LGLU     3     -18.070 -10.993   7.875  0.00  0.00           H  
ATOM     34 CB  LGLU     3     -16.822  -9.341   8.335  0.00  0.00           C  
ATOM     35 HB2 LGLU     3     -17.043  -8.802   7.415  0.00  0.00           H  
ATOM     36 HB3 LGLU     3     -17.564  -9.032   9.071  0.00  0.00           H  
ATOM     37 CG  LGLU     3     -15.431  -8.905   8.813  0.00  0.00           C  
ATOM     38 HG2 LGLU     3     -14.657  -9.436   8.258  0.00  0.00           H  
ATOM     39 HG3 LGLU     3     -15.313  -7.843   8.609  0.00  0.00           H  
ATOM     40 CD  LGLU     3     -15.272  -9.137  10.315  0.00  0.00           C  
ATOM     41 OE1 LGLU     3     -14.554 -10.084  10.713  0.00  0.00           O  
ATOM     42 OE2 LGLU     3     -15.923  -8.456  11.145  0.00  0.00           O  
ATOM     43 C   LGLU     3     -16.304 -11.276   6.758  0.00  0.00           C  
ATOM     44 O   LGLU     3     -15.143 -11.685   6.775  0.00  0.00           O  
ATOM     45 N   LLEU     4     -17.031 -11.245   5.643  0.00  0.00           N  
ATOM     46 H   LLEU     4     -17.948 -10.824   5.682  0.00  0.00           H  
ATOM     47 CA  LLEU     4     -16.641 -11.934   4.411  0.00  0.00           C  
ATOM     48 HA  LLEU     4     -16.316 -12.933   4.687  0.00  0.00           H  
ATOM     49 CB  LLEU     4     -17.861 -12.064   3.481  0.00  0.00           C  
ATOM     50 HB2 LLEU     4     -18.109 -11.064   3.148  0.00  0.00           H  
ATOM     51 HB3 LLEU     4     -17.576 -12.654   2.609  0.00  0.00           H  
ATOM     52 CG  LLEU     4     -19.142 -12.660   4.091  0.00  0.00           C  
ATOM     53 HG  LLEU     4     -19.483 -12.015   4.899  0.00  0.00           H  
ATOM     54 CD1 LLEU     4     -20.246 -12.694   3.033  0.00  0.00           C  
ATOM     55 HD11LLEU     4     -20.378 -11.697   2.616  0.00  0.00           H  
ATOM     56 HD12LLEU     4     -19.981 -13.385   2.231  0.00  0.00           H  
ATOM     57 HD13LLEU     4     -21.184 -13.002   3.491  0.00  0.00           H  
ATOM     58 CD2 LLEU     4     -18.935 -14.068   4.644  0.00  0.00           C  
ATOM     59 HD21LLEU     4     -18.575 -14.734   3.861  0.00  0.00           H  
ATOM     60 HD22LLEU     4     -18.205 -14.032   5.450  0.00  0.00           H  
ATOM     61 HD23LLEU     4     -19.869 -14.448   5.052  0.00  0.00           H  
ATOM     62 C   LLEU     4     -15.462 -11.270   3.678  0.00  0.00           C  
ATOM     63 O   LLEU     4     -15.294 -10.049   3.721  0.00  0.00           O  
ATOM     64 N   LSER     5     -14.689 -12.070   2.939  0.00  0.00           N  
ATOM     65 H   LSER     5     -14.843 -13.067   2.991  0.00  0.00           H  
ATOM     66 CA  LSER     5     -13.742 -11.582   1.923  0.00  0.00           C  
ATOM     67 HA  LSER     5     -13.052 -10.879   2.392  0.00  0.00           H  
ATOM     68 CB  LSER     5     -12.914 -12.752   1.370  0.00  0.00           C  
ATOM     69 HB2 LSER     5     -12.153 -12.358   0.700  0.00  0.00           H  
ATOM     70 HB3 LSER     5     -12.410 -13.255   2.196  0.00  0.00           H  
ATOM     71 OG  LSER     5     -13.702 -13.695   0.660  0.00  0.00           O  
ATOM     72 HG  LSER     5     -13.759 -14.515   1.201  0.00  0.00           H  
ATOM     73 C   LSER     5     -14.478 -10.836   0.798  0.00  0.00           C  
ATOM     74 O   LSER     5     -15.710 -10.910   0.691  0.00  0.00           O  
ATOM     75 N   LALA     6     -13.764 -10.098  -0.057  0.00  0.00           N  
ATOM     76 H   LALA     6     -12.748 -10.111   0.007  0.00  0.00           H  
ATOM     77 CA  LALA     6     -14.402  -9.414  -1.188  0.00  0.00           C  
ATOM     78 HA  LALA     6     -15.215  -8.798  -0.801  0.00  0.00           H  
ATOM     79 CB  LALA     6     -13.396  -8.481  -1.875  0.00  0.00           C  
ATOM     80 HB1 LALA     6     -13.921  -7.843  -2.587  0.00  0.00           H  
ATOM     81 HB2 LALA     6     -12.901  -7.854  -1.132  0.00  0.00           H  
ATOM     82 HB3 LALA     6     -12.652  -9.062  -2.417  0.00  0.00           H  
ATOM     83 C   LALA     6     -15.024 -10.427  -2.169  0.00  0.00           C  
ATOM     84 O   LALA     6     -16.174 -10.255  -2.582  0.00  0.00           O  
ATOM     85 N   LILE     7     -14.310 -11.522  -2.461  0.00  0.00           N  
ATOM     86 H   LILE     7     -13.353 -11.576  -2.110  0.00  0.00           H  
ATOM     87 CA  LILE     7     -14.806 -12.627  -3.297  0.00  0.00           C  
ATOM     88 HA  LILE     7     -15.169 -12.206  -4.236  0.00  0.00           H  
ATOM     89 CB  LILE     7     -13.647 -13.592  -3.642  0.00  0.00           C  
ATOM     90 HB  LILE     7     -13.084 -13.798  -2.730  0.00  0.00           H  
ATOM     91 CG2 LILE     7     -14.142 -14.936  -4.210  0.00  0.00           C  
ATOM     92 HG21LILE     7     -14.739 -14.777  -5.108  0.00  0.00           H  
ATOM     93 HG22LILE     7     -13.300 -15.582  -4.459  0.00  0.00           H  
ATOM     94 HG23LILE     7     -14.738 -15.476  -3.473  0.00  0.00           H  
ATOM     95 CG1 LILE     7     -12.724 -12.895  -4.667  0.00  0.00           C  
ATOM     96 HG12LILE     7     -13.229 -12.862  -5.633  0.00  0.00           H  
ATOM     97 HG13LILE     7     -12.531 -11.869  -4.352  0.00  0.00           H  
ATOM     98 CD1 LILE     7     -11.362 -13.566  -4.845  0.00  0.00           C  
ATOM     99 HD11LILE     7     -11.474 -14.569  -5.254  0.00  0.00           H  
ATOM    100 HD12LILE     7     -10.762 -12.976  -5.537  0.00  0.00           H  
ATOM    101 HD13LILE     7     -10.857 -13.613  -3.882  0.00  0.00           H  
ATOM    102 C   LILE     7     -16.010 -13.332  -2.656  0.00  0.00           C  
ATOM    103 O   LILE     7     -17.035 -13.483  -3.325  0.00  0.00           O  
ATOM    104 N   LGLU     8     -15.966 -13.704  -1.370  0.00  0.00           N  
ATOM    105 H   LGLU     8     -15.109 -13.581  -0.839  0.00  0.00           H  
ATOM    106 CA  LGLU     8     -17.115 -14.372  -0.734  0.00  0.00           C  
ATOM    107 HA  LGLU     8     -17.450 -15.152  -1.420  0.00  0.00           H  
ATOM    108 CB  LGLU     8     -16.701 -15.091   0.564  0.00  0.00           C  
ATOM    109 HB2 LGLU     8     -15.854 -15.733   0.329  0.00  0.00           H  
ATOM    110 HB3 LGLU     8     -16.397 -14.363   1.318  0.00  0.00           H  
ATOM    111 CG  LGLU     8     -17.842 -15.967   1.115  0.00  0.00           C  
ATOM    112 HG2 LGLU     8     -18.589 -15.320   1.575  0.00  0.00           H  
ATOM    113 HG3 LGLU     8     -18.322 -16.476   0.276  0.00  0.00           H  
ATOM    114 CD  LGLU     8     -17.416 -17.041   2.135  0.00  0.00           C  
ATOM    115 OE1 LGLU     8     -16.347 -16.940   2.778  0.00  0.00           O  
ATOM    116 OE2 LGLU     8     -18.218 -17.977   2.367  0.00  0.00           O  
ATOM    117 C   LGLU     8     -18.314 -13.420  -0.545  0.00  0.00           C  
ATOM    118 O   LGLU     8     -19.461 -13.852  -0.650  0.00  0.00           O  
ATOM    119 N   LTHR     9     -18.084 -12.110  -0.377  0.00  0.00           N  
ATOM    120 H   LTHR     9     -17.120 -11.802  -0.289  0.00  0.00           H  
ATOM    121 CA  LTHR     9     -19.159 -11.098  -0.423  0.00  0.00           C  
ATOM    122 HA  LTHR     9     -19.922 -11.372   0.303  0.00  0.00           H  
ATOM    123 CB  LTHR     9     -18.660  -9.681  -0.090  0.00  0.00           C  
ATOM    124 HB  LTHR     9     -17.939  -9.353  -0.838  0.00  0.00           H  
ATOM    125 CG2 LTHR     9     -19.803  -8.668  -0.011  0.00  0.00           C  
ATOM    126 HG21LTHR     9     -20.560  -9.012   0.691  0.00  0.00           H  
ATOM    127 HG22LTHR     9     -19.408  -7.713   0.329  0.00  0.00           H  
ATOM    128 HG23LTHR     9     -20.261  -8.528  -0.989  0.00  0.00           H  
ATOM    129 OG1 LTHR     9     -18.049  -9.641   1.172  0.00  0.00           O  
ATOM    130 HG1 LTHR     9     -17.187 -10.094   1.079  0.00  0.00           H  
ATOM    131 C   LTHR     9     -19.825 -11.072  -1.797  0.00  0.00           C  
ATOM    132 O   LTHR     9     -21.053 -11.143  -1.887  0.00  0.00           O  
ATOM    133 N   LALA    10     -19.030 -11.017  -2.872  0.00  0.00           N  
ATOM    134 H   LALA    10     -18.023 -10.961  -2.744  0.00  0.00           H  
ATOM    135 CA  LALA    10     -19.544 -11.076  -4.236  0.00  0.00           C  
ATOM    136 HA  LALA    10     -20.256 -10.260  -4.376  0.00  0.00           H  
ATOM    137 CB  LALA    10     -18.388 -10.885  -5.226  0.00  0.00           C  
ATOM    138 HB1 LALA    10     -17.921  -9.914  -5.085  0.00  0.00           H  
ATOM    139 HB2 LALA    10     -17.631 -11.652  -5.076  0.00  0.00           H  
ATOM    140 HB3 LALA    10     -18.762 -10.947  -6.249  0.00  0.00           H  
ATOM    141 C   LALA    10     -20.288 -12.394  -4.499  0.00  0.00           C  
ATOM    142 O   LALA    10     -21.337 -12.366  -5.135  0.00  0.00           O  
ATOM    143 N   LALA    11     -19.799 -13.523  -3.981  0.00  0.00           N  
ATOM    144 H   LALA    11     -18.926 -13.471  -3.466  0.00  0.00           H  
ATOM    145 CA  LALA    11     -20.388 -14.846  -4.182  0.00  0.00           C  
ATOM    146 HA  LALA    11     -20.574 -14.987  -5.247  0.00  0.00           H  
ATOM    147 CB  LALA    11     -19.366 -15.895  -3.738  0.00  0.00           C  
ATOM    148 HB1 LALA    11     -19.276 -15.899  -2.652  0.00  0.00           H  
ATOM    149 HB2 LALA    11     -19.684 -16.878  -4.082  0.00  0.00           H  
ATOM    150 HB3 LALA    11     -18.390 -15.696  -4.169  0.00  0.00           H  
ATOM    151 C   LALA    11     -21.729 -15.020  -3.445  0.00  0.00           C  
ATOM    152 O   LALA    11     -22.695 -15.523  -4.028  0.00  0.00           O  
ATOM    153 N   LALA    12     -21.816 -14.555  -2.192  0.00  0.00           N  
ATOM    154 H   LALA    12     -20.967 -14.213  -1.750  0.00  0.00           H  
ATOM    155 CA  LALA    12     -23.032 -14.596  -1.378  0.00  0.00           C  
ATOM    156 HA  LALA    12     -23.393 -15.626  -1.336  0.00  0.00           H  
ATOM    157 CB  LALA    12     -22.666 -14.147   0.043  0.00  0.00           C  
ATOM    158 HB1 LALA    12     -21.900 -14.809   0.452  0.00  0.00           H  
ATOM    159 HB2 LALA    12     -22.276 -13.128   0.024  0.00  0.00           H  
ATOM    160 HB3 LALA    12     -23.547 -14.189   0.683  0.00  0.00           H  
ATOM    161 C   LALA    12     -24.157 -13.719  -1.959  0.00  0.00           C  
ATOM    162 O   LALA    12     -25.340 -14.059  -1.843  0.00  0.00           O  
ATOM    163 N   LILE    13     -23.794 -12.604  -2.604  0.00  0.00           N  
ATOM    164 H   LILE    13     -22.811 -12.351  -2.599  0.00  0.00           H  
ATOM    165 CA  LILE    13     -24.726 -11.758  -3.359  0.00  0.00           C  
ATOM    166 HA  LILE    13     -25.650 -11.688  -2.795  0.00  0.00           H  
ATOM    167 CB  LILE    13     -24.161 -10.324  -3.497  0.00  0.00           C  
ATOM    168 HB  LILE    13     -23.153 -10.385  -3.911  0.00  0.00           H  
ATOM    169 CG2 LILE    13     -25.018  -9.459  -4.439  0.00  0.00           C  
ATOM    170 HG21LILE    13     -25.065  -9.907  -5.430  0.00  0.00           H  
ATOM    171 HG22LILE    13     -26.025  -9.348  -4.039  0.00  0.00           H  
ATOM    172 HG23LILE    13     -24.571  -8.474  -4.560  0.00  0.00           H  
ATOM    173 CG1 LILE    13     -24.091  -9.665  -2.097  0.00  0.00           C  
ATOM    174 HG12LILE    13     -25.100  -9.527  -1.705  0.00  0.00           H  
ATOM    175 HG13LILE    13     -23.560 -10.326  -1.414  0.00  0.00           H  
ATOM    176 CD1 LILE    13     -23.362  -8.318  -2.073  0.00  0.00           C  
ATOM    177 HD11LILE    13     -23.954  -7.561  -2.586  0.00  0.00           H  
ATOM    178 HD12LILE    13     -23.218  -8.000  -1.041  0.00  0.00           H  
ATOM    179 HD13LILE    13     -22.387  -8.412  -2.554  0.00  0.00           H  
ATOM    180 C   LILE    13     -25.095 -12.417  -4.698  0.00  0.00           C  
ATOM    181 O   LILE    13     -26.283 -12.520  -5.020  0.00  0.00           O  
ATOM    182 N   LALA    14     -24.114 -12.948  -5.436  0.00  0.00           N  
ATOM    183 H   LALA    14     -23.156 -12.807  -5.138  0.00  0.00           H  
ATOM    184 CA  LALA    14     -24.320 -13.591  -6.733  0.00  0.00           C  
ATOM    185 HA  LALA    14     -24.748 -12.864  -7.422  0.00  0.00           H  
ATOM    186 CB  LALA    14     -22.976 -14.070  -7.302  0.00  0.00           C  
ATOM    187 HB1 LALA    14     -23.137 -14.589  -8.247  0.00  0.00           H  
ATOM    188 HB2 LALA    14     -22.314 -13.225  -7.477  0.00  0.00           H  
ATOM    189 HB3 LALA    14     -22.490 -14.756  -6.608  0.00  0.00           H  
ATOM    190 C   LALA    14     -25.298 -14.759  -6.607  0.00  0.00           C  
ATOM    191 O   LALA    14     -26.306 -14.790  -7.307  0.00  0.00           O  
ATOM    192 N   LGLY    15     -25.043 -15.667  -5.662  0.00  0.00           N  
ATOM    193 H   LGLY    15     -24.204 -15.529  -5.103  0.00  0.00           H  
ATOM    194 CA  LGLY    15     -25.853 -16.852  -5.385  0.00  0.00           C  
ATOM    195 HA2 LGLY    15     -26.151 -17.289  -6.334  0.00  0.00           H  
ATOM    196 HA3 LGLY    15     -25.238 -17.575  -4.857  0.00  0.00           H  
ATOM    197 C   LGLY    15     -27.128 -16.610  -4.569  0.00  0.00           C  
ATOM    198 O   LGLY    15     -27.730 -17.577  -4.094  0.00  0.00           O  
ATOM    199 N   LGLY    16     -27.535 -15.351  -4.374  0.00  0.00           N  
ATOM    200 H   LGLY    16     -26.989 -14.602  -4.781  0.00  0.00           H  
ATOM    201 CA  LGLY    16     -28.843 -15.006  -3.808  0.00  0.00           C  
ATOM    202 HA2 LGLY    16     -28.969 -13.925  -3.864  0.00  0.00           H  
ATOM    203 HA3 LGLY    16     -29.628 -15.470  -4.405  0.00  0.00           H  
ATOM    204 C   LGLY    16     -29.024 -15.425  -2.349  0.00  0.00           C  
ATOM    205 O   LGLY    16     -30.132 -15.776  -1.942  0.00  0.00           O  
ATOM    206 N   LSER    17     -27.946 -15.439  -1.562  0.00  0.00           N  
ATOM    207 H   LSER    17     -27.053 -15.185  -1.971  0.00  0.00           H  
ATOM    208 CA  LSER    17     -28.000 -15.599  -0.102  0.00  0.00           C  
ATOM    209 HA  LSER    17     -28.804 -16.281   0.171  0.00  0.00           H  
ATOM    210 CB  LSER    17     -26.688 -16.198   0.412  0.00  0.00           C  
ATOM    211 HB2 LSER    17     -25.858 -15.528   0.183  0.00  0.00           H  
ATOM    212 HB3 LSER    17     -26.744 -16.322   1.495  0.00  0.00           H  
ATOM    213 OG  LSER    17     -26.454 -17.453  -0.202  0.00  0.00           O  
ATOM    214 HG  LSER    17     -26.891 -18.133   0.334  0.00  0.00           H  
ATOM    215 C   LSER    17     -28.275 -14.251   0.571  0.00  0.00           C  
ATOM    216 O   LSER    17     -29.220 -14.126   1.351  0.00  0.00           O  
ATOM    217 N   LMET    18     -27.496 -13.233   0.194  0.00  0.00           N  
ATOM    218 H   LMET    18     -26.808 -13.422  -0.528  0.00  0.00           H  
ATOM    219 CA  LMET    18     -27.537 -11.856   0.703  0.00  0.00           C  
ATOM    220 HA  LMET    18     -28.299 -11.772   1.480  0.00  0.00           H  
ATOM    221 CB  LMET    18     -26.165 -11.563   1.336  0.00  0.00           C  
ATOM    222 HB2 LMET    18     -26.038 -12.222   2.196  0.00  0.00           H  
ATOM    223 HB3 LMET    18     -25.389 -11.801   0.608  0.00  0.00           H  
ATOM    224 CG  LMET    18     -25.958 -10.116   1.800  0.00  0.00           C  
ATOM    225 HG2 LMET    18     -25.891  -9.465   0.927  0.00  0.00           H  
ATOM    226 HG3 LMET    18     -26.826  -9.815   2.387  0.00  0.00           H  
ATOM    227 SD  LMET    18     -24.481  -9.855   2.823  0.00  0.00           S  
ATOM    228 CE  LMET    18     -23.161 -10.304   1.661  0.00  0.00           C  
ATOM    229 HE1 LMET    18     -22.195 -10.183   2.149  0.00  0.00           H  
ATOM    230 HE2 LMET    18     -23.269 -11.343   1.354  0.00  0.00           H  
ATOM    231 HE3 LMET    18     -23.204  -9.656   0.787  0.00  0.00           H  
ATOM    232 C   LMET    18     -27.893 -10.868  -0.421  0.00  0.00           C  
ATOM    233 O   LMET    18     -27.591 -11.128  -1.586  0.00  0.00           O  
ATOM    234 N   LTHR    19     -28.499  -9.723  -0.095  0.00  0.00           N  
ATOM    235 H   LTHR    19     -28.708  -9.558   0.878  0.00  0.00           H  
ATOM    236 CA  LTHR    19     -28.723  -8.608  -1.040  0.00  0.00           C  
ATOM    237 HA  LTHR    19     -28.594  -8.995  -2.044  0.00  0.00           H  
ATOM    238 CB  LTHR    19     -30.171  -8.072  -0.978  0.00  0.00           C  
ATOM    239 HB  LTHR    19     -30.837  -8.811  -1.424  0.00  0.00           H  
ATOM    240 CG2 LTHR    19     -30.671  -7.774   0.435  0.00  0.00           C  
ATOM    241 HG21LTHR    19     -30.010  -7.062   0.917  0.00  0.00           H  
ATOM    242 HG22LTHR    19     -31.672  -7.345   0.382  0.00  0.00           H  
ATOM    243 HG23LTHR    19     -30.716  -8.690   1.022  0.00  0.00           H  
ATOM    244 OG1 LTHR    19     -30.302  -6.859  -1.687  0.00  0.00           O  
ATOM    245 HG1 LTHR    19     -30.644  -7.066  -2.587  0.00  0.00           H  
ATOM    246 C   LTHR    19     -27.677  -7.499  -0.866  0.00  0.00           C  
ATOM    247 O   LTHR    19     -27.192  -7.260   0.241  0.00  0.00           O  
ATOM    248 N   LALA    20     -27.346  -6.779  -1.944  0.00  0.00           N  
ATOM    249 H   LALA    20     -27.755  -7.035  -2.838  0.00  0.00           H  
ATOM    250 CA  LALA    20     -26.478  -5.597  -1.888  0.00  0.00           C  
ATOM    251 HA  LALA    20     -25.486  -5.905  -1.553  0.00  0.00           H  
ATOM    252 CB  LALA    20     -26.356  -5.040  -3.312  0.00  0.00           C  
ATOM    253 HB1 LALA    20     -27.332  -4.710  -3.671  0.00  0.00           H  
ATOM    254 HB2 LALA    20     -25.669  -4.192  -3.313  0.00  0.00           H  
ATOM    255 HB3 LALA    20     -25.970  -5.810  -3.981  0.00  0.00           H  
ATOM    256 C   LALA    20     -26.986  -4.514  -0.905  0.00  0.00           C  
ATOM    257 O   LALA    20     -26.186  -3.801  -0.298  0.00  0.00           O  
ATOM    258 N   LLEU    21     -28.307  -4.422  -0.696  0.00  0.00           N  
ATOM    259 H   LLEU    21     -28.910  -5.054  -1.209  0.00  0.00           H  
ATOM    260 CA  LLEU    21     -28.925  -3.509   0.278  0.00  0.00           C  
ATOM    261 HA  LLEU    21     -28.615  -2.486   0.063  0.00  0.00           H  
ATOM    262 CB  LLEU    21     -30.459  -3.609   0.159  0.00  0.00           C  
ATOM    263 HB2 LLEU    21     -30.752  -4.641   0.355  0.00  0.00           H  
ATOM    264 HB3 LLEU    21     -30.913  -2.985   0.932  0.00  0.00           H  
ATOM    265 CG  LLEU    21     -31.034  -3.193  -1.207  0.00  0.00           C  
ATOM    266 HG  LLEU    21     -30.499  -3.698  -2.011  0.00  0.00           H  
ATOM    267 CD1 LLEU    21     -32.506  -3.594  -1.292  0.00  0.00           C  
ATOM    268 HD11LLEU    21     -32.594  -4.677  -1.209  0.00  0.00           H  
ATOM    269 HD12LLEU    21     -33.070  -3.118  -0.489  0.00  0.00           H  
ATOM    270 HD13LLEU    21     -32.916  -3.289  -2.254  0.00  0.00           H  
ATOM    271 CD2 LLEU    21     -30.941  -1.683  -1.417  0.00  0.00           C  
ATOM    272 HD21LLEU    21     -31.465  -1.164  -0.616  0.00  0.00           H  
ATOM    273 HD22LLEU    21     -29.900  -1.366  -1.425  0.00  0.00           H  
ATOM    274 HD23LLEU    21     -31.392  -1.427  -2.371  0.00  0.00           H  
ATOM    275 C   LLEU    21     -28.477  -3.825   1.715  0.00  0.00           C  
ATOM    276 O   LLEU    21     -27.998  -2.946   2.431  0.00  0.00           O  
ATOM    277 N   LGLU    22     -28.587  -5.099   2.098  0.00  0.00           N  
ATOM    278 H   LGLU    22     -28.917  -5.752   1.406  0.00  0.00           H  
ATOM    279 CA  LGLU    22     -28.171  -5.656   3.392  0.00  0.00           C  
ATOM    280 HA  LGLU    22     -28.707  -5.155   4.201  0.00  0.00           H  
ATOM    281 CB  LGLU    22     -28.549  -7.153   3.398  0.00  0.00           C  
ATOM    282 HB2 LGLU    22     -29.635  -7.243   3.440  0.00  0.00           H  
ATOM    283 HB3 LGLU    22     -28.238  -7.590   2.453  0.00  0.00           H  
ATOM    284 CG  LGLU    22     -27.925  -8.038   4.487  0.00  0.00           C  
ATOM    285 HG2 LGLU    22     -28.189  -9.067   4.253  0.00  0.00           H  
ATOM    286 HG3 LGLU    22     -26.837  -7.968   4.442  0.00  0.00           H  
ATOM    287 CD  LGLU    22     -28.408  -7.741   5.907  0.00  0.00           C  
ATOM    288 OE1 LGLU    22     -27.740  -8.200   6.868  0.00  0.00           O  
ATOM    289 OE2 LGLU    22     -29.446  -7.070   6.082  0.00  0.00           O  
ATOM    290 C   LGLU    22     -26.668  -5.452   3.625  0.00  0.00           C  
ATOM    291 O   LGLU    22     -26.262  -5.094   4.730  0.00  0.00           O  
ATOM    292 N   LALA    23     -25.852  -5.628   2.579  0.00  0.00           N  
ATOM    293 H   LALA    23     -26.261  -5.942   1.707  0.00  0.00           H  
ATOM    294 CA  LALA    23     -24.408  -5.416   2.628  0.00  0.00           C  
ATOM    295 HA  LALA    23     -24.007  -6.007   3.452  0.00  0.00           H  
ATOM    296 CB  LALA    23     -23.811  -5.929   1.310  0.00  0.00           C  
ATOM    297 HB1 LALA    23     -24.097  -6.970   1.150  0.00  0.00           H  
ATOM    298 HB2 LALA    23     -24.169  -5.331   0.473  0.00  0.00           H  
ATOM    299 HB3 LALA    23     -22.724  -5.855   1.344  0.00  0.00           H  
ATOM    300 C   LALA    23     -24.027  -3.945   2.894  0.00  0.00           C  
ATOM    301 O   LALA    23     -23.143  -3.677   3.713  0.00  0.00           O  
ATOM    302 N   LCYS    24     -24.706  -2.993   2.244  0.00  0.00           N  
ATOM    303 H   LCYS    24     -25.395  -3.278   1.555  0.00  0.00           H  
ATOM    304 CA  LCYS    24     -24.529  -1.562   2.502  0.00  0.00           C  
ATOM    305 HA  LCYS    24     -23.472  -1.308   2.401  0.00  0.00           H  
ATOM    306 CB  LCYS    24     -25.321  -0.783   1.440  0.00  0.00           C  
ATOM    307 HB2 LCYS    24     -24.993  -1.091   0.446  0.00  0.00           H  
ATOM    308 HB3 LCYS    24     -26.385  -0.999   1.538  0.00  0.00           H  
ATOM    309 SG  LCYS    24     -25.045   1.003   1.624  0.00  0.00           S  
ATOM    310 HG  LCYS    24     -25.484   1.123   2.884  0.00  0.00           H  
ATOM    311 C   LCYS    24     -24.953  -1.190   3.936  0.00  0.00           C  
ATOM    312 O   LCYS    24     -24.202  -0.531   4.656  0.00  0.00           O  
ATOM    313 N   LASP    25     -26.122  -1.665   4.380  0.00  0.00           N  
ATOM    314 H   LASP    25     -26.695  -2.214   3.748  0.00  0.00           H  
ATOM    315 CA  LASP    25     -26.630  -1.415   5.736  0.00  0.00           C  
ATOM    316 HA  LASP    25     -26.696  -0.337   5.891  0.00  0.00           H  
ATOM    317 CB  LASP    25     -28.032  -2.021   5.898  0.00  0.00           C  
ATOM    318 HB2 LASP    25     -28.008  -3.073   5.610  0.00  0.00           H  
ATOM    319 HB3 LASP    25     -28.308  -1.968   6.952  0.00  0.00           H  
ATOM    320 CG  LASP    25     -29.120  -1.304   5.105  0.00  0.00           C  
ATOM    321 OD1 LASP    25     -30.248  -1.826   5.014  0.00  0.00           O  
ATOM    322 OD2 LASP    25     -28.938  -0.157   4.648  0.00  0.00           O  
ATOM    323 C   LASP    25     -25.708  -1.969   6.830  0.00  0.00           C  
ATOM    324 O   LASP    25     -25.480  -1.289   7.835  0.00  0.00           O  
ATOM    325 N   LALA    26     -25.146  -3.165   6.619  0.00  0.00           N  
ATOM    326 H   LALA    26     -25.428  -3.691   5.798  0.00  0.00           H  
ATOM    327 CA  LALA    26     -24.216  -3.802   7.545  0.00  0.00           C  
ATOM    328 HA  LALA    26     -24.695  -3.874   8.523  0.00  0.00           H  
ATOM    329 CB  LALA    26     -23.910  -5.220   7.047  0.00  0.00           C  
ATOM    330 HB1 LALA    26     -23.473  -5.184   6.050  0.00  0.00           H  
ATOM    331 HB2 LALA    26     -23.209  -5.704   7.727  0.00  0.00           H  
ATOM    332 HB3 LALA    26     -24.826  -5.809   7.013  0.00  0.00           H  
ATOM    333 C   LALA    26     -22.921  -2.993   7.710  0.00  0.00           C  
ATOM    334 O   LALA    26     -22.439  -2.841   8.831  0.00  0.00           O  
ATOM    335 N   LALA    27     -22.368  -2.437   6.628  0.00  0.00           N  
ATOM    336 H   LALA    27     -22.819  -2.564   5.730  0.00  0.00           H  
ATOM    337 CA  LALA    27     -21.167  -1.603   6.700  0.00  0.00           C  
ATOM    338 HA  LALA    27     -20.388  -2.149   7.231  0.00  0.00           H  
ATOM    339 CB  LALA    27     -20.667  -1.338   5.280  0.00  0.00           C  
ATOM    340 HB1 LALA    27     -20.473  -2.280   4.768  0.00  0.00           H  
ATOM    341 HB2 LALA    27     -21.404  -0.762   4.719  0.00  0.00           H  
ATOM    342 HB3 LALA    27     -19.736  -0.778   5.345  0.00  0.00           H  
ATOM    343 C   LALA    27     -21.423  -0.294   7.472  0.00  0.00           C  
ATOM    344 O   LALA    27     -20.634   0.083   8.339  0.00  0.00           O  
ATOM    345 N   LILE    28     -22.568   0.350   7.225  0.00  0.00           N  
ATOM    346 H   LILE    28     -23.165  -0.011   6.487  0.00  0.00           H  
ATOM    347 CA  LILE    28     -23.006   1.561   7.937  0.00  0.00           C  
ATOM    348 HA  LILE    28     -22.212   2.309   7.879  0.00  0.00           H  
ATOM    349 CB  LILE    28     -24.252   2.135   7.215  0.00  0.00           C  
ATOM    350 HB  LILE    28     -24.975   1.328   7.083  0.00  0.00           H  
ATOM    351 CG2 LILE    28     -24.939   3.249   8.024  0.00  0.00           C  
ATOM    352 HG21LILE    28     -25.826   3.604   7.504  0.00  0.00           H  
ATOM    353 HG22LILE    28     -25.259   2.877   8.997  0.00  0.00           H  
ATOM    354 HG23LILE    28     -24.252   4.082   8.168  0.00  0.00           H  
ATOM    355 CG1 LILE    28     -23.832   2.657   5.816  0.00  0.00           C  
ATOM    356 HG12LILE    28     -23.186   3.524   5.938  0.00  0.00           H  
ATOM    357 HG13LILE    28     -23.253   1.895   5.296  0.00  0.00           H  
ATOM    358 CD1 LILE    28     -24.994   3.032   4.890  0.00  0.00           C  
ATOM    359 HD11LILE    28     -24.600   3.273   3.902  0.00  0.00           H  
ATOM    360 HD12LILE    28     -25.687   2.196   4.803  0.00  0.00           H  
ATOM    361 HD13LILE    28     -25.510   3.908   5.274  0.00  0.00           H  
ATOM    362 C   LILE    28     -23.224   1.272   9.437  0.00  0.00           C  
ATOM    363 O   LILE    28     -22.796   2.053  10.290  0.00  0.00           O  
ATOM    364 N   LALA    29     -23.799   0.113   9.780  0.00  0.00           N  
ATOM    365 H   LALA    29     -24.162  -0.484   9.046  0.00  0.00           H  
ATOM    366 CA  LALA    29     -23.931  -0.337  11.168  0.00  0.00           C  
ATOM    367 HA  LALA    29     -24.392   0.463  11.749  0.00  0.00           H  
ATOM    368 CB  LALA    29     -24.860  -1.557  11.198  0.00  0.00           C  
ATOM    369 HB1 LALA    29     -24.424  -2.379  10.631  0.00  0.00           H  
ATOM    370 HB2 LALA    29     -25.012  -1.876  12.230  0.00  0.00           H  
ATOM    371 HB3 LALA    29     -25.827  -1.301  10.766  0.00  0.00           H  
ATOM    372 C   LALA    29     -22.577  -0.655  11.832  0.00  0.00           C  
ATOM    373 O   LALA    29     -22.390  -0.369  13.017  0.00  0.00           O  
ATOM    374 N   LARG    30     -21.617  -1.216  11.079  0.00  0.00           N  
ATOM    375 H   LARG    30     -21.861  -1.460  10.123  0.00  0.00           H  
ATOM    376 CA  LARG    30     -20.250  -1.508  11.548  0.00  0.00           C  
ATOM    377 HA  LARG    30     -20.315  -2.059  12.486  0.00  0.00           H  
ATOM    378 CB  LARG    30     -19.499  -2.369  10.515  0.00  0.00           C  
ATOM    379 HB2 LARG    30     -19.628  -1.944   9.520  0.00  0.00           H  
ATOM    380 HB3 LARG    30     -18.432  -2.376  10.746  0.00  0.00           H  
ATOM    381 CG  LARG    30     -20.009  -3.815  10.540  0.00  0.00           C  
ATOM    382 HG2 LARG    30     -19.576  -4.324  11.399  0.00  0.00           H  
ATOM    383 HG3 LARG    30     -21.089  -3.819  10.676  0.00  0.00           H  
ATOM    384 CD  LARG    30     -19.676  -4.601   9.266  0.00  0.00           C  
ATOM    385 HD2 LARG    30     -19.998  -4.033   8.392  0.00  0.00           H  
ATOM    386 HD3 LARG    30     -18.598  -4.764   9.206  0.00  0.00           H  
ATOM    387 NE  LARG    30     -20.394  -5.883   9.294  0.00  0.00           N  
ATOM    388 HE  LARG    30     -21.184  -5.948   9.920  0.00  0.00           H  
ATOM    389 CZ  LARG    30     -20.133  -6.981   8.616  0.00  0.00           C  
ATOM    390 NH1 LARG    30     -19.249  -7.080   7.676  0.00  0.00           N  
ATOM    391 HH11LARG    30     -18.799  -6.232   7.334  0.00  0.00           H  
ATOM    392 HH12LARG    30     -19.245  -7.907   7.091  0.00  0.00           H  
ATOM    393 NH2 LARG    30     -20.801  -8.043   8.930  0.00  0.00           N  
ATOM    394 HH21LARG    30     -21.466  -7.960   9.680  0.00  0.00           H  
ATOM    395 HH22LARG    30     -20.446  -8.951   8.654  0.00  0.00           H  
ATOM    396 C   LARG    30     -19.478  -0.235  11.882  0.00  0.00           C  
ATOM    397 O   LARG    30     -18.833  -0.216  12.924  0.00  0.00           O  
ATOM    398 N   LILE    31     -19.595   0.823  11.079  0.00  0.00           N  
ATOM    399 H   LILE    31     -20.121   0.713  10.218  0.00  0.00           H  
ATOM    400 CA  LILE    31     -19.016   2.146  11.383  0.00  0.00           C  
ATOM    401 HA  LILE    31     -17.945   2.032  11.549  0.00  0.00           H  
ATOM    402 CB  LILE    31     -19.207   3.093  10.171  0.00  0.00           C  
ATOM    403 HB  LILE    31     -20.249   3.030   9.859  0.00  0.00           H  
ATOM    404 CG2 LILE    31     -18.900   4.566  10.504  0.00  0.00           C  
ATOM    405 HG21LILE    31     -17.855   4.687  10.783  0.00  0.00           H  
ATOM    406 HG22LILE    31     -19.107   5.199   9.642  0.00  0.00           H  
ATOM    407 HG23LILE    31     -19.534   4.922  11.317  0.00  0.00           H  
ATOM    408 CG1 LILE    31     -18.314   2.623   8.996  0.00  0.00           C  
ATOM    409 HG12LILE    31     -17.275   2.885   9.199  0.00  0.00           H  
ATOM    410 HG13LILE    31     -18.365   1.538   8.903  0.00  0.00           H  
ATOM    411 CD1 LILE    31     -18.727   3.205   7.638  0.00  0.00           C  
ATOM    412 HD11LILE    31     -18.113   2.760   6.855  0.00  0.00           H  
ATOM    413 HD12LILE    31     -19.774   2.975   7.438  0.00  0.00           H  
ATOM    414 HD13LILE    31     -18.580   4.284   7.626  0.00  0.00           H  
ATOM    415 C   LILE    31     -19.608   2.691  12.695  0.00  0.00           C  
ATOM    416 O   LILE    31     -18.867   2.931  13.651  0.00  0.00           O  
ATOM    417 N   LGLU    32     -20.941   2.747  12.804  0.00  0.00           N  
ATOM    418 H   LGLU    32     -21.496   2.523  11.986  0.00  0.00           H  
ATOM    419 CA  LGLU    32     -21.648   3.233  14.004  0.00  0.00           C  
ATOM    420 HA  LGLU    32     -21.334   4.259  14.181  0.00  0.00           H  
ATOM    421 CB  LGLU    32     -23.162   3.233  13.701  0.00  0.00           C  
ATOM    422 HB2 LGLU    32     -23.340   3.850  12.819  0.00  0.00           H  
ATOM    423 HB3 LGLU    32     -23.448   2.214  13.444  0.00  0.00           H  
ATOM    424 CG  LGLU    32     -24.111   3.712  14.818  0.00  0.00           C  
ATOM    425 HG2 LGLU    32     -25.130   3.469  14.509  0.00  0.00           H  
ATOM    426 HG3 LGLU    32     -23.915   3.154  15.736  0.00  0.00           H  
ATOM    427 CD  LGLU    32     -24.034   5.221  15.103  0.00  0.00           C  
ATOM    428 OE1 LGLU    32     -22.915   5.766  15.254  0.00  0.00           O  
ATOM    429 OE2 LGLU    32     -25.093   5.889  15.179  0.00  0.00           O  
ATOM    430 C   LGLU    32     -21.301   2.433  15.281  0.00  0.00           C  
ATOM    431 O   LGLU    32     -21.290   2.981  16.387  0.00  0.00           O  
ATOM    432 N   LGLN    33     -20.950   1.148  15.148  0.00  0.00           N  
ATOM    433 H   LGLN    33     -21.044   0.729  14.229  0.00  0.00           H  
ATOM    434 CA  LGLN    33     -20.492   0.312  16.261  0.00  0.00           C  
ATOM    435 HA  LGLN    33     -21.003   0.655  17.160  0.00  0.00           H  
ATOM    436 CB  LGLN    33     -20.953  -1.136  16.005  0.00  0.00           C  
ATOM    437 HB2 LGLN    33     -22.010  -1.114  15.732  0.00  0.00           H  
ATOM    438 HB3 LGLN    33     -20.393  -1.562  15.172  0.00  0.00           H  
ATOM    439 CG  LGLN    33     -20.802  -2.032  17.248  0.00  0.00           C  
ATOM    440 HG2 LGLN    33     -19.747  -2.215  17.442  0.00  0.00           H  
ATOM    441 HG3 LGLN    33     -21.215  -1.504  18.108  0.00  0.00           H  
ATOM    442 CD  LGLN    33     -21.519  -3.377  17.130  0.00  0.00           C  
ATOM    443 OE1 LGLN    33     -21.805  -3.893  16.055  0.00  0.00           O  
ATOM    444 NE2 LGLN    33     -21.832  -4.021  18.234  0.00  0.00           N  
ATOM    445 HE21LGLN    33     -22.329  -4.891  18.166  0.00  0.00           H  
ATOM    446 HE22LGLN    33     -21.619  -3.607  19.137  0.00  0.00           H  
ATOM    447 C   LGLN    33     -18.978   0.409  16.564  0.00  0.00           C  
ATOM    448 O   LGLN    33     -18.603   0.243  17.730  0.00  0.00           O  
ATOM    449 N   LARG    34     -18.112   0.650  15.559  0.00  0.00           N  
ATOM    450 H   LARG    34     -18.507   0.793  14.633  0.00  0.00           H  
ATOM    451 CA  LARG    34     -16.644   0.443  15.650  0.00  0.00           C  
ATOM    452 HA  LARG    34     -16.397   0.116  16.661  0.00  0.00           H  
ATOM    453 CB  LARG    34     -16.192  -0.665  14.675  0.00  0.00           C  
ATOM    454 HB2 LARG    34     -16.360  -0.320  13.655  0.00  0.00           H  
ATOM    455 HB3 LARG    34     -15.119  -0.822  14.797  0.00  0.00           H  
ATOM    456 CG  LARG    34     -16.898  -2.014  14.865  0.00  0.00           C  
ATOM    457 HG2 LARG    34     -16.669  -2.406  15.855  0.00  0.00           H  
ATOM    458 HG3 LARG    34     -17.975  -1.870  14.790  0.00  0.00           H  
ATOM    459 CD  LARG    34     -16.468  -3.035  13.801  0.00  0.00           C  
ATOM    460 HD2 LARG    34     -16.466  -2.551  12.823  0.00  0.00           H  
ATOM    461 HD3 LARG    34     -15.457  -3.382  14.025  0.00  0.00           H  
ATOM    462 NE  LARG    34     -17.417  -4.160  13.776  0.00  0.00           N  
ATOM    463 HE  LARG    34     -18.242  -4.039  14.340  0.00  0.00           H  
ATOM    464 CZ  LARG    34     -17.345  -5.291  13.099  0.00  0.00           C  
ATOM    465 NH1 LARG    34     -16.307  -5.672  12.408  0.00  0.00           N  
ATOM    466 HH11LARG    34     -15.488  -5.071  12.358  0.00  0.00           H  
ATOM    467 HH12LARG    34     -16.291  -6.562  11.917  0.00  0.00           H  
ATOM    468 NH2 LARG    34     -18.376  -6.078  13.121  0.00  0.00           N  
ATOM    469 HH21LARG    34     -19.262  -5.762  13.500  0.00  0.00           H  
ATOM    470 HH22LARG    34     -18.356  -6.927  12.566  0.00  0.00           H  
ATOM    471 C   LARG    34     -15.756   1.667  15.393  0.00  0.00           C  
ATOM    472 O   LARG    34     -14.697   1.730  16.003  0.00  0.00           O  
ATOM    473 N   LASP    35     -16.109   2.584  14.492  0.00  0.00           N  
ATOM    474 H   LASP    35     -17.017   2.509  14.052  0.00  0.00           H  
ATOM    475 CA  LASP    35     -15.180   3.611  13.973  0.00  0.00           C  
ATOM    476 HA  LASP    35     -14.247   3.120  13.691  0.00  0.00           H  
ATOM    477 CB  LASP    35     -15.778   4.213  12.692  0.00  0.00           C  
ATOM    478 HB2 LASP    35     -15.945   3.419  11.966  0.00  0.00           H  
ATOM    479 HB3 LASP    35     -16.749   4.647  12.939  0.00  0.00           H  
ATOM    480 CG  LASP    35     -14.901   5.294  12.044  0.00  0.00           C  
ATOM    481 OD1 LASP    35     -13.825   4.978  11.481  0.00  0.00           O  
ATOM    482 OD2 LASP    35     -15.341   6.464  12.075  0.00  0.00           O  
ATOM    483 C   LASP    35     -14.804   4.723  14.976  0.00  0.00           C  
ATOM    484 O   LASP    35     -13.718   5.284  14.866  0.00  0.00           O  
ATOM    485 N   LGLY    36     -15.639   5.023  15.977  0.00  0.00           N  
ATOM    486 H   LGLY    36     -16.520   4.525  16.015  0.00  0.00           H  
ATOM    487 CA  LGLY    36     -15.479   6.157  16.908  0.00  0.00           C  
ATOM    488 HA2 LGLY    36     -15.782   7.071  16.394  0.00  0.00           H  
ATOM    489 HA3 LGLY    36     -16.164   6.010  17.742  0.00  0.00           H  
ATOM    490 C   LGLY    36     -14.072   6.385  17.500  0.00  0.00           C  
ATOM    491 O   LGLY    36     -13.553   7.500  17.385  0.00  0.00           O  
ATOM    492 N   LPRO    37     -13.416   5.380  18.120  0.00  0.00           N  
ATOM    493 CD  LPRO    37     -13.975   4.095  18.520  0.00  0.00           C  
ATOM    494 HD2 LPRO    37     -14.347   3.536  17.665  0.00  0.00           H  
ATOM    495 HD3 LPRO    37     -14.779   4.253  19.239  0.00  0.00           H  
ATOM    496 CG  LPRO    37     -12.835   3.322  19.183  0.00  0.00           C  
ATOM    497 HG2 LPRO    37     -12.310   2.726  18.435  0.00  0.00           H  
ATOM    498 HG3 LPRO    37     -13.195   2.688  19.994  0.00  0.00           H  
ATOM    499 CB  LPRO    37     -11.912   4.428  19.689  0.00  0.00           C  
ATOM    500 HB2 LPRO    37     -10.887   4.076  19.813  0.00  0.00           H  
ATOM    501 HB3 LPRO    37     -12.293   4.822  20.631  0.00  0.00           H  
ATOM    502 CA  LPRO    37     -12.036   5.502  18.604  0.00  0.00           C  
ATOM    503 HA  LPRO    37     -11.876   6.484  19.048  0.00  0.00           H  
ATOM    504 C   LPRO    37     -10.971   5.294  17.512  0.00  0.00           C  
ATOM    505 O   LPRO    37      -9.801   5.594  17.743  0.00  0.00           O  
ATOM    506 N   LILE    38     -11.341   4.752  16.348  0.00  0.00           N  
ATOM    507 H   LILE    38     -12.330   4.612  16.182  0.00  0.00           H  
ATOM    508 CA  LILE    38     -10.419   4.446  15.243  0.00  0.00           C  
ATOM    509 HA  LILE    38      -9.455   4.159  15.665  0.00  0.00           H  
ATOM    510 CB  LILE    38     -10.928   3.259  14.388  0.00  0.00           C  
ATOM    511 HB  LILE    38     -11.786   3.594  13.801  0.00  0.00           H  
ATOM    512 CG2 LILE    38      -9.820   2.804  13.418  0.00  0.00           C  
ATOM    513 HG21LILE    38     -10.224   2.114  12.678  0.00  0.00           H  
ATOM    514 HG22LILE    38      -9.396   3.652  12.886  0.00  0.00           H  
ATOM    515 HG23LILE    38      -9.016   2.317  13.971  0.00  0.00           H  
ATOM    516 CG1 LILE    38     -11.372   2.066  15.264  0.00  0.00           C  
ATOM    517 HG12LILE    38     -10.526   1.745  15.871  0.00  0.00           H  
ATOM    518 HG13LILE    38     -12.169   2.385  15.933  0.00  0.00           H  
ATOM    519 CD1 LILE    38     -11.902   0.863  14.476  0.00  0.00           C  
ATOM    520 HD11LILE    38     -12.688   1.180  13.790  0.00  0.00           H  
ATOM    521 HD12LILE    38     -11.091   0.396  13.922  0.00  0.00           H  
ATOM    522 HD13LILE    38     -12.312   0.129  15.171  0.00  0.00           H  
ATOM    523 C   LILE    38     -10.189   5.686  14.372  0.00  0.00           C  
ATOM    524 O   LILE    38      -9.047   5.953  14.002  0.00  0.00           O  
ATOM    525 N   LASN    39     -11.253   6.449  14.080  0.00  0.00           N  
ATOM    526 H   LASN    39     -12.156   6.144  14.429  0.00  0.00           H  
ATOM    527 CA  LASN    39     -11.236   7.669  13.263  0.00  0.00           C  
ATOM    528 HA  LASN    39     -12.269   7.984  13.110  0.00  0.00           H  
ATOM    529 CB  LASN    39     -10.534   8.763  14.095  0.00  0.00           C  
ATOM    530 HB2 LASN    39     -10.869   8.668  15.124  0.00  0.00           H  
ATOM    531 HB3 LASN    39      -9.464   8.588  14.074  0.00  0.00           H  
ATOM    532 CG  LASN    39     -10.796  10.204  13.696  0.00  0.00           C  
ATOM    533 OD1 LASN    39     -11.251  11.010  14.493  0.00  0.00           O  
ATOM    534 ND2 LASN    39     -10.451  10.589  12.492  0.00  0.00           N  
ATOM    535 HD21LASN    39     -10.643  11.557  12.255  0.00  0.00           H  
ATOM    536 HD22LASN    39     -10.112   9.910  11.831  0.00  0.00           H  
ATOM    537 C   LASN    39     -10.670   7.378  11.855  0.00  0.00           C  
ATOM    538 O   LASN    39      -9.716   8.019  11.397  0.00  0.00           O  
ATOM    539 N   LALA    40     -11.202   6.336  11.201  0.00  0.00           N  
ATOM    540 H   LALA    40     -12.024   5.885  11.602  0.00  0.00           H  
ATOM    541 CA  LALA    40     -10.705   5.815   9.927  0.00  0.00           C  
ATOM    542 HA  LALA    40      -9.710   6.217   9.735  0.00  0.00           H  
ATOM    543 CB  LALA    40     -10.570   4.291  10.028  0.00  0.00           C  
ATOM    544 HB1 LALA    40      -9.785   4.041  10.738  0.00  0.00           H  
ATOM    545 HB2 LALA    40     -11.512   3.846  10.351  0.00  0.00           H  
ATOM    546 HB3 LALA    40     -10.296   3.881   9.056  0.00  0.00           H  
ATOM    547 C   LALA    40     -11.582   6.214   8.734  0.00  0.00           C  
ATOM    548 O   LALA    40     -11.052   6.718   7.742  0.00  0.00           O  
ATOM    549 N   LVAL    41     -12.902   6.000   8.796  0.00  0.00           N  
ATOM    550 H   LVAL    41     -13.287   5.630   9.667  0.00  0.00           H  
ATOM    551 CA  LVAL    41     -13.825   6.298   7.679  0.00  0.00           C  
ATOM    552 HA  LVAL    41     -13.272   6.220   6.744  0.00  0.00           H  
ATOM    553 CB  LVAL    41     -14.980   5.275   7.589  0.00  0.00           C  
ATOM    554 HB  LVAL    41     -15.626   5.364   8.463  0.00  0.00           H  
ATOM    555 CG1 LVAL    41     -15.814   5.507   6.317  0.00  0.00           C  
ATOM    556 HG11LVAL    41     -15.169   5.506   5.439  0.00  0.00           H  
ATOM    557 HG12LVAL    41     -16.564   4.725   6.213  0.00  0.00           H  
ATOM    558 HG13LVAL    41     -16.332   6.465   6.372  0.00  0.00           H  
ATOM    559 CG2 LVAL    41     -14.449   3.833   7.529  0.00  0.00           C  
ATOM    560 HG21LVAL    41     -13.926   3.593   8.455  0.00  0.00           H  
ATOM    561 HG22LVAL    41     -15.280   3.137   7.420  0.00  0.00           H  
ATOM    562 HG23LVAL    41     -13.766   3.718   6.686  0.00  0.00           H  
ATOM    563 C   LVAL    41     -14.308   7.747   7.782  0.00  0.00           C  
ATOM    564 O   LVAL    41     -15.424   8.021   8.213  0.00  0.00           O  
ATOM    565 N   LVAL    42     -13.427   8.703   7.495  0.00  0.00           N  
ATOM    566 H   LVAL    42     -12.508   8.411   7.190  0.00  0.00           H  
ATOM    567 CA  LVAL    42     -13.635  10.132   7.817  0.00  0.00           C  
ATOM    568 HA  LVAL    42     -14.146  10.189   8.779  0.00  0.00           H  
ATOM    569 CB  LVAL    42     -12.296  10.859   8.001  0.00  0.00           C  
ATOM    570 HB  LVAL    42     -12.507  11.914   8.168  0.00  0.00           H  
ATOM    571 CG1 LVAL    42     -11.583  10.325   9.250  0.00  0.00           C  
ATOM    572 HG11LVAL    42     -12.202  10.520  10.128  0.00  0.00           H  
ATOM    573 HG12LVAL    42     -11.423   9.251   9.180  0.00  0.00           H  
ATOM    574 HG13LVAL    42     -10.627  10.829   9.384  0.00  0.00           H  
ATOM    575 CG2 LVAL    42     -11.388  10.751   6.768  0.00  0.00           C  
ATOM    576 HG21LVAL    42     -11.118   9.715   6.577  0.00  0.00           H  
ATOM    577 HG22LVAL    42     -11.894  11.159   5.895  0.00  0.00           H  
ATOM    578 HG23LVAL    42     -10.483  11.333   6.936  0.00  0.00           H  
ATOM    579 C   LVAL    42     -14.535  10.900   6.842  0.00  0.00           C  
ATOM    580 O   LVAL    42     -14.964  12.010   7.160  0.00  0.00           O  
ATOM    581 N   LVAL    43     -14.871  10.334   5.681  0.00  0.00           N  
ATOM    582 H   LVAL    43     -14.489   9.417   5.475  0.00  0.00           H  
ATOM    583 CA  LVAL    43     -15.837  10.905   4.721  0.00  0.00           C  
ATOM    584 HA  LVAL    43     -16.380  11.723   5.193  0.00  0.00           H  
ATOM    585 CB  LVAL    43     -15.122  11.481   3.483  0.00  0.00           C  
ATOM    586 HB  LVAL    43     -14.494  10.699   3.068  0.00  0.00           H  
ATOM    587 CG1 LVAL    43     -16.087  11.935   2.380  0.00  0.00           C  
ATOM    588 HG11LVAL    43     -16.693  11.102   2.028  0.00  0.00           H  
ATOM    589 HG12LVAL    43     -16.742  12.725   2.754  0.00  0.00           H  
ATOM    590 HG13LVAL    43     -15.516  12.309   1.534  0.00  0.00           H  
ATOM    591 CG2 LVAL    43     -14.235  12.681   3.838  0.00  0.00           C  
ATOM    592 HG21LVAL    43     -13.734  13.057   2.945  0.00  0.00           H  
ATOM    593 HG22LVAL    43     -14.836  13.479   4.273  0.00  0.00           H  
ATOM    594 HG23LVAL    43     -13.469  12.388   4.554  0.00  0.00           H  
ATOM    595 C   LVAL    43     -16.865   9.844   4.339  0.00  0.00           C  
ATOM    596 O   LVAL    43     -16.500   8.692   4.103  0.00  0.00           O  
ATOM    597 N   LARG    44     -18.143  10.228   4.254  0.00  0.00           N  
ATOM    598 H   LARG    44     -18.345  11.213   4.399  0.00  0.00           H  
ATOM    599 CA  LARG    44     -19.282   9.338   3.959  0.00  0.00           C  
ATOM    600 HA  LARG    44     -18.928   8.309   3.868  0.00  0.00           H  
ATOM    601 CB  LARG    44     -20.286   9.393   5.127  0.00  0.00           C  
ATOM    602 HB2 LARG    44     -20.649  10.417   5.227  0.00  0.00           H  
ATOM    603 HB3 LARG    44     -21.138   8.753   4.893  0.00  0.00           H  
ATOM    604 CG  LARG    44     -19.683   8.935   6.472  0.00  0.00           C  
ATOM    605 HG2 LARG    44     -19.407   7.882   6.405  0.00  0.00           H  
ATOM    606 HG3 LARG    44     -18.790   9.517   6.704  0.00  0.00           H  
ATOM    607 CD  LARG    44     -20.694   9.133   7.608  0.00  0.00           C  
ATOM    608 HD2 LARG    44     -20.943  10.192   7.671  0.00  0.00           H  
ATOM    609 HD3 LARG    44     -21.601   8.577   7.370  0.00  0.00           H  
ATOM    610 NE  LARG    44     -20.158   8.696   8.910  0.00  0.00           N  
ATOM    611 HE  LARG    44     -19.147   8.610   9.014  0.00  0.00           H  
ATOM    612 CZ  LARG    44     -20.830   8.381   9.999  0.00  0.00           C  
ATOM    613 NH1 LARG    44     -22.128   8.406  10.047  0.00  0.00           N  
ATOM    614 HH11LARG    44     -22.652   8.554   9.203  0.00  0.00           H  
ATOM    615 HH12LARG    44     -22.571   8.106  10.900  0.00  0.00           H  
ATOM    616 NH2 LARG    44     -20.219   8.037  11.088  0.00  0.00           N  
ATOM    617 HH21LARG    44     -19.200   8.067  11.132  0.00  0.00           H  
ATOM    618 HH22LARG    44     -20.730   7.667  11.881  0.00  0.00           H  
ATOM    619 C   LARG    44     -19.946   9.695   2.621  0.00  0.00           C  
ATOM    620 O   LARG    44     -19.871  10.845   2.195  0.00  0.00           O  
ATOM    621 N   LASP    45     -20.582   8.700   1.999  0.00  0.00           N  
ATOM    622 H   LASP    45     -20.476   7.774   2.398  0.00  0.00           H  
ATOM    623 CA  LASP    45     -21.263   8.757   0.687  0.00  0.00           C  
ATOM    624 HA  LASP    45     -21.494   9.801   0.461  0.00  0.00           H  
ATOM    625 CB  LASP    45     -20.300   8.196  -0.389  0.00  0.00           C  
ATOM    626 HB2 LASP    45     -19.279   8.451  -0.106  0.00  0.00           H  
ATOM    627 HB3 LASP    45     -20.362   7.106  -0.403  0.00  0.00           H  
ATOM    628 CG  LASP    45     -20.530   8.743  -1.804  0.00  0.00           C  
ATOM    629 OD1 LASP    45     -21.075   9.851  -1.954  0.00  0.00           O  
ATOM    630 OD2 LASP    45     -20.079   8.122  -2.795  0.00  0.00           O  
ATOM    631 C   LASP    45     -22.602   7.974   0.709  0.00  0.00           C  
ATOM    632 O   LASP    45     -23.028   7.382  -0.284  0.00  0.00           O  
ATOM    633 N   LPHE    46     -23.223   7.839   1.890  0.00  0.00           N  
ATOM    634 H   LPHE    46     -22.895   8.417   2.650  0.00  0.00           H  
ATOM    635 CA  LPHE    46     -24.224   6.795   2.177  0.00  0.00           C  
ATOM    636 HA  LPHE    46     -23.803   5.829   1.904  0.00  0.00           H  
ATOM    637 CB  LPHE    46     -24.544   6.777   3.682  0.00  0.00           C  
ATOM    638 HB2 LPHE    46     -24.935   7.758   3.956  0.00  0.00           H  
ATOM    639 HB3 LPHE    46     -25.345   6.055   3.841  0.00  0.00           H  
ATOM    640 CG  LPHE    46     -23.432   6.421   4.660  0.00  0.00           C  
ATOM    641 CD1 LPHE    46     -22.190   5.895   4.245  0.00  0.00           C  
ATOM    642 HD1 LPHE    46     -21.982   5.735   3.199  0.00  0.00           H  
ATOM    643 CE1 LPHE    46     -21.203   5.566   5.192  0.00  0.00           C  
ATOM    644 HE1 LPHE    46     -20.249   5.177   4.864  0.00  0.00           H  
ATOM    645 CZ  LPHE    46     -21.460   5.731   6.563  0.00  0.00           C  
ATOM    646 HZ  LPHE    46     -20.712   5.466   7.299  0.00  0.00           H  
ATOM    647 CE2 LPHE    46     -22.702   6.231   6.982  0.00  0.00           C  
ATOM    648 HE2 LPHE    46     -22.906   6.342   8.037  0.00  0.00           H  
ATOM    649 CD2 LPHE    46     -23.679   6.581   6.035  0.00  0.00           C  
ATOM    650 HD2 LPHE    46     -24.631   6.964   6.370  0.00  0.00           H  
ATOM    651 C   LPHE    46     -25.534   6.936   1.387  0.00  0.00           C  
ATOM    652 O   LPHE    46     -26.175   5.935   1.062  0.00  0.00           O  
ATOM    653 N   LASP    47     -25.941   8.161   1.068  0.00  0.00           N  
ATOM    654 H   LASP    47     -25.304   8.937   1.250  0.00  0.00           H  
ATOM    655 CA  LASP    47     -27.095   8.485   0.225  0.00  0.00           C  
ATOM    656 HA  LASP    47     -27.967   7.955   0.606  0.00  0.00           H  
ATOM    657 CB  LASP    47     -27.380   9.998   0.297  0.00  0.00           C  
ATOM    658 HB2 LASP    47     -28.235  10.228  -0.337  0.00  0.00           H  
ATOM    659 HB3 LASP    47     -27.664  10.244   1.322  0.00  0.00           H  
ATOM    660 CG  LASP    47     -26.207  10.904  -0.105  0.00  0.00           C  
ATOM    661 OD1 LASP    47     -26.486  11.935  -0.753  0.00  0.00           O  
ATOM    662 OD2 LASP    47     -25.060  10.574   0.272  0.00  0.00           O  
ATOM    663 C   LASP    47     -26.903   8.047  -1.238  0.00  0.00           C  
ATOM    664 O   LASP    47     -27.890   7.765  -1.925  0.00  0.00           O  
ATOM    665 N   LARG    48     -25.657   7.926  -1.711  0.00  0.00           N  
ATOM    666 H   LARG    48     -24.891   8.233  -1.114  0.00  0.00           H  
ATOM    667 CA  LARG    48     -25.333   7.333  -3.018  0.00  0.00           C  
ATOM    668 HA  LARG    48     -26.197   7.423  -3.677  0.00  0.00           H  
ATOM    669 CB  LARG    48     -24.180   8.099  -3.666  0.00  0.00           C  
ATOM    670 HB2 LARG    48     -23.310   8.098  -3.007  0.00  0.00           H  
ATOM    671 HB3 LARG    48     -23.914   7.600  -4.600  0.00  0.00           H  
ATOM    672 CG  LARG    48     -24.610   9.543  -3.965  0.00  0.00           C  
ATOM    673 HG2 LARG    48     -25.602   9.543  -4.415  0.00  0.00           H  
ATOM    674 HG3 LARG    48     -24.644  10.125  -3.042  0.00  0.00           H  
ATOM    675 CD  LARG    48     -23.652  10.201  -4.950  0.00  0.00           C  
ATOM    676 HD2 LARG    48     -23.610   9.603  -5.861  0.00  0.00           H  
ATOM    677 HD3 LARG    48     -24.037  11.191  -5.188  0.00  0.00           H  
ATOM    678 NE  LARG    48     -22.311  10.331  -4.377  0.00  0.00           N  
ATOM    679 HE  LARG    48     -22.189  10.117  -3.384  0.00  0.00           H  
ATOM    680 CZ  LARG    48     -21.266  10.892  -4.929  0.00  0.00           C  
ATOM    681 NH1 LARG    48     -21.257  11.320  -6.155  0.00  0.00           N  
ATOM    682 HH11LARG    48     -22.096  11.238  -6.707  0.00  0.00           H  
ATOM    683 HH12LARG    48     -20.440  11.831  -6.461  0.00  0.00           H  
ATOM    684 NH2 LARG    48     -20.181  11.029  -4.246  0.00  0.00           N  
ATOM    685 HH21LARG    48     -20.230  10.682  -3.281  0.00  0.00           H  
ATOM    686 HH22LARG    48     -19.375  11.475  -4.649  0.00  0.00           H  
ATOM    687 C   LARG    48     -25.037   5.841  -2.930  0.00  0.00           C  
ATOM    688 O   LARG    48     -25.560   5.089  -3.752  0.00  0.00           O  
ATOM    689 N   LALA    49     -24.328   5.389  -1.895  0.00  0.00           N  
ATOM    690 H   LALA    49     -23.872   6.081  -1.307  0.00  0.00           H  
ATOM    691 CA  LALA    49     -24.028   3.974  -1.661  0.00  0.00           C  
ATOM    692 HA  LALA    49     -23.415   3.608  -2.486  0.00  0.00           H  
ATOM    693 CB  LALA    49     -23.221   3.859  -0.362  0.00  0.00           C  
ATOM    694 HB1 LALA    49     -22.825   2.848  -0.270  0.00  0.00           H  
ATOM    695 HB2 LALA    49     -22.393   4.568  -0.377  0.00  0.00           H  
ATOM    696 HB3 LALA    49     -23.855   4.073   0.497  0.00  0.00           H  
ATOM    697 C   LALA    49     -25.308   3.118  -1.587  0.00  0.00           C  
ATOM    698 O   LALA    49     -25.411   2.072  -2.230  0.00  0.00           O  
ATOM    699 N   LARG    50     -26.334   3.605  -0.874  0.00  0.00           N  
ATOM    700 H   LARG    50     -26.175   4.463  -0.350  0.00  0.00           H  
ATOM    701 CA  LARG    50     -27.661   2.971  -0.798  0.00  0.00           C  
ATOM    702 HA  LARG    50     -27.552   1.940  -0.457  0.00  0.00           H  
ATOM    703 CB  LARG    50     -28.528   3.751   0.193  0.00  0.00           C  
ATOM    704 HB2 LARG    50     -28.427   4.822   0.002  0.00  0.00           H  
ATOM    705 HB3 LARG    50     -29.571   3.488   0.039  0.00  0.00           H  
ATOM    706 CG  LARG    50     -28.173   3.440   1.647  0.00  0.00           C  
ATOM    707 HG2 LARG    50     -28.282   2.372   1.841  0.00  0.00           H  
ATOM    708 HG3 LARG    50     -27.146   3.736   1.859  0.00  0.00           H  
ATOM    709 CD  LARG    50     -29.139   4.223   2.533  0.00  0.00           C  
ATOM    710 HD2 LARG    50     -29.164   5.260   2.196  0.00  0.00           H  
ATOM    711 HD3 LARG    50     -30.140   3.802   2.424  0.00  0.00           H  
ATOM    712 NE  LARG    50     -28.736   4.149   3.940  0.00  0.00           N  
ATOM    713 HE  LARG    50     -28.691   3.235   4.377  0.00  0.00           H  
ATOM    714 CZ  LARG    50     -28.327   5.136   4.705  0.00  0.00           C  
ATOM    715 NH1 LARG    50     -28.279   6.377   4.318  0.00  0.00           N  
ATOM    716 HH11LARG    50     -28.568   6.656   3.393  0.00  0.00           H  
ATOM    717 HH12LARG    50     -27.892   7.051   4.968  0.00  0.00           H  
ATOM    718 NH2 LARG    50     -27.962   4.870   5.917  0.00  0.00           N  
ATOM    719 HH21LARG    50     -28.007   3.908   6.232  0.00  0.00           H  
ATOM    720 HH22LARG    50     -27.677   5.609   6.541  0.00  0.00           H  
ATOM    721 C   LARG    50     -28.391   2.914  -2.135  0.00  0.00           C  
ATOM    722 O   LARG    50     -29.153   1.982  -2.378  0.00  0.00           O  
ATOM    723 N   LASP    51     -28.226   3.914  -2.991  0.00  0.00           N  
ATOM    724 H   LASP    51     -27.576   4.652  -2.751  0.00  0.00           H  
ATOM    725 CA  LASP    51     -28.892   3.970  -4.295  0.00  0.00           C  
ATOM    726 HA  LASP    51     -29.873   3.505  -4.212  0.00  0.00           H  
ATOM    727 CB  LASP    51     -29.125   5.431  -4.686  0.00  0.00           C  
ATOM    728 HB2 LASP    51     -28.197   5.993  -4.572  0.00  0.00           H  
ATOM    729 HB3 LASP    51     -29.401   5.455  -5.736  0.00  0.00           H  
ATOM    730 CG  LASP    51     -30.247   6.127  -3.901  0.00  0.00           C  
ATOM    731 OD1 LASP    51     -30.862   5.516  -2.985  0.00  0.00           O  
ATOM    732 OD2 LASP    51     -30.566   7.269  -4.305  0.00  0.00           O  
ATOM    733 C   LASP    51     -28.146   3.170  -5.379  0.00  0.00           C  
ATOM    734 O   LASP    51     -28.788   2.582  -6.255  0.00  0.00           O  
ATOM    735 N   LALA    52     -26.821   3.046  -5.263  0.00  0.00           N  
ATOM    736 H   LALA    52     -26.346   3.610  -4.563  0.00  0.00           H  
ATOM    737 CA  LALA    52     -26.021   2.056  -5.981  0.00  0.00           C  
ATOM    738 HA  LALA    52     -26.220   2.144  -7.051  0.00  0.00           H  
ATOM    739 CB  LALA    52     -24.539   2.361  -5.737  0.00  0.00           C  
ATOM    740 HB1 LALA    52     -24.308   2.300  -4.673  0.00  0.00           H  
ATOM    741 HB2 LALA    52     -23.921   1.639  -6.271  0.00  0.00           H  
ATOM    742 HB3 LALA    52     -24.299   3.364  -6.092  0.00  0.00           H  
ATOM    743 C   LALA    52     -26.391   0.625  -5.549  0.00  0.00           C  
ATOM    744 O   LALA    52     -26.609  -0.236  -6.398  0.00  0.00           O  
ATOM    745 N   LALA    53     -26.579   0.373  -4.248  0.00  0.00           N  
ATOM    746 H   LALA    53     -26.304   1.083  -3.574  0.00  0.00           H  
ATOM    747 CA  LALA    53     -27.049  -0.917  -3.740  0.00  0.00           C  
ATOM    748 HA  LALA    53     -26.348  -1.686  -4.069  0.00  0.00           H  
ATOM    749 CB  LALA    53     -27.017  -0.881  -2.209  0.00  0.00           C  
ATOM    750 HB1 LALA    53     -26.004  -0.665  -1.864  0.00  0.00           H  
ATOM    751 HB2 LALA    53     -27.694  -0.117  -1.830  0.00  0.00           H  
ATOM    752 HB3 LALA    53     -27.321  -1.849  -1.819  0.00  0.00           H  
ATOM    753 C   LALA    53     -28.441  -1.305  -4.287  0.00  0.00           C  
ATOM    754 O   LALA    53     -28.649  -2.463  -4.653  0.00  0.00           O  
ATOM    755 N   LLYS    54     -29.371  -0.346  -4.439  0.00  0.00           N  
ATOM    756 H   LLYS    54     -29.163   0.571  -4.058  0.00  0.00           H  
ATOM    757 CA  LLYS    54     -30.660  -0.561  -5.135  0.00  0.00           C  
ATOM    758 HA  LLYS    54     -31.195  -1.378  -4.648  0.00  0.00           H  
ATOM    759 CB  LLYS    54     -31.531   0.709  -5.080  0.00  0.00           C  
ATOM    760 HB2 LLYS    54     -30.943   1.556  -5.429  0.00  0.00           H  
ATOM    761 HB3 LLYS    54     -32.373   0.591  -5.764  0.00  0.00           H  
ATOM    762 CG  LLYS    54     -32.092   1.022  -3.685  0.00  0.00           C  
ATOM    763 HG2 LLYS    54     -32.825   0.263  -3.408  0.00  0.00           H  
ATOM    764 HG3 LLYS    54     -31.289   0.988  -2.957  0.00  0.00           H  
ATOM    765 CD  LLYS    54     -32.759   2.407  -3.660  0.00  0.00           C  
ATOM    766 HD2 LLYS    54     -32.133   3.137  -4.173  0.00  0.00           H  
ATOM    767 HD3 LLYS    54     -33.711   2.349  -4.188  0.00  0.00           H  
ATOM    768 CE  LLYS    54     -33.017   2.902  -2.235  0.00  0.00           C  
ATOM    769 HE2 LLYS    54     -33.686   3.767  -2.285  0.00  0.00           H  
ATOM    770 HE3 LLYS    54     -33.516   2.116  -1.661  0.00  0.00           H  
ATOM    771 NZ  LLYS    54     -31.759   3.310  -1.571  0.00  0.00           N  
ATOM    772 HZ1 LLYS    54     -31.329   4.082  -2.087  0.00  0.00           H  
ATOM    773 HZ2 LLYS    54     -31.950   3.631  -0.627  0.00  0.00           H  
ATOM    774 HZ3 LLYS    54     -31.096   2.541  -1.508  0.00  0.00           H  
ATOM    775 C   LLYS    54     -30.470  -0.988  -6.595  0.00  0.00           C  
ATOM    776 O   LLYS    54     -31.149  -1.912  -7.049  0.00  0.00           O  
ATOM    777 N   LALA    55     -29.557  -0.335  -7.320  0.00  0.00           N  
ATOM    778 H   LALA    55     -29.035   0.409  -6.872  0.00  0.00           H  
ATOM    779 CA  LALA    55     -29.241  -0.645  -8.717  0.00  0.00           C  
ATOM    780 HA  LALA    55     -30.173  -0.699  -9.282  0.00  0.00           H  
ATOM    781 CB  LALA    55     -28.403   0.506  -9.287  0.00  0.00           C  
ATOM    782 HB1 LALA    55     -27.456   0.589  -8.754  0.00  0.00           H  
ATOM    783 HB2 LALA    55     -28.193   0.318 -10.339  0.00  0.00           H  
ATOM    784 HB3 LALA    55     -28.947   1.447  -9.198  0.00  0.00           H  
ATOM    785 C   LALA    55     -28.522  -1.998  -8.889  0.00  0.00           C  
ATOM    786 O   LALA    55     -28.785  -2.708  -9.866  0.00  0.00           O  
ATOM    787 N   LALA    56     -27.657  -2.371  -7.939  0.00  0.00           N  
ATOM    788 H   LALA    56     -27.408  -1.688  -7.232  0.00  0.00           H  
ATOM    789 CA  LALA    56     -26.985  -3.668  -7.887  0.00  0.00           C  
ATOM    790 HA  LALA    56     -26.522  -3.869  -8.852  0.00  0.00           H  
ATOM    791 CB  LALA    56     -25.874  -3.603  -6.830  0.00  0.00           C  
ATOM    792 HB1 LALA    56     -25.160  -2.822  -7.093  0.00  0.00           H  
ATOM    793 HB2 LALA    56     -26.299  -3.384  -5.851  0.00  0.00           H  
ATOM    794 HB3 LALA    56     -25.353  -4.561  -6.789  0.00  0.00           H  
ATOM    795 C   LALA    56     -27.977  -4.806  -7.607  0.00  0.00           C  
ATOM    796 O   LALA    56     -27.963  -5.814  -8.310  0.00  0.00           O  
ATOM    797 N   LASP    57     -28.899  -4.620  -6.656  0.00  0.00           N  
ATOM    798 H   LASP    57     -28.836  -3.791  -6.073  0.00  0.00           H  
ATOM    799 CA  LASP    57     -29.961  -5.591  -6.370  0.00  0.00           C  
ATOM    800 HA  LASP    57     -29.492  -6.541  -6.111  0.00  0.00           H  
ATOM    801 CB  LASP    57     -30.776  -5.101  -5.160  0.00  0.00           C  
ATOM    802 HB2 LASP    57     -30.092  -4.838  -4.352  0.00  0.00           H  
ATOM    803 HB3 LASP    57     -31.344  -4.209  -5.431  0.00  0.00           H  
ATOM    804 CG  LASP    57     -31.718  -6.188  -4.650  0.00  0.00           C  
ATOM    805 OD1 LASP    57     -32.955  -6.041  -4.784  0.00  0.00           O  
ATOM    806 OD2 LASP    57     -31.202  -7.216  -4.152  0.00  0.00           O  
ATOM    807 C   LASP    57     -30.868  -5.829  -7.596  0.00  0.00           C  
ATOM    808 O   LASP    57     -31.193  -6.975  -7.926  0.00  0.00           O  
ATOM    809 N   LALA    58     -31.218  -4.758  -8.316  0.00  0.00           N  
ATOM    810 H   LALA    58     -30.937  -3.844  -7.980  0.00  0.00           H  
ATOM    811 CA  LALA    58     -31.986  -4.826  -9.559  0.00  0.00           C  
ATOM    812 HA  LALA    58     -32.879  -5.428  -9.381  0.00  0.00           H  
ATOM    813 CB  LALA    58     -32.433  -3.403  -9.917  0.00  0.00           C  
ATOM    814 HB1 LALA    58     -31.564  -2.768 -10.093  0.00  0.00           H  
ATOM    815 HB2 LALA    58     -33.043  -3.428 -10.820  0.00  0.00           H  
ATOM    816 HB3 LALA    58     -33.028  -2.986  -9.104  0.00  0.00           H  
ATOM    817 C   LALA    58     -31.210  -5.479 -10.724  0.00  0.00           C  
ATOM    818 O   LALA    58     -31.823  -6.148 -11.562  0.00  0.00           O  
ATOM    819 N   LGLU    59     -29.881  -5.322 -10.785  0.00  0.00           N  
ATOM    820 H   LGLU    59     -29.439  -4.734 -10.087  0.00  0.00           H  
ATOM    821 CA  LGLU    59     -29.019  -5.983 -11.777  0.00  0.00           C  
ATOM    822 HA  LGLU    59     -29.490  -5.890 -12.757  0.00  0.00           H  
ATOM    823 CB  LGLU    59     -27.652  -5.280 -11.845  0.00  0.00           C  
ATOM    824 HB2 LGLU    59     -27.824  -4.234 -12.091  0.00  0.00           H  
ATOM    825 HB3 LGLU    59     -27.150  -5.333 -10.879  0.00  0.00           H  
ATOM    826 CG  LGLU    59     -26.748  -5.893 -12.926  0.00  0.00           C  
ATOM    827 HG2 LGLU    59     -26.300  -6.815 -12.553  0.00  0.00           H  
ATOM    828 HG3 LGLU    59     -27.375  -6.144 -13.784  0.00  0.00           H  
ATOM    829 CD  LGLU    59     -25.650  -4.941 -13.413  0.00  0.00           C  
ATOM    830 OE1 LGLU    59     -25.381  -4.952 -14.640  0.00  0.00           O  
ATOM    831 OE2 LGLU    59     -25.104  -4.140 -12.615  0.00  0.00           O  
ATOM    832 C   LGLU    59     -28.861  -7.485 -11.500  0.00  0.00           C  
ATOM    833 O   LGLU    59     -29.025  -8.297 -12.414  0.00  0.00           O  
ATOM    834 N   LILE    60     -28.639  -7.864 -10.234  0.00  0.00           N  
ATOM    835 H   LILE    60     -28.492  -7.143  -9.532  0.00  0.00           H  
ATOM    836 CA  LILE    60     -28.657  -9.267  -9.803  0.00  0.00           C  
ATOM    837 HA  LILE    60     -27.875  -9.804 -10.336  0.00  0.00           H  
ATOM    838 CB  LILE    60     -28.405  -9.391  -8.279  0.00  0.00           C  
ATOM    839 HB  LILE    60     -29.044  -8.665  -7.774  0.00  0.00           H  
ATOM    840 CG2 LILE    60     -28.788 -10.784  -7.740  0.00  0.00           C  
ATOM    841 HG21LILE    60     -28.452 -10.879  -6.711  0.00  0.00           H  
ATOM    842 HG22LILE    60     -29.870 -10.915  -7.750  0.00  0.00           H  
ATOM    843 HG23LILE    60     -28.323 -11.568  -8.337  0.00  0.00           H  
ATOM    844 CG1 LILE    60     -26.950  -9.051  -7.890  0.00  0.00           C  
ATOM    845 HG12LILE    60     -26.667  -8.106  -8.349  0.00  0.00           H  
ATOM    846 HG13LILE    60     -26.908  -8.909  -6.810  0.00  0.00           H  
ATOM    847 CD1 LILE    60     -25.907 -10.110  -8.272  0.00  0.00           C  
ATOM    848 HD11LILE    60     -26.077 -11.030  -7.713  0.00  0.00           H  
ATOM    849 HD12LILE    60     -25.952 -10.317  -9.339  0.00  0.00           H  
ATOM    850 HD13LILE    60     -24.915  -9.738  -8.023  0.00  0.00           H  
ATOM    851 C   LILE    60     -29.990  -9.901 -10.201  0.00  0.00           C  
ATOM    852 O   LILE    60     -29.998 -10.907 -10.909  0.00  0.00           O  
ATOM    853 N   LALA    61     -31.115  -9.292  -9.816  0.00  0.00           N  
ATOM    854 H   LALA    61     -31.044  -8.439  -9.272  0.00  0.00           H  
ATOM    855 CA  LALA    61     -32.444  -9.842 -10.075  0.00  0.00           C  
ATOM    856 HA  LALA    61     -32.471 -10.862  -9.689  0.00  0.00           H  
ATOM    857 CB  LALA    61     -33.459  -9.015  -9.290  0.00  0.00           C  
ATOM    858 HB1 LALA    61     -33.485  -7.990  -9.663  0.00  0.00           H  
ATOM    859 HB2 LALA    61     -34.447  -9.463  -9.391  0.00  0.00           H  
ATOM    860 HB3 LALA    61     -33.190  -9.014  -8.235  0.00  0.00           H  
ATOM    861 C   LALA    61     -32.788  -9.918 -11.575  0.00  0.00           C  
ATOM    862 O   LALA    61     -33.470 -10.855 -11.999  0.00  0.00           O  
ATOM    863 N   LALA    62     -32.239  -9.027 -12.413  0.00  0.00           N  
ATOM    864 H   LALA    62     -31.697  -8.267 -12.017  0.00  0.00           H  
ATOM    865 CA  LALA    62     -32.327  -9.113 -13.878  0.00  0.00           C  
ATOM    866 HA  LALA    62     -33.383  -9.177 -14.144  0.00  0.00           H  
ATOM    867 CB  LALA    62     -31.769  -7.820 -14.488  0.00  0.00           C  
ATOM    868 HB1 LALA    62     -31.901  -7.841 -15.571  0.00  0.00           H  
ATOM    869 HB2 LALA    62     -32.302  -6.959 -14.087  0.00  0.00           H  
ATOM    870 HB3 LALA    62     -30.707  -7.726 -14.266  0.00  0.00           H  
ATOM    871 C   LALA    62     -31.636 -10.363 -14.476  0.00  0.00           C  
ATOM    872 O   LALA    62     -31.743 -10.595 -15.685  0.00  0.00           O  
ATOM    873 N   LALA    63     -30.992 -11.177 -13.628  0.00  0.00           N  
ATOM    874 H   LALA    63     -30.977 -10.888 -12.657  0.00  0.00           H  
ATOM    875 CA  LALA    63     -30.205 -12.373 -13.917  0.00  0.00           C  
ATOM    876 HA  LALA    63     -30.026 -12.828 -12.941  0.00  0.00           H  
ATOM    877 CB  LALA    63     -31.052 -13.396 -14.697  0.00  0.00           C  
ATOM    878 HB1 LALA    63     -32.055 -13.448 -14.276  0.00  0.00           H  
ATOM    879 HB2 LALA    63     -31.125 -13.106 -15.745  0.00  0.00           H  
ATOM    880 HB3 LALA    63     -30.604 -14.384 -14.632  0.00  0.00           H  
ATOM    881 C   LALA    63     -28.790 -12.093 -14.470  0.00  0.00           C  
ATOM    882 O   LALA    63     -28.197 -12.968 -15.105  0.00  0.00           O  
ATOM    883 N   LVAL    64     -28.242 -10.898 -14.213  0.00  0.00           N  
ATOM    884 H   LVAL    64     -28.767 -10.255 -13.629  0.00  0.00           H  
ATOM    885 CA  LVAL    64     -26.886 -10.459 -14.606  0.00  0.00           C  
ATOM    886 HA  LVAL    64     -26.527 -11.094 -15.417  0.00  0.00           H  
ATOM    887 CB  LVAL    64     -26.950  -9.008 -15.136  0.00  0.00           C  
ATOM    888 HB  LVAL    64     -27.375  -8.375 -14.363  0.00  0.00           H  
ATOM    889 CG1 LVAL    64     -25.589  -8.418 -15.526  0.00  0.00           C  
ATOM    890 HG11LVAL    64     -24.964  -8.287 -14.642  0.00  0.00           H  
ATOM    891 HG12LVAL    64     -25.087  -9.063 -16.244  0.00  0.00           H  
ATOM    892 HG13LVAL    64     -25.729  -7.428 -15.960  0.00  0.00           H  
ATOM    893 CG2 LVAL    64     -27.855  -8.918 -16.376  0.00  0.00           C  
ATOM    894 HG21LVAL    64     -28.873  -9.214 -16.123  0.00  0.00           H  
ATOM    895 HG22LVAL    64     -27.888  -7.889 -16.736  0.00  0.00           H  
ATOM    896 HG23LVAL    64     -27.479  -9.569 -17.164  0.00  0.00           H  
ATOM    897 C   LVAL    64     -25.898 -10.610 -13.434  0.00  0.00           C  
ATOM    898 O   LVAL    64     -26.310 -10.619 -12.273  0.00  0.00           O  
ATOM    899 N   LARG    65     -24.594 -10.756 -13.714  0.00  0.00           N  
ATOM    900 H   LARG    65     -24.310 -10.751 -14.688  0.00  0.00           H  
ATOM    901 CA  LARG    65     -23.516 -10.902 -12.712  0.00  0.00           C  
ATOM    902 HA  LARG    65     -23.853 -10.519 -11.749  0.00  0.00           H  
ATOM    903 CB  LARG    65     -23.158 -12.397 -12.548  0.00  0.00           C  
ATOM    904 HB2 LARG    65     -22.790 -12.765 -13.503  0.00  0.00           H  
ATOM    905 HB3 LARG    65     -22.336 -12.496 -11.841  0.00  0.00           H  
ATOM    906 CG  LARG    65     -24.301 -13.330 -12.101  0.00  0.00           C  
ATOM    907 HG2 LARG    65     -25.134 -13.254 -12.801  0.00  0.00           H  
ATOM    908 HG3 LARG    65     -23.935 -14.357 -12.140  0.00  0.00           H  
ATOM    909 CD  LARG    65     -24.802 -13.056 -10.677  0.00  0.00           C  
ATOM    910 HD2 LARG    65     -23.979 -13.220  -9.982  0.00  0.00           H  
ATOM    911 HD3 LARG    65     -25.109 -12.016 -10.584  0.00  0.00           H  
ATOM    912 NE  LARG    65     -25.915 -13.952 -10.309  0.00  0.00           N  
ATOM    913 HE  LARG    65     -25.690 -14.829  -9.850  0.00  0.00           H  
ATOM    914 CZ  LARG    65     -27.210 -13.729 -10.421  0.00  0.00           C  
ATOM    915 NH1 LARG    65     -27.722 -12.640 -10.917  0.00  0.00           N  
ATOM    916 HH11LARG    65     -27.116 -11.906 -11.267  0.00  0.00           H  
ATOM    917 HH12LARG    65     -28.725 -12.488 -10.871  0.00  0.00           H  
ATOM    918 NH2 LARG    65     -28.035 -14.638 -10.018  0.00  0.00           N  
ATOM    919 HH21LARG    65     -27.666 -15.480  -9.595  0.00  0.00           H  
ATOM    920 HH22LARG    65     -29.033 -14.460 -10.055  0.00  0.00           H  
ATOM    921 C   LARG    65     -22.274 -10.088 -13.115  0.00  0.00           C  
ATOM    922 O   LARG    65     -21.965 -10.010 -14.305  0.00  0.00           O  
ATOM    923 N   LLYS    66     -21.524  -9.540 -12.148  0.00  0.00           N  
ATOM    924 H   LLYS    66     -21.801  -9.732 -11.189  0.00  0.00           H  
ATOM    925 CA  LLYS    66     -20.197  -8.901 -12.360  0.00  0.00           C  
ATOM    926 HA  LLYS    66     -19.772  -9.320 -13.273  0.00  0.00           H  
ATOM    927 CB  LLYS    66     -20.274  -7.369 -12.541  0.00  0.00           C  
ATOM    928 HB2 LLYS    66     -20.486  -6.895 -11.586  0.00  0.00           H  
ATOM    929 HB3 LLYS    66     -19.285  -7.024 -12.842  0.00  0.00           H  
ATOM    930 CG  LLYS    66     -21.272  -6.834 -13.574  0.00  0.00           C  
ATOM    931 HG2 LLYS    66     -21.192  -7.397 -14.504  0.00  0.00           H  
ATOM    932 HG3 LLYS    66     -22.285  -6.927 -13.181  0.00  0.00           H  
ATOM    933 CD  LLYS    66     -20.946  -5.357 -13.844  0.00  0.00           C  
ATOM    934 HD2 LLYS    66     -20.831  -4.834 -12.896  0.00  0.00           H  
ATOM    935 HD3 LLYS    66     -20.006  -5.283 -14.391  0.00  0.00           H  
ATOM    936 CE  LLYS    66     -22.062  -4.707 -14.659  0.00  0.00           C  
ATOM    937 HE2 LLYS    66     -22.163  -5.235 -15.607  0.00  0.00           H  
ATOM    938 HE3 LLYS    66     -23.005  -4.815 -14.112  0.00  0.00           H  
ATOM    939 NZ  LLYS    66     -21.808  -3.271 -14.914  0.00  0.00           N  
ATOM    940 HZ1 LLYS    66     -20.987  -3.113 -15.488  0.00  0.00           H  
ATOM    941 HZ2 LLYS    66     -22.617  -2.877 -15.392  0.00  0.00           H  
ATOM    942 HZ3 LLYS    66     -21.710  -2.760 -14.043  0.00  0.00           H  
ATOM    943 C   LLYS    66     -19.232  -9.228 -11.207  0.00  0.00           C  
ATOM    944 O   LLYS    66     -19.703  -9.621 -10.139  0.00  0.00           O  
ATOM    945 N   LPRO    67     -17.899  -9.085 -11.363  0.00  0.00           N  
ATOM    946 CD  LPRO    67     -17.186  -8.683 -12.569  0.00  0.00           C  
ATOM    947 HD2 LPRO    67     -17.008  -7.607 -12.543  0.00  0.00           H  
ATOM    948 HD3 LPRO    67     -17.715  -8.953 -13.482  0.00  0.00           H  
ATOM    949 CG  LPRO    67     -15.853  -9.424 -12.512  0.00  0.00           C  
ATOM    950 HG2 LPRO    67     -15.067  -8.907 -13.061  0.00  0.00           H  
ATOM    951 HG3 LPRO    67     -15.980 -10.443 -12.881  0.00  0.00           H  
ATOM    952 CB  LPRO    67     -15.564  -9.445 -11.017  0.00  0.00           C  
ATOM    953 HB2 LPRO    67     -15.125  -8.492 -10.718  0.00  0.00           H  
ATOM    954 HB3 LPRO    67     -14.913 -10.278 -10.759  0.00  0.00           H  
ATOM    955 CA  LPRO    67     -16.945  -9.614 -10.384  0.00  0.00           C  
ATOM    956 HA  LPRO    67     -17.138 -10.683 -10.276  0.00  0.00           H  
ATOM    957 C   LPRO    67     -16.993  -8.997  -8.977  0.00  0.00           C  
ATOM    958 O   LPRO    67     -16.633  -9.685  -8.031  0.00  0.00           O  
ATOM    959 N   LLEU    68     -17.456  -7.756  -8.802  0.00  0.00           N  
ATOM    960 H   LLEU    68     -17.716  -7.204  -9.613  0.00  0.00           H  
ATOM    961 CA  LLEU    68     -17.663  -7.141  -7.478  0.00  0.00           C  
ATOM    962 HA  LLEU    68     -17.511  -7.895  -6.706  0.00  0.00           H  
ATOM    963 CB  LLEU    68     -16.632  -6.013  -7.239  0.00  0.00           C  
ATOM    964 HB2 LLEU    68     -16.691  -5.313  -8.073  0.00  0.00           H  
ATOM    965 HB3 LLEU    68     -16.907  -5.470  -6.335  0.00  0.00           H  
ATOM    966 CG  LLEU    68     -15.172  -6.470  -7.062  0.00  0.00           C  
ATOM    967 HG  LLEU    68     -14.857  -7.036  -7.938  0.00  0.00           H  
ATOM    968 CD1 LLEU    68     -14.273  -5.239  -6.923  0.00  0.00           C  
ATOM    969 HD11LLEU    68     -14.411  -4.577  -7.776  0.00  0.00           H  
ATOM    970 HD12LLEU    68     -14.520  -4.695  -6.010  0.00  0.00           H  
ATOM    971 HD13LLEU    68     -13.229  -5.548  -6.876  0.00  0.00           H  
ATOM    972 CD2 LLEU    68     -14.968  -7.322  -5.807  0.00  0.00           C  
ATOM    973 HD21LLEU    68     -15.332  -6.791  -4.928  0.00  0.00           H  
ATOM    974 HD22LLEU    68     -15.497  -8.270  -5.902  0.00  0.00           H  
ATOM    975 HD23LLEU    68     -13.908  -7.539  -5.677  0.00  0.00           H  
ATOM    976 C   LLEU    68     -19.113  -6.677  -7.263  0.00  0.00           C  
ATOM    977 O   LLEU    68     -19.360  -5.826  -6.413  0.00  0.00           O  
ATOM    978 N   LLEU    69     -20.079  -7.215  -8.021  0.00  0.00           N  
ATOM    979 H   LLEU    69     -19.830  -7.963  -8.653  0.00  0.00           H  
ATOM    980 CA  LLEU    69     -21.468  -6.741  -8.016  0.00  0.00           C  
ATOM    981 HA  LLEU    69     -21.454  -5.702  -8.331  0.00  0.00           H  
ATOM    982 CB  LLEU    69     -22.286  -7.531  -9.053  0.00  0.00           C  
ATOM    983 HB2 LLEU    69     -21.786  -7.456 -10.011  0.00  0.00           H  
ATOM    984 HB3 LLEU    69     -22.295  -8.582  -8.765  0.00  0.00           H  
ATOM    985 CG  LLEU    69     -23.743  -7.061  -9.234  0.00  0.00           C  
ATOM    986 HG  LLEU    69     -24.307  -7.265  -8.325  0.00  0.00           H  
ATOM    987 CD1 LLEU    69     -23.856  -5.573  -9.569  0.00  0.00           C  
ATOM    988 HD11LLEU    69     -24.892  -5.326  -9.799  0.00  0.00           H  
ATOM    989 HD12LLEU    69     -23.544  -4.964  -8.723  0.00  0.00           H  
ATOM    990 HD13LLEU    69     -23.239  -5.337 -10.435  0.00  0.00           H  
ATOM    991 CD2 LLEU    69     -24.367  -7.833 -10.398  0.00  0.00           C  
ATOM    992 HD21LLEU    69     -24.247  -8.901 -10.233  0.00  0.00           H  
ATOM    993 HD22LLEU    69     -25.432  -7.608 -10.453  0.00  0.00           H  
ATOM    994 HD23LLEU    69     -23.893  -7.554 -11.338  0.00  0.00           H  
ATOM    995 C   LLEU    69     -22.095  -6.789  -6.614  0.00  0.00           C  
ATOM    996 O   LLEU    69     -22.386  -7.871  -6.101  0.00  0.00           O  
ATOM    997 N   LGLY    70     -22.300  -5.605  -6.027  0.00  0.00           N  
ATOM    998 H   LGLY    70     -21.930  -4.786  -6.503  0.00  0.00           H  
ATOM    999 CA  LGLY    70     -22.880  -5.404  -4.697  0.00  0.00           C  
ATOM   1000 HA2 LGLY    70     -23.390  -4.442  -4.686  0.00  0.00           H  
ATOM   1001 HA3 LGLY    70     -23.620  -6.182  -4.513  0.00  0.00           H  
ATOM   1002 C   LGLY    70     -21.890  -5.414  -3.523  0.00  0.00           C  
ATOM   1003 O   LGLY    70     -22.332  -5.282  -2.384  0.00  0.00           O  
ATOM   1004 N   LVAL    71     -20.579  -5.562  -3.756  0.00  0.00           N  
ATOM   1005 H   LVAL    71     -20.263  -5.630  -4.720  0.00  0.00           H  
ATOM   1006 CA  LVAL    71     -19.554  -5.547  -2.692  0.00  0.00           C  
ATOM   1007 HA  LVAL    71     -19.912  -6.165  -1.873  0.00  0.00           H  
ATOM   1008 CB  LVAL    71     -18.219  -6.154  -3.175  0.00  0.00           C  
ATOM   1009 HB  LVAL    71     -17.844  -5.581  -4.023  0.00  0.00           H  
ATOM   1010 CG1 LVAL    71     -17.149  -6.150  -2.072  0.00  0.00           C  
ATOM   1011 HG11LVAL    71     -16.890  -5.127  -1.797  0.00  0.00           H  
ATOM   1012 HG12LVAL    71     -17.510  -6.679  -1.191  0.00  0.00           H  
ATOM   1013 HG13LVAL    71     -16.243  -6.636  -2.434  0.00  0.00           H  
ATOM   1014 CG2 LVAL    71     -18.399  -7.608  -3.619  0.00  0.00           C  
ATOM   1015 HG21LVAL    71     -18.774  -8.207  -2.794  0.00  0.00           H  
ATOM   1016 HG22LVAL    71     -19.100  -7.670  -4.450  0.00  0.00           H  
ATOM   1017 HG23LVAL    71     -17.438  -8.008  -3.941  0.00  0.00           H  
ATOM   1018 C   LVAL    71     -19.315  -4.113  -2.191  0.00  0.00           C  
ATOM   1019 O   LVAL    71     -18.857  -3.287  -2.982  0.00  0.00           O  
ATOM   1020 N   LPRO    72     -19.579  -3.787  -0.910  0.00  0.00           N  
ATOM   1021 CD  LPRO    72     -20.158  -4.646   0.113  0.00  0.00           C  
ATOM   1022 HD2 LPRO    72     -19.564  -5.549   0.242  0.00  0.00           H  
ATOM   1023 HD3 LPRO    72     -21.183  -4.896  -0.158  0.00  0.00           H  
ATOM   1024 CG  LPRO    72     -20.151  -3.842   1.412  0.00  0.00           C  
ATOM   1025 HG2 LPRO    72     -19.239  -4.054   1.973  0.00  0.00           H  
ATOM   1026 HG3 LPRO    72     -21.031  -4.050   2.017  0.00  0.00           H  
ATOM   1027 CB  LPRO    72     -20.134  -2.395   0.924  0.00  0.00           C  
ATOM   1028 HB2 LPRO    72     -19.703  -1.727   1.664  0.00  0.00           H  
ATOM   1029 HB3 LPRO    72     -21.149  -2.082   0.672  0.00  0.00           H  
ATOM   1030 CA  LPRO    72     -19.290  -2.470  -0.348  0.00  0.00           C  
ATOM   1031 HA  LPRO    72     -19.622  -1.696  -1.033  0.00  0.00           H  
ATOM   1032 C   LPRO    72     -17.788  -2.286  -0.064  0.00  0.00           C  
ATOM   1033 O   LPRO    72     -17.108  -3.242   0.304  0.00  0.00           O  
ATOM   1034 N   LMET    73     -17.273  -1.062  -0.193  0.00  0.00           N  
ATOM   1035 H   LMET    73     -17.871  -0.340  -0.585  0.00  0.00           H  
ATOM   1036 CA  LMET    73     -15.874  -0.688   0.069  0.00  0.00           C  
ATOM   1037 HA  LMET    73     -15.531  -1.214   0.960  0.00  0.00           H  
ATOM   1038 CB  LMET    73     -14.993  -1.138  -1.113  0.00  0.00           C  
ATOM   1039 HB2 LMET    73     -13.959  -0.980  -0.828  0.00  0.00           H  
ATOM   1040 HB3 LMET    73     -15.129  -2.207  -1.279  0.00  0.00           H  
ATOM   1041 CG  LMET    73     -15.229  -0.399  -2.438  0.00  0.00           C  
ATOM   1042 HG2 LMET    73     -16.260  -0.566  -2.753  0.00  0.00           H  
ATOM   1043 HG3 LMET    73     -15.090   0.672  -2.287  0.00  0.00           H  
ATOM   1044 SD  LMET    73     -14.127  -0.933  -3.783  0.00  0.00           S  
ATOM   1045 CE  LMET    73     -12.517  -0.364  -3.156  0.00  0.00           C  
ATOM   1046 HE1 LMET    73     -12.293  -0.832  -2.199  0.00  0.00           H  
ATOM   1047 HE2 LMET    73     -11.732  -0.629  -3.863  0.00  0.00           H  
ATOM   1048 HE3 LMET    73     -12.534   0.717  -3.027  0.00  0.00           H  
ATOM   1049 C   LMET    73     -15.714   0.823   0.331  0.00  0.00           C  
ATOM   1050 O   LMET    73     -16.659   1.594   0.167  0.00  0.00           O  
ATOM   1051 N   LTHR    74     -14.511   1.263   0.702  0.00  0.00           N  
ATOM   1052 H   LTHR    74     -13.764   0.588   0.821  0.00  0.00           H  
ATOM   1053 CA  LTHR    74     -14.094   2.683   0.709  0.00  0.00           C  
ATOM   1054 HA  LTHR    74     -14.889   3.301   0.293  0.00  0.00           H  
ATOM   1055 CB  LTHR    74     -13.815   3.200   2.136  0.00  0.00           C  
ATOM   1056 HB  LTHR    74     -13.395   4.205   2.078  0.00  0.00           H  
ATOM   1057 CG2 LTHR    74     -15.091   3.293   2.973  0.00  0.00           C  
ATOM   1058 HG21LTHR    74     -15.761   4.030   2.535  0.00  0.00           H  
ATOM   1059 HG22LTHR    74     -15.594   2.329   3.008  0.00  0.00           H  
ATOM   1060 HG23LTHR    74     -14.836   3.599   3.986  0.00  0.00           H  
ATOM   1061 OG1 LTHR    74     -12.904   2.387   2.833  0.00  0.00           O  
ATOM   1062 HG1 LTHR    74     -11.995   2.627   2.537  0.00  0.00           H  
ATOM   1063 C   LTHR    74     -12.876   2.882  -0.197  0.00  0.00           C  
ATOM   1064 O   LTHR    74     -12.353   1.916  -0.758  0.00  0.00           O  
ATOM   1065 N   LILE    75     -12.435   4.132  -0.369  0.00  0.00           N  
ATOM   1066 H   LILE    75     -12.928   4.891   0.079  0.00  0.00           H  
ATOM   1067 CA  LILE    75     -11.126   4.440  -0.962  0.00  0.00           C  
ATOM   1068 HA  LILE    75     -10.535   3.528  -0.930  0.00  0.00           H  
ATOM   1069 CB  LILE    75     -11.265   4.827  -2.449  0.00  0.00           C  
ATOM   1070 HB  LILE    75     -11.996   4.153  -2.890  0.00  0.00           H  
ATOM   1071 CG2 LILE    75     -11.774   6.268  -2.639  0.00  0.00           C  
ATOM   1072 HG21LILE    75     -12.034   6.438  -3.683  0.00  0.00           H  
ATOM   1073 HG22LILE    75     -12.659   6.428  -2.024  0.00  0.00           H  
ATOM   1074 HG23LILE    75     -11.007   6.986  -2.345  0.00  0.00           H  
ATOM   1075 CG1 LILE    75      -9.928   4.599  -3.182  0.00  0.00           C  
ATOM   1076 HG12LILE    75      -9.213   5.362  -2.881  0.00  0.00           H  
ATOM   1077 HG13LILE    75      -9.527   3.628  -2.890  0.00  0.00           H  
ATOM   1078 CD1 LILE    75     -10.052   4.603  -4.710  0.00  0.00           C  
ATOM   1079 HD11LILE    75      -9.080   4.381  -5.151  0.00  0.00           H  
ATOM   1080 HD12LILE    75     -10.769   3.845  -5.028  0.00  0.00           H  
ATOM   1081 HD13LILE    75     -10.376   5.582  -5.058  0.00  0.00           H  
ATOM   1082 C   LILE    75     -10.368   5.480  -0.132  0.00  0.00           C  
ATOM   1083 O   LILE    75     -10.971   6.383   0.448  0.00  0.00           O  
ATOM   1084 N   LLYN    76      -9.043   5.399  -0.107  0.00  0.00           N  
ATOM   1085 H   LLYN    76      -8.621   4.547  -0.462  0.00  0.00           H  
ATOM   1086 CA  LLYN    76      -8.168   6.403   0.497  0.00  0.00           C  
ATOM   1087 HA  LLYN    76      -8.303   6.383   1.578  0.00  0.00           H  
ATOM   1088 CB  HLYN    76      -6.739   5.970   0.175  0.00  0.00           C  
ATOM   1089 HB2 HLYN    76      -6.616   4.956   0.569  0.00  0.00           H  
ATOM   1090 HB3 HLYN    76      -6.647   5.868  -0.910  0.00  0.00           H  
ATOM   1091 CG  HLYN    76      -5.634   6.879   0.708  0.00  0.00           C  
ATOM   1092 HG2 HLYN    76      -5.756   7.928   0.388  0.00  0.00           H  
ATOM   1093 HG3 HLYN    76      -5.634   6.877   1.805  0.00  0.00           H  
ATOM   1094 CD  HLYN    76      -4.281   6.385   0.212  0.00  0.00           C  
ATOM   1095 HD2 HLYN    76      -4.149   5.348   0.541  0.00  0.00           H  
ATOM   1096 HD3 HLYN    76      -4.264   6.367  -0.886  0.00  0.00           H  
ATOM   1097 CE  HLYN    76      -3.118   7.215   0.729  0.00  0.00           C  
ATOM   1098 HE2 HLYN    76      -3.079   8.190   0.230  0.00  0.00           H  
ATOM   1099 HE3 HLYN    76      -3.219   7.378   1.806  0.00  0.00           H  
ATOM   1100 NZ  HLYN    76      -1.816   6.532   0.506  0.00  0.00           N  
ATOM   1101 HZ2 HLYN    76      -1.589   6.506  -0.495  0.00  0.00           H  
ATOM   1102 HZ3 HLYN    76      -1.904   5.570   0.854  0.00  0.00           H  
ATOM   1103 C   LLYN    76      -8.454   7.842   0.006  0.00  0.00           C  
ATOM   1104 O   LLYN    76      -8.650   8.071  -1.189  0.00  0.00           O  
ATOM   1105 N   LGLU    77      -8.443   8.831   0.914  0.00  0.00           N  
ATOM   1106 H   LGLU    77      -8.302   8.577   1.889  0.00  0.00           H  
ATOM   1107 CA  LGLU    77      -8.965  10.187   0.639  0.00  0.00           C  
ATOM   1108 HA  LGLU    77     -10.005  10.057   0.370  0.00  0.00           H  
ATOM   1109 CB  LGLU    77      -8.948  11.051   1.912  0.00  0.00           C  
ATOM   1110 HB2 LGLU    77      -9.291  10.432   2.740  0.00  0.00           H  
ATOM   1111 HB3 LGLU    77      -7.927  11.360   2.128  0.00  0.00           H  
ATOM   1112 CG  LGLU    77      -9.896  12.271   1.850  0.00  0.00           C  
ATOM   1113 HG2 LGLU    77     -10.692  12.080   1.126  0.00  0.00           H  
ATOM   1114 HG3 LGLU    77     -10.380  12.351   2.826  0.00  0.00           H  
ATOM   1115 CD  LGLU    77      -9.244  13.633   1.547  0.00  0.00           C  
ATOM   1116 OE1 LGLU    77      -8.078  13.720   1.112  0.00  0.00           O  
ATOM   1117 OE2 LGLU    77      -9.910  14.670   1.790  0.00  0.00           O  
ATOM   1118 C   LGLU    77      -8.299  10.931  -0.531  0.00  0.00           C  
ATOM   1119 O   LGLU    77      -8.949  11.747  -1.186  0.00  0.00           O  
ATOM   1120 N   LSER    78      -7.044  10.617  -0.852  0.00  0.00           N  
ATOM   1121 H   LSER    78      -6.570   9.902  -0.316  0.00  0.00           H  
ATOM   1122 CA  LSER    78      -6.307  11.228  -1.961  0.00  0.00           C  
ATOM   1123 HA  LSER    78      -6.425  12.305  -1.868  0.00  0.00           H  
ATOM   1124 CB  LSER    78      -4.813  10.919  -1.808  0.00  0.00           C  
ATOM   1125 HB2 LSER    78      -4.287  11.153  -2.733  0.00  0.00           H  
ATOM   1126 HB3 LSER    78      -4.421  11.571  -1.028  0.00  0.00           H  
ATOM   1127 OG  LSER    78      -4.564   9.575  -1.422  0.00  0.00           O  
ATOM   1128 HG  LSER    78      -4.484   8.998  -2.206  0.00  0.00           H  
ATOM   1129 C   LSER    78      -6.825  10.870  -3.363  0.00  0.00           C  
ATOM   1130 O   LSER    78      -6.581  11.639  -4.296  0.00  0.00           O  
ATOM   1131 N   LPHE    79      -7.570   9.770  -3.534  0.00  0.00           N  
ATOM   1132 H   LPHE    79      -7.811   9.222  -2.714  0.00  0.00           H  
ATOM   1133 CA  LPHE    79      -8.269   9.461  -4.791  0.00  0.00           C  
ATOM   1134 HA  LPHE    79      -7.622   9.716  -5.630  0.00  0.00           H  
ATOM   1135 CB  LPHE    79      -8.602   7.969  -4.878  0.00  0.00           C  
ATOM   1136 HB2 LPHE    79      -9.173   7.683  -3.993  0.00  0.00           H  
ATOM   1137 HB3 LPHE    79      -9.250   7.809  -5.741  0.00  0.00           H  
ATOM   1138 CG  LPHE    79      -7.408   7.050  -5.019  0.00  0.00           C  
ATOM   1139 CD1 LPHE    79      -6.847   6.444  -3.883  0.00  0.00           C  
ATOM   1140 HD1 LPHE    79      -7.254   6.660  -2.906  0.00  0.00           H  
ATOM   1141 CE1 LPHE    79      -5.793   5.526  -4.023  0.00  0.00           C  
ATOM   1142 HE1 LPHE    79      -5.392   5.032  -3.149  0.00  0.00           H  
ATOM   1143 CZ  LPHE    79      -5.287   5.228  -5.298  0.00  0.00           C  
ATOM   1144 HZ  LPHE    79      -4.488   4.511  -5.402  0.00  0.00           H  
ATOM   1145 CE2 LPHE    79      -5.840   5.840  -6.437  0.00  0.00           C  
ATOM   1146 HE2 LPHE    79      -5.473   5.593  -7.423  0.00  0.00           H  
ATOM   1147 CD2 LPHE    79      -6.901   6.750  -6.297  0.00  0.00           C  
ATOM   1148 HD2 LPHE    79      -7.342   7.203  -7.174  0.00  0.00           H  
ATOM   1149 C   LPHE    79      -9.575  10.254  -4.934  0.00  0.00           C  
ATOM   1150 O   LPHE    79     -10.333  10.385  -3.976  0.00  0.00           O  
ATOM   1151 N   LASP    80      -9.889  10.722  -6.140  0.00  0.00           N  
ATOM   1152 H   LASP    80      -9.211  10.619  -6.889  0.00  0.00           H  
ATOM   1153 CA  LASP    80     -11.158  11.394  -6.435  0.00  0.00           C  
ATOM   1154 HA  LASP    80     -11.358  12.093  -5.625  0.00  0.00           H  
ATOM   1155 CB  LASP    80     -11.045  12.224  -7.717  0.00  0.00           C  
ATOM   1156 HB2 LASP    80     -10.760  11.567  -8.541  0.00  0.00           H  
ATOM   1157 HB3 LASP    80     -12.027  12.638  -7.942  0.00  0.00           H  
ATOM   1158 CG  LASP    80     -10.054  13.383  -7.621  0.00  0.00           C  
ATOM   1159 OD1 LASP    80     -10.010  14.093  -6.587  0.00  0.00           O  
ATOM   1160 OD2 LASP    80      -9.320  13.594  -8.610  0.00  0.00           O  
ATOM   1161 C   LASP    80     -12.359  10.434  -6.538  0.00  0.00           C  
ATOM   1162 O   LASP    80     -12.428   9.581  -7.427  0.00  0.00           O  
ATOM   1163 N   LILE    81     -13.355  10.661  -5.680  0.00  0.00           N  
ATOM   1164 H   LILE    81     -13.179  11.366  -4.971  0.00  0.00           H  
ATOM   1165 CA  LILE    81     -14.767  10.322  -5.896  0.00  0.00           C  
ATOM   1166 HA  LILE    81     -14.871   9.737  -6.811  0.00  0.00           H  
ATOM   1167 CB  LILE    81     -15.337   9.495  -4.718  0.00  0.00           C  
ATOM   1168 HB  LILE    81     -15.148  10.043  -3.796  0.00  0.00           H  
ATOM   1169 CG2 LILE    81     -16.861   9.313  -4.869  0.00  0.00           C  
ATOM   1170 HG21LILE    81     -17.367  10.273  -4.949  0.00  0.00           H  
ATOM   1171 HG22LILE    81     -17.074   8.718  -5.756  0.00  0.00           H  
ATOM   1172 HG23LILE    81     -17.282   8.813  -3.996  0.00  0.00           H  
ATOM   1173 CG1 LILE    81     -14.632   8.123  -4.622  0.00  0.00           C  
ATOM   1174 HG12LILE    81     -14.731   7.608  -5.576  0.00  0.00           H  
ATOM   1175 HG13LILE    81     -13.570   8.285  -4.434  0.00  0.00           H  
ATOM   1176 CD1 LILE    81     -15.167   7.191  -3.526  0.00  0.00           C  
ATOM   1177 HD11LILE    81     -14.547   6.297  -3.478  0.00  0.00           H  
ATOM   1178 HD12LILE    81     -15.149   7.697  -2.561  0.00  0.00           H  
ATOM   1179 HD13LILE    81     -16.184   6.875  -3.755  0.00  0.00           H  
ATOM   1180 C   LILE    81     -15.517  11.648  -6.080  0.00  0.00           C  
ATOM   1181 O   LILE    81     -15.547  12.486  -5.172  0.00  0.00           O  
ATOM   1182 N   LALA    82     -16.124  11.856  -7.246  0.00  0.00           N  
ATOM   1183 H   LALA    82     -16.107  11.113  -7.941  0.00  0.00           H  
ATOM   1184 CA  LALA    82     -16.831  13.089  -7.573  0.00  0.00           C  
ATOM   1185 HA  LALA    82     -16.105  13.899  -7.559  0.00  0.00           H  
ATOM   1186 CB  LALA    82     -17.386  12.983  -8.994  0.00  0.00           C  
ATOM   1187 HB1 LALA    82     -17.925  13.894  -9.254  0.00  0.00           H  
ATOM   1188 HB2 LALA    82     -16.568  12.840  -9.693  0.00  0.00           H  
ATOM   1189 HB3 LALA    82     -18.054  12.128  -9.066  0.00  0.00           H  
ATOM   1190 C   LALA    82     -17.933  13.411  -6.547  0.00  0.00           C  
ATOM   1191 O   LALA    82     -18.677  12.530  -6.112  0.00  0.00           O  
ATOM   1192 N   LGLY    83     -18.043  14.680  -6.154  0.00  0.00           N  
ATOM   1193 H   LGLY    83     -17.391  15.354  -6.545  0.00  0.00           H  
ATOM   1194 CA  LGLY    83     -18.988  15.148  -5.133  0.00  0.00           C  
ATOM   1195 HA2 LGLY    83     -19.170  16.209  -5.295  0.00  0.00           H  
ATOM   1196 HA3 LGLY    83     -19.932  14.614  -5.247  0.00  0.00           H  
ATOM   1197 C   LGLY    83     -18.531  14.977  -3.677  0.00  0.00           C  
ATOM   1198 O   LGLY    83     -19.214  15.497  -2.795  0.00  0.00           O  
ATOM   1199 N   LLEU    84     -17.386  14.324  -3.429  0.00  0.00           N  
ATOM   1200 H   LLEU    84     -16.885  13.920  -4.212  0.00  0.00           H  
ATOM   1201 CA  LLEU    84     -16.720  14.242  -2.120  0.00  0.00           C  
ATOM   1202 HA  LLEU    84     -17.384  14.669  -1.370  0.00  0.00           H  
ATOM   1203 CB  LLEU    84     -16.450  12.770  -1.756  0.00  0.00           C  
ATOM   1204 HB2 LLEU    84     -15.748  12.363  -2.485  0.00  0.00           H  
ATOM   1205 HB3 LLEU    84     -15.966  12.736  -0.781  0.00  0.00           H  
ATOM   1206 CG  LLEU    84     -17.684  11.855  -1.712  0.00  0.00           C  
ATOM   1207 HG  LLEU    84     -18.121  11.801  -2.708  0.00  0.00           H  
ATOM   1208 CD1 LLEU    84     -17.245  10.452  -1.302  0.00  0.00           C  
ATOM   1209 HD11LLEU    84     -16.939  10.440  -0.258  0.00  0.00           H  
ATOM   1210 HD12LLEU    84     -18.078   9.771  -1.440  0.00  0.00           H  
ATOM   1211 HD13LLEU    84     -16.430  10.109  -1.932  0.00  0.00           H  
ATOM   1212 CD2 LLEU    84     -18.741  12.339  -0.720  0.00  0.00           C  
ATOM   1213 HD21LLEU    84     -18.311  12.461   0.273  0.00  0.00           H  
ATOM   1214 HD22LLEU    84     -19.172  13.282  -1.052  0.00  0.00           H  
ATOM   1215 HD23LLEU    84     -19.554  11.613  -0.660  0.00  0.00           H  
ATOM   1216 C   LLEU    84     -15.398  15.040  -2.097  0.00  0.00           C  
ATOM   1217 O   LLEU    84     -14.811  15.265  -3.163  0.00  0.00           O  
ATOM   1218 N   LPRO    85     -14.884  15.439  -0.914  0.00  0.00           N  
ATOM   1219 CD  LPRO    85     -15.489  15.325   0.406  0.00  0.00           C  
ATOM   1220 HD2 LPRO    85     -15.171  14.391   0.866  0.00  0.00           H  
ATOM   1221 HD3 LPRO    85     -16.573  15.382   0.381  0.00  0.00           H  
ATOM   1222 CG  LPRO    85     -14.928  16.496   1.205  0.00  0.00           C  
ATOM   1223 HG2 LPRO    85     -14.950  16.303   2.278  0.00  0.00           H  
ATOM   1224 HG3 LPRO    85     -15.477  17.406   0.962  0.00  0.00           H  
ATOM   1225 CB  LPRO    85     -13.500  16.592   0.674  0.00  0.00           C  
ATOM   1226 HB2 LPRO    85     -12.870  15.889   1.219  0.00  0.00           H  
ATOM   1227 HB3 LPRO    85     -13.104  17.605   0.764  0.00  0.00           H  
ATOM   1228 CA  LPRO    85     -13.618  16.159  -0.793  0.00  0.00           C  
ATOM   1229 HA  LPRO    85     -13.662  17.055  -1.406  0.00  0.00           H  
ATOM   1230 C   LPRO    85     -12.405  15.318  -1.206  0.00  0.00           C  
ATOM   1231 O   LPRO    85     -12.326  14.123  -0.907  0.00  0.00           O  
ATOM   1232 N   LTHR    86     -11.426  15.977  -1.822  0.00  0.00           N  
ATOM   1233 H   LTHR    86     -11.604  16.942  -2.089  0.00  0.00           H  
ATOM   1234 CA  LTHR    86     -10.059  15.472  -2.006  0.00  0.00           C  
ATOM   1235 HA  LTHR    86      -9.927  14.546  -1.445  0.00  0.00           H  
ATOM   1236 CB  LTHR    86      -9.745  15.178  -3.482  0.00  0.00           C  
ATOM   1237 HB  LTHR    86      -9.750  16.106  -4.055  0.00  0.00           H  
ATOM   1238 CG2 LTHR    86      -8.386  14.498  -3.625  0.00  0.00           C  
ATOM   1239 HG21LTHR    86      -8.264  14.178  -4.652  0.00  0.00           H  
ATOM   1240 HG22LTHR    86      -7.584  15.192  -3.382  0.00  0.00           H  
ATOM   1241 HG23LTHR    86      -8.332  13.626  -2.975  0.00  0.00           H  
ATOM   1242 OG1 LTHR    86     -10.688  14.305  -4.054  0.00  0.00           O  
ATOM   1243 HG1 LTHR    86     -10.412  14.195  -4.996  0.00  0.00           H  
ATOM   1244 C   LTHR    86      -9.097  16.506  -1.428  0.00  0.00           C  
ATOM   1245 O   LTHR    86      -8.503  17.303  -2.154  0.00  0.00           O  
ATOM   1246 N   LSER    87      -9.006  16.561  -0.101  0.00  0.00           N  
ATOM   1247 H   LSER    87      -9.491  15.852   0.447  0.00  0.00           H  
ATOM   1248 CA  LSER    87      -8.220  17.568   0.622  0.00  0.00           C  
ATOM   1249 HA  LSER    87      -8.259  18.499   0.060  0.00  0.00           H  
ATOM   1250 CB  LSER    87      -8.859  17.829   1.992  0.00  0.00           C  
ATOM   1251 HB2 LSER    87      -8.374  18.689   2.449  0.00  0.00           H  
ATOM   1252 HB3 LSER    87      -9.918  18.061   1.863  0.00  0.00           H  
ATOM   1253 OG  LSER    87      -8.716  16.714   2.853  0.00  0.00           O  
ATOM   1254 HG  LSER    87      -9.209  15.955   2.453  0.00  0.00           H  
ATOM   1255 C   LSER    87      -6.742  17.185   0.786  0.00  0.00           C  
ATOM   1256 O   LSER    87      -5.907  18.055   1.041  0.00  0.00           O  
ATOM   1257 N   LTRP    88      -6.407  15.892   0.680  0.00  0.00           N  
ATOM   1258 H   LTRP    88      -7.173  15.231   0.543  0.00  0.00           H  
ATOM   1259 CA  LTRP    88      -5.151  15.293   1.160  0.00  0.00           C  
ATOM   1260 HA  LTRP    88      -5.297  14.212   1.120  0.00  0.00           H  
ATOM   1261 CB  LTRP    88      -3.955  15.608   0.236  0.00  0.00           C  
ATOM   1262 HB2 LTRP    88      -3.877  16.686   0.100  0.00  0.00           H  
ATOM   1263 HB3 LTRP    88      -3.046  15.285   0.742  0.00  0.00           H  
ATOM   1264 CG  LTRP    88      -3.917  14.963  -1.122  0.00  0.00           C  
ATOM   1265 CD1 LTRP    88      -4.971  14.577  -1.880  0.00  0.00           C  
ATOM   1266 HD1 LTRP    88      -6.012  14.684  -1.600  0.00  0.00           H  
ATOM   1267 NE1 LTRP    88      -4.520  14.011  -3.059  0.00  0.00           N  
ATOM   1268 HE1 LTRP    88      -5.128  13.670  -3.798  0.00  0.00           H  
ATOM   1269 CE2 LTRP    88      -3.144  13.986  -3.113  0.00  0.00           C  
ATOM   1270 CZ2 LTRP    88      -2.231  13.490  -4.053  0.00  0.00           C  
ATOM   1271 HZ2 LTRP    88      -2.585  12.999  -4.948  0.00  0.00           H  
ATOM   1272 CH2 LTRP    88      -0.855  13.650  -3.819  0.00  0.00           C  
ATOM   1273 HH2 LTRP    88      -0.137  13.276  -4.534  0.00  0.00           H  
ATOM   1274 CZ3 LTRP    88      -0.411  14.307  -2.658  0.00  0.00           C  
ATOM   1275 HZ3 LTRP    88       0.651  14.435  -2.493  0.00  0.00           H  
ATOM   1276 CE3 LTRP    88      -1.338  14.791  -1.715  0.00  0.00           C  
ATOM   1277 HE3 LTRP    88      -0.983  15.291  -0.829  0.00  0.00           H  
ATOM   1278 CD2 LTRP    88      -2.729  14.631  -1.910  0.00  0.00           C  
ATOM   1279 C   LTRP    88      -4.902  15.595   2.654  0.00  0.00           C  
ATOM   1280 O   LTRP    88      -3.762  15.754   3.093  0.00  0.00           O  
ATOM   1281 N   LGLY    89      -5.979  15.723   3.437  0.00  0.00           N  
ATOM   1282 H   LGLY    89      -6.887  15.616   2.995  0.00  0.00           H  
ATOM   1283 CA  LGLY    89      -5.980  16.034   4.870  0.00  0.00           C  
ATOM   1284 HA2 LGLY    89      -6.943  15.739   5.289  0.00  0.00           H  
ATOM   1285 HA3 LGLY    89      -5.205  15.443   5.356  0.00  0.00           H  
ATOM   1286 C   LGLY    89      -5.750  17.510   5.223  0.00  0.00           C  
ATOM   1287 O   LGLY    89      -5.867  17.882   6.390  0.00  0.00           O  
ATOM   1288 N   LPHE    90      -5.422  18.372   4.257  0.00  0.00           N  
ATOM   1289 H   LPHE    90      -5.399  18.045   3.301  0.00  0.00           H  
ATOM   1290 CA  LPHE    90      -5.237  19.804   4.506  0.00  0.00           C  
ATOM   1291 HA  LPHE    90      -4.580  19.943   5.365  0.00  0.00           H  
ATOM   1292 CB  LPHE    90      -4.595  20.472   3.288  0.00  0.00           C  
ATOM   1293 HB2 LPHE    90      -5.209  20.239   2.425  0.00  0.00           H  
ATOM   1294 HB3 LPHE    90      -4.645  21.551   3.426  0.00  0.00           H  
ATOM   1295 CG  LPHE    90      -3.153  20.108   2.978  0.00  0.00           C  
ATOM   1296 CD1 LPHE    90      -2.112  20.911   3.477  0.00  0.00           C  
ATOM   1297 HD1 LPHE    90      -2.347  21.754   4.108  0.00  0.00           H  
ATOM   1298 CE1 LPHE    90      -0.775  20.637   3.136  0.00  0.00           C  
ATOM   1299 HE1 LPHE    90       0.019  21.255   3.528  0.00  0.00           H  
ATOM   1300 CZ  LPHE    90      -0.477  19.579   2.258  0.00  0.00           C  
ATOM   1301 HZ  LPHE    90       0.546  19.386   1.962  0.00  0.00           H  
ATOM   1302 CE2 LPHE    90      -1.516  18.786   1.744  0.00  0.00           C  
ATOM   1303 HE2 LPHE    90      -1.296  17.994   1.045  0.00  0.00           H  
ATOM   1304 CD2 LPHE    90      -2.846  19.034   2.123  0.00  0.00           C  
ATOM   1305 HD2 LPHE    90      -3.631  18.411   1.733  0.00  0.00           H  
ATOM   1306 C   LPHE    90      -6.581  20.483   4.803  0.00  0.00           C  
ATOM   1307 O   LPHE    90      -7.497  20.441   3.983  0.00  0.00           O  
ATOM   1308 N   LALA    91      -6.674  21.206   5.919  0.00  0.00           N  
ATOM   1309 H   LALA    91      -5.851  21.313   6.498  0.00  0.00           H  
ATOM   1310 CA  LALA    91      -7.800  22.100   6.184  0.00  0.00           C  
ATOM   1311 HA  LALA    91      -8.729  21.560   5.992  0.00  0.00           H  
ATOM   1312 CB  LALA    91      -7.778  22.468   7.670  0.00  0.00           C  
ATOM   1313 HB1 LALA    91      -6.854  22.983   7.921  0.00  0.00           H  
ATOM   1314 HB2 LALA    91      -8.623  23.114   7.900  0.00  0.00           H  
ATOM   1315 HB3 LALA    91      -7.863  21.564   8.274  0.00  0.00           H  
ATOM   1316 C   LALA    91      -7.781  23.324   5.236  0.00  0.00           C  
ATOM   1317 O   LALA    91      -8.832  23.863   4.905  0.00  0.00           O  
ATOM   1318 N   LGLU    92      -6.618  23.682   4.678  0.00  0.00           N  
ATOM   1319 H   LGLU    92      -5.774  23.284   5.071  0.00  0.00           H  
ATOM   1320 CA  LGLU    92      -6.483  24.597   3.524  0.00  0.00           C  
ATOM   1321 HA  LGLU    92      -6.914  25.566   3.784  0.00  0.00           H  
ATOM   1322 CB  LGLU    92      -4.985  24.785   3.212  0.00  0.00           C  
ATOM   1323 HB2 LGLU    92      -4.491  23.815   3.271  0.00  0.00           H  
ATOM   1324 HB3 LGLU    92      -4.862  25.140   2.188  0.00  0.00           H  
ATOM   1325 CG  LGLU    92      -4.279  25.756   4.170  0.00  0.00           C  
ATOM   1326 HG2 LGLU    92      -4.734  25.711   5.161  0.00  0.00           H  
ATOM   1327 HG3 LGLU    92      -3.240  25.439   4.273  0.00  0.00           H  
ATOM   1328 CD  LGLU    92      -4.288  27.190   3.629  0.00  0.00           C  
ATOM   1329 OE1 LGLU    92      -3.666  27.454   2.574  0.00  0.00           O  
ATOM   1330 OE2 LGLU    92      -4.919  28.082   4.232  0.00  0.00           O  
ATOM   1331 C   LGLU    92      -7.206  24.111   2.244  0.00  0.00           C  
ATOM   1332 O   LGLU    92      -7.422  24.907   1.326  0.00  0.00           O  
ATOM   1333 N   LHID    93      -7.585  22.829   2.169  0.00  0.00           N  
ATOM   1334 H   LHID    93      -7.396  22.232   2.965  0.00  0.00           H  
ATOM   1335 CA  LHID    93      -8.249  22.189   1.024  0.00  0.00           C  
ATOM   1336 HA  LHID    93      -8.429  22.933   0.251  0.00  0.00           H  
ATOM   1337 CB  LHID    93      -7.330  21.109   0.430  0.00  0.00           C  
ATOM   1338 HB2 LHID    93      -7.238  20.316   1.169  0.00  0.00           H  
ATOM   1339 HB3 LHID    93      -7.814  20.690  -0.452  0.00  0.00           H  
ATOM   1340 CG  LHID    93      -5.939  21.510   0.009  0.00  0.00           C  
ATOM   1341 ND1 LHID    93      -4.882  20.640  -0.099  0.00  0.00           N  
ATOM   1342 HD1 LHID    93      -4.905  19.667   0.196  0.00  0.00           H  
ATOM   1343 CE1 LHID    93      -3.836  21.302  -0.616  0.00  0.00           C  
ATOM   1344 HE1 LHID    93      -2.861  20.868  -0.802  0.00  0.00           H  
ATOM   1345 NE2 LHID    93      -4.180  22.573  -0.893  0.00  0.00           N  
ATOM   1346 CD2 LHID    93      -5.519  22.711  -0.491  0.00  0.00           C  
ATOM   1347 HD2 LHID    93      -6.130  23.596  -0.587  0.00  0.00           H  
ATOM   1348 C   LHID    93      -9.625  21.575   1.380  0.00  0.00           C  
ATOM   1349 O   LHID    93     -10.127  20.727   0.641  0.00  0.00           O  
ATOM   1350 N   LALA    94     -10.240  21.933   2.514  0.00  0.00           N  
ATOM   1351 H   LALA    94      -9.811  22.627   3.112  0.00  0.00           H  
ATOM   1352 CA  LALA    94     -11.435  21.236   3.005  0.00  0.00           C  
ATOM   1353 HA  LALA    94     -11.199  20.172   3.057  0.00  0.00           H  
ATOM   1354 CB  LALA    94     -11.732  21.707   4.431  0.00  0.00           C  
ATOM   1355 HB1 LALA    94     -10.847  21.591   5.057  0.00  0.00           H  
ATOM   1356 HB2 LALA    94     -12.041  22.751   4.419  0.00  0.00           H  
ATOM   1357 HB3 LALA    94     -12.536  21.104   4.855  0.00  0.00           H  
ATOM   1358 C   LALA    94     -12.685  21.372   2.103  0.00  0.00           C  
ATOM   1359 O   LALA    94     -13.563  20.510   2.163  0.00  0.00           O  
ATOM   1360 N   LASP    95     -12.771  22.410   1.256  0.00  0.00           N  
ATOM   1361 H   LASP    95     -11.980  23.042   1.215  0.00  0.00           H  
ATOM   1362 CA  LASP    95     -13.852  22.608   0.265  0.00  0.00           C  
ATOM   1363 HA  LASP    95     -14.637  21.887   0.486  0.00  0.00           H  
ATOM   1364 CB  LASP    95     -14.523  23.986   0.428  0.00  0.00           C  
ATOM   1365 HB2 LASP    95     -15.313  24.085  -0.315  0.00  0.00           H  
ATOM   1366 HB3 LASP    95     -15.010  24.001   1.404  0.00  0.00           H  
ATOM   1367 CG  LASP    95     -13.608  25.207   0.317  0.00  0.00           C  
ATOM   1368 OD1 LASP    95     -12.904  25.395  -0.697  0.00  0.00           O  
ATOM   1369 OD2 LASP    95     -13.627  26.064   1.225  0.00  0.00           O  
ATOM   1370 C   LASP    95     -13.441  22.271  -1.186  0.00  0.00           C  
ATOM   1371 O   LASP    95     -14.192  22.525  -2.130  0.00  0.00           O  
ATOM   1372 N   LHID    96     -12.280  21.632  -1.369  0.00  0.00           N  
ATOM   1373 H   LHID    96     -11.700  21.454  -0.557  0.00  0.00           H  
ATOM   1374 CA  LHID    96     -11.838  21.066  -2.643  0.00  0.00           C  
ATOM   1375 HA  LHID    96     -12.097  21.768  -3.438  0.00  0.00           H  
ATOM   1376 CB  LHID    96     -10.308  20.938  -2.622  0.00  0.00           C  
ATOM   1377 HB2 LHID    96      -9.867  21.910  -2.399  0.00  0.00           H  
ATOM   1378 HB3 LHID    96     -10.018  20.241  -1.837  0.00  0.00           H  
ATOM   1379 CG  LHID    96      -9.741  20.438  -3.921  0.00  0.00           C  
ATOM   1380 ND1 LHID    96      -9.256  19.175  -4.151  0.00  0.00           N  
ATOM   1381 HD1 LHID    96      -9.166  18.439  -3.454  0.00  0.00           H  
ATOM   1382 CE1 LHID    96      -8.893  19.094  -5.437  0.00  0.00           C  
ATOM   1383 HE1 LHID    96      -8.469  18.215  -5.905  0.00  0.00           H  
ATOM   1384 NE2 LHID    96      -9.114  20.264  -6.058  0.00  0.00           N  
ATOM   1385 CD2 LHID    96      -9.670  21.122  -5.101  0.00  0.00           C  
ATOM   1386 HD2 LHID    96     -10.007  22.137  -5.266  0.00  0.00           H  
ATOM   1387 C   LHID    96     -12.569  19.740  -2.944  0.00  0.00           C  
ATOM   1388 O   LHID    96     -12.037  18.640  -2.759  0.00  0.00           O  
ATOM   1389 N   LILE    97     -13.835  19.843  -3.358  0.00  0.00           N  
ATOM   1390 H   LILE    97     -14.226  20.778  -3.412  0.00  0.00           H  
ATOM   1391 CA  LILE    97     -14.687  18.706  -3.739  0.00  0.00           C  
ATOM   1392 HA  LILE    97     -14.414  17.848  -3.133  0.00  0.00           H  
ATOM   1393 CB  LILE    97     -16.179  19.012  -3.446  0.00  0.00           C  
ATOM   1394 HB  LILE    97     -16.399  20.043  -3.732  0.00  0.00           H  
ATOM   1395 CG2 LILE    97     -17.113  18.092  -4.251  0.00  0.00           C  
ATOM   1396 HG21LILE    97     -18.145  18.229  -3.927  0.00  0.00           H  
ATOM   1397 HG22LILE    97     -17.059  18.339  -5.312  0.00  0.00           H  
ATOM   1398 HG23LILE    97     -16.824  17.055  -4.100  0.00  0.00           H  
ATOM   1399 CG1 LILE    97     -16.536  18.818  -1.951  0.00  0.00           C  
ATOM   1400 HG12LILE    97     -17.601  19.015  -1.821  0.00  0.00           H  
ATOM   1401 HG13LILE    97     -16.355  17.782  -1.666  0.00  0.00           H  
ATOM   1402 CD1 LILE    97     -15.788  19.732  -0.974  0.00  0.00           C  
ATOM   1403 HD11LILE    97     -15.940  20.770  -1.263  0.00  0.00           H  
ATOM   1404 HD12LILE    97     -16.172  19.592   0.032  0.00  0.00           H  
ATOM   1405 HD13LILE    97     -14.727  19.490  -0.951  0.00  0.00           H  
ATOM   1406 C   LILE    97     -14.407  18.310  -5.194  0.00  0.00           C  
ATOM   1407 O   LILE    97     -14.316  19.165  -6.076  0.00  0.00           O  
ATOM   1408 N   LALA    98     -14.262  17.009  -5.457  0.00  0.00           N  
ATOM   1409 H   LALA    98     -14.360  16.349  -4.692  0.00  0.00           H  
ATOM   1410 CA  LALA    98     -13.909  16.487  -6.775  0.00  0.00           C  
ATOM   1411 HA  LALA    98     -13.041  17.040  -7.129  0.00  0.00           H  
ATOM   1412 CB  LALA    98     -13.487  15.023  -6.634  0.00  0.00           C  
ATOM   1413 HB1 LALA    98     -13.239  14.617  -7.614  0.00  0.00           H  
ATOM   1414 HB2 LALA    98     -12.610  14.955  -5.990  0.00  0.00           H  
ATOM   1415 HB3 LALA    98     -14.299  14.446  -6.199  0.00  0.00           H  
ATOM   1416 C   LALA    98     -15.027  16.661  -7.821  0.00  0.00           C  
ATOM   1417 O   LALA    98     -16.200  16.371  -7.566  0.00  0.00           O  
ATOM   1418 N   LTHR    99     -14.661  17.080  -9.034  0.00  0.00           N  
ATOM   1419 H   LTHR    99     -13.670  17.237  -9.199  0.00  0.00           H  
ATOM   1420 CA  LTHR    99     -15.579  17.197 -10.177  0.00  0.00           C  
ATOM   1421 HA  LTHR    99     -16.551  17.516  -9.806  0.00  0.00           H  
ATOM   1422 CB  LTHR    99     -15.115  18.309 -11.133  0.00  0.00           C  
ATOM   1423 HB  LTHR    99     -15.024  19.237 -10.567  0.00  0.00           H  
ATOM   1424 CG2 LTHR    99     -13.790  18.051 -11.844  0.00  0.00           C  
ATOM   1425 HG21LTHR    99     -13.585  18.881 -12.513  0.00  0.00           H  
ATOM   1426 HG22LTHR    99     -12.983  18.014 -11.121  0.00  0.00           H  
ATOM   1427 HG23LTHR    99     -13.830  17.129 -12.422  0.00  0.00           H  
ATOM   1428 OG1 LTHR    99     -16.062  18.506 -12.150  0.00  0.00           O  
ATOM   1429 HG1 LTHR    99     -16.770  19.074 -11.777  0.00  0.00           H  
ATOM   1430 C   LTHR    99     -15.805  15.857 -10.892  0.00  0.00           C  
ATOM   1431 O   LTHR    99     -16.938  15.574 -11.288  0.00  0.00           O  
ATOM   1432 N   LALA   100     -14.789  14.987 -10.984  0.00  0.00           N  
ATOM   1433 H   LALA   100     -13.895  15.237 -10.580  0.00  0.00           H  
ATOM   1434 CA  LALA   100     -14.852  13.729 -11.740  0.00  0.00           C  
ATOM   1435 HA  LALA   100     -15.896  13.440 -11.854  0.00  0.00           H  
ATOM   1436 CB  LALA   100     -14.287  13.965 -13.145  0.00  0.00           C  
ATOM   1437 HB1 LALA   100     -14.402  13.062 -13.746  0.00  0.00           H  
ATOM   1438 HB2 LALA   100     -14.819  14.784 -13.631  0.00  0.00           H  
ATOM   1439 HB3 LALA   100     -13.226  14.212 -13.081  0.00  0.00           H  
ATOM   1440 C   LALA   100     -14.138  12.559 -11.035  0.00  0.00           C  
ATOM   1441 O   LALA   100     -13.129  12.748 -10.356  0.00  0.00           O  
ATOM   1442 N   LASP   101     -14.662  11.343 -11.213  0.00  0.00           N  
ATOM   1443 H   LASP   101     -15.492  11.262 -11.789  0.00  0.00           H  
ATOM   1444 CA  LASP   101     -14.111  10.120 -10.611  0.00  0.00           C  
ATOM   1445 HA  LASP   101     -14.023  10.287  -9.535  0.00  0.00           H  
ATOM   1446 CB  LASP   101     -15.073   8.930 -10.825  0.00  0.00           C  
ATOM   1447 HB2 LASP   101     -15.290   8.842 -11.890  0.00  0.00           H  
ATOM   1448 HB3 LASP   101     -14.567   8.015 -10.515  0.00  0.00           H  
ATOM   1449 CG  LASP   101     -16.390   9.018 -10.040  0.00  0.00           C  
ATOM   1450 OD1 LASP   101     -17.396   8.375 -10.434  0.00  0.00           O  
ATOM   1451 OD2 LASP   101     -16.434   9.694  -8.992  0.00  0.00           O  
ATOM   1452 C   LASP   101     -12.701   9.765 -11.128  0.00  0.00           C  
ATOM   1453 O   LASP   101     -12.387   9.886 -12.319  0.00  0.00           O  
ATOM   1454 N   LSER   102     -11.862   9.253 -10.225  0.00  0.00           N  
ATOM   1455 H   LSER   102     -12.162   9.248  -9.254  0.00  0.00           H  
ATOM   1456 CA  LSER   102     -10.585   8.602 -10.541  0.00  0.00           C  
ATOM   1457 HA  LSER   102      -9.958   9.311 -11.077  0.00  0.00           H  
ATOM   1458 CB  LSER   102      -9.897   8.224  -9.223  0.00  0.00           C  
ATOM   1459 HB2 LSER   102      -9.620   9.131  -8.685  0.00  0.00           H  
ATOM   1460 HB3 LSER   102     -10.596   7.660  -8.605  0.00  0.00           H  
ATOM   1461 OG  LSER   102      -8.751   7.427  -9.440  0.00  0.00           O  
ATOM   1462 HG  LSER   102      -8.112   7.943  -9.968  0.00  0.00           H  
ATOM   1463 C   LSER   102     -10.777   7.375 -11.443  0.00  0.00           C  
ATOM   1464 O   LSER   102     -11.826   6.727 -11.415  0.00  0.00           O  
ATOM   1465 N   LLEU   103      -9.769   7.019 -12.251  0.00  0.00           N  
ATOM   1466 H   LLEU   103      -8.898   7.534 -12.194  0.00  0.00           H  
ATOM   1467 CA  LLEU   103      -9.840   5.838 -13.122  0.00  0.00           C  
ATOM   1468 HA  LLEU   103     -10.739   5.931 -13.733  0.00  0.00           H  
ATOM   1469 CB  LLEU   103      -8.639   5.843 -14.086  0.00  0.00           C  
ATOM   1470 HB2 LLEU   103      -8.700   6.779 -14.642  0.00  0.00           H  
ATOM   1471 HB3 LLEU   103      -7.706   5.856 -13.526  0.00  0.00           H  
ATOM   1472 CG  LLEU   103      -8.596   4.686 -15.106  0.00  0.00           C  
ATOM   1473 HG  LLEU   103      -9.606   4.458 -15.443  0.00  0.00           H  
ATOM   1474 CD1 LLEU   103      -7.769   5.120 -16.318  0.00  0.00           C  
ATOM   1475 HD11LLEU   103      -7.732   4.316 -17.052  0.00  0.00           H  
ATOM   1476 HD12LLEU   103      -8.228   5.993 -16.786  0.00  0.00           H  
ATOM   1477 HD13LLEU   103      -6.759   5.380 -16.007  0.00  0.00           H  
ATOM   1478 CD2 LLEU   103      -7.946   3.412 -14.555  0.00  0.00           C  
ATOM   1479 HD21LLEU   103      -7.860   2.667 -15.346  0.00  0.00           H  
ATOM   1480 HD22LLEU   103      -6.956   3.632 -14.160  0.00  0.00           H  
ATOM   1481 HD23LLEU   103      -8.545   2.987 -13.756  0.00  0.00           H  
ATOM   1482 C   LLEU   103     -10.006   4.543 -12.308  0.00  0.00           C  
ATOM   1483 O   LLEU   103     -10.877   3.741 -12.642  0.00  0.00           O  
ATOM   1484 N   LVAL   104      -9.273   4.365 -11.201  0.00  0.00           N  
ATOM   1485 H   LVAL   104      -8.528   5.034 -11.010  0.00  0.00           H  
ATOM   1486 CA  LVAL   104      -9.470   3.241 -10.259  0.00  0.00           C  
ATOM   1487 HA  LVAL   104      -9.272   2.308 -10.785  0.00  0.00           H  
ATOM   1488 CB  LVAL   104      -8.467   3.348  -9.084  0.00  0.00           C  
ATOM   1489 HB  LVAL   104      -8.366   4.396  -8.801  0.00  0.00           H  
ATOM   1490 CG1 LVAL   104      -8.871   2.564  -7.828  0.00  0.00           C  
ATOM   1491 HG11LVAL   104      -9.781   2.977  -7.396  0.00  0.00           H  
ATOM   1492 HG12LVAL   104      -9.021   1.511  -8.067  0.00  0.00           H  
ATOM   1493 HG13LVAL   104      -8.085   2.651  -7.078  0.00  0.00           H  
ATOM   1494 CG2 LVAL   104      -7.094   2.814  -9.516  0.00  0.00           C  
ATOM   1495 HG21LVAL   104      -6.360   3.021  -8.737  0.00  0.00           H  
ATOM   1496 HG22LVAL   104      -7.141   1.738  -9.683  0.00  0.00           H  
ATOM   1497 HG23LVAL   104      -6.770   3.299 -10.434  0.00  0.00           H  
ATOM   1498 C   LVAL   104     -10.924   3.159  -9.772  0.00  0.00           C  
ATOM   1499 O   LVAL   104     -11.525   2.084  -9.825  0.00  0.00           O  
ATOM   1500 N   LVAL   105     -11.525   4.289  -9.379  0.00  0.00           N  
ATOM   1501 H   LVAL   105     -10.988   5.144  -9.411  0.00  0.00           H  
ATOM   1502 CA  LVAL   105     -12.939   4.366  -8.961  0.00  0.00           C  
ATOM   1503 HA  LVAL   105     -13.108   3.639  -8.166  0.00  0.00           H  
ATOM   1504 CB  LVAL   105     -13.271   5.767  -8.398  0.00  0.00           C  
ATOM   1505 HB  LVAL   105     -12.947   6.522  -9.110  0.00  0.00           H  
ATOM   1506 CG1 LVAL   105     -14.768   5.984  -8.139  0.00  0.00           C  
ATOM   1507 HG11LVAL   105     -15.130   5.264  -7.404  0.00  0.00           H  
ATOM   1508 HG12LVAL   105     -14.926   6.995  -7.763  0.00  0.00           H  
ATOM   1509 HG13LVAL   105     -15.337   5.887  -9.063  0.00  0.00           H  
ATOM   1510 CG2 LVAL   105     -12.519   5.996  -7.081  0.00  0.00           C  
ATOM   1511 HG21LVAL   105     -11.447   5.882  -7.231  0.00  0.00           H  
ATOM   1512 HG22LVAL   105     -12.703   7.010  -6.726  0.00  0.00           H  
ATOM   1513 HG23LVAL   105     -12.856   5.286  -6.325  0.00  0.00           H  
ATOM   1514 C   LVAL   105     -13.874   3.986 -10.112  0.00  0.00           C  
ATOM   1515 O   LVAL   105     -14.718   3.106  -9.953  0.00  0.00           O  
ATOM   1516 N   LSER   106     -13.693   4.584 -11.293  0.00  0.00           N  
ATOM   1517 H   LSER   106     -12.965   5.292 -11.349  0.00  0.00           H  
ATOM   1518 CA  LSER   106     -14.497   4.326 -12.497  0.00  0.00           C  
ATOM   1519 HA  LSER   106     -15.535   4.583 -12.283  0.00  0.00           H  
ATOM   1520 CB  LSER   106     -13.997   5.252 -13.616  0.00  0.00           C  
ATOM   1521 HB2 LSER   106     -14.004   6.284 -13.260  0.00  0.00           H  
ATOM   1522 HB3 LSER   106     -12.971   4.982 -13.871  0.00  0.00           H  
ATOM   1523 OG  LSER   106     -14.798   5.164 -14.782  0.00  0.00           O  
ATOM   1524 HG  LSER   106     -15.403   5.926 -14.784  0.00  0.00           H  
ATOM   1525 C   LSER   106     -14.454   2.848 -12.930  0.00  0.00           C  
ATOM   1526 O   LSER   106     -15.474   2.286 -13.338  0.00  0.00           O  
ATOM   1527 N   LARG   107     -13.300   2.181 -12.779  0.00  0.00           N  
ATOM   1528 H   LARG   107     -12.494   2.721 -12.468  0.00  0.00           H  
ATOM   1529 CA  LARG   107     -13.104   0.743 -13.046  0.00  0.00           C  
ATOM   1530 HA  LARG   107     -13.582   0.484 -13.990  0.00  0.00           H  
ATOM   1531 CB  LARG   107     -11.593   0.457 -13.153  0.00  0.00           C  
ATOM   1532 HB2 LARG   107     -11.100   0.847 -12.261  0.00  0.00           H  
ATOM   1533 HB3 LARG   107     -11.426  -0.620 -13.179  0.00  0.00           H  
ATOM   1534 CG  LARG   107     -10.936   1.101 -14.390  0.00  0.00           C  
ATOM   1535 HG2 LARG   107     -11.286   2.124 -14.505  0.00  0.00           H  
ATOM   1536 HG3 LARG   107      -9.858   1.133 -14.236  0.00  0.00           H  
ATOM   1537 CD  LARG   107     -11.224   0.353 -15.696  0.00  0.00           C  
ATOM   1538 HD2 LARG   107     -12.274   0.067 -15.724  0.00  0.00           H  
ATOM   1539 HD3 LARG   107     -11.046   1.020 -16.535  0.00  0.00           H  
ATOM   1540 NE  LARG   107     -10.374  -0.841 -15.817  0.00  0.00           N  
ATOM   1541 HE  LARG   107     -10.675  -1.670 -15.320  0.00  0.00           H  
ATOM   1542 CZ  LARG   107      -9.147  -0.899 -16.303  0.00  0.00           C  
ATOM   1543 NH1 LARG   107      -8.568   0.089 -16.931  0.00  0.00           N  
ATOM   1544 HH11LARG   107      -9.079   0.938 -17.156  0.00  0.00           H  
ATOM   1545 HH12LARG   107      -7.603   0.014 -17.221  0.00  0.00           H  
ATOM   1546 NH2 LARG   107      -8.487  -2.001 -16.127  0.00  0.00           N  
ATOM   1547 HH21LARG   107      -8.903  -2.749 -15.596  0.00  0.00           H  
ATOM   1548 HH22LARG   107      -7.508  -2.069 -16.398  0.00  0.00           H  
ATOM   1549 C   LARG   107     -13.767  -0.151 -11.992  0.00  0.00           C  
ATOM   1550 O   LARG   107     -14.461  -1.103 -12.346  0.00  0.00           O  
ATOM   1551 N   LLEU   108     -13.626   0.163 -10.704  0.00  0.00           N  
ATOM   1552 H   LLEU   108     -13.036   0.954 -10.460  0.00  0.00           H  
ATOM   1553 CA  LLEU   108     -14.307  -0.570  -9.625  0.00  0.00           C  
ATOM   1554 HA  LLEU   108     -14.095  -1.633  -9.738  0.00  0.00           H  
ATOM   1555 CB  LLEU   108     -13.747  -0.102  -8.270  0.00  0.00           C  
ATOM   1556 HB2 LLEU   108     -13.757   0.988  -8.264  0.00  0.00           H  
ATOM   1557 HB3 LLEU   108     -14.396  -0.447  -7.464  0.00  0.00           H  
ATOM   1558 CG  LLEU   108     -12.310  -0.599  -8.001  0.00  0.00           C  
ATOM   1559 HG  LLEU   108     -11.708  -0.487  -8.901  0.00  0.00           H  
ATOM   1560 CD1 LLEU   108     -11.656   0.218  -6.889  0.00  0.00           C  
ATOM   1561 HD11LLEU   108     -12.249   0.146  -5.979  0.00  0.00           H  
ATOM   1562 HD12LLEU   108     -10.649  -0.149  -6.698  0.00  0.00           H  
ATOM   1563 HD13LLEU   108     -11.591   1.261  -7.194  0.00  0.00           H  
ATOM   1564 CD2 LLEU   108     -12.284  -2.072  -7.580  0.00  0.00           C  
ATOM   1565 HD21LLEU   108     -11.255  -2.383  -7.402  0.00  0.00           H  
ATOM   1566 HD22LLEU   108     -12.860  -2.207  -6.663  0.00  0.00           H  
ATOM   1567 HD23LLEU   108     -12.704  -2.698  -8.364  0.00  0.00           H  
ATOM   1568 C   LLEU   108     -15.840  -0.431  -9.717  0.00  0.00           C  
ATOM   1569 O   LLEU   108     -16.553  -1.426  -9.560  0.00  0.00           O  
ATOM   1570 N   LLYS   109     -16.347   0.753 -10.096  0.00  0.00           N  
ATOM   1571 H   LLYS   109     -15.708   1.542 -10.163  0.00  0.00           H  
ATOM   1572 CA  LLYS   109     -17.763   0.971 -10.446  0.00  0.00           C  
ATOM   1573 HA  LLYS   109     -18.375   0.687  -9.590  0.00  0.00           H  
ATOM   1574 CB  LLYS   109     -18.029   2.454 -10.762  0.00  0.00           C  
ATOM   1575 HB2 LLYS   109     -17.281   2.835 -11.457  0.00  0.00           H  
ATOM   1576 HB3 LLYS   109     -19.011   2.542 -11.231  0.00  0.00           H  
ATOM   1577 CG  LLYS   109     -18.033   3.304  -9.487  0.00  0.00           C  
ATOM   1578 HG2 LLYS   109     -18.757   2.878  -8.800  0.00  0.00           H  
ATOM   1579 HG3 LLYS   109     -17.054   3.279  -9.018  0.00  0.00           H  
ATOM   1580 CD  LLYS   109     -18.419   4.758  -9.761  0.00  0.00           C  
ATOM   1581 HD2 LLYS   109     -17.680   5.221 -10.419  0.00  0.00           H  
ATOM   1582 HD3 LLYS   109     -19.399   4.786 -10.242  0.00  0.00           H  
ATOM   1583 CE  LLYS   109     -18.479   5.510  -8.429  0.00  0.00           C  
ATOM   1584 HE2 LLYS   109     -19.157   4.979  -7.752  0.00  0.00           H  
ATOM   1585 HE3 LLYS   109     -17.483   5.520  -7.977  0.00  0.00           H  
ATOM   1586 NZ  LLYS   109     -18.960   6.890  -8.625  0.00  0.00           N  
ATOM   1587 HZ1 LLYS   109     -18.970   7.405  -7.749  0.00  0.00           H  
ATOM   1588 HZ2 LLYS   109     -18.365   7.413  -9.273  0.00  0.00           H  
ATOM   1589 HZ3 LLYS   109     -19.910   6.890  -8.984  0.00  0.00           H  
ATOM   1590 C   LLYS   109     -18.207   0.093 -11.617  0.00  0.00           C  
ATOM   1591 O   LLYS   109     -19.210  -0.619 -11.512  0.00  0.00           O  
ATOM   1592 N   LALA   110     -17.425   0.061 -12.698  0.00  0.00           N  
ATOM   1593 H   LALA   110     -16.635   0.695 -12.738  0.00  0.00           H  
ATOM   1594 CA  LALA   110     -17.695  -0.782 -13.863  0.00  0.00           C  
ATOM   1595 HA  LALA   110     -18.694  -0.538 -14.228  0.00  0.00           H  
ATOM   1596 CB  LALA   110     -16.691  -0.425 -14.966  0.00  0.00           C  
ATOM   1597 HB1 LALA   110     -15.675  -0.645 -14.640  0.00  0.00           H  
ATOM   1598 HB2 LALA   110     -16.909  -1.001 -15.866  0.00  0.00           H  
ATOM   1599 HB3 LALA   110     -16.768   0.636 -15.207  0.00  0.00           H  
ATOM   1600 C   LALA   110     -17.682  -2.295 -13.550  0.00  0.00           C  
ATOM   1601 O   LALA   110     -18.373  -3.047 -14.238  0.00  0.00           O  
ATOM   1602 N   LALA   111     -16.947  -2.747 -12.526  0.00  0.00           N  
ATOM   1603 H   LALA   111     -16.319  -2.091 -12.072  0.00  0.00           H  
ATOM   1604 CA  LALA   111     -16.967  -4.127 -12.018  0.00  0.00           C  
ATOM   1605 HA  LALA   111     -17.129  -4.803 -12.860  0.00  0.00           H  
ATOM   1606 CB  LALA   111     -15.589  -4.437 -11.431  0.00  0.00           C  
ATOM   1607 HB1 LALA   111     -15.558  -5.474 -11.093  0.00  0.00           H  
ATOM   1608 HB2 LALA   111     -14.829  -4.296 -12.198  0.00  0.00           H  
ATOM   1609 HB3 LALA   111     -15.383  -3.778 -10.586  0.00  0.00           H  
ATOM   1610 C   LALA   111     -18.088  -4.427 -10.993  0.00  0.00           C  
ATOM   1611 O   LALA   111     -18.281  -5.591 -10.630  0.00  0.00           O  
ATOM   1612 N   LGLY   112     -18.829  -3.406 -10.547  0.00  0.00           N  
ATOM   1613 H   LGLY   112     -18.596  -2.478 -10.878  0.00  0.00           H  
ATOM   1614 CA  LGLY   112     -20.029  -3.532  -9.711  0.00  0.00           C  
ATOM   1615 HA2 LGLY   112     -20.763  -2.813 -10.070  0.00  0.00           H  
ATOM   1616 HA3 LGLY   112     -20.455  -4.526  -9.840  0.00  0.00           H  
ATOM   1617 C   LGLY   112     -19.860  -3.271  -8.207  0.00  0.00           C  
ATOM   1618 O   LGLY   112     -20.835  -3.437  -7.472  0.00  0.00           O  
ATOM   1619 N   LALA   113     -18.679  -2.842  -7.748  0.00  0.00           N  
ATOM   1620 H   LALA   113     -17.936  -2.657  -8.409  0.00  0.00           H  
ATOM   1621 CA  LALA   113     -18.439  -2.483  -6.342  0.00  0.00           C  
ATOM   1622 HA  LALA   113     -18.740  -3.323  -5.712  0.00  0.00           H  
ATOM   1623 CB  LALA   113     -16.937  -2.245  -6.144  0.00  0.00           C  
ATOM   1624 HB1 LALA   113     -16.730  -2.088  -5.084  0.00  0.00           H  
ATOM   1625 HB2 LALA   113     -16.370  -3.107  -6.488  0.00  0.00           H  
ATOM   1626 HB3 LALA   113     -16.624  -1.361  -6.700  0.00  0.00           H  
ATOM   1627 C   LALA   113     -19.253  -1.246  -5.906  0.00  0.00           C  
ATOM   1628 O   LALA   113     -19.629  -0.430  -6.748  0.00  0.00           O  
ATOM   1629 N   LVAL   114     -19.498  -1.087  -4.603  0.00  0.00           N  
ATOM   1630 H   LVAL   114     -19.130  -1.792  -3.971  0.00  0.00           H  
ATOM   1631 CA  LVAL   114     -20.269   0.011  -3.987  0.00  0.00           C  
ATOM   1632 HA  LVAL   114     -20.627   0.685  -4.762  0.00  0.00           H  
ATOM   1633 CB  LVAL   114     -21.512  -0.550  -3.260  0.00  0.00           C  
ATOM   1634 HB  LVAL   114     -21.198  -1.342  -2.581  0.00  0.00           H  
ATOM   1635 CG1 LVAL   114     -22.265   0.502  -2.433  0.00  0.00           C  
ATOM   1636 HG11LVAL   114     -22.583   1.324  -3.074  0.00  0.00           H  
ATOM   1637 HG12LVAL   114     -23.145   0.055  -1.972  0.00  0.00           H  
ATOM   1638 HG13LVAL   114     -21.628   0.892  -1.640  0.00  0.00           H  
ATOM   1639 CG2 LVAL   114     -22.507  -1.157  -4.262  0.00  0.00           C  
ATOM   1640 HG21LVAL   114     -22.034  -1.969  -4.815  0.00  0.00           H  
ATOM   1641 HG22LVAL   114     -23.370  -1.557  -3.730  0.00  0.00           H  
ATOM   1642 HG23LVAL   114     -22.839  -0.392  -4.964  0.00  0.00           H  
ATOM   1643 C   LVAL   114     -19.367   0.819  -3.047  0.00  0.00           C  
ATOM   1644 O   LVAL   114     -18.824   0.274  -2.091  0.00  0.00           O  
ATOM   1645 N   LPHE   115     -19.197   2.117  -3.293  0.00  0.00           N  
ATOM   1646 H   LPHE   115     -19.774   2.537  -4.011  0.00  0.00           H  
ATOM   1647 CA  LPHE   115     -18.389   3.012  -2.459  0.00  0.00           C  
ATOM   1648 HA  LPHE   115     -17.588   2.435  -1.997  0.00  0.00           H  
ATOM   1649 CB  LPHE   115     -17.725   4.089  -3.327  0.00  0.00           C  
ATOM   1650 HB2 LPHE   115     -18.475   4.562  -3.963  0.00  0.00           H  
ATOM   1651 HB3 LPHE   115     -17.321   4.862  -2.672  0.00  0.00           H  
ATOM   1652 CG  LPHE   115     -16.590   3.553  -4.177  0.00  0.00           C  
ATOM   1653 CD1 LPHE   115     -16.809   3.178  -5.517  0.00  0.00           C  
ATOM   1654 HD1 LPHE   115     -17.793   3.277  -5.950  0.00  0.00           H  
ATOM   1655 CE1 LPHE   115     -15.750   2.657  -6.284  0.00  0.00           C  
ATOM   1656 HE1 LPHE   115     -15.915   2.357  -7.307  0.00  0.00           H  
ATOM   1657 CZ  LPHE   115     -14.475   2.513  -5.711  0.00  0.00           C  
ATOM   1658 HZ  LPHE   115     -13.660   2.115  -6.291  0.00  0.00           H  
ATOM   1659 CE2 LPHE   115     -14.260   2.870  -4.371  0.00  0.00           C  
ATOM   1660 HE2 LPHE   115     -13.287   2.726  -3.927  0.00  0.00           H  
ATOM   1661 CD2 LPHE   115     -15.314   3.393  -3.605  0.00  0.00           C  
ATOM   1662 HD2 LPHE   115     -15.143   3.664  -2.573  0.00  0.00           H  
ATOM   1663 C   LPHE   115     -19.225   3.639  -1.338  0.00  0.00           C  
ATOM   1664 O   LPHE   115     -20.165   4.383  -1.598  0.00  0.00           O  
ATOM   1665 N   LLEU   116     -18.852   3.361  -0.088  0.00  0.00           N  
ATOM   1666 H   LLEU   116     -18.083   2.709   0.028  0.00  0.00           H  
ATOM   1667 CA  LLEU   116     -19.478   3.886   1.134  0.00  0.00           C  
ATOM   1668 HA  LLEU   116     -20.562   3.901   1.020  0.00  0.00           H  
ATOM   1669 CB  LLEU   116     -19.087   2.965   2.303  0.00  0.00           C  
ATOM   1670 HB2 LLEU   116     -18.003   3.024   2.409  0.00  0.00           H  
ATOM   1671 HB3 LLEU   116     -19.520   3.360   3.224  0.00  0.00           H  
ATOM   1672 CG  LLEU   116     -19.478   1.483   2.176  0.00  0.00           C  
ATOM   1673 HG  LLEU   116     -19.227   1.099   1.188  0.00  0.00           H  
ATOM   1674 CD1 LLEU   116     -18.665   0.703   3.208  0.00  0.00           C  
ATOM   1675 HD11LLEU   116     -18.926  -0.351   3.178  0.00  0.00           H  
ATOM   1676 HD12LLEU   116     -17.605   0.799   2.976  0.00  0.00           H  
ATOM   1677 HD13LLEU   116     -18.850   1.098   4.207  0.00  0.00           H  
ATOM   1678 CD2 LLEU   116     -20.971   1.269   2.427  0.00  0.00           C  
ATOM   1679 HD21LLEU   116     -21.243   1.626   3.421  0.00  0.00           H  
ATOM   1680 HD22LLEU   116     -21.550   1.813   1.681  0.00  0.00           H  
ATOM   1681 HD23LLEU   116     -21.211   0.210   2.347  0.00  0.00           H  
ATOM   1682 C   LLEU   116     -19.017   5.307   1.502  0.00  0.00           C  
ATOM   1683 O   LLEU   116     -19.680   5.988   2.284  0.00  0.00           O  
ATOM   1684 N   LGLY   117     -17.837   5.716   1.036  0.00  0.00           N  
ATOM   1685 H   LGLY   117     -17.348   5.120   0.386  0.00  0.00           H  
ATOM   1686 CA  LGLY   117     -17.101   6.854   1.582  0.00  0.00           C  
ATOM   1687 HA2 LGLY   117     -17.440   7.778   1.116  0.00  0.00           H  
ATOM   1688 HA3 LGLY   117     -17.296   6.913   2.651  0.00  0.00           H  
ATOM   1689 C   LGLY   117     -15.591   6.722   1.375  0.00  0.00           C  
ATOM   1690 O   LGLY   117     -15.140   5.941   0.529  0.00  0.00           O  
ATOM   1691 N   LLYS   118     -14.806   7.479   2.152  0.00  0.00           N  
ATOM   1692 H   LLYS   118     -15.250   8.009   2.899  0.00  0.00           H  
ATOM   1693 CA  LLYS   118     -13.348   7.597   1.993  0.00  0.00           C  
ATOM   1694 HA  LLYS   118     -13.028   6.747   1.398  0.00  0.00           H  
ATOM   1695 CB  LLYS   118     -12.956   8.878   1.225  0.00  0.00           C  
ATOM   1696 HB2 LLYS   118     -13.000   9.727   1.901  0.00  0.00           H  
ATOM   1697 HB3 LLYS   118     -11.916   8.777   0.914  0.00  0.00           H  
ATOM   1698 CG  LLYS   118     -13.826   9.177  -0.014  0.00  0.00           C  
ATOM   1699 HG2 LLYS   118     -13.758   8.345  -0.715  0.00  0.00           H  
ATOM   1700 HG3 LLYS   118     -14.864   9.287   0.296  0.00  0.00           H  
ATOM   1701 CD  LLYS   118     -13.430  10.480  -0.720  0.00  0.00           C  
ATOM   1702 HD2 LLYS   118     -14.196  10.740  -1.450  0.00  0.00           H  
ATOM   1703 HD3 LLYS   118     -13.369  11.282   0.018  0.00  0.00           H  
ATOM   1704 CE  LLYS   118     -12.098  10.335  -1.451  0.00  0.00           C  
ATOM   1705 HE2 LLYS   118     -11.379   9.854  -0.793  0.00  0.00           H  
ATOM   1706 HE3 LLYS   118     -12.220   9.683  -2.321  0.00  0.00           H  
ATOM   1707 NZ  LLYS   118     -11.581  11.648  -1.885  0.00  0.00           N  
ATOM   1708 HZ1 LLYS   118     -12.083  11.985  -2.698  0.00  0.00           H  
ATOM   1709 HZ2 LLYS   118     -11.647  12.373  -1.177  0.00  0.00           H  
ATOM   1710 HZ3 LLYS   118     -10.604  11.568  -2.168  0.00  0.00           H  
ATOM   1711 C   LLYS   118     -12.598   7.497   3.326  0.00  0.00           C  
ATOM   1712 O   LLYS   118     -13.105   7.942   4.358  0.00  0.00           O  
ATOM   1713 N   LSER   119     -11.398   6.914   3.298  0.00  0.00           N  
ATOM   1714 H   LSER   119     -11.036   6.611   2.399  0.00  0.00           H  
ATOM   1715 CA  LSER   119     -10.592   6.610   4.490  0.00  0.00           C  
ATOM   1716 HA  LSER   119     -11.244   6.700   5.354  0.00  0.00           H  
ATOM   1717 CB  LSER   119     -10.131   5.151   4.461  0.00  0.00           C  
ATOM   1718 HB2 LSER   119      -9.639   4.914   5.403  0.00  0.00           H  
ATOM   1719 HB3 LSER   119     -10.998   4.498   4.351  0.00  0.00           H  
ATOM   1720 OG  LSER   119      -9.236   4.924   3.394  0.00  0.00           O  
ATOM   1721 HG  LSER   119      -9.649   4.233   2.815  0.00  0.00           H  
ATOM   1722 C   LSER   119      -9.414   7.575   4.713  0.00  0.00           C  
ATOM   1723 O   LSER   119      -8.836   8.117   3.770  0.00  0.00           O  
ATOM   1724 N   LASN   120      -9.079   7.804   5.988  0.00  0.00           N  
ATOM   1725 H   LASN   120      -9.621   7.320   6.695  0.00  0.00           H  
ATOM   1726 CA  LASN   120      -8.188   8.871   6.462  0.00  0.00           C  
ATOM   1727 HA  LASN   120      -8.518   9.797   5.986  0.00  0.00           H  
ATOM   1728 CB  LASN   120      -8.371   9.004   7.982  0.00  0.00           C  
ATOM   1729 HB2 LASN   120      -9.417   8.898   8.248  0.00  0.00           H  
ATOM   1730 HB3 LASN   120      -7.824   8.194   8.457  0.00  0.00           H  
ATOM   1731 CG  LASN   120      -7.894  10.345   8.520  0.00  0.00           C  
ATOM   1732 OD1 LASN   120      -8.011  11.363   7.858  0.00  0.00           O  
ATOM   1733 ND2 LASN   120      -7.310  10.388   9.693  0.00  0.00           N  
ATOM   1734 HD21LASN   120      -7.033  11.280  10.078  0.00  0.00           H  
ATOM   1735 HD22LASN   120      -7.175   9.525  10.207  0.00  0.00           H  
ATOM   1736 C   LASN   120      -6.695   8.688   6.123  0.00  0.00           C  
ATOM   1737 O   LASN   120      -6.226   7.572   5.891  0.00  0.00           O  
ATOM   1738 N   LILE   121      -5.955   9.804   6.146  0.00  0.00           N  
ATOM   1739 H   LILE   121      -6.416  10.654   6.449  0.00  0.00           H  
ATOM   1740 CA  LILE   121      -4.588   9.959   5.621  0.00  0.00           C  
ATOM   1741 HA  LILE   121      -4.106   8.982   5.665  0.00  0.00           H  
ATOM   1742 CB  LILE   121      -4.631  10.400   4.133  0.00  0.00           C  
ATOM   1743 HB  LILE   121      -3.604  10.336   3.780  0.00  0.00           H  
ATOM   1744 CG2 LILE   121      -5.419   9.425   3.243  0.00  0.00           C  
ATOM   1745 HG21LILE   121      -6.488   9.482   3.440  0.00  0.00           H  
ATOM   1746 HG22LILE   121      -5.242   9.656   2.192  0.00  0.00           H  
ATOM   1747 HG23LILE   121      -5.080   8.408   3.437  0.00  0.00           H  
ATOM   1748 CG1 LILE   121      -5.084  11.860   3.864  0.00  0.00           C  
ATOM   1749 HG12LILE   121      -4.335  12.547   4.259  0.00  0.00           H  
ATOM   1750 HG13LILE   121      -5.108  12.013   2.784  0.00  0.00           H  
ATOM   1751 CD1 LILE   121      -6.452  12.277   4.430  0.00  0.00           C  
ATOM   1752 HD11LILE   121      -6.788  13.187   3.937  0.00  0.00           H  
ATOM   1753 HD12LILE   121      -7.195  11.500   4.265  0.00  0.00           H  
ATOM   1754 HD13LILE   121      -6.373  12.469   5.498  0.00  0.00           H  
ATOM   1755 C   LILE   121      -3.739  10.960   6.446  0.00  0.00           C  
ATOM   1756 O   LILE   121      -4.299  11.834   7.110  0.00  0.00           O  
ATOM   1757 N   LPRO   122      -2.392  10.915   6.382  0.00  0.00           N  
ATOM   1758 CD  LPRO   122      -1.597   9.849   5.819  0.00  0.00           C  
ATOM   1759 HD2 LPRO   122      -1.535   9.987   4.741  0.00  0.00           H  
ATOM   1760 HD3 LPRO   122      -2.021   8.874   6.061  0.00  0.00           H  
ATOM   1761 CG  LPRO   122      -0.207   9.976   6.438  0.00  0.00           C  
ATOM   1762 HG2 LPRO   122       0.571   9.673   5.737  0.00  0.00           H  
ATOM   1763 HG3 LPRO   122      -0.153   9.364   7.336  0.00  0.00           H  
ATOM   1764 CB  LPRO   122      -0.081  11.456   6.798  0.00  0.00           C  
ATOM   1765 HB2 LPRO   122       0.497  11.964   6.023  0.00  0.00           H  
ATOM   1766 HB3 LPRO   122       0.410  11.586   7.762  0.00  0.00           H  
ATOM   1767 CA  LPRO   122      -1.518  11.994   6.847  0.00  0.00           C  
ATOM   1768 HA  LPRO   122      -1.774  12.235   7.875  0.00  0.00           H  
ATOM   1769 C   LPRO   122      -1.643  13.242   5.962  0.00  0.00           C  
ATOM   1770 O   LPRO   122      -1.740  13.116   4.736  0.00  0.00           O  
ATOM   1771 N   LVAL   123      -1.561  14.448   6.534  0.00  0.00           N  
ATOM   1772 H   LVAL   123      -1.462  14.487   7.544  0.00  0.00           H  
ATOM   1773 CA  LVAL   123      -1.649  15.710   5.765  0.00  0.00           C  
ATOM   1774 HA  LVAL   123      -2.602  15.686   5.241  0.00  0.00           H  
ATOM   1775 CB  LVAL   123      -1.702  16.943   6.687  0.00  0.00           C  
ATOM   1776 HB  LVAL   123      -2.562  16.811   7.332  0.00  0.00           H  
ATOM   1777 CG1 LVAL   123      -0.494  17.143   7.606  0.00  0.00           C  
ATOM   1778 HG11LVAL   123      -0.325  16.243   8.197  0.00  0.00           H  
ATOM   1779 HG12LVAL   123       0.403  17.378   7.036  0.00  0.00           H  
ATOM   1780 HG13LVAL   123      -0.696  17.964   8.292  0.00  0.00           H  
ATOM   1781 CG2 LVAL   123      -1.920  18.231   5.886  0.00  0.00           C  
ATOM   1782 HG21LVAL   123      -2.121  19.059   6.564  0.00  0.00           H  
ATOM   1783 HG22LVAL   123      -1.040  18.468   5.289  0.00  0.00           H  
ATOM   1784 HG23LVAL   123      -2.775  18.109   5.221  0.00  0.00           H  
ATOM   1785 C   LVAL   123      -0.548  15.817   4.700  0.00  0.00           C  
ATOM   1786 O   LVAL   123       0.639  15.891   5.010  0.00  0.00           O  
ATOM   1787 N   LGLY   124      -0.916  15.787   3.417  0.00  0.00           N  
ATOM   1788 H   LGLY   124      -1.913  15.771   3.214  0.00  0.00           H  
ATOM   1789 CA  LGLY   124       0.039  15.724   2.299  0.00  0.00           C  
ATOM   1790 HA2 LGLY   124      -0.490  15.963   1.379  0.00  0.00           H  
ATOM   1791 HA3 LGLY   124       0.821  16.470   2.445  0.00  0.00           H  
ATOM   1792 C   LGLY   124       0.707  14.354   2.101  0.00  0.00           C  
ATOM   1793 O   LGLY   124       1.658  14.248   1.332  0.00  0.00           O  
ATOM   1794 N   LLEU   125       0.202  13.304   2.761  0.00  0.00           N  
ATOM   1795 H   LLEU   125      -0.572  13.491   3.390  0.00  0.00           H  
ATOM   1796 CA  HLEU   125       0.599  11.890   2.631  0.00  0.00           C  
ATOM   1797 HA  HLEU   125      -0.056  11.313   3.291  0.00  0.00           H  
ATOM   1798 CB  LLEU   125       0.329  11.360   1.196  0.00  0.00           C  
ATOM   1799 HB2 LLEU   125       1.101  11.765   0.540  0.00  0.00           H  
ATOM   1800 HB3 LLEU   125       0.453  10.280   1.200  0.00  0.00           H  
ATOM   1801 CG  LLEU   125      -1.042  11.680   0.563  0.00  0.00           C  
ATOM   1802 HG  LLEU   125      -1.188  12.760   0.537  0.00  0.00           H  
ATOM   1803 CD1 LLEU   125      -1.093  11.163  -0.878  0.00  0.00           C  
ATOM   1804 HD11LLEU   125      -0.232  11.526  -1.441  0.00  0.00           H  
ATOM   1805 HD12LLEU   125      -1.095  10.075  -0.889  0.00  0.00           H  
ATOM   1806 HD13LLEU   125      -1.998  11.528  -1.361  0.00  0.00           H  
ATOM   1807 CD2 LLEU   125      -2.206  11.041   1.323  0.00  0.00           C  
ATOM   1808 HD21LLEU   125      -3.149  11.306   0.845  0.00  0.00           H  
ATOM   1809 HD22LLEU   125      -2.110   9.956   1.318  0.00  0.00           H  
ATOM   1810 HD23LLEU   125      -2.227  11.407   2.347  0.00  0.00           H  
ATOM   1811 C   HLEU   125       2.013  11.486   3.051  0.00  0.00           C  
ATOM   1812 O   HLEU   125       2.291  10.290   3.183  0.00  0.00           O  
ATOM   1813 N   HALA   126       2.910  12.468   3.319  0.00  0.00           N  
ATOM   1814 H   HALA   126       2.697  13.430   3.083  0.00  0.00           H  
ATOM   1815 CA  LALA   126       4.350  12.240   3.485  0.00  0.00           C  
ATOM   1816 HA  LALA   126       4.670  11.543   2.709  0.00  0.00           H  
ATOM   1817 CB  LALA   126       5.034  13.591   3.217  0.00  0.00           C  
ATOM   1818 HB1 LALA   126       4.735  14.319   3.973  0.00  0.00           H  
ATOM   1819 HB2 LALA   126       6.117  13.474   3.254  0.00  0.00           H  
ATOM   1820 HB3 LALA   126       4.751  13.968   2.233  0.00  0.00           H  
ATOM   1821 C   LALA   126       4.787  11.611   4.839  0.00  0.00           C  
ATOM   1822 O   LALA   126       5.805  12.026   5.397  0.00  0.00           O  
ATOM   1823 N   LASP   127       4.036  10.663   5.418  0.00  0.00           N  
ATOM   1824 H   LASP   127       3.249  10.275   4.908  0.00  0.00           H  
ATOM   1825 CA  LASP   127       4.309  10.137   6.767  0.00  0.00           C  
ATOM   1826 HA  LASP   127       5.392  10.120   6.905  0.00  0.00           H  
ATOM   1827 CB  LASP   127       3.711  11.106   7.804  0.00  0.00           C  
ATOM   1828 HB2 LASP   127       3.813  12.132   7.444  0.00  0.00           H  
ATOM   1829 HB3 LASP   127       2.648  10.897   7.915  0.00  0.00           H  
ATOM   1830 CG  LASP   127       4.380  11.040   9.178  0.00  0.00           C  
ATOM   1831 OD1 LASP   127       5.215  10.149   9.442  0.00  0.00           O  
ATOM   1832 OD2 LASP   127       4.091  11.922  10.013  0.00  0.00           O  
ATOM   1833 C   LASP   127       3.803   8.697   7.002  0.00  0.00           C  
ATOM   1834 O   LASP   127       2.877   8.225   6.343  0.00  0.00           O  
ATOM   1835 N   LTRP   128       4.407   8.017   7.978  0.00  0.00           N  
ATOM   1836 H   LTRP   128       5.092   8.548   8.513  0.00  0.00           H  
ATOM   1837 CA  LTRP   128       4.079   6.680   8.491  0.00  0.00           C  
ATOM   1838 HA  LTRP   128       3.548   6.130   7.715  0.00  0.00           H  
ATOM   1839 CB  LTRP   128       5.388   5.941   8.802  0.00  0.00           C  
ATOM   1840 HB2 LTRP   128       5.914   6.512   9.567  0.00  0.00           H  
ATOM   1841 HB3 LTRP   128       5.153   4.959   9.215  0.00  0.00           H  
ATOM   1842 CG  LTRP   128       6.344   5.719   7.673  0.00  0.00           C  
ATOM   1843 CD1 LTRP   128       6.020   5.501   6.377  0.00  0.00           C  
ATOM   1844 HD1 LTRP   128       5.011   5.476   5.976  0.00  0.00           H  
ATOM   1845 NE1 LTRP   128       7.174   5.325   5.642  0.00  0.00           N  
ATOM   1846 HE1 LTRP   128       7.180   5.156   4.637  0.00  0.00           H  
ATOM   1847 CE2 LTRP   128       8.302   5.415   6.425  0.00  0.00           C  
ATOM   1848 CZ2 LTRP   128       9.672   5.332   6.144  0.00  0.00           C  
ATOM   1849 HZ2 LTRP   128      10.002   5.186   5.128  0.00  0.00           H  
ATOM   1850 CH2 LTRP   128      10.594   5.428   7.201  0.00  0.00           C  
ATOM   1851 HH2 LTRP   128      11.656   5.346   7.010  0.00  0.00           H  
ATOM   1852 CZ3 LTRP   128      10.132   5.615   8.515  0.00  0.00           C  
ATOM   1853 HZ3 LTRP   128      10.846   5.671   9.327  0.00  0.00           H  
ATOM   1854 CE3 LTRP   128       8.753   5.724   8.782  0.00  0.00           C  
ATOM   1855 HE3 LTRP   128       8.412   5.867   9.796  0.00  0.00           H  
ATOM   1856 CD2 LTRP   128       7.801   5.631   7.742  0.00  0.00           C  
ATOM   1857 C   LTRP   128       3.154   6.709   9.729  0.00  0.00           C  
ATOM   1858 O   LTRP   128       3.104   5.746  10.497  0.00  0.00           O  
ATOM   1859 N   LGLN   129       2.419   7.801   9.944  0.00  0.00           N  
ATOM   1860 H   LGLN   129       2.524   8.581   9.311  0.00  0.00           H  
ATOM   1861 CA  LGLN   129       1.329   7.881  10.921  0.00  0.00           C  
ATOM   1862 HA  LGLN   129       0.896   6.887  11.026  0.00  0.00           H  
ATOM   1863 CB  LGLN   129       1.864   8.289  12.307  0.00  0.00           C  
ATOM   1864 HB2 LGLN   129       1.122   8.017  13.055  0.00  0.00           H  
ATOM   1865 HB3 LGLN   129       2.761   7.705  12.516  0.00  0.00           H  
ATOM   1866 CG  LGLN   129       2.195   9.782  12.457  0.00  0.00           C  
ATOM   1867 HG2 LGLN   129       2.847  10.088  11.640  0.00  0.00           H  
ATOM   1868 HG3 LGLN   129       1.276  10.365  12.397  0.00  0.00           H  
ATOM   1869 CD  LGLN   129       2.893  10.127  13.770  0.00  0.00           C  
ATOM   1870 OE1 LGLN   129       3.262   9.283  14.583  0.00  0.00           O  
ATOM   1871 NE2 LGLN   129       3.143  11.391  14.010  0.00  0.00           N  
ATOM   1872 HE21LGLN   129       3.769  11.625  14.770  0.00  0.00           H  
ATOM   1873 HE22LGLN   129       2.908  12.102  13.318  0.00  0.00           H  
ATOM   1874 C   LGLN   129       0.220   8.791  10.379  0.00  0.00           C  
ATOM   1875 O   LGLN   129       0.497   9.837   9.790  0.00  0.00           O  
ATOM   1876 N   LSER   130      -1.036   8.364  10.503  0.00  0.00           N  
ATOM   1877 H   LSER   130      -1.215   7.549  11.079  0.00  0.00           H  
ATOM   1878 CA  LSER   130      -2.159   8.968   9.774  0.00  0.00           C  
ATOM   1879 HA  LSER   130      -1.776   9.474   8.889  0.00  0.00           H  
ATOM   1880 CB  LSER   130      -3.104   7.881   9.259  0.00  0.00           C  
ATOM   1881 HB2 LSER   130      -3.406   7.228  10.078  0.00  0.00           H  
ATOM   1882 HB3 LSER   130      -3.990   8.345   8.821  0.00  0.00           H  
ATOM   1883 OG  LSER   130      -2.431   7.132   8.261  0.00  0.00           O  
ATOM   1884 HG  LSER   130      -1.724   6.610   8.687  0.00  0.00           H  
ATOM   1885 C   LSER   130      -2.863  10.039  10.606  0.00  0.00           C  
ATOM   1886 O   LSER   130      -3.846   9.769  11.293  0.00  0.00           O  
ATOM   1887 N   LVAL   131      -2.347  11.269  10.533  0.00  0.00           N  
ATOM   1888 H   LVAL   131      -1.493  11.391  10.003  0.00  0.00           H  
ATOM   1889 CA  LVAL   131      -2.879  12.446  11.236  0.00  0.00           C  
ATOM   1890 HA  LVAL   131      -3.908  12.230  11.518  0.00  0.00           H  
ATOM   1891 CB  LVAL   131      -2.095  12.703  12.539  0.00  0.00           C  
ATOM   1892 HB  LVAL   131      -2.124  11.785  13.125  0.00  0.00           H  
ATOM   1893 CG1 LVAL   131      -0.623  13.069  12.296  0.00  0.00           C  
ATOM   1894 HG11LVAL   131      -0.130  12.287  11.719  0.00  0.00           H  
ATOM   1895 HG12LVAL   131      -0.542  14.013  11.758  0.00  0.00           H  
ATOM   1896 HG13LVAL   131      -0.103  13.169  13.248  0.00  0.00           H  
ATOM   1897 CG2 LVAL   131      -2.742  13.813  13.379  0.00  0.00           C  
ATOM   1898 HG21LVAL   131      -3.803  13.610  13.514  0.00  0.00           H  
ATOM   1899 HG22LVAL   131      -2.267  13.849  14.359  0.00  0.00           H  
ATOM   1900 HG23LVAL   131      -2.618  14.784  12.898  0.00  0.00           H  
ATOM   1901 C   LVAL   131      -2.926  13.679  10.333  0.00  0.00           C  
ATOM   1902 O   LVAL   131      -2.021  13.927   9.531  0.00  0.00           O  
ATOM   1903 N   LASN   132      -3.995  14.466  10.456  0.00  0.00           N  
ATOM   1904 H   LASN   132      -4.739  14.191  11.088  0.00  0.00           H  
ATOM   1905 CA  LASN   132      -4.178  15.693   9.687  0.00  0.00           C  
ATOM   1906 HA  LASN   132      -3.197  16.154   9.565  0.00  0.00           H  
ATOM   1907 CB  LASN   132      -4.700  15.294   8.293  0.00  0.00           C  
ATOM   1908 HB2 LASN   132      -4.684  16.145   7.630  0.00  0.00           H  
ATOM   1909 HB3 LASN   132      -4.050  14.538   7.856  0.00  0.00           H  
ATOM   1910 CG  LASN   132      -6.116  14.776   8.316  0.00  0.00           C  
ATOM   1911 OD1 LASN   132      -7.059  15.534   8.446  0.00  0.00           O  
ATOM   1912 ND2 LASN   132      -6.290  13.493   8.161  0.00  0.00           N  
ATOM   1913 HD21LASN   132      -7.221  13.094   8.173  0.00  0.00           H  
ATOM   1914 HD22LASN   132      -5.497  12.887   7.979  0.00  0.00           H  
ATOM   1915 C   LASN   132      -5.079  16.719  10.423  0.00  0.00           C  
ATOM   1916 O   LASN   132      -5.817  16.347  11.343  0.00  0.00           O  
ATOM   1917 N   LPRO   133      -5.019  18.016  10.055  0.00  0.00           N  
ATOM   1918 CD  LPRO   133      -4.080  18.597   9.102  0.00  0.00           C  
ATOM   1919 HD2 LPRO   133      -4.076  18.068   8.156  0.00  0.00           H  
ATOM   1920 HD3 LPRO   133      -3.079  18.607   9.535  0.00  0.00           H  
ATOM   1921 CG  LPRO   133      -4.553  20.021   8.858  0.00  0.00           C  
ATOM   1922 HG2 LPRO   133      -5.320  20.024   8.083  0.00  0.00           H  
ATOM   1923 HG3 LPRO   133      -3.730  20.683   8.592  0.00  0.00           H  
ATOM   1924 CB  LPRO   133      -5.177  20.385  10.197  0.00  0.00           C  
ATOM   1925 HB2 LPRO   133      -5.923  21.166  10.063  0.00  0.00           H  
ATOM   1926 HB3 LPRO   133      -4.398  20.705  10.891  0.00  0.00           H  
ATOM   1927 CA  LPRO   133      -5.802  19.077  10.697  0.00  0.00           C  
ATOM   1928 HA  LPRO   133      -5.685  19.016  11.779  0.00  0.00           H  
ATOM   1929 C   LPRO   133      -7.309  19.067  10.387  0.00  0.00           C  
ATOM   1930 O   LPRO   133      -8.066  19.689  11.132  0.00  0.00           O  
ATOM   1931 N   LASN   134      -7.744  18.432   9.294  0.00  0.00           N  
ATOM   1932 H   LASN   134      -7.080  17.912   8.735  0.00  0.00           H  
ATOM   1933 CA  LASN   134      -9.138  18.446   8.837  0.00  0.00           C  
ATOM   1934 HA  LASN   134      -9.580  19.424   9.044  0.00  0.00           H  
ATOM   1935 CB  LASN   134      -9.103  18.236   7.308  0.00  0.00           C  
ATOM   1936 HB2 LASN   134      -8.417  18.957   6.865  0.00  0.00           H  
ATOM   1937 HB3 LASN   134      -8.731  17.237   7.081  0.00  0.00           H  
ATOM   1938 CG  LASN   134     -10.440  18.411   6.612  0.00  0.00           C  
ATOM   1939 OD1 LASN   134     -11.450  18.777   7.193  0.00  0.00           O  
ATOM   1940 ND2 LASN   134     -10.480  18.177   5.326  0.00  0.00           N  
ATOM   1941 HD21LASN   134     -11.402  18.223   4.899  0.00  0.00           H  
ATOM   1942 HD22LASN   134      -9.688  17.808   4.829  0.00  0.00           H  
ATOM   1943 C   LASN   134     -10.004  17.397   9.568  0.00  0.00           C  
ATOM   1944 O   LASN   134     -11.039  17.723  10.148  0.00  0.00           O  
ATOM   1945 N   LTYR   135      -9.543  16.144   9.559  0.00  0.00           N  
ATOM   1946 H   LTYR   135      -8.674  15.980   9.065  0.00  0.00           H  
ATOM   1947 CA  LTYR   135     -10.291  14.954   9.973  0.00  0.00           C  
ATOM   1948 HA  LTYR   135     -11.334  15.227  10.142  0.00  0.00           H  
ATOM   1949 CB  LTYR   135     -10.236  13.922   8.841  0.00  0.00           C  
ATOM   1950 HB2 LTYR   135      -9.226  13.515   8.810  0.00  0.00           H  
ATOM   1951 HB3 LTYR   135     -10.899  13.108   9.114  0.00  0.00           H  
ATOM   1952 CG  LTYR   135     -10.618  14.383   7.444  0.00  0.00           C  
ATOM   1953 CD1 LTYR   135     -11.896  14.919   7.190  0.00  0.00           C  
ATOM   1954 HD1 LTYR   135     -12.596  15.055   8.004  0.00  0.00           H  
ATOM   1955 CE1 LTYR   135     -12.266  15.268   5.874  0.00  0.00           C  
ATOM   1956 HE1 LTYR   135     -13.243  15.680   5.671  0.00  0.00           H  
ATOM   1957 CZ  LTYR   135     -11.363  15.076   4.808  0.00  0.00           C  
ATOM   1958 OH  LTYR   135     -11.729  15.399   3.537  0.00  0.00           O  
ATOM   1959 HH  LTYR   135     -11.076  15.073   2.883  0.00  0.00           H  
ATOM   1960 CE2 LTYR   135     -10.078  14.550   5.069  0.00  0.00           C  
ATOM   1961 HE2 LTYR   135      -9.379  14.403   4.263  0.00  0.00           H  
ATOM   1962 CD2 LTYR   135      -9.711  14.204   6.382  0.00  0.00           C  
ATOM   1963 HD2 LTYR   135      -8.736  13.777   6.570  0.00  0.00           H  
ATOM   1964 C   LTYR   135      -9.781  14.278  11.259  0.00  0.00           C  
ATOM   1965 O   LTYR   135     -10.446  13.370  11.754  0.00  0.00           O  
ATOM   1966 N   LGLY   136      -8.610  14.668  11.782  0.00  0.00           N  
ATOM   1967 H   LGLY   136      -8.082  15.374  11.291  0.00  0.00           H  
ATOM   1968 CA  LGLY   136      -8.033  14.113  13.016  0.00  0.00           C  
ATOM   1969 HA2 LGLY   136      -7.552  14.917  13.569  0.00  0.00           H  
ATOM   1970 HA3 LGLY   136      -8.837  13.729  13.648  0.00  0.00           H  
ATOM   1971 C   LGLY   136      -7.000  12.989  12.825  0.00  0.00           C  
ATOM   1972 O   LGLY   136      -6.481  12.755  11.727  0.00  0.00           O  
ATOM   1973 N   LARG   137      -6.656  12.326  13.939  0.00  0.00           N  
ATOM   1974 H   LARG   137      -7.152  12.585  14.785  0.00  0.00           H  
ATOM   1975 CA  LARG   137      -5.695  11.207  14.035  0.00  0.00           C  
ATOM   1976 HA  LARG   137      -4.968  11.277  13.226  0.00  0.00           H  
ATOM   1977 CB  LARG   137      -4.957  11.298  15.389  0.00  0.00           C  
ATOM   1978 HB2 LARG   137      -4.496  12.283  15.473  0.00  0.00           H  
ATOM   1979 HB3 LARG   137      -5.678  11.191  16.201  0.00  0.00           H  
ATOM   1980 CG  LARG   137      -3.860  10.231  15.554  0.00  0.00           C  
ATOM   1981 HG2 LARG   137      -4.275   9.228  15.448  0.00  0.00           H  
ATOM   1982 HG3 LARG   137      -3.127  10.378  14.763  0.00  0.00           H  
ATOM   1983 CD  LARG   137      -3.148  10.336  16.911  0.00  0.00           C  
ATOM   1984 HD2 LARG   137      -2.144   9.927  16.798  0.00  0.00           H  
ATOM   1985 HD3 LARG   137      -3.058  11.387  17.192  0.00  0.00           H  
ATOM   1986 NE  LARG   137      -3.831   9.579  17.976  0.00  0.00           N  
ATOM   1987 HE  LARG   137      -4.571   8.939  17.705  0.00  0.00           H  
ATOM   1988 CZ  LARG   137      -3.468   9.493  19.242  0.00  0.00           C  
ATOM   1989 NH1 LARG   137      -2.496  10.187  19.759  0.00  0.00           N  
ATOM   1990 HH11LARG   137      -1.933  10.789  19.166  0.00  0.00           H  
ATOM   1991 HH12LARG   137      -2.257  10.055  20.721  0.00  0.00           H  
ATOM   1992 NH2 LARG   137      -4.086   8.674  20.037  0.00  0.00           N  
ATOM   1993 HH21LARG   137      -4.808   8.091  19.625  0.00  0.00           H  
ATOM   1994 HH22LARG   137      -3.811   8.582  21.004  0.00  0.00           H  
ATOM   1995 C   LARG   137      -6.400   9.857  13.917  0.00  0.00           C  
ATOM   1996 O   LARG   137      -7.294   9.587  14.712  0.00  0.00           O  
ATOM   1997 N   LTHR   138      -5.950   8.980  13.024  0.00  0.00           N  
ATOM   1998 H   LTHR   138      -5.207   9.264  12.395  0.00  0.00           H  
ATOM   1999 CA  LTHR   138      -6.367   7.568  13.008  0.00  0.00           C  
ATOM   2000 HA  LTHR   138      -7.410   7.521  13.314  0.00  0.00           H  
ATOM   2001 CB  LTHR   138      -6.279   6.968  11.602  0.00  0.00           C  
ATOM   2002 HB  LTHR   138      -5.248   7.025  11.256  0.00  0.00           H  
ATOM   2003 CG2 LTHR   138      -6.761   5.523  11.484  0.00  0.00           C  
ATOM   2004 HG21LTHR   138      -6.185   4.870  12.138  0.00  0.00           H  
ATOM   2005 HG22LTHR   138      -7.815   5.453  11.748  0.00  0.00           H  
ATOM   2006 HG23LTHR   138      -6.622   5.182  10.460  0.00  0.00           H  
ATOM   2007 OG1 LTHR   138      -7.094   7.728  10.748  0.00  0.00           O  
ATOM   2008 HG1 LTHR   138      -8.009   7.684  11.088  0.00  0.00           H  
ATOM   2009 C   LTHR   138      -5.542   6.739  13.991  0.00  0.00           C  
ATOM   2010 O   LTHR   138      -4.309   6.818  14.015  0.00  0.00           O  
ATOM   2011 N   LASN   139      -6.215   5.919  14.794  0.00  0.00           N  
ATOM   2012 H   LASN   139      -7.224   5.863  14.676  0.00  0.00           H  
ATOM   2013 CA  LASN   139      -5.591   5.036  15.779  0.00  0.00           C  
ATOM   2014 HA  LASN   139      -4.573   5.379  15.971  0.00  0.00           H  
ATOM   2015 CB  LASN   139      -6.364   5.135  17.098  0.00  0.00           C  
ATOM   2016 HB2 LASN   139      -7.392   4.806  16.944  0.00  0.00           H  
ATOM   2017 HB3 LASN   139      -5.905   4.494  17.841  0.00  0.00           H  
ATOM   2018 CG  LASN   139      -6.345   6.550  17.631  0.00  0.00           C  
ATOM   2019 OD1 LASN   139      -5.299   7.108  17.937  0.00  0.00           O  
ATOM   2020 ND2 LASN   139      -7.478   7.189  17.736  0.00  0.00           N  
ATOM   2021 HD21LASN   139      -7.434   8.172  17.968  0.00  0.00           H  
ATOM   2022 HD22LASN   139      -8.358   6.725  17.520  0.00  0.00           H  
ATOM   2023 C   LASN   139      -5.491   3.594  15.271  0.00  0.00           C  
ATOM   2024 O   LASN   139      -6.360   3.116  14.543  0.00  0.00           O  
ATOM   2025 N   LASN   140      -4.439   2.883  15.678  0.00  0.00           N  
ATOM   2026 H   LASN   140      -3.741   3.308  16.276  0.00  0.00           H  
ATOM   2027 CA  LASN   140      -4.287   1.467  15.366  0.00  0.00           C  
ATOM   2028 HA  LASN   140      -4.430   1.343  14.293  0.00  0.00           H  
ATOM   2029 CB  LASN   140      -2.844   1.082  15.710  0.00  0.00           C  
ATOM   2030 HB2 LASN   140      -2.181   1.827  15.288  0.00  0.00           H  
ATOM   2031 HB3 LASN   140      -2.702   1.078  16.787  0.00  0.00           H  
ATOM   2032 CG  LASN   140      -2.444  -0.270  15.172  0.00  0.00           C  
ATOM   2033 OD1 LASN   140      -3.138  -1.254  15.351  0.00  0.00           O  
ATOM   2034 ND2 LASN   140      -1.336  -0.350  14.482  0.00  0.00           N  
ATOM   2035 HD21LASN   140      -1.092  -1.250  14.083  0.00  0.00           H  
ATOM   2036 HD22LASN   140      -0.782   0.481  14.306  0.00  0.00           H  
ATOM   2037 C   LASN   140      -5.331   0.619  16.136  0.00  0.00           C  
ATOM   2038 O   LASN   140      -5.462   0.793  17.350  0.00  0.00           O  
ATOM   2039 N   LPRO   141      -6.063  -0.309  15.485  0.00  0.00           N  
ATOM   2040 CD  LPRO   141      -6.076  -0.561  14.050  0.00  0.00           C  
ATOM   2041 HD2 LPRO   141      -5.072  -0.713  13.654  0.00  0.00           H  
ATOM   2042 HD3 LPRO   141      -6.557   0.277  13.542  0.00  0.00           H  
ATOM   2043 CG  LPRO   141      -6.908  -1.827  13.857  0.00  0.00           C  
ATOM   2044 HG2 LPRO   141      -6.264  -2.705  13.925  0.00  0.00           H  
ATOM   2045 HG3 LPRO   141      -7.444  -1.810  12.909  0.00  0.00           H  
ATOM   2046 CB  LPRO   141      -7.870  -1.795  15.043  0.00  0.00           C  
ATOM   2047 HB2 LPRO   141      -8.224  -2.794  15.303  0.00  0.00           H  
ATOM   2048 HB3 LPRO   141      -8.716  -1.147  14.804  0.00  0.00           H  
ATOM   2049 CA  LPRO   141      -7.046  -1.155  16.166  0.00  0.00           C  
ATOM   2050 HA  LPRO   141      -7.707  -0.532  16.771  0.00  0.00           H  
ATOM   2051 C   LPRO   141      -6.425  -2.214  17.098  0.00  0.00           C  
ATOM   2052 O   LPRO   141      -7.108  -2.686  18.006  0.00  0.00           O  
ATOM   2053 N   LHIE   142      -5.154  -2.596  16.925  0.00  0.00           N  
ATOM   2054 H   LHIE   142      -4.608  -2.167  16.184  0.00  0.00           H  
ATOM   2055 CA  LHIE   142      -4.456  -3.497  17.861  0.00  0.00           C  
ATOM   2056 HA  LHIE   142      -5.095  -4.352  18.089  0.00  0.00           H  
ATOM   2057 CB  LHIE   142      -3.169  -4.042  17.217  0.00  0.00           C  
ATOM   2058 HB2 LHIE   142      -2.499  -3.218  16.975  0.00  0.00           H  
ATOM   2059 HB3 LHIE   142      -2.662  -4.674  17.948  0.00  0.00           H  
ATOM   2060 CG  LHIE   142      -3.402  -4.874  15.975  0.00  0.00           C  
ATOM   2061 ND1 LHIE   142      -3.618  -6.254  15.954  0.00  0.00           N  
ATOM   2062 CE1 LHIE   142      -3.775  -6.593  14.665  0.00  0.00           C  
ATOM   2063 HE1 LHIE   142      -3.938  -7.601  14.302  0.00  0.00           H  
ATOM   2064 NE2 LHIE   142      -3.695  -5.504  13.890  0.00  0.00           N  
ATOM   2065 HE2 LHIE   142      -3.806  -5.499  12.880  0.00  0.00           H  
ATOM   2066 CD2 LHIE   142      -3.445  -4.415  14.691  0.00  0.00           C  
ATOM   2067 HD2 LHIE   142      -3.301  -3.395  14.371  0.00  0.00           H  
ATOM   2068 C   LHIE   142      -4.158  -2.801  19.200  0.00  0.00           C  
ATOM   2069 O   LHIE   142      -4.311  -3.410  20.258  0.00  0.00           O  
ATOM   2070 N   LASP   143      -3.785  -1.518  19.170  0.00  0.00           N  
ATOM   2071 H   LASP   143      -3.717  -1.065  18.270  0.00  0.00           H  
ATOM   2072 CA  LASP   143      -3.625  -0.670  20.358  0.00  0.00           C  
ATOM   2073 HA  LASP   143      -4.431  -0.893  21.058  0.00  0.00           H  
ATOM   2074 CB  LASP   143      -2.290  -0.996  21.051  0.00  0.00           C  
ATOM   2075 HB2 LASP   143      -2.228  -2.072  21.215  0.00  0.00           H  
ATOM   2076 HB3 LASP   143      -1.466  -0.722  20.392  0.00  0.00           H  
ATOM   2077 CG  LASP   143      -2.108  -0.291  22.399  0.00  0.00           C  
ATOM   2078 OD1 LASP   143      -1.598  -0.955  23.325  0.00  0.00           O  
ATOM   2079 OD2 LASP   143      -2.445   0.912  22.544  0.00  0.00           O  
ATOM   2080 C   LASP   143      -3.703   0.817  19.977  0.00  0.00           C  
ATOM   2081 O   LASP   143      -2.852   1.323  19.244  0.00  0.00           O  
ATOM   2082 N   LHID   144      -4.689   1.548  20.505  0.00  0.00           N  
ATOM   2083 H   LHID   144      -5.362   1.075  21.089  0.00  0.00           H  
ATOM   2084 CA  LHID   144      -4.942   2.948  20.136  0.00  0.00           C  
ATOM   2085 HA  LHID   144      -5.045   2.971  19.053  0.00  0.00           H  
ATOM   2086 CB  LHID   144      -6.258   3.417  20.771  0.00  0.00           C  
ATOM   2087 HB2 LHID   144      -6.124   3.447  21.853  0.00  0.00           H  
ATOM   2088 HB3 LHID   144      -6.472   4.433  20.436  0.00  0.00           H  
ATOM   2089 CG  LHID   144      -7.465   2.567  20.466  0.00  0.00           C  
ATOM   2090 ND1 LHID   144      -8.362   2.101  21.398  0.00  0.00           N  
ATOM   2091 HD1 LHID   144      -8.287   2.213  22.408  0.00  0.00           H  
ATOM   2092 CE1 LHID   144      -9.344   1.452  20.756  0.00  0.00           C  
ATOM   2093 HE1 LHID   144     -10.181   0.959  21.236  0.00  0.00           H  
ATOM   2094 NE2 LHID   144      -9.128   1.486  19.431  0.00  0.00           N  
ATOM   2095 CD2 LHID   144      -7.941   2.205  19.234  0.00  0.00           C  
ATOM   2096 HD2 LHID   144      -7.487   2.436  18.279  0.00  0.00           H  
ATOM   2097 C   LHID   144      -3.811   3.935  20.501  0.00  0.00           C  
ATOM   2098 O   LHID   144      -3.833   5.093  20.069  0.00  0.00           O  
ATOM   2099 N   LSER   145      -2.820   3.517  21.294  0.00  0.00           N  
ATOM   2100 H   LSER   145      -2.853   2.553  21.626  0.00  0.00           H  
ATOM   2101 CA  LSER   145      -1.596   4.290  21.557  0.00  0.00           C  
ATOM   2102 HA  LSER   145      -1.864   5.342  21.655  0.00  0.00           H  
ATOM   2103 CB  LSER   145      -0.988   3.842  22.887  0.00  0.00           C  
ATOM   2104 HB2 LSER   145      -0.186   4.530  23.159  0.00  0.00           H  
ATOM   2105 HB3 LSER   145      -1.748   3.864  23.668  0.00  0.00           H  
ATOM   2106 OG  LSER   145      -0.460   2.538  22.796  0.00  0.00           O  
ATOM   2107 HG  LSER   145      -1.216   1.894  22.756  0.00  0.00           H  
ATOM   2108 C   LSER   145      -0.548   4.191  20.433  0.00  0.00           C  
ATOM   2109 O   LSER   145       0.427   4.950  20.438  0.00  0.00           O  
ATOM   2110 N   LARG   146      -0.735   3.270  19.476  0.00  0.00           N  
ATOM   2111 H   LARG   146      -1.569   2.690  19.535  0.00  0.00           H  
ATOM   2112 CA  LARG   146       0.163   3.008  18.342  0.00  0.00           C  
ATOM   2113 HA  LARG   146       1.104   3.515  18.520  0.00  0.00           H  
ATOM   2114 CB  LARG   146       0.461   1.493  18.247  0.00  0.00           C  
ATOM   2115 HB2 LARG   146      -0.457   0.967  17.981  0.00  0.00           H  
ATOM   2116 HB3 LARG   146       1.174   1.332  17.437  0.00  0.00           H  
ATOM   2117 CG  LARG   146       1.035   0.843  19.530  0.00  0.00           C  
ATOM   2118 HG2 LARG   146       0.277   0.848  20.313  0.00  0.00           H  
ATOM   2119 HG3 LARG   146       1.285  -0.194  19.303  0.00  0.00           H  
ATOM   2120 CD  LARG   146       2.289   1.558  20.052  0.00  0.00           C  
ATOM   2121 HD2 LARG   146       2.976   1.698  19.221  0.00  0.00           H  
ATOM   2122 HD3 LARG   146       1.997   2.544  20.416  0.00  0.00           H  
ATOM   2123 NE  LARG   146       2.972   0.845  21.154  0.00  0.00           N  
ATOM   2124 HE  LARG   146       2.603   0.980  22.091  0.00  0.00           H  
ATOM   2125 CZ  LARG   146       4.123   0.195  21.073  0.00  0.00           C  
ATOM   2126 NH1 LARG   146       4.690  -0.129  19.949  0.00  0.00           N  
ATOM   2127 HH11LARG   146       4.184  -0.034  19.074  0.00  0.00           H  
ATOM   2128 HH12LARG   146       5.594  -0.578  19.981  0.00  0.00           H  
ATOM   2129 NH2 LARG   146       4.797  -0.140  22.129  0.00  0.00           N  
ATOM   2130 HH21LARG   146       4.528   0.193  23.052  0.00  0.00           H  
ATOM   2131 HH22LARG   146       5.704  -0.559  22.001  0.00  0.00           H  
ATOM   2132 C   LARG   146      -0.367   3.593  17.025  0.00  0.00           C  
ATOM   2133 O   LARG   146      -1.571   3.778  16.832  0.00  0.00           O  
ATOM   2134 N   LSER   147       0.562   3.877  16.114  0.00  0.00           N  
ATOM   2135 H   LSER   147       1.521   3.668  16.362  0.00  0.00           H  
ATOM   2136 CA  LSER   147       0.317   4.381  14.759  0.00  0.00           C  
ATOM   2137 HA  LSER   147      -0.283   5.288  14.825  0.00  0.00           H  
ATOM   2138 CB  LSER   147       1.655   4.739  14.093  0.00  0.00           C  
ATOM   2139 HB2 LSER   147       2.100   5.593  14.607  0.00  0.00           H  
ATOM   2140 HB3 LSER   147       2.335   3.888  14.163  0.00  0.00           H  
ATOM   2141 OG  LSER   147       1.450   5.053  12.728  0.00  0.00           O  
ATOM   2142 HG  LSER   147       2.289   5.288  12.296  0.00  0.00           H  
ATOM   2143 C   LSER   147      -0.430   3.354  13.902  0.00  0.00           C  
ATOM   2144 O   LSER   147      -0.092   2.168  13.908  0.00  0.00           O  
ATOM   2145 N   LALA   148      -1.409   3.809  13.115  0.00  0.00           N  
ATOM   2146 H   LALA   148      -1.592   4.807  13.122  0.00  0.00           H  
ATOM   2147 CA  LALA   148      -2.060   2.999  12.075  0.00  0.00           C  
ATOM   2148 HA  LALA   148      -2.291   2.014  12.485  0.00  0.00           H  
ATOM   2149 CB  LALA   148      -3.380   3.685  11.701  0.00  0.00           C  
ATOM   2150 HB1 LALA   148      -3.912   3.079  10.966  0.00  0.00           H  
ATOM   2151 HB2 LALA   148      -4.006   3.790  12.587  0.00  0.00           H  
ATOM   2152 HB3 LALA   148      -3.184   4.670  11.274  0.00  0.00           H  
ATOM   2153 C   LALA   148      -1.161   2.776  10.833  0.00  0.00           C  
ATOM   2154 O   LALA   148      -1.523   2.040   9.916  0.00  0.00           O  
ATOM   2155 N   LGLY   149       0.009   3.419  10.798  0.00  0.00           N  
ATOM   2156 H   LGLY   149       0.237   4.007  11.591  0.00  0.00           H  
ATOM   2157 CA  LGLY   149       0.869   3.555   9.628  0.00  0.00           C  
ATOM   2158 HA2 LGLY   149       1.900   3.691   9.948  0.00  0.00           H  
ATOM   2159 HA3 LGLY   149       0.829   2.650   9.031  0.00  0.00           H  
ATOM   2160 C   LGLY   149       0.453   4.743   8.759  0.00  0.00           C  
ATOM   2161 O   LGLY   149      -0.381   5.569   9.145  0.00  0.00           O  
ATOM   2162 N   LGLY   150       1.014   4.830   7.555  0.00  0.00           N  
ATOM   2163 H   LGLY   150       1.727   4.170   7.277  0.00  0.00           H  
ATOM   2164 CA  LGLY   150       0.626   5.853   6.590  0.00  0.00           C  
ATOM   2165 HA2 LGLY   150      -0.457   5.823   6.482  0.00  0.00           H  
ATOM   2166 HA3 LGLY   150       0.892   6.837   6.977  0.00  0.00           H  
ATOM   2167 C   HGLY   150       1.260   5.690   5.207  0.00  0.00           C  
ATOM   2168 O   HGLY   150       2.287   5.005   5.118  0.00  0.00           O  
ATOM   2169 N   HSER   151       0.674   6.285   4.147  0.00  0.00           N  
ATOM   2170 H   HSER   151       1.194   6.279   3.282  0.00  0.00           H  
ATOM   2171 CA  HSER   151      -0.502   7.134   4.135  0.00  0.00           C  
ATOM   2172 HA  HSER   151      -0.569   7.648   5.092  0.00  0.00           H  
ATOM   2173 CB  HSER   151      -0.331   8.188   3.022  0.00  0.00           C  
ATOM   2174 HB2 HSER   151      -1.284   8.739   2.976  0.00  0.00           H  
ATOM   2175 HB3 HSER   151       0.457   8.882   3.334  0.00  0.00           H  
ATOM   2176 OG  HSER   151       0.018   7.615   1.797  0.00  0.00           O  
ATOM   2177 HG  HSER   151      -0.909   7.100   1.159  0.00  0.00           H  
ATOM   2178 C   HSER   151      -1.857   6.424   3.990  0.00  0.00           C  
ATOM   2179 O   HSER   151      -2.872   7.096   4.157  0.00  0.00           O  
ATOM   2180 N   HSER   152      -1.837   5.108   3.678  0.00  0.00           N  
ATOM   2181 H   HSER   152      -0.943   4.637   3.650  0.00  0.00           H  
ATOM   2182 CA  HSER   152      -3.043   4.287   3.615  0.00  0.00           C  
ATOM   2183 HA  HSER   152      -3.862   4.969   3.374  0.00  0.00           H  
ATOM   2184 CB  HSER   152      -2.928   3.206   2.524  0.00  0.00           C  
ATOM   2185 HB2 HSER   152      -2.333   2.356   2.888  0.00  0.00           H  
ATOM   2186 HB3 HSER   152      -3.924   2.840   2.273  0.00  0.00           H  
ATOM   2187 OG  HSER   152      -2.329   3.676   1.302  0.00  0.00           O  
ATOM   2188 HG  HSER   152      -1.373   3.618   1.489  0.00  0.00           H  
ATOM   2189 C   LSER   152      -3.403   3.676   4.995  0.00  0.00           C  
ATOM   2190 O   LSER   152      -3.834   2.527   5.090  0.00  0.00           O  
ATOM   2191 N   LGLY   153      -3.199   4.431   6.083  0.00  0.00           N  
ATOM   2192 H   LGLY   153      -2.929   5.396   5.952  0.00  0.00           H  
ATOM   2193 CA  LGLY   153      -3.456   3.961   7.450  0.00  0.00           C  
ATOM   2194 HA2 LGLY   153      -3.015   2.978   7.594  0.00  0.00           H  
ATOM   2195 HA3 LGLY   153      -2.995   4.645   8.158  0.00  0.00           H  
ATOM   2196 C   LGLY   153      -4.940   3.849   7.792  0.00  0.00           C  
ATOM   2197 O   LGLY   153      -5.346   2.901   8.464  0.00  0.00           O  
ATOM   2198 N   LGLY   154      -5.775   4.768   7.295  0.00  0.00           N  
ATOM   2199 H   LGLY   154      -5.387   5.501   6.714  0.00  0.00           H  
ATOM   2200 CA  LGLY   154      -7.232   4.674   7.431  0.00  0.00           C  
ATOM   2201 HA2 LGLY   154      -7.504   4.617   8.484  0.00  0.00           H  
ATOM   2202 HA3 LGLY   154      -7.686   5.564   6.999  0.00  0.00           H  
ATOM   2203 C   LGLY   154      -7.802   3.447   6.714  0.00  0.00           C  
ATOM   2204 O   LGLY   154      -8.663   2.759   7.262  0.00  0.00           O  
ATOM   2205 N   LALA   155      -7.282   3.135   5.526  0.00  0.00           N  
ATOM   2206 H   LALA   155      -6.592   3.762   5.122  0.00  0.00           H  
ATOM   2207 CA  LALA   155      -7.648   1.962   4.743  0.00  0.00           C  
ATOM   2208 HA  LALA   155      -8.726   1.963   4.583  0.00  0.00           H  
ATOM   2209 CB  LALA   155      -6.939   2.068   3.386  0.00  0.00           C  
ATOM   2210 HB1 LALA   155      -7.316   2.930   2.834  0.00  0.00           H  
ATOM   2211 HB2 LALA   155      -5.865   2.183   3.525  0.00  0.00           H  
ATOM   2212 HB3 LALA   155      -7.117   1.166   2.807  0.00  0.00           H  
ATOM   2213 C   LALA   155      -7.271   0.667   5.477  0.00  0.00           C  
ATOM   2214 O   LALA   155      -8.112  -0.215   5.671  0.00  0.00           O  
ATOM   2215 N   LALA   156      -6.024   0.568   5.947  0.00  0.00           N  
ATOM   2216 H   LALA   156      -5.368   1.323   5.752  0.00  0.00           H  
ATOM   2217 CA  LALA   156      -5.550  -0.594   6.692  0.00  0.00           C  
ATOM   2218 HA  LALA   156      -5.715  -1.479   6.079  0.00  0.00           H  
ATOM   2219 CB  LALA   156      -4.045  -0.438   6.903  0.00  0.00           C  
ATOM   2220 HB1 LALA   156      -3.632  -1.373   7.268  0.00  0.00           H  
ATOM   2221 HB2 LALA   156      -3.560  -0.199   5.959  0.00  0.00           H  
ATOM   2222 HB3 LALA   156      -3.846   0.360   7.621  0.00  0.00           H  
ATOM   2223 C   LALA   156      -6.315  -0.804   8.016  0.00  0.00           C  
ATOM   2224 O   LALA   156      -6.672  -1.938   8.345  0.00  0.00           O  
ATOM   2225 N   LALA   157      -6.636   0.276   8.737  0.00  0.00           N  
ATOM   2226 H   LALA   157      -6.267   1.179   8.454  0.00  0.00           H  
ATOM   2227 CA  LALA   157      -7.448   0.223   9.952  0.00  0.00           C  
ATOM   2228 HA  LALA   157      -7.007  -0.513  10.626  0.00  0.00           H  
ATOM   2229 CB  LALA   157      -7.388   1.591  10.642  0.00  0.00           C  
ATOM   2230 HB1 LALA   157      -7.812   2.360   9.996  0.00  0.00           H  
ATOM   2231 HB2 LALA   157      -7.948   1.555  11.576  0.00  0.00           H  
ATOM   2232 HB3 LALA   157      -6.352   1.846  10.868  0.00  0.00           H  
ATOM   2233 C   LALA   157      -8.899  -0.217   9.672  0.00  0.00           C  
ATOM   2234 O   LALA   157      -9.421  -1.076  10.383  0.00  0.00           O  
ATOM   2235 N   LALA   158      -9.547   0.303   8.621  0.00  0.00           N  
ATOM   2236 H   LALA   158      -9.086   1.023   8.072  0.00  0.00           H  
ATOM   2237 CA  LALA   158     -10.914  -0.078   8.246  0.00  0.00           C  
ATOM   2238 HA  LALA   158     -11.554   0.046   9.119  0.00  0.00           H  
ATOM   2239 CB  LALA   158     -11.403   0.882   7.154  0.00  0.00           C  
ATOM   2240 HB1 LALA   158     -11.347   1.911   7.513  0.00  0.00           H  
ATOM   2241 HB2 LALA   158     -10.783   0.784   6.261  0.00  0.00           H  
ATOM   2242 HB3 LALA   158     -12.438   0.657   6.898  0.00  0.00           H  
ATOM   2243 C   LALA   158     -11.029  -1.553   7.802  0.00  0.00           C  
ATOM   2244 O   LALA   158     -12.020  -2.221   8.124  0.00  0.00           O  
ATOM   2245 N   LLEU   159     -10.002  -2.077   7.120  0.00  0.00           N  
ATOM   2246 H   LLEU   159      -9.261  -1.445   6.827  0.00  0.00           H  
ATOM   2247 CA  LLEU   159      -9.864  -3.500   6.785  0.00  0.00           C  
ATOM   2248 HA  LLEU   159     -10.762  -3.833   6.263  0.00  0.00           H  
ATOM   2249 CB  LLEU   159      -8.640  -3.691   5.870  0.00  0.00           C  
ATOM   2250 HB2 LLEU   159      -7.798  -3.157   6.310  0.00  0.00           H  
ATOM   2251 HB3 LLEU   159      -8.373  -4.748   5.845  0.00  0.00           H  
ATOM   2252 CG  LLEU   159      -8.834  -3.204   4.425  0.00  0.00           C  
ATOM   2253 HG  LLEU   159      -9.304  -2.222   4.410  0.00  0.00           H  
ATOM   2254 CD1 LLEU   159      -7.469  -3.109   3.748  0.00  0.00           C  
ATOM   2255 HD11LLEU   159      -7.606  -2.794   2.717  0.00  0.00           H  
ATOM   2256 HD12LLEU   159      -6.864  -2.357   4.254  0.00  0.00           H  
ATOM   2257 HD13LLEU   159      -6.959  -4.071   3.779  0.00  0.00           H  
ATOM   2258 CD2 LLEU   159      -9.696  -4.182   3.627  0.00  0.00           C  
ATOM   2259 HD21LLEU   159      -9.713  -3.886   2.578  0.00  0.00           H  
ATOM   2260 HD22LLEU   159      -9.306  -5.192   3.721  0.00  0.00           H  
ATOM   2261 HD23LLEU   159     -10.713  -4.161   4.003  0.00  0.00           H  
ATOM   2262 C   LLEU   159      -9.711  -4.375   8.039  0.00  0.00           C  
ATOM   2263 O   LLEU   159     -10.440  -5.361   8.186  0.00  0.00           O  
ATOM   2264 N   LALA   160      -8.789  -4.013   8.939  0.00  0.00           N  
ATOM   2265 H   LALA   160      -8.213  -3.202   8.734  0.00  0.00           H  
ATOM   2266 CA  LALA   160      -8.491  -4.753  10.170  0.00  0.00           C  
ATOM   2267 HA  LALA   160      -8.284  -5.795   9.920  0.00  0.00           H  
ATOM   2268 CB  LALA   160      -7.227  -4.146  10.789  0.00  0.00           C  
ATOM   2269 HB1 LALA   160      -6.987  -4.663  11.720  0.00  0.00           H  
ATOM   2270 HB2 LALA   160      -6.391  -4.254  10.101  0.00  0.00           H  
ATOM   2271 HB3 LALA   160      -7.382  -3.087  10.991  0.00  0.00           H  
ATOM   2272 C   LALA   160      -9.657  -4.740  11.176  0.00  0.00           C  
ATOM   2273 O   LALA   160      -9.939  -5.750  11.818  0.00  0.00           O  
ATOM   2274 N   LALA   161     -10.386  -3.625  11.278  0.00  0.00           N  
ATOM   2275 H   LALA   161     -10.063  -2.798  10.784  0.00  0.00           H  
ATOM   2276 CA  LALA   161     -11.600  -3.500  12.087  0.00  0.00           C  
ATOM   2277 HA  LALA   161     -11.395  -3.908  13.079  0.00  0.00           H  
ATOM   2278 CB  LALA   161     -11.902  -2.006  12.236  0.00  0.00           C  
ATOM   2279 HB1 LALA   161     -12.761  -1.860  12.892  0.00  0.00           H  
ATOM   2280 HB2 LALA   161     -11.036  -1.507  12.672  0.00  0.00           H  
ATOM   2281 HB3 LALA   161     -12.108  -1.567  11.260  0.00  0.00           H  
ATOM   2282 C   LALA   161     -12.813  -4.268  11.514  0.00  0.00           C  
ATOM   2283 O   LALA   161     -13.888  -4.279  12.125  0.00  0.00           O  
ATOM   2284 N   LGLY   162     -12.682  -4.888  10.335  0.00  0.00           N  
ATOM   2285 H   LGLY   162     -11.772  -4.875   9.888  0.00  0.00           H  
ATOM   2286 CA  LGLY   162     -13.752  -5.634   9.670  0.00  0.00           C  
ATOM   2287 HA2 LGLY   162     -13.314  -6.236   8.878  0.00  0.00           H  
ATOM   2288 HA3 LGLY   162     -14.212  -6.312  10.389  0.00  0.00           H  
ATOM   2289 C   LGLY   162     -14.853  -4.761   9.056  0.00  0.00           C  
ATOM   2290 O   LGLY   162     -15.924  -5.276   8.738  0.00  0.00           O  
ATOM   2291 N   LMET   163     -14.633  -3.447   8.922  0.00  0.00           N  
ATOM   2292 H   LMET   163     -13.700  -3.095   9.107  0.00  0.00           H  
ATOM   2293 CA  LMET   163     -15.646  -2.503   8.429  0.00  0.00           C  
ATOM   2294 HA  LMET   163     -16.612  -2.779   8.853  0.00  0.00           H  
ATOM   2295 CB  LMET   163     -15.323  -1.074   8.895  0.00  0.00           C  
ATOM   2296 HB2 LMET   163     -14.357  -0.758   8.500  0.00  0.00           H  
ATOM   2297 HB3 LMET   163     -16.093  -0.402   8.511  0.00  0.00           H  
ATOM   2298 CG  LMET   163     -15.314  -0.981  10.426  0.00  0.00           C  
ATOM   2299 HG2 LMET   163     -16.190  -1.510  10.800  0.00  0.00           H  
ATOM   2300 HG3 LMET   163     -14.429  -1.483  10.814  0.00  0.00           H  
ATOM   2301 SD  LMET   163     -15.383   0.697  11.103  0.00  0.00           S  
ATOM   2302 CE  LMET   163     -13.761   1.359  10.634  0.00  0.00           C  
ATOM   2303 HE1 LMET   163     -13.658   1.355   9.549  0.00  0.00           H  
ATOM   2304 HE2 LMET   163     -13.673   2.385  10.994  0.00  0.00           H  
ATOM   2305 HE3 LMET   163     -12.971   0.758  11.082  0.00  0.00           H  
ATOM   2306 C   LMET   163     -15.812  -2.560   6.906  0.00  0.00           C  
ATOM   2307 O   LMET   163     -16.943  -2.492   6.422  0.00  0.00           O  
ATOM   2308 N   LVAL   164     -14.717  -2.759   6.163  0.00  0.00           N  
ATOM   2309 H   LVAL   164     -13.824  -2.825   6.635  0.00  0.00           H  
ATOM   2310 CA  LVAL   164     -14.723  -2.958   4.701  0.00  0.00           C  
ATOM   2311 HA  LVAL   164     -15.757  -3.085   4.389  0.00  0.00           H  
ATOM   2312 CB  LVAL   164     -14.176  -1.733   3.938  0.00  0.00           C  
ATOM   2313 HB  LVAL   164     -14.247  -1.949   2.872  0.00  0.00           H  
ATOM   2314 CG1 LVAL   164     -15.030  -0.493   4.209  0.00  0.00           C  
ATOM   2315 HG11LVAL   164     -16.076  -0.713   4.001  0.00  0.00           H  
ATOM   2316 HG12LVAL   164     -14.925  -0.174   5.245  0.00  0.00           H  
ATOM   2317 HG13LVAL   164     -14.696   0.315   3.560  0.00  0.00           H  
ATOM   2318 CG2 LVAL   164     -12.711  -1.405   4.249  0.00  0.00           C  
ATOM   2319 HG21LVAL   164     -12.416  -0.503   3.711  0.00  0.00           H  
ATOM   2320 HG22LVAL   164     -12.575  -1.240   5.316  0.00  0.00           H  
ATOM   2321 HG23LVAL   164     -12.064  -2.215   3.921  0.00  0.00           H  
ATOM   2322 C   LVAL   164     -13.953  -4.227   4.306  0.00  0.00           C  
ATOM   2323 O   LVAL   164     -12.971  -4.561   4.970  0.00  0.00           O  
ATOM   2324 N   LPRO   165     -14.361  -4.948   3.244  0.00  0.00           N  
ATOM   2325 CD  LPRO   165     -15.645  -4.813   2.574  0.00  0.00           C  
ATOM   2326 HD2 LPRO   165     -15.752  -3.812   2.163  0.00  0.00           H  
ATOM   2327 HD3 LPRO   165     -16.448  -5.018   3.284  0.00  0.00           H  
ATOM   2328 CG  LPRO   165     -15.668  -5.865   1.464  0.00  0.00           C  
ATOM   2329 HG2 LPRO   165     -15.287  -5.434   0.537  0.00  0.00           H  
ATOM   2330 HG3 LPRO   165     -16.669  -6.273   1.316  0.00  0.00           H  
ATOM   2331 CB  LPRO   165     -14.695  -6.921   1.985  0.00  0.00           C  
ATOM   2332 HB2 LPRO   165     -14.286  -7.531   1.179  0.00  0.00           H  
ATOM   2333 HB3 LPRO   165     -15.199  -7.551   2.717  0.00  0.00           H  
ATOM   2334 CA  LPRO   165     -13.622  -6.082   2.685  0.00  0.00           C  
ATOM   2335 HA  LPRO   165     -13.160  -6.670   3.477  0.00  0.00           H  
ATOM   2336 C   LPRO   165     -12.522  -5.675   1.688  0.00  0.00           C  
ATOM   2337 O   LPRO   165     -11.688  -6.507   1.342  0.00  0.00           O  
ATOM   2338 N   LLEU   166     -12.516  -4.436   1.190  0.00  0.00           N  
ATOM   2339 H   LLEU   166     -13.197  -3.769   1.522  0.00  0.00           H  
ATOM   2340 CA  LLEU   166     -11.611  -3.981   0.132  0.00  0.00           C  
ATOM   2341 HA  LLEU   166     -10.659  -4.504   0.238  0.00  0.00           H  
ATOM   2342 CB  LLEU   166     -12.237  -4.350  -1.234  0.00  0.00           C  
ATOM   2343 HB2 LLEU   166     -12.437  -5.422  -1.246  0.00  0.00           H  
ATOM   2344 HB3 LLEU   166     -13.196  -3.835  -1.313  0.00  0.00           H  
ATOM   2345 CG  LLEU   166     -11.402  -4.003  -2.482  0.00  0.00           C  
ATOM   2346 HG  LLEU   166     -11.183  -2.937  -2.494  0.00  0.00           H  
ATOM   2347 CD1 LLEU   166     -10.088  -4.782  -2.545  0.00  0.00           C  
ATOM   2348 HD11LLEU   166     -10.281  -5.854  -2.589  0.00  0.00           H  
ATOM   2349 HD12LLEU   166      -9.523  -4.473  -3.422  0.00  0.00           H  
ATOM   2350 HD13LLEU   166      -9.482  -4.566  -1.670  0.00  0.00           H  
ATOM   2351 CD2 LLEU   166     -12.198  -4.338  -3.746  0.00  0.00           C  
ATOM   2352 HD21LLEU   166     -11.628  -4.045  -4.627  0.00  0.00           H  
ATOM   2353 HD22LLEU   166     -12.408  -5.407  -3.787  0.00  0.00           H  
ATOM   2354 HD23LLEU   166     -13.138  -3.787  -3.742  0.00  0.00           H  
ATOM   2355 C   LLEU   166     -11.333  -2.478   0.267  0.00  0.00           C  
ATOM   2356 O   LLEU   166     -12.198  -1.724   0.710  0.00  0.00           O  
ATOM   2357 N   LGLU   167     -10.136  -2.065  -0.140  0.00  0.00           N  
ATOM   2358 H   LGLU   167      -9.462  -2.767  -0.426  0.00  0.00           H  
ATOM   2359 CA  LGLU   167      -9.650  -0.681  -0.173  0.00  0.00           C  
ATOM   2360 HA  LGLU   167     -10.471  -0.006  -0.424  0.00  0.00           H  
ATOM   2361 CB  LGLU   167      -9.099  -0.310   1.220  0.00  0.00           C  
ATOM   2362 HB2 LGLU   167      -9.045  -1.205   1.839  0.00  0.00           H  
ATOM   2363 HB3 LGLU   167      -8.081   0.069   1.134  0.00  0.00           H  
ATOM   2364 CG  LGLU   167      -9.981   0.713   1.955  0.00  0.00           C  
ATOM   2365 HG2 LGLU   167     -11.026   0.415   1.867  0.00  0.00           H  
ATOM   2366 HG3 LGLU   167      -9.724   0.677   3.014  0.00  0.00           H  
ATOM   2367 CD  LGLU   167      -9.820   2.160   1.461  0.00  0.00           C  
ATOM   2368 OE1 LGLU   167      -9.044   2.406   0.512  0.00  0.00           O  
ATOM   2369 OE2 LGLU   167     -10.481   3.052   2.050  0.00  0.00           O  
ATOM   2370 C   LGLU   167      -8.577  -0.528  -1.272  0.00  0.00           C  
ATOM   2371 O   LGLU   167      -8.140  -1.518  -1.874  0.00  0.00           O  
ATOM   2372 N   LTYR   168      -8.145   0.705  -1.553  0.00  0.00           N  
ATOM   2373 H   LTYR   168      -8.473   1.477  -0.967  0.00  0.00           H  
ATOM   2374 CA  LTYR   168      -7.153   1.002  -2.591  0.00  0.00           C  
ATOM   2375 HA  LTYR   168      -6.504   0.133  -2.696  0.00  0.00           H  
ATOM   2376 CB  LTYR   168      -7.857   1.229  -3.942  0.00  0.00           C  
ATOM   2377 HB2 LTYR   168      -8.856   0.791  -3.907  0.00  0.00           H  
ATOM   2378 HB3 LTYR   168      -7.991   2.298  -4.106  0.00  0.00           H  
ATOM   2379 CG  LTYR   168      -7.132   0.638  -5.137  0.00  0.00           C  
ATOM   2380 CD1 LTYR   168      -6.032   1.311  -5.701  0.00  0.00           C  
ATOM   2381 HD1 LTYR   168      -5.688   2.241  -5.268  0.00  0.00           H  
ATOM   2382 CE1 LTYR   168      -5.391   0.776  -6.835  0.00  0.00           C  
ATOM   2383 HE1 LTYR   168      -4.559   1.285  -7.287  0.00  0.00           H  
ATOM   2384 CZ  LTYR   168      -5.839  -0.431  -7.405  0.00  0.00           C  
ATOM   2385 OH  LTYR   168      -5.198  -0.933  -8.492  0.00  0.00           O  
ATOM   2386 HH  LTYR   168      -5.801  -1.424  -9.076  0.00  0.00           H  
ATOM   2387 CE2 LTYR   168      -6.939  -1.109  -6.838  0.00  0.00           C  
ATOM   2388 HE2 LTYR   168      -7.279  -2.037  -7.272  0.00  0.00           H  
ATOM   2389 CD2 LTYR   168      -7.579  -0.575  -5.701  0.00  0.00           C  
ATOM   2390 HD2 LTYR   168      -8.417  -1.094  -5.256  0.00  0.00           H  
ATOM   2391 C   LTYR   168      -6.267   2.189  -2.184  0.00  0.00           C  
ATOM   2392 O   LTYR   168      -6.757   3.271  -1.859  0.00  0.00           O  
ATOM   2393 N   LGLY   169      -4.949   1.982  -2.207  0.00  0.00           N  
ATOM   2394 H   LGLY   169      -4.614   1.094  -2.566  0.00  0.00           H  
ATOM   2395 CA  LGLY   169      -3.948   2.906  -1.676  0.00  0.00           C  
ATOM   2396 HA2 LGLY   169      -4.430   3.798  -1.277  0.00  0.00           H  
ATOM   2397 HA3 LGLY   169      -3.443   2.418  -0.843  0.00  0.00           H  
ATOM   2398 C   HGLY   169      -2.887   3.350  -2.683  0.00  0.00           C  
ATOM   2399 O   HGLY   169      -3.016   3.095  -3.878  0.00  0.00           O  
ATOM   2400 N   HSER   170      -1.822   4.034  -2.182  0.00  0.00           N  
ATOM   2401 H   HSER   170      -1.742   4.196  -1.186  0.00  0.00           H  
ATOM   2402 CA  HSER   170      -0.768   4.540  -3.028  0.00  0.00           C  
ATOM   2403 HA  HSER   170      -0.693   3.887  -3.898  0.00  0.00           H  
ATOM   2404 CB  HSER   170      -1.109   5.953  -3.564  0.00  0.00           C  
ATOM   2405 HB2 HSER   170      -0.229   6.372  -4.075  0.00  0.00           H  
ATOM   2406 HB3 HSER   170      -1.907   5.819  -4.298  0.00  0.00           H  
ATOM   2407 OG  HSER   170      -1.549   6.817  -2.534  0.00  0.00           O  
ATOM   2408 HG  HSER   170      -2.437   7.165  -2.779  0.00  0.00           H  
ATOM   2409 C   HSER   170       0.550   4.453  -2.253  0.00  0.00           C  
ATOM   2410 O   HSER   170       0.556   4.451  -1.021  0.00  0.00           O  
ATOM   2411 N   HASP   171       1.695   4.344  -2.997  0.00  0.00           N  
ATOM   2412 H   HASP   171       1.616   4.182  -4.002  0.00  0.00           H  
ATOM   2413 CA  HASP   171       2.953   3.971  -2.355  0.00  0.00           C  
ATOM   2414 HA  HASP   171       2.916   4.363  -1.339  0.00  0.00           H  
ATOM   2415 CB  LASP   171       3.048   2.426  -2.222  0.00  0.00           C  
ATOM   2416 HB2 LASP   171       2.100   2.057  -1.838  0.00  0.00           H  
ATOM   2417 HB3 LASP   171       3.194   1.984  -3.209  0.00  0.00           H  
ATOM   2418 CG  LASP   171       4.163   1.941  -1.284  0.00  0.00           C  
ATOM   2419 OD1 LASP   171       5.302   2.450  -1.364  0.00  0.00           O  
ATOM   2420 OD2 LASP   171       3.908   1.044  -0.447  0.00  0.00           O  
ATOM   2421 C   HASP   171       4.196   4.516  -3.086  0.00  0.00           C  
ATOM   2422 O   HASP   171       4.496   4.168  -4.233  0.00  0.00           O  
ATOM   2423 N   HILE   172       4.963   5.344  -2.322  0.00  0.00           N  
ATOM   2424 H   HILE   172       4.591   5.659  -1.433  0.00  0.00           H  
ATOM   2425 CA  HILE   172       6.298   5.789  -2.730  0.00  0.00           C  
ATOM   2426 HA  HILE   172       6.604   5.108  -3.525  0.00  0.00           H  
ATOM   2427 CB  LILE   172       6.263   7.208  -3.352  0.00  0.00           C  
ATOM   2428 HB  LILE   172       5.456   7.225  -4.083  0.00  0.00           H  
ATOM   2429 CG2 LILE   172       5.974   8.304  -2.308  0.00  0.00           C  
ATOM   2430 HG21LILE   172       5.754   9.247  -2.810  0.00  0.00           H  
ATOM   2431 HG22LILE   172       5.107   8.038  -1.704  0.00  0.00           H  
ATOM   2432 HG23LILE   172       6.836   8.446  -1.655  0.00  0.00           H  
ATOM   2433 CG1 LILE   172       7.590   7.468  -4.103  0.00  0.00           C  
ATOM   2434 HG12LILE   172       8.420   7.463  -3.397  0.00  0.00           H  
ATOM   2435 HG13LILE   172       7.750   6.658  -4.816  0.00  0.00           H  
ATOM   2436 CD1 LILE   172       7.640   8.787  -4.880  0.00  0.00           C  
ATOM   2437 HD11LILE   172       6.802   8.846  -5.574  0.00  0.00           H  
ATOM   2438 HD12LILE   172       7.608   9.632  -4.193  0.00  0.00           H  
ATOM   2439 HD13LILE   172       8.570   8.835  -5.446  0.00  0.00           H  
ATOM   2440 C   HILE   172       7.352   5.622  -1.613  0.00  0.00           C  
ATOM   2441 O   HILE   172       8.497   5.268  -1.886  0.00  0.00           O  
ATOM   2442 N   HGLY   173       6.934   5.907  -0.358  0.00  0.00           N  
ATOM   2443 H   HGLY   173       6.016   6.311  -0.181  0.00  0.00           H  
ATOM   2444 CA  HGLY   173       7.718   5.663   0.830  0.00  0.00           C  
ATOM   2445 HA2 HGLY   173       8.723   5.361   0.535  0.00  0.00           H  
ATOM   2446 HA3 HGLY   173       7.789   6.564   1.443  0.00  0.00           H  
ATOM   2447 C   HGLY   173       7.124   4.571   1.709  0.00  0.00           C  
ATOM   2448 O   HGLY   173       7.291   4.557   2.919  0.00  0.00           O  
ATOM   2449 N   HGLY   174       6.457   3.555   1.068  0.00  0.00           N  
ATOM   2450 H   HGLY   174       6.240   3.628   0.076  0.00  0.00           H  
ATOM   2451 CA  HGLY   174       5.831   2.501   1.827  0.00  0.00           C  
ATOM   2452 HA2 HGLY   174       5.969   1.532   1.328  0.00  0.00           H  
ATOM   2453 HA3 HGLY   174       6.333   2.444   2.793  0.00  0.00           H  
ATOM   2454 C   HGLY   174       4.343   2.689   2.117  0.00  0.00           C  
ATOM   2455 O   HGLY   174       3.769   1.959   2.928  0.00  0.00           O  
ATOM   2456 N   HSER   175       3.706   3.684   1.459  0.00  0.00           N  
ATOM   2457 H   HSER   175       4.273   4.382   0.981  0.00  0.00           H  
ATOM   2458 CA  HSER   175       2.385   4.116   1.901  0.00  0.00           C  
ATOM   2459 HA  HSER   175       2.416   4.290   2.990  0.00  0.00           H  
ATOM   2460 CB  HSER   175       1.993   5.430   1.224  0.00  0.00           C  
ATOM   2461 HB2 HSER   175       2.257   5.460   0.174  0.00  0.00           H  
ATOM   2462 HB3 HSER   175       0.927   5.613   1.319  0.00  0.00           H  
ATOM   2463 OG  HSER   175       2.600   6.530   1.915  0.00  0.00           O  
ATOM   2464 HG  HSER   175       1.166   8.211   0.742  0.00  0.00           H  
ATOM   2465 C   HSER   175       1.270   3.093   1.727  0.00  0.00           C  
ATOM   2466 O   HSER   175       0.225   3.297   2.338  0.00  0.00           O  
ATOM   2467 N   HILE   176       1.431   2.014   0.910  0.00  0.00           N  
ATOM   2468 H   HILE   176       2.349   1.846   0.496  0.00  0.00           H  
ATOM   2469 CA  LILE   176       0.551   0.835   1.038  0.00  0.00           C  
ATOM   2470 HA  LILE   176      -0.437   1.133   1.393  0.00  0.00           H  
ATOM   2471 CB  LILE   176       0.369   0.132  -0.334  0.00  0.00           C  
ATOM   2472 HB  LILE   176       1.351   0.023  -0.795  0.00  0.00           H  
ATOM   2473 CG2 LILE   176      -0.240  -1.277  -0.203  0.00  0.00           C  
ATOM   2474 HG21LILE   176       0.464  -1.956   0.278  0.00  0.00           H  
ATOM   2475 HG22LILE   176      -1.157  -1.230   0.383  0.00  0.00           H  
ATOM   2476 HG23LILE   176      -0.473  -1.682  -1.186  0.00  0.00           H  
ATOM   2477 CG1 LILE   176      -0.521   0.990  -1.255  0.00  0.00           C  
ATOM   2478 HG12LILE   176      -1.561   0.924  -0.934  0.00  0.00           H  
ATOM   2479 HG13LILE   176      -0.216   2.027  -1.167  0.00  0.00           H  
ATOM   2480 CD1 LILE   176      -0.422   0.610  -2.738  0.00  0.00           C  
ATOM   2481 HD11LILE   176      -0.934  -0.333  -2.920  0.00  0.00           H  
ATOM   2482 HD12LILE   176      -0.897   1.382  -3.340  0.00  0.00           H  
ATOM   2483 HD13LILE   176       0.622   0.525  -3.041  0.00  0.00           H  
ATOM   2484 C   LILE   176       1.126  -0.146   2.072  0.00  0.00           C  
ATOM   2485 O   LILE   176       0.405  -0.656   2.933  0.00  0.00           O  
ATOM   2486 N   LARG   177       2.431  -0.434   1.983  0.00  0.00           N  
ATOM   2487 H   LARG   177       2.996   0.118   1.338  0.00  0.00           H  
ATOM   2488 CA  LARG   177       3.072  -1.571   2.662  0.00  0.00           C  
ATOM   2489 HA  LARG   177       2.476  -2.465   2.482  0.00  0.00           H  
ATOM   2490 CB  LARG   177       4.469  -1.770   2.054  0.00  0.00           C  
ATOM   2491 HB2 LARG   177       5.025  -0.833   2.131  0.00  0.00           H  
ATOM   2492 HB3 LARG   177       5.002  -2.532   2.623  0.00  0.00           H  
ATOM   2493 CG  LARG   177       4.411  -2.227   0.585  0.00  0.00           C  
ATOM   2494 HG2 LARG   177       4.070  -3.263   0.552  0.00  0.00           H  
ATOM   2495 HG3 LARG   177       3.710  -1.620   0.013  0.00  0.00           H  
ATOM   2496 CD  LARG   177       5.793  -2.138  -0.070  0.00  0.00           C  
ATOM   2497 HD2 LARG   177       6.520  -2.597   0.600  0.00  0.00           H  
ATOM   2498 HD3 LARG   177       5.774  -2.706  -1.001  0.00  0.00           H  
ATOM   2499 NE  LARG   177       6.177  -0.742  -0.368  0.00  0.00           N  
ATOM   2500 HE  LARG   177       5.432  -0.044  -0.413  0.00  0.00           H  
ATOM   2501 CZ  LARG   177       7.402  -0.300  -0.593  0.00  0.00           C  
ATOM   2502 NH1 LARG   177       8.447  -1.073  -0.513  0.00  0.00           N  
ATOM   2503 HH11LARG   177       8.355  -2.048  -0.253  0.00  0.00           H  
ATOM   2504 HH12LARG   177       9.371  -0.665  -0.616  0.00  0.00           H  
ATOM   2505 NH2 LARG   177       7.609   0.940  -0.916  0.00  0.00           N  
ATOM   2506 HH21LARG   177       6.809   1.561  -1.063  0.00  0.00           H  
ATOM   2507 HH22LARG   177       8.534   1.258  -1.172  0.00  0.00           H  
ATOM   2508 C   LARG   177       3.152  -1.412   4.183  0.00  0.00           C  
ATOM   2509 O   LARG   177       2.832  -2.362   4.899  0.00  0.00           O  
ATOM   2510 N   LVAL   178       3.557  -0.235   4.663  0.00  0.00           N  
ATOM   2511 H   LVAL   178       3.758   0.488   3.978  0.00  0.00           H  
ATOM   2512 CA  LVAL   178       3.730   0.115   6.085  0.00  0.00           C  
ATOM   2513 HA  LVAL   178       4.359  -0.650   6.539  0.00  0.00           H  
ATOM   2514 CB  LVAL   178       4.476   1.459   6.250  0.00  0.00           C  
ATOM   2515 HB  LVAL   178       3.958   2.236   5.689  0.00  0.00           H  
ATOM   2516 CG1 LVAL   178       4.574   1.911   7.715  0.00  0.00           C  
ATOM   2517 HG11LVAL   178       5.187   2.809   7.784  0.00  0.00           H  
ATOM   2518 HG12LVAL   178       3.587   2.145   8.112  0.00  0.00           H  
ATOM   2519 HG13LVAL   178       5.025   1.126   8.323  0.00  0.00           H  
ATOM   2520 CG2 LVAL   178       5.906   1.344   5.709  0.00  0.00           C  
ATOM   2521 HG21LVAL   178       6.468   0.603   6.279  0.00  0.00           H  
ATOM   2522 HG22LVAL   178       5.892   1.052   4.660  0.00  0.00           H  
ATOM   2523 HG23LVAL   178       6.408   2.310   5.790  0.00  0.00           H  
ATOM   2524 C   LVAL   178       2.413   0.099   6.874  0.00  0.00           C  
ATOM   2525 O   LVAL   178       2.379  -0.581   7.897  0.00  0.00           O  
ATOM   2526 N   LPRO   179       1.312   0.754   6.450  0.00  0.00           N  
ATOM   2527 CD  LPRO   179       1.185   1.696   5.344  0.00  0.00           C  
ATOM   2528 HD2 LPRO   179       1.602   1.314   4.416  0.00  0.00           H  
ATOM   2529 HD3 LPRO   179       1.673   2.630   5.614  0.00  0.00           H  
ATOM   2530 CG  LPRO   179      -0.311   1.938   5.167  0.00  0.00           C  
ATOM   2531 HG2 LPRO   179      -0.731   1.210   4.473  0.00  0.00           H  
ATOM   2532 HG3 LPRO   179      -0.513   2.953   4.832  0.00  0.00           H  
ATOM   2533 CB  LPRO   179      -0.875   1.699   6.561  0.00  0.00           C  
ATOM   2534 HB2 LPRO   179      -1.908   1.367   6.520  0.00  0.00           H  
ATOM   2535 HB3 LPRO   179      -0.796   2.618   7.139  0.00  0.00           H  
ATOM   2536 CA  LPRO   179       0.042   0.641   7.170  0.00  0.00           C  
ATOM   2537 HA  LPRO   179       0.190   0.871   8.223  0.00  0.00           H  
ATOM   2538 C   LPRO   179      -0.551  -0.770   7.110  0.00  0.00           C  
ATOM   2539 O   LPRO   179      -1.084  -1.243   8.114  0.00  0.00           O  
ATOM   2540 N   LALA   180      -0.369  -1.501   6.002  0.00  0.00           N  
ATOM   2541 H   LALA   180       0.040  -1.070   5.183  0.00  0.00           H  
ATOM   2542 CA  LALA   180      -0.697  -2.926   5.953  0.00  0.00           C  
ATOM   2543 HA  LALA   180      -1.752  -3.037   6.198  0.00  0.00           H  
ATOM   2544 CB  LALA   180      -0.489  -3.431   4.520  0.00  0.00           C  
ATOM   2545 HB1 LALA   180      -1.148  -2.893   3.840  0.00  0.00           H  
ATOM   2546 HB2 LALA   180       0.542  -3.281   4.208  0.00  0.00           H  
ATOM   2547 HB3 LALA   180      -0.722  -4.493   4.464  0.00  0.00           H  
ATOM   2548 C   LALA   180       0.094  -3.740   7.003  0.00  0.00           C  
ATOM   2549 O   LALA   180      -0.486  -4.592   7.671  0.00  0.00           O  
ATOM   2550 N   LHIE   181       1.378  -3.428   7.225  0.00  0.00           N  
ATOM   2551 H   LHIE   181       1.796  -2.715   6.641  0.00  0.00           H  
ATOM   2552 CA  LHIE   181       2.215  -4.018   8.284  0.00  0.00           C  
ATOM   2553 HA  LHIE   181       2.093  -5.097   8.275  0.00  0.00           H  
ATOM   2554 CB  LHIE   181       3.691  -3.710   7.970  0.00  0.00           C  
ATOM   2555 HB2 LHIE   181       3.980  -4.270   7.083  0.00  0.00           H  
ATOM   2556 HB3 LHIE   181       3.794  -2.654   7.735  0.00  0.00           H  
ATOM   2557 CG  LHIE   181       4.672  -4.026   9.072  0.00  0.00           C  
ATOM   2558 ND1 LHIE   181       4.891  -5.282   9.637  0.00  0.00           N  
ATOM   2559 CE1 LHIE   181       5.833  -5.099  10.577  0.00  0.00           C  
ATOM   2560 HE1 LHIE   181       6.213  -5.874  11.229  0.00  0.00           H  
ATOM   2561 NE2 LHIE   181       6.216  -3.812  10.624  0.00  0.00           N  
ATOM   2562 HE2 LHIE   181       6.863  -3.427  11.310  0.00  0.00           H  
ATOM   2563 CD2 LHIE   181       5.501  -3.122   9.670  0.00  0.00           C  
ATOM   2564 HD2 LHIE   181       5.555  -2.067   9.448  0.00  0.00           H  
ATOM   2565 C   LHIE   181       1.808  -3.600   9.705  0.00  0.00           C  
ATOM   2566 O   LHIE   181       1.806  -4.434  10.608  0.00  0.00           O  
ATOM   2567 N   LPHE   182       1.424  -2.342   9.933  0.00  0.00           N  
ATOM   2568 H   LPHE   182       1.496  -1.672   9.175  0.00  0.00           H  
ATOM   2569 CA  LPHE   182       1.033  -1.861  11.266  0.00  0.00           C  
ATOM   2570 HA  LPHE   182       1.691  -2.314  12.009  0.00  0.00           H  
ATOM   2571 CB  LPHE   182       1.217  -0.337  11.352  0.00  0.00           C  
ATOM   2572 HB2 LPHE   182       0.771   0.126  10.470  0.00  0.00           H  
ATOM   2573 HB3 LPHE   182       0.655   0.018  12.217  0.00  0.00           H  
ATOM   2574 CG  LPHE   182       2.646   0.176  11.509  0.00  0.00           C  
ATOM   2575 CD1 LPHE   182       3.777  -0.659  11.373  0.00  0.00           C  
ATOM   2576 HD1 LPHE   182       3.670  -1.705  11.141  0.00  0.00           H  
ATOM   2577 CE1 LPHE   182       5.072  -0.149  11.566  0.00  0.00           C  
ATOM   2578 HE1 LPHE   182       5.928  -0.804  11.486  0.00  0.00           H  
ATOM   2579 CZ  LPHE   182       5.252   1.206  11.883  0.00  0.00           C  
ATOM   2580 HZ  LPHE   182       6.249   1.595  12.020  0.00  0.00           H  
ATOM   2581 CE2 LPHE   182       4.134   2.042  12.032  0.00  0.00           C  
ATOM   2582 HE2 LPHE   182       4.264   3.083  12.287  0.00  0.00           H  
ATOM   2583 CD2 LPHE   182       2.839   1.525  11.858  0.00  0.00           C  
ATOM   2584 HD2 LPHE   182       1.985   2.167  12.009  0.00  0.00           H  
ATOM   2585 C   LPHE   182      -0.383  -2.289  11.680  0.00  0.00           C  
ATOM   2586 O   LPHE   182      -0.610  -2.531  12.864  0.00  0.00           O  
ATOM   2587 N   LCYS   183      -1.326  -2.431  10.744  0.00  0.00           N  
ATOM   2588 H   LCYS   183      -1.115  -2.133   9.796  0.00  0.00           H  
ATOM   2589 CA  LCYS   183      -2.662  -2.981  11.019  0.00  0.00           C  
ATOM   2590 HA  LCYS   183      -2.893  -2.829  12.074  0.00  0.00           H  
ATOM   2591 CB  LCYS   183      -3.709  -2.195  10.223  0.00  0.00           C  
ATOM   2592 HB2 LCYS   183      -3.493  -2.275   9.160  0.00  0.00           H  
ATOM   2593 HB3 LCYS   183      -4.696  -2.621  10.409  0.00  0.00           H  
ATOM   2594 SG  LCYS   183      -3.722  -0.450  10.740  0.00  0.00           S  
ATOM   2595 HG  LCYS   183      -2.629  -0.042  10.071  0.00  0.00           H  
ATOM   2596 C   LCYS   183      -2.768  -4.504  10.780  0.00  0.00           C  
ATOM   2597 O   LCYS   183      -3.802  -5.104  11.087  0.00  0.00           O  
ATOM   2598 N   LGLY   184      -1.713  -5.151  10.273  0.00  0.00           N  
ATOM   2599 H   LGLY   184      -0.902  -4.610  10.005  0.00  0.00           H  
ATOM   2600 CA  LGLY   184      -1.638  -6.604  10.082  0.00  0.00           C  
ATOM   2601 HA2 LGLY   184      -0.612  -6.857   9.821  0.00  0.00           H  
ATOM   2602 HA3 LGLY   184      -1.893  -7.108  11.014  0.00  0.00           H  
ATOM   2603 C   LGLY   184      -2.547  -7.148   8.976  0.00  0.00           C  
ATOM   2604 O   LGLY   184      -3.200  -8.166   9.179  0.00  0.00           O  
ATOM   2605 N   LVAL   185      -2.634  -6.465   7.834  0.00  0.00           N  
ATOM   2606 H   LVAL   185      -1.997  -5.682   7.722  0.00  0.00           H  
ATOM   2607 CA  LVAL   185      -3.492  -6.818   6.682  0.00  0.00           C  
ATOM   2608 HA  LVAL   185      -3.927  -7.801   6.859  0.00  0.00           H  
ATOM   2609 CB  LVAL   185      -4.670  -5.829   6.533  0.00  0.00           C  
ATOM   2610 HB  LVAL   185      -5.274  -6.143   5.684  0.00  0.00           H  
ATOM   2611 CG1 LVAL   185      -5.587  -5.864   7.760  0.00  0.00           C  
ATOM   2612 HG11LVAL   185      -5.931  -6.884   7.937  0.00  0.00           H  
ATOM   2613 HG12LVAL   185      -5.051  -5.514   8.641  0.00  0.00           H  
ATOM   2614 HG13LVAL   185      -6.451  -5.222   7.593  0.00  0.00           H  
ATOM   2615 CG2 LVAL   185      -4.228  -4.384   6.277  0.00  0.00           C  
ATOM   2616 HG21LVAL   185      -5.108  -3.758   6.134  0.00  0.00           H  
ATOM   2617 HG22LVAL   185      -3.661  -4.008   7.129  0.00  0.00           H  
ATOM   2618 HG23LVAL   185      -3.617  -4.335   5.375  0.00  0.00           H  
ATOM   2619 C   LVAL   185      -2.668  -6.949   5.393  0.00  0.00           C  
ATOM   2620 O   LVAL   185      -1.454  -6.748   5.406  0.00  0.00           O  
ATOM   2621 N   LTRP   186      -3.302  -7.331   4.281  0.00  0.00           N  
ATOM   2622 H   LTRP   186      -4.315  -7.385   4.284  0.00  0.00           H  
ATOM   2623 CA  LTRP   186      -2.647  -7.522   2.983  0.00  0.00           C  
ATOM   2624 HA  LTRP   186      -1.607  -7.798   3.151  0.00  0.00           H  
ATOM   2625 CB  LTRP   186      -3.319  -8.677   2.216  0.00  0.00           C  
ATOM   2626 HB2 LTRP   186      -4.337  -8.394   1.950  0.00  0.00           H  
ATOM   2627 HB3 LTRP   186      -2.771  -8.805   1.285  0.00  0.00           H  
ATOM   2628 CG  LTRP   186      -3.361 -10.026   2.876  0.00  0.00           C  
ATOM   2629 CD1 LTRP   186      -4.055 -10.348   3.991  0.00  0.00           C  
ATOM   2630 HD1 LTRP   186      -4.671  -9.664   4.557  0.00  0.00           H  
ATOM   2631 NE1 LTRP   186      -3.849 -11.676   4.308  0.00  0.00           N  
ATOM   2632 HE1 LTRP   186      -4.257 -12.121   5.131  0.00  0.00           H  
ATOM   2633 CE2 LTRP   186      -2.996 -12.282   3.411  0.00  0.00           C  
ATOM   2634 CZ2 LTRP   186      -2.468 -13.577   3.309  0.00  0.00           C  
ATOM   2635 HZ2 LTRP   186      -2.732 -14.330   4.031  0.00  0.00           H  
ATOM   2636 CH2 LTRP   186      -1.601 -13.889   2.250  0.00  0.00           C  
ATOM   2637 HH2 LTRP   186      -1.187 -14.885   2.167  0.00  0.00           H  
ATOM   2638 CZ3 LTRP   186      -1.286 -12.905   1.297  0.00  0.00           C  
ATOM   2639 HZ3 LTRP   186      -0.628 -13.151   0.476  0.00  0.00           H  
ATOM   2640 CE3 LTRP   186      -1.834 -11.611   1.398  0.00  0.00           C  
ATOM   2641 HE3 LTRP   186      -1.597 -10.865   0.656  0.00  0.00           H  
ATOM   2642 CD2 LTRP   186      -2.682 -11.256   2.470  0.00  0.00           C  
ATOM   2643 C   LTRP   186      -2.680  -6.225   2.156  0.00  0.00           C  
ATOM   2644 O   LTRP   186      -3.728  -5.587   2.042  0.00  0.00           O  
ATOM   2645 N   LGLY   187      -1.564  -5.845   1.528  0.00  0.00           N  
ATOM   2646 H   LGLY   187      -0.715  -6.383   1.685  0.00  0.00           H  
ATOM   2647 CA  LGLY   187      -1.494  -4.657   0.666  0.00  0.00           C  
ATOM   2648 HA2 LGLY   187      -2.428  -4.557   0.113  0.00  0.00           H  
ATOM   2649 HA3 LGLY   187      -1.373  -3.769   1.286  0.00  0.00           H  
ATOM   2650 C   LGLY   187      -0.342  -4.705  -0.336  0.00  0.00           C  
ATOM   2651 O   LGLY   187       0.800  -4.976   0.038  0.00  0.00           O  
ATOM   2652 N   LLEU   188      -0.634  -4.445  -1.614  0.00  0.00           N  
ATOM   2653 H   LLEU   188      -1.584  -4.165  -1.842  0.00  0.00           H  
ATOM   2654 CA  LLEU   188       0.305  -4.633  -2.727  0.00  0.00           C  
ATOM   2655 HA  LLEU   188       1.176  -5.183  -2.369  0.00  0.00           H  
ATOM   2656 CB  LLEU   188      -0.393  -5.516  -3.780  0.00  0.00           C  
ATOM   2657 HB2 LLEU   188      -0.624  -6.479  -3.325  0.00  0.00           H  
ATOM   2658 HB3 LLEU   188      -1.337  -5.038  -4.050  0.00  0.00           H  
ATOM   2659 CG  LLEU   188       0.402  -5.765  -5.076  0.00  0.00           C  
ATOM   2660 HG  LLEU   188       0.634  -4.817  -5.560  0.00  0.00           H  
ATOM   2661 CD1 LLEU   188       1.701  -6.532  -4.828  0.00  0.00           C  
ATOM   2662 HD11LLEU   188       2.371  -5.940  -4.210  0.00  0.00           H  
ATOM   2663 HD12LLEU   188       1.492  -7.483  -4.339  0.00  0.00           H  
ATOM   2664 HD13LLEU   188       2.199  -6.723  -5.779  0.00  0.00           H  
ATOM   2665 CD2 LLEU   188      -0.460  -6.591  -6.028  0.00  0.00           C  
ATOM   2666 HD21LLEU   188      -1.394  -6.067  -6.229  0.00  0.00           H  
ATOM   2667 HD22LLEU   188       0.070  -6.738  -6.968  0.00  0.00           H  
ATOM   2668 HD23LLEU   188      -0.678  -7.561  -5.583  0.00  0.00           H  
ATOM   2669 C   LLEU   188       0.812  -3.306  -3.316  0.00  0.00           C  
ATOM   2670 O   LLEU   188       0.061  -2.585  -3.971  0.00  0.00           O  
ATOM   2671 N   LLYS   189       2.116  -3.032  -3.178  0.00  0.00           N  
ATOM   2672 H   LLYS   189       2.681  -3.697  -2.657  0.00  0.00           H  
ATOM   2673 CA  LLYS   189       2.836  -2.088  -4.049  0.00  0.00           C  
ATOM   2674 HA  LLYS   189       2.251  -1.174  -4.156  0.00  0.00           H  
ATOM   2675 CB  LLYS   189       4.191  -1.749  -3.385  0.00  0.00           C  
ATOM   2676 HB2 LLYS   189       3.968  -1.384  -2.382  0.00  0.00           H  
ATOM   2677 HB3 LLYS   189       4.787  -2.656  -3.279  0.00  0.00           H  
ATOM   2678 CG  LLYS   189       5.049  -0.668  -4.065  0.00  0.00           C  
ATOM   2679 HG2 LLYS   189       4.402   0.150  -4.378  0.00  0.00           H  
ATOM   2680 HG3 LLYS   189       5.742  -0.274  -3.320  0.00  0.00           H  
ATOM   2681 CD  LLYS   189       5.882  -1.169  -5.256  0.00  0.00           C  
ATOM   2682 HD2 LLYS   189       6.594  -1.919  -4.910  0.00  0.00           H  
ATOM   2683 HD3 LLYS   189       5.232  -1.630  -5.990  0.00  0.00           H  
ATOM   2684 CE  LLYS   189       6.637  -0.011  -5.920  0.00  0.00           C  
ATOM   2685 HE2 LLYS   189       5.938   0.807  -6.109  0.00  0.00           H  
ATOM   2686 HE3 LLYS   189       7.401   0.356  -5.229  0.00  0.00           H  
ATOM   2687 NZ  LLYS   189       7.266  -0.419  -7.198  0.00  0.00           N  
ATOM   2688 HZ1 LLYS   189       7.917  -1.189  -7.045  0.00  0.00           H  
ATOM   2689 HZ2 LLYS   189       6.576  -0.758  -7.857  0.00  0.00           H  
ATOM   2690 HZ3 LLYS   189       7.799   0.347  -7.608  0.00  0.00           H  
ATOM   2691 C   LLYS   189       2.967  -2.759  -5.420  0.00  0.00           C  
ATOM   2692 O   LLYS   189       3.593  -3.809  -5.517  0.00  0.00           O  
ATOM   2693 N   LTHR   190       2.358  -2.206  -6.465  0.00  0.00           N  
ATOM   2694 H   LTHR   190       1.846  -1.349  -6.333  0.00  0.00           H  
ATOM   2695 CA  LTHR   190       2.328  -2.824  -7.808  0.00  0.00           C  
ATOM   2696 HA  LTHR   190       2.270  -3.908  -7.695  0.00  0.00           H  
ATOM   2697 CB  LTHR   190       1.066  -2.395  -8.579  0.00  0.00           C  
ATOM   2698 HB  LTHR   190       1.094  -2.836  -9.576  0.00  0.00           H  
ATOM   2699 CG2 LTHR   190      -0.228  -2.845  -7.902  0.00  0.00           C  
ATOM   2700 HG21LTHR   190      -0.283  -2.469  -6.881  0.00  0.00           H  
ATOM   2701 HG22LTHR   190      -1.080  -2.469  -8.467  0.00  0.00           H  
ATOM   2702 HG23LTHR   190      -0.265  -3.934  -7.888  0.00  0.00           H  
ATOM   2703 OG1 LTHR   190       1.001  -0.994  -8.717  0.00  0.00           O  
ATOM   2704 HG1 LTHR   190       0.282  -0.654  -8.146  0.00  0.00           H  
ATOM   2705 C   LTHR   190       3.595  -2.543  -8.636  0.00  0.00           C  
ATOM   2706 O   LTHR   190       4.404  -1.666  -8.310  0.00  0.00           O  
ATOM   2707 N   LTHR   191       3.771  -3.289  -9.731  0.00  0.00           N  
ATOM   2708 H   LTHR   191       3.119  -4.056  -9.894  0.00  0.00           H  
ATOM   2709 CA  LTHR   191       4.788  -3.043 -10.766  0.00  0.00           C  
ATOM   2710 HA  LTHR   191       5.778  -3.243 -10.357  0.00  0.00           H  
ATOM   2711 CB  LTHR   191       4.562  -3.964 -11.980  0.00  0.00           C  
ATOM   2712 HB  LTHR   191       3.510  -3.940 -12.262  0.00  0.00           H  
ATOM   2713 CG2 LTHR   191       5.403  -3.600 -13.203  0.00  0.00           C  
ATOM   2714 HG21LTHR   191       5.081  -2.647 -13.618  0.00  0.00           H  
ATOM   2715 HG22LTHR   191       6.458  -3.549 -12.937  0.00  0.00           H  
ATOM   2716 HG23LTHR   191       5.258  -4.347 -13.977  0.00  0.00           H  
ATOM   2717 OG1 LTHR   191       4.918  -5.288 -11.671  0.00  0.00           O  
ATOM   2718 HG1 LTHR   191       4.092  -5.775 -11.463  0.00  0.00           H  
ATOM   2719 C   LTHR   191       4.728  -1.590 -11.227  0.00  0.00           C  
ATOM   2720 O   LTHR   191       3.649  -1.076 -11.543  0.00  0.00           O  
ATOM   2721 N   LPHE   192       5.879  -0.917 -11.301  0.00  0.00           N  
ATOM   2722 H   LPHE   192       6.744  -1.371 -11.024  0.00  0.00           H  
ATOM   2723 CA  LPHE   192       5.921   0.477 -11.733  0.00  0.00           C  
ATOM   2724 HA  LPHE   192       5.300   1.042 -11.043  0.00  0.00           H  
ATOM   2725 CB  LPHE   192       7.344   1.028 -11.616  0.00  0.00           C  
ATOM   2726 HB2 LPHE   192       7.659   0.976 -10.575  0.00  0.00           H  
ATOM   2727 HB3 LPHE   192       8.016   0.400 -12.201  0.00  0.00           H  
ATOM   2728 CG  LPHE   192       7.451   2.463 -12.089  0.00  0.00           C  
ATOM   2729 CD1 LPHE   192       8.172   2.766 -13.259  0.00  0.00           C  
ATOM   2730 HD1 LPHE   192       8.692   1.985 -13.794  0.00  0.00           H  
ATOM   2731 CE1 LPHE   192       8.205   4.085 -13.741  0.00  0.00           C  
ATOM   2732 HE1 LPHE   192       8.767   4.322 -14.631  0.00  0.00           H  
ATOM   2733 CZ  LPHE   192       7.497   5.097 -13.071  0.00  0.00           C  
ATOM   2734 HZ  LPHE   192       7.525   6.110 -13.445  0.00  0.00           H  
ATOM   2735 CE2 LPHE   192       6.757   4.793 -11.916  0.00  0.00           C  
ATOM   2736 HE2 LPHE   192       6.205   5.570 -11.405  0.00  0.00           H  
ATOM   2737 CD2 LPHE   192       6.753   3.482 -11.412  0.00  0.00           C  
ATOM   2738 HD2 LPHE   192       6.199   3.263 -10.510  0.00  0.00           H  
ATOM   2739 C   LPHE   192       5.315   0.681 -13.134  0.00  0.00           C  
ATOM   2740 O   LPHE   192       5.536  -0.104 -14.054  0.00  0.00           O  
ATOM   2741 N   LASP   193       4.540   1.757 -13.288  0.00  0.00           N  
ATOM   2742 H   LASP   193       4.438   2.361 -12.488  0.00  0.00           H  
ATOM   2743 CA  LASP   193       3.743   2.096 -14.476  0.00  0.00           C  
ATOM   2744 HA  LASP   193       3.266   3.045 -14.243  0.00  0.00           H  
ATOM   2745 CB  LASP   193       4.661   2.346 -15.692  0.00  0.00           C  
ATOM   2746 HB2 LASP   193       5.576   2.831 -15.348  0.00  0.00           H  
ATOM   2747 HB3 LASP   193       4.938   1.389 -16.139  0.00  0.00           H  
ATOM   2748 CG  LASP   193       4.047   3.244 -16.772  0.00  0.00           C  
ATOM   2749 OD1 LASP   193       3.408   4.268 -16.443  0.00  0.00           O  
ATOM   2750 OD2 LASP   193       4.315   3.018 -17.981  0.00  0.00           O  
ATOM   2751 C   LASP   193       2.571   1.149 -14.809  0.00  0.00           C  
ATOM   2752 O   LASP   193       1.833   1.449 -15.740  0.00  0.00           O  
ATOM   2753 N   LALA   194       2.334   0.050 -14.084  0.00  0.00           N  
ATOM   2754 H   LALA   194       2.976  -0.201 -13.342  0.00  0.00           H  
ATOM   2755 CA  LALA   194       1.257  -0.894 -14.419  0.00  0.00           C  
ATOM   2756 HA  LALA   194       1.348  -1.144 -15.476  0.00  0.00           H  
ATOM   2757 CB  LALA   194       1.460  -2.181 -13.620  0.00  0.00           C  
ATOM   2758 HB1 LALA   194       1.354  -1.991 -12.552  0.00  0.00           H  
ATOM   2759 HB2 LALA   194       0.702  -2.905 -13.921  0.00  0.00           H  
ATOM   2760 HB3 LALA   194       2.448  -2.591 -13.827  0.00  0.00           H  
ATOM   2761 C   LALA   194      -0.178  -0.355 -14.225  0.00  0.00           C  
ATOM   2762 O   LALA   194      -1.096  -0.829 -14.894  0.00  0.00           O  
ATOM   2763 N   LVAL   195      -0.388   0.634 -13.349  0.00  0.00           N  
ATOM   2764 H   LVAL   195       0.401   0.932 -12.787  0.00  0.00           H  
ATOM   2765 CA  LVAL   195      -1.716   1.193 -13.026  0.00  0.00           C  
ATOM   2766 HA  LVAL   195      -2.428   0.830 -13.767  0.00  0.00           H  
ATOM   2767 CB  LVAL   195      -2.224   0.706 -11.647  0.00  0.00           C  
ATOM   2768 HB  LVAL   195      -1.688   1.249 -10.872  0.00  0.00           H  
ATOM   2769 CG1 LVAL   195      -3.726   0.980 -11.492  0.00  0.00           C  
ATOM   2770 HG11LVAL   195      -4.073   0.617 -10.525  0.00  0.00           H  
ATOM   2771 HG12LVAL   195      -3.930   2.049 -11.542  0.00  0.00           H  
ATOM   2772 HG13LVAL   195      -4.283   0.466 -12.275  0.00  0.00           H  
ATOM   2773 CG2 LVAL   195      -1.996  -0.792 -11.392  0.00  0.00           C  
ATOM   2774 HG21LVAL   195      -2.460  -1.084 -10.450  0.00  0.00           H  
ATOM   2775 HG22LVAL   195      -2.416  -1.386 -12.201  0.00  0.00           H  
ATOM   2776 HG23LVAL   195      -0.930  -1.005 -11.318  0.00  0.00           H  
ATOM   2777 C   LVAL   195      -1.712   2.726 -13.122  0.00  0.00           C  
ATOM   2778 O   LVAL   195      -0.755   3.389 -12.719  0.00  0.00           O  
ATOM   2779 N   LSER   196      -2.767   3.306 -13.690  0.00  0.00           N  
ATOM   2780 H   LSER   196      -3.531   2.700 -13.976  0.00  0.00           H  
ATOM   2781 CA  LSER   196      -2.940   4.748 -13.901  0.00  0.00           C  
ATOM   2782 HA  LSER   196      -2.039   5.148 -14.362  0.00  0.00           H  
ATOM   2783 CB  LSER   196      -4.094   4.961 -14.880  0.00  0.00           C  
ATOM   2784 HB2 LSER   196      -3.850   4.497 -15.837  0.00  0.00           H  
ATOM   2785 HB3 LSER   196      -4.996   4.501 -14.479  0.00  0.00           H  
ATOM   2786 OG  LSER   196      -4.321   6.337 -15.064  0.00  0.00           O  
ATOM   2787 HG  LSER   196      -4.500   6.503 -16.007  0.00  0.00           H  
ATOM   2788 C   LSER   196      -3.200   5.529 -12.604  0.00  0.00           C  
ATOM   2789 O   LSER   196      -3.989   5.098 -11.761  0.00  0.00           O  
ATOM   2790 N   LLEU   197      -2.584   6.710 -12.470  0.00  0.00           N  
ATOM   2791 H   LLEU   197      -2.014   7.043 -13.240  0.00  0.00           H  
ATOM   2792 CA  LLEU   197      -2.794   7.650 -11.356  0.00  0.00           C  
ATOM   2793 HA  LLEU   197      -3.196   7.101 -10.503  0.00  0.00           H  
ATOM   2794 CB  LLEU   197      -1.444   8.265 -10.920  0.00  0.00           C  
ATOM   2795 HB2 LLEU   197      -0.876   8.545 -11.806  0.00  0.00           H  
ATOM   2796 HB3 LLEU   197      -1.643   9.183 -10.366  0.00  0.00           H  
ATOM   2797 CG  LLEU   197      -0.579   7.393  -9.990  0.00  0.00           C  
ATOM   2798 HG  LLEU   197      -1.132   7.228  -9.068  0.00  0.00           H  
ATOM   2799 CD1 LLEU   197      -0.182   6.031 -10.554  0.00  0.00           C  
ATOM   2800 HD11LLEU   197      -1.064   5.400 -10.656  0.00  0.00           H  
ATOM   2801 HD12LLEU   197       0.299   6.144 -11.521  0.00  0.00           H  
ATOM   2802 HD13LLEU   197       0.506   5.532  -9.872  0.00  0.00           H  
ATOM   2803 CD2 LLEU   197       0.702   8.150  -9.637  0.00  0.00           C  
ATOM   2804 HD21LLEU   197       1.347   7.533  -9.013  0.00  0.00           H  
ATOM   2805 HD22LLEU   197       1.247   8.397 -10.547  0.00  0.00           H  
ATOM   2806 HD23LLEU   197       0.455   9.074  -9.116  0.00  0.00           H  
ATOM   2807 C   LLEU   197      -3.852   8.725 -11.687  0.00  0.00           C  
ATOM   2808 O   LLEU   197      -3.941   9.740 -10.998  0.00  0.00           O  
ATOM   2809 N   LGLU   198      -4.668   8.533 -12.730  0.00  0.00           N  
ATOM   2810 H   LGLU   198      -4.538   7.717 -13.315  0.00  0.00           H  
ATOM   2811 CA  LGLU   198      -5.752   9.468 -13.060  0.00  0.00           C  
ATOM   2812 HA  LGLU   198      -5.298  10.438 -13.240  0.00  0.00           H  
ATOM   2813 CB  LGLU   198      -6.475   9.037 -14.345  0.00  0.00           C  
ATOM   2814 HB2 LGLU   198      -6.743   7.987 -14.251  0.00  0.00           H  
ATOM   2815 HB3 LGLU   198      -7.395   9.613 -14.451  0.00  0.00           H  
ATOM   2816 CG  LGLU   198      -5.633   9.214 -15.619  0.00  0.00           C  
ATOM   2817 HG2 LGLU   198      -4.635   8.802 -15.468  0.00  0.00           H  
ATOM   2818 HG3 LGLU   198      -6.108   8.652 -16.426  0.00  0.00           H  
ATOM   2819 CD  LGLU   198      -5.499  10.676 -16.041  0.00  0.00           C  
ATOM   2820 OE1 LGLU   198      -6.400  11.190 -16.736  0.00  0.00           O  
ATOM   2821 OE2 LGLU   198      -4.479  11.317 -15.681  0.00  0.00           O  
ATOM   2822 C   LGLU   198      -6.735   9.630 -11.883  0.00  0.00           C  
ATOM   2823 O   LGLU   198      -7.244   8.644 -11.333  0.00  0.00           O  
ATOM   2824 N   LGLY   199      -6.973  10.879 -11.476  0.00  0.00           N  
ATOM   2825 H   LGLY   199      -6.572  11.639 -12.013  0.00  0.00           H  
ATOM   2826 CA  LGLY   199      -7.719  11.245 -10.268  0.00  0.00           C  
ATOM   2827 HA2 LGLY   199      -7.895  12.319 -10.305  0.00  0.00           H  
ATOM   2828 HA3 LGLY   199      -8.687  10.753 -10.259  0.00  0.00           H  
ATOM   2829 C   LGLY   199      -7.009  10.958  -8.936  0.00  0.00           C  
ATOM   2830 O   LGLY   199      -7.678  10.709  -7.936  0.00  0.00           O  
ATOM   2831 N   LHIE   200      -5.672  10.966  -8.912  0.00  0.00           N  
ATOM   2832 H   LHIE   200      -5.186  11.051  -9.797  0.00  0.00           H  
ATOM   2833 CA  LHIE   200      -4.842  10.964  -7.695  0.00  0.00           C  
ATOM   2834 HA  LHIE   200      -5.449  11.269  -6.842  0.00  0.00           H  
ATOM   2835 CB  LHIE   200      -4.354   9.538  -7.386  0.00  0.00           C  
ATOM   2836 HB2 LHIE   200      -5.213   8.921  -7.127  0.00  0.00           H  
ATOM   2837 HB3 LHIE   200      -3.894   9.122  -8.284  0.00  0.00           H  
ATOM   2838 CG  LHIE   200      -3.350   9.468  -6.261  0.00  0.00           C  
ATOM   2839 ND1 LHIE   200      -3.442  10.120  -5.029  0.00  0.00           N  
ATOM   2840 CE1 LHIE   200      -2.257   9.942  -4.418  0.00  0.00           C  
ATOM   2841 HE1 LHIE   200      -1.974  10.378  -3.467  0.00  0.00           H  
ATOM   2842 NE2 LHIE   200      -1.487   9.122  -5.147  0.00  0.00           N  
ATOM   2843 HE2 LHIE   200      -0.522   8.882  -4.937  0.00  0.00           H  
ATOM   2844 CD2 LHIE   200      -2.155   8.818  -6.313  0.00  0.00           C  
ATOM   2845 HD2 LHIE   200      -1.779   8.258  -7.153  0.00  0.00           H  
ATOM   2846 C   LHIE   200      -3.737  12.030  -7.829  0.00  0.00           C  
ATOM   2847 O   LHIE   200      -2.564  11.733  -8.083  0.00  0.00           O  
ATOM   2848 N   LTYR   201      -4.151  13.297  -7.727  0.00  0.00           N  
ATOM   2849 H   LTYR   201      -5.116  13.448  -7.447  0.00  0.00           H  
ATOM   2850 CA  LTYR   201      -3.335  14.496  -7.964  0.00  0.00           C  
ATOM   2851 HA  LTYR   201      -2.322  14.193  -8.222  0.00  0.00           H  
ATOM   2852 CB  LTYR   201      -3.908  15.339  -9.119  0.00  0.00           C  
ATOM   2853 HB2 LTYR   201      -4.769  15.883  -8.726  0.00  0.00           H  
ATOM   2854 HB3 LTYR   201      -3.168  16.090  -9.397  0.00  0.00           H  
ATOM   2855 CG  LTYR   201      -4.359  14.637 -10.388  0.00  0.00           C  
ATOM   2856 CD1 LTYR   201      -3.669  13.527 -10.917  0.00  0.00           C  
ATOM   2857 HD1 LTYR   201      -2.804  13.134 -10.404  0.00  0.00           H  
ATOM   2858 CE1 LTYR   201      -4.124  12.906 -12.098  0.00  0.00           C  
ATOM   2859 HE1 LTYR   201      -3.609  12.041 -12.489  0.00  0.00           H  
ATOM   2860 CZ  LTYR   201      -5.279  13.396 -12.744  0.00  0.00           C  
ATOM   2861 OH  LTYR   201      -5.795  12.764 -13.826  0.00  0.00           O  
ATOM   2862 HH  LTYR   201      -5.129  12.355 -14.409  0.00  0.00           H  
ATOM   2863 CE2 LTYR   201      -5.965  14.506 -12.220  0.00  0.00           C  
ATOM   2864 HE2 LTYR   201      -6.847  14.879 -12.720  0.00  0.00           H  
ATOM   2865 CD2 LTYR   201      -5.496  15.133 -11.055  0.00  0.00           C  
ATOM   2866 HD2 LTYR   201      -6.025  15.996 -10.669  0.00  0.00           H  
ATOM   2867 C   LTYR   201      -3.269  15.397  -6.724  0.00  0.00           C  
ATOM   2868 O   LTYR   201      -4.192  15.404  -5.903  0.00  0.00           O  
ATOM   2869 N   LPHE   202      -2.243  16.247  -6.629  0.00  0.00           N  
ATOM   2870 H   LPHE   202      -1.524  16.244  -7.339  0.00  0.00           H  
ATOM   2871 CA  LPHE   202      -2.206  17.270  -5.581  0.00  0.00           C  
ATOM   2872 HA  LPHE   202      -2.276  16.741  -4.633  0.00  0.00           H  
ATOM   2873 CB  LPHE   202      -0.860  18.001  -5.588  0.00  0.00           C  
ATOM   2874 HB2 LPHE   202      -0.061  17.270  -5.712  0.00  0.00           H  
ATOM   2875 HB3 LPHE   202      -0.818  18.686  -6.438  0.00  0.00           H  
ATOM   2876 CG  LPHE   202      -0.613  18.762  -4.301  0.00  0.00           C  
ATOM   2877 CD1 LPHE   202      -1.022  20.102  -4.170  0.00  0.00           C  
ATOM   2878 HD1 LPHE   202      -1.497  20.612  -4.998  0.00  0.00           H  
ATOM   2879 CE1 LPHE   202      -0.821  20.783  -2.956  0.00  0.00           C  
ATOM   2880 HE1 LPHE   202      -1.131  21.813  -2.869  0.00  0.00           H  
ATOM   2881 CZ  LPHE   202      -0.202  20.130  -1.873  0.00  0.00           C  
ATOM   2882 HZ  LPHE   202      -0.026  20.655  -0.944  0.00  0.00           H  
ATOM   2883 CE2 LPHE   202       0.206  18.792  -2.002  0.00  0.00           C  
ATOM   2884 HE2 LPHE   202       0.697  18.296  -1.175  0.00  0.00           H  
ATOM   2885 CD2 LPHE   202      -0.009  18.106  -3.211  0.00  0.00           C  
ATOM   2886 HD2 LPHE   202       0.298  17.073  -3.307  0.00  0.00           H  
ATOM   2887 C   LPHE   202      -3.396  18.255  -5.731  0.00  0.00           C  
ATOM   2888 O   LPHE   202      -3.681  18.675  -6.857  0.00  0.00           O  
ATOM   2889 N   LPRO   203      -4.111  18.634  -4.651  0.00  0.00           N  
ATOM   2890 CD  LPRO   203      -3.981  18.098  -3.301  0.00  0.00           C  
ATOM   2891 HD2 LPRO   203      -3.207  18.645  -2.761  0.00  0.00           H  
ATOM   2892 HD3 LPRO   203      -3.768  17.030  -3.298  0.00  0.00           H  
ATOM   2893 CG  LPRO   203      -5.337  18.326  -2.645  0.00  0.00           C  
ATOM   2894 HG2 LPRO   203      -5.257  18.399  -1.564  0.00  0.00           H  
ATOM   2895 HG3 LPRO   203      -6.014  17.518  -2.927  0.00  0.00           H  
ATOM   2896 CB  LPRO   203      -5.789  19.634  -3.291  0.00  0.00           C  
ATOM   2897 HB2 LPRO   203      -5.263  20.474  -2.839  0.00  0.00           H  
ATOM   2898 HB3 LPRO   203      -6.864  19.776  -3.212  0.00  0.00           H  
ATOM   2899 CA  LPRO   203      -5.324  19.458  -4.737  0.00  0.00           C  
ATOM   2900 HA  LPRO   203      -6.077  18.878  -5.270  0.00  0.00           H  
ATOM   2901 C   LPRO   203      -5.162  20.814  -5.447  0.00  0.00           C  
ATOM   2902 O   LPRO   203      -4.114  21.459  -5.367  0.00  0.00           O  
ATOM   2903 N   LARG   204      -6.233  21.282  -6.104  0.00  0.00           N  
ATOM   2904 H   LARG   204      -7.065  20.696  -6.117  0.00  0.00           H  
ATOM   2905 CA  LARG   204      -6.290  22.522  -6.910  0.00  0.00           C  
ATOM   2906 HA  LARG   204      -7.287  22.546  -7.357  0.00  0.00           H  
ATOM   2907 CB  LARG   204      -6.195  23.778  -6.009  0.00  0.00           C  
ATOM   2908 HB2 LARG   204      -5.204  23.831  -5.560  0.00  0.00           H  
ATOM   2909 HB3 LARG   204      -6.332  24.665  -6.629  0.00  0.00           H  
ATOM   2910 CG  LARG   204      -7.267  23.795  -4.900  0.00  0.00           C  
ATOM   2911 HG2 LARG   204      -8.248  23.738  -5.373  0.00  0.00           H  
ATOM   2912 HG3 LARG   204      -7.149  22.926  -4.251  0.00  0.00           H  
ATOM   2913 CD  LARG   204      -7.234  25.058  -4.027  0.00  0.00           C  
ATOM   2914 HD2 LARG   204      -7.325  25.937  -4.668  0.00  0.00           H  
ATOM   2915 HD3 LARG   204      -8.103  25.026  -3.366  0.00  0.00           H  
ATOM   2916 NE  LARG   204      -6.003  25.160  -3.217  0.00  0.00           N  
ATOM   2917 HE  LARG   204      -5.187  24.670  -3.551  0.00  0.00           H  
ATOM   2918 CZ  LARG   204      -5.836  25.856  -2.105  0.00  0.00           C  
ATOM   2919 NH1 LARG   204      -6.786  26.531  -1.521  0.00  0.00           N  
ATOM   2920 HH11LARG   204      -7.723  26.530  -1.892  0.00  0.00           H  
ATOM   2921 HH12LARG   204      -6.571  26.984  -0.637  0.00  0.00           H  
ATOM   2922 NH2 LARG   204      -4.675  25.876  -1.526  0.00  0.00           N  
ATOM   2923 HH21LARG   204      -3.913  25.321  -1.886  0.00  0.00           H  
ATOM   2924 HH22LARG   204      -4.573  26.401  -0.663  0.00  0.00           H  
ATOM   2925 C   LARG   204      -5.342  22.523  -8.130  0.00  0.00           C  
ATOM   2926 O   LARG   204      -4.917  23.593  -8.580  0.00  0.00           O  
ATOM   2927 N   LTHR   205      -5.036  21.335  -8.670  0.00  0.00           N  
ATOM   2928 H   LTHR   205      -5.445  20.516  -8.238  0.00  0.00           H  
ATOM   2929 CA  LTHR   205      -4.269  21.117  -9.918  0.00  0.00           C  
ATOM   2930 HA  LTHR   205      -4.163  22.074 -10.428  0.00  0.00           H  
ATOM   2931 CB  LTHR   205      -2.843  20.590  -9.662  0.00  0.00           C  
ATOM   2932 HB  LTHR   205      -2.284  20.691 -10.590  0.00  0.00           H  
ATOM   2933 CG2 LTHR   205      -2.072  21.332  -8.571  0.00  0.00           C  
ATOM   2934 HG21LTHR   205      -1.047  20.963  -8.539  0.00  0.00           H  
ATOM   2935 HG22LTHR   205      -2.055  22.398  -8.797  0.00  0.00           H  
ATOM   2936 HG23LTHR   205      -2.537  21.174  -7.599  0.00  0.00           H  
ATOM   2937 OG1 LTHR   205      -2.843  19.222  -9.331  0.00  0.00           O  
ATOM   2938 HG1 LTHR   205      -3.216  19.124  -8.434  0.00  0.00           H  
ATOM   2939 C   LTHR   205      -4.994  20.165 -10.885  0.00  0.00           C  
ATOM   2940 O   LTHR   205      -5.639  19.207 -10.459  0.00  0.00           O  
ATOM   2941 N   LASP   206      -4.883  20.409 -12.196  0.00  0.00           N  
ATOM   2942 H   LASP   206      -4.381  21.237 -12.480  0.00  0.00           H  
ATOM   2943 CA  LASP   206      -5.643  19.678 -13.230  0.00  0.00           C  
ATOM   2944 HA  LASP   206      -6.691  19.669 -12.924  0.00  0.00           H  
ATOM   2945 CB  LASP   206      -5.564  20.410 -14.589  0.00  0.00           C  
ATOM   2946 HB2 LASP   206      -6.323  19.972 -15.238  0.00  0.00           H  
ATOM   2947 HB3 LASP   206      -5.830  21.457 -14.440  0.00  0.00           H  
ATOM   2948 CG  LASP   206      -4.207  20.350 -15.315  0.00  0.00           C  
ATOM   2949 OD1 LASP   206      -3.148  20.440 -14.641  0.00  0.00           O  
ATOM   2950 OD2 LASP   206      -4.199  20.234 -16.566  0.00  0.00           O  
ATOM   2951 C   LASP   206      -5.230  18.207 -13.438  0.00  0.00           C  
ATOM   2952 O   LASP   206      -6.067  17.393 -13.829  0.00  0.00           O  
ATOM   2953 N   LSER   207      -3.946  17.887 -13.244  0.00  0.00           N  
ATOM   2954 H   LSER   207      -3.341  18.653 -12.986  0.00  0.00           H  
ATOM   2955 CA  LSER   207      -3.314  16.691 -13.834  0.00  0.00           C  
ATOM   2956 HA  LSER   207      -4.053  15.892 -13.900  0.00  0.00           H  
ATOM   2957 CB  LSER   207      -2.863  17.052 -15.259  0.00  0.00           C  
ATOM   2958 HB2 LSER   207      -2.475  16.160 -15.752  0.00  0.00           H  
ATOM   2959 HB3 LSER   207      -3.716  17.417 -15.834  0.00  0.00           H  
ATOM   2960 OG  LSER   207      -1.850  18.049 -15.229  0.00  0.00           O  
ATOM   2961 HG  LSER   207      -2.292  18.921 -15.153  0.00  0.00           H  
ATOM   2962 C   LSER   207      -2.108  16.137 -13.052  0.00  0.00           C  
ATOM   2963 O   LSER   207      -1.464  15.178 -13.499  0.00  0.00           O  
ATOM   2964 N   LALA   208      -1.750  16.756 -11.918  0.00  0.00           N  
ATOM   2965 H   LALA   208      -2.361  17.474 -11.555  0.00  0.00           H  
ATOM   2966 CA  LALA   208      -0.450  16.585 -11.267  0.00  0.00           C  
ATOM   2967 HA  LALA   208       0.295  16.474 -12.058  0.00  0.00           H  
ATOM   2968 CB  LALA   208      -0.094  17.871 -10.508  0.00  0.00           C  
ATOM   2969 HB1 LALA   208      -0.261  18.744 -11.140  0.00  0.00           H  
ATOM   2970 HB2 LALA   208      -0.698  17.953  -9.607  0.00  0.00           H  
ATOM   2971 HB3 LALA   208       0.955  17.841 -10.214  0.00  0.00           H  
ATOM   2972 C   LALA   208      -0.350  15.318 -10.391  0.00  0.00           C  
ATOM   2973 O   LALA   208      -0.288  15.384  -9.159  0.00  0.00           O  
ATOM   2974 N   LLYS   209      -0.282  14.147 -11.031  0.00  0.00           N  
ATOM   2975 H   LLYS   209      -0.425  14.175 -12.035  0.00  0.00           H  
ATOM   2976 CA  LLYS   209       0.187  12.893 -10.408  0.00  0.00           C  
ATOM   2977 HA  LLYS   209      -0.402  12.721  -9.504  0.00  0.00           H  
ATOM   2978 CB  LLYS   209      -0.077  11.701 -11.350  0.00  0.00           C  
ATOM   2979 HB2 LLYS   209       0.223  10.780 -10.852  0.00  0.00           H  
ATOM   2980 HB3 LLYS   209      -1.156  11.638 -11.505  0.00  0.00           H  
ATOM   2981 CG  LLYS   209       0.587  11.751 -12.739  0.00  0.00           C  
ATOM   2982 HG2 LLYS   209       0.056  11.040 -13.373  0.00  0.00           H  
ATOM   2983 HG3 LLYS   209       0.456  12.741 -13.177  0.00  0.00           H  
ATOM   2984 CD  LLYS   209       2.076  11.368 -12.771  0.00  0.00           C  
ATOM   2985 HD2 LLYS   209       2.673  12.070 -12.193  0.00  0.00           H  
ATOM   2986 HD3 LLYS   209       2.206  10.366 -12.361  0.00  0.00           H  
ATOM   2987 CE  LLYS   209       2.551  11.416 -14.224  0.00  0.00           C  
ATOM   2988 HE2 LLYS   209       1.885  10.798 -14.832  0.00  0.00           H  
ATOM   2989 HE3 LLYS   209       2.464  12.447 -14.577  0.00  0.00           H  
ATOM   2990 NZ  LLYS   209       3.945  10.942 -14.373  0.00  0.00           N  
ATOM   2991 HZ1 LLYS   209       4.026   9.955 -14.137  0.00  0.00           H  
ATOM   2992 HZ2 LLYS   209       4.275  11.083 -15.320  0.00  0.00           H  
ATOM   2993 HZ3 LLYS   209       4.587  11.439 -13.752  0.00  0.00           H  
ATOM   2994 C   LLYS   209       1.656  12.987  -9.962  0.00  0.00           C  
ATOM   2995 O   LLYS   209       2.390  13.863 -10.431  0.00  0.00           O  
ATOM   2996 N   LALA   210       2.087  12.070  -9.097  0.00  0.00           N  
ATOM   2997 H   LALA   210       1.412  11.419  -8.717  0.00  0.00           H  
ATOM   2998 CA  LALA   210       3.475  11.940  -8.648  0.00  0.00           C  
ATOM   2999 HA  LALA   210       3.978  12.901  -8.770  0.00  0.00           H  
ATOM   3000 CB  LALA   210       3.481  11.617  -7.152  0.00  0.00           C  
ATOM   3001 HB1 LALA   210       3.007  12.432  -6.606  0.00  0.00           H  
ATOM   3002 HB2 LALA   210       2.948  10.686  -6.961  0.00  0.00           H  
ATOM   3003 HB3 LALA   210       4.507  11.513  -6.800  0.00  0.00           H  
ATOM   3004 C   LALA   210       4.264  10.891  -9.456  0.00  0.00           C  
ATOM   3005 O   LALA   210       3.827   9.750  -9.630  0.00  0.00           O  
ATOM   3006 N   LASP   211       5.450  11.270  -9.929  0.00  0.00           N  
ATOM   3007 H   LASP   211       5.742  12.225  -9.745  0.00  0.00           H  
ATOM   3008 CA  LASP   211       6.417  10.378 -10.579  0.00  0.00           C  
ATOM   3009 HA  LASP   211       5.901   9.853 -11.382  0.00  0.00           H  
ATOM   3010 CB  LASP   211       7.545  11.229 -11.192  0.00  0.00           C  
ATOM   3011 HB2 LASP   211       7.980  11.835 -10.398  0.00  0.00           H  
ATOM   3012 HB3 LASP   211       8.328  10.571 -11.572  0.00  0.00           H  
ATOM   3013 CG  LASP   211       7.103  12.156 -12.332  0.00  0.00           C  
ATOM   3014 OD1 LASP   211       6.095  11.891 -13.026  0.00  0.00           O  
ATOM   3015 OD2 LASP   211       7.797  13.163 -12.597  0.00  0.00           O  
ATOM   3016 C   LASP   211       6.985   9.304  -9.621  0.00  0.00           C  
ATOM   3017 O   LASP   211       7.001   9.489  -8.406  0.00  0.00           O  
ATOM   3018 N   LLEU   212       7.449   8.172 -10.176  0.00  0.00           N  
ATOM   3019 H   LLEU   212       7.427   8.133 -11.190  0.00  0.00           H  
ATOM   3020 CA  LLEU   212       7.969   6.960  -9.493  0.00  0.00           C  
ATOM   3021 HA  LLEU   212       8.189   6.257 -10.293  0.00  0.00           H  
ATOM   3022 CB  LLEU   212       9.322   7.279  -8.821  0.00  0.00           C  
ATOM   3023 HB2 LLEU   212       9.958   7.791  -9.545  0.00  0.00           H  
ATOM   3024 HB3 LLEU   212       9.145   7.962  -7.989  0.00  0.00           H  
ATOM   3025 CG  LLEU   212      10.085   6.050  -8.282  0.00  0.00           C  
ATOM   3026 HG  LLEU   212       9.494   5.552  -7.515  0.00  0.00           H  
ATOM   3027 CD1 LLEU   212      10.420   5.047  -9.390  0.00  0.00           C  
ATOM   3028 HD11LLEU   212      10.914   5.553 -10.219  0.00  0.00           H  
ATOM   3029 HD12LLEU   212      11.074   4.266  -9.003  0.00  0.00           H  
ATOM   3030 HD13LLEU   212       9.510   4.574  -9.755  0.00  0.00           H  
ATOM   3031 CD2 LLEU   212      11.398   6.498  -7.640  0.00  0.00           C  
ATOM   3032 HD21LLEU   212      11.920   5.634  -7.228  0.00  0.00           H  
ATOM   3033 HD22LLEU   212      12.031   6.983  -8.382  0.00  0.00           H  
ATOM   3034 HD23LLEU   212      11.191   7.198  -6.831  0.00  0.00           H  
ATOM   3035 C   LLEU   212       6.988   6.208  -8.554  0.00  0.00           C  
ATOM   3036 O   LLEU   212       7.086   4.987  -8.401  0.00  0.00           O  
ATOM   3037 N   LSER   213       6.017   6.903  -7.962  0.00  0.00           N  
ATOM   3038 H   LSER   213       6.053   7.911  -8.067  0.00  0.00           H  
ATOM   3039 CA  LSER   213       4.942   6.331  -7.142  0.00  0.00           C  
ATOM   3040 HA  LSER   213       5.391   5.810  -6.297  0.00  0.00           H  
ATOM   3041 CB  LSER   213       4.087   7.470  -6.584  0.00  0.00           C  
ATOM   3042 HB2 LSER   213       4.719   8.210  -6.092  0.00  0.00           H  
ATOM   3043 HB3 LSER   213       3.560   7.957  -7.406  0.00  0.00           H  
ATOM   3044 OG  LSER   213       3.154   6.968  -5.651  0.00  0.00           O  
ATOM   3045 HG  LSER   213       2.335   7.495  -5.758  0.00  0.00           H  
ATOM   3046 C   LSER   213       4.059   5.331  -7.913  0.00  0.00           C  
ATOM   3047 O   LSER   213       3.987   5.366  -9.148  0.00  0.00           O  
ATOM   3048 N   LVAL   214       3.360   4.455  -7.183  0.00  0.00           N  
ATOM   3049 H   LVAL   214       3.424   4.536  -6.173  0.00  0.00           H  
ATOM   3050 CA  LVAL   214       2.364   3.508  -7.721  0.00  0.00           C  
ATOM   3051 HA  LVAL   214       2.061   3.854  -8.708  0.00  0.00           H  
ATOM   3052 CB  LVAL   214       2.924   2.079  -7.887  0.00  0.00           C  
ATOM   3053 HB  LVAL   214       2.145   1.471  -8.343  0.00  0.00           H  
ATOM   3054 CG1 LVAL   214       4.132   2.031  -8.824  0.00  0.00           C  
ATOM   3055 HG11LVAL   214       4.408   0.991  -8.992  0.00  0.00           H  
ATOM   3056 HG12LVAL   214       3.861   2.489  -9.775  0.00  0.00           H  
ATOM   3057 HG13LVAL   214       4.976   2.564  -8.388  0.00  0.00           H  
ATOM   3058 CG2 LVAL   214       3.301   1.415  -6.558  0.00  0.00           C  
ATOM   3059 HG21LVAL   214       4.054   2.009  -6.041  0.00  0.00           H  
ATOM   3060 HG22LVAL   214       2.423   1.317  -5.921  0.00  0.00           H  
ATOM   3061 HG23LVAL   214       3.692   0.418  -6.755  0.00  0.00           H  
ATOM   3062 C   LVAL   214       1.102   3.461  -6.860  0.00  0.00           C  
ATOM   3063 O   LVAL   214       1.142   3.759  -5.665  0.00  0.00           O  
ATOM   3064 N   LVAL   215      -0.015   3.041  -7.454  0.00  0.00           N  
ATOM   3065 H   LVAL   215       0.034   2.833  -8.448  0.00  0.00           H  
ATOM   3066 CA  LVAL   215      -1.268   2.706  -6.749  0.00  0.00           C  
ATOM   3067 HA  LVAL   215      -1.213   3.087  -5.734  0.00  0.00           H  
ATOM   3068 CB  LVAL   215      -2.482   3.399  -7.402  0.00  0.00           C  
ATOM   3069 HB  LVAL   215      -3.361   3.164  -6.806  0.00  0.00           H  
ATOM   3070 CG1 LVAL   215      -2.316   4.923  -7.411  0.00  0.00           C  
ATOM   3071 HG11LVAL   215      -3.190   5.391  -7.861  0.00  0.00           H  
ATOM   3072 HG12LVAL   215      -2.206   5.286  -6.392  0.00  0.00           H  
ATOM   3073 HG13LVAL   215      -1.435   5.202  -7.986  0.00  0.00           H  
ATOM   3074 CG2 LVAL   215      -2.755   2.940  -8.835  0.00  0.00           C  
ATOM   3075 HG21LVAL   215      -3.680   3.390  -9.197  0.00  0.00           H  
ATOM   3076 HG22LVAL   215      -1.941   3.243  -9.491  0.00  0.00           H  
ATOM   3077 HG23LVAL   215      -2.860   1.857  -8.863  0.00  0.00           H  
ATOM   3078 C   LVAL   215      -1.451   1.185  -6.624  0.00  0.00           C  
ATOM   3079 O   LVAL   215      -0.844   0.421  -7.378  0.00  0.00           O  
ATOM   3080 N   LGLY   216      -2.272   0.718  -5.678  0.00  0.00           N  
ATOM   3081 H   LGLY   216      -2.725   1.364  -5.039  0.00  0.00           H  
ATOM   3082 CA  LGLY   216      -2.550  -0.716  -5.524  0.00  0.00           C  
ATOM   3083 HA2 LGLY   216      -2.889  -1.091  -6.490  0.00  0.00           H  
ATOM   3084 HA3 LGLY   216      -1.628  -1.235  -5.270  0.00  0.00           H  
ATOM   3085 C   LGLY   216      -3.601  -1.071  -4.459  0.00  0.00           C  
ATOM   3086 O   LGLY   216      -3.857  -0.267  -3.559  0.00  0.00           O  
ATOM   3087 N   LPRO   217      -4.231  -2.258  -4.557  0.00  0.00           N  
ATOM   3088 CD  LPRO   217      -4.006  -3.258  -5.595  0.00  0.00           C  
ATOM   3089 HD2 LPRO   217      -2.952  -3.536  -5.656  0.00  0.00           H  
ATOM   3090 HD3 LPRO   217      -4.349  -2.870  -6.555  0.00  0.00           H  
ATOM   3091 CG  LPRO   217      -4.850  -4.471  -5.207  0.00  0.00           C  
ATOM   3092 HG2 LPRO   217      -4.259  -5.140  -4.583  0.00  0.00           H  
ATOM   3093 HG3 LPRO   217      -5.227  -4.998  -6.083  0.00  0.00           H  
ATOM   3094 CB  LPRO   217      -5.983  -3.852  -4.390  0.00  0.00           C  
ATOM   3095 HB2 LPRO   217      -6.436  -4.572  -3.708  0.00  0.00           H  
ATOM   3096 HB3 LPRO   217      -6.739  -3.452  -5.067  0.00  0.00           H  
ATOM   3097 CA  LPRO   217      -5.302  -2.692  -3.659  0.00  0.00           C  
ATOM   3098 HA  LPRO   217      -6.025  -1.885  -3.537  0.00  0.00           H  
ATOM   3099 C   LPRO   217      -4.816  -3.116  -2.262  0.00  0.00           C  
ATOM   3100 O   LPRO   217      -3.649  -3.476  -2.064  0.00  0.00           O  
ATOM   3101 N   LMET   218      -5.751  -3.131  -1.305  0.00  0.00           N  
ATOM   3102 H   LMET   218      -6.679  -2.786  -1.545  0.00  0.00           H  
ATOM   3103 CA  LMET   218      -5.563  -3.563   0.088  0.00  0.00           C  
ATOM   3104 HA  LMET   218      -4.683  -4.203   0.143  0.00  0.00           H  
ATOM   3105 CB  LMET   218      -5.315  -2.337   0.985  0.00  0.00           C  
ATOM   3106 HB2 LMET   218      -6.170  -1.663   0.915  0.00  0.00           H  
ATOM   3107 HB3 LMET   218      -5.213  -2.670   2.018  0.00  0.00           H  
ATOM   3108 CG  LMET   218      -4.041  -1.572   0.593  0.00  0.00           C  
ATOM   3109 HG2 LMET   218      -3.181  -2.211   0.788  0.00  0.00           H  
ATOM   3110 HG3 LMET   218      -4.067  -1.360  -0.474  0.00  0.00           H  
ATOM   3111 SD  LMET   218      -3.786   0.026   1.404  0.00  0.00           S  
ATOM   3112 CE  LMET   218      -3.524  -0.479   3.124  0.00  0.00           C  
ATOM   3113 HE1 LMET   218      -2.679  -1.164   3.183  0.00  0.00           H  
ATOM   3114 HE2 LMET   218      -3.311   0.405   3.725  0.00  0.00           H  
ATOM   3115 HE3 LMET   218      -4.421  -0.962   3.510  0.00  0.00           H  
ATOM   3116 C   LMET   218      -6.774  -4.393   0.566  0.00  0.00           C  
ATOM   3117 O   LMET   218      -7.914  -4.065   0.235  0.00  0.00           O  
ATOM   3118 N   LALA   219      -6.542  -5.481   1.313  0.00  0.00           N  
ATOM   3119 H   LALA   219      -5.591  -5.655   1.626  0.00  0.00           H  
ATOM   3120 CA  LALA   219      -7.558  -6.491   1.654  0.00  0.00           C  
ATOM   3121 HA  LALA   219      -8.508  -5.993   1.844  0.00  0.00           H  
ATOM   3122 CB  LALA   219      -7.748  -7.405   0.433  0.00  0.00           C  
ATOM   3123 HB1 LALA   219      -8.547  -8.120   0.625  0.00  0.00           H  
ATOM   3124 HB2 LALA   219      -8.027  -6.811  -0.439  0.00  0.00           H  
ATOM   3125 HB3 LALA   219      -6.825  -7.946   0.223  0.00  0.00           H  
ATOM   3126 C   LALA   219      -7.193  -7.333   2.902  0.00  0.00           C  
ATOM   3127 O   LALA   219      -6.090  -7.232   3.440  0.00  0.00           O  
ATOM   3128 N   LARG   220      -8.097  -8.219   3.350  0.00  0.00           N  
ATOM   3129 H   LARG   220      -9.011  -8.245   2.899  0.00  0.00           H  
ATOM   3130 CA  LARG   220      -7.809  -9.281   4.340  0.00  0.00           C  
ATOM   3131 HA  LARG   220      -6.983  -8.963   4.978  0.00  0.00           H  
ATOM   3132 CB  LARG   220      -9.032  -9.514   5.244  0.00  0.00           C  
ATOM   3133 HB2 LARG   220      -9.911  -9.702   4.627  0.00  0.00           H  
ATOM   3134 HB3 LARG   220      -8.857 -10.403   5.852  0.00  0.00           H  
ATOM   3135 CG  LARG   220      -9.298  -8.347   6.206  0.00  0.00           C  
ATOM   3136 HG2 LARG   220      -8.384  -8.119   6.756  0.00  0.00           H  
ATOM   3137 HG3 LARG   220      -9.603  -7.461   5.647  0.00  0.00           H  
ATOM   3138 CD  LARG   220     -10.389  -8.734   7.214  0.00  0.00           C  
ATOM   3139 HD2 LARG   220     -10.090  -9.654   7.718  0.00  0.00           H  
ATOM   3140 HD3 LARG   220     -10.470  -7.955   7.974  0.00  0.00           H  
ATOM   3141 NE  LARG   220     -11.694  -8.948   6.561  0.00  0.00           N  
ATOM   3142 HE  LARG   220     -11.926  -9.897   6.272  0.00  0.00           H  
ATOM   3143 CZ  LARG   220     -12.568  -8.018   6.238  0.00  0.00           C  
ATOM   3144 NH1 LARG   220     -12.391  -6.766   6.549  0.00  0.00           N  
ATOM   3145 HH11LARG   220     -11.573  -6.482   7.072  0.00  0.00           H  
ATOM   3146 HH12LARG   220     -12.962  -6.058   6.101  0.00  0.00           H  
ATOM   3147 NH2 LARG   220     -13.652  -8.320   5.591  0.00  0.00           N  
ATOM   3148 HH21LARG   220     -13.818  -9.262   5.261  0.00  0.00           H  
ATOM   3149 HH22LARG   220     -14.369  -7.612   5.489  0.00  0.00           H  
ATOM   3150 C   LARG   220      -7.352 -10.612   3.720  0.00  0.00           C  
ATOM   3151 O   LARG   220      -7.102 -11.560   4.464  0.00  0.00           O  
ATOM   3152 N   LTHR   221      -7.247 -10.716   2.393  0.00  0.00           N  
ATOM   3153 H   LTHR   221      -7.437  -9.903   1.828  0.00  0.00           H  
ATOM   3154 CA  LTHR   221      -6.897 -11.964   1.683  0.00  0.00           C  
ATOM   3155 HA  LTHR   221      -6.329 -12.597   2.363  0.00  0.00           H  
ATOM   3156 CB  LTHR   221      -8.150 -12.753   1.242  0.00  0.00           C  
ATOM   3157 HB  LTHR   221      -7.842 -13.766   0.988  0.00  0.00           H  
ATOM   3158 CG2 LTHR   221      -9.269 -12.856   2.278  0.00  0.00           C  
ATOM   3159 HG21LTHR   221      -8.883 -13.304   3.192  0.00  0.00           H  
ATOM   3160 HG22LTHR   221      -9.691 -11.875   2.497  0.00  0.00           H  
ATOM   3161 HG23LTHR   221     -10.058 -13.498   1.887  0.00  0.00           H  
ATOM   3162 OG1 LTHR   221      -8.705 -12.185   0.084  0.00  0.00           O  
ATOM   3163 HG1 LTHR   221      -9.427 -11.590   0.361  0.00  0.00           H  
ATOM   3164 C   LTHR   221      -6.022 -11.695   0.446  0.00  0.00           C  
ATOM   3165 O   LTHR   221      -6.092 -10.598  -0.115  0.00  0.00           O  
ATOM   3166 N   LPRO   222      -5.233 -12.678  -0.037  0.00  0.00           N  
ATOM   3167 CD  LPRO   222      -4.954 -13.953   0.609  0.00  0.00           C  
ATOM   3168 HD2 LPRO   222      -5.863 -14.478   0.896  0.00  0.00           H  
ATOM   3169 HD3 LPRO   222      -4.339 -13.782   1.489  0.00  0.00           H  
ATOM   3170 CG  LPRO   222      -4.178 -14.791  -0.403  0.00  0.00           C  
ATOM   3171 HG2 LPRO   222      -4.869 -15.409  -0.975  0.00  0.00           H  
ATOM   3172 HG3 LPRO   222      -3.427 -15.411   0.087  0.00  0.00           H  
ATOM   3173 CB  LPRO   222      -3.543 -13.759  -1.330  0.00  0.00           C  
ATOM   3174 HB2 LPRO   222      -3.433 -14.172  -2.332  0.00  0.00           H  
ATOM   3175 HB3 LPRO   222      -2.569 -13.464  -0.947  0.00  0.00           H  
ATOM   3176 CA  LPRO   222      -4.495 -12.555  -1.297  0.00  0.00           C  
ATOM   3177 HA  LPRO   222      -3.911 -11.634  -1.297  0.00  0.00           H  
ATOM   3178 C   LPRO   222      -5.412 -12.544  -2.532  0.00  0.00           C  
ATOM   3179 O   LPRO   222      -5.165 -11.799  -3.482  0.00  0.00           O  
ATOM   3180 N   LALA   223      -6.475 -13.354  -2.534  0.00  0.00           N  
ATOM   3181 H   LALA   223      -6.661 -13.920  -1.719  0.00  0.00           H  
ATOM   3182 CA  LALA   223      -7.342 -13.530  -3.700  0.00  0.00           C  
ATOM   3183 HA  LALA   223      -6.717 -13.765  -4.563  0.00  0.00           H  
ATOM   3184 CB  LALA   223      -8.250 -14.732  -3.434  0.00  0.00           C  
ATOM   3185 HB1 LALA   223      -8.906 -14.524  -2.590  0.00  0.00           H  
ATOM   3186 HB2 LALA   223      -8.852 -14.942  -4.318  0.00  0.00           H  
ATOM   3187 HB3 LALA   223      -7.651 -15.612  -3.206  0.00  0.00           H  
ATOM   3188 C   LALA   223      -8.141 -12.257  -4.046  0.00  0.00           C  
ATOM   3189 O   LALA   223      -8.309 -11.938  -5.226  0.00  0.00           O  
ATOM   3190 N   LASP   224      -8.562 -11.487  -3.036  0.00  0.00           N  
ATOM   3191 H   LASP   224      -8.437 -11.822  -2.087  0.00  0.00           H  
ATOM   3192 CA  LASP   224      -9.221 -10.189  -3.234  0.00  0.00           C  
ATOM   3193 HA  LASP   224     -10.086 -10.331  -3.886  0.00  0.00           H  
ATOM   3194 CB  LASP   224      -9.719  -9.631  -1.893  0.00  0.00           C  
ATOM   3195 HB2 LASP   224      -8.848  -9.468  -1.258  0.00  0.00           H  
ATOM   3196 HB3 LASP   224     -10.186  -8.661  -2.071  0.00  0.00           H  
ATOM   3197 CG  LASP   224     -10.715 -10.509  -1.127  0.00  0.00           C  
ATOM   3198 OD1 LASP   224     -10.796 -10.325   0.109  0.00  0.00           O  
ATOM   3199 OD2 LASP   224     -11.407 -11.372  -1.712  0.00  0.00           O  
ATOM   3200 C   LASP   224      -8.289  -9.158  -3.900  0.00  0.00           C  
ATOM   3201 O   LASP   224      -8.733  -8.402  -4.766  0.00  0.00           O  
ATOM   3202 N   LLEU   225      -6.988  -9.153  -3.562  0.00  0.00           N  
ATOM   3203 H   LLEU   225      -6.673  -9.817  -2.866  0.00  0.00           H  
ATOM   3204 CA  LLEU   225      -5.992  -8.301  -4.231  0.00  0.00           C  
ATOM   3205 HA  LLEU   225      -6.335  -7.266  -4.198  0.00  0.00           H  
ATOM   3206 CB  LLEU   225      -4.611  -8.398  -3.552  0.00  0.00           C  
ATOM   3207 HB2 LLEU   225      -4.238  -9.416  -3.652  0.00  0.00           H  
ATOM   3208 HB3 LLEU   225      -3.928  -7.750  -4.105  0.00  0.00           H  
ATOM   3209 CG  LLEU   225      -4.541  -8.013  -2.068  0.00  0.00           C  
ATOM   3210 HG  LLEU   225      -5.141  -8.699  -1.479  0.00  0.00           H  
ATOM   3211 CD1 LLEU   225      -3.084  -8.097  -1.611  0.00  0.00           C  
ATOM   3212 HD11LLEU   225      -2.999  -7.726  -0.594  0.00  0.00           H  
ATOM   3213 HD12LLEU   225      -2.750  -9.134  -1.647  0.00  0.00           H  
ATOM   3214 HD13LLEU   225      -2.453  -7.485  -2.254  0.00  0.00           H  
ATOM   3215 CD2 LLEU   225      -5.018  -6.589  -1.810  0.00  0.00           C  
ATOM   3216 HD21LLEU   225      -4.430  -5.896  -2.405  0.00  0.00           H  
ATOM   3217 HD22LLEU   225      -6.074  -6.494  -2.058  0.00  0.00           H  
ATOM   3218 HD23LLEU   225      -4.887  -6.356  -0.756  0.00  0.00           H  
ATOM   3219 C   LLEU   225      -5.835  -8.679  -5.707  0.00  0.00           C  
ATOM   3220 O   LLEU   225      -5.812  -7.801  -6.572  0.00  0.00           O  
ATOM   3221 N   LALA   226      -5.756  -9.982  -5.996  0.00  0.00           N  
ATOM   3222 H   LALA   226      -5.774 -10.647  -5.230  0.00  0.00           H  
ATOM   3223 CA  LALA   226      -5.660 -10.487  -7.362  0.00  0.00           C  
ATOM   3224 HA  LALA   226      -4.800 -10.017  -7.843  0.00  0.00           H  
ATOM   3225 CB  LALA   226      -5.425 -12.000  -7.320  0.00  0.00           C  
ATOM   3226 HB1 LALA   226      -4.517 -12.220  -6.766  0.00  0.00           H  
ATOM   3227 HB2 LALA   226      -6.268 -12.502  -6.846  0.00  0.00           H  
ATOM   3228 HB3 LALA   226      -5.311 -12.377  -8.335  0.00  0.00           H  
ATOM   3229 C   LALA   226      -6.901 -10.134  -8.198  0.00  0.00           C  
ATOM   3230 O   LALA   226      -6.767  -9.854  -9.388  0.00  0.00           O  
ATOM   3231 N   LLEU   227      -8.093 -10.104  -7.597  0.00  0.00           N  
ATOM   3232 H   LLEU   227      -8.155 -10.410  -6.631  0.00  0.00           H  
ATOM   3233 CA  LLEU   227      -9.308  -9.635  -8.263  0.00  0.00           C  
ATOM   3234 HA  LLEU   227      -9.360 -10.110  -9.244  0.00  0.00           H  
ATOM   3235 CB  LLEU   227     -10.524 -10.094  -7.437  0.00  0.00           C  
ATOM   3236 HB2 LLEU   227     -10.544 -11.185  -7.423  0.00  0.00           H  
ATOM   3237 HB3 LLEU   227     -10.404  -9.750  -6.408  0.00  0.00           H  
ATOM   3238 CG  LLEU   227     -11.872  -9.573  -7.961  0.00  0.00           C  
ATOM   3239 HG  LLEU   227     -11.892  -8.486  -7.900  0.00  0.00           H  
ATOM   3240 CD1 LLEU   227     -12.133  -9.999  -9.406  0.00  0.00           C  
ATOM   3241 HD11LLEU   227     -12.098 -11.086  -9.489  0.00  0.00           H  
ATOM   3242 HD12LLEU   227     -13.110  -9.638  -9.703  0.00  0.00           H  
ATOM   3243 HD13LLEU   227     -11.395  -9.557 -10.075  0.00  0.00           H  
ATOM   3244 CD2 LLEU   227     -13.012 -10.116  -7.105  0.00  0.00           C  
ATOM   3245 HD21LLEU   227     -13.068 -11.199  -7.202  0.00  0.00           H  
ATOM   3246 HD22LLEU   227     -12.847  -9.859  -6.058  0.00  0.00           H  
ATOM   3247 HD23LLEU   227     -13.958  -9.683  -7.427  0.00  0.00           H  
ATOM   3248 C   LLEU   227      -9.287  -8.113  -8.499  0.00  0.00           C  
ATOM   3249 O   LLEU   227      -9.506  -7.652  -9.620  0.00  0.00           O  
ATOM   3250 N   LALA   228      -9.003  -7.322  -7.462  0.00  0.00           N  
ATOM   3251 H   LALA   228      -8.828  -7.751  -6.557  0.00  0.00           H  
ATOM   3252 CA  LALA   228      -9.033  -5.861  -7.537  0.00  0.00           C  
ATOM   3253 HA  LALA   228     -10.016  -5.552  -7.896  0.00  0.00           H  
ATOM   3254 CB  LALA   228      -8.851  -5.317  -6.119  0.00  0.00           C  
ATOM   3255 HB1 LALA   228      -9.648  -5.700  -5.479  0.00  0.00           H  
ATOM   3256 HB2 LALA   228      -7.891  -5.640  -5.717  0.00  0.00           H  
ATOM   3257 HB3 LALA   228      -8.898  -4.228  -6.131  0.00  0.00           H  
ATOM   3258 C   LALA   228      -7.988  -5.283  -8.513  0.00  0.00           C  
ATOM   3259 O   LALA   228      -8.273  -4.310  -9.219  0.00  0.00           O  
ATOM   3260 N   LLEU   229      -6.799  -5.889  -8.601  0.00  0.00           N  
ATOM   3261 H   LLEU   229      -6.596  -6.659  -7.969  0.00  0.00           H  
ATOM   3262 CA  LLEU   229      -5.782  -5.506  -9.584  0.00  0.00           C  
ATOM   3263 HA  LLEU   229      -5.684  -4.421  -9.552  0.00  0.00           H  
ATOM   3264 CB  LLEU   229      -4.429  -6.110  -9.165  0.00  0.00           C  
ATOM   3265 HB2 LLEU   229      -4.185  -5.758  -8.162  0.00  0.00           H  
ATOM   3266 HB3 LLEU   229      -4.532  -7.193  -9.112  0.00  0.00           H  
ATOM   3267 CG  LLEU   229      -3.256  -5.760 -10.103  0.00  0.00           C  
ATOM   3268 HG  LLEU   229      -3.470  -6.119 -11.110  0.00  0.00           H  
ATOM   3269 CD1 LLEU   229      -2.996  -4.251 -10.145  0.00  0.00           C  
ATOM   3270 HD11LLEU   229      -2.836  -3.873  -9.137  0.00  0.00           H  
ATOM   3271 HD12LLEU   229      -2.113  -4.051 -10.754  0.00  0.00           H  
ATOM   3272 HD13LLEU   229      -3.842  -3.731 -10.589  0.00  0.00           H  
ATOM   3273 CD2 LLEU   229      -1.979  -6.436  -9.607  0.00  0.00           C  
ATOM   3274 HD21LLEU   229      -1.168  -6.249 -10.314  0.00  0.00           H  
ATOM   3275 HD22LLEU   229      -1.699  -6.041  -8.633  0.00  0.00           H  
ATOM   3276 HD23LLEU   229      -2.131  -7.512  -9.530  0.00  0.00           H  
ATOM   3277 C   LLEU   229      -6.200  -5.875 -11.021  0.00  0.00           C  
ATOM   3278 O   LLEU   229      -6.105  -5.031 -11.910  0.00  0.00           O  
ATOM   3279 N   LASP   230      -6.750  -7.073 -11.250  0.00  0.00           N  
ATOM   3280 H   LASP   230      -6.837  -7.725 -10.479  0.00  0.00           H  
ATOM   3281 CA  LASP   230      -7.239  -7.512 -12.573  0.00  0.00           C  
ATOM   3282 HA  LASP   230      -6.413  -7.435 -13.282  0.00  0.00           H  
ATOM   3283 CB  LASP   230      -7.663  -8.987 -12.470  0.00  0.00           C  
ATOM   3284 HB2 LASP   230      -6.917  -9.519 -11.883  0.00  0.00           H  
ATOM   3285 HB3 LASP   230      -8.616  -9.055 -11.941  0.00  0.00           H  
ATOM   3286 CG  LASP   230      -7.766  -9.728 -13.806  0.00  0.00           C  
ATOM   3287 OD1 LASP   230      -8.379 -10.822 -13.830  0.00  0.00           O  
ATOM   3288 OD2 LASP   230      -7.173  -9.305 -14.823  0.00  0.00           O  
ATOM   3289 C   LASP   230      -8.399  -6.643 -13.111  0.00  0.00           C  
ATOM   3290 O   LASP   230      -8.582  -6.511 -14.322  0.00  0.00           O  
ATOM   3291 N   LILE   231      -9.158  -5.993 -12.222  0.00  0.00           N  
ATOM   3292 H   LILE   231      -9.022  -6.229 -11.244  0.00  0.00           H  
ATOM   3293 CA  LILE   231     -10.192  -5.002 -12.567  0.00  0.00           C  
ATOM   3294 HA  LILE   231     -10.759  -5.373 -13.422  0.00  0.00           H  
ATOM   3295 CB  LILE   231     -11.170  -4.861 -11.373  0.00  0.00           C  
ATOM   3296 HB  LILE   231     -10.581  -4.770 -10.460  0.00  0.00           H  
ATOM   3297 CG2 LILE   231     -12.067  -3.609 -11.470  0.00  0.00           C  
ATOM   3298 HG21LILE   231     -12.768  -3.576 -10.639  0.00  0.00           H  
ATOM   3299 HG22LILE   231     -11.471  -2.700 -11.418  0.00  0.00           H  
ATOM   3300 HG23LILE   231     -12.623  -3.619 -12.405  0.00  0.00           H  
ATOM   3301 CG1 LILE   231     -12.044  -6.134 -11.270  0.00  0.00           C  
ATOM   3302 HG12LILE   231     -12.801  -6.124 -12.056  0.00  0.00           H  
ATOM   3303 HG13LILE   231     -11.427  -7.019 -11.421  0.00  0.00           H  
ATOM   3304 CD1 LILE   231     -12.729  -6.291  -9.909  0.00  0.00           C  
ATOM   3305 HD11LILE   231     -13.261  -7.240  -9.882  0.00  0.00           H  
ATOM   3306 HD12LILE   231     -11.984  -6.280  -9.114  0.00  0.00           H  
ATOM   3307 HD13LILE   231     -13.445  -5.490  -9.746  0.00  0.00           H  
ATOM   3308 C   LILE   231      -9.598  -3.642 -12.985  0.00  0.00           C  
ATOM   3309 O   LILE   231     -10.151  -2.984 -13.872  0.00  0.00           O  
ATOM   3310 N   LTHR   232      -8.507  -3.197 -12.350  0.00  0.00           N  
ATOM   3311 H   LTHR   232      -8.048  -3.837 -11.712  0.00  0.00           H  
ATOM   3312 CA  LTHR   232      -8.034  -1.791 -12.369  0.00  0.00           C  
ATOM   3313 HA  LTHR   232      -8.798  -1.164 -12.827  0.00  0.00           H  
ATOM   3314 CB  LTHR   232      -7.825  -1.270 -10.934  0.00  0.00           C  
ATOM   3315 HB  LTHR   232      -7.352  -0.289 -10.989  0.00  0.00           H  
ATOM   3316 CG2 LTHR   232      -9.128  -1.118 -10.153  0.00  0.00           C  
ATOM   3317 HG21LTHR   232      -9.793  -0.431 -10.675  0.00  0.00           H  
ATOM   3318 HG22LTHR   232      -9.621  -2.082 -10.035  0.00  0.00           H  
ATOM   3319 HG23LTHR   232      -8.913  -0.707  -9.167  0.00  0.00           H  
ATOM   3320 OG1 LTHR   232      -6.991  -2.127 -10.185  0.00  0.00           O  
ATOM   3321 HG1 LTHR   232      -7.530  -2.890  -9.899  0.00  0.00           H  
ATOM   3322 C   LTHR   232      -6.750  -1.534 -13.172  0.00  0.00           C  
ATOM   3323 O   LTHR   232      -6.530  -0.403 -13.611  0.00  0.00           O  
ATOM   3324 N   LSER   233      -5.920  -2.556 -13.387  0.00  0.00           N  
ATOM   3325 H   LSER   233      -6.158  -3.451 -12.970  0.00  0.00           H  
ATOM   3326 CA  LSER   233      -4.626  -2.471 -14.081  0.00  0.00           C  
ATOM   3327 HA  LSER   233      -4.033  -1.693 -13.606  0.00  0.00           H  
ATOM   3328 CB  LSER   233      -3.900  -3.806 -13.893  0.00  0.00           C  
ATOM   3329 HB2 LSER   233      -3.788  -4.003 -12.829  0.00  0.00           H  
ATOM   3330 HB3 LSER   233      -4.492  -4.611 -14.330  0.00  0.00           H  
ATOM   3331 OG  LSER   233      -2.620  -3.792 -14.482  0.00  0.00           O  
ATOM   3332 HG  LSER   233      -2.136  -4.555 -14.099  0.00  0.00           H  
ATOM   3333 C   LSER   233      -4.732  -2.116 -15.573  0.00  0.00           C  
ATOM   3334 O   LSER   233      -5.767  -2.340 -16.204  0.00  0.00           O  
ATOM   3335 N   LLYS   234      -3.650  -1.598 -16.170  0.00  0.00           N  
ATOM   3336 H   LLYS   234      -2.814  -1.471 -15.603  0.00  0.00           H  
ATOM   3337 CA  LLYS   234      -3.541  -1.386 -17.629  0.00  0.00           C  
ATOM   3338 HA  LLYS   234      -4.406  -0.821 -17.978  0.00  0.00           H  
ATOM   3339 CB  LLYS   234      -2.263  -0.605 -17.949  0.00  0.00           C  
ATOM   3340 HB2 LLYS   234      -1.411  -1.138 -17.521  0.00  0.00           H  
ATOM   3341 HB3 LLYS   234      -2.130  -0.584 -19.029  0.00  0.00           H  
ATOM   3342 CG  LLYS   234      -2.277   0.843 -17.449  0.00  0.00           C  
ATOM   3343 HG2 LLYS   234      -3.068   1.403 -17.949  0.00  0.00           H  
ATOM   3344 HG3 LLYS   234      -2.443   0.869 -16.372  0.00  0.00           H  
ATOM   3345 CD  LLYS   234      -0.920   1.465 -17.776  0.00  0.00           C  
ATOM   3346 HD2 LLYS   234      -0.134   0.811 -17.392  0.00  0.00           H  
ATOM   3347 HD3 LLYS   234      -0.810   1.554 -18.858  0.00  0.00           H  
ATOM   3348 CE  LLYS   234      -0.778   2.836 -17.125  0.00  0.00           C  
ATOM   3349 HE2 LLYS   234      -1.491   3.533 -17.574  0.00  0.00           H  
ATOM   3350 HE3 LLYS   234      -1.009   2.735 -16.060  0.00  0.00           H  
ATOM   3351 NZ  LLYS   234       0.611   3.317 -17.271  0.00  0.00           N  
ATOM   3352 HZ1 LLYS   234       1.238   2.581 -16.948  0.00  0.00           H  
ATOM   3353 HZ2 LLYS   234       0.850   3.538 -18.221  0.00  0.00           H  
ATOM   3354 HZ3 LLYS   234       0.793   4.096 -16.640  0.00  0.00           H  
ATOM   3355 C   LLYS   234      -3.516  -2.687 -18.437  0.00  0.00           C  
ATOM   3356 O   LLYS   234      -3.706  -2.645 -19.654  0.00  0.00           O  
ATOM   3357 N   LVAL   235      -3.261  -3.823 -17.787  0.00  0.00           N  
ATOM   3358 H   LVAL   235      -3.127  -3.764 -16.785  0.00  0.00           H  
ATOM   3359 CA  LVAL   235      -3.251  -5.169 -18.385  0.00  0.00           C  
ATOM   3360 HA  LVAL   235      -3.487  -5.086 -19.442  0.00  0.00           H  
ATOM   3361 CB  LVAL   235      -1.854  -5.823 -18.300  0.00  0.00           C  
ATOM   3362 HB  LVAL   235      -1.917  -6.811 -18.756  0.00  0.00           H  
ATOM   3363 CG1 LVAL   235      -0.819  -5.018 -19.092  0.00  0.00           C  
ATOM   3364 HG11LVAL   235      -0.672  -4.034 -18.649  0.00  0.00           H  
ATOM   3365 HG12LVAL   235       0.131  -5.553 -19.100  0.00  0.00           H  
ATOM   3366 HG13LVAL   235      -1.156  -4.909 -20.123  0.00  0.00           H  
ATOM   3367 CG2 LVAL   235      -1.342  -6.005 -16.865  0.00  0.00           C  
ATOM   3368 HG21LVAL   235      -0.392  -6.539 -16.887  0.00  0.00           H  
ATOM   3369 HG22LVAL   235      -1.190  -5.035 -16.393  0.00  0.00           H  
ATOM   3370 HG23LVAL   235      -2.054  -6.591 -16.286  0.00  0.00           H  
ATOM   3371 C   LVAL   235      -4.316  -6.061 -17.732  0.00  0.00           C  
ATOM   3372 O   LVAL   235      -4.671  -5.831 -16.569  0.00  0.00           O  
ATOM   3373 N   LPRO   236      -4.808  -7.119 -18.405  0.00  0.00           N  
ATOM   3374 CD  LPRO   236      -4.703  -7.393 -19.834  0.00  0.00           C  
ATOM   3375 HD2 LPRO   236      -3.748  -7.078 -20.255  0.00  0.00           H  
ATOM   3376 HD3 LPRO   236      -5.525  -6.904 -20.354  0.00  0.00           H  
ATOM   3377 CG  LPRO   236      -4.859  -8.899 -19.984  0.00  0.00           C  
ATOM   3378 HG2 LPRO   236      -3.880  -9.361 -19.897  0.00  0.00           H  
ATOM   3379 HG3 LPRO   236      -5.328  -9.165 -20.932  0.00  0.00           H  
ATOM   3380 CB  LPRO   236      -5.731  -9.278 -18.787  0.00  0.00           C  
ATOM   3381 HB2 LPRO   236      -5.579 -10.317 -18.497  0.00  0.00           H  
ATOM   3382 HB3 LPRO   236      -6.778  -9.100 -19.030  0.00  0.00           H  
ATOM   3383 CA  LPRO   236      -5.290  -8.300 -17.694  0.00  0.00           C  
ATOM   3384 HA  LPRO   236      -6.135  -8.048 -17.053  0.00  0.00           H  
ATOM   3385 C   LPRO   236      -4.141  -8.861 -16.840  0.00  0.00           C  
ATOM   3386 O   LPRO   236      -3.030  -9.043 -17.342  0.00  0.00           O  
ATOM   3387 N   LLEU   237      -4.386  -9.099 -15.551  0.00  0.00           N  
ATOM   3388 H   LLEU   237      -5.341  -8.992 -15.219  0.00  0.00           H  
ATOM   3389 CA  LLEU   237      -3.365  -9.552 -14.600  0.00  0.00           C  
ATOM   3390 HA  LLEU   237      -2.492  -8.906 -14.691  0.00  0.00           H  
ATOM   3391 CB  LLEU   237      -3.930  -9.378 -13.176  0.00  0.00           C  
ATOM   3392 HB2 LLEU   237      -4.028  -8.310 -12.974  0.00  0.00           H  
ATOM   3393 HB3 LLEU   237      -4.928  -9.807 -13.154  0.00  0.00           H  
ATOM   3394 CG  LLEU   237      -3.120 -10.032 -12.037  0.00  0.00           C  
ATOM   3395 HG  LLEU   237      -3.013 -11.102 -12.210  0.00  0.00           H  
ATOM   3396 CD1 LLEU   237      -1.736  -9.421 -11.898  0.00  0.00           C  
ATOM   3397 HD11LLEU   237      -1.250  -9.758 -10.983  0.00  0.00           H  
ATOM   3398 HD12LLEU   237      -1.128  -9.746 -12.736  0.00  0.00           H  
ATOM   3399 HD13LLEU   237      -1.792  -8.332 -11.895  0.00  0.00           H  
ATOM   3400 CD2 LLEU   237      -3.864  -9.846 -10.722  0.00  0.00           C  
ATOM   3401 HD21LLEU   237      -4.139  -8.802 -10.600  0.00  0.00           H  
ATOM   3402 HD22LLEU   237      -4.763 -10.455 -10.749  0.00  0.00           H  
ATOM   3403 HD23LLEU   237      -3.245 -10.155  -9.881  0.00  0.00           H  
ATOM   3404 C   LLEU   237      -2.963 -11.009 -14.904  0.00  0.00           C  
ATOM   3405 O   LLEU   237      -3.803 -11.895 -14.707  0.00  0.00           O  
ATOM   3406 N   LPRO   238      -1.721 -11.293 -15.352  0.00  0.00           N  
ATOM   3407 CD  LPRO   238      -0.637 -10.361 -15.646  0.00  0.00           C  
ATOM   3408 HD2 LPRO   238      -0.441  -9.694 -14.809  0.00  0.00           H  
ATOM   3409 HD3 LPRO   238      -0.877  -9.774 -16.528  0.00  0.00           H  
ATOM   3410 CG  LPRO   238       0.603 -11.205 -15.935  0.00  0.00           C  
ATOM   3411 HG2 LPRO   238       1.181 -11.344 -15.024  0.00  0.00           H  
ATOM   3412 HG3 LPRO   238       1.225 -10.755 -16.709  0.00  0.00           H  
ATOM   3413 CB  LPRO   238       0.023 -12.542 -16.389  0.00  0.00           C  
ATOM   3414 HB2 LPRO   238       0.703 -13.372 -16.190  0.00  0.00           H  
ATOM   3415 HB3 LPRO   238      -0.206 -12.485 -17.453  0.00  0.00           H  
ATOM   3416 CA  LPRO   238      -1.281 -12.660 -15.596  0.00  0.00           C  
ATOM   3417 HA  LPRO   238      -2.017 -13.178 -16.209  0.00  0.00           H  
ATOM   3418 C   LPRO   238      -1.114 -13.408 -14.268  0.00  0.00           C  
ATOM   3419 O   LPRO   238      -0.384 -12.978 -13.373  0.00  0.00           O  
ATOM   3420 N   LGLN   239      -1.819 -14.530 -14.130  0.00  0.00           N  
ATOM   3421 H   LGLN   239      -2.434 -14.802 -14.887  0.00  0.00           H  
ATOM   3422 CA  LGLN   239      -1.802 -15.348 -12.914  0.00  0.00           C  
ATOM   3423 HA  LGLN   239      -1.727 -14.672 -12.064  0.00  0.00           H  
ATOM   3424 CB  LGLN   239      -3.139 -16.100 -12.763  0.00  0.00           C  
ATOM   3425 HB2 LGLN   239      -3.298 -16.728 -13.641  0.00  0.00           H  
ATOM   3426 HB3 LGLN   239      -3.094 -16.740 -11.881  0.00  0.00           H  
ATOM   3427 CG  LGLN   239      -4.319 -15.112 -12.611  0.00  0.00           C  
ATOM   3428 HG2 LGLN   239      -4.224 -14.569 -11.672  0.00  0.00           H  
ATOM   3429 HG3 LGLN   239      -4.280 -14.377 -13.413  0.00  0.00           H  
ATOM   3430 CD  LGLN   239      -5.700 -15.761 -12.656  0.00  0.00           C  
ATOM   3431 OE1 LGLN   239      -5.910 -16.900 -12.254  0.00  0.00           O  
ATOM   3432 NE2 LGLN   239      -6.697 -15.060 -13.144  0.00  0.00           N  
ATOM   3433 HE21LGLN   239      -7.608 -15.485 -13.199  0.00  0.00           H  
ATOM   3434 HE22LGLN   239      -6.569 -14.076 -13.361  0.00  0.00           H  
ATOM   3435 C   LGLN   239      -0.555 -16.253 -12.870  0.00  0.00           C  
ATOM   3436 O   LGLN   239      -0.051 -16.705 -13.905  0.00  0.00           O  
ATOM   3437 N   LSER   240      -0.017 -16.489 -11.673  0.00  0.00           N  
ATOM   3438 H   LSER   240      -0.462 -16.069 -10.863  0.00  0.00           H  
ATOM   3439 CA  LSER   240       1.299 -17.108 -11.471  0.00  0.00           C  
ATOM   3440 HA  LSER   240       2.023 -16.547 -12.062  0.00  0.00           H  
ATOM   3441 CB  LSER   240       1.716 -16.972 -10.006  0.00  0.00           C  
ATOM   3442 HB2 LSER   240       1.663 -15.925  -9.703  0.00  0.00           H  
ATOM   3443 HB3 LSER   240       1.040 -17.556  -9.382  0.00  0.00           H  
ATOM   3444 OG  LSER   240       3.040 -17.439  -9.848  0.00  0.00           O  
ATOM   3445 HG  LSER   240       3.624 -16.681 -10.106  0.00  0.00           H  
ATOM   3446 C   LSER   240       1.371 -18.580 -11.906  0.00  0.00           C  
ATOM   3447 O   LSER   240       0.413 -19.349 -11.752  0.00  0.00           O  
ATOM   3448 N   LARG   241       2.536 -19.003 -12.414  0.00  0.00           N  
ATOM   3449 H   LARG   241       3.280 -18.316 -12.517  0.00  0.00           H  
ATOM   3450 CA  LARG   241       2.843 -20.414 -12.722  0.00  0.00           C  
ATOM   3451 HA  LARG   241       1.922 -20.921 -13.004  0.00  0.00           H  
ATOM   3452 CB  LARG   241       3.825 -20.477 -13.907  0.00  0.00           C  
ATOM   3453 HB2 LARG   241       4.686 -19.847 -13.684  0.00  0.00           H  
ATOM   3454 HB3 LARG   241       4.184 -21.499 -14.031  0.00  0.00           H  
ATOM   3455 CG  LARG   241       3.205 -20.023 -15.241  0.00  0.00           C  
ATOM   3456 HG2 LARG   241       2.800 -19.015 -15.136  0.00  0.00           H  
ATOM   3457 HG3 LARG   241       3.990 -19.995 -15.998  0.00  0.00           H  
ATOM   3458 CD  LARG   241       2.097 -20.975 -15.716  0.00  0.00           C  
ATOM   3459 HD2 LARG   241       2.509 -21.980 -15.822  0.00  0.00           H  
ATOM   3460 HD3 LARG   241       1.307 -21.020 -14.968  0.00  0.00           H  
ATOM   3461 NE  LARG   241       1.486 -20.514 -16.974  0.00  0.00           N  
ATOM   3462 HE  LARG   241       0.894 -19.698 -16.907  0.00  0.00           H  
ATOM   3463 CZ  LARG   241       1.502 -21.135 -18.140  0.00  0.00           C  
ATOM   3464 NH1 LARG   241       2.195 -22.215 -18.363  0.00  0.00           N  
ATOM   3465 HH11LARG   241       2.750 -22.653 -17.639  0.00  0.00           H  
ATOM   3466 HH12LARG   241       2.189 -22.701 -19.246  0.00  0.00           H  
ATOM   3467 NH2 LARG   241       0.807 -20.648 -19.128  0.00  0.00           N  
ATOM   3468 HH21LARG   241       0.332 -19.761 -19.004  0.00  0.00           H  
ATOM   3469 HH22LARG   241       0.705 -21.184 -19.976  0.00  0.00           H  
ATOM   3470 C   LARG   241       3.350 -21.225 -11.521  0.00  0.00           C  
ATOM   3471 O   LARG   241       3.488 -22.441 -11.643  0.00  0.00           O  
ATOM   3472 N   LILE   242       3.587 -20.591 -10.370  0.00  0.00           N  
ATOM   3473 H   LILE   242       3.447 -19.588 -10.342  0.00  0.00           H  
ATOM   3474 CA  LILE   242       4.009 -21.256  -9.126  0.00  0.00           C  
ATOM   3475 HA  LILE   242       4.776 -21.995  -9.361  0.00  0.00           H  
ATOM   3476 CB  LILE   242       4.621 -20.216  -8.153  0.00  0.00           C  
ATOM   3477 HB  LILE   242       3.845 -19.489  -7.909  0.00  0.00           H  
ATOM   3478 CG2 LILE   242       5.067 -20.893  -6.841  0.00  0.00           C  
ATOM   3479 HG21LILE   242       4.243 -21.430  -6.376  0.00  0.00           H  
ATOM   3480 HG22LILE   242       5.885 -21.588  -7.034  0.00  0.00           H  
ATOM   3481 HG23LILE   242       5.408 -20.143  -6.128  0.00  0.00           H  
ATOM   3482 CG1 LILE   242       5.803 -19.450  -8.798  0.00  0.00           C  
ATOM   3483 HG12LILE   242       6.660 -20.115  -8.900  0.00  0.00           H  
ATOM   3484 HG13LILE   242       5.531 -19.103  -9.794  0.00  0.00           H  
ATOM   3485 CD1 LILE   242       6.226 -18.205  -8.014  0.00  0.00           C  
ATOM   3486 HD11LILE   242       7.002 -17.675  -8.567  0.00  0.00           H  
ATOM   3487 HD12LILE   242       5.371 -17.541  -7.876  0.00  0.00           H  
ATOM   3488 HD13LILE   242       6.625 -18.493  -7.044  0.00  0.00           H  
ATOM   3489 C   LILE   242       2.802 -21.980  -8.501  0.00  0.00           C  
ATOM   3490 O   LILE   242       1.823 -21.332  -8.140  0.00  0.00           O  
ATOM   3491 N   LALA   243       2.840 -23.309  -8.366  0.00  0.00           N  
ATOM   3492 H   LALA   243       3.671 -23.797  -8.687  0.00  0.00           H  
ATOM   3493 CA  LALA   243       1.734 -24.111  -7.819  0.00  0.00           C  
ATOM   3494 HA  LALA   243       0.833 -23.500  -7.756  0.00  0.00           H  
ATOM   3495 CB  LALA   243       1.452 -25.254  -8.801  0.00  0.00           C  
ATOM   3496 HB1 LALA   243       0.589 -25.826  -8.462  0.00  0.00           H  
ATOM   3497 HB2 LALA   243       1.242 -24.848  -9.792  0.00  0.00           H  
ATOM   3498 HB3 LALA   243       2.318 -25.914  -8.859  0.00  0.00           H  
ATOM   3499 C   LALA   243       2.002 -24.658  -6.402  0.00  0.00           C  
ATOM   3500 O   LALA   243       1.077 -24.773  -5.596  0.00  0.00           O  
ATOM   3501 N   LASN   244       3.260 -24.990  -6.101  0.00  0.00           N  
ATOM   3502 H   LASN   244       3.964 -24.825  -6.814  0.00  0.00           H  
ATOM   3503 CA  LASN   244       3.755 -25.485  -4.810  0.00  0.00           C  
ATOM   3504 HA  LASN   244       3.019 -25.294  -4.028  0.00  0.00           H  
ATOM   3505 CB  LASN   244       4.031 -27.003  -4.910  0.00  0.00           C  
ATOM   3506 HB2 LASN   244       4.893 -27.145  -5.557  0.00  0.00           H  
ATOM   3507 HB3 LASN   244       4.284 -27.381  -3.919  0.00  0.00           H  
ATOM   3508 CG  LASN   244       2.905 -27.860  -5.467  0.00  0.00           C  
ATOM   3509 OD1 LASN   244       3.105 -28.710  -6.324  0.00  0.00           O  
ATOM   3510 ND2 LASN   244       1.696 -27.699  -5.002  0.00  0.00           N  
ATOM   3511 HD21LASN   244       0.940 -28.227  -5.410  0.00  0.00           H  
ATOM   3512 HD22LASN   244       1.528 -27.046  -4.246  0.00  0.00           H  
ATOM   3513 C   LASN   244       5.050 -24.733  -4.452  0.00  0.00           C  
ATOM   3514 O   LASN   244       5.664 -24.147  -5.340  0.00  0.00           O  
ATOM   3515 N   LLEU   245       5.526 -24.791  -3.203  0.00  0.00           N  
ATOM   3516 H   LLEU   245       5.012 -25.291  -2.487  0.00  0.00           H  
ATOM   3517 CA  LLEU   245       6.836 -24.218  -2.831  0.00  0.00           C  
ATOM   3518 HA  LLEU   245       6.947 -23.260  -3.338  0.00  0.00           H  
ATOM   3519 CB  LLEU   245       6.875 -23.955  -1.313  0.00  0.00           C  
ATOM   3520 HB2 LLEU   245       6.598 -24.871  -0.796  0.00  0.00           H  
ATOM   3521 HB3 LLEU   245       7.894 -23.698  -1.017  0.00  0.00           H  
ATOM   3522 CG  LLEU   245       5.930 -22.830  -0.853  0.00  0.00           C  
ATOM   3523 HG  LLEU   245       4.924 -23.060  -1.194  0.00  0.00           H  
ATOM   3524 CD1 LLEU   245       5.907 -22.734   0.668  0.00  0.00           C  
ATOM   3525 HD11LLEU   245       5.563 -23.674   1.095  0.00  0.00           H  
ATOM   3526 HD12LLEU   245       6.903 -22.505   1.031  0.00  0.00           H  
ATOM   3527 HD13LLEU   245       5.225 -21.945   0.985  0.00  0.00           H  
ATOM   3528 CD2 LLEU   245       6.344 -21.459  -1.393  0.00  0.00           C  
ATOM   3529 HD21LLEU   245       7.390 -21.268  -1.153  0.00  0.00           H  
ATOM   3530 HD22LLEU   245       6.199 -21.421  -2.470  0.00  0.00           H  
ATOM   3531 HD23LLEU   245       5.737 -20.676  -0.939  0.00  0.00           H  
ATOM   3532 C   LLEU   245       8.044 -25.049  -3.319  0.00  0.00           C  
ATOM   3533 O   LLEU   245       9.174 -24.574  -3.245  0.00  0.00           O  
ATOM   3534 N   LSER   246       7.812 -26.237  -3.893  0.00  0.00           N  
ATOM   3535 H   LSER   246       6.872 -26.591  -3.866  0.00  0.00           H  
ATOM   3536 CA  LSER   246       8.834 -27.125  -4.462  0.00  0.00           C  
ATOM   3537 HA  LSER   246       9.430 -27.521  -3.640  0.00  0.00           H  
ATOM   3538 CB  LSER   246       8.170 -28.325  -5.163  0.00  0.00           C  
ATOM   3539 HB2 LSER   246       8.947 -28.934  -5.621  0.00  0.00           H  
ATOM   3540 HB3 LSER   246       7.667 -28.940  -4.419  0.00  0.00           H  
ATOM   3541 OG  LSER   246       7.230 -27.963  -6.168  0.00  0.00           O  
ATOM   3542 HG  LSER   246       6.657 -28.734  -6.338  0.00  0.00           H  
ATOM   3543 C   LSER   246       9.777 -26.398  -5.427  0.00  0.00           C  
ATOM   3544 O   LSER   246       9.378 -25.957  -6.505  0.00  0.00           O  
ATOM   3545 N   LGLY   247      11.049 -26.283  -5.056  0.00  0.00           N  
ATOM   3546 H   LGLY   247      11.309 -26.641  -4.143  0.00  0.00           H  
ATOM   3547 CA  LGLY   247      12.096 -25.631  -5.840  0.00  0.00           C  
ATOM   3548 HA2 LGLY   247      13.062 -25.957  -5.462  0.00  0.00           H  
ATOM   3549 HA3 LGLY   247      12.018 -25.958  -6.876  0.00  0.00           H  
ATOM   3550 C   LGLY   247      12.095 -24.099  -5.830  0.00  0.00           C  
ATOM   3551 O   LGLY   247      12.906 -23.528  -6.553  0.00  0.00           O  
ATOM   3552 N   LLEU   248      11.225 -23.421  -5.071  0.00  0.00           N  
ATOM   3553 H   LLEU   248      10.584 -23.930  -4.471  0.00  0.00           H  
ATOM   3554 CA  LLEU   248      11.149 -21.954  -5.085  0.00  0.00           C  
ATOM   3555 HA  LLEU   248      11.004 -21.646  -6.122  0.00  0.00           H  
ATOM   3556 CB  LLEU   248       9.928 -21.492  -4.266  0.00  0.00           C  
ATOM   3557 HB2 LLEU   248       9.042 -22.041  -4.589  0.00  0.00           H  
ATOM   3558 HB3 LLEU   248      10.110 -21.738  -3.219  0.00  0.00           H  
ATOM   3559 CG  LLEU   248       9.654 -19.979  -4.390  0.00  0.00           C  
ATOM   3560 HG  LLEU   248      10.586 -19.422  -4.304  0.00  0.00           H  
ATOM   3561 CD1 LLEU   248       8.986 -19.646  -5.724  0.00  0.00           C  
ATOM   3562 HD11LLEU   248       8.798 -18.575  -5.782  0.00  0.00           H  
ATOM   3563 HD12LLEU   248       9.636 -19.926  -6.550  0.00  0.00           H  
ATOM   3564 HD13LLEU   248       8.045 -20.186  -5.820  0.00  0.00           H  
ATOM   3565 CD2 LLEU   248       8.721 -19.502  -3.280  0.00  0.00           C  
ATOM   3566 HD21LLEU   248       9.134 -19.773  -2.309  0.00  0.00           H  
ATOM   3567 HD22LLEU   248       8.629 -18.418  -3.325  0.00  0.00           H  
ATOM   3568 HD23LLEU   248       7.739 -19.953  -3.400  0.00  0.00           H  
ATOM   3569 C   LLEU   248      12.458 -21.315  -4.582  0.00  0.00           C  
ATOM   3570 O   LLEU   248      12.900 -21.594  -3.465  0.00  0.00           O  
ATOM   3571 N   LARG   249      13.065 -20.448  -5.398  0.00  0.00           N  
ATOM   3572 H   LARG   249      12.626 -20.270  -6.301  0.00  0.00           H  
ATOM   3573 CA  LARG   249      14.339 -19.765  -5.127  0.00  0.00           C  
ATOM   3574 HA  LARG   249      14.976 -20.408  -4.515  0.00  0.00           H  
ATOM   3575 CB  LARG   249      15.061 -19.498  -6.459  0.00  0.00           C  
ATOM   3576 HB2 LARG   249      14.432 -18.852  -7.069  0.00  0.00           H  
ATOM   3577 HB3 LARG   249      15.994 -18.971  -6.254  0.00  0.00           H  
ATOM   3578 CG  LARG   249      15.381 -20.779  -7.249  0.00  0.00           C  
ATOM   3579 HG2 LARG   249      16.046 -21.408  -6.656  0.00  0.00           H  
ATOM   3580 HG3 LARG   249      14.466 -21.337  -7.452  0.00  0.00           H  
ATOM   3581 CD  LARG   249      16.059 -20.459  -8.586  0.00  0.00           C  
ATOM   3582 HD2 LARG   249      16.977 -19.905  -8.387  0.00  0.00           H  
ATOM   3583 HD3 LARG   249      16.323 -21.399  -9.075  0.00  0.00           H  
ATOM   3584 NE  LARG   249      15.179 -19.676  -9.475  0.00  0.00           N  
ATOM   3585 HE  LARG   249      14.211 -19.556  -9.193  0.00  0.00           H  
ATOM   3586 CZ  LARG   249      15.498 -19.125 -10.630  0.00  0.00           C  
ATOM   3587 NH1 LARG   249      16.679 -19.207 -11.169  0.00  0.00           N  
ATOM   3588 HH11LARG   249      17.431 -19.695 -10.697  0.00  0.00           H  
ATOM   3589 HH12LARG   249      16.860 -18.648 -11.993  0.00  0.00           H  
ATOM   3590 NH2 LARG   249      14.608 -18.448 -11.280  0.00  0.00           N  
ATOM   3591 HH21LARG   249      13.684 -18.373 -10.869  0.00  0.00           H  
ATOM   3592 HH22LARG   249      14.762 -18.225 -12.260  0.00  0.00           H  
ATOM   3593 C   LARG   249      14.101 -18.466  -4.354  0.00  0.00           C  
ATOM   3594 O   LARG   249      13.723 -17.449  -4.946  0.00  0.00           O  
ATOM   3595 N   LILE   250      14.307 -18.509  -3.037  0.00  0.00           N  
ATOM   3596 H   LILE   250      14.628 -19.388  -2.642  0.00  0.00           H  
ATOM   3597 CA  LILE   250      14.112 -17.378  -2.116  0.00  0.00           C  
ATOM   3598 HA  LILE   250      13.482 -16.631  -2.599  0.00  0.00           H  
ATOM   3599 CB  LILE   250      13.378 -17.842  -0.832  0.00  0.00           C  
ATOM   3600 HB  LILE   250      13.966 -18.645  -0.384  0.00  0.00           H  
ATOM   3601 CG2 LILE   250      13.273 -16.697   0.199  0.00  0.00           C  
ATOM   3602 HG21LILE   250      12.724 -15.856  -0.227  0.00  0.00           H  
ATOM   3603 HG22LILE   250      12.764 -17.033   1.100  0.00  0.00           H  
ATOM   3604 HG23LILE   250      14.263 -16.359   0.506  0.00  0.00           H  
ATOM   3605 CG1 LILE   250      11.972 -18.400  -1.163  0.00  0.00           C  
ATOM   3606 HG12LILE   250      11.336 -17.593  -1.531  0.00  0.00           H  
ATOM   3607 HG13LILE   250      12.054 -19.147  -1.952  0.00  0.00           H  
ATOM   3608 CD1 LILE   250      11.280 -19.084   0.024  0.00  0.00           C  
ATOM   3609 HD11LILE   250      10.367 -19.567  -0.320  0.00  0.00           H  
ATOM   3610 HD12LILE   250      11.939 -19.840   0.454  0.00  0.00           H  
ATOM   3611 HD13LILE   250      11.012 -18.356   0.788  0.00  0.00           H  
ATOM   3612 C   LILE   250      15.457 -16.717  -1.783  0.00  0.00           C  
ATOM   3613 O   LILE   250      16.374 -17.383  -1.294  0.00  0.00           O  
ATOM   3614 N   LLEU   251      15.549 -15.398  -1.975  0.00  0.00           N  
ATOM   3615 H   LLEU   251      14.761 -14.927  -2.408  0.00  0.00           H  
ATOM   3616 CA  LLEU   251      16.587 -14.560  -1.362  0.00  0.00           C  
ATOM   3617 HA  LLEU   251      17.473 -15.170  -1.183  0.00  0.00           H  
ATOM   3618 CB  LLEU   251      16.968 -13.430  -2.336  0.00  0.00           C  
ATOM   3619 HB2 LLEU   251      17.300 -13.864  -3.277  0.00  0.00           H  
ATOM   3620 HB3 LLEU   251      16.072 -12.844  -2.539  0.00  0.00           H  
ATOM   3621 CG  LLEU   251      18.067 -12.484  -1.815  0.00  0.00           C  
ATOM   3622 HG  LLEU   251      17.782 -12.091  -0.842  0.00  0.00           H  
ATOM   3623 CD1 LLEU   251      19.429 -13.170  -1.694  0.00  0.00           C  
ATOM   3624 HD11LLEU   251      19.728 -13.588  -2.655  0.00  0.00           H  
ATOM   3625 HD12LLEU   251      20.176 -12.451  -1.359  0.00  0.00           H  
ATOM   3626 HD13LLEU   251      19.379 -13.968  -0.958  0.00  0.00           H  
ATOM   3627 CD2 LLEU   251      18.227 -11.309  -2.778  0.00  0.00           C  
ATOM   3628 HD21LLEU   251      18.987 -10.630  -2.400  0.00  0.00           H  
ATOM   3629 HD22LLEU   251      18.519 -11.677  -3.760  0.00  0.00           H  
ATOM   3630 HD23LLEU   251      17.288 -10.766  -2.856  0.00  0.00           H  
ATOM   3631 C   LLEU   251      16.082 -14.018  -0.013  0.00  0.00           C  
ATOM   3632 O   LLEU   251      15.025 -13.393   0.032  0.00  0.00           O  
ATOM   3633 N   LLEU   252      16.822 -14.237   1.074  0.00  0.00           N  
ATOM   3634 H   LLEU   252      17.680 -14.768   0.960  0.00  0.00           H  
ATOM   3635 CA  LLEU   252      16.463 -13.836   2.439  0.00  0.00           C  
ATOM   3636 HA  LLEU   252      15.430 -13.486   2.453  0.00  0.00           H  
ATOM   3637 CB  LLEU   252      16.541 -15.088   3.334  0.00  0.00           C  
ATOM   3638 HB2 LLEU   252      15.766 -15.784   3.012  0.00  0.00           H  
ATOM   3639 HB3 LLEU   252      17.511 -15.564   3.176  0.00  0.00           H  
ATOM   3640 CG  LLEU   252      16.383 -14.834   4.845  0.00  0.00           C  
ATOM   3641 HG  LLEU   252      17.185 -14.190   5.201  0.00  0.00           H  
ATOM   3642 CD1 LLEU   252      15.042 -14.194   5.197  0.00  0.00           C  
ATOM   3643 HD11LLEU   252      14.965 -14.109   6.280  0.00  0.00           H  
ATOM   3644 HD12LLEU   252      14.975 -13.196   4.764  0.00  0.00           H  
ATOM   3645 HD13LLEU   252      14.222 -14.806   4.824  0.00  0.00           H  
ATOM   3646 CD2 LLEU   252      16.475 -16.162   5.590  0.00  0.00           C  
ATOM   3647 HD21LLEU   252      17.407 -16.660   5.327  0.00  0.00           H  
ATOM   3648 HD22LLEU   252      16.463 -15.985   6.664  0.00  0.00           H  
ATOM   3649 HD23LLEU   252      15.643 -16.810   5.323  0.00  0.00           H  
ATOM   3650 C   LLEU   252      17.351 -12.683   2.934  0.00  0.00           C  
ATOM   3651 O   LLEU   252      18.516 -12.896   3.283  0.00  0.00           O  
ATOM   3652 N   LLEU   253      16.784 -11.472   2.989  0.00  0.00           N  
ATOM   3653 H   LLEU   253      15.802 -11.394   2.738  0.00  0.00           H  
ATOM   3654 CA  LLEU   253      17.471 -10.256   3.439  0.00  0.00           C  
ATOM   3655 HA  LLEU   253      18.533 -10.472   3.554  0.00  0.00           H  
ATOM   3656 CB  LLEU   253      17.346  -9.138   2.384  0.00  0.00           C  
ATOM   3657 HB2 LLEU   253      16.298  -8.850   2.310  0.00  0.00           H  
ATOM   3658 HB3 LLEU   253      17.903  -8.272   2.743  0.00  0.00           H  
ATOM   3659 CG  LLEU   253      17.846  -9.491   0.970  0.00  0.00           C  
ATOM   3660 HG  LLEU   253      17.234 -10.295   0.562  0.00  0.00           H  
ATOM   3661 CD1 LLEU   253      17.701  -8.271   0.058  0.00  0.00           C  
ATOM   3662 HD11LLEU   253      16.667  -7.928   0.064  0.00  0.00           H  
ATOM   3663 HD12LLEU   253      18.344  -7.462   0.406  0.00  0.00           H  
ATOM   3664 HD13LLEU   253      17.976  -8.538  -0.961  0.00  0.00           H  
ATOM   3665 CD2 LLEU   253      19.314  -9.918   0.944  0.00  0.00           C  
ATOM   3666 HD21LLEU   253      19.437 -10.860   1.480  0.00  0.00           H  
ATOM   3667 HD22LLEU   253      19.643 -10.069  -0.083  0.00  0.00           H  
ATOM   3668 HD23LLEU   253      19.936  -9.157   1.414  0.00  0.00           H  
ATOM   3669 C   LLEU   253      16.950  -9.795   4.810  0.00  0.00           C  
ATOM   3670 O   LLEU   253      15.793  -9.394   4.951  0.00  0.00           O  
ATOM   3671 N   LTHR   254      17.828  -9.817   5.813  0.00  0.00           N  
ATOM   3672 H   LTHR   254      18.748 -10.198   5.612  0.00  0.00           H  
ATOM   3673 CA  LTHR   254      17.549  -9.417   7.210  0.00  0.00           C  
ATOM   3674 HA  LTHR   254      16.644  -8.811   7.226  0.00  0.00           H  
ATOM   3675 CB  LTHR   254      17.293 -10.648   8.098  0.00  0.00           C  
ATOM   3676 HB  LTHR   254      17.210 -10.322   9.131  0.00  0.00           H  
ATOM   3677 CG2 LTHR   254      16.001 -11.378   7.725  0.00  0.00           C  
ATOM   3678 HG21LTHR   254      15.159 -10.689   7.778  0.00  0.00           H  
ATOM   3679 HG22LTHR   254      16.074 -11.779   6.715  0.00  0.00           H  
ATOM   3680 HG23LTHR   254      15.831 -12.200   8.421  0.00  0.00           H  
ATOM   3681 OG1 LTHR   254      18.342 -11.586   8.012  0.00  0.00           O  
ATOM   3682 HG1 LTHR   254      19.040 -11.318   8.637  0.00  0.00           H  
ATOM   3683 C   LTHR   254      18.647  -8.535   7.821  0.00  0.00           C  
ATOM   3684 O   LTHR   254      18.429  -7.925   8.869  0.00  0.00           O  
ATOM   3685 N   LALA   255      19.790  -8.398   7.146  0.00  0.00           N  
ATOM   3686 H   LALA   255      19.920  -8.958   6.310  0.00  0.00           H  
ATOM   3687 CA  LALA   255      20.855  -7.440   7.431  0.00  0.00           C  
ATOM   3688 HA  LALA   255      20.645  -6.925   8.370  0.00  0.00           H  
ATOM   3689 CB  LALA   255      22.159  -8.230   7.601  0.00  0.00           C  
ATOM   3690 HB1 LALA   255      22.048  -8.954   8.409  0.00  0.00           H  
ATOM   3691 HB2 LALA   255      22.398  -8.754   6.675  0.00  0.00           H  
ATOM   3692 HB3 LALA   255      22.978  -7.554   7.839  0.00  0.00           H  
ATOM   3693 C   LALA   255      20.943  -6.381   6.311  0.00  0.00           C  
ATOM   3694 O   LALA   255      20.846  -6.713   5.124  0.00  0.00           O  
ATOM   3695 N   LHIE   256      21.127  -5.109   6.682  0.00  0.00           N  
ATOM   3696 H   LHIE   256      21.258  -4.910   7.666  0.00  0.00           H  
ATOM   3697 CA  LHIE   256      21.230  -3.971   5.758  0.00  0.00           C  
ATOM   3698 HA  LHIE   256      21.559  -4.352   4.793  0.00  0.00           H  
ATOM   3699 CB  LHIE   256      19.836  -3.344   5.570  0.00  0.00           C  
ATOM   3700 HB2 LHIE   256      19.124  -4.137   5.335  0.00  0.00           H  
ATOM   3701 HB3 LHIE   256      19.516  -2.884   6.502  0.00  0.00           H  
ATOM   3702 CG  LHIE   256      19.762  -2.310   4.474  0.00  0.00           C  
ATOM   3703 ND1 LHIE   256      20.401  -1.068   4.478  0.00  0.00           N  
ATOM   3704 CE1 LHIE   256      20.128  -0.511   3.287  0.00  0.00           C  
ATOM   3705 HE1 LHIE   256      20.514   0.443   2.947  0.00  0.00           H  
ATOM   3706 NE2 LHIE   256      19.333  -1.316   2.563  0.00  0.00           N  
ATOM   3707 HE2 LHIE   256      18.990  -1.122   1.622  0.00  0.00           H  
ATOM   3708 CD2 LHIE   256      19.094  -2.457   3.294  0.00  0.00           C  
ATOM   3709 HD2 LHIE   256      18.513  -3.317   2.988  0.00  0.00           H  
ATOM   3710 C   LHIE   256      22.269  -2.946   6.267  0.00  0.00           C  
ATOM   3711 O   LHIE   256      22.280  -2.638   7.462  0.00  0.00           O  
ATOM   3712 N   LPRO   257      23.161  -2.410   5.410  0.00  0.00           N  
ATOM   3713 CD  LPRO   257      23.278  -2.696   3.987  0.00  0.00           C  
ATOM   3714 HD2 LPRO   257      22.324  -2.609   3.472  0.00  0.00           H  
ATOM   3715 HD3 LPRO   257      23.680  -3.701   3.861  0.00  0.00           H  
ATOM   3716 CG  LPRO   257      24.266  -1.673   3.437  0.00  0.00           C  
ATOM   3717 HG2 LPRO   257      23.744  -0.748   3.194  0.00  0.00           H  
ATOM   3718 HG3 LPRO   257      24.803  -2.054   2.568  0.00  0.00           H  
ATOM   3719 CB  LPRO   257      25.196  -1.454   4.627  0.00  0.00           C  
ATOM   3720 HB2 LPRO   257      25.715  -0.498   4.564  0.00  0.00           H  
ATOM   3721 HB3 LPRO   257      25.920  -2.267   4.667  0.00  0.00           H  
ATOM   3722 CA  LPRO   257      24.263  -1.542   5.841  0.00  0.00           C  
ATOM   3723 HA  LPRO   257      24.796  -2.024   6.662  0.00  0.00           H  
ATOM   3724 C   LPRO   257      23.845  -0.145   6.333  0.00  0.00           C  
ATOM   3725 O   LPRO   257      24.663   0.535   6.951  0.00  0.00           O  
ATOM   3726 N   LGLU   258      22.607   0.294   6.080  0.00  0.00           N  
ATOM   3727 H   LGLU   258      21.994  -0.312   5.544  0.00  0.00           H  
ATOM   3728 CA  LGLU   258      22.110   1.642   6.413  0.00  0.00           C  
ATOM   3729 HA  LGLU   258      22.871   2.175   6.984  0.00  0.00           H  
ATOM   3730 CB  LGLU   258      21.840   2.444   5.121  0.00  0.00           C  
ATOM   3731 HB2 LGLU   258      20.915   2.075   4.678  0.00  0.00           H  
ATOM   3732 HB3 LGLU   258      21.675   3.487   5.391  0.00  0.00           H  
ATOM   3733 CG  LGLU   258      22.923   2.395   4.032  0.00  0.00           C  
ATOM   3734 HG2 LGLU   258      22.927   1.395   3.596  0.00  0.00           H  
ATOM   3735 HG3 LGLU   258      22.642   3.093   3.241  0.00  0.00           H  
ATOM   3736 CD  LGLU   258      24.330   2.747   4.526  0.00  0.00           C  
ATOM   3737 OE1 LGLU   258      25.296   2.066   4.103  0.00  0.00           O  
ATOM   3738 OE2 LGLU   258      24.461   3.693   5.339  0.00  0.00           O  
ATOM   3739 C   LGLU   258      20.832   1.631   7.281  0.00  0.00           C  
ATOM   3740 O   LGLU   258      20.235   2.686   7.519  0.00  0.00           O  
ATOM   3741 N   LTHR   259      20.338   0.461   7.701  0.00  0.00           N  
ATOM   3742 H   LTHR   259      20.889  -0.376   7.544  0.00  0.00           H  
ATOM   3743 CA  LTHR   259      18.966   0.275   8.218  0.00  0.00           C  
ATOM   3744 HA  LTHR   259      18.713   1.122   8.850  0.00  0.00           H  
ATOM   3745 CB  LTHR   259      18.002   0.250   7.013  0.00  0.00           C  
ATOM   3746 HB  LTHR   259      18.515  -0.206   6.167  0.00  0.00           H  
ATOM   3747 CG2 LTHR   259      16.698  -0.515   7.204  0.00  0.00           C  
ATOM   3748 HG21LTHR   259      16.019  -0.324   6.379  0.00  0.00           H  
ATOM   3749 HG22LTHR   259      16.921  -1.580   7.225  0.00  0.00           H  
ATOM   3750 HG23LTHR   259      16.214  -0.226   8.133  0.00  0.00           H  
ATOM   3751 OG1 LTHR   259      17.667   1.576   6.659  0.00  0.00           O  
ATOM   3752 HG1 LTHR   259      18.480   2.097   6.760  0.00  0.00           H  
ATOM   3753 C   LTHR   259      18.848  -0.983   9.093  0.00  0.00           C  
ATOM   3754 O   LTHR   259      19.536  -1.968   8.849  0.00  0.00           O  
ATOM   3755 N   LVAL   260      17.996  -0.977  10.125  0.00  0.00           N  
ATOM   3756 H   LVAL   260      17.400  -0.163  10.248  0.00  0.00           H  
ATOM   3757 CA  LVAL   260      18.013  -1.994  11.207  0.00  0.00           C  
ATOM   3758 HA  LVAL   260      18.614  -2.838  10.884  0.00  0.00           H  
ATOM   3759 CB  LVAL   260      18.687  -1.442  12.480  0.00  0.00           C  
ATOM   3760 HB  LVAL   260      18.559  -2.173  13.278  0.00  0.00           H  
ATOM   3761 CG1 LVAL   260      20.194  -1.235  12.297  0.00  0.00           C  
ATOM   3762 HG11LVAL   260      20.669  -2.176  12.027  0.00  0.00           H  
ATOM   3763 HG12LVAL   260      20.394  -0.495  11.522  0.00  0.00           H  
ATOM   3764 HG13LVAL   260      20.631  -0.889  13.234  0.00  0.00           H  
ATOM   3765 CG2 LVAL   260      18.067  -0.122  12.942  0.00  0.00           C  
ATOM   3766 HG21LVAL   260      18.413   0.086  13.953  0.00  0.00           H  
ATOM   3767 HG22LVAL   260      18.369   0.693  12.283  0.00  0.00           H  
ATOM   3768 HG23LVAL   260      16.983  -0.193  12.939  0.00  0.00           H  
ATOM   3769 C   LVAL   260      16.647  -2.607  11.539  0.00  0.00           C  
ATOM   3770 O   LVAL   260      15.599  -2.015  11.263  0.00  0.00           O  
ATOM   3771 N   LALA   261      16.665  -3.801  12.147  0.00  0.00           N  
ATOM   3772 H   LALA   261      17.557  -4.250  12.316  0.00  0.00           H  
ATOM   3773 CA  LALA   261      15.480  -4.548  12.571  0.00  0.00           C  
ATOM   3774 HA  LALA   261      14.668  -3.837  12.711  0.00  0.00           H  
ATOM   3775 CB  LALA   261      15.081  -5.520  11.451  0.00  0.00           C  
ATOM   3776 HB1 LALA   261      14.847  -4.966  10.543  0.00  0.00           H  
ATOM   3777 HB2 LALA   261      15.901  -6.211  11.250  0.00  0.00           H  
ATOM   3778 HB3 LALA   261      14.202  -6.090  11.753  0.00  0.00           H  
ATOM   3779 C   LALA   261      15.645  -5.285  13.919  0.00  0.00           C  
ATOM   3780 O   LALA   261      16.749  -5.603  14.364  0.00  0.00           O  
ATOM   3781 N   LASP   262      14.515  -5.554  14.570  0.00  0.00           N  
ATOM   3782 H   LASP   262      13.651  -5.232  14.147  0.00  0.00           H  
ATOM   3783 CA  LASP   262      14.393  -6.344  15.794  0.00  0.00           C  
ATOM   3784 HA  LASP   262      15.098  -5.964  16.535  0.00  0.00           H  
ATOM   3785 CB  LASP   262      12.965  -6.221  16.346  0.00  0.00           C  
ATOM   3786 HB2 LASP   262      12.246  -6.403  15.545  0.00  0.00           H  
ATOM   3787 HB3 LASP   262      12.810  -6.987  17.108  0.00  0.00           H  
ATOM   3788 CG  LASP   262      12.679  -4.875  16.995  0.00  0.00           C  
ATOM   3789 OD1 LASP   262      11.492  -4.492  17.080  0.00  0.00           O  
ATOM   3790 OD2 LASP   262      13.606  -4.243  17.552  0.00  0.00           O  
ATOM   3791 C   LASP   262      14.683  -7.829  15.582  0.00  0.00           C  
ATOM   3792 O   LASP   262      14.339  -8.407  14.548  0.00  0.00           O  
ATOM   3793 N   LSER   263      15.191  -8.471  16.635  0.00  0.00           N  
ATOM   3794 H   LSER   263      15.380  -7.932  17.473  0.00  0.00           H  
ATOM   3795 CA  LSER   263      15.363  -9.924  16.699  0.00  0.00           C  
ATOM   3796 HA  LSER   263      16.077 -10.227  15.932  0.00  0.00           H  
ATOM   3797 CB  LSER   263      15.958 -10.280  18.062  0.00  0.00           C  
ATOM   3798 HB2 LSER   263      16.950  -9.838  18.143  0.00  0.00           H  
ATOM   3799 HB3 LSER   263      15.337  -9.853  18.847  0.00  0.00           H  
ATOM   3800 OG  LSER   263      16.054 -11.672  18.279  0.00  0.00           O  
ATOM   3801 HG  LSER   263      16.429 -11.770  19.176  0.00  0.00           H  
ATOM   3802 C   LSER   263      14.045 -10.662  16.429  0.00  0.00           C  
ATOM   3803 O   LSER   263      14.025 -11.553  15.588  0.00  0.00           O  
ATOM   3804 N   LALA   264      12.916 -10.237  17.013  0.00  0.00           N  
ATOM   3805 H   LALA   264      12.987  -9.558  17.761  0.00  0.00           H  
ATOM   3806 CA  LALA   264      11.595 -10.815  16.740  0.00  0.00           C  
ATOM   3807 HA  LALA   264      11.635 -11.880  16.973  0.00  0.00           H  
ATOM   3808 CB  LALA   264      10.578 -10.169  17.688  0.00  0.00           C  
ATOM   3809 HB1 LALA   264      10.853 -10.381  18.722  0.00  0.00           H  
ATOM   3810 HB2 LALA   264      10.547  -9.090  17.537  0.00  0.00           H  
ATOM   3811 HB3 LALA   264       9.588 -10.587  17.505  0.00  0.00           H  
ATOM   3812 C   LALA   264      11.148 -10.679  15.266  0.00  0.00           C  
ATOM   3813 O   LALA   264      10.581 -11.624  14.709  0.00  0.00           O  
ATOM   3814 N   LTHR   265      11.440  -9.548  14.607  0.00  0.00           N  
ATOM   3815 H   LTHR   265      11.929  -8.823  15.113  0.00  0.00           H  
ATOM   3816 CA  LTHR   265      11.164  -9.334  13.172  0.00  0.00           C  
ATOM   3817 HA  LTHR   265      10.125  -9.591  12.967  0.00  0.00           H  
ATOM   3818 CB  LTHR   265      11.376  -7.858  12.777  0.00  0.00           C  
ATOM   3819 HB  LTHR   265      12.214  -7.439  13.335  0.00  0.00           H  
ATOM   3820 CG2 LTHR   265      11.618  -7.619  11.284  0.00  0.00           C  
ATOM   3821 HG21LTHR   265      12.610  -7.972  11.004  0.00  0.00           H  
ATOM   3822 HG22LTHR   265      10.865  -8.140  10.692  0.00  0.00           H  
ATOM   3823 HG23LTHR   265      11.566  -6.552  11.072  0.00  0.00           H  
ATOM   3824 OG1 LTHR   265      10.208  -7.133  13.076  0.00  0.00           O  
ATOM   3825 HG1 LTHR   265       9.991  -7.286  14.020  0.00  0.00           H  
ATOM   3826 C   LTHR   265      12.023 -10.253  12.310  0.00  0.00           C  
ATOM   3827 O   LTHR   265      11.494 -10.971  11.461  0.00  0.00           O  
ATOM   3828 N   LILE   266      13.335 -10.277  12.555  0.00  0.00           N  
ATOM   3829 H   LILE   266      13.701  -9.674  13.289  0.00  0.00           H  
ATOM   3830 CA  LILE   266      14.282 -11.140  11.840  0.00  0.00           C  
ATOM   3831 HA  LILE   266      14.223 -10.925  10.773  0.00  0.00           H  
ATOM   3832 CB  LILE   266      15.721 -10.838  12.320  0.00  0.00           C  
ATOM   3833 HB  LILE   266      15.732 -10.880  13.411  0.00  0.00           H  
ATOM   3834 CG2 LILE   266      16.725 -11.887  11.804  0.00  0.00           C  
ATOM   3835 HG21LILE   266      17.740 -11.624  12.097  0.00  0.00           H  
ATOM   3836 HG22LILE   266      16.504 -12.864  12.233  0.00  0.00           H  
ATOM   3837 HG23LILE   266      16.676 -11.958  10.718  0.00  0.00           H  
ATOM   3838 CG1 LILE   266      16.125  -9.408  11.882  0.00  0.00           C  
ATOM   3839 HG12LILE   266      16.250  -9.369  10.802  0.00  0.00           H  
ATOM   3840 HG13LILE   266      15.332  -8.707  12.137  0.00  0.00           H  
ATOM   3841 CD1 LILE   266      17.398  -8.896  12.560  0.00  0.00           C  
ATOM   3842 HD11LILE   266      17.527  -7.838  12.333  0.00  0.00           H  
ATOM   3843 HD12LILE   266      17.307  -9.015  13.639  0.00  0.00           H  
ATOM   3844 HD13LILE   266      18.270  -9.438  12.199  0.00  0.00           H  
ATOM   3845 C   LILE   266      13.879 -12.607  12.025  0.00  0.00           C  
ATOM   3846 O   LILE   266      13.758 -13.336  11.050  0.00  0.00           O  
ATOM   3847 N   LSER   267      13.554 -13.008  13.254  0.00  0.00           N  
ATOM   3848 H   LSER   267      13.709 -12.342  14.004  0.00  0.00           H  
ATOM   3849 CA  LSER   267      13.058 -14.332  13.640  0.00  0.00           C  
ATOM   3850 HA  LSER   267      13.818 -15.074  13.401  0.00  0.00           H  
ATOM   3851 CB  LSER   267      12.872 -14.302  15.156  0.00  0.00           C  
ATOM   3852 HB2 LSER   267      13.840 -14.048  15.583  0.00  0.00           H  
ATOM   3853 HB3 LSER   267      12.169 -13.514  15.422  0.00  0.00           H  
ATOM   3854 OG  LSER   267      12.438 -15.508  15.753  0.00  0.00           O  
ATOM   3855 HG  LSER   267      12.872 -15.469  16.623  0.00  0.00           H  
ATOM   3856 C   LSER   267      11.758 -14.727  12.937  0.00  0.00           C  
ATOM   3857 O   LSER   267      11.638 -15.867  12.491  0.00  0.00           O  
ATOM   3858 N   LALA   268      10.807 -13.801  12.774  0.00  0.00           N  
ATOM   3859 H   LALA   268      10.960 -12.874  13.155  0.00  0.00           H  
ATOM   3860 CA  LALA   268       9.556 -14.049  12.056  0.00  0.00           C  
ATOM   3861 HA  LALA   268       9.115 -14.973  12.436  0.00  0.00           H  
ATOM   3862 CB  LALA   268       8.584 -12.903  12.359  0.00  0.00           C  
ATOM   3863 HB1 LALA   268       8.401 -12.844  13.432  0.00  0.00           H  
ATOM   3864 HB2 LALA   268       9.002 -11.957  12.013  0.00  0.00           H  
ATOM   3865 HB3 LALA   268       7.634 -13.082  11.853  0.00  0.00           H  
ATOM   3866 C   LALA   268       9.765 -14.222  10.538  0.00  0.00           C  
ATOM   3867 O   LALA   268       9.148 -15.106   9.937  0.00  0.00           O  
ATOM   3868 N   LVAL   269      10.642 -13.417   9.924  0.00  0.00           N  
ATOM   3869 H   LVAL   269      11.091 -12.694  10.480  0.00  0.00           H  
ATOM   3870 CA  LVAL   269      11.002 -13.511   8.494  0.00  0.00           C  
ATOM   3871 HA  LVAL   269      10.087 -13.628   7.913  0.00  0.00           H  
ATOM   3872 CB  LVAL   269      11.686 -12.205   8.029  0.00  0.00           C  
ATOM   3873 HB  LVAL   269      12.538 -11.999   8.679  0.00  0.00           H  
ATOM   3874 CG1 LVAL   269      12.191 -12.271   6.584  0.00  0.00           C  
ATOM   3875 HG11LVAL   269      12.946 -13.046   6.493  0.00  0.00           H  
ATOM   3876 HG12LVAL   269      11.371 -12.496   5.904  0.00  0.00           H  
ATOM   3877 HG13LVAL   269      12.647 -11.322   6.303  0.00  0.00           H  
ATOM   3878 CG2 LVAL   269      10.715 -11.016   8.100  0.00  0.00           C  
ATOM   3879 HG21LVAL   269      10.354 -10.878   9.118  0.00  0.00           H  
ATOM   3880 HG22LVAL   269      11.223 -10.102   7.794  0.00  0.00           H  
ATOM   3881 HG23LVAL   269       9.860 -11.186   7.445  0.00  0.00           H  
ATOM   3882 C   LVAL   269      11.861 -14.755   8.212  0.00  0.00           C  
ATOM   3883 O   LVAL   269      11.603 -15.478   7.250  0.00  0.00           O  
ATOM   3884 N   LGLU   270      12.810 -15.077   9.096  0.00  0.00           N  
ATOM   3885 H   LGLU   270      13.008 -14.418   9.843  0.00  0.00           H  
ATOM   3886 CA  LGLU   270      13.559 -16.342   9.103  0.00  0.00           C  
ATOM   3887 HA  LGLU   270      14.116 -16.444   8.170  0.00  0.00           H  
ATOM   3888 CB  LGLU   270      14.550 -16.374  10.282  0.00  0.00           C  
ATOM   3889 HB2 LGLU   270      14.030 -16.029  11.175  0.00  0.00           H  
ATOM   3890 HB3 LGLU   270      14.854 -17.402  10.483  0.00  0.00           H  
ATOM   3891 CG  LGLU   270      15.798 -15.497  10.073  0.00  0.00           C  
ATOM   3892 HG2 LGLU   270      15.556 -14.649   9.430  0.00  0.00           H  
ATOM   3893 HG3 LGLU   270      16.087 -15.100  11.049  0.00  0.00           H  
ATOM   3894 CD  LGLU   270      17.011 -16.241   9.497  0.00  0.00           C  
ATOM   3895 OE1 LGLU   270      16.888 -17.384   9.000  0.00  0.00           O  
ATOM   3896 OE2 LGLU   270      18.131 -15.678   9.570  0.00  0.00           O  
ATOM   3897 C   LGLU   270      12.612 -17.541   9.208  0.00  0.00           C  
ATOM   3898 O   LGLU   270      12.723 -18.464   8.406  0.00  0.00           O  
ATOM   3899 N   LARG   271      11.630 -17.511  10.121  0.00  0.00           N  
ATOM   3900 H   LARG   271      11.626 -16.745  10.789  0.00  0.00           H  
ATOM   3901 CA  LARG   271      10.596 -18.550  10.250  0.00  0.00           C  
ATOM   3902 HA  LARG   271      11.090 -19.507  10.420  0.00  0.00           H  
ATOM   3903 CB  LARG   271       9.713 -18.234  11.471  0.00  0.00           C  
ATOM   3904 HB2 LARG   271      10.338 -18.244  12.366  0.00  0.00           H  
ATOM   3905 HB3 LARG   271       9.293 -17.236  11.361  0.00  0.00           H  
ATOM   3906 CG  LARG   271       8.562 -19.232  11.663  0.00  0.00           C  
ATOM   3907 HG2 LARG   271       7.929 -19.236  10.778  0.00  0.00           H  
ATOM   3908 HG3 LARG   271       8.972 -20.230  11.814  0.00  0.00           H  
ATOM   3909 CD  LARG   271       7.701 -18.836  12.865  0.00  0.00           C  
ATOM   3910 HD2 LARG   271       8.278 -18.961  13.783  0.00  0.00           H  
ATOM   3911 HD3 LARG   271       7.438 -17.782  12.763  0.00  0.00           H  
ATOM   3912 NE  LARG   271       6.469 -19.642  12.943  0.00  0.00           N  
ATOM   3913 HE  LARG   271       6.467 -20.557  12.514  0.00  0.00           H  
ATOM   3914 CZ  LARG   271       5.340 -19.271  13.522  0.00  0.00           C  
ATOM   3915 NH1 LARG   271       5.202 -18.117  14.110  0.00  0.00           N  
ATOM   3916 HH11LARG   271       5.909 -17.403  14.027  0.00  0.00           H  
ATOM   3917 HH12LARG   271       4.317 -17.930  14.567  0.00  0.00           H  
ATOM   3918 NH2 LARG   271       4.311 -20.063  13.526  0.00  0.00           N  
ATOM   3919 HH21LARG   271       4.353 -20.987  13.106  0.00  0.00           H  
ATOM   3920 HH22LARG   271       3.427 -19.736  13.886  0.00  0.00           H  
ATOM   3921 C   LARG   271       9.776 -18.708   8.967  0.00  0.00           C  
ATOM   3922 O   LARG   271       9.507 -19.836   8.567  0.00  0.00           O  
ATOM   3923 N   LALA   272       9.415 -17.612   8.297  0.00  0.00           N  
ATOM   3924 H   LALA   272       9.659 -16.710   8.685  0.00  0.00           H  
ATOM   3925 CA  LALA   272       8.701 -17.660   7.019  0.00  0.00           C  
ATOM   3926 HA  LALA   272       7.794 -18.251   7.149  0.00  0.00           H  
ATOM   3927 CB  LALA   272       8.292 -16.234   6.633  0.00  0.00           C  
ATOM   3928 HB1 LALA   272       7.645 -16.266   5.757  0.00  0.00           H  
ATOM   3929 HB2 LALA   272       7.751 -15.769   7.457  0.00  0.00           H  
ATOM   3930 HB3 LALA   272       9.170 -15.633   6.400  0.00  0.00           H  
ATOM   3931 C   LALA   272       9.534 -18.346   5.917  0.00  0.00           C  
ATOM   3932 O   LALA   272       9.022 -19.209   5.201  0.00  0.00           O  
ATOM   3933 N   LALA   273      10.826 -18.022   5.811  0.00  0.00           N  
ATOM   3934 H   LALA   273      11.196 -17.294   6.416  0.00  0.00           H  
ATOM   3935 CA  LALA   273      11.746 -18.691   4.890  0.00  0.00           C  
ATOM   3936 HA  LALA   273      11.303 -18.691   3.892  0.00  0.00           H  
ATOM   3937 CB  LALA   273      13.040 -17.873   4.834  0.00  0.00           C  
ATOM   3938 HB1 LALA   273      12.826 -16.854   4.513  0.00  0.00           H  
ATOM   3939 HB2 LALA   273      13.507 -17.843   5.818  0.00  0.00           H  
ATOM   3940 HB3 LALA   273      13.731 -18.327   4.124  0.00  0.00           H  
ATOM   3941 C   LALA   273      12.010 -20.163   5.275  0.00  0.00           C  
ATOM   3942 O   LALA   273      12.031 -21.029   4.402  0.00  0.00           O  
ATOM   3943 N   LALA   274      12.141 -20.472   6.567  0.00  0.00           N  
ATOM   3944 H   LALA   274      12.142 -19.714   7.238  0.00  0.00           H  
ATOM   3945 CA  LALA   274      12.374 -21.822   7.084  0.00  0.00           C  
ATOM   3946 HA  LALA   274      13.235 -22.252   6.569  0.00  0.00           H  
ATOM   3947 CB  LALA   274      12.707 -21.720   8.576  0.00  0.00           C  
ATOM   3948 HB1 LALA   274      11.888 -21.244   9.114  0.00  0.00           H  
ATOM   3949 HB2 LALA   274      12.860 -22.718   8.984  0.00  0.00           H  
ATOM   3950 HB3 LALA   274      13.619 -21.138   8.714  0.00  0.00           H  
ATOM   3951 C   LALA   274      11.175 -22.754   6.854  0.00  0.00           C  
ATOM   3952 O   LALA   274      11.366 -23.894   6.429  0.00  0.00           O  
ATOM   3953 N   LALA   275       9.947 -22.260   7.058  0.00  0.00           N  
ATOM   3954 H   LALA   275       9.860 -21.338   7.473  0.00  0.00           H  
ATOM   3955 CA  LALA   275       8.713 -22.970   6.720  0.00  0.00           C  
ATOM   3956 HA  LALA   275       8.708 -23.937   7.229  0.00  0.00           H  
ATOM   3957 CB  LALA   275       7.524 -22.148   7.234  0.00  0.00           C  
ATOM   3958 HB1 LALA   275       7.615 -22.006   8.312  0.00  0.00           H  
ATOM   3959 HB2 LALA   275       7.494 -21.174   6.744  0.00  0.00           H  
ATOM   3960 HB3 LALA   275       6.595 -22.683   7.032  0.00  0.00           H  
ATOM   3961 C   LALA   275       8.604 -23.229   5.205  0.00  0.00           C  
ATOM   3962 O   LALA   275       8.109 -24.278   4.788  0.00  0.00           O  
ATOM   3963 N   LCYS   276       9.112 -22.315   4.367  0.00  0.00           N  
ATOM   3964 H   LCYS   276       9.474 -21.452   4.751  0.00  0.00           H  
ATOM   3965 CA  LCYS   276       9.246 -22.557   2.930  0.00  0.00           C  
ATOM   3966 HA  LCYS   276       8.301 -22.958   2.573  0.00  0.00           H  
ATOM   3967 CB  LCYS   276       9.515 -21.245   2.180  0.00  0.00           C  
ATOM   3968 HB2 LCYS   276      10.412 -20.760   2.565  0.00  0.00           H  
ATOM   3969 HB3 LCYS   276       9.670 -21.470   1.126  0.00  0.00           H  
ATOM   3970 SG  LCYS   276       8.098 -20.123   2.315  0.00  0.00           S  
ATOM   3971 HG  LCYS   276       8.280 -19.797   3.607  0.00  0.00           H  
ATOM   3972 C   LCYS   276      10.314 -23.616   2.608  0.00  0.00           C  
ATOM   3973 O   LCYS   276      10.069 -24.474   1.763  0.00  0.00           O  
ATOM   3974 N   LGLU   277      11.468 -23.613   3.282  0.00  0.00           N  
ATOM   3975 H   LGLU   277      11.648 -22.847   3.925  0.00  0.00           H  
ATOM   3976 CA  LGLU   277      12.518 -24.632   3.108  0.00  0.00           C  
ATOM   3977 HA  LGLU   277      12.760 -24.686   2.046  0.00  0.00           H  
ATOM   3978 CB  LGLU   277      13.791 -24.199   3.865  0.00  0.00           C  
ATOM   3979 HB2 LGLU   277      13.871 -23.115   3.775  0.00  0.00           H  
ATOM   3980 HB3 LGLU   277      13.699 -24.424   4.927  0.00  0.00           H  
ATOM   3981 CG  LGLU   277      15.104 -24.773   3.294  0.00  0.00           C  
ATOM   3982 HG2 LGLU   277      15.062 -24.731   2.204  0.00  0.00           H  
ATOM   3983 HG3 LGLU   277      15.911 -24.106   3.597  0.00  0.00           H  
ATOM   3984 CD  LGLU   277      15.487 -26.192   3.745  0.00  0.00           C  
ATOM   3985 OE1 LGLU   277      15.070 -26.651   4.837  0.00  0.00           O  
ATOM   3986 OE2 LGLU   277      16.246 -26.859   3.001  0.00  0.00           O  
ATOM   3987 C   LGLU   277      12.016 -26.026   3.526  0.00  0.00           C  
ATOM   3988 O   LGLU   277      12.194 -26.982   2.776  0.00  0.00           O  
ATOM   3989 N   LALA   278      11.251 -26.115   4.624  0.00  0.00           N  
ATOM   3990 H   LALA   278      11.159 -25.277   5.190  0.00  0.00           H  
ATOM   3991 CA  LALA   278      10.469 -27.286   5.058  0.00  0.00           C  
ATOM   3992 HA  LALA   278      11.120 -28.159   5.019  0.00  0.00           H  
ATOM   3993 CB  LALA   278      10.059 -27.055   6.518  0.00  0.00           C  
ATOM   3994 HB1 LALA   278      10.941 -26.865   7.131  0.00  0.00           H  
ATOM   3995 HB2 LALA   278       9.384 -26.202   6.590  0.00  0.00           H  
ATOM   3996 HB3 LALA   278       9.551 -27.938   6.907  0.00  0.00           H  
ATOM   3997 C   LALA   278       9.234 -27.600   4.170  0.00  0.00           C  
ATOM   3998 O   LALA   278       8.446 -28.509   4.460  0.00  0.00           O  
ATOM   3999 N   LSER   279       9.063 -26.847   3.081  0.00  0.00           N  
ATOM   4000 H   LSER   279       9.725 -26.094   2.944  0.00  0.00           H  
ATOM   4001 CA  LSER   279       8.039 -27.005   2.039  0.00  0.00           C  
ATOM   4002 HA  LSER   279       7.487 -27.925   2.222  0.00  0.00           H  
ATOM   4003 CB  LSER   279       7.044 -25.840   2.085  0.00  0.00           C  
ATOM   4004 HB2 LSER   279       7.560 -24.908   1.863  0.00  0.00           H  
ATOM   4005 HB3 LSER   279       6.273 -25.989   1.332  0.00  0.00           H  
ATOM   4006 OG  LSER   279       6.425 -25.748   3.350  0.00  0.00           O  
ATOM   4007 HG  LSER   279       7.050 -25.286   3.948  0.00  0.00           H  
ATOM   4008 C   LSER   279       8.652 -27.135   0.636  0.00  0.00           C  
ATOM   4009 O   LSER   279       7.954 -26.946  -0.360  0.00  0.00           O  
ATOM   4010 N   LGLY   280       9.947 -27.451   0.536  0.00  0.00           N  
ATOM   4011 H   LGLY   280      10.473 -27.587   1.391  0.00  0.00           H  
ATOM   4012 CA  LGLY   280      10.651 -27.693  -0.728  0.00  0.00           C  
ATOM   4013 HA2 LGLY   280      11.449 -28.413  -0.547  0.00  0.00           H  
ATOM   4014 HA3 LGLY   280       9.962 -28.141  -1.443  0.00  0.00           H  
ATOM   4015 C   LGLY   280      11.283 -26.461  -1.386  0.00  0.00           C  
ATOM   4016 O   LGLY   280      11.911 -26.603  -2.434  0.00  0.00           O  
ATOM   4017 N   LALA   281      11.170 -25.260  -0.814  0.00  0.00           N  
ATOM   4018 H   LALA   281      10.669 -25.177   0.062  0.00  0.00           H  
ATOM   4019 CA  LALA   281      11.918 -24.096  -1.298  0.00  0.00           C  
ATOM   4020 HA  LALA   281      11.789 -24.024  -2.379  0.00  0.00           H  
ATOM   4021 CB  LALA   281      11.335 -22.822  -0.675  0.00  0.00           C  
ATOM   4022 HB1 LALA   281      11.748 -21.945  -1.171  0.00  0.00           H  
ATOM   4023 HB2 LALA   281      10.251 -22.814  -0.794  0.00  0.00           H  
ATOM   4024 HB3 LALA   281      11.600 -22.774   0.379  0.00  0.00           H  
ATOM   4025 C   LALA   281      13.429 -24.231  -1.011  0.00  0.00           C  
ATOM   4026 O   LALA   281      13.861 -25.104  -0.250  0.00  0.00           O  
ATOM   4027 N   LTHR   282      14.233 -23.335  -1.584  0.00  0.00           N  
ATOM   4028 H   LTHR   282      13.825 -22.641  -2.208  0.00  0.00           H  
ATOM   4029 CA  LTHR   282      15.655 -23.193  -1.250  0.00  0.00           C  
ATOM   4030 HA  LTHR   282      15.823 -23.715  -0.310  0.00  0.00           H  
ATOM   4031 CB  LTHR   282      16.567 -23.878  -2.280  0.00  0.00           C  
ATOM   4032 HB  LTHR   282      16.303 -24.934  -2.324  0.00  0.00           H  
ATOM   4033 CG2 LTHR   282      16.471 -23.306  -3.696  0.00  0.00           C  
ATOM   4034 HG21LTHR   282      16.680 -22.239  -3.702  0.00  0.00           H  
ATOM   4035 HG22LTHR   282      17.185 -23.816  -4.341  0.00  0.00           H  
ATOM   4036 HG23LTHR   282      15.468 -23.471  -4.092  0.00  0.00           H  
ATOM   4037 OG1 LTHR   282      17.903 -23.785  -1.822  0.00  0.00           O  
ATOM   4038 HG1 LTHR   282      17.923 -24.397  -1.054  0.00  0.00           H  
ATOM   4039 C   LTHR   282      16.018 -21.731  -0.990  0.00  0.00           C  
ATOM   4040 O   LTHR   282      15.632 -20.826  -1.736  0.00  0.00           O  
ATOM   4041 N   LVAL   283      16.731 -21.499   0.115  0.00  0.00           N  
ATOM   4042 H   LVAL   283      17.065 -22.296   0.646  0.00  0.00           H  
ATOM   4043 CA  LVAL   283      16.951 -20.166   0.691  0.00  0.00           C  
ATOM   4044 HA  LVAL   283      16.386 -19.431   0.119  0.00  0.00           H  
ATOM   4045 CB  LVAL   283      16.434 -20.100   2.144  0.00  0.00           C  
ATOM   4046 HB  LVAL   283      17.009 -20.794   2.758  0.00  0.00           H  
ATOM   4047 CG1 LVAL   283      16.593 -18.692   2.730  0.00  0.00           C  
ATOM   4048 HG11LVAL   283      16.056 -17.971   2.113  0.00  0.00           H  
ATOM   4049 HG12LVAL   283      16.194 -18.668   3.744  0.00  0.00           H  
ATOM   4050 HG13LVAL   283      17.645 -18.412   2.777  0.00  0.00           H  
ATOM   4051 CG2 LVAL   283      14.951 -20.488   2.251  0.00  0.00           C  
ATOM   4052 HG21LVAL   283      14.796 -21.508   1.902  0.00  0.00           H  
ATOM   4053 HG22LVAL   283      14.634 -20.444   3.293  0.00  0.00           H  
ATOM   4054 HG23LVAL   283      14.338 -19.808   1.661  0.00  0.00           H  
ATOM   4055 C   LVAL   283      18.430 -19.791   0.614  0.00  0.00           C  
ATOM   4056 O   LVAL   283      19.282 -20.509   1.150  0.00  0.00           O  
ATOM   4057 N   LALA   284      18.726 -18.657  -0.019  0.00  0.00           N  
ATOM   4058 H   LALA   284      17.962 -18.126  -0.432  0.00  0.00           H  
ATOM   4059 CA  LALA   284      20.042 -18.023  -0.012  0.00  0.00           C  
ATOM   4060 HA  LALA   284      20.767 -18.678   0.468  0.00  0.00           H  
ATOM   4061 CB  LALA   284      20.508 -17.803  -1.454  0.00  0.00           C  
ATOM   4062 HB1 LALA   284      21.548 -17.477  -1.455  0.00  0.00           H  
ATOM   4063 HB2 LALA   284      20.425 -18.728  -2.024  0.00  0.00           H  
ATOM   4064 HB3 LALA   284      19.901 -17.027  -1.917  0.00  0.00           H  
ATOM   4065 C   LALA   284      19.998 -16.701   0.768  0.00  0.00           C  
ATOM   4066 O   LALA   284      19.038 -15.941   0.658  0.00  0.00           O  
ATOM   4067 N   LTHR   285      21.057 -16.388   1.508  0.00  0.00           N  
ATOM   4068 H   LTHR   285      21.811 -17.063   1.569  0.00  0.00           H  
ATOM   4069 CA  LTHR   285      21.282 -15.061   2.108  0.00  0.00           C  
ATOM   4070 HA  LTHR   285      20.336 -14.670   2.484  0.00  0.00           H  
ATOM   4071 CB  LTHR   285      22.261 -15.159   3.290  0.00  0.00           C  
ATOM   4072 HB  LTHR   285      22.408 -14.162   3.702  0.00  0.00           H  
ATOM   4073 CG2 LTHR   285      21.719 -16.067   4.392  0.00  0.00           C  
ATOM   4074 HG21LTHR   285      21.759 -17.110   4.082  0.00  0.00           H  
ATOM   4075 HG22LTHR   285      22.313 -15.939   5.294  0.00  0.00           H  
ATOM   4076 HG23LTHR   285      20.685 -15.802   4.615  0.00  0.00           H  
ATOM   4077 OG1 LTHR   285      23.524 -15.663   2.901  0.00  0.00           O  
ATOM   4078 HG1 LTHR   285      24.017 -15.791   3.729  0.00  0.00           H  
ATOM   4079 C   LTHR   285      21.830 -14.029   1.118  0.00  0.00           C  
ATOM   4080 O   LTHR   285      21.794 -12.835   1.397  0.00  0.00           O  
ATOM   4081 N   LSER   286      22.379 -14.451  -0.022  0.00  0.00           N  
ATOM   4082 H   LSER   286      22.364 -15.442  -0.217  0.00  0.00           H  
ATOM   4083 CA  LSER   286      23.244 -13.606  -0.857  0.00  0.00           C  
ATOM   4084 HA  LSER   286      22.874 -12.581  -0.822  0.00  0.00           H  
ATOM   4085 CB  LSER   286      24.668 -13.618  -0.277  0.00  0.00           C  
ATOM   4086 HB2 LSER   286      25.293 -12.918  -0.832  0.00  0.00           H  
ATOM   4087 HB3 LSER   286      24.638 -13.299   0.767  0.00  0.00           H  
ATOM   4088 OG  LSER   286      25.240 -14.912  -0.358  0.00  0.00           O  
ATOM   4089 HG  LSER   286      26.175 -14.858  -0.074  0.00  0.00           H  
ATOM   4090 C   LSER   286      23.270 -14.033  -2.328  0.00  0.00           C  
ATOM   4091 O   LSER   286      22.912 -15.160  -2.678  0.00  0.00           O  
ATOM   4092 N   LSER   287      23.730 -13.130  -3.197  0.00  0.00           N  
ATOM   4093 H   LSER   287      23.971 -12.209  -2.837  0.00  0.00           H  
ATOM   4094 CA  LSER   287      23.894 -13.329  -4.638  0.00  0.00           C  
ATOM   4095 HA  LSER   287      24.079 -14.386  -4.827  0.00  0.00           H  
ATOM   4096 CB  LSER   287      22.599 -12.921  -5.342  0.00  0.00           C  
ATOM   4097 HB2 LSER   287      21.772 -13.494  -4.927  0.00  0.00           H  
ATOM   4098 HB3 LSER   287      22.411 -11.861  -5.163  0.00  0.00           H  
ATOM   4099 OG  LSER   287      22.701 -13.141  -6.736  0.00  0.00           O  
ATOM   4100 HG  LSER   287      22.593 -14.104  -6.900  0.00  0.00           H  
ATOM   4101 C   LSER   287      25.050 -12.484  -5.197  0.00  0.00           C  
ATOM   4102 O   LSER   287      25.220 -11.343  -4.758  0.00  0.00           O  
ATOM   4103 N   LPRO   288      25.822 -12.966  -6.192  0.00  0.00           N  
ATOM   4104 CD  LPRO   288      25.790 -14.314  -6.747  0.00  0.00           C  
ATOM   4105 HD2 LPRO   288      24.776 -14.662  -6.923  0.00  0.00           H  
ATOM   4106 HD3 LPRO   288      26.308 -14.995  -6.071  0.00  0.00           H  
ATOM   4107 CG  LPRO   288      26.536 -14.233  -8.074  0.00  0.00           C  
ATOM   4108 HG2 LPRO   288      25.852 -13.913  -8.862  0.00  0.00           H  
ATOM   4109 HG3 LPRO   288      27.007 -15.179  -8.335  0.00  0.00           H  
ATOM   4110 CB  LPRO   288      27.562 -13.137  -7.793  0.00  0.00           C  
ATOM   4111 HB2 LPRO   288      27.945 -12.697  -8.708  0.00  0.00           H  
ATOM   4112 HB3 LPRO   288      28.384 -13.541  -7.203  0.00  0.00           H  
ATOM   4113 CA  LPRO   288      26.775 -12.138  -6.943  0.00  0.00           C  
ATOM   4114 HA  LPRO   288      27.460 -11.636  -6.259  0.00  0.00           H  
ATOM   4115 C   LPRO   288      26.098 -11.063  -7.820  0.00  0.00           C  
ATOM   4116 O   LPRO   288      26.775 -10.163  -8.324  0.00  0.00           O  
ATOM   4117 N   LASP   289      24.772 -11.139  -7.992  0.00  0.00           N  
ATOM   4118 H   LASP   289      24.284 -11.927  -7.586  0.00  0.00           H  
ATOM   4119 CA  LASP   289      23.956 -10.184  -8.749  0.00  0.00           C  
ATOM   4120 HA  LASP   289      24.612  -9.632  -9.421  0.00  0.00           H  
ATOM   4121 CB  LASP   289      22.932 -10.935  -9.623  0.00  0.00           C  
ATOM   4122 HB2 LASP   289      22.320 -11.569  -8.981  0.00  0.00           H  
ATOM   4123 HB3 LASP   289      22.260 -10.214 -10.087  0.00  0.00           H  
ATOM   4124 CG  LASP   289      23.505 -11.794 -10.756  0.00  0.00           C  
ATOM   4125 OD1 LASP   289      22.687 -12.275 -11.568  0.00  0.00           O  
ATOM   4126 OD2 LASP   289      24.729 -12.017 -10.889  0.00  0.00           O  
ATOM   4127 C   LASP   289      23.249  -9.129  -7.867  0.00  0.00           C  
ATOM   4128 O   LASP   289      22.424  -8.363  -8.374  0.00  0.00           O  
ATOM   4129 N   LLEU   290      23.514  -9.064  -6.555  0.00  0.00           N  
ATOM   4130 H   LLEU   290      24.208  -9.684  -6.158  0.00  0.00           H  
ATOM   4131 CA  LLEU   290      22.864  -8.071  -5.689  0.00  0.00           C  
ATOM   4132 HA  LLEU   290      21.798  -8.152  -5.884  0.00  0.00           H  
ATOM   4133 CB  LLEU   290      23.095  -8.408  -4.201  0.00  0.00           C  
ATOM   4134 HB2 LLEU   290      22.988  -9.482  -4.048  0.00  0.00           H  
ATOM   4135 HB3 LLEU   290      24.120  -8.135  -3.946  0.00  0.00           H  
ATOM   4136 CG  LLEU   290      22.117  -7.667  -3.261  0.00  0.00           C  
ATOM   4137 HG  LLEU   290      21.965  -6.649  -3.610  0.00  0.00           H  
ATOM   4138 CD1 LLEU   290      20.759  -8.369  -3.210  0.00  0.00           C  
ATOM   4139 HD11LLEU   290      20.889  -9.384  -2.836  0.00  0.00           H  
ATOM   4140 HD12LLEU   290      20.086  -7.824  -2.548  0.00  0.00           H  
ATOM   4141 HD13LLEU   290      20.314  -8.405  -4.201  0.00  0.00           H  
ATOM   4142 CD2 LLEU   290      22.639  -7.585  -1.828  0.00  0.00           C  
ATOM   4143 HD21LLEU   290      23.568  -7.019  -1.816  0.00  0.00           H  
ATOM   4144 HD22LLEU   290      21.914  -7.065  -1.205  0.00  0.00           H  
ATOM   4145 HD23LLEU   290      22.802  -8.585  -1.431  0.00  0.00           H  
ATOM   4146 C   LLEU   290      23.333  -6.634  -6.030  0.00  0.00           C  
ATOM   4147 O   LLEU   290      24.541  -6.405  -6.152  0.00  0.00           O  
ATOM   4148 N   LPRO   291      22.427  -5.646  -6.170  0.00  0.00           N  
ATOM   4149 CD  LPRO   291      20.982  -5.794  -6.279  0.00  0.00           C  
ATOM   4150 HD2 LPRO   291      20.574  -6.426  -5.491  0.00  0.00           H  
ATOM   4151 HD3 LPRO   291      20.734  -6.205  -7.258  0.00  0.00           H  
ATOM   4152 CG  LPRO   291      20.410  -4.388  -6.147  0.00  0.00           C  
ATOM   4153 HG2 LPRO   291      20.223  -4.177  -5.093  0.00  0.00           H  
ATOM   4154 HG3 LPRO   291      19.505  -4.270  -6.739  0.00  0.00           H  
ATOM   4155 CB  LPRO   291      21.533  -3.494  -6.664  0.00  0.00           C  
ATOM   4156 HB2 LPRO   291      21.469  -2.488  -6.249  0.00  0.00           H  
ATOM   4157 HB3 LPRO   291      21.492  -3.457  -7.754  0.00  0.00           H  
ATOM   4158 CA  LPRO   291      22.802  -4.231  -6.226  0.00  0.00           C  
ATOM   4159 HA  LPRO   291      23.573  -4.083  -6.981  0.00  0.00           H  
ATOM   4160 C   LPRO   291      23.341  -3.710  -4.880  0.00  0.00           C  
ATOM   4161 O   LPRO   291      23.257  -4.370  -3.844  0.00  0.00           O  
ATOM   4162 N   LASP   292      23.917  -2.509  -4.892  0.00  0.00           N  
ATOM   4163 H   LASP   292      23.985  -2.010  -5.772  0.00  0.00           H  
ATOM   4164 CA  LASP   292      24.451  -1.834  -3.705  0.00  0.00           C  
ATOM   4165 HA  LASP   292      25.080  -2.529  -3.147  0.00  0.00           H  
ATOM   4166 CB  LASP   292      25.347  -0.694  -4.199  0.00  0.00           C  
ATOM   4167 HB2 LASP   292      26.154  -1.123  -4.794  0.00  0.00           H  
ATOM   4168 HB3 LASP   292      24.759  -0.046  -4.850  0.00  0.00           H  
ATOM   4169 CG  LASP   292      25.973   0.169  -3.106  0.00  0.00           C  
ATOM   4170 OD1 LASP   292      25.806  -0.113  -1.899  0.00  0.00           O  
ATOM   4171 OD2 LASP   292      26.653   1.144  -3.488  0.00  0.00           O  
ATOM   4172 C   LASP   292      23.335  -1.334  -2.766  0.00  0.00           C  
ATOM   4173 O   LASP   292      22.617  -0.378  -3.077  0.00  0.00           O  
ATOM   4174 N   LLEU   293      23.205  -1.965  -1.593  0.00  0.00           N  
ATOM   4175 H   LLEU   293      23.827  -2.736  -1.387  0.00  0.00           H  
ATOM   4176 CA  LLEU   293      22.176  -1.622  -0.605  0.00  0.00           C  
ATOM   4177 HA  LLEU   293      21.216  -1.597  -1.114  0.00  0.00           H  
ATOM   4178 CB  LLEU   293      22.100  -2.714   0.476  0.00  0.00           C  
ATOM   4179 HB2 LLEU   293      23.068  -2.786   0.969  0.00  0.00           H  
ATOM   4180 HB3 LLEU   293      21.376  -2.389   1.220  0.00  0.00           H  
ATOM   4181 CG  LLEU   293      21.689  -4.120  -0.005  0.00  0.00           C  
ATOM   4182 HG  LLEU   293      22.502  -4.557  -0.584  0.00  0.00           H  
ATOM   4183 CD1 LLEU   293      21.427  -4.996   1.220  0.00  0.00           C  
ATOM   4184 HD11LLEU   293      22.306  -4.993   1.862  0.00  0.00           H  
ATOM   4185 HD12LLEU   293      20.576  -4.615   1.784  0.00  0.00           H  
ATOM   4186 HD13LLEU   293      21.222  -6.020   0.911  0.00  0.00           H  
ATOM   4187 CD2 LLEU   293      20.415  -4.133  -0.855  0.00  0.00           C  
ATOM   4188 HD21LLEU   293      20.616  -3.666  -1.818  0.00  0.00           H  
ATOM   4189 HD22LLEU   293      20.101  -5.160  -1.039  0.00  0.00           H  
ATOM   4190 HD23LLEU   293      19.614  -3.598  -0.344  0.00  0.00           H  
ATOM   4191 C   LLEU   293      22.360  -0.229   0.029  0.00  0.00           C  
ATOM   4192 O   LLEU   293      21.380   0.350   0.499  0.00  0.00           O  
ATOM   4193 N   LSER   294      23.574   0.336   0.012  0.00  0.00           N  
ATOM   4194 H   LSER   294      24.329  -0.145  -0.465  0.00  0.00           H  
ATOM   4195 CA  LSER   294      23.825   1.705   0.490  0.00  0.00           C  
ATOM   4196 HA  LSER   294      23.254   1.869   1.400  0.00  0.00           H  
ATOM   4197 CB  LSER   294      25.303   1.924   0.818  0.00  0.00           C  
ATOM   4198 HB2 LSER   294      25.897   1.799  -0.087  0.00  0.00           H  
ATOM   4199 HB3 LSER   294      25.441   2.938   1.192  0.00  0.00           H  
ATOM   4200 OG  LSER   294      25.732   0.995   1.798  0.00  0.00           O  
ATOM   4201 HG  LSER   294      25.551   1.400   2.688  0.00  0.00           H  
ATOM   4202 C   LSER   294      23.356   2.739  -0.530  0.00  0.00           C  
ATOM   4203 O   LSER   294      22.603   3.649  -0.181  0.00  0.00           O  
ATOM   4204 N   LALA   295      23.677   2.545  -1.815  0.00  0.00           N  
ATOM   4205 H   LALA   295      24.301   1.781  -2.043  0.00  0.00           H  
ATOM   4206 CA  LALA   295      23.133   3.360  -2.906  0.00  0.00           C  
ATOM   4207 HA  LALA   295      23.456   4.394  -2.771  0.00  0.00           H  
ATOM   4208 CB  LALA   295      23.688   2.840  -4.232  0.00  0.00           C  
ATOM   4209 HB1 LALA   295      23.409   1.797  -4.376  0.00  0.00           H  
ATOM   4210 HB2 LALA   295      23.271   3.429  -5.049  0.00  0.00           H  
ATOM   4211 HB3 LALA   295      24.774   2.932  -4.240  0.00  0.00           H  
ATOM   4212 C   LALA   295      21.594   3.338  -2.931  0.00  0.00           C  
ATOM   4213 O   LALA   295      20.955   4.375  -3.120  0.00  0.00           O  
ATOM   4214 N   LLEU   296      20.997   2.172  -2.661  0.00  0.00           N  
ATOM   4215 H   LLEU   296      21.591   1.354  -2.558  0.00  0.00           H  
ATOM   4216 CA  LLEU   296      19.550   1.992  -2.514  0.00  0.00           C  
ATOM   4217 HA  LLEU   296      19.073   2.367  -3.420  0.00  0.00           H  
ATOM   4218 CB  LLEU   296      19.250   0.488  -2.375  0.00  0.00           C  
ATOM   4219 HB2 LLEU   296      20.058   0.019  -1.822  0.00  0.00           H  
ATOM   4220 HB3 LLEU   296      18.336   0.335  -1.803  0.00  0.00           H  
ATOM   4221 CG  LLEU   296      19.090  -0.185  -3.745  0.00  0.00           C  
ATOM   4222 HG  LLEU   296      19.770   0.276  -4.461  0.00  0.00           H  
ATOM   4223 CD1 LLEU   296      19.387  -1.679  -3.688  0.00  0.00           C  
ATOM   4224 HD11LLEU   296      20.436  -1.830  -3.436  0.00  0.00           H  
ATOM   4225 HD12LLEU   296      18.764  -2.162  -2.936  0.00  0.00           H  
ATOM   4226 HD13LLEU   296      19.201  -2.119  -4.665  0.00  0.00           H  
ATOM   4227 CD2 LLEU   296      17.648  -0.007  -4.225  0.00  0.00           C  
ATOM   4228 HD21LLEU   296      17.312   1.010  -4.039  0.00  0.00           H  
ATOM   4229 HD22LLEU   296      17.584  -0.228  -5.288  0.00  0.00           H  
ATOM   4230 HD23LLEU   296      16.999  -0.679  -3.669  0.00  0.00           H  
ATOM   4231 C   LLEU   296      18.916   2.789  -1.362  0.00  0.00           C  
ATOM   4232 O   LLEU   296      17.693   2.899  -1.342  0.00  0.00           O  
ATOM   4233 N   LVAL   297      19.684   3.377  -0.441  0.00  0.00           N  
ATOM   4234 H   LVAL   297      20.684   3.204  -0.470  0.00  0.00           H  
ATOM   4235 CA  LVAL   297      19.183   4.369   0.530  0.00  0.00           C  
ATOM   4236 HA  LVAL   297      18.095   4.404   0.479  0.00  0.00           H  
ATOM   4237 CB  LVAL   297      19.536   3.957   1.974  0.00  0.00           C  
ATOM   4238 HB  LVAL   297      20.606   3.762   2.045  0.00  0.00           H  
ATOM   4239 CG1 LVAL   297      19.164   5.033   3.003  0.00  0.00           C  
ATOM   4240 HG11LVAL   297      19.359   4.663   4.010  0.00  0.00           H  
ATOM   4241 HG12LVAL   297      19.778   5.922   2.856  0.00  0.00           H  
ATOM   4242 HG13LVAL   297      18.110   5.298   2.915  0.00  0.00           H  
ATOM   4243 CG2 LVAL   297      18.766   2.680   2.342  0.00  0.00           C  
ATOM   4244 HG21LVAL   297      19.072   1.862   1.691  0.00  0.00           H  
ATOM   4245 HG22LVAL   297      18.979   2.401   3.374  0.00  0.00           H  
ATOM   4246 HG23LVAL   297      17.694   2.845   2.234  0.00  0.00           H  
ATOM   4247 C   LVAL   297      19.655   5.782   0.179  0.00  0.00           C  
ATOM   4248 O   LVAL   297      18.833   6.700   0.149  0.00  0.00           O  
ATOM   4249 N   LALA   298      20.935   5.974  -0.143  0.00  0.00           N  
ATOM   4250 H   LALA   298      21.566   5.179  -0.102  0.00  0.00           H  
ATOM   4251 CA  LALA   298      21.530   7.288  -0.395  0.00  0.00           C  
ATOM   4252 HA  LALA   298      21.293   7.937   0.448  0.00  0.00           H  
ATOM   4253 CB  LALA   298      23.052   7.109  -0.438  0.00  0.00           C  
ATOM   4254 HB1 LALA   298      23.533   8.080  -0.540  0.00  0.00           H  
ATOM   4255 HB2 LALA   298      23.398   6.650   0.491  0.00  0.00           H  
ATOM   4256 HB3 LALA   298      23.339   6.471  -1.275  0.00  0.00           H  
ATOM   4257 C   LALA   298      20.996   7.978  -1.670  0.00  0.00           C  
ATOM   4258 O   LALA   298      20.632   9.158  -1.632  0.00  0.00           O  
ATOM   4259 N   LASP   299      20.898   7.260  -2.793  0.00  0.00           N  
ATOM   4260 H   LASP   299      21.173   6.281  -2.775  0.00  0.00           H  
ATOM   4261 CA  LASP   299      20.306   7.794  -4.029  0.00  0.00           C  
ATOM   4262 HA  LASP   299      20.672   8.808  -4.180  0.00  0.00           H  
ATOM   4263 CB  LASP   299      20.727   6.960  -5.255  0.00  0.00           C  
ATOM   4264 HB2 LASP   299      20.394   5.930  -5.125  0.00  0.00           H  
ATOM   4265 HB3 LASP   299      20.209   7.359  -6.128  0.00  0.00           H  
ATOM   4266 CG  LASP   299      22.233   6.972  -5.561  0.00  0.00           C  
ATOM   4267 OD1 LASP   299      22.964   7.834  -5.001  0.00  0.00           O  
ATOM   4268 OD2 LASP   299      22.658   6.173  -6.432  0.00  0.00           O  
ATOM   4269 C   LASP   299      18.777   7.890  -3.919  0.00  0.00           C  
ATOM   4270 O   LASP   299      18.187   8.900  -4.315  0.00  0.00           O  
ATOM   4271 N   LTYR   300      18.135   6.887  -3.314  0.00  0.00           N  
ATOM   4272 H   LTYR   300      18.681   6.094  -3.005  0.00  0.00           H  
ATOM   4273 CA  LTYR   300      16.687   6.876  -3.091  0.00  0.00           C  
ATOM   4274 HA  LTYR   300      16.185   6.942  -4.057  0.00  0.00           H  
ATOM   4275 CB  LTYR   300      16.286   5.553  -2.432  0.00  0.00           C  
ATOM   4276 HB2 LTYR   300      16.435   4.741  -3.145  0.00  0.00           H  
ATOM   4277 HB3 LTYR   300      16.950   5.379  -1.585  0.00  0.00           H  
ATOM   4278 CG  LTYR   300      14.853   5.517  -1.935  0.00  0.00           C  
ATOM   4279 CD1 LTYR   300      13.783   5.542  -2.851  0.00  0.00           C  
ATOM   4280 HD1 LTYR   300      13.983   5.603  -3.911  0.00  0.00           H  
ATOM   4281 CE1 LTYR   300      12.454   5.511  -2.384  0.00  0.00           C  
ATOM   4282 HE1 LTYR   300      11.635   5.566  -3.079  0.00  0.00           H  
ATOM   4283 CZ  LTYR   300      12.192   5.423  -1.001  0.00  0.00           C  
ATOM   4284 OH  LTYR   300      10.922   5.358  -0.525  0.00  0.00           O  
ATOM   4285 HH  LTYR   300      10.233   5.298  -1.207  0.00  0.00           H  
ATOM   4286 CE2 LTYR   300      13.265   5.411  -0.088  0.00  0.00           C  
ATOM   4287 HE2 LTYR   300      13.054   5.348   0.967  0.00  0.00           H  
ATOM   4288 CD2 LTYR   300      14.592   5.478  -0.551  0.00  0.00           C  
ATOM   4289 HD2 LTYR   300      15.409   5.474   0.159  0.00  0.00           H  
ATOM   4290 C   LTYR   300      16.208   8.069  -2.251  0.00  0.00           C  
ATOM   4291 O   LTYR   300      15.276   8.757  -2.661  0.00  0.00           O  
ATOM   4292 N   LTHR   301      16.872   8.366  -1.126  0.00  0.00           N  
ATOM   4293 H   LTHR   301      17.632   7.755  -0.846  0.00  0.00           H  
ATOM   4294 CA  LTHR   301      16.506   9.486  -0.235  0.00  0.00           C  
ATOM   4295 HA  LTHR   301      15.490   9.330   0.126  0.00  0.00           H  
ATOM   4296 CB  LTHR   301      17.442   9.561   0.989  0.00  0.00           C  
ATOM   4297 HB  LTHR   301      18.463   9.741   0.652  0.00  0.00           H  
ATOM   4298 CG2 LTHR   301      17.045  10.662   1.973  0.00  0.00           C  
ATOM   4299 HG21LTHR   301      16.008  10.526   2.284  0.00  0.00           H  
ATOM   4300 HG22LTHR   301      17.691  10.615   2.849  0.00  0.00           H  
ATOM   4301 HG23LTHR   301      17.161  11.642   1.512  0.00  0.00           H  
ATOM   4302 OG1 LTHR   301      17.420   8.355   1.718  0.00  0.00           O  
ATOM   4303 HG1 LTHR   301      17.923   7.699   1.202  0.00  0.00           H  
ATOM   4304 C   LTHR   301      16.531  10.817  -0.990  0.00  0.00           C  
ATOM   4305 O   LTHR   301      15.572  11.588  -0.931  0.00  0.00           O  
ATOM   4306 N   LARG   302      17.591  11.058  -1.777  0.00  0.00           N  
ATOM   4307 H   LARG   302      18.324  10.359  -1.806  0.00  0.00           H  
ATOM   4308 CA  LARG   302      17.732  12.254  -2.621  0.00  0.00           C  
ATOM   4309 HA  LARG   302      17.655  13.141  -1.990  0.00  0.00           H  
ATOM   4310 CB  LARG   302      19.122  12.233  -3.277  0.00  0.00           C  
ATOM   4311 HB2 LARG   302      19.875  12.289  -2.489  0.00  0.00           H  
ATOM   4312 HB3 LARG   302      19.253  11.291  -3.810  0.00  0.00           H  
ATOM   4313 CG  LARG   302      19.339  13.397  -4.259  0.00  0.00           C  
ATOM   4314 HG2 LARG   302      18.680  13.285  -5.122  0.00  0.00           H  
ATOM   4315 HG3 LARG   302      19.097  14.334  -3.757  0.00  0.00           H  
ATOM   4316 CD  LARG   302      20.785  13.475  -4.757  0.00  0.00           C  
ATOM   4317 HD2 LARG   302      20.876  14.362  -5.385  0.00  0.00           H  
ATOM   4318 HD3 LARG   302      21.451  13.609  -3.903  0.00  0.00           H  
ATOM   4319 NE  LARG   302      21.183  12.297  -5.554  0.00  0.00           N  
ATOM   4320 HE  LARG   302      21.004  12.326  -6.554  0.00  0.00           H  
ATOM   4321 CZ  LARG   302      21.868  11.240  -5.161  0.00  0.00           C  
ATOM   4322 NH1 LARG   302      22.281  11.103  -3.933  0.00  0.00           N  
ATOM   4323 HH11LARG   302      22.057  11.804  -3.255  0.00  0.00           H  
ATOM   4324 HH12LARG   302      22.825  10.291  -3.675  0.00  0.00           H  
ATOM   4325 NH2 LARG   302      22.154  10.291  -6.000  0.00  0.00           N  
ATOM   4326 HH21LARG   302      21.702  10.277  -6.908  0.00  0.00           H  
ATOM   4327 HH22LARG   302      22.594   9.435  -5.675  0.00  0.00           H  
ATOM   4328 C   LARG   302      16.614  12.370  -3.659  0.00  0.00           C  
ATOM   4329 O   LARG   302      16.074  13.460  -3.827  0.00  0.00           O  
ATOM   4330 N   LMET   303      16.264  11.274  -4.335  0.00  0.00           N  
ATOM   4331 H   LMET   303      16.759  10.413  -4.136  0.00  0.00           H  
ATOM   4332 CA  LMET   303      15.220  11.263  -5.368  0.00  0.00           C  
ATOM   4333 HA  LMET   303      15.396  12.104  -6.041  0.00  0.00           H  
ATOM   4334 CB  LMET   303      15.344   9.966  -6.181  0.00  0.00           C  
ATOM   4335 HB2 LMET   303      16.365   9.876  -6.552  0.00  0.00           H  
ATOM   4336 HB3 LMET   303      15.129   9.106  -5.544  0.00  0.00           H  
ATOM   4337 CG  LMET   303      14.396   9.955  -7.382  0.00  0.00           C  
ATOM   4338 HG2 LMET   303      13.363   9.987  -7.034  0.00  0.00           H  
ATOM   4339 HG3 LMET   303      14.587  10.851  -7.972  0.00  0.00           H  
ATOM   4340 SD  LMET   303      14.597   8.517  -8.461  0.00  0.00           S  
ATOM   4341 CE  LMET   303      13.646   9.101  -9.883  0.00  0.00           C  
ATOM   4342 HE1 LMET   303      13.663   8.334 -10.654  0.00  0.00           H  
ATOM   4343 HE2 LMET   303      12.615   9.296  -9.585  0.00  0.00           H  
ATOM   4344 HE3 LMET   303      14.089  10.019 -10.273  0.00  0.00           H  
ATOM   4345 C   LMET   303      13.808  11.437  -4.782  0.00  0.00           C  
ATOM   4346 O   LMET   303      12.996  12.179  -5.334  0.00  0.00           O  
ATOM   4347 N   LLEU   304      13.529  10.797  -3.642  0.00  0.00           N  
ATOM   4348 H   LLEU   304      14.243  10.186  -3.254  0.00  0.00           H  
ATOM   4349 CA  LLEU   304      12.265  10.895  -2.909  0.00  0.00           C  
ATOM   4350 HA  LLEU   304      11.454  10.575  -3.565  0.00  0.00           H  
ATOM   4351 CB  LLEU   304      12.348   9.930  -1.709  0.00  0.00           C  
ATOM   4352 HB2 LLEU   304      12.466   8.913  -2.086  0.00  0.00           H  
ATOM   4353 HB3 LLEU   304      13.245  10.175  -1.139  0.00  0.00           H  
ATOM   4354 CG  LLEU   304      11.153   9.965  -0.739  0.00  0.00           C  
ATOM   4355 HG  LLEU   304      11.022  10.976  -0.357  0.00  0.00           H  
ATOM   4356 CD1 LLEU   304       9.853   9.508  -1.403  0.00  0.00           C  
ATOM   4357 HD11LLEU   304       9.587  10.187  -2.213  0.00  0.00           H  
ATOM   4358 HD12LLEU   304       9.969   8.497  -1.793  0.00  0.00           H  
ATOM   4359 HD13LLEU   304       9.047   9.517  -0.670  0.00  0.00           H  
ATOM   4360 CD2 LLEU   304      11.449   9.043   0.443  0.00  0.00           C  
ATOM   4361 HD21LLEU   304      12.362   9.367   0.942  0.00  0.00           H  
ATOM   4362 HD22LLEU   304      10.632   9.087   1.160  0.00  0.00           H  
ATOM   4363 HD23LLEU   304      11.570   8.017   0.101  0.00  0.00           H  
ATOM   4364 C   LLEU   304      11.968  12.341  -2.480  0.00  0.00           C  
ATOM   4365 O   LLEU   304      10.853  12.824  -2.682  0.00  0.00           O  
ATOM   4366 N   LLEU   305      12.975  13.056  -1.965  0.00  0.00           N  
ATOM   4367 H   LLEU   305      13.862  12.588  -1.807  0.00  0.00           H  
ATOM   4368 CA  LLEU   305      12.853  14.462  -1.561  0.00  0.00           C  
ATOM   4369 HA  LLEU   305      12.092  14.532  -0.784  0.00  0.00           H  
ATOM   4370 CB  LLEU   305      14.196  14.942  -0.981  0.00  0.00           C  
ATOM   4371 HB2 LLEU   305      14.995  14.622  -1.650  0.00  0.00           H  
ATOM   4372 HB3 LLEU   305      14.208  16.033  -0.957  0.00  0.00           H  
ATOM   4373 CG  LLEU   305      14.483  14.421   0.439  0.00  0.00           C  
ATOM   4374 HG  LLEU   305      14.241  13.361   0.503  0.00  0.00           H  
ATOM   4375 CD1 LLEU   305      15.963  14.600   0.777  0.00  0.00           C  
ATOM   4376 HD11LLEU   305      16.166  14.211   1.775  0.00  0.00           H  
ATOM   4377 HD12LLEU   305      16.572  14.056   0.058  0.00  0.00           H  
ATOM   4378 HD13LLEU   305      16.230  15.657   0.749  0.00  0.00           H  
ATOM   4379 CD2 LLEU   305      13.665  15.173   1.490  0.00  0.00           C  
ATOM   4380 HD21LLEU   305      13.948  14.828   2.483  0.00  0.00           H  
ATOM   4381 HD22LLEU   305      13.863  16.244   1.429  0.00  0.00           H  
ATOM   4382 HD23LLEU   305      12.601  14.998   1.349  0.00  0.00           H  
ATOM   4383 C   LLEU   305      12.387  15.386  -2.700  0.00  0.00           C  
ATOM   4384 O   LLEU   305      11.641  16.326  -2.435  0.00  0.00           O  
ATOM   4385 N   LVAL   306      12.739  15.108  -3.963  0.00  0.00           N  
ATOM   4386 H   LVAL   306      13.337  14.309  -4.132  0.00  0.00           H  
ATOM   4387 CA  LVAL   306      12.255  15.893  -5.118  0.00  0.00           C  
ATOM   4388 HA  LVAL   306      12.443  16.948  -4.916  0.00  0.00           H  
ATOM   4389 CB  LVAL   306      12.992  15.522  -6.423  0.00  0.00           C  
ATOM   4390 HB  LVAL   306      12.714  14.508  -6.708  0.00  0.00           H  
ATOM   4391 CG1 LVAL   306      12.611  16.470  -7.567  0.00  0.00           C  
ATOM   4392 HG11LVAL   306      12.822  17.502  -7.286  0.00  0.00           H  
ATOM   4393 HG12LVAL   306      13.180  16.222  -8.463  0.00  0.00           H  
ATOM   4394 HG13LVAL   306      11.553  16.370  -7.808  0.00  0.00           H  
ATOM   4395 CG2 LVAL   306      14.516  15.578  -6.276  0.00  0.00           C  
ATOM   4396 HG21LVAL   306      14.849  14.843  -5.549  0.00  0.00           H  
ATOM   4397 HG22LVAL   306      14.989  15.338  -7.228  0.00  0.00           H  
ATOM   4398 HG23LVAL   306      14.830  16.572  -5.958  0.00  0.00           H  
ATOM   4399 C   LVAL   306      10.743  15.728  -5.318  0.00  0.00           C  
ATOM   4400 O   LVAL   306      10.048  16.704  -5.605  0.00  0.00           O  
ATOM   4401 N   LVAL   307      10.218  14.510  -5.137  0.00  0.00           N  
ATOM   4402 H   LVAL   307      10.839  13.763  -4.847  0.00  0.00           H  
ATOM   4403 CA  LVAL   307       8.777  14.215  -5.261  0.00  0.00           C  
ATOM   4404 HA  LVAL   307       8.409  14.707  -6.161  0.00  0.00           H  
ATOM   4405 CB  LVAL   307       8.510  12.702  -5.412  0.00  0.00           C  
ATOM   4406 HB  LVAL   307       8.818  12.185  -4.503  0.00  0.00           H  
ATOM   4407 CG1 LVAL   307       7.021  12.425  -5.652  0.00  0.00           C  
ATOM   4408 HG11LVAL   307       6.657  13.010  -6.496  0.00  0.00           H  
ATOM   4409 HG12LVAL   307       6.865  11.368  -5.866  0.00  0.00           H  
ATOM   4410 HG13LVAL   307       6.439  12.675  -4.764  0.00  0.00           H  
ATOM   4411 CG2 LVAL   307       9.292  12.112  -6.593  0.00  0.00           C  
ATOM   4412 HG21LVAL   307      10.362  12.176  -6.397  0.00  0.00           H  
ATOM   4413 HG22LVAL   307       9.033  11.060  -6.722  0.00  0.00           H  
ATOM   4414 HG23LVAL   307       9.054  12.652  -7.509  0.00  0.00           H  
ATOM   4415 C   LVAL   307       7.989  14.797  -4.084  0.00  0.00           C  
ATOM   4416 O   LVAL   307       6.954  15.430  -4.307  0.00  0.00           O  
ATOM   4417 N   LLEU   308       8.515  14.674  -2.857  0.00  0.00           N  
ATOM   4418 H   LLEU   308       9.365  14.127  -2.758  0.00  0.00           H  
ATOM   4419 CA  LLEU   308       7.952  15.308  -1.656  0.00  0.00           C  
ATOM   4420 HA  LLEU   308       6.917  14.984  -1.536  0.00  0.00           H  
ATOM   4421 CB  LLEU   308       8.765  14.891  -0.412  0.00  0.00           C  
ATOM   4422 HB2 LLEU   308       9.806  15.175  -0.569  0.00  0.00           H  
ATOM   4423 HB3 LLEU   308       8.394  15.464   0.440  0.00  0.00           H  
ATOM   4424 CG  LLEU   308       8.716  13.397  -0.034  0.00  0.00           C  
ATOM   4425 HG  LLEU   308       9.067  12.789  -0.863  0.00  0.00           H  
ATOM   4426 CD1 LLEU   308       9.619  13.145   1.175  0.00  0.00           C  
ATOM   4427 HD11LLEU   308       9.290  13.743   2.026  0.00  0.00           H  
ATOM   4428 HD12LLEU   308       9.585  12.091   1.455  0.00  0.00           H  
ATOM   4429 HD13LLEU   308      10.647  13.404   0.931  0.00  0.00           H  
ATOM   4430 CD2 LLEU   308       7.300  12.953   0.325  0.00  0.00           C  
ATOM   4431 HD21LLEU   308       6.898  13.615   1.089  0.00  0.00           H  
ATOM   4432 HD22LLEU   308       6.670  13.002  -0.559  0.00  0.00           H  
ATOM   4433 HD23LLEU   308       7.313  11.928   0.694  0.00  0.00           H  
ATOM   4434 C   LLEU   308       7.923  16.841  -1.777  0.00  0.00           C  
ATOM   4435 O   LLEU   308       6.929  17.473  -1.419  0.00  0.00           O  
ATOM   4436 N   LALA   309       8.981  17.442  -2.332  0.00  0.00           N  
ATOM   4437 H   LALA   309       9.802  16.881  -2.534  0.00  0.00           H  
ATOM   4438 CA  LALA   309       9.054  18.873  -2.627  0.00  0.00           C  
ATOM   4439 HA  LALA   309       8.615  19.405  -1.788  0.00  0.00           H  
ATOM   4440 CB  LALA   309      10.530  19.273  -2.734  0.00  0.00           C  
ATOM   4441 HB1 LALA   309      11.053  18.965  -1.830  0.00  0.00           H  
ATOM   4442 HB2 LALA   309      10.985  18.792  -3.602  0.00  0.00           H  
ATOM   4443 HB3 LALA   309      10.611  20.355  -2.834  0.00  0.00           H  
ATOM   4444 C   LALA   309       8.268  19.301  -3.881  0.00  0.00           C  
ATOM   4445 O   LALA   309       8.236  20.491  -4.209  0.00  0.00           O  
ATOM   4446 N   LARG   310       7.647  18.355  -4.600  0.00  0.00           N  
ATOM   4447 H   LARG   310       7.705  17.402  -4.256  0.00  0.00           H  
ATOM   4448 CA  LARG   310       6.892  18.576  -5.846  0.00  0.00           C  
ATOM   4449 HA  LARG   310       6.735  17.597  -6.301  0.00  0.00           H  
ATOM   4450 CB  LARG   310       5.495  19.156  -5.530  0.00  0.00           C  
ATOM   4451 HB2 LARG   310       5.596  20.112  -5.015  0.00  0.00           H  
ATOM   4452 HB3 LARG   310       4.964  19.322  -6.467  0.00  0.00           H  
ATOM   4453 CG  LARG   310       4.669  18.186  -4.664  0.00  0.00           C  
ATOM   4454 HG2 LARG   310       4.660  17.213  -5.153  0.00  0.00           H  
ATOM   4455 HG3 LARG   310       5.138  18.067  -3.687  0.00  0.00           H  
ATOM   4456 CD  LARG   310       3.211  18.618  -4.461  0.00  0.00           C  
ATOM   4457 HD2 LARG   310       2.717  18.673  -5.430  0.00  0.00           H  
ATOM   4458 HD3 LARG   310       2.710  17.835  -3.889  0.00  0.00           H  
ATOM   4459 NE  LARG   310       3.081  19.890  -3.721  0.00  0.00           N  
ATOM   4460 HE  LARG   310       3.373  19.879  -2.751  0.00  0.00           H  
ATOM   4461 CZ  LARG   310       2.494  21.001  -4.140  0.00  0.00           C  
ATOM   4462 NH1 LARG   310       2.095  21.170  -5.373  0.00  0.00           N  
ATOM   4463 HH11LARG   310       2.300  20.476  -6.077  0.00  0.00           H  
ATOM   4464 HH12LARG   310       1.595  22.014  -5.640  0.00  0.00           H  
ATOM   4465 NH2 LARG   310       2.309  21.992  -3.315  0.00  0.00           N  
ATOM   4466 HH21LARG   310       2.724  21.960  -2.383  0.00  0.00           H  
ATOM   4467 HH22LARG   310       1.946  22.860  -3.666  0.00  0.00           H  
ATOM   4468 C   LARG   310       7.701  19.363  -6.890  0.00  0.00           C  
ATOM   4469 O   LARG   310       7.219  20.336  -7.470  0.00  0.00           O  
ATOM   4470 N   LGLY   311       8.947  18.942  -7.124  0.00  0.00           N  
ATOM   4471 H   LGLY   311       9.271  18.137  -6.594  0.00  0.00           H  
ATOM   4472 CA  LGLY   311       9.829  19.468  -8.176  0.00  0.00           C  
ATOM   4473 HA2 LGLY   311      10.595  18.719  -8.379  0.00  0.00           H  
ATOM   4474 HA3 LGLY   311       9.250  19.612  -9.088  0.00  0.00           H  
ATOM   4475 C   LGLY   311      10.553  20.786  -7.863  0.00  0.00           C  
ATOM   4476 O   LGLY   311      11.083  21.410  -8.787  0.00  0.00           O  
ATOM   4477 N   LLEU   312      10.569  21.227  -6.600  0.00  0.00           N  
ATOM   4478 H   LLEU   312      10.078  20.685  -5.903  0.00  0.00           H  
ATOM   4479 CA  LLEU   312      11.338  22.386  -6.125  0.00  0.00           C  
ATOM   4480 HA  LLEU   312      11.475  23.088  -6.945  0.00  0.00           H  
ATOM   4481 CB  LLEU   312      10.562  23.089  -4.999  0.00  0.00           C  
ATOM   4482 HB2 LLEU   312      10.262  22.339  -4.266  0.00  0.00           H  
ATOM   4483 HB3 LLEU   312      11.228  23.788  -4.490  0.00  0.00           H  
ATOM   4484 CG  LLEU   312       9.322  23.859  -5.476  0.00  0.00           C  
ATOM   4485 HG  LLEU   312       8.700  23.220  -6.105  0.00  0.00           H  
ATOM   4486 CD1 LLEU   312       8.504  24.295  -4.265  0.00  0.00           C  
ATOM   4487 HD11LLEU   312       7.610  24.826  -4.593  0.00  0.00           H  
ATOM   4488 HD12LLEU   312       8.191  23.412  -3.711  0.00  0.00           H  
ATOM   4489 HD13LLEU   312       9.105  24.932  -3.619  0.00  0.00           H  
ATOM   4490 CD2 LLEU   312       9.718  25.115  -6.255  0.00  0.00           C  
ATOM   4491 HD21LLEU   312      10.429  25.709  -5.682  0.00  0.00           H  
ATOM   4492 HD22LLEU   312      10.158  24.841  -7.211  0.00  0.00           H  
ATOM   4493 HD23LLEU   312       8.828  25.712  -6.445  0.00  0.00           H  
ATOM   4494 C   LLEU   312      12.738  22.011  -5.618  0.00  0.00           C  
ATOM   4495 O   LLEU   312      12.910  20.996  -4.940  0.00  0.00           O  
ATOM   4496 N   LALA   313      13.714  22.887  -5.870  0.00  0.00           N  
ATOM   4497 H   LALA   313      13.500  23.711  -6.421  0.00  0.00           H  
ATOM   4498 CA  LALA   313      15.013  22.875  -5.198  0.00  0.00           C  
ATOM   4499 HA  LALA   313      15.428  21.872  -5.292  0.00  0.00           H  
ATOM   4500 CB  LALA   313      15.943  23.849  -5.938  0.00  0.00           C  
ATOM   4501 HB1 LALA   313      15.581  24.871  -5.829  0.00  0.00           H  
ATOM   4502 HB2 LALA   313      16.954  23.788  -5.533  0.00  0.00           H  
ATOM   4503 HB3 LALA   313      15.982  23.592  -6.997  0.00  0.00           H  
ATOM   4504 C   LALA   313      14.875  23.225  -3.691  0.00  0.00           C  
ATOM   4505 O   LALA   313      13.842  23.764  -3.272  0.00  0.00           O  
ATOM   4506 N   LPRO   314      15.884  22.937  -2.845  0.00  0.00           N  
ATOM   4507 CD  LPRO   314      17.108  22.213  -3.163  0.00  0.00           C  
ATOM   4508 HD2 LPRO   314      17.865  22.912  -3.524  0.00  0.00           H  
ATOM   4509 HD3 LPRO   314      16.950  21.423  -3.895  0.00  0.00           H  
ATOM   4510 CG  LPRO   314      17.561  21.605  -1.840  0.00  0.00           C  
ATOM   4511 HG2 LPRO   314      18.635  21.421  -1.827  0.00  0.00           H  
ATOM   4512 HG3 LPRO   314      17.006  20.686  -1.646  0.00  0.00           H  
ATOM   4513 CB  LPRO   314      17.148  22.684  -0.841  0.00  0.00           C  
ATOM   4514 HB2 LPRO   314      17.893  23.479  -0.847  0.00  0.00           H  
ATOM   4515 HB3 LPRO   314      17.024  22.272   0.160  0.00  0.00           H  
ATOM   4516 CA  LPRO   314      15.828  23.210  -1.405  0.00  0.00           C  
ATOM   4517 HA  LPRO   314      15.015  22.619  -0.981  0.00  0.00           H  
ATOM   4518 C   LPRO   314      15.589  24.693  -1.066  0.00  0.00           C  
ATOM   4519 O   LPRO   314      15.963  25.589  -1.828  0.00  0.00           O  
ATOM   4520 N   LGLU   315      14.939  24.960   0.072  0.00  0.00           N  
ATOM   4521 H   LGLU   315      14.767  24.187   0.712  0.00  0.00           H  
ATOM   4522 CA  LGLU   315      14.376  26.277   0.458  0.00  0.00           C  
ATOM   4523 HA  LGLU   315      13.776  26.107   1.355  0.00  0.00           H  
ATOM   4524 CB  LGLU   315      15.473  27.293   0.847  0.00  0.00           C  
ATOM   4525 HB2 LGLU   315      15.914  27.708  -0.061  0.00  0.00           H  
ATOM   4526 HB3 LGLU   315      14.995  28.115   1.382  0.00  0.00           H  
ATOM   4527 CG  LGLU   315      16.617  26.769   1.725  0.00  0.00           C  
ATOM   4528 HG2 LGLU   315      17.307  26.219   1.081  0.00  0.00           H  
ATOM   4529 HG3 LGLU   315      17.164  27.618   2.137  0.00  0.00           H  
ATOM   4530 CD  LGLU   315      16.167  25.855   2.866  0.00  0.00           C  
ATOM   4531 OE1 LGLU   315      15.205  26.197   3.591  0.00  0.00           O  
ATOM   4532 OE2 LGLU   315      16.828  24.796   3.029  0.00  0.00           O  
ATOM   4533 C   LGLU   315      13.399  26.901  -0.567  0.00  0.00           C  
ATOM   4534 O   LGLU   315      13.062  28.083  -0.470  0.00  0.00           O  
ATOM   4535 N   LGLY   316      12.959  26.149  -1.585  0.00  0.00           N  
ATOM   4536 H   LGLY   316      13.313  25.206  -1.680  0.00  0.00           H  
ATOM   4537 CA  LGLY   316      12.048  26.634  -2.624  0.00  0.00           C  
ATOM   4538 HA2 LGLY   316      11.762  25.791  -3.251  0.00  0.00           H  
ATOM   4539 HA3 LGLY   316      11.151  27.035  -2.150  0.00  0.00           H  
ATOM   4540 C   LGLY   316      12.642  27.719  -3.534  0.00  0.00           C  
ATOM   4541 O   LGLY   316      11.884  28.473  -4.145  0.00  0.00           O  
ATOM   4542 N   LTHR   317      13.972  27.842  -3.624  0.00  0.00           N  
ATOM   4543 H   LTHR   317      14.542  27.208  -3.076  0.00  0.00           H  
ATOM   4544 CA  LTHR   317      14.631  28.952  -4.347  0.00  0.00           C  
ATOM   4545 HA  LTHR   317      14.246  29.882  -3.931  0.00  0.00           H  
ATOM   4546 CB  LTHR   317      16.149  28.941  -4.079  0.00  0.00           C  
ATOM   4547 HB  LTHR   317      16.304  28.909  -2.999  0.00  0.00           H  
ATOM   4548 CG2 LTHR   317      16.883  27.756  -4.702  0.00  0.00           C  
ATOM   4549 HG21LTHR   317      16.418  26.818  -4.403  0.00  0.00           H  
ATOM   4550 HG22LTHR   317      16.887  27.841  -5.787  0.00  0.00           H  
ATOM   4551 HG23LTHR   317      17.914  27.758  -4.355  0.00  0.00           H  
ATOM   4552 OG1 LTHR   317      16.746  30.119  -4.572  0.00  0.00           O  
ATOM   4553 HG1 LTHR   317      16.450  30.838  -3.979  0.00  0.00           H  
ATOM   4554 C   LTHR   317      14.300  28.989  -5.850  0.00  0.00           C  
ATOM   4555 O   LTHR   317      14.068  30.064  -6.406  0.00  0.00           O  
ATOM   4556 N   LGLU   318      14.172  27.827  -6.500  0.00  0.00           N  
ATOM   4557 H   LGLU   318      14.358  26.973  -5.995  0.00  0.00           H  
ATOM   4558 CA  LGLU   318      13.765  27.675  -7.906  0.00  0.00           C  
ATOM   4559 HA  LGLU   318      12.966  28.389  -8.110  0.00  0.00           H  
ATOM   4560 CB  LGLU   318      14.950  28.024  -8.834  0.00  0.00           C  
ATOM   4561 HB2 LGLU   318      14.582  28.121  -9.854  0.00  0.00           H  
ATOM   4562 HB3 LGLU   318      15.342  28.996  -8.541  0.00  0.00           H  
ATOM   4563 CG  LGLU   318      16.104  27.011  -8.844  0.00  0.00           C  
ATOM   4564 HG2 LGLU   318      16.533  26.937  -7.845  0.00  0.00           H  
ATOM   4565 HG3 LGLU   318      15.701  26.033  -9.108  0.00  0.00           H  
ATOM   4566 CD  LGLU   318      17.210  27.386  -9.847  0.00  0.00           C  
ATOM   4567 OE1 LGLU   318      17.361  28.593 -10.150  0.00  0.00           O  
ATOM   4568 OE2 LGLU   318      17.893  26.437 -10.315  0.00  0.00           O  
ATOM   4569 C   LGLU   318      13.218  26.253  -8.174  0.00  0.00           C  
ATOM   4570 O   LGLU   318      13.447  25.348  -7.365  0.00  0.00           O  
ATOM   4571 N   LPRO   319      12.486  26.006  -9.278  0.00  0.00           N  
ATOM   4572 CD  LPRO   319      11.900  26.984 -10.186  0.00  0.00           C  
ATOM   4573 HD2 LPRO   319      12.630  27.704 -10.550  0.00  0.00           H  
ATOM   4574 HD3 LPRO   319      11.085  27.504  -9.680  0.00  0.00           H  
ATOM   4575 CG  LPRO   319      11.343  26.181 -11.361  0.00  0.00           C  
ATOM   4576 HG2 LPRO   319      12.115  26.059 -12.122  0.00  0.00           H  
ATOM   4577 HG3 LPRO   319      10.459  26.652 -11.786  0.00  0.00           H  
ATOM   4578 CB  LPRO   319      11.021  24.827 -10.731  0.00  0.00           C  
ATOM   4579 HB2 LPRO   319      11.004  24.026 -11.471  0.00  0.00           H  
ATOM   4580 HB3 LPRO   319      10.062  24.885 -10.212  0.00  0.00           H  
ATOM   4581 CA  LPRO   319      12.145  24.651  -9.708  0.00  0.00           C  
ATOM   4582 HA  LPRO   319      11.765  24.076  -8.866  0.00  0.00           H  
ATOM   4583 C   LPRO   319      13.347  23.902 -10.312  0.00  0.00           C  
ATOM   4584 O   LPRO   319      14.227  24.491 -10.947  0.00  0.00           O  
ATOM   4585 N   LVAL   320      13.345  22.574 -10.176  0.00  0.00           N  
ATOM   4586 H   LVAL   320      12.602  22.160  -9.621  0.00  0.00           H  
ATOM   4587 CA  LVAL   320      14.264  21.654 -10.875  0.00  0.00           C  
ATOM   4588 HA  LVAL   320      15.287  21.989 -10.705  0.00  0.00           H  
ATOM   4589 CB  LVAL   320      14.130  20.228 -10.289  0.00  0.00           C  
ATOM   4590 HB  LVAL   320      13.086  19.920 -10.347  0.00  0.00           H  
ATOM   4591 CG1 LVAL   320      14.967  19.180 -11.031  0.00  0.00           C  
ATOM   4592 HG11LVAL   320      16.013  19.484 -11.061  0.00  0.00           H  
ATOM   4593 HG12LVAL   320      14.892  18.219 -10.522  0.00  0.00           H  
ATOM   4594 HG13LVAL   320      14.596  19.046 -12.046  0.00  0.00           H  
ATOM   4595 CG2 LVAL   320      14.554  20.210  -8.815  0.00  0.00           C  
ATOM   4596 HG21LVAL   320      13.912  20.859  -8.222  0.00  0.00           H  
ATOM   4597 HG22LVAL   320      14.474  19.199  -8.414  0.00  0.00           H  
ATOM   4598 HG23LVAL   320      15.586  20.550  -8.720  0.00  0.00           H  
ATOM   4599 C   LVAL   320      14.002  21.684 -12.391  0.00  0.00           C  
ATOM   4600 O   LVAL   320      12.852  21.806 -12.818  0.00  0.00           O  
ATOM   4601 N   LSER   321      15.039  21.565 -13.221  0.00  0.00           N  
ATOM   4602 H   LSER   321      15.953  21.422 -12.805  0.00  0.00           H  
ATOM   4603 CA  LSER   321      14.926  21.482 -14.686  0.00  0.00           C  
ATOM   4604 HA  LSER   321      14.141  22.164 -15.015  0.00  0.00           H  
ATOM   4605 CB  LSER   321      16.239  21.935 -15.334  0.00  0.00           C  
ATOM   4606 HB2 LSER   321      16.489  22.934 -14.976  0.00  0.00           H  
ATOM   4607 HB3 LSER   321      17.037  21.249 -15.044  0.00  0.00           H  
ATOM   4608 OG  LSER   321      16.137  21.961 -16.749  0.00  0.00           O  
ATOM   4609 HG  LSER   321      15.623  22.765 -16.987  0.00  0.00           H  
ATOM   4610 C   LSER   321      14.558  20.058 -15.125  0.00  0.00           C  
ATOM   4611 O   LSER   321      15.141  19.084 -14.645  0.00  0.00           O  
ATOM   4612 N   LLEU   322      13.608  19.893 -16.056  0.00  0.00           N  
ATOM   4613 H   LLEU   322      13.203  20.706 -16.501  0.00  0.00           H  
ATOM   4614 CA  LLEU   322      13.103  18.555 -16.409  0.00  0.00           C  
ATOM   4615 HA  LLEU   322      12.826  18.064 -15.476  0.00  0.00           H  
ATOM   4616 CB  LLEU   322      11.838  18.689 -17.274  0.00  0.00           C  
ATOM   4617 HB2 LLEU   322      11.130  19.341 -16.759  0.00  0.00           H  
ATOM   4618 HB3 LLEU   322      12.109  19.158 -18.219  0.00  0.00           H  
ATOM   4619 CG  LLEU   322      11.141  17.349 -17.584  0.00  0.00           C  
ATOM   4620 HG  LLEU   322      11.799  16.717 -18.179  0.00  0.00           H  
ATOM   4621 CD1 LLEU   322      10.726  16.602 -16.316  0.00  0.00           C  
ATOM   4622 HD11LLEU   322      10.218  17.278 -15.628  0.00  0.00           H  
ATOM   4623 HD12LLEU   322      10.050  15.788 -16.571  0.00  0.00           H  
ATOM   4624 HD13LLEU   322      11.611  16.179 -15.848  0.00  0.00           H  
ATOM   4625 CD2 LLEU   322       9.883  17.621 -18.396  0.00  0.00           C  
ATOM   4626 HD21LLEU   322      10.133  18.205 -19.280  0.00  0.00           H  
ATOM   4627 HD22LLEU   322       9.437  16.679 -18.716  0.00  0.00           H  
ATOM   4628 HD23LLEU   322       9.151  18.158 -17.796  0.00  0.00           H  
ATOM   4629 C   LLEU   322      14.168  17.667 -17.075  0.00  0.00           C  
ATOM   4630 O   LLEU   322      14.161  16.454 -16.887  0.00  0.00           O  
ATOM   4631 N   LASN   323      15.131  18.276 -17.774  0.00  0.00           N  
ATOM   4632 H   LASN   323      15.076  19.279 -17.859  0.00  0.00           H  
ATOM   4633 CA  LASN   323      16.297  17.594 -18.341  0.00  0.00           C  
ATOM   4634 HA  LASN   323      15.958  16.857 -19.071  0.00  0.00           H  
ATOM   4635 CB  LASN   323      17.129  18.677 -19.054  0.00  0.00           C  
ATOM   4636 HB2 LASN   323      16.464  19.311 -19.637  0.00  0.00           H  
ATOM   4637 HB3 LASN   323      17.611  19.305 -18.307  0.00  0.00           H  
ATOM   4638 CG  LASN   323      18.213  18.154 -19.982  0.00  0.00           C  
ATOM   4639 OD1 LASN   323      19.076  17.376 -19.606  0.00  0.00           O  
ATOM   4640 ND2 LASN   323      18.246  18.610 -21.214  0.00  0.00           N  
ATOM   4641 HD21LASN   323      19.057  18.382 -21.783  0.00  0.00           H  
ATOM   4642 HD22LASN   323      17.601  19.336 -21.488  0.00  0.00           H  
ATOM   4643 C   LASN   323      17.097  16.849 -17.248  0.00  0.00           C  
ATOM   4644 O   LASN   323      17.451  15.682 -17.431  0.00  0.00           O  
ATOM   4645 N   LALA   324      17.288  17.496 -16.091  0.00  0.00           N  
ATOM   4646 H   LALA   324      16.893  18.419 -15.991  0.00  0.00           H  
ATOM   4647 CA  LALA   324      17.974  16.949 -14.924  0.00  0.00           C  
ATOM   4648 HA  LALA   324      18.903  16.482 -15.256  0.00  0.00           H  
ATOM   4649 CB  LALA   324      18.329  18.116 -13.990  0.00  0.00           C  
ATOM   4650 HB1 LALA   324      17.429  18.576 -13.584  0.00  0.00           H  
ATOM   4651 HB2 LALA   324      18.933  17.756 -13.159  0.00  0.00           H  
ATOM   4652 HB3 LALA   324      18.906  18.867 -14.530  0.00  0.00           H  
ATOM   4653 C   LALA   324      17.136  15.876 -14.201  0.00  0.00           C  
ATOM   4654 O   LALA   324      17.671  14.822 -13.852  0.00  0.00           O  
ATOM   4655 N   LTRP   325      15.823  16.089 -14.041  0.00  0.00           N  
ATOM   4656 H   LTRP   325      15.457  16.999 -14.296  0.00  0.00           H  
ATOM   4657 CA  LTRP   325      14.914  15.096 -13.442  0.00  0.00           C  
ATOM   4658 HA  LTRP   325      15.331  14.791 -12.481  0.00  0.00           H  
ATOM   4659 CB  LTRP   325      13.547  15.745 -13.180  0.00  0.00           C  
ATOM   4660 HB2 LTRP   325      13.692  16.589 -12.504  0.00  0.00           H  
ATOM   4661 HB3 LTRP   325      13.169  16.142 -14.121  0.00  0.00           H  
ATOM   4662 CG  LTRP   325      12.495  14.852 -12.581  0.00  0.00           C  
ATOM   4663 CD1 LTRP   325      11.275  14.590 -13.108  0.00  0.00           C  
ATOM   4664 HD1 LTRP   325      10.906  14.975 -14.050  0.00  0.00           H  
ATOM   4665 NE1 LTRP   325      10.567  13.752 -12.268  0.00  0.00           N  
ATOM   4666 HE1 LTRP   325       9.618  13.419 -12.466  0.00  0.00           H  
ATOM   4667 CE2 LTRP   325      11.312  13.400 -11.162  0.00  0.00           C  
ATOM   4668 CZ2 LTRP   325      11.054  12.575 -10.057  0.00  0.00           C  
ATOM   4669 HZ2 LTRP   325      10.122  12.043  -9.972  0.00  0.00           H  
ATOM   4670 CH2 LTRP   325      12.028  12.451  -9.054  0.00  0.00           C  
ATOM   4671 HH2 LTRP   325      11.849  11.828  -8.188  0.00  0.00           H  
ATOM   4672 CZ3 LTRP   325      13.238  13.153  -9.168  0.00  0.00           C  
ATOM   4673 HZ3 LTRP   325      13.972  13.075  -8.377  0.00  0.00           H  
ATOM   4674 CE3 LTRP   325      13.496  13.967 -10.287  0.00  0.00           C  
ATOM   4675 HE3 LTRP   325      14.434  14.499 -10.349  0.00  0.00           H  
ATOM   4676 CD2 LTRP   325      12.542  14.110 -11.319  0.00  0.00           C  
ATOM   4677 C   LTRP   325      14.791  13.821 -14.294  0.00  0.00           C  
ATOM   4678 O   LTRP   325      14.811  12.710 -13.765  0.00  0.00           O  
ATOM   4679 N   LTYR   326      14.760  13.946 -15.624  0.00  0.00           N  
ATOM   4680 H   LTYR   326      14.707  14.879 -16.024  0.00  0.00           H  
ATOM   4681 CA  LTYR   326      14.839  12.801 -16.538  0.00  0.00           C  
ATOM   4682 HA  LTYR   326      14.061  12.083 -16.284  0.00  0.00           H  
ATOM   4683 CB  LTYR   326      14.630  13.269 -17.982  0.00  0.00           C  
ATOM   4684 HB2 LTYR   326      15.241  14.155 -18.161  0.00  0.00           H  
ATOM   4685 HB3 LTYR   326      15.006  12.486 -18.642  0.00  0.00           H  
ATOM   4686 CG  LTYR   326      13.207  13.561 -18.428  0.00  0.00           C  
ATOM   4687 CD1 LTYR   326      13.018  13.955 -19.764  0.00  0.00           C  
ATOM   4688 HD1 LTYR   326      13.878  14.100 -20.402  0.00  0.00           H  
ATOM   4689 CE1 LTYR   326      11.722  14.153 -20.268  0.00  0.00           C  
ATOM   4690 HE1 LTYR   326      11.570  14.445 -21.295  0.00  0.00           H  
ATOM   4691 CZ  LTYR   326      10.605  13.962 -19.431  0.00  0.00           C  
ATOM   4692 OH  LTYR   326       9.366  14.101 -19.960  0.00  0.00           O  
ATOM   4693 HH  LTYR   326       8.637  13.958 -19.324  0.00  0.00           H  
ATOM   4694 CE2 LTYR   326      10.783  13.578 -18.088  0.00  0.00           C  
ATOM   4695 HE2 LTYR   326       9.925  13.442 -17.446  0.00  0.00           H  
ATOM   4696 CD2 LTYR   326      12.084  13.388 -17.584  0.00  0.00           C  
ATOM   4697 HD2 LTYR   326      12.203  13.114 -16.547  0.00  0.00           H  
ATOM   4698 C   LTYR   326      16.161  12.038 -16.423  0.00  0.00           C  
ATOM   4699 O   LTYR   326      16.143  10.809 -16.489  0.00  0.00           O  
ATOM   4700 N   LALA   327      17.287  12.721 -16.197  0.00  0.00           N  
ATOM   4701 H   LALA   327      17.260  13.732 -16.159  0.00  0.00           H  
ATOM   4702 CA  LALA   327      18.549  12.044 -15.907  0.00  0.00           C  
ATOM   4703 HA  LALA   327      18.733  11.313 -16.693  0.00  0.00           H  
ATOM   4704 CB  LALA   327      19.687  13.071 -15.943  0.00  0.00           C  
ATOM   4705 HB1 LALA   327      20.646  12.554 -15.900  0.00  0.00           H  
ATOM   4706 HB2 LALA   327      19.643  13.641 -16.870  0.00  0.00           H  
ATOM   4707 HB3 LALA   327      19.619  13.754 -15.098  0.00  0.00           H  
ATOM   4708 C   LALA   327      18.484  11.272 -14.574  0.00  0.00           C  
ATOM   4709 O   LALA   327      18.970  10.143 -14.493  0.00  0.00           O  
ATOM   4710 N   LMET   328      17.843  11.829 -13.541  0.00  0.00           N  
ATOM   4711 H   LMET   328      17.513  12.784 -13.641  0.00  0.00           H  
ATOM   4712 CA  LMET   328      17.638  11.154 -12.252  0.00  0.00           C  
ATOM   4713 HA  LMET   328      18.609  10.793 -11.906  0.00  0.00           H  
ATOM   4714 CB  LMET   328      17.141  12.198 -11.235  0.00  0.00           C  
ATOM   4715 HB2 LMET   328      17.811  13.059 -11.269  0.00  0.00           H  
ATOM   4716 HB3 LMET   328      16.141  12.534 -11.507  0.00  0.00           H  
ATOM   4717 CG  LMET   328      17.109  11.673  -9.797  0.00  0.00           C  
ATOM   4718 HG2 LMET   328      16.336  10.909  -9.722  0.00  0.00           H  
ATOM   4719 HG3 LMET   328      18.072  11.216  -9.567  0.00  0.00           H  
ATOM   4720 SD  LMET   328      16.781  12.938  -8.539  0.00  0.00           S  
ATOM   4721 CE  LMET   328      18.437  13.648  -8.345  0.00  0.00           C  
ATOM   4722 HE1 LMET   328      18.399  14.468  -7.626  0.00  0.00           H  
ATOM   4723 HE2 LMET   328      19.117  12.880  -7.975  0.00  0.00           H  
ATOM   4724 HE3 LMET   328      18.800  14.023  -9.302  0.00  0.00           H  
ATOM   4725 C   LMET   328      16.714   9.919 -12.366  0.00  0.00           C  
ATOM   4726 O   LMET   328      16.936   8.918 -11.683  0.00  0.00           O  
ATOM   4727 N   LLEU   329      15.729   9.942 -13.274  0.00  0.00           N  
ATOM   4728 H   LLEU   329      15.550  10.829 -13.734  0.00  0.00           H  
ATOM   4729 CA  LLEU   329      14.889   8.788 -13.646  0.00  0.00           C  
ATOM   4730 HA  LLEU   329      14.581   8.272 -12.737  0.00  0.00           H  
ATOM   4731 CB  LLEU   329      13.631   9.305 -14.372  0.00  0.00           C  
ATOM   4732 HB2 LLEU   329      13.944  10.036 -15.117  0.00  0.00           H  
ATOM   4733 HB3 LLEU   329      13.156   8.481 -14.907  0.00  0.00           H  
ATOM   4734 CG  LLEU   329      12.591   9.943 -13.430  0.00  0.00           C  
ATOM   4735 HG  LLEU   329      13.092  10.484 -12.628  0.00  0.00           H  
ATOM   4736 CD1 LLEU   329      11.712  10.925 -14.203  0.00  0.00           C  
ATOM   4737 HD11LLEU   329      12.317  11.777 -14.512  0.00  0.00           H  
ATOM   4738 HD12LLEU   329      11.282  10.438 -15.075  0.00  0.00           H  
ATOM   4739 HD13LLEU   329      10.914  11.288 -13.557  0.00  0.00           H  
ATOM   4740 CD2 LLEU   329      11.671   8.878 -12.825  0.00  0.00           C  
ATOM   4741 HD21LLEU   329      11.040   8.436 -13.596  0.00  0.00           H  
ATOM   4742 HD22LLEU   329      12.258   8.086 -12.363  0.00  0.00           H  
ATOM   4743 HD23LLEU   329      11.035   9.334 -12.066  0.00  0.00           H  
ATOM   4744 C   LLEU   329      15.615   7.739 -14.517  0.00  0.00           C  
ATOM   4745 O   LLEU   329      15.292   6.552 -14.442  0.00  0.00           O  
ATOM   4746 N   LASP   330      16.597   8.141 -15.327  0.00  0.00           N  
ATOM   4747 H   LASP   330      16.765   9.137 -15.412  0.00  0.00           H  
ATOM   4748 CA  LASP   330      17.424   7.230 -16.136  0.00  0.00           C  
ATOM   4749 HA  LASP   330      16.763   6.552 -16.678  0.00  0.00           H  
ATOM   4750 CB  LASP   330      18.202   8.076 -17.158  0.00  0.00           C  
ATOM   4751 HB2 LASP   330      17.499   8.724 -17.683  0.00  0.00           H  
ATOM   4752 HB3 LASP   330      18.912   8.711 -16.629  0.00  0.00           H  
ATOM   4753 CG  LASP   330      18.956   7.268 -18.215  0.00  0.00           C  
ATOM   4754 OD1 LASP   330      18.375   6.334 -18.821  0.00  0.00           O  
ATOM   4755 OD2 LASP   330      20.139   7.601 -18.483  0.00  0.00           O  
ATOM   4756 C   LASP   330      18.365   6.369 -15.264  0.00  0.00           C  
ATOM   4757 O   LASP   330      18.612   5.201 -15.581  0.00  0.00           O  
ATOM   4758 N   LASP   331      18.835   6.919 -14.134  0.00  0.00           N  
ATOM   4759 H   LASP   331      18.642   7.903 -13.978  0.00  0.00           H  
ATOM   4760 CA  LASP   331      19.529   6.175 -13.069  0.00  0.00           C  
ATOM   4761 HA  LASP   331      20.339   5.593 -13.509  0.00  0.00           H  
ATOM   4762 CB  LASP   331      20.123   7.139 -12.027  0.00  0.00           C  
ATOM   4763 HB2 LASP   331      19.354   7.838 -11.696  0.00  0.00           H  
ATOM   4764 HB3 LASP   331      20.446   6.561 -11.159  0.00  0.00           H  
ATOM   4765 CG  LASP   331      21.332   7.913 -12.539  0.00  0.00           C  
ATOM   4766 OD1 LASP   331      22.007   7.395 -13.463  0.00  0.00           O  
ATOM   4767 OD2 LASP   331      21.599   9.015 -12.010  0.00  0.00           O  
ATOM   4768 C   LASP   331      18.615   5.178 -12.356  0.00  0.00           C  
ATOM   4769 O   LASP   331      19.017   4.036 -12.129  0.00  0.00           O  
ATOM   4770 N   LGLN   332      17.373   5.572 -12.062  0.00  0.00           N  
ATOM   4771 H   LGLN   332      17.117   6.533 -12.249  0.00  0.00           H  
ATOM   4772 CA  LGLN   332      16.367   4.672 -11.497  0.00  0.00           C  
ATOM   4773 HA  LGLN   332      16.764   4.253 -10.570  0.00  0.00           H  
ATOM   4774 CB  LGLN   332      15.123   5.509 -11.147  0.00  0.00           C  
ATOM   4775 HB2 LGLN   332      15.436   6.315 -10.483  0.00  0.00           H  
ATOM   4776 HB3 LGLN   332      14.714   5.969 -12.043  0.00  0.00           H  
ATOM   4777 CG  LGLN   332      14.020   4.718 -10.436  0.00  0.00           C  
ATOM   4778 HG2 LGLN   332      14.466   4.093  -9.664  0.00  0.00           H  
ATOM   4779 HG3 LGLN   332      13.349   5.422  -9.945  0.00  0.00           H  
ATOM   4780 CD  LGLN   332      13.188   3.868 -11.390  0.00  0.00           C  
ATOM   4781 OE1 LGLN   332      12.684   4.338 -12.404  0.00  0.00           O  
ATOM   4782 NE2 LGLN   332      13.047   2.596 -11.111  0.00  0.00           N  
ATOM   4783 HE21LGLN   332      12.556   2.024 -11.793  0.00  0.00           H  
ATOM   4784 HE22LGLN   332      13.571   2.184 -10.345  0.00  0.00           H  
ATOM   4785 C   LGLN   332      16.089   3.487 -12.446  0.00  0.00           C  
ATOM   4786 O   LGLN   332      16.071   2.336 -12.012  0.00  0.00           O  
ATOM   4787 N   LALA   333      15.991   3.736 -13.758  0.00  0.00           N  
ATOM   4788 H   LALA   333      15.987   4.702 -14.065  0.00  0.00           H  
ATOM   4789 CA  LALA   333      15.855   2.676 -14.761  0.00  0.00           C  
ATOM   4790 HA  LALA   333      14.971   2.084 -14.517  0.00  0.00           H  
ATOM   4791 CB  LALA   333      15.639   3.322 -16.134  0.00  0.00           C  
ATOM   4792 HB1 LALA   333      14.727   3.915 -16.130  0.00  0.00           H  
ATOM   4793 HB2 LALA   333      16.480   3.966 -16.386  0.00  0.00           H  
ATOM   4794 HB3 LALA   333      15.548   2.544 -16.892  0.00  0.00           H  
ATOM   4795 C   LALA   333      17.060   1.712 -14.795  0.00  0.00           C  
ATOM   4796 O   LALA   333      16.878   0.514 -15.020  0.00  0.00           O  
ATOM   4797 N   LARG   334      18.289   2.197 -14.549  0.00  0.00           N  
ATOM   4798 H   LARG   334      18.382   3.188 -14.354  0.00  0.00           H  
ATOM   4799 CA  LARG   334      19.473   1.327 -14.408  0.00  0.00           C  
ATOM   4800 HA  LARG   334      19.498   0.638 -15.252  0.00  0.00           H  
ATOM   4801 CB  LARG   334      20.771   2.154 -14.403  0.00  0.00           C  
ATOM   4802 HB2 LARG   334      20.622   3.088 -13.865  0.00  0.00           H  
ATOM   4803 HB3 LARG   334      21.549   1.585 -13.895  0.00  0.00           H  
ATOM   4804 CG  LARG   334      21.270   2.444 -15.820  0.00  0.00           C  
ATOM   4805 HG2 LARG   334      21.522   1.496 -16.297  0.00  0.00           H  
ATOM   4806 HG3 LARG   334      20.482   2.925 -16.394  0.00  0.00           H  
ATOM   4807 CD  LARG   334      22.524   3.330 -15.816  0.00  0.00           C  
ATOM   4808 HD2 LARG   334      23.213   2.968 -15.052  0.00  0.00           H  
ATOM   4809 HD3 LARG   334      23.031   3.242 -16.776  0.00  0.00           H  
ATOM   4810 NE  LARG   334      22.213   4.745 -15.555  0.00  0.00           N  
ATOM   4811 HE  LARG   334      22.457   5.101 -14.634  0.00  0.00           H  
ATOM   4812 CZ  LARG   334      21.725   5.618 -16.416  0.00  0.00           C  
ATOM   4813 NH1 LARG   334      21.446   5.313 -17.650  0.00  0.00           N  
ATOM   4814 HH11LARG   334      21.546   4.359 -17.970  0.00  0.00           H  
ATOM   4815 HH12LARG   334      20.979   6.021 -18.207  0.00  0.00           H  
ATOM   4816 NH2 LARG   334      21.502   6.848 -16.081  0.00  0.00           N  
ATOM   4817 HH21LARG   334      21.646   7.146 -15.115  0.00  0.00           H  
ATOM   4818 HH22LARG   334      21.146   7.495 -16.767  0.00  0.00           H  
ATOM   4819 C   LARG   334      19.383   0.430 -13.170  0.00  0.00           C  
ATOM   4820 O   LARG   334      19.614  -0.769 -13.309  0.00  0.00           O  
ATOM   4821 N   LMET   335      18.966   0.963 -12.018  0.00  0.00           N  
ATOM   4822 H   LMET   335      18.802   1.963 -11.985  0.00  0.00           H  
ATOM   4823 CA  LMET   335      18.731   0.169 -10.800  0.00  0.00           C  
ATOM   4824 HA  LMET   335      19.652  -0.363 -10.555  0.00  0.00           H  
ATOM   4825 CB  LMET   335      18.389   1.104  -9.627  0.00  0.00           C  
ATOM   4826 HB2 LMET   335      19.220   1.789  -9.456  0.00  0.00           H  
ATOM   4827 HB3 LMET   335      17.511   1.698  -9.880  0.00  0.00           H  
ATOM   4828 CG  LMET   335      18.087   0.337  -8.331  0.00  0.00           C  
ATOM   4829 HG2 LMET   335      17.814   1.056  -7.564  0.00  0.00           H  
ATOM   4830 HG3 LMET   335      17.214  -0.296  -8.489  0.00  0.00           H  
ATOM   4831 SD  LMET   335      19.429  -0.700  -7.681  0.00  0.00           S  
ATOM   4832 CE  LMET   335      20.654   0.556  -7.219  0.00  0.00           C  
ATOM   4833 HE1 LMET   335      20.201   1.283  -6.545  0.00  0.00           H  
ATOM   4834 HE2 LMET   335      21.492   0.075  -6.713  0.00  0.00           H  
ATOM   4835 HE3 LMET   335      21.018   1.064  -8.111  0.00  0.00           H  
ATOM   4836 C   LMET   335      17.636  -0.891 -11.003  0.00  0.00           C  
ATOM   4837 O   LMET   335      17.786  -2.036 -10.576  0.00  0.00           O  
ATOM   4838 N   LMET   336      16.558  -0.549 -11.716  0.00  0.00           N  
ATOM   4839 H   LMET   336      16.433   0.425 -11.977  0.00  0.00           H  
ATOM   4840 CA  LMET   336      15.532  -1.524 -12.087  0.00  0.00           C  
ATOM   4841 HA  LMET   336      15.161  -1.981 -11.171  0.00  0.00           H  
ATOM   4842 CB  LMET   336      14.348  -0.818 -12.762  0.00  0.00           C  
ATOM   4843 HB2 LMET   336      13.879  -0.163 -12.027  0.00  0.00           H  
ATOM   4844 HB3 LMET   336      14.696  -0.204 -13.591  0.00  0.00           H  
ATOM   4845 CG  LMET   336      13.300  -1.820 -13.266  0.00  0.00           C  
ATOM   4846 HG2 LMET   336      13.283  -2.686 -12.606  0.00  0.00           H  
ATOM   4847 HG3 LMET   336      12.324  -1.348 -13.195  0.00  0.00           H  
ATOM   4848 SD  LMET   336      13.522  -2.400 -14.972  0.00  0.00           S  
ATOM   4849 CE  LMET   336      12.887  -0.949 -15.846  0.00  0.00           C  
ATOM   4850 HE1 LMET   336      13.519  -0.086 -15.636  0.00  0.00           H  
ATOM   4851 HE2 LMET   336      12.881  -1.155 -16.915  0.00  0.00           H  
ATOM   4852 HE3 LMET   336      11.870  -0.739 -15.513  0.00  0.00           H  
ATOM   4853 C   LMET   336      16.102  -2.670 -12.933  0.00  0.00           C  
ATOM   4854 O   LMET   336      15.844  -3.831 -12.616  0.00  0.00           O  
ATOM   4855 N   LARG   337      16.924  -2.394 -13.955  0.00  0.00           N  
ATOM   4856 H   LARG   337      17.100  -1.422 -14.190  0.00  0.00           H  
ATOM   4857 CA  LARG   337      17.555  -3.466 -14.751  0.00  0.00           C  
ATOM   4858 HA  LARG   337      16.781  -4.182 -15.028  0.00  0.00           H  
ATOM   4859 CB  LARG   337      18.166  -2.913 -16.041  0.00  0.00           C  
ATOM   4860 HB2 LARG   337      18.862  -2.106 -15.806  0.00  0.00           H  
ATOM   4861 HB3 LARG   337      18.719  -3.717 -16.532  0.00  0.00           H  
ATOM   4862 CG  LARG   337      17.076  -2.411 -17.000  0.00  0.00           C  
ATOM   4863 HG2 LARG   337      16.255  -3.130 -17.026  0.00  0.00           H  
ATOM   4864 HG3 LARG   337      16.682  -1.460 -16.647  0.00  0.00           H  
ATOM   4865 CD  LARG   337      17.604  -2.251 -18.428  0.00  0.00           C  
ATOM   4866 HD2 LARG   337      17.844  -3.242 -18.819  0.00  0.00           H  
ATOM   4867 HD3 LARG   337      16.813  -1.833 -19.047  0.00  0.00           H  
ATOM   4868 NE  LARG   337      18.814  -1.416 -18.506  0.00  0.00           N  
ATOM   4869 HE  LARG   337      19.694  -1.913 -18.605  0.00  0.00           H  
ATOM   4870 CZ  LARG   337      18.893  -0.100 -18.500  0.00  0.00           C  
ATOM   4871 NH1 LARG   337      17.871   0.702 -18.385  0.00  0.00           N  
ATOM   4872 HH11LARG   337      16.937   0.312 -18.321  0.00  0.00           H  
ATOM   4873 HH12LARG   337      18.019   1.702 -18.408  0.00  0.00           H  
ATOM   4874 NH2 LARG   337      20.067   0.442 -18.613  0.00  0.00           N  
ATOM   4875 HH21LARG   337      20.847  -0.190 -18.728  0.00  0.00           H  
ATOM   4876 HH22LARG   337      20.153   1.447 -18.634  0.00  0.00           H  
ATOM   4877 C   LARG   337      18.585  -4.286 -13.970  0.00  0.00           C  
ATOM   4878 O   LARG   337      18.735  -5.471 -14.270  0.00  0.00           O  
ATOM   4879 N   LALA   338      19.231  -3.710 -12.954  0.00  0.00           N  
ATOM   4880 H   LALA   338      19.113  -2.715 -12.809  0.00  0.00           H  
ATOM   4881 CA  LALA   338      20.109  -4.447 -12.047  0.00  0.00           C  
ATOM   4882 HA  LALA   338      20.871  -4.950 -12.645  0.00  0.00           H  
ATOM   4883 CB  LALA   338      20.819  -3.463 -11.109  0.00  0.00           C  
ATOM   4884 HB1 LALA   338      21.286  -2.669 -11.693  0.00  0.00           H  
ATOM   4885 HB2 LALA   338      20.115  -3.019 -10.407  0.00  0.00           H  
ATOM   4886 HB3 LALA   338      21.589  -3.990 -10.545  0.00  0.00           H  
ATOM   4887 C   LALA   338      19.337  -5.535 -11.279  0.00  0.00           C  
ATOM   4888 O   LALA   338      19.682  -6.713 -11.372  0.00  0.00           O  
ATOM   4889 N   LPHE   339      18.241  -5.186 -10.597  0.00  0.00           N  
ATOM   4890 H   LPHE   339      17.986  -4.205 -10.542  0.00  0.00           H  
ATOM   4891 CA  LPHE   339      17.370  -6.193  -9.974  0.00  0.00           C  
ATOM   4892 HA  LPHE   339      17.969  -6.807  -9.299  0.00  0.00           H  
ATOM   4893 CB  LPHE   339      16.276  -5.505  -9.148  0.00  0.00           C  
ATOM   4894 HB2 LPHE   339      15.943  -4.611  -9.674  0.00  0.00           H  
ATOM   4895 HB3 LPHE   339      15.425  -6.183  -9.079  0.00  0.00           H  
ATOM   4896 CG  LPHE   339      16.646  -5.128  -7.728  0.00  0.00           C  
ATOM   4897 CD1 LPHE   339      16.748  -3.774  -7.356  0.00  0.00           C  
ATOM   4898 HD1 LPHE   339      16.646  -2.996  -8.098  0.00  0.00           H  
ATOM   4899 CE1 LPHE   339      16.956  -3.431  -6.008  0.00  0.00           C  
ATOM   4900 HE1 LPHE   339      17.014  -2.392  -5.723  0.00  0.00           H  
ATOM   4901 CZ  LPHE   339      17.091  -4.435  -5.033  0.00  0.00           C  
ATOM   4902 HZ  LPHE   339      17.261  -4.170  -3.998  0.00  0.00           H  
ATOM   4903 CE2 LPHE   339      17.011  -5.788  -5.407  0.00  0.00           C  
ATOM   4904 HE2 LPHE   339      17.113  -6.561  -4.656  0.00  0.00           H  
ATOM   4905 CD2 LPHE   339      16.780  -6.134  -6.751  0.00  0.00           C  
ATOM   4906 HD2 LPHE   339      16.683  -7.175  -7.028  0.00  0.00           H  
ATOM   4907 C   LPHE   339      16.750  -7.160 -11.005  0.00  0.00           C  
ATOM   4908 O   LPHE   339      16.579  -8.337 -10.701  0.00  0.00           O  
ATOM   4909 N   LASP   340      16.477  -6.723 -12.240  0.00  0.00           N  
ATOM   4910 H   LASP   340      16.567  -5.733 -12.431  0.00  0.00           H  
ATOM   4911 CA  LASP   340      15.858  -7.582 -13.263  0.00  0.00           C  
ATOM   4912 HA  LASP   340      14.983  -8.048 -12.806  0.00  0.00           H  
ATOM   4913 CB  LASP   340      15.373  -6.730 -14.448  0.00  0.00           C  
ATOM   4914 HB2 LASP   340      14.969  -5.789 -14.077  0.00  0.00           H  
ATOM   4915 HB3 LASP   340      16.213  -6.505 -15.107  0.00  0.00           H  
ATOM   4916 CG  LASP   340      14.256  -7.425 -15.229  0.00  0.00           C  
ATOM   4917 OD1 LASP   340      14.403  -7.642 -16.451  0.00  0.00           O  
ATOM   4918 OD2 LASP   340      13.209  -7.746 -14.628  0.00  0.00           O  
ATOM   4919 C   LASP   340      16.772  -8.731 -13.737  0.00  0.00           C  
ATOM   4920 O   LASP   340      16.270  -9.744 -14.222  0.00  0.00           O  
ATOM   4921 N   LARG   341      18.101  -8.625 -13.552  0.00  0.00           N  
ATOM   4922 H   LARG   341      18.459  -7.756 -13.171  0.00  0.00           H  
ATOM   4923 CA  LARG   341      19.016  -9.775 -13.697  0.00  0.00           C  
ATOM   4924 HA  LARG   341      18.720 -10.337 -14.584  0.00  0.00           H  
ATOM   4925 CB  LARG   341      20.476  -9.315 -13.869  0.00  0.00           C  
ATOM   4926 HB2 LARG   341      20.515  -8.427 -14.502  0.00  0.00           H  
ATOM   4927 HB3 LARG   341      20.892  -9.059 -12.894  0.00  0.00           H  
ATOM   4928 CG  LARG   341      21.328 -10.418 -14.527  0.00  0.00           C  
ATOM   4929 HG2 LARG   341      21.105 -11.385 -14.078  0.00  0.00           H  
ATOM   4930 HG3 LARG   341      21.075 -10.464 -15.587  0.00  0.00           H  
ATOM   4931 CD  LARG   341      22.832 -10.159 -14.371  0.00  0.00           C  
ATOM   4932 HD2 LARG   341      23.039  -9.116 -14.617  0.00  0.00           H  
ATOM   4933 HD3 LARG   341      23.117 -10.325 -13.331  0.00  0.00           H  
ATOM   4934 NE  LARG   341      23.639 -11.020 -15.258  0.00  0.00           N  
ATOM   4935 HE  LARG   341      23.936 -10.613 -16.135  0.00  0.00           H  
ATOM   4936 CZ  LARG   341      23.964 -12.288 -15.083  0.00  0.00           C  
ATOM   4937 NH1 LARG   341      23.555 -13.009 -14.083  0.00  0.00           N
[truncated: 404,272 more chars]
