# Supplementary material for: Unveiling the enzymatic pathway of UMG-SP2 urethanase: insights into polyurethane degradation at the atomic level
Source: Chem Sci. 2024 Dec 18;16(5):2437–52. doi: 10.1039/d4sc06688j (PMC11708778; doi:10.1039/d4sc06688j)
Supplement: SC-016-D4SC06688J-s001 [file SC-016-D4SC06688J-s001.zip › 09_AE.pdb]

ATOM      0 N   LMET     1     -15.581 -10.078  13.399  0.00  0.00           N  
ATOM      1 H1  LMET     1     -15.591  -9.620  12.493  0.00  0.00           H  
ATOM      2 H2  LMET     1     -14.903  -9.594  13.968  0.00  0.00           H  
ATOM      3 H3  LMET     1     -16.489  -9.986  13.831  0.00  0.00           H  
ATOM      4 CA  LMET     1     -15.202 -11.492  13.231  0.00  0.00           C  
ATOM      5 HA  LMET     1     -14.216 -11.515  12.765  0.00  0.00           H  
ATOM      6 CB  LMET     1     -15.133 -12.274  14.552  0.00  0.00           C  
ATOM      7 HB2 LMET     1     -16.077 -12.170  15.089  0.00  0.00           H  
ATOM      8 HB3 LMET     1     -14.981 -13.331  14.330  0.00  0.00           H  
ATOM      9 CG  LMET     1     -13.983 -11.808  15.449  0.00  0.00           C  
ATOM     10 HG2 LMET     1     -14.165 -10.779  15.758  0.00  0.00           H  
ATOM     11 HG3 LMET     1     -13.974 -12.427  16.347  0.00  0.00           H  
ATOM     12 SD  LMET     1     -12.348 -11.909  14.668  0.00  0.00           S  
ATOM     13 CE  LMET     1     -11.323 -11.195  15.985  0.00  0.00           C  
ATOM     14 HE1 LMET     1     -10.280 -11.181  15.669  0.00  0.00           H  
ATOM     15 HE2 LMET     1     -11.644 -10.174  16.191  0.00  0.00           H  
ATOM     16 HE3 LMET     1     -11.416 -11.794  16.891  0.00  0.00           H  
ATOM     17 C   LMET     1     -16.153 -12.163  12.262  0.00  0.00           C  
ATOM     18 O   LMET     1     -17.352 -11.860  12.262  0.00  0.00           O  
ATOM     19 N   LSER     2     -15.596 -13.061  11.448  0.00  0.00           N  
ATOM     20 H   LSER     2     -14.596 -13.209  11.527  0.00  0.00           H  
ATOM     21 CA  LSER     2     -16.277 -13.834  10.398  0.00  0.00           C  
ATOM     22 HA  LSER     2     -15.508 -14.435   9.915  0.00  0.00           H  
ATOM     23 CB  LSER     2     -17.265 -14.844  11.001  0.00  0.00           C  
ATOM     24 HB2 LSER     2     -18.072 -14.313  11.507  0.00  0.00           H  
ATOM     25 HB3 LSER     2     -17.689 -15.449  10.201  0.00  0.00           H  
ATOM     26 OG  LSER     2     -16.595 -15.690  11.923  0.00  0.00           O  
ATOM     27 HG  LSER     2     -17.252 -16.118  12.496  0.00  0.00           H  
ATOM     28 C   LSER     2     -16.898 -12.999   9.263  0.00  0.00           C  
ATOM     29 O   LSER     2     -17.627 -13.548   8.436  0.00  0.00           O  
ATOM     30 N   LGLU     3     -16.606 -11.694   9.184  0.00  0.00           N  
ATOM     31 H   LGLU     3     -15.914 -11.329   9.826  0.00  0.00           H  
ATOM     32 CA  LGLU     3     -17.007 -10.844   8.049  0.00  0.00           C  
ATOM     33 HA  LGLU     3     -18.070 -10.993   7.875  0.00  0.00           H  
ATOM     34 CB  LGLU     3     -16.822  -9.342   8.335  0.00  0.00           C  
ATOM     35 HB2 LGLU     3     -17.043  -8.803   7.415  0.00  0.00           H  
ATOM     36 HB3 LGLU     3     -17.564  -9.032   9.071  0.00  0.00           H  
ATOM     37 CG  LGLU     3     -15.431  -8.906   8.813  0.00  0.00           C  
ATOM     38 HG2 LGLU     3     -14.657  -9.437   8.258  0.00  0.00           H  
ATOM     39 HG3 LGLU     3     -15.313  -7.843   8.609  0.00  0.00           H  
ATOM     40 CD  LGLU     3     -15.272  -9.137  10.315  0.00  0.00           C  
ATOM     41 OE1 LGLU     3     -14.554 -10.084  10.713  0.00  0.00           O  
ATOM     42 OE2 LGLU     3     -15.923  -8.456  11.144  0.00  0.00           O  
ATOM     43 C   LGLU     3     -16.304 -11.277   6.757  0.00  0.00           C  
ATOM     44 O   LGLU     3     -15.143 -11.685   6.775  0.00  0.00           O  
ATOM     45 N   LLEU     4     -17.031 -11.245   5.643  0.00  0.00           N  
ATOM     46 H   LLEU     4     -17.948 -10.824   5.682  0.00  0.00           H  
ATOM     47 CA  LLEU     4     -16.641 -11.935   4.411  0.00  0.00           C  
ATOM     48 HA  LLEU     4     -16.315 -12.933   4.687  0.00  0.00           H  
ATOM     49 CB  LLEU     4     -17.861 -12.065   3.481  0.00  0.00           C  
ATOM     50 HB2 LLEU     4     -18.109 -11.064   3.147  0.00  0.00           H  
ATOM     51 HB3 LLEU     4     -17.576 -12.654   2.609  0.00  0.00           H  
ATOM     52 CG  LLEU     4     -19.142 -12.661   4.090  0.00  0.00           C  
ATOM     53 HG  LLEU     4     -19.483 -12.015   4.898  0.00  0.00           H  
ATOM     54 CD1 LLEU     4     -20.246 -12.695   3.033  0.00  0.00           C  
ATOM     55 HD11LLEU     4     -20.377 -11.697   2.616  0.00  0.00           H  
ATOM     56 HD12LLEU     4     -19.981 -13.385   2.231  0.00  0.00           H  
ATOM     57 HD13LLEU     4     -21.184 -13.002   3.491  0.00  0.00           H  
ATOM     58 CD2 LLEU     4     -18.935 -14.068   4.644  0.00  0.00           C  
ATOM     59 HD21LLEU     4     -18.575 -14.734   3.861  0.00  0.00           H  
ATOM     60 HD22LLEU     4     -18.205 -14.032   5.449  0.00  0.00           H  
ATOM     61 HD23LLEU     4     -19.869 -14.448   5.052  0.00  0.00           H  
ATOM     62 C   LLEU     4     -15.462 -11.271   3.678  0.00  0.00           C  
ATOM     63 O   LLEU     4     -15.294 -10.050   3.721  0.00  0.00           O  
ATOM     64 N   LSER     5     -14.689 -12.070   2.938  0.00  0.00           N  
ATOM     65 H   LSER     5     -14.843 -13.067   2.991  0.00  0.00           H  
ATOM     66 CA  LSER     5     -13.742 -11.582   1.923  0.00  0.00           C  
ATOM     67 HA  LSER     5     -13.052 -10.880   2.392  0.00  0.00           H  
ATOM     68 CB  LSER     5     -12.914 -12.752   1.369  0.00  0.00           C  
ATOM     69 HB2 LSER     5     -12.153 -12.358   0.699  0.00  0.00           H  
ATOM     70 HB3 LSER     5     -12.410 -13.255   2.196  0.00  0.00           H  
ATOM     71 OG  LSER     5     -13.702 -13.695   0.660  0.00  0.00           O  
ATOM     72 HG  LSER     5     -13.759 -14.515   1.201  0.00  0.00           H  
ATOM     73 C   LSER     5     -14.478 -10.836   0.798  0.00  0.00           C  
ATOM     74 O   LSER     5     -15.710 -10.910   0.691  0.00  0.00           O  
ATOM     75 N   LALA     6     -13.764 -10.099  -0.058  0.00  0.00           N  
ATOM     76 H   LALA     6     -12.748 -10.111   0.006  0.00  0.00           H  
ATOM     77 CA  LALA     6     -14.402  -9.414  -1.189  0.00  0.00           C  
ATOM     78 HA  LALA     6     -15.215  -8.798  -0.801  0.00  0.00           H  
ATOM     79 CB  LALA     6     -13.396  -8.481  -1.875  0.00  0.00           C  
ATOM     80 HB1 LALA     6     -13.921  -7.844  -2.587  0.00  0.00           H  
ATOM     81 HB2 LALA     6     -12.901  -7.854  -1.133  0.00  0.00           H  
ATOM     82 HB3 LALA     6     -12.652  -9.063  -2.417  0.00  0.00           H  
ATOM     83 C   LALA     6     -15.024 -10.427  -2.169  0.00  0.00           C  
ATOM     84 O   LALA     6     -16.174 -10.255  -2.582  0.00  0.00           O  
ATOM     85 N   LILE     7     -14.310 -11.522  -2.462  0.00  0.00           N  
ATOM     86 H   LILE     7     -13.353 -11.576  -2.111  0.00  0.00           H  
ATOM     87 CA  LILE     7     -14.806 -12.627  -3.297  0.00  0.00           C  
ATOM     88 HA  LILE     7     -15.169 -12.206  -4.236  0.00  0.00           H  
ATOM     89 CB  LILE     7     -13.647 -13.592  -3.642  0.00  0.00           C  
ATOM     90 HB  LILE     7     -13.084 -13.798  -2.730  0.00  0.00           H  
ATOM     91 CG2 LILE     7     -14.142 -14.936  -4.210  0.00  0.00           C  
ATOM     92 HG21LILE     7     -14.739 -14.777  -5.108  0.00  0.00           H  
ATOM     93 HG22LILE     7     -13.300 -15.582  -4.459  0.00  0.00           H  
ATOM     94 HG23LILE     7     -14.738 -15.476  -3.473  0.00  0.00           H  
ATOM     95 CG1 LILE     7     -12.724 -12.895  -4.668  0.00  0.00           C  
ATOM     96 HG12LILE     7     -13.229 -12.861  -5.633  0.00  0.00           H  
ATOM     97 HG13LILE     7     -12.531 -11.870  -4.352  0.00  0.00           H  
ATOM     98 CD1 LILE     7     -11.362 -13.566  -4.846  0.00  0.00           C  
ATOM     99 HD11LILE     7     -11.474 -14.569  -5.254  0.00  0.00           H  
ATOM    100 HD12LILE     7     -10.762 -12.976  -5.537  0.00  0.00           H  
ATOM    101 HD13LILE     7     -10.857 -13.613  -3.882  0.00  0.00           H  
ATOM    102 C   LILE     7     -16.010 -13.332  -2.656  0.00  0.00           C  
ATOM    103 O   LILE     7     -17.034 -13.483  -3.325  0.00  0.00           O  
ATOM    104 N   LGLU     8     -15.966 -13.704  -1.370  0.00  0.00           N  
ATOM    105 H   LGLU     8     -15.109 -13.581  -0.839  0.00  0.00           H  
ATOM    106 CA  LGLU     8     -17.115 -14.372  -0.734  0.00  0.00           C  
ATOM    107 HA  LGLU     8     -17.450 -15.151  -1.420  0.00  0.00           H  
ATOM    108 CB  LGLU     8     -16.701 -15.091   0.564  0.00  0.00           C  
ATOM    109 HB2 LGLU     8     -15.854 -15.733   0.329  0.00  0.00           H  
ATOM    110 HB3 LGLU     8     -16.397 -14.363   1.318  0.00  0.00           H  
ATOM    111 CG  LGLU     8     -17.842 -15.968   1.115  0.00  0.00           C  
ATOM    112 HG2 LGLU     8     -18.589 -15.320   1.575  0.00  0.00           H  
ATOM    113 HG3 LGLU     8     -18.322 -16.476   0.276  0.00  0.00           H  
ATOM    114 CD  LGLU     8     -17.416 -17.041   2.134  0.00  0.00           C  
ATOM    115 OE1 LGLU     8     -16.347 -16.940   2.778  0.00  0.00           O  
ATOM    116 OE2 LGLU     8     -18.217 -17.977   2.367  0.00  0.00           O  
ATOM    117 C   LGLU     8     -18.314 -13.420  -0.545  0.00  0.00           C  
ATOM    118 O   LGLU     8     -19.461 -13.851  -0.649  0.00  0.00           O  
ATOM    119 N   LTHR     9     -18.084 -12.110  -0.377  0.00  0.00           N  
ATOM    120 H   LTHR     9     -17.120 -11.802  -0.289  0.00  0.00           H  
ATOM    121 CA  LTHR     9     -19.159 -11.098  -0.423  0.00  0.00           C  
ATOM    122 HA  LTHR     9     -19.922 -11.371   0.304  0.00  0.00           H  
ATOM    123 CB  LTHR     9     -18.660  -9.681  -0.091  0.00  0.00           C  
ATOM    124 HB  LTHR     9     -17.939  -9.353  -0.839  0.00  0.00           H  
ATOM    125 CG2 LTHR     9     -19.803  -8.667  -0.012  0.00  0.00           C  
ATOM    126 HG21LTHR     9     -20.560  -9.011   0.691  0.00  0.00           H  
ATOM    127 HG22LTHR     9     -19.408  -7.712   0.328  0.00  0.00           H  
ATOM    128 HG23LTHR     9     -20.261  -8.528  -0.990  0.00  0.00           H  
ATOM    129 OG1 LTHR     9     -18.049  -9.641   1.172  0.00  0.00           O  
ATOM    130 HG1 LTHR     9     -17.187 -10.094   1.078  0.00  0.00           H  
ATOM    131 C   LTHR     9     -19.825 -11.072  -1.797  0.00  0.00           C  
ATOM    132 O   LTHR     9     -21.053 -11.143  -1.887  0.00  0.00           O  
ATOM    133 N   LALA    10     -19.030 -11.017  -2.872  0.00  0.00           N  
ATOM    134 H   LALA    10     -18.023 -10.960  -2.744  0.00  0.00           H  
ATOM    135 CA  LALA    10     -19.544 -11.076  -4.236  0.00  0.00           C  
ATOM    136 HA  LALA    10     -20.256 -10.260  -4.376  0.00  0.00           H  
ATOM    137 CB  LALA    10     -18.388 -10.885  -5.226  0.00  0.00           C  
ATOM    138 HB1 LALA    10     -17.921  -9.913  -5.085  0.00  0.00           H  
ATOM    139 HB2 LALA    10     -17.631 -11.652  -5.076  0.00  0.00           H  
ATOM    140 HB3 LALA    10     -18.762 -10.946  -6.249  0.00  0.00           H  
ATOM    141 C   LALA    10     -20.288 -12.394  -4.499  0.00  0.00           C  
ATOM    142 O   LALA    10     -21.337 -12.366  -5.135  0.00  0.00           O  
ATOM    143 N   LALA    11     -19.799 -13.523  -3.981  0.00  0.00           N  
ATOM    144 H   LALA    11     -18.926 -13.471  -3.466  0.00  0.00           H  
ATOM    145 CA  LALA    11     -20.388 -14.846  -4.182  0.00  0.00           C  
ATOM    146 HA  LALA    11     -20.574 -14.987  -5.247  0.00  0.00           H  
ATOM    147 CB  LALA    11     -19.366 -15.895  -3.737  0.00  0.00           C  
ATOM    148 HB1 LALA    11     -19.276 -15.899  -2.651  0.00  0.00           H  
ATOM    149 HB2 LALA    11     -19.684 -16.878  -4.082  0.00  0.00           H  
ATOM    150 HB3 LALA    11     -18.390 -15.696  -4.168  0.00  0.00           H  
ATOM    151 C   LALA    11     -21.729 -15.021  -3.444  0.00  0.00           C  
ATOM    152 O   LALA    11     -22.694 -15.524  -4.028  0.00  0.00           O  
ATOM    153 N   LALA    12     -21.816 -14.555  -2.192  0.00  0.00           N  
ATOM    154 H   LALA    12     -20.967 -14.213  -1.750  0.00  0.00           H  
ATOM    155 CA  LALA    12     -23.032 -14.597  -1.378  0.00  0.00           C  
ATOM    156 HA  LALA    12     -23.393 -15.626  -1.336  0.00  0.00           H  
ATOM    157 CB  LALA    12     -22.665 -14.147   0.043  0.00  0.00           C  
ATOM    158 HB1 LALA    12     -21.900 -14.809   0.452  0.00  0.00           H  
ATOM    159 HB2 LALA    12     -22.276 -13.128   0.024  0.00  0.00           H  
ATOM    160 HB3 LALA    12     -23.547 -14.189   0.683  0.00  0.00           H  
ATOM    161 C   LALA    12     -24.157 -13.720  -1.959  0.00  0.00           C  
ATOM    162 O   LALA    12     -25.340 -14.059  -1.843  0.00  0.00           O  
ATOM    163 N   LILE    13     -23.794 -12.604  -2.604  0.00  0.00           N  
ATOM    164 H   LILE    13     -22.811 -12.351  -2.599  0.00  0.00           H  
ATOM    165 CA  LILE    13     -24.726 -11.758  -3.359  0.00  0.00           C  
ATOM    166 HA  LILE    13     -25.650 -11.688  -2.795  0.00  0.00           H  
ATOM    167 CB  LILE    13     -24.161 -10.324  -3.497  0.00  0.00           C  
ATOM    168 HB  LILE    13     -23.153 -10.385  -3.911  0.00  0.00           H  
ATOM    169 CG2 LILE    13     -25.018  -9.460  -4.439  0.00  0.00           C  
ATOM    170 HG21LILE    13     -25.065  -9.907  -5.430  0.00  0.00           H  
ATOM    171 HG22LILE    13     -26.025  -9.349  -4.039  0.00  0.00           H  
ATOM    172 HG23LILE    13     -24.571  -8.474  -4.560  0.00  0.00           H  
ATOM    173 CG1 LILE    13     -24.091  -9.665  -2.097  0.00  0.00           C  
ATOM    174 HG12LILE    13     -25.100  -9.527  -1.705  0.00  0.00           H  
ATOM    175 HG13LILE    13     -23.560 -10.326  -1.414  0.00  0.00           H  
ATOM    176 CD1 LILE    13     -23.362  -8.318  -2.074  0.00  0.00           C  
ATOM    177 HD11LILE    13     -23.953  -7.561  -2.586  0.00  0.00           H  
ATOM    178 HD12LILE    13     -23.218  -8.001  -1.041  0.00  0.00           H  
ATOM    179 HD13LILE    13     -22.387  -8.412  -2.554  0.00  0.00           H  
ATOM    180 C   LILE    13     -25.095 -12.418  -4.698  0.00  0.00           C  
ATOM    181 O   LILE    13     -26.283 -12.520  -5.020  0.00  0.00           O  
ATOM    182 N   LALA    14     -24.114 -12.949  -5.436  0.00  0.00           N  
ATOM    183 H   LALA    14     -23.155 -12.807  -5.138  0.00  0.00           H  
ATOM    184 CA  LALA    14     -24.320 -13.592  -6.733  0.00  0.00           C  
ATOM    185 HA  LALA    14     -24.747 -12.864  -7.422  0.00  0.00           H  
ATOM    186 CB  LALA    14     -22.976 -14.071  -7.302  0.00  0.00           C  
ATOM    187 HB1 LALA    14     -23.136 -14.590  -8.247  0.00  0.00           H  
ATOM    188 HB2 LALA    14     -22.314 -13.226  -7.477  0.00  0.00           H  
ATOM    189 HB3 LALA    14     -22.490 -14.756  -6.608  0.00  0.00           H  
ATOM    190 C   LALA    14     -25.298 -14.759  -6.607  0.00  0.00           C  
ATOM    191 O   LALA    14     -26.306 -14.791  -7.307  0.00  0.00           O  
ATOM    192 N   LGLY    15     -25.042 -15.667  -5.662  0.00  0.00           N  
ATOM    193 H   LGLY    15     -24.204 -15.529  -5.103  0.00  0.00           H  
ATOM    194 CA  LGLY    15     -25.852 -16.852  -5.385  0.00  0.00           C  
ATOM    195 HA2 LGLY    15     -26.150 -17.290  -6.334  0.00  0.00           H  
ATOM    196 HA3 LGLY    15     -25.238 -17.576  -4.857  0.00  0.00           H  
ATOM    197 C   LGLY    15     -27.128 -16.610  -4.569  0.00  0.00           C  
ATOM    198 O   LGLY    15     -27.730 -17.578  -4.094  0.00  0.00           O  
ATOM    199 N   LGLY    16     -27.535 -15.352  -4.374  0.00  0.00           N  
ATOM    200 H   LGLY    16     -26.988 -14.603  -4.781  0.00  0.00           H  
ATOM    201 CA  LGLY    16     -28.842 -15.007  -3.808  0.00  0.00           C  
ATOM    202 HA2 LGLY    16     -28.969 -13.926  -3.864  0.00  0.00           H  
ATOM    203 HA3 LGLY    16     -29.628 -15.471  -4.405  0.00  0.00           H  
ATOM    204 C   LGLY    16     -29.024 -15.426  -2.349  0.00  0.00           C  
ATOM    205 O   LGLY    16     -30.132 -15.777  -1.942  0.00  0.00           O  
ATOM    206 N   LSER    17     -27.946 -15.439  -1.562  0.00  0.00           N  
ATOM    207 H   LSER    17     -27.053 -15.185  -1.971  0.00  0.00           H  
ATOM    208 CA  LSER    17     -28.000 -15.599  -0.102  0.00  0.00           C  
ATOM    209 HA  LSER    17     -28.804 -16.281   0.171  0.00  0.00           H  
ATOM    210 CB  LSER    17     -26.687 -16.198   0.412  0.00  0.00           C  
ATOM    211 HB2 LSER    17     -25.858 -15.529   0.183  0.00  0.00           H  
ATOM    212 HB3 LSER    17     -26.744 -16.323   1.495  0.00  0.00           H  
ATOM    213 OG  LSER    17     -26.454 -17.454  -0.202  0.00  0.00           O  
ATOM    214 HG  LSER    17     -26.891 -18.134   0.334  0.00  0.00           H  
ATOM    215 C   LSER    17     -28.275 -14.251   0.571  0.00  0.00           C  
ATOM    216 O   LSER    17     -29.220 -14.127   1.351  0.00  0.00           O  
ATOM    217 N   LMET    18     -27.496 -13.233   0.194  0.00  0.00           N  
ATOM    218 H   LMET    18     -26.808 -13.422  -0.528  0.00  0.00           H  
ATOM    219 CA  LMET    18     -27.537 -11.857   0.703  0.00  0.00           C  
ATOM    220 HA  LMET    18     -28.299 -11.773   1.480  0.00  0.00           H  
ATOM    221 CB  LMET    18     -26.165 -11.563   1.336  0.00  0.00           C  
ATOM    222 HB2 LMET    18     -26.037 -12.222   2.196  0.00  0.00           H  
ATOM    223 HB3 LMET    18     -25.388 -11.802   0.607  0.00  0.00           H  
ATOM    224 CG  LMET    18     -25.958 -10.116   1.799  0.00  0.00           C  
ATOM    225 HG2 LMET    18     -25.891  -9.466   0.927  0.00  0.00           H  
ATOM    226 HG3 LMET    18     -26.825  -9.815   2.387  0.00  0.00           H  
ATOM    227 SD  LMET    18     -24.481  -9.855   2.823  0.00  0.00           S  
ATOM    228 CE  LMET    18     -23.161 -10.304   1.661  0.00  0.00           C  
ATOM    229 HE1 LMET    18     -22.194 -10.183   2.149  0.00  0.00           H  
ATOM    230 HE2 LMET    18     -23.269 -11.343   1.353  0.00  0.00           H  
ATOM    231 HE3 LMET    18     -23.204  -9.656   0.787  0.00  0.00           H  
ATOM    232 C   LMET    18     -27.892 -10.869  -0.421  0.00  0.00           C  
ATOM    233 O   LMET    18     -27.591 -11.128  -1.586  0.00  0.00           O  
ATOM    234 N   LTHR    19     -28.498  -9.723  -0.095  0.00  0.00           N  
ATOM    235 H   LTHR    19     -28.707  -9.558   0.878  0.00  0.00           H  
ATOM    236 CA  LTHR    19     -28.722  -8.608  -1.040  0.00  0.00           C  
ATOM    237 HA  LTHR    19     -28.593  -8.995  -2.044  0.00  0.00           H  
ATOM    238 CB  LTHR    19     -30.171  -8.072  -0.978  0.00  0.00           C  
ATOM    239 HB  LTHR    19     -30.836  -8.812  -1.424  0.00  0.00           H  
ATOM    240 CG2 LTHR    19     -30.671  -7.774   0.435  0.00  0.00           C  
ATOM    241 HG21LTHR    19     -30.010  -7.063   0.917  0.00  0.00           H  
ATOM    242 HG22LTHR    19     -31.671  -7.346   0.382  0.00  0.00           H  
ATOM    243 HG23LTHR    19     -30.715  -8.691   1.022  0.00  0.00           H  
ATOM    244 OG1 LTHR    19     -30.302  -6.859  -1.687  0.00  0.00           O  
ATOM    245 HG1 LTHR    19     -30.644  -7.067  -2.588  0.00  0.00           H  
ATOM    246 C   LTHR    19     -27.676  -7.499  -0.867  0.00  0.00           C  
ATOM    247 O   LTHR    19     -27.191  -7.260   0.241  0.00  0.00           O  
ATOM    248 N   LALA    20     -27.346  -6.779  -1.944  0.00  0.00           N  
ATOM    249 H   LALA    20     -27.755  -7.036  -2.838  0.00  0.00           H  
ATOM    250 CA  LALA    20     -26.477  -5.597  -1.889  0.00  0.00           C  
ATOM    251 HA  LALA    20     -25.486  -5.905  -1.553  0.00  0.00           H  
ATOM    252 CB  LALA    20     -26.355  -5.040  -3.312  0.00  0.00           C  
ATOM    253 HB1 LALA    20     -27.331  -4.711  -3.671  0.00  0.00           H  
ATOM    254 HB2 LALA    20     -25.668  -4.193  -3.313  0.00  0.00           H  
ATOM    255 HB3 LALA    20     -25.970  -5.811  -3.981  0.00  0.00           H  
ATOM    256 C   LALA    20     -26.985  -4.515  -0.905  0.00  0.00           C  
ATOM    257 O   LALA    20     -26.186  -3.802  -0.298  0.00  0.00           O  
ATOM    258 N   LLEU    21     -28.307  -4.422  -0.696  0.00  0.00           N  
ATOM    259 H   LLEU    21     -28.910  -5.054  -1.209  0.00  0.00           H  
ATOM    260 CA  LLEU    21     -28.925  -3.510   0.278  0.00  0.00           C  
ATOM    261 HA  LLEU    21     -28.615  -2.487   0.063  0.00  0.00           H  
ATOM    262 CB  LLEU    21     -30.459  -3.610   0.159  0.00  0.00           C  
ATOM    263 HB2 LLEU    21     -30.752  -4.642   0.355  0.00  0.00           H  
ATOM    264 HB3 LLEU    21     -30.912  -2.986   0.932  0.00  0.00           H  
ATOM    265 CG  LLEU    21     -31.034  -3.194  -1.207  0.00  0.00           C  
ATOM    266 HG  LLEU    21     -30.499  -3.699  -2.011  0.00  0.00           H  
ATOM    267 CD1 LLEU    21     -32.506  -3.594  -1.292  0.00  0.00           C  
ATOM    268 HD11LLEU    21     -32.594  -4.678  -1.209  0.00  0.00           H  
ATOM    269 HD12LLEU    21     -33.069  -3.119  -0.489  0.00  0.00           H  
ATOM    270 HD13LLEU    21     -32.916  -3.289  -2.254  0.00  0.00           H  
ATOM    271 CD2 LLEU    21     -30.941  -1.684  -1.417  0.00  0.00           C  
ATOM    272 HD21LLEU    21     -31.465  -1.165  -0.616  0.00  0.00           H  
ATOM    273 HD22LLEU    21     -29.900  -1.367  -1.426  0.00  0.00           H  
ATOM    274 HD23LLEU    21     -31.392  -1.428  -2.371  0.00  0.00           H  
ATOM    275 C   LLEU    21     -28.477  -3.826   1.715  0.00  0.00           C  
ATOM    276 O   LLEU    21     -27.998  -2.947   2.431  0.00  0.00           O  
ATOM    277 N   LGLU    22     -28.587  -5.099   2.097  0.00  0.00           N  
ATOM    278 H   LGLU    22     -28.916  -5.753   1.406  0.00  0.00           H  
ATOM    279 CA  LGLU    22     -28.170  -5.657   3.392  0.00  0.00           C  
ATOM    280 HA  LGLU    22     -28.706  -5.156   4.201  0.00  0.00           H  
ATOM    281 CB  LGLU    22     -28.548  -7.154   3.398  0.00  0.00           C  
ATOM    282 HB2 LGLU    22     -29.634  -7.243   3.440  0.00  0.00           H  
ATOM    283 HB3 LGLU    22     -28.237  -7.591   2.453  0.00  0.00           H  
ATOM    284 CG  LGLU    22     -27.925  -8.038   4.487  0.00  0.00           C  
ATOM    285 HG2 LGLU    22     -28.188  -9.068   4.253  0.00  0.00           H  
ATOM    286 HG3 LGLU    22     -26.836  -7.969   4.442  0.00  0.00           H  
ATOM    287 CD  LGLU    22     -28.408  -7.742   5.907  0.00  0.00           C  
ATOM    288 OE1 LGLU    22     -27.740  -8.201   6.868  0.00  0.00           O  
ATOM    289 OE2 LGLU    22     -29.446  -7.070   6.081  0.00  0.00           O  
ATOM    290 C   LGLU    22     -26.667  -5.452   3.625  0.00  0.00           C  
ATOM    291 O   LGLU    22     -26.261  -5.094   4.729  0.00  0.00           O  
ATOM    292 N   LALA    23     -25.851  -5.628   2.579  0.00  0.00           N  
ATOM    293 H   LALA    23     -26.260  -5.942   1.706  0.00  0.00           H  
ATOM    294 CA  LALA    23     -24.407  -5.415   2.628  0.00  0.00           C  
ATOM    295 HA  LALA    23     -24.005  -6.007   3.452  0.00  0.00           H  
ATOM    296 CB  LALA    23     -23.809  -5.929   1.310  0.00  0.00           C  
ATOM    297 HB1 LALA    23     -24.095  -6.969   1.150  0.00  0.00           H  
ATOM    298 HB2 LALA    23     -24.168  -5.330   0.472  0.00  0.00           H  
ATOM    299 HB3 LALA    23     -22.723  -5.853   1.344  0.00  0.00           H  
ATOM    300 C   LALA    23     -24.026  -3.944   2.894  0.00  0.00           C  
ATOM    301 O   LALA    23     -23.142  -3.677   3.713  0.00  0.00           O  
ATOM    302 N   LCYS    24     -24.706  -2.993   2.244  0.00  0.00           N  
ATOM    303 H   LCYS    24     -25.395  -3.278   1.555  0.00  0.00           H  
ATOM    304 CA  LCYS    24     -24.529  -1.562   2.502  0.00  0.00           C  
ATOM    305 HA  LCYS    24     -23.472  -1.308   2.401  0.00  0.00           H  
ATOM    306 CB  LCYS    24     -25.321  -0.782   1.440  0.00  0.00           C  
ATOM    307 HB2 LCYS    24     -24.993  -1.091   0.446  0.00  0.00           H  
ATOM    308 HB3 LCYS    24     -26.385  -0.999   1.538  0.00  0.00           H  
ATOM    309 SG  LCYS    24     -25.045   1.004   1.624  0.00  0.00           S  
ATOM    310 HG  LCYS    24     -25.485   1.122   2.884  0.00  0.00           H  
ATOM    311 C   LCYS    24     -24.953  -1.190   3.936  0.00  0.00           C  
ATOM    312 O   LCYS    24     -24.203  -0.531   4.656  0.00  0.00           O  
ATOM    313 N   LASP    25     -26.122  -1.665   4.380  0.00  0.00           N  
ATOM    314 H   LASP    25     -26.695  -2.214   3.747  0.00  0.00           H  
ATOM    315 CA  LASP    25     -26.630  -1.416   5.736  0.00  0.00           C  
ATOM    316 HA  LASP    25     -26.697  -0.337   5.891  0.00  0.00           H  
ATOM    317 CB  LASP    25     -28.032  -2.021   5.898  0.00  0.00           C  
ATOM    318 HB2 LASP    25     -28.008  -3.073   5.609  0.00  0.00           H  
ATOM    319 HB3 LASP    25     -28.308  -1.969   6.952  0.00  0.00           H  
ATOM    320 CG  LASP    25     -29.120  -1.305   5.105  0.00  0.00           C  
ATOM    321 OD1 LASP    25     -30.248  -1.827   5.014  0.00  0.00           O  
ATOM    322 OD2 LASP    25     -28.939  -0.158   4.648  0.00  0.00           O  
ATOM    323 C   LASP    25     -25.708  -1.970   6.830  0.00  0.00           C  
ATOM    324 O   LASP    25     -25.481  -1.289   7.834  0.00  0.00           O  
ATOM    325 N   LALA    26     -25.145  -3.165   6.618  0.00  0.00           N  
ATOM    326 H   LALA    26     -25.428  -3.691   5.798  0.00  0.00           H  
ATOM    327 CA  LALA    26     -24.216  -3.802   7.545  0.00  0.00           C  
ATOM    328 HA  LALA    26     -24.694  -3.874   8.523  0.00  0.00           H  
ATOM    329 CB  LALA    26     -23.910  -5.220   7.047  0.00  0.00           C  
ATOM    330 HB1 LALA    26     -23.473  -5.184   6.049  0.00  0.00           H  
ATOM    331 HB2 LALA    26     -23.209  -5.704   7.727  0.00  0.00           H  
ATOM    332 HB3 LALA    26     -24.826  -5.809   7.013  0.00  0.00           H  
ATOM    333 C   LALA    26     -22.921  -2.994   7.710  0.00  0.00           C  
ATOM    334 O   LALA    26     -22.439  -2.841   8.831  0.00  0.00           O  
ATOM    335 N   LALA    27     -22.368  -2.437   6.627  0.00  0.00           N  
ATOM    336 H   LALA    27     -22.819  -2.564   5.730  0.00  0.00           H  
ATOM    337 CA  LALA    27     -21.167  -1.603   6.700  0.00  0.00           C  
ATOM    338 HA  LALA    27     -20.388  -2.149   7.230  0.00  0.00           H  
ATOM    339 CB  LALA    27     -20.667  -1.338   5.280  0.00  0.00           C  
ATOM    340 HB1 LALA    27     -20.473  -2.279   4.767  0.00  0.00           H  
ATOM    341 HB2 LALA    27     -21.404  -0.762   4.718  0.00  0.00           H  
ATOM    342 HB3 LALA    27     -19.736  -0.777   5.344  0.00  0.00           H  
ATOM    343 C   LALA    27     -21.423  -0.294   7.472  0.00  0.00           C  
ATOM    344 O   LALA    27     -20.635   0.083   8.339  0.00  0.00           O  
ATOM    345 N   LILE    28     -22.568   0.350   7.225  0.00  0.00           N  
ATOM    346 H   LILE    28     -23.165  -0.011   6.486  0.00  0.00           H  
ATOM    347 CA  LILE    28     -23.006   1.561   7.937  0.00  0.00           C  
ATOM    348 HA  LILE    28     -22.212   2.309   7.879  0.00  0.00           H  
ATOM    349 CB  LILE    28     -24.252   2.135   7.215  0.00  0.00           C  
ATOM    350 HB  LILE    28     -24.974   1.328   7.082  0.00  0.00           H  
ATOM    351 CG2 LILE    28     -24.939   3.249   8.024  0.00  0.00           C  
ATOM    352 HG21LILE    28     -25.826   3.604   7.504  0.00  0.00           H  
ATOM    353 HG22LILE    28     -25.259   2.877   8.997  0.00  0.00           H  
ATOM    354 HG23LILE    28     -24.252   4.082   8.168  0.00  0.00           H  
ATOM    355 CG1 LILE    28     -23.832   2.657   5.816  0.00  0.00           C  
ATOM    356 HG12LILE    28     -23.185   3.524   5.938  0.00  0.00           H  
ATOM    357 HG13LILE    28     -23.253   1.895   5.296  0.00  0.00           H  
ATOM    358 CD1 LILE    28     -24.993   3.033   4.890  0.00  0.00           C  
ATOM    359 HD11LILE    28     -24.600   3.273   3.902  0.00  0.00           H  
ATOM    360 HD12LILE    28     -25.687   2.197   4.803  0.00  0.00           H  
ATOM    361 HD13LILE    28     -25.510   3.909   5.274  0.00  0.00           H  
ATOM    362 C   LILE    28     -23.224   1.271   9.437  0.00  0.00           C  
ATOM    363 O   LILE    28     -22.797   2.052  10.290  0.00  0.00           O  
ATOM    364 N   LALA    29     -23.799   0.113   9.780  0.00  0.00           N  
ATOM    365 H   LALA    29     -24.162  -0.485   9.045  0.00  0.00           H  
ATOM    366 CA  LALA    29     -23.931  -0.338  11.168  0.00  0.00           C  
ATOM    367 HA  LALA    29     -24.392   0.463  11.749  0.00  0.00           H  
ATOM    368 CB  LALA    29     -24.860  -1.557  11.198  0.00  0.00           C  
ATOM    369 HB1 LALA    29     -24.424  -2.380  10.631  0.00  0.00           H  
ATOM    370 HB2 LALA    29     -25.012  -1.876  12.230  0.00  0.00           H  
ATOM    371 HB3 LALA    29     -25.827  -1.301  10.766  0.00  0.00           H  
ATOM    372 C   LALA    29     -22.577  -0.656  11.832  0.00  0.00           C  
ATOM    373 O   LALA    29     -22.391  -0.370  13.017  0.00  0.00           O  
ATOM    374 N   LARG    30     -21.618  -1.216  11.079  0.00  0.00           N  
ATOM    375 H   LARG    30     -21.861  -1.460  10.123  0.00  0.00           H  
ATOM    376 CA  LARG    30     -20.250  -1.508  11.548  0.00  0.00           C  
ATOM    377 HA  LARG    30     -20.316  -2.060  12.486  0.00  0.00           H  
ATOM    378 CB  LARG    30     -19.499  -2.369  10.515  0.00  0.00           C  
ATOM    379 HB2 LARG    30     -19.629  -1.945   9.520  0.00  0.00           H  
ATOM    380 HB3 LARG    30     -18.432  -2.376  10.746  0.00  0.00           H  
ATOM    381 CG  LARG    30     -20.009  -3.816  10.540  0.00  0.00           C  
ATOM    382 HG2 LARG    30     -19.576  -4.325  11.399  0.00  0.00           H  
ATOM    383 HG3 LARG    30     -21.089  -3.820  10.676  0.00  0.00           H  
ATOM    384 CD  LARG    30     -19.676  -4.601   9.266  0.00  0.00           C  
ATOM    385 HD2 LARG    30     -19.998  -4.033   8.392  0.00  0.00           H  
ATOM    386 HD3 LARG    30     -18.598  -4.764   9.206  0.00  0.00           H  
ATOM    387 NE  LARG    30     -20.394  -5.884   9.293  0.00  0.00           N  
ATOM    388 HE  LARG    30     -21.184  -5.948   9.919  0.00  0.00           H  
ATOM    389 CZ  LARG    30     -20.133  -6.981   8.616  0.00  0.00           C  
ATOM    390 NH1 LARG    30     -19.249  -7.080   7.676  0.00  0.00           N  
ATOM    391 HH11LARG    30     -18.799  -6.233   7.334  0.00  0.00           H  
ATOM    392 HH12LARG    30     -19.245  -7.907   7.091  0.00  0.00           H  
ATOM    393 NH2 LARG    30     -20.801  -8.043   8.930  0.00  0.00           N  
ATOM    394 HH21LARG    30     -21.466  -7.960   9.680  0.00  0.00           H  
ATOM    395 HH22LARG    30     -20.446  -8.951   8.654  0.00  0.00           H  
ATOM    396 C   LARG    30     -19.478  -0.236  11.882  0.00  0.00           C  
ATOM    397 O   LARG    30     -18.834  -0.217  12.924  0.00  0.00           O  
ATOM    398 N   LILE    31     -19.595   0.823  11.079  0.00  0.00           N  
ATOM    399 H   LILE    31     -20.121   0.712  10.218  0.00  0.00           H  
ATOM    400 CA  LILE    31     -19.017   2.145  11.383  0.00  0.00           C  
ATOM    401 HA  LILE    31     -17.945   2.032  11.550  0.00  0.00           H  
ATOM    402 CB  LILE    31     -19.207   3.092  10.171  0.00  0.00           C  
ATOM    403 HB  LILE    31     -20.249   3.030   9.859  0.00  0.00           H  
ATOM    404 CG2 LILE    31     -18.900   4.565  10.503  0.00  0.00           C  
ATOM    405 HG21LILE    31     -17.855   4.687  10.783  0.00  0.00           H  
ATOM    406 HG22LILE    31     -19.106   5.198   9.641  0.00  0.00           H  
ATOM    407 HG23LILE    31     -19.534   4.922  11.316  0.00  0.00           H  
ATOM    408 CG1 LILE    31     -18.314   2.622   8.996  0.00  0.00           C  
ATOM    409 HG12LILE    31     -17.274   2.884   9.199  0.00  0.00           H  
ATOM    410 HG13LILE    31     -18.365   1.537   8.903  0.00  0.00           H  
ATOM    411 CD1 LILE    31     -18.726   3.204   7.638  0.00  0.00           C  
ATOM    412 HD11LILE    31     -18.112   2.759   6.855  0.00  0.00           H  
ATOM    413 HD12LILE    31     -19.774   2.975   7.438  0.00  0.00           H  
ATOM    414 HD13LILE    31     -18.579   4.283   7.626  0.00  0.00           H  
ATOM    415 C   LILE    31     -19.609   2.691  12.695  0.00  0.00           C  
ATOM    416 O   LILE    31     -18.867   2.930  13.651  0.00  0.00           O  
ATOM    417 N   LGLU    32     -20.941   2.747  12.804  0.00  0.00           N  
ATOM    418 H   LGLU    32     -21.496   2.522  11.986  0.00  0.00           H  
ATOM    419 CA  LGLU    32     -21.648   3.232  14.004  0.00  0.00           C  
ATOM    420 HA  LGLU    32     -21.334   4.259  14.181  0.00  0.00           H  
ATOM    421 CB  LGLU    32     -23.162   3.233  13.701  0.00  0.00           C  
ATOM    422 HB2 LGLU    32     -23.341   3.849  12.819  0.00  0.00           H  
ATOM    423 HB3 LGLU    32     -23.449   2.213  13.443  0.00  0.00           H  
ATOM    424 CG  LGLU    32     -24.112   3.711  14.818  0.00  0.00           C  
ATOM    425 HG2 LGLU    32     -25.130   3.468  14.508  0.00  0.00           H  
ATOM    426 HG3 LGLU    32     -23.915   3.153  15.735  0.00  0.00           H  
ATOM    427 CD  LGLU    32     -24.035   5.220  15.103  0.00  0.00           C  
ATOM    428 OE1 LGLU    32     -22.915   5.765  15.254  0.00  0.00           O  
ATOM    429 OE2 LGLU    32     -25.093   5.888  15.179  0.00  0.00           O  
ATOM    430 C   LGLU    32     -21.301   2.433  15.281  0.00  0.00           C  
ATOM    431 O   LGLU    32     -21.290   2.981  16.387  0.00  0.00           O  
ATOM    432 N   LGLN    33     -20.950   1.148  15.148  0.00  0.00           N  
ATOM    433 H   LGLN    33     -21.044   0.729  14.229  0.00  0.00           H  
ATOM    434 CA  LGLN    33     -20.493   0.312  16.261  0.00  0.00           C  
ATOM    435 HA  LGLN    33     -21.003   0.655  17.160  0.00  0.00           H  
ATOM    436 CB  LGLN    33     -20.954  -1.136  16.005  0.00  0.00           C  
ATOM    437 HB2 LGLN    33     -22.010  -1.114  15.732  0.00  0.00           H  
ATOM    438 HB3 LGLN    33     -20.393  -1.562  15.172  0.00  0.00           H  
ATOM    439 CG  LGLN    33     -20.802  -2.032  17.248  0.00  0.00           C  
ATOM    440 HG2 LGLN    33     -19.747  -2.216  17.442  0.00  0.00           H  
ATOM    441 HG3 LGLN    33     -21.215  -1.504  18.108  0.00  0.00           H  
ATOM    442 CD  LGLN    33     -21.519  -3.378  17.130  0.00  0.00           C  
ATOM    443 OE1 LGLN    33     -21.805  -3.894  16.054  0.00  0.00           O  
ATOM    444 NE2 LGLN    33     -21.832  -4.021  18.234  0.00  0.00           N  
ATOM    445 HE21LGLN    33     -22.330  -4.891  18.166  0.00  0.00           H  
ATOM    446 HE22LGLN    33     -21.619  -3.608  19.137  0.00  0.00           H  
ATOM    447 C   LGLN    33     -18.978   0.409  16.564  0.00  0.00           C  
ATOM    448 O   LGLN    33     -18.603   0.242  17.730  0.00  0.00           O  
ATOM    449 N   LARG    34     -18.113   0.649  15.559  0.00  0.00           N  
ATOM    450 H   LARG    34     -18.507   0.792  14.633  0.00  0.00           H  
ATOM    451 CA  LARG    34     -16.645   0.443  15.650  0.00  0.00           C  
ATOM    452 HA  LARG    34     -16.397   0.115  16.661  0.00  0.00           H  
ATOM    453 CB  LARG    34     -16.193  -0.666  14.675  0.00  0.00           C  
ATOM    454 HB2 LARG    34     -16.360  -0.320  13.655  0.00  0.00           H  
ATOM    455 HB3 LARG    34     -15.119  -0.823  14.796  0.00  0.00           H  
ATOM    456 CG  LARG    34     -16.899  -2.014  14.865  0.00  0.00           C  
ATOM    457 HG2 LARG    34     -16.669  -2.407  15.855  0.00  0.00           H  
ATOM    458 HG3 LARG    34     -17.976  -1.870  14.790  0.00  0.00           H  
ATOM    459 CD  LARG    34     -16.468  -3.035  13.801  0.00  0.00           C  
ATOM    460 HD2 LARG    34     -16.466  -2.552  12.822  0.00  0.00           H  
ATOM    461 HD3 LARG    34     -15.458  -3.382  14.025  0.00  0.00           H  
ATOM    462 NE  LARG    34     -17.418  -4.161  13.776  0.00  0.00           N  
ATOM    463 HE  LARG    34     -18.243  -4.040  14.340  0.00  0.00           H  
ATOM    464 CZ  LARG    34     -17.346  -5.292  13.099  0.00  0.00           C  
ATOM    465 NH1 LARG    34     -16.308  -5.672  12.407  0.00  0.00           N  
ATOM    466 HH11LARG    34     -15.489  -5.072  12.357  0.00  0.00           H  
ATOM    467 HH12LARG    34     -16.292  -6.562  11.917  0.00  0.00           H  
ATOM    468 NH2 LARG    34     -18.377  -6.078  13.121  0.00  0.00           N  
ATOM    469 HH21LARG    34     -19.263  -5.762  13.501  0.00  0.00           H  
ATOM    470 HH22LARG    34     -18.357  -6.928  12.566  0.00  0.00           H  
ATOM    471 C   LARG    34     -15.756   1.667  15.393  0.00  0.00           C  
ATOM    472 O   LARG    34     -14.697   1.730  16.003  0.00  0.00           O  
ATOM    473 N   LASP    35     -16.109   2.584  14.492  0.00  0.00           N  
ATOM    474 H   LASP    35     -17.017   2.509  14.052  0.00  0.00           H  
ATOM    475 CA  LASP    35     -15.180   3.611  13.973  0.00  0.00           C  
ATOM    476 HA  LASP    35     -14.247   3.120  13.692  0.00  0.00           H  
ATOM    477 CB  LASP    35     -15.778   4.213  12.692  0.00  0.00           C  
ATOM    478 HB2 LASP    35     -15.945   3.419  11.966  0.00  0.00           H  
ATOM    479 HB3 LASP    35     -16.750   4.646  12.939  0.00  0.00           H  
ATOM    480 CG  LASP    35     -14.901   5.294  12.044  0.00  0.00           C  
ATOM    481 OD1 LASP    35     -13.825   4.978  11.481  0.00  0.00           O  
ATOM    482 OD2 LASP    35     -15.341   6.464  12.076  0.00  0.00           O  
ATOM    483 C   LASP    35     -14.804   4.723  14.977  0.00  0.00           C  
ATOM    484 O   LASP    35     -13.719   5.284  14.866  0.00  0.00           O  
ATOM    485 N   LGLY    36     -15.639   5.023  15.978  0.00  0.00           N  
ATOM    486 H   LGLY    36     -16.521   4.524  16.016  0.00  0.00           H  
ATOM    487 CA  LGLY    36     -15.479   6.157  16.908  0.00  0.00           C  
ATOM    488 HA2 LGLY    36     -15.782   7.070  16.394  0.00  0.00           H  
ATOM    489 HA3 LGLY    36     -16.164   6.010  17.742  0.00  0.00           H  
ATOM    490 C   LGLY    36     -14.072   6.385  17.501  0.00  0.00           C  
ATOM    491 O   LGLY    36     -13.553   7.500  17.385  0.00  0.00           O  
ATOM    492 N   LPRO    37     -13.416   5.380  18.121  0.00  0.00           N  
ATOM    493 CD  LPRO    37     -13.976   4.094  18.520  0.00  0.00           C  
ATOM    494 HD2 LPRO    37     -14.347   3.536  17.665  0.00  0.00           H  
ATOM    495 HD3 LPRO    37     -14.779   4.253  19.239  0.00  0.00           H  
ATOM    496 CG  LPRO    37     -12.835   3.321  19.183  0.00  0.00           C  
ATOM    497 HG2 LPRO    37     -12.311   2.726  18.435  0.00  0.00           H  
ATOM    498 HG3 LPRO    37     -13.195   2.687  19.994  0.00  0.00           H  
ATOM    499 CB  LPRO    37     -11.912   4.428  19.689  0.00  0.00           C  
ATOM    500 HB2 LPRO    37     -10.887   4.076  19.814  0.00  0.00           H  
ATOM    501 HB3 LPRO    37     -12.293   4.822  20.632  0.00  0.00           H  
ATOM    502 CA  LPRO    37     -12.037   5.501  18.604  0.00  0.00           C  
ATOM    503 HA  LPRO    37     -11.877   6.483  19.049  0.00  0.00           H  
ATOM    504 C   LPRO    37     -10.972   5.293  17.513  0.00  0.00           C  
ATOM    505 O   LPRO    37      -9.801   5.593  17.744  0.00  0.00           O  
ATOM    506 N   LILE    38     -11.341   4.751  16.348  0.00  0.00           N  
ATOM    507 H   LILE    38     -12.331   4.612  16.182  0.00  0.00           H  
ATOM    508 CA  LILE    38     -10.420   4.445  15.244  0.00  0.00           C  
ATOM    509 HA  LILE    38      -9.456   4.158  15.666  0.00  0.00           H  
ATOM    510 CB  LILE    38     -10.929   3.259  14.388  0.00  0.00           C  
ATOM    511 HB  LILE    38     -11.787   3.594  13.802  0.00  0.00           H  
ATOM    512 CG2 LILE    38      -9.822   2.804  13.417  0.00  0.00           C  
ATOM    513 HG21LILE    38     -10.225   2.114  12.678  0.00  0.00           H  
ATOM    514 HG22LILE    38      -9.398   3.652  12.886  0.00  0.00           H  
ATOM    515 HG23LILE    38      -9.017   2.317  13.971  0.00  0.00           H  
ATOM    516 CG1 LILE    38     -11.372   2.066  15.264  0.00  0.00           C  
ATOM    517 HG12LILE    38     -10.526   1.744  15.870  0.00  0.00           H  
ATOM    518 HG13LILE    38     -12.169   2.384  15.934  0.00  0.00           H  
ATOM    519 CD1 LILE    38     -11.903   0.862  14.476  0.00  0.00           C  
ATOM    520 HD11LILE    38     -12.689   1.180  13.790  0.00  0.00           H  
ATOM    521 HD12LILE    38     -11.092   0.396  13.921  0.00  0.00           H  
ATOM    522 HD13LILE    38     -12.313   0.129  15.171  0.00  0.00           H  
ATOM    523 C   LILE    38     -10.190   5.686  14.373  0.00  0.00           C  
ATOM    524 O   LILE    38      -9.047   5.952  14.003  0.00  0.00           O  
ATOM    525 N   LASN    39     -11.253   6.449  14.080  0.00  0.00           N  
ATOM    526 H   LASN    39     -12.156   6.143  14.429  0.00  0.00           H  
ATOM    527 CA  LASN    39     -11.236   7.668  13.263  0.00  0.00           C  
ATOM    528 HA  LASN    39     -12.269   7.983  13.110  0.00  0.00           H  
ATOM    529 CB  LASN    39     -10.534   8.762  14.095  0.00  0.00           C  
ATOM    530 HB2 LASN    39     -10.869   8.668  15.124  0.00  0.00           H  
ATOM    531 HB3 LASN    39      -9.464   8.587  14.074  0.00  0.00           H  
ATOM    532 CG  LASN    39     -10.795  10.203  13.695  0.00  0.00           C  
ATOM    533 OD1 LASN    39     -11.249  11.010  14.492  0.00  0.00           O  
ATOM    534 ND2 LASN    39     -10.451  10.587  12.491  0.00  0.00           N  
ATOM    535 HD21LASN    39     -10.643  11.555  12.254  0.00  0.00           H  
ATOM    536 HD22LASN    39     -10.113   9.908  11.830  0.00  0.00           H  
ATOM    537 C   LASN    39     -10.670   7.377  11.855  0.00  0.00           C  
ATOM    538 O   LASN    39      -9.715   8.016  11.397  0.00  0.00           O  
ATOM    539 N   LALA    40     -11.203   6.335  11.201  0.00  0.00           N  
ATOM    540 H   LALA    40     -12.025   5.885  11.602  0.00  0.00           H  
ATOM    541 CA  LALA    40     -10.707   5.813   9.927  0.00  0.00           C  
ATOM    542 HA  LALA    40      -9.711   6.215   9.734  0.00  0.00           H  
ATOM    543 CB  LALA    40     -10.571   4.289  10.028  0.00  0.00           C  
ATOM    544 HB1 LALA    40      -9.787   4.040  10.737  0.00  0.00           H  
ATOM    545 HB2 LALA    40     -11.514   3.845  10.352  0.00  0.00           H  
ATOM    546 HB3 LALA    40     -10.299   3.880   9.055  0.00  0.00           H  
ATOM    547 C   LALA    40     -11.584   6.213   8.734  0.00  0.00           C  
ATOM    548 O   LALA    40     -11.053   6.718   7.742  0.00  0.00           O  
ATOM    549 N   LVAL    41     -12.903   5.999   8.796  0.00  0.00           N  
ATOM    550 H   LVAL    41     -13.289   5.629   9.667  0.00  0.00           H  
ATOM    551 CA  LVAL    41     -13.826   6.296   7.679  0.00  0.00           C  
ATOM    552 HA  LVAL    41     -13.272   6.218   6.743  0.00  0.00           H  
ATOM    553 CB  LVAL    41     -14.981   5.273   7.587  0.00  0.00           C  
ATOM    554 HB  LVAL    41     -15.627   5.363   8.461  0.00  0.00           H  
ATOM    555 CG1 LVAL    41     -15.814   5.506   6.316  0.00  0.00           C  
ATOM    556 HG11LVAL    41     -15.168   5.503   5.438  0.00  0.00           H  
ATOM    557 HG12LVAL    41     -16.564   4.723   6.211  0.00  0.00           H  
ATOM    558 HG13LVAL    41     -16.331   6.464   6.369  0.00  0.00           H  
ATOM    559 CG2 LVAL    41     -14.449   3.832   7.529  0.00  0.00           C  
ATOM    560 HG21LVAL    41     -13.927   3.592   8.455  0.00  0.00           H  
ATOM    561 HG22LVAL    41     -15.280   3.136   7.419  0.00  0.00           H  
ATOM    562 HG23LVAL    41     -13.767   3.716   6.687  0.00  0.00           H  
ATOM    563 C   LVAL    41     -14.309   7.746   7.781  0.00  0.00           C  
ATOM    564 O   LVAL    41     -15.424   8.020   8.212  0.00  0.00           O  
ATOM    565 N   LVAL    42     -13.428   8.702   7.494  0.00  0.00           N  
ATOM    566 H   LVAL    42     -12.510   8.410   7.188  0.00  0.00           H  
ATOM    567 CA  LVAL    42     -13.637  10.131   7.816  0.00  0.00           C  
ATOM    568 HA  LVAL    42     -14.149  10.188   8.777  0.00  0.00           H  
ATOM    569 CB  LVAL    42     -12.298  10.859   8.001  0.00  0.00           C  
ATOM    570 HB  LVAL    42     -12.510  11.913   8.167  0.00  0.00           H  
ATOM    571 CG1 LVAL    42     -11.586  10.325   9.251  0.00  0.00           C  
ATOM    572 HG11LVAL    42     -12.206  10.520  10.128  0.00  0.00           H  
ATOM    573 HG12LVAL    42     -11.427   9.251   9.183  0.00  0.00           H  
ATOM    574 HG13LVAL    42     -10.631  10.828   9.386  0.00  0.00           H  
ATOM    575 CG2 LVAL    42     -11.388  10.749   6.769  0.00  0.00           C  
ATOM    576 HG21LVAL    42     -11.118   9.713   6.578  0.00  0.00           H  
ATOM    577 HG22LVAL    42     -11.893  11.157   5.895  0.00  0.00           H  
ATOM    578 HG23LVAL    42     -10.483  11.332   6.938  0.00  0.00           H  
ATOM    579 C   LVAL    42     -14.535  10.899   6.840  0.00  0.00           C  
ATOM    580 O   LVAL    42     -14.966  12.008   7.157  0.00  0.00           O  
ATOM    581 N   LVAL    43     -14.868  10.333   5.677  0.00  0.00           N  
ATOM    582 H   LVAL    43     -14.485   9.417   5.471  0.00  0.00           H  
ATOM    583 CA  LVAL    43     -15.833  10.905   4.717  0.00  0.00           C  
ATOM    584 HA  LVAL    43     -16.376  11.723   5.188  0.00  0.00           H  
ATOM    585 CB  LVAL    43     -15.117  11.479   3.478  0.00  0.00           C  
ATOM    586 HB  LVAL    43     -14.489  10.697   3.064  0.00  0.00           H  
ATOM    587 CG1 LVAL    43     -16.081  11.934   2.375  0.00  0.00           C  
ATOM    588 HG11LVAL    43     -16.688  11.101   2.023  0.00  0.00           H  
ATOM    589 HG12LVAL    43     -16.735  12.724   2.748  0.00  0.00           H  
ATOM    590 HG13LVAL    43     -15.509  12.306   1.528  0.00  0.00           H  
ATOM    591 CG2 LVAL    43     -14.229  12.679   3.833  0.00  0.00           C  
ATOM    592 HG21LVAL    43     -13.727  13.055   2.941  0.00  0.00           H  
ATOM    593 HG22LVAL    43     -14.830  13.478   4.269  0.00  0.00           H  
ATOM    594 HG23LVAL    43     -13.464  12.385   4.551  0.00  0.00           H  
ATOM    595 C   LVAL    43     -16.861   9.843   4.333  0.00  0.00           C  
ATOM    596 O   LVAL    43     -16.496   8.693   4.094  0.00  0.00           O  
ATOM    597 N   LARG    44     -18.139  10.227   4.253  0.00  0.00           N  
ATOM    598 H   LARG    44     -18.342  11.212   4.400  0.00  0.00           H  
ATOM    599 CA  LARG    44     -19.279   9.337   3.958  0.00  0.00           C  
ATOM    600 HA  LARG    44     -18.925   8.308   3.867  0.00  0.00           H  
ATOM    601 CB  LARG    44     -20.283   9.392   5.126  0.00  0.00           C  
ATOM    602 HB2 LARG    44     -20.646  10.417   5.225  0.00  0.00           H  
ATOM    603 HB3 LARG    44     -21.135   8.752   4.892  0.00  0.00           H  
ATOM    604 CG  LARG    44     -19.681   8.935   6.471  0.00  0.00           C  
ATOM    605 HG2 LARG    44     -19.404   7.882   6.404  0.00  0.00           H  
ATOM    606 HG3 LARG    44     -18.788   9.518   6.703  0.00  0.00           H  
ATOM    607 CD  LARG    44     -20.693   9.132   7.606  0.00  0.00           C  
ATOM    608 HD2 LARG    44     -20.942  10.192   7.669  0.00  0.00           H  
ATOM    609 HD3 LARG    44     -21.599   8.576   7.368  0.00  0.00           H  
ATOM    610 NE  LARG    44     -20.157   8.696   8.908  0.00  0.00           N  
ATOM    611 HE  LARG    44     -19.147   8.609   9.014  0.00  0.00           H  
ATOM    612 CZ  LARG    44     -20.830   8.380   9.998  0.00  0.00           C  
ATOM    613 NH1 LARG    44     -22.128   8.405  10.045  0.00  0.00           N  
ATOM    614 HH11LARG    44     -22.652   8.553   9.201  0.00  0.00           H  
ATOM    615 HH12LARG    44     -22.571   8.104  10.897  0.00  0.00           H  
ATOM    616 NH2 LARG    44     -20.220   8.036  11.087  0.00  0.00           N  
ATOM    617 HH21LARG    44     -19.201   8.066  11.131  0.00  0.00           H  
ATOM    618 HH22LARG    44     -20.731   7.666  11.879  0.00  0.00           H  
ATOM    619 C   LARG    44     -19.943   9.694   2.620  0.00  0.00           C  
ATOM    620 O   LARG    44     -19.870  10.845   2.195  0.00  0.00           O  
ATOM    621 N   LASP    45     -20.579   8.699   1.998  0.00  0.00           N  
ATOM    622 H   LASP    45     -20.471   7.773   2.396  0.00  0.00           H  
ATOM    623 CA  LASP    45     -21.260   8.756   0.686  0.00  0.00           C  
ATOM    624 HA  LASP    45     -21.492   9.800   0.460  0.00  0.00           H  
ATOM    625 CB  LASP    45     -20.297   8.195  -0.390  0.00  0.00           C  
ATOM    626 HB2 LASP    45     -19.277   8.451  -0.108  0.00  0.00           H  
ATOM    627 HB3 LASP    45     -20.360   7.106  -0.404  0.00  0.00           H  
ATOM    628 CG  LASP    45     -20.528   8.742  -1.805  0.00  0.00           C  
ATOM    629 OD1 LASP    45     -21.074   9.850  -1.955  0.00  0.00           O  
ATOM    630 OD2 LASP    45     -20.079   8.122  -2.797  0.00  0.00           O  
ATOM    631 C   LASP    45     -22.600   7.974   0.708  0.00  0.00           C  
ATOM    632 O   LASP    45     -23.026   7.381  -0.285  0.00  0.00           O  
ATOM    633 N   LPHE    46     -23.221   7.839   1.889  0.00  0.00           N  
ATOM    634 H   LPHE    46     -22.893   8.418   2.648  0.00  0.00           H  
ATOM    635 CA  LPHE    46     -24.221   6.795   2.176  0.00  0.00           C  
ATOM    636 HA  LPHE    46     -23.800   5.829   1.903  0.00  0.00           H  
ATOM    637 CB  LPHE    46     -24.541   6.777   3.681  0.00  0.00           C  
ATOM    638 HB2 LPHE    46     -24.932   7.759   3.956  0.00  0.00           H  
ATOM    639 HB3 LPHE    46     -25.342   6.056   3.841  0.00  0.00           H  
ATOM    640 CG  LPHE    46     -23.428   6.421   4.659  0.00  0.00           C  
ATOM    641 CD1 LPHE    46     -22.186   5.898   4.243  0.00  0.00           C  
ATOM    642 HD1 LPHE    46     -21.977   5.740   3.197  0.00  0.00           H  
ATOM    643 CE1 LPHE    46     -21.199   5.568   5.191  0.00  0.00           C  
ATOM    644 HE1 LPHE    46     -20.245   5.181   4.862  0.00  0.00           H  
ATOM    645 CZ  LPHE    46     -21.457   5.731   6.562  0.00  0.00           C  
ATOM    646 HZ  LPHE    46     -20.709   5.467   7.297  0.00  0.00           H  
ATOM    647 CE2 LPHE    46     -22.699   6.230   6.981  0.00  0.00           C  
ATOM    648 HE2 LPHE    46     -22.903   6.339   8.036  0.00  0.00           H  
ATOM    649 CD2 LPHE    46     -23.676   6.579   6.034  0.00  0.00           C  
ATOM    650 HD2 LPHE    46     -24.629   6.961   6.369  0.00  0.00           H  
ATOM    651 C   LPHE    46     -25.532   6.936   1.387  0.00  0.00           C  
ATOM    652 O   LPHE    46     -26.172   5.934   1.062  0.00  0.00           O  
ATOM    653 N   LASP    47     -25.939   8.160   1.067  0.00  0.00           N  
ATOM    654 H   LASP    47     -25.303   8.937   1.250  0.00  0.00           H  
ATOM    655 CA  LASP    47     -27.094   8.484   0.226  0.00  0.00           C  
ATOM    656 HA  LASP    47     -27.966   7.953   0.607  0.00  0.00           H  
ATOM    657 CB  LASP    47     -27.380   9.997   0.298  0.00  0.00           C  
ATOM    658 HB2 LASP    47     -28.235  10.226  -0.336  0.00  0.00           H  
ATOM    659 HB3 LASP    47     -27.663  10.242   1.323  0.00  0.00           H  
ATOM    660 CG  LASP    47     -26.207  10.904  -0.104  0.00  0.00           C  
ATOM    661 OD1 LASP    47     -26.488  11.934  -0.752  0.00  0.00           O  
ATOM    662 OD2 LASP    47     -25.060  10.574   0.272  0.00  0.00           O  
ATOM    663 C   LASP    47     -26.902   8.046  -1.237  0.00  0.00           C  
ATOM    664 O   LASP    47     -27.890   7.764  -1.924  0.00  0.00           O  
ATOM    665 N   LARG    48     -25.657   7.926  -1.711  0.00  0.00           N  
ATOM    666 H   LARG    48     -24.890   8.233  -1.114  0.00  0.00           H  
ATOM    667 CA  LARG    48     -25.333   7.332  -3.018  0.00  0.00           C  
ATOM    668 HA  LARG    48     -26.197   7.423  -3.677  0.00  0.00           H  
ATOM    669 CB  LARG    48     -24.180   8.098  -3.666  0.00  0.00           C  
ATOM    670 HB2 LARG    48     -23.310   8.097  -3.008  0.00  0.00           H  
ATOM    671 HB3 LARG    48     -23.914   7.600  -4.600  0.00  0.00           H  
ATOM    672 CG  LARG    48     -24.610   9.542  -3.966  0.00  0.00           C  
ATOM    673 HG2 LARG    48     -25.602   9.543  -4.416  0.00  0.00           H  
ATOM    674 HG3 LARG    48     -24.644  10.124  -3.042  0.00  0.00           H  
ATOM    675 CD  LARG    48     -23.652  10.200  -4.950  0.00  0.00           C  
ATOM    676 HD2 LARG    48     -23.610   9.602  -5.861  0.00  0.00           H  
ATOM    677 HD3 LARG    48     -24.037  11.191  -5.188  0.00  0.00           H  
ATOM    678 NE  LARG    48     -22.311  10.331  -4.378  0.00  0.00           N  
ATOM    679 HE  LARG    48     -22.189  10.116  -3.384  0.00  0.00           H  
ATOM    680 CZ  LARG    48     -21.266  10.891  -4.929  0.00  0.00           C  
ATOM    681 NH1 LARG    48     -21.257  11.319  -6.155  0.00  0.00           N  
ATOM    682 HH11LARG    48     -22.096  11.237  -6.707  0.00  0.00           H  
ATOM    683 HH12LARG    48     -20.440  11.831  -6.461  0.00  0.00           H  
ATOM    684 NH2 LARG    48     -20.181  11.028  -4.246  0.00  0.00           N  
ATOM    685 HH21LARG    48     -20.229  10.681  -3.282  0.00  0.00           H  
ATOM    686 HH22LARG    48     -19.375  11.475  -4.650  0.00  0.00           H  
ATOM    687 C   LARG    48     -25.037   5.841  -2.930  0.00  0.00           C  
ATOM    688 O   LARG    48     -25.560   5.089  -3.752  0.00  0.00           O  
ATOM    689 N   LALA    49     -24.327   5.389  -1.895  0.00  0.00           N  
ATOM    690 H   LALA    49     -23.871   6.081  -1.308  0.00  0.00           H  
ATOM    691 CA  LALA    49     -24.028   3.973  -1.661  0.00  0.00           C  
ATOM    692 HA  LALA    49     -23.415   3.607  -2.487  0.00  0.00           H  
ATOM    693 CB  LALA    49     -23.220   3.858  -0.363  0.00  0.00           C  
ATOM    694 HB1 LALA    49     -22.824   2.847  -0.270  0.00  0.00           H  
ATOM    695 HB2 LALA    49     -22.392   4.567  -0.378  0.00  0.00           H  
ATOM    696 HB3 LALA    49     -23.854   4.073   0.496  0.00  0.00           H  
ATOM    697 C   LALA    49     -25.307   3.118  -1.587  0.00  0.00           C  
ATOM    698 O   LALA    49     -25.411   2.072  -2.230  0.00  0.00           O  
ATOM    699 N   LARG    50     -26.334   3.605  -0.875  0.00  0.00           N  
ATOM    700 H   LARG    50     -26.174   4.463  -0.350  0.00  0.00           H  
ATOM    701 CA  LARG    50     -27.661   2.971  -0.798  0.00  0.00           C  
ATOM    702 HA  LARG    50     -27.552   1.939  -0.458  0.00  0.00           H  
ATOM    703 CB  LARG    50     -28.527   3.751   0.193  0.00  0.00           C  
ATOM    704 HB2 LARG    50     -28.427   4.822   0.002  0.00  0.00           H  
ATOM    705 HB3 LARG    50     -29.571   3.487   0.039  0.00  0.00           H  
ATOM    706 CG  LARG    50     -28.172   3.440   1.647  0.00  0.00           C  
ATOM    707 HG2 LARG    50     -28.281   2.372   1.841  0.00  0.00           H  
ATOM    708 HG3 LARG    50     -27.145   3.736   1.859  0.00  0.00           H  
ATOM    709 CD  LARG    50     -29.139   4.222   2.533  0.00  0.00           C  
ATOM    710 HD2 LARG    50     -29.165   5.259   2.196  0.00  0.00           H  
ATOM    711 HD3 LARG    50     -30.140   3.801   2.424  0.00  0.00           H  
ATOM    712 NE  LARG    50     -28.736   4.149   3.940  0.00  0.00           N  
ATOM    713 HE  LARG    50     -28.691   3.234   4.377  0.00  0.00           H  
ATOM    714 CZ  LARG    50     -28.326   5.136   4.705  0.00  0.00           C  
ATOM    715 NH1 LARG    50     -28.279   6.377   4.318  0.00  0.00           N  
ATOM    716 HH11LARG    50     -28.568   6.655   3.392  0.00  0.00           H  
ATOM    717 HH12LARG    50     -27.891   7.050   4.968  0.00  0.00           H  
ATOM    718 NH2 LARG    50     -27.962   4.870   5.917  0.00  0.00           N  
ATOM    719 HH21LARG    50     -28.007   3.907   6.232  0.00  0.00           H  
ATOM    720 HH22LARG    50     -27.677   5.609   6.540  0.00  0.00           H  
ATOM    721 C   LARG    50     -28.391   2.914  -2.135  0.00  0.00           C  
ATOM    722 O   LARG    50     -29.153   1.982  -2.378  0.00  0.00           O  
ATOM    723 N   LASP    51     -28.225   3.914  -2.991  0.00  0.00           N  
ATOM    724 H   LASP    51     -27.576   4.651  -2.751  0.00  0.00           H  
ATOM    725 CA  LASP    51     -28.892   3.969  -4.295  0.00  0.00           C  
ATOM    726 HA  LASP    51     -29.873   3.505  -4.212  0.00  0.00           H  
ATOM    727 CB  LASP    51     -29.125   5.431  -4.686  0.00  0.00           C  
ATOM    728 HB2 LASP    51     -28.197   5.992  -4.572  0.00  0.00           H  
ATOM    729 HB3 LASP    51     -29.401   5.455  -5.736  0.00  0.00           H  
ATOM    730 CG  LASP    51     -30.247   6.127  -3.901  0.00  0.00           C  
ATOM    731 OD1 LASP    51     -30.862   5.515  -2.985  0.00  0.00           O  
ATOM    732 OD2 LASP    51     -30.566   7.268  -4.305  0.00  0.00           O  
ATOM    733 C   LASP    51     -28.146   3.170  -5.379  0.00  0.00           C  
ATOM    734 O   LASP    51     -28.788   2.581  -6.255  0.00  0.00           O  
ATOM    735 N   LALA    52     -26.821   3.045  -5.263  0.00  0.00           N  
ATOM    736 H   LALA    52     -26.346   3.610  -4.564  0.00  0.00           H  
ATOM    737 CA  LALA    52     -26.021   2.056  -5.982  0.00  0.00           C  
ATOM    738 HA  LALA    52     -26.220   2.144  -7.051  0.00  0.00           H  
ATOM    739 CB  LALA    52     -24.539   2.360  -5.737  0.00  0.00           C  
ATOM    740 HB1 LALA    52     -24.308   2.300  -4.673  0.00  0.00           H  
ATOM    741 HB2 LALA    52     -23.921   1.639  -6.272  0.00  0.00           H  
ATOM    742 HB3 LALA    52     -24.299   3.363  -6.092  0.00  0.00           H  
ATOM    743 C   LALA    52     -26.392   0.625  -5.549  0.00  0.00           C  
ATOM    744 O   LALA    52     -26.609  -0.236  -6.398  0.00  0.00           O  
ATOM    745 N   LALA    53     -26.579   0.373  -4.248  0.00  0.00           N  
ATOM    746 H   LALA    53     -26.303   1.082  -3.574  0.00  0.00           H  
ATOM    747 CA  LALA    53     -27.049  -0.918  -3.740  0.00  0.00           C  
ATOM    748 HA  LALA    53     -26.348  -1.686  -4.069  0.00  0.00           H  
ATOM    749 CB  LALA    53     -27.017  -0.881  -2.209  0.00  0.00           C  
ATOM    750 HB1 LALA    53     -26.004  -0.666  -1.864  0.00  0.00           H  
ATOM    751 HB2 LALA    53     -27.694  -0.117  -1.830  0.00  0.00           H  
ATOM    752 HB3 LALA    53     -27.321  -1.850  -1.819  0.00  0.00           H  
ATOM    753 C   LALA    53     -28.441  -1.306  -4.287  0.00  0.00           C  
ATOM    754 O   LALA    53     -28.649  -2.464  -4.653  0.00  0.00           O  
ATOM    755 N   LLYS    54     -29.371  -0.346  -4.440  0.00  0.00           N  
ATOM    756 H   LLYS    54     -29.162   0.571  -4.058  0.00  0.00           H  
ATOM    757 CA  LLYS    54     -30.660  -0.562  -5.135  0.00  0.00           C  
ATOM    758 HA  LLYS    54     -31.194  -1.379  -4.648  0.00  0.00           H  
ATOM    759 CB  LLYS    54     -31.531   0.708  -5.080  0.00  0.00           C  
ATOM    760 HB2 LLYS    54     -30.943   1.555  -5.429  0.00  0.00           H  
ATOM    761 HB3 LLYS    54     -32.373   0.590  -5.764  0.00  0.00           H  
ATOM    762 CG  LLYS    54     -32.092   1.021  -3.685  0.00  0.00           C  
ATOM    763 HG2 LLYS    54     -32.825   0.263  -3.408  0.00  0.00           H  
ATOM    764 HG3 LLYS    54     -31.288   0.988  -2.957  0.00  0.00           H  
ATOM    765 CD  LLYS    54     -32.759   2.406  -3.660  0.00  0.00           C  
ATOM    766 HD2 LLYS    54     -32.133   3.137  -4.173  0.00  0.00           H  
ATOM    767 HD3 LLYS    54     -33.711   2.349  -4.188  0.00  0.00           H  
ATOM    768 CE  LLYS    54     -33.017   2.901  -2.234  0.00  0.00           C  
ATOM    769 HE2 LLYS    54     -33.686   3.766  -2.284  0.00  0.00           H  
ATOM    770 HE3 LLYS    54     -33.516   2.116  -1.661  0.00  0.00           H  
ATOM    771 NZ  LLYS    54     -31.759   3.309  -1.571  0.00  0.00           N  
ATOM    772 HZ1 LLYS    54     -31.329   4.081  -2.087  0.00  0.00           H  
ATOM    773 HZ2 LLYS    54     -31.950   3.631  -0.627  0.00  0.00           H  
ATOM    774 HZ3 LLYS    54     -31.095   2.541  -1.509  0.00  0.00           H  
ATOM    775 C   LLYS    54     -30.470  -0.989  -6.596  0.00  0.00           C  
ATOM    776 O   LLYS    54     -31.150  -1.912  -7.049  0.00  0.00           O  
ATOM    777 N   LALA    55     -29.557  -0.336  -7.320  0.00  0.00           N  
ATOM    778 H   LALA    55     -29.035   0.408  -6.872  0.00  0.00           H  
ATOM    779 CA  LALA    55     -29.241  -0.646  -8.717  0.00  0.00           C  
ATOM    780 HA  LALA    55     -30.173  -0.700  -9.282  0.00  0.00           H  
ATOM    781 CB  LALA    55     -28.404   0.506  -9.287  0.00  0.00           C  
ATOM    782 HB1 LALA    55     -27.456   0.588  -8.754  0.00  0.00           H  
ATOM    783 HB2 LALA    55     -28.193   0.318 -10.340  0.00  0.00           H  
ATOM    784 HB3 LALA    55     -28.948   1.447  -9.198  0.00  0.00           H  
ATOM    785 C   LALA    55     -28.522  -1.999  -8.889  0.00  0.00           C  
ATOM    786 O   LALA    55     -28.785  -2.709  -9.866  0.00  0.00           O  
ATOM    787 N   LALA    56     -27.657  -2.372  -7.939  0.00  0.00           N  
ATOM    788 H   LALA    56     -27.408  -1.688  -7.232  0.00  0.00           H  
ATOM    789 CA  LALA    56     -26.985  -3.668  -7.887  0.00  0.00           C  
ATOM    790 HA  LALA    56     -26.522  -3.869  -8.852  0.00  0.00           H  
ATOM    791 CB  LALA    56     -25.874  -3.604  -6.830  0.00  0.00           C  
ATOM    792 HB1 LALA    56     -25.160  -2.822  -7.093  0.00  0.00           H  
ATOM    793 HB2 LALA    56     -26.299  -3.385  -5.851  0.00  0.00           H  
ATOM    794 HB3 LALA    56     -25.353  -4.561  -6.788  0.00  0.00           H  
ATOM    795 C   LALA    56     -27.977  -4.806  -7.607  0.00  0.00           C  
ATOM    796 O   LALA    56     -27.963  -5.815  -8.310  0.00  0.00           O  
ATOM    797 N   LASP    57     -28.899  -4.621  -6.656  0.00  0.00           N  
ATOM    798 H   LASP    57     -28.836  -3.791  -6.073  0.00  0.00           H  
ATOM    799 CA  LASP    57     -29.962  -5.591  -6.370  0.00  0.00           C  
ATOM    800 HA  LASP    57     -29.492  -6.542  -6.111  0.00  0.00           H  
ATOM    801 CB  LASP    57     -30.776  -5.102  -5.161  0.00  0.00           C  
ATOM    802 HB2 LASP    57     -30.092  -4.839  -4.352  0.00  0.00           H  
ATOM    803 HB3 LASP    57     -31.344  -4.210  -5.431  0.00  0.00           H  
ATOM    804 CG  LASP    57     -31.718  -6.189  -4.650  0.00  0.00           C  
ATOM    805 OD1 LASP    57     -32.955  -6.042  -4.784  0.00  0.00           O  
ATOM    806 OD2 LASP    57     -31.202  -7.217  -4.152  0.00  0.00           O  
ATOM    807 C   LASP    57     -30.868  -5.830  -7.596  0.00  0.00           C  
ATOM    808 O   LASP    57     -31.193  -6.975  -7.926  0.00  0.00           O  
ATOM    809 N   LALA    58     -31.218  -4.758  -8.316  0.00  0.00           N  
ATOM    810 H   LALA    58     -30.937  -3.845  -7.980  0.00  0.00           H  
ATOM    811 CA  LALA    58     -31.986  -4.826  -9.559  0.00  0.00           C  
ATOM    812 HA  LALA    58     -32.879  -5.429  -9.381  0.00  0.00           H  
ATOM    813 CB  LALA    58     -32.433  -3.404  -9.918  0.00  0.00           C  
ATOM    814 HB1 LALA    58     -31.564  -2.769 -10.093  0.00  0.00           H  
ATOM    815 HB2 LALA    58     -33.043  -3.428 -10.820  0.00  0.00           H  
ATOM    816 HB3 LALA    58     -33.028  -2.987  -9.104  0.00  0.00           H  
ATOM    817 C   LALA    58     -31.210  -5.480 -10.724  0.00  0.00           C  
ATOM    818 O   LALA    58     -31.823  -6.148 -11.562  0.00  0.00           O  
ATOM    819 N   LGLU    59     -29.881  -5.323 -10.785  0.00  0.00           N  
ATOM    820 H   LGLU    59     -29.439  -4.735 -10.087  0.00  0.00           H  
ATOM    821 CA  LGLU    59     -29.019  -5.983 -11.778  0.00  0.00           C  
ATOM    822 HA  LGLU    59     -29.490  -5.891 -12.757  0.00  0.00           H  
ATOM    823 CB  LGLU    59     -27.652  -5.281 -11.845  0.00  0.00           C  
ATOM    824 HB2 LGLU    59     -27.824  -4.235 -12.091  0.00  0.00           H  
ATOM    825 HB3 LGLU    59     -27.150  -5.334 -10.879  0.00  0.00           H  
ATOM    826 CG  LGLU    59     -26.748  -5.894 -12.926  0.00  0.00           C  
ATOM    827 HG2 LGLU    59     -26.299  -6.816 -12.553  0.00  0.00           H  
ATOM    828 HG3 LGLU    59     -27.375  -6.145 -13.784  0.00  0.00           H  
ATOM    829 CD  LGLU    59     -25.650  -4.941 -13.413  0.00  0.00           C  
ATOM    830 OE1 LGLU    59     -25.381  -4.952 -14.640  0.00  0.00           O  
ATOM    831 OE2 LGLU    59     -25.104  -4.140 -12.615  0.00  0.00           O  
ATOM    832 C   LGLU    59     -28.861  -7.485 -11.500  0.00  0.00           C  
ATOM    833 O   LGLU    59     -29.025  -8.297 -12.414  0.00  0.00           O  
ATOM    834 N   LILE    60     -28.639  -7.865 -10.235  0.00  0.00           N  
ATOM    835 H   LILE    60     -28.491  -7.143  -9.532  0.00  0.00           H  
ATOM    836 CA  LILE    60     -28.657  -9.268  -9.803  0.00  0.00           C  
ATOM    837 HA  LILE    60     -27.875  -9.804 -10.336  0.00  0.00           H  
ATOM    838 CB  LILE    60     -28.405  -9.391  -8.279  0.00  0.00           C  
ATOM    839 HB  LILE    60     -29.044  -8.666  -7.775  0.00  0.00           H  
ATOM    840 CG2 LILE    60     -28.788 -10.785  -7.740  0.00  0.00           C  
ATOM    841 HG21LILE    60     -28.452 -10.879  -6.711  0.00  0.00           H  
ATOM    842 HG22LILE    60     -29.870 -10.916  -7.750  0.00  0.00           H  
ATOM    843 HG23LILE    60     -28.323 -11.569  -8.337  0.00  0.00           H  
ATOM    844 CG1 LILE    60     -26.950  -9.052  -7.890  0.00  0.00           C  
ATOM    845 HG12LILE    60     -26.667  -8.106  -8.349  0.00  0.00           H  
ATOM    846 HG13LILE    60     -26.907  -8.909  -6.810  0.00  0.00           H  
ATOM    847 CD1 LILE    60     -25.907 -10.111  -8.272  0.00  0.00           C  
ATOM    848 HD11LILE    60     -26.077 -11.030  -7.714  0.00  0.00           H  
ATOM    849 HD12LILE    60     -25.951 -10.317  -9.339  0.00  0.00           H  
ATOM    850 HD13LILE    60     -24.915  -9.738  -8.023  0.00  0.00           H  
ATOM    851 C   LILE    60     -29.990  -9.902 -10.201  0.00  0.00           C  
ATOM    852 O   LILE    60     -29.998 -10.908 -10.909  0.00  0.00           O  
ATOM    853 N   LALA    61     -31.115  -9.293  -9.816  0.00  0.00           N  
ATOM    854 H   LALA    61     -31.044  -8.440  -9.272  0.00  0.00           H  
ATOM    855 CA  LALA    61     -32.444  -9.842 -10.075  0.00  0.00           C  
ATOM    856 HA  LALA    61     -32.471 -10.863  -9.689  0.00  0.00           H  
ATOM    857 CB  LALA    61     -33.459  -9.015  -9.290  0.00  0.00           C  
ATOM    858 HB1 LALA    61     -33.485  -7.990  -9.663  0.00  0.00           H  
ATOM    859 HB2 LALA    61     -34.446  -9.463  -9.391  0.00  0.00           H  
ATOM    860 HB3 LALA    61     -33.190  -9.014  -8.235  0.00  0.00           H  
ATOM    861 C   LALA    61     -32.788  -9.919 -11.575  0.00  0.00           C  
ATOM    862 O   LALA    61     -33.470 -10.856 -11.999  0.00  0.00           O  
ATOM    863 N   LALA    62     -32.239  -9.028 -12.413  0.00  0.00           N  
ATOM    864 H   LALA    62     -31.697  -8.268 -12.017  0.00  0.00           H  
ATOM    865 CA  LALA    62     -32.327  -9.113 -13.878  0.00  0.00           C  
ATOM    866 HA  LALA    62     -33.383  -9.178 -14.144  0.00  0.00           H  
ATOM    867 CB  LALA    62     -31.769  -7.820 -14.489  0.00  0.00           C  
ATOM    868 HB1 LALA    62     -31.901  -7.842 -15.571  0.00  0.00           H  
ATOM    869 HB2 LALA    62     -32.302  -6.959 -14.087  0.00  0.00           H  
ATOM    870 HB3 LALA    62     -30.707  -7.726 -14.266  0.00  0.00           H  
ATOM    871 C   LALA    62     -31.636 -10.363 -14.477  0.00  0.00           C  
ATOM    872 O   LALA    62     -31.743 -10.595 -15.685  0.00  0.00           O  
ATOM    873 N   LALA    63     -30.992 -11.178 -13.628  0.00  0.00           N  
ATOM    874 H   LALA    63     -30.977 -10.888 -12.657  0.00  0.00           H  
ATOM    875 CA  LALA    63     -30.205 -12.374 -13.917  0.00  0.00           C  
ATOM    876 HA  LALA    63     -30.026 -12.829 -12.942  0.00  0.00           H  
ATOM    877 CB  LALA    63     -31.052 -13.396 -14.697  0.00  0.00           C  
ATOM    878 HB1 LALA    63     -32.055 -13.449 -14.276  0.00  0.00           H  
ATOM    879 HB2 LALA    63     -31.124 -13.106 -15.745  0.00  0.00           H  
ATOM    880 HB3 LALA    63     -30.604 -14.384 -14.632  0.00  0.00           H  
ATOM    881 C   LALA    63     -28.790 -12.093 -14.471  0.00  0.00           C  
ATOM    882 O   LALA    63     -28.197 -12.969 -15.105  0.00  0.00           O  
ATOM    883 N   LVAL    64     -28.241 -10.899 -14.213  0.00  0.00           N  
ATOM    884 H   LVAL    64     -28.767 -10.255 -13.629  0.00  0.00           H  
ATOM    885 CA  LVAL    64     -26.886 -10.459 -14.606  0.00  0.00           C  
ATOM    886 HA  LVAL    64     -26.527 -11.094 -15.417  0.00  0.00           H  
ATOM    887 CB  LVAL    64     -26.950  -9.008 -15.136  0.00  0.00           C  
ATOM    888 HB  LVAL    64     -27.375  -8.375 -14.364  0.00  0.00           H  
ATOM    889 CG1 LVAL    64     -25.589  -8.419 -15.526  0.00  0.00           C  
ATOM    890 HG11LVAL    64     -24.964  -8.288 -14.642  0.00  0.00           H  
ATOM    891 HG12LVAL    64     -25.087  -9.063 -16.244  0.00  0.00           H  
ATOM    892 HG13LVAL    64     -25.729  -7.428 -15.960  0.00  0.00           H  
ATOM    893 CG2 LVAL    64     -27.855  -8.918 -16.376  0.00  0.00           C  
ATOM    894 HG21LVAL    64     -28.873  -9.215 -16.123  0.00  0.00           H  
ATOM    895 HG22LVAL    64     -27.888  -7.890 -16.736  0.00  0.00           H  
ATOM    896 HG23LVAL    64     -27.478  -9.570 -17.164  0.00  0.00           H  
ATOM    897 C   LVAL    64     -25.898 -10.611 -13.434  0.00  0.00           C  
ATOM    898 O   LVAL    64     -26.310 -10.620 -12.273  0.00  0.00           O  
ATOM    899 N   LARG    65     -24.594 -10.756 -13.714  0.00  0.00           N  
ATOM    900 H   LARG    65     -24.310 -10.751 -14.688  0.00  0.00           H  
ATOM    901 CA  LARG    65     -23.516 -10.903 -12.712  0.00  0.00           C  
ATOM    902 HA  LARG    65     -23.853 -10.520 -11.749  0.00  0.00           H  
ATOM    903 CB  LARG    65     -23.158 -12.398 -12.548  0.00  0.00           C  
ATOM    904 HB2 LARG    65     -22.790 -12.766 -13.503  0.00  0.00           H  
ATOM    905 HB3 LARG    65     -22.335 -12.497 -11.841  0.00  0.00           H  
ATOM    906 CG  LARG    65     -24.301 -13.331 -12.102  0.00  0.00           C  
ATOM    907 HG2 LARG    65     -25.134 -13.254 -12.801  0.00  0.00           H  
ATOM    908 HG3 LARG    65     -23.934 -14.357 -12.140  0.00  0.00           H  
ATOM    909 CD  LARG    65     -24.802 -13.057 -10.677  0.00  0.00           C  
ATOM    910 HD2 LARG    65     -23.979 -13.221  -9.983  0.00  0.00           H  
ATOM    911 HD3 LARG    65     -25.109 -12.016 -10.584  0.00  0.00           H  
ATOM    912 NE  LARG    65     -25.915 -13.952 -10.309  0.00  0.00           N  
ATOM    913 HE  LARG    65     -25.690 -14.829  -9.850  0.00  0.00           H  
ATOM    914 CZ  LARG    65     -27.210 -13.729 -10.421  0.00  0.00           C  
ATOM    915 NH1 LARG    65     -27.722 -12.641 -10.917  0.00  0.00           N  
ATOM    916 HH11LARG    65     -27.116 -11.907 -11.267  0.00  0.00           H  
ATOM    917 HH12LARG    65     -28.725 -12.489 -10.871  0.00  0.00           H  
ATOM    918 NH2 LARG    65     -28.035 -14.638 -10.018  0.00  0.00           N  
ATOM    919 HH21LARG    65     -27.666 -15.481  -9.595  0.00  0.00           H  
ATOM    920 HH22LARG    65     -29.033 -14.461 -10.055  0.00  0.00           H  
ATOM    921 C   LARG    65     -22.274 -10.089 -13.115  0.00  0.00           C  
ATOM    922 O   LARG    65     -21.965 -10.010 -14.305  0.00  0.00           O  
ATOM    923 N   LLYS    66     -21.524  -9.540 -12.148  0.00  0.00           N  
ATOM    924 H   LLYS    66     -21.801  -9.732 -11.189  0.00  0.00           H  
ATOM    925 CA  LLYS    66     -20.197  -8.901 -12.360  0.00  0.00           C  
ATOM    926 HA  LLYS    66     -19.772  -9.320 -13.272  0.00  0.00           H  
ATOM    927 CB  LLYS    66     -20.275  -7.369 -12.541  0.00  0.00           C  
ATOM    928 HB2 LLYS    66     -20.487  -6.895 -11.586  0.00  0.00           H  
ATOM    929 HB3 LLYS    66     -19.286  -7.024 -12.841  0.00  0.00           H  
ATOM    930 CG  LLYS    66     -21.272  -6.834 -13.574  0.00  0.00           C  
ATOM    931 HG2 LLYS    66     -21.192  -7.397 -14.504  0.00  0.00           H  
ATOM    932 HG3 LLYS    66     -22.285  -6.928 -13.181  0.00  0.00           H  
ATOM    933 CD  LLYS    66     -20.946  -5.357 -13.845  0.00  0.00           C  
ATOM    934 HD2 LLYS    66     -20.831  -4.834 -12.896  0.00  0.00           H  
ATOM    935 HD3 LLYS    66     -20.006  -5.284 -14.391  0.00  0.00           H  
ATOM    936 CE  LLYS    66     -22.062  -4.708 -14.659  0.00  0.00           C  
ATOM    937 HE2 LLYS    66     -22.163  -5.235 -15.607  0.00  0.00           H  
ATOM    938 HE3 LLYS    66     -23.005  -4.815 -14.112  0.00  0.00           H  
ATOM    939 NZ  LLYS    66     -21.808  -3.272 -14.914  0.00  0.00           N  
ATOM    940 HZ1 LLYS    66     -20.987  -3.113 -15.488  0.00  0.00           H  
ATOM    941 HZ2 LLYS    66     -22.617  -2.877 -15.392  0.00  0.00           H  
ATOM    942 HZ3 LLYS    66     -21.710  -2.760 -14.043  0.00  0.00           H  
ATOM    943 C   LLYS    66     -19.232  -9.228 -11.207  0.00  0.00           C  
ATOM    944 O   LLYS    66     -19.704  -9.622 -10.139  0.00  0.00           O  
ATOM    945 N   LPRO    67     -17.900  -9.085 -11.362  0.00  0.00           N  
ATOM    946 CD  LPRO    67     -17.186  -8.683 -12.568  0.00  0.00           C  
ATOM    947 HD2 LPRO    67     -17.008  -7.606 -12.542  0.00  0.00           H  
ATOM    948 HD3 LPRO    67     -17.715  -8.952 -13.481  0.00  0.00           H  
ATOM    949 CG  LPRO    67     -15.853  -9.423 -12.512  0.00  0.00           C  
ATOM    950 HG2 LPRO    67     -15.067  -8.907 -13.061  0.00  0.00           H  
ATOM    951 HG3 LPRO    67     -15.980 -10.443 -12.881  0.00  0.00           H  
ATOM    952 CB  LPRO    67     -15.564  -9.445 -11.017  0.00  0.00           C  
ATOM    953 HB2 LPRO    67     -15.125  -8.492 -10.718  0.00  0.00           H  
ATOM    954 HB3 LPRO    67     -14.913 -10.278 -10.759  0.00  0.00           H  
ATOM    955 CA  LPRO    67     -16.945  -9.614 -10.383  0.00  0.00           C  
ATOM    956 HA  LPRO    67     -17.138 -10.683 -10.276  0.00  0.00           H  
ATOM    957 C   LPRO    67     -16.993  -8.997  -8.977  0.00  0.00           C  
ATOM    958 O   LPRO    67     -16.634  -9.685  -8.030  0.00  0.00           O  
ATOM    959 N   LLEU    68     -17.456  -7.756  -8.801  0.00  0.00           N  
ATOM    960 H   LLEU    68     -17.715  -7.204  -9.613  0.00  0.00           H  
ATOM    961 CA  LLEU    68     -17.662  -7.141  -7.477  0.00  0.00           C  
ATOM    962 HA  LLEU    68     -17.510  -7.894  -6.706  0.00  0.00           H  
ATOM    963 CB  LLEU    68     -16.632  -6.013  -7.239  0.00  0.00           C  
ATOM    964 HB2 LLEU    68     -16.690  -5.313  -8.073  0.00  0.00           H  
ATOM    965 HB3 LLEU    68     -16.906  -5.469  -6.335  0.00  0.00           H  
ATOM    966 CG  LLEU    68     -15.172  -6.470  -7.062  0.00  0.00           C  
ATOM    967 HG  LLEU    68     -14.857  -7.036  -7.938  0.00  0.00           H  
ATOM    968 CD1 LLEU    68     -14.273  -5.239  -6.923  0.00  0.00           C  
ATOM    969 HD11LLEU    68     -14.410  -4.577  -7.776  0.00  0.00           H  
ATOM    970 HD12LLEU    68     -14.520  -4.695  -6.010  0.00  0.00           H  
ATOM    971 HD13LLEU    68     -13.228  -5.548  -6.877  0.00  0.00           H  
ATOM    972 CD2 LLEU    68     -14.968  -7.322  -5.807  0.00  0.00           C  
ATOM    973 HD21LLEU    68     -15.332  -6.791  -4.928  0.00  0.00           H  
ATOM    974 HD22LLEU    68     -15.497  -8.270  -5.902  0.00  0.00           H  
ATOM    975 HD23LLEU    68     -13.908  -7.539  -5.677  0.00  0.00           H  
ATOM    976 C   LLEU    68     -19.113  -6.677  -7.262  0.00  0.00           C  
ATOM    977 O   LLEU    68     -19.359  -5.826  -6.412  0.00  0.00           O  
ATOM    978 N   LLEU    69     -20.079  -7.215  -8.019  0.00  0.00           N  
ATOM    979 H   LLEU    69     -19.830  -7.963  -8.652  0.00  0.00           H  
ATOM    980 CA  LLEU    69     -21.467  -6.741  -8.014  0.00  0.00           C  
ATOM    981 HA  LLEU    69     -21.453  -5.701  -8.329  0.00  0.00           H  
ATOM    982 CB  LLEU    69     -22.286  -7.531  -9.051  0.00  0.00           C  
ATOM    983 HB2 LLEU    69     -21.786  -7.456 -10.010  0.00  0.00           H  
ATOM    984 HB3 LLEU    69     -22.294  -8.582  -8.764  0.00  0.00           H  
ATOM    985 CG  LLEU    69     -23.742  -7.061  -9.233  0.00  0.00           C  
ATOM    986 HG  LLEU    69     -24.307  -7.265  -8.324  0.00  0.00           H  
ATOM    987 CD1 LLEU    69     -23.856  -5.573  -9.568  0.00  0.00           C  
ATOM    988 HD11LLEU    69     -24.891  -5.327  -9.799  0.00  0.00           H  
ATOM    989 HD12LLEU    69     -23.544  -4.964  -8.721  0.00  0.00           H  
ATOM    990 HD13LLEU    69     -23.238  -5.337 -10.434  0.00  0.00           H  
ATOM    991 CD2 LLEU    69     -24.367  -7.833 -10.397  0.00  0.00           C  
ATOM    992 HD21LLEU    69     -24.246  -8.901 -10.232  0.00  0.00           H  
ATOM    993 HD22LLEU    69     -25.431  -7.608 -10.453  0.00  0.00           H  
ATOM    994 HD23LLEU    69     -23.892  -7.554 -11.337  0.00  0.00           H  
ATOM    995 C   LLEU    69     -22.094  -6.789  -6.612  0.00  0.00           C  
ATOM    996 O   LLEU    69     -22.386  -7.871  -6.100  0.00  0.00           O  
ATOM    997 N   LGLY    70     -22.298  -5.605  -6.025  0.00  0.00           N  
ATOM    998 H   LGLY    70     -21.927  -4.786  -6.500  0.00  0.00           H  
ATOM    999 CA  LGLY    70     -22.878  -5.404  -4.695  0.00  0.00           C  
ATOM   1000 HA2 LGLY    70     -23.388  -4.442  -4.684  0.00  0.00           H  
ATOM   1001 HA3 LGLY    70     -23.618  -6.182  -4.510  0.00  0.00           H  
ATOM   1002 C   LGLY    70     -21.887  -5.413  -3.521  0.00  0.00           C  
ATOM   1003 O   LGLY    70     -22.328  -5.282  -2.381  0.00  0.00           O  
ATOM   1004 N   LVAL    71     -20.576  -5.561  -3.755  0.00  0.00           N  
ATOM   1005 H   LVAL    71     -20.261  -5.628  -4.718  0.00  0.00           H  
ATOM   1006 CA  LVAL    71     -19.551  -5.545  -2.691  0.00  0.00           C  
ATOM   1007 HA  LVAL    71     -19.909  -6.163  -1.872  0.00  0.00           H  
ATOM   1008 CB  LVAL    71     -18.217  -6.154  -3.174  0.00  0.00           C  
ATOM   1009 HB  LVAL    71     -17.841  -5.581  -4.022  0.00  0.00           H  
ATOM   1010 CG1 LVAL    71     -17.146  -6.150  -2.072  0.00  0.00           C  
ATOM   1011 HG11LVAL    71     -16.886  -5.127  -1.797  0.00  0.00           H  
ATOM   1012 HG12LVAL    71     -17.507  -6.678  -1.190  0.00  0.00           H  
ATOM   1013 HG13LVAL    71     -16.240  -6.637  -2.433  0.00  0.00           H  
ATOM   1014 CG2 LVAL    71     -18.397  -7.607  -3.618  0.00  0.00           C  
ATOM   1015 HG21LVAL    71     -18.773  -8.206  -2.793  0.00  0.00           H  
ATOM   1016 HG22LVAL    71     -19.098  -7.669  -4.449  0.00  0.00           H  
ATOM   1017 HG23LVAL    71     -17.437  -8.008  -3.940  0.00  0.00           H  
ATOM   1018 C   LVAL    71     -19.311  -4.111  -2.190  0.00  0.00           C  
ATOM   1019 O   LVAL    71     -18.853  -3.286  -2.983  0.00  0.00           O  
ATOM   1020 N   LPRO    72     -19.574  -3.784  -0.910  0.00  0.00           N  
ATOM   1021 CD  LPRO    72     -20.152  -4.643   0.114  0.00  0.00           C  
ATOM   1022 HD2 LPRO    72     -19.558  -5.545   0.243  0.00  0.00           H  
ATOM   1023 HD3 LPRO    72     -21.178  -4.893  -0.157  0.00  0.00           H  
ATOM   1024 CG  LPRO    72     -20.144  -3.837   1.412  0.00  0.00           C  
ATOM   1025 HG2 LPRO    72     -19.233  -4.050   1.973  0.00  0.00           H  
ATOM   1026 HG3 LPRO    72     -21.024  -4.045   2.018  0.00  0.00           H  
ATOM   1027 CB  LPRO    72     -20.127  -2.391   0.924  0.00  0.00           C  
ATOM   1028 HB2 LPRO    72     -19.695  -1.723   1.663  0.00  0.00           H  
ATOM   1029 HB3 LPRO    72     -21.142  -2.078   0.672  0.00  0.00           H  
ATOM   1030 CA  LPRO    72     -19.284  -2.467  -0.349  0.00  0.00           C  
ATOM   1031 HA  LPRO    72     -19.617  -1.693  -1.034  0.00  0.00           H  
ATOM   1032 C   LPRO    72     -17.782  -2.282  -0.066  0.00  0.00           C  
ATOM   1033 O   LPRO    72     -17.101  -3.238   0.301  0.00  0.00           O  
ATOM   1034 N   LMET    73     -17.267  -1.058  -0.195  0.00  0.00           N  
ATOM   1035 H   LMET    73     -17.865  -0.335  -0.586  0.00  0.00           H  
ATOM   1036 CA  LMET    73     -15.867  -0.685   0.065  0.00  0.00           C  
ATOM   1037 HA  LMET    73     -15.523  -1.211   0.955  0.00  0.00           H  
ATOM   1038 CB  LMET    73     -14.988  -1.136  -1.119  0.00  0.00           C  
ATOM   1039 HB2 LMET    73     -13.954  -0.981  -0.835  0.00  0.00           H  
ATOM   1040 HB3 LMET    73     -15.127  -2.205  -1.285  0.00  0.00           H  
ATOM   1041 CG  LMET    73     -15.225  -0.396  -2.443  0.00  0.00           C  
ATOM   1042 HG2 LMET    73     -16.255  -0.564  -2.758  0.00  0.00           H  
ATOM   1043 HG3 LMET    73     -15.087   0.675  -2.291  0.00  0.00           H  
ATOM   1044 SD  LMET    73     -14.122  -0.929  -3.788  0.00  0.00           S  
ATOM   1045 CE  LMET    73     -12.513  -0.356  -3.161  0.00  0.00           C  
ATOM   1046 HE1 LMET    73     -12.288  -0.822  -2.203  0.00  0.00           H  
ATOM   1047 HE2 LMET    73     -11.727  -0.621  -3.867  0.00  0.00           H  
ATOM   1048 HE3 LMET    73     -12.532   0.726  -3.033  0.00  0.00           H  
ATOM   1049 C   LMET    73     -15.703   0.826   0.327  0.00  0.00           C  
ATOM   1050 O   LMET    73     -16.648   1.599   0.167  0.00  0.00           O  
ATOM   1051 N   LTHR    74     -14.497   1.264   0.693  0.00  0.00           N  
ATOM   1052 H   LTHR    74     -13.752   0.587   0.808  0.00  0.00           H  
ATOM   1053 CA  LTHR    74     -14.078   2.682   0.705  0.00  0.00           C  
ATOM   1054 HA  LTHR    74     -14.868   3.302   0.285  0.00  0.00           H  
ATOM   1055 CB  LTHR    74     -13.807   3.197   2.135  0.00  0.00           C  
ATOM   1056 HB  LTHR    74     -13.385   4.200   2.081  0.00  0.00           H  
ATOM   1057 CG2 LTHR    74     -15.088   3.290   2.964  0.00  0.00           C  
ATOM   1058 HG21LTHR    74     -15.754   4.027   2.522  0.00  0.00           H  
ATOM   1059 HG22LTHR    74     -15.591   2.327   2.996  0.00  0.00           H  
ATOM   1060 HG23LTHR    74     -14.838   3.596   3.979  0.00  0.00           H  
ATOM   1061 OG1 LTHR    74     -12.901   2.380   2.836  0.00  0.00           O  
ATOM   1062 HG1 LTHR    74     -11.990   2.618   2.545  0.00  0.00           H  
ATOM   1063 C   LTHR    74     -12.853   2.881  -0.193  0.00  0.00           C  
ATOM   1064 O   LTHR    74     -12.334   1.916  -0.760  0.00  0.00           O  
ATOM   1065 N   LILE    75     -12.404   4.129  -0.354  0.00  0.00           N  
ATOM   1066 H   LILE    75     -12.894   4.888   0.098  0.00  0.00           H  
ATOM   1067 CA  LILE    75     -11.097   4.437  -0.950  0.00  0.00           C  
ATOM   1068 HA  LILE    75     -10.507   3.525  -0.922  0.00  0.00           H  
ATOM   1069 CB  LILE    75     -11.242   4.828  -2.436  0.00  0.00           C  
ATOM   1070 HB  LILE    75     -11.972   4.151  -2.876  0.00  0.00           H  
ATOM   1071 CG2 LILE    75     -11.759   6.266  -2.622  0.00  0.00           C  
ATOM   1072 HG21LILE    75     -12.020   6.438  -3.665  0.00  0.00           H  
ATOM   1073 HG22LILE    75     -12.645   6.420  -2.006  0.00  0.00           H  
ATOM   1074 HG23LILE    75     -10.995   6.987  -2.326  0.00  0.00           H  
ATOM   1075 CG1 LILE    75      -9.907   4.607  -3.175  0.00  0.00           C  
ATOM   1076 HG12LILE    75      -9.196   5.375  -2.879  0.00  0.00           H  
ATOM   1077 HG13LILE    75      -9.499   3.640  -2.882  0.00  0.00           H  
ATOM   1078 CD1 LILE    75     -10.040   4.605  -4.703  0.00  0.00           C  
ATOM   1079 HD11LILE    75      -9.068   4.390  -5.148  0.00  0.00           H  
ATOM   1080 HD12LILE    75     -10.752   3.841  -5.014  0.00  0.00           H  
ATOM   1081 HD13LILE    75     -10.374   5.580  -5.052  0.00  0.00           H  
ATOM   1082 C   LILE    75     -10.335   5.477  -0.121  0.00  0.00           C  
ATOM   1083 O   LILE    75     -10.938   6.378   0.464  0.00  0.00           O  
ATOM   1084 N   LLYN    76      -9.009   5.398  -0.103  0.00  0.00           N  
ATOM   1085 H   LLYN    76      -8.587   4.550  -0.467  0.00  0.00           H  
ATOM   1086 CA  LLYN    76      -8.131   6.403   0.498  0.00  0.00           C  
ATOM   1087 HA  LLYN    76      -8.261   6.382   1.579  0.00  0.00           H  
ATOM   1088 CB  HLYN    76      -6.701   5.976   0.168  0.00  0.00           C  
ATOM   1089 HB2 HLYN    76      -6.571   4.964   0.561  0.00  0.00           H  
ATOM   1090 HB3 HLYN    76      -6.616   5.872  -0.918  0.00  0.00           H  
ATOM   1091 CG  HLYN    76      -5.592   6.888   0.690  0.00  0.00           C  
ATOM   1092 HG2 HLYN    76      -5.722   7.937   0.371  0.00  0.00           H  
ATOM   1093 HG3 HLYN    76      -5.583   6.888   1.787  0.00  0.00           H  
ATOM   1094 CD  HLYN    76      -4.239   6.400   0.185  0.00  0.00           C  
ATOM   1095 HD2 HLYN    76      -4.099   5.364   0.515  0.00  0.00           H  
ATOM   1096 HD3 HLYN    76      -4.229   6.381  -0.913  0.00  0.00           H  
ATOM   1097 CE  HLYN    76      -3.069   7.232   0.692  0.00  0.00           C  
ATOM   1098 HE2 HLYN    76      -3.042   8.207   0.188  0.00  0.00           H  
ATOM   1099 HE3 HLYN    76      -3.183   7.408   1.766  0.00  0.00           H  
ATOM   1100 NZ  HLYN    76      -1.760   6.568   0.482  0.00  0.00           N  
ATOM   1101 HZ2 HLYN    76      -1.533   6.535  -0.514  0.00  0.00           H  
ATOM   1102 HZ3 HLYN    76      -1.844   5.609   0.827  0.00  0.00           H  
ATOM   1103 C   LLYN    76      -8.424   7.840   0.008  0.00  0.00           C  
ATOM   1104 O   LLYN    76      -8.626   8.068  -1.187  0.00  0.00           O  
ATOM   1105 N   LGLU    77      -8.413   8.830   0.915  0.00  0.00           N  
ATOM   1106 H   LGLU    77      -8.269   8.577   1.889  0.00  0.00           H  
ATOM   1107 CA  LGLU    77      -8.944  10.183   0.639  0.00  0.00           C  
ATOM   1108 HA  LGLU    77      -9.983  10.046   0.372  0.00  0.00           H  
ATOM   1109 CB  LGLU    77      -8.930  11.049   1.911  0.00  0.00           C  
ATOM   1110 HB2 LGLU    77      -9.268  10.430   2.741  0.00  0.00           H  
ATOM   1111 HB3 LGLU    77      -7.910  11.364   2.126  0.00  0.00           H  
ATOM   1112 CG  LGLU    77      -9.884  12.264   1.849  0.00  0.00           C  
ATOM   1113 HG2 LGLU    77     -10.679  12.070   1.124  0.00  0.00           H  
ATOM   1114 HG3 LGLU    77     -10.369  12.342   2.824  0.00  0.00           H  
ATOM   1115 CD  LGLU    77      -9.239  13.630   1.547  0.00  0.00           C  
ATOM   1116 OE1 LGLU    77      -8.073  13.722   1.112  0.00  0.00           O  
ATOM   1117 OE2 LGLU    77      -9.910  14.664   1.790  0.00  0.00           O  
ATOM   1118 C   LGLU    77      -8.285  10.930  -0.534  0.00  0.00           C  
ATOM   1119 O   LGLU    77      -8.940  11.745  -1.184  0.00  0.00           O  
ATOM   1120 N   LSER    78      -7.031  10.618  -0.861  0.00  0.00           N  
ATOM   1121 H   LSER    78      -6.553   9.902  -0.331  0.00  0.00           H  
ATOM   1122 CA  LSER    78      -6.302  11.231  -1.975  0.00  0.00           C  
ATOM   1123 HA  LSER    78      -6.422  12.308  -1.881  0.00  0.00           H  
ATOM   1124 CB  LSER    78      -4.806  10.926  -1.832  0.00  0.00           C  
ATOM   1125 HB2 LSER    78      -4.287  11.160  -2.760  0.00  0.00           H  
ATOM   1126 HB3 LSER    78      -4.412  11.580  -1.055  0.00  0.00           H  
ATOM   1127 OG  LSER    78      -4.552   9.584  -1.445  0.00  0.00           O  
ATOM   1128 HG  LSER    78      -4.453   9.007  -2.226  0.00  0.00           H  
ATOM   1129 C   LSER    78      -6.826  10.872  -3.374  0.00  0.00           C  
ATOM   1130 O   LSER    78      -6.591  11.643  -4.307  0.00  0.00           O  
ATOM   1131 N   LPHE    79      -7.567   9.769  -3.542  0.00  0.00           N  
ATOM   1132 H   LPHE    79      -7.801   9.218  -2.722  0.00  0.00           H  
ATOM   1133 CA  LPHE    79      -8.267   9.457  -4.798  0.00  0.00           C  
ATOM   1134 HA  LPHE    79      -7.621   9.713  -5.638  0.00  0.00           H  
ATOM   1135 CB  LPHE    79      -8.595   7.964  -4.884  0.00  0.00           C  
ATOM   1136 HB2 LPHE    79      -9.167   7.677  -4.000  0.00  0.00           H  
ATOM   1137 HB3 LPHE    79      -9.241   7.801  -5.748  0.00  0.00           H  
ATOM   1138 CG  LPHE    79      -7.398   7.048  -5.022  0.00  0.00           C  
ATOM   1139 CD1 LPHE    79      -6.831   6.454  -3.882  0.00  0.00           C  
ATOM   1140 HD1 LPHE    79      -7.235   6.677  -2.906  0.00  0.00           H  
ATOM   1141 CE1 LPHE    79      -5.776   5.537  -4.017  0.00  0.00           C  
ATOM   1142 HE1 LPHE    79      -5.373   5.051  -3.139  0.00  0.00           H  
ATOM   1143 CZ  LPHE    79      -5.273   5.228  -5.291  0.00  0.00           C  
ATOM   1144 HZ  LPHE    79      -4.474   4.512  -5.390  0.00  0.00           H  
ATOM   1145 CE2 LPHE    79      -5.831   5.829  -6.433  0.00  0.00           C  
ATOM   1146 HE2 LPHE    79      -5.468   5.574  -7.418  0.00  0.00           H  
ATOM   1147 CD2 LPHE    79      -6.894   6.738  -6.298  0.00  0.00           C  
ATOM   1148 HD2 LPHE    79      -7.339   7.182  -7.178  0.00  0.00           H  
ATOM   1149 C   LPHE    79      -9.575  10.248  -4.939  0.00  0.00           C  
ATOM   1150 O   LPHE    79     -10.335  10.374  -3.982  0.00  0.00           O  
ATOM   1151 N   LASP    80      -9.888  10.719  -6.144  0.00  0.00           N  
ATOM   1152 H   LASP    80      -9.209  10.620  -6.892  0.00  0.00           H  
ATOM   1153 CA  LASP    80     -11.157  11.392  -6.437  0.00  0.00           C  
ATOM   1154 HA  LASP    80     -11.356  12.090  -5.625  0.00  0.00           H  
ATOM   1155 CB  LASP    80     -11.046  12.224  -7.718  0.00  0.00           C  
ATOM   1156 HB2 LASP    80     -10.761  11.567  -8.543  0.00  0.00           H  
ATOM   1157 HB3 LASP    80     -12.028  12.638  -7.942  0.00  0.00           H  
ATOM   1158 CG  LASP    80     -10.055  13.383  -7.621  0.00  0.00           C  
ATOM   1159 OD1 LASP    80     -10.011  14.092  -6.587  0.00  0.00           O  
ATOM   1160 OD2 LASP    80      -9.322  13.595  -8.611  0.00  0.00           O  
ATOM   1161 C   LASP    80     -12.359  10.434  -6.540  0.00  0.00           C  
ATOM   1162 O   LASP    80     -12.428   9.580  -7.429  0.00  0.00           O  
ATOM   1163 N   LILE    81     -13.355  10.662  -5.682  0.00  0.00           N  
ATOM   1164 H   LILE    81     -13.179  11.367  -4.974  0.00  0.00           H  
ATOM   1165 CA  LILE    81     -14.766  10.321  -5.897  0.00  0.00           C  
ATOM   1166 HA  LILE    81     -14.871   9.736  -6.812  0.00  0.00           H  
ATOM   1167 CB  LILE    81     -15.335   9.494  -4.718  0.00  0.00           C  
ATOM   1168 HB  LILE    81     -15.147  10.044  -3.797  0.00  0.00           H  
ATOM   1169 CG2 LILE    81     -16.858   9.307  -4.870  0.00  0.00           C  
ATOM   1170 HG21LILE    81     -17.367  10.266  -4.951  0.00  0.00           H  
ATOM   1171 HG22LILE    81     -17.069   8.711  -5.757  0.00  0.00           H  
ATOM   1172 HG23LILE    81     -17.278   8.807  -3.996  0.00  0.00           H  
ATOM   1173 CG1 LILE    81     -14.625   8.124  -4.620  0.00  0.00           C  
ATOM   1174 HG12LILE    81     -14.723   7.607  -5.571  0.00  0.00           H  
ATOM   1175 HG13LILE    81     -13.564   8.289  -4.432  0.00  0.00           H  
ATOM   1176 CD1 LILE    81     -15.158   7.193  -3.520  0.00  0.00           C  
ATOM   1177 HD11LILE    81     -14.533   6.303  -3.468  0.00  0.00           H  
ATOM   1178 HD12LILE    81     -15.143   7.703  -2.557  0.00  0.00           H  
ATOM   1179 HD13LILE    81     -16.173   6.872  -3.750  0.00  0.00           H  
ATOM   1180 C   LILE    81     -15.518  11.646  -6.080  0.00  0.00           C  
ATOM   1181 O   LILE    81     -15.548  12.484  -5.172  0.00  0.00           O  
ATOM   1182 N   LALA    82     -16.125  11.855  -7.246  0.00  0.00           N  
ATOM   1183 H   LALA    82     -16.107  11.113  -7.941  0.00  0.00           H  
ATOM   1184 CA  LALA    82     -16.831  13.088  -7.573  0.00  0.00           C  
ATOM   1185 HA  LALA    82     -16.105  13.898  -7.559  0.00  0.00           H  
ATOM   1186 CB  LALA    82     -17.387  12.983  -8.994  0.00  0.00           C  
ATOM   1187 HB1 LALA    82     -17.925  13.894  -9.254  0.00  0.00           H  
ATOM   1188 HB2 LALA    82     -16.568  12.839  -9.693  0.00  0.00           H  
ATOM   1189 HB3 LALA    82     -18.055  12.128  -9.066  0.00  0.00           H  
ATOM   1190 C   LALA    82     -17.933  13.410  -6.547  0.00  0.00           C  
ATOM   1191 O   LALA    82     -18.677  12.529  -6.112  0.00  0.00           O  
ATOM   1192 N   LGLY    83     -18.044  14.680  -6.154  0.00  0.00           N  
ATOM   1193 H   LGLY    83     -17.391  15.353  -6.545  0.00  0.00           H  
ATOM   1194 CA  LGLY    83     -18.988  15.147  -5.133  0.00  0.00           C  
ATOM   1195 HA2 LGLY    83     -19.170  16.208  -5.294  0.00  0.00           H  
ATOM   1196 HA3 LGLY    83     -19.932  14.613  -5.247  0.00  0.00           H  
ATOM   1197 C   LGLY    83     -18.530  14.975  -3.677  0.00  0.00           C  
ATOM   1198 O   LGLY    83     -19.214  15.496  -2.795  0.00  0.00           O  
ATOM   1199 N   LLEU    84     -17.386  14.321  -3.429  0.00  0.00           N  
ATOM   1200 H   LLEU    84     -16.886  13.917  -4.212  0.00  0.00           H  
ATOM   1201 CA  LLEU    84     -16.720  14.240  -2.120  0.00  0.00           C  
ATOM   1202 HA  LLEU    84     -17.384  14.665  -1.370  0.00  0.00           H  
ATOM   1203 CB  LLEU    84     -16.448  12.768  -1.756  0.00  0.00           C  
ATOM   1204 HB2 LLEU    84     -15.746  12.362  -2.485  0.00  0.00           H  
ATOM   1205 HB3 LLEU    84     -15.964  12.734  -0.781  0.00  0.00           H  
ATOM   1206 CG  LLEU    84     -17.681  11.851  -1.713  0.00  0.00           C  
ATOM   1207 HG  LLEU    84     -18.117  11.796  -2.709  0.00  0.00           H  
ATOM   1208 CD1 LLEU    84     -17.240  10.448  -1.302  0.00  0.00           C  
ATOM   1209 HD11LLEU    84     -16.936  10.437  -0.258  0.00  0.00           H  
ATOM   1210 HD12LLEU    84     -18.072   9.766  -1.442  0.00  0.00           H  
ATOM   1211 HD13LLEU    84     -16.423  10.107  -1.931  0.00  0.00           H  
ATOM   1212 CD2 LLEU    84     -18.738  12.334  -0.721  0.00  0.00           C  
ATOM   1213 HD21LLEU    84     -18.309  12.457   0.272  0.00  0.00           H  
ATOM   1214 HD22LLEU    84     -19.171  13.276  -1.054  0.00  0.00           H  
ATOM   1215 HD23LLEU    84     -19.550  11.606  -0.661  0.00  0.00           H  
ATOM   1216 C   LLEU    84     -15.399  15.039  -2.097  0.00  0.00           C  
ATOM   1217 O   LLEU    84     -14.813  15.265  -3.163  0.00  0.00           O  
ATOM   1218 N   LPRO    85     -14.885  15.439  -0.914  0.00  0.00           N  
ATOM   1219 CD  LPRO    85     -15.490  15.325   0.406  0.00  0.00           C  
ATOM   1220 HD2 LPRO    85     -15.171  14.390   0.865  0.00  0.00           H  
ATOM   1221 HD3 LPRO    85     -16.574  15.381   0.381  0.00  0.00           H  
ATOM   1222 CG  LPRO    85     -14.929  16.496   1.205  0.00  0.00           C  
ATOM   1223 HG2 LPRO    85     -14.951  16.302   2.278  0.00  0.00           H  
ATOM   1224 HG3 LPRO    85     -15.479  17.406   0.962  0.00  0.00           H  
ATOM   1225 CB  LPRO    85     -13.502  16.592   0.674  0.00  0.00           C  
ATOM   1226 HB2 LPRO    85     -12.871  15.889   1.218  0.00  0.00           H  
ATOM   1227 HB3 LPRO    85     -13.106  17.605   0.763  0.00  0.00           H  
ATOM   1228 CA  LPRO    85     -13.619  16.159  -0.793  0.00  0.00           C  
ATOM   1229 HA  LPRO    85     -13.664  17.055  -1.406  0.00  0.00           H  
ATOM   1230 C   LPRO    85     -12.406  15.318  -1.207  0.00  0.00           C  
ATOM   1231 O   LPRO    85     -12.327  14.124  -0.907  0.00  0.00           O  
ATOM   1232 N   LTHR    86     -11.427  15.977  -1.822  0.00  0.00           N  
ATOM   1233 H   LTHR    86     -11.605  16.942  -2.090  0.00  0.00           H  
ATOM   1234 CA  LTHR    86     -10.060  15.472  -2.006  0.00  0.00           C  
ATOM   1235 HA  LTHR    86      -9.928  14.546  -1.445  0.00  0.00           H  
ATOM   1236 CB  LTHR    86      -9.745  15.178  -3.482  0.00  0.00           C  
ATOM   1237 HB  LTHR    86      -9.752  16.106  -4.055  0.00  0.00           H  
ATOM   1238 CG2 LTHR    86      -8.386  14.501  -3.625  0.00  0.00           C  
ATOM   1239 HG21LTHR    86      -8.263  14.181  -4.652  0.00  0.00           H  
ATOM   1240 HG22LTHR    86      -7.584  15.195  -3.382  0.00  0.00           H  
ATOM   1241 HG23LTHR    86      -8.330  13.628  -2.975  0.00  0.00           H  
ATOM   1242 OG1 LTHR    86     -10.687  14.304  -4.053  0.00  0.00           O  
ATOM   1243 HG1 LTHR    86     -10.411  14.194  -4.996  0.00  0.00           H  
ATOM   1244 C   LTHR    86      -9.098  16.506  -1.426  0.00  0.00           C  
ATOM   1245 O   LTHR    86      -8.505  17.304  -2.153  0.00  0.00           O  
ATOM   1246 N   LSER    87      -9.009  16.561  -0.099  0.00  0.00           N  
ATOM   1247 H   LSER    87      -9.492  15.850   0.447  0.00  0.00           H  
ATOM   1248 CA  LSER    87      -8.223  17.568   0.624  0.00  0.00           C  
ATOM   1249 HA  LSER    87      -8.264  18.500   0.062  0.00  0.00           H  
ATOM   1250 CB  LSER    87      -8.864  17.827   1.994  0.00  0.00           C  
ATOM   1251 HB2 LSER    87      -8.380  18.687   2.452  0.00  0.00           H  
ATOM   1252 HB3 LSER    87      -9.923  18.058   1.865  0.00  0.00           H  
ATOM   1253 OG  LSER    87      -8.720  16.712   2.854  0.00  0.00           O  
ATOM   1254 HG  LSER    87      -9.211  15.953   2.453  0.00  0.00           H  
ATOM   1255 C   LSER    87      -6.745  17.187   0.788  0.00  0.00           C  
ATOM   1256 O   LSER    87      -5.912  18.058   1.044  0.00  0.00           O  
ATOM   1257 N   LTRP    88      -6.409  15.895   0.682  0.00  0.00           N  
ATOM   1258 H   LTRP    88      -7.174  15.233   0.543  0.00  0.00           H  
ATOM   1259 CA  LTRP    88      -5.154  15.295   1.162  0.00  0.00           C  
ATOM   1260 HA  LTRP    88      -5.300  14.215   1.119  0.00  0.00           H  
ATOM   1261 CB  LTRP    88      -3.957  15.613   0.239  0.00  0.00           C  
ATOM   1262 HB2 LTRP    88      -3.878  16.691   0.105  0.00  0.00           H  
ATOM   1263 HB3 LTRP    88      -3.048  15.288   0.744  0.00  0.00           H  
ATOM   1264 CG  LTRP    88      -3.919  14.971  -1.121  0.00  0.00           C  
ATOM   1265 CD1 LTRP    88      -4.973  14.584  -1.878  0.00  0.00           C  
ATOM   1266 HD1 LTRP    88      -6.014  14.687  -1.597  0.00  0.00           H  
ATOM   1267 NE1 LTRP    88      -4.521  14.023  -3.059  0.00  0.00           N  
ATOM   1268 HE1 LTRP    88      -5.129  13.681  -3.799  0.00  0.00           H  
ATOM   1269 CE2 LTRP    88      -3.145  14.001  -3.114  0.00  0.00           C  
ATOM   1270 CZ2 LTRP    88      -2.231  13.509  -4.055  0.00  0.00           C  
ATOM   1271 HZ2 LTRP    88      -2.585  13.017  -4.950  0.00  0.00           H  
ATOM   1272 CH2 LTRP    88      -0.856  13.672  -3.821  0.00  0.00           C  
ATOM   1273 HH2 LTRP    88      -0.137  13.302  -4.538  0.00  0.00           H  
ATOM   1274 CZ3 LTRP    88      -0.413  14.329  -2.660  0.00  0.00           C  
ATOM   1275 HZ3 LTRP    88       0.649  14.461  -2.497  0.00  0.00           H  
ATOM   1276 CE3 LTRP    88      -1.341  14.810  -1.716  0.00  0.00           C  
ATOM   1277 HE3 LTRP    88      -0.987  15.309  -0.830  0.00  0.00           H  
ATOM   1278 CD2 LTRP    88      -2.731  14.645  -1.910  0.00  0.00           C  
ATOM   1279 C   LTRP    88      -4.906  15.595   2.656  0.00  0.00           C  
ATOM   1280 O   LTRP    88      -3.766  15.750   3.097  0.00  0.00           O  
ATOM   1281 N   LGLY    89      -5.983  15.724   3.438  0.00  0.00           N  
ATOM   1282 H   LGLY    89      -6.891  15.619   2.995  0.00  0.00           H  
ATOM   1283 CA  LGLY    89      -5.985  16.034   4.871  0.00  0.00           C  
ATOM   1284 HA2 LGLY    89      -6.949  15.743   5.289  0.00  0.00           H  
ATOM   1285 HA3 LGLY    89      -5.211  15.442   5.358  0.00  0.00           H  
ATOM   1286 C   LGLY    89      -5.752  17.511   5.224  0.00  0.00           C  
ATOM   1287 O   LGLY    89      -5.866  17.882   6.391  0.00  0.00           O  
ATOM   1288 N   LPHE    90      -5.425  18.372   4.258  0.00  0.00           N  
ATOM   1289 H   LPHE    90      -5.405  18.046   3.301  0.00  0.00           H  
ATOM   1290 CA  LPHE    90      -5.239  19.804   4.507  0.00  0.00           C  
ATOM   1291 HA  LPHE    90      -4.581  19.943   5.366  0.00  0.00           H  
ATOM   1292 CB  LPHE    90      -4.596  20.472   3.288  0.00  0.00           C  
ATOM   1293 HB2 LPHE    90      -5.211  20.240   2.425  0.00  0.00           H  
ATOM   1294 HB3 LPHE    90      -4.646  21.551   3.428  0.00  0.00           H  
ATOM   1295 CG  LPHE    90      -3.155  20.109   2.978  0.00  0.00           C  
ATOM   1296 CD1 LPHE    90      -2.113  20.910   3.479  0.00  0.00           C  
ATOM   1297 HD1 LPHE    90      -2.348  21.752   4.111  0.00  0.00           H  
ATOM   1298 CE1 LPHE    90      -0.777  20.636   3.136  0.00  0.00           C  
ATOM   1299 HE1 LPHE    90       0.018  21.254   3.529  0.00  0.00           H  
ATOM   1300 CZ  LPHE    90      -0.479  19.581   2.256  0.00  0.00           C  
ATOM   1301 HZ  LPHE    90       0.544  19.388   1.959  0.00  0.00           H  
ATOM   1302 CE2 LPHE    90      -1.518  18.788   1.741  0.00  0.00           C  
ATOM   1303 HE2 LPHE    90      -1.299  17.998   1.039  0.00  0.00           H  
ATOM   1304 CD2 LPHE    90      -2.848  19.036   2.121  0.00  0.00           C  
ATOM   1305 HD2 LPHE    90      -3.633  18.414   1.730  0.00  0.00           H  
ATOM   1306 C   LPHE    90      -6.583  20.484   4.804  0.00  0.00           C  
ATOM   1307 O   LPHE    90      -7.499  20.441   3.983  0.00  0.00           O  
ATOM   1308 N   LALA    91      -6.675  21.206   5.920  0.00  0.00           N  
ATOM   1309 H   LALA    91      -5.852  21.314   6.499  0.00  0.00           H  
ATOM   1310 CA  LALA    91      -7.801  22.101   6.185  0.00  0.00           C  
ATOM   1311 HA  LALA    91      -8.730  21.561   5.993  0.00  0.00           H  
ATOM   1312 CB  LALA    91      -7.778  22.469   7.671  0.00  0.00           C  
ATOM   1313 HB1 LALA    91      -6.855  22.983   7.921  0.00  0.00           H  
ATOM   1314 HB2 LALA    91      -8.624  23.115   7.900  0.00  0.00           H  
ATOM   1315 HB3 LALA    91      -7.865  21.565   8.274  0.00  0.00           H  
ATOM   1316 C   LALA    91      -7.782  23.324   5.237  0.00  0.00           C  
ATOM   1317 O   LALA    91      -8.832  23.863   4.906  0.00  0.00           O  
ATOM   1318 N   LGLU    92      -6.619  23.682   4.678  0.00  0.00           N  
ATOM   1319 H   LGLU    92      -5.774  23.284   5.071  0.00  0.00           H  
ATOM   1320 CA  LGLU    92      -6.484  24.597   3.524  0.00  0.00           C  
ATOM   1321 HA  LGLU    92      -6.915  25.566   3.784  0.00  0.00           H  
ATOM   1322 CB  LGLU    92      -4.986  24.785   3.212  0.00  0.00           C  
ATOM   1323 HB2 LGLU    92      -4.492  23.815   3.272  0.00  0.00           H  
ATOM   1324 HB3 LGLU    92      -4.862  25.140   2.188  0.00  0.00           H  
ATOM   1325 CG  LGLU    92      -4.279  25.756   4.170  0.00  0.00           C  
ATOM   1326 HG2 LGLU    92      -4.734  25.711   5.161  0.00  0.00           H  
ATOM   1327 HG3 LGLU    92      -3.241  25.439   4.273  0.00  0.00           H  
ATOM   1328 CD  LGLU    92      -4.289  27.190   3.629  0.00  0.00           C  
ATOM   1329 OE1 LGLU    92      -3.666  27.454   2.574  0.00  0.00           O  
ATOM   1330 OE2 LGLU    92      -4.920  28.082   4.232  0.00  0.00           O  
ATOM   1331 C   LGLU    92      -7.207  24.112   2.244  0.00  0.00           C  
ATOM   1332 O   LGLU    92      -7.423  24.907   1.326  0.00  0.00           O  
ATOM   1333 N   LHID    93      -7.586  22.829   2.169  0.00  0.00           N  
ATOM   1334 H   LHID    93      -7.398  22.233   2.965  0.00  0.00           H  
ATOM   1335 CA  LHID    93      -8.251  22.189   1.025  0.00  0.00           C  
ATOM   1336 HA  LHID    93      -8.431  22.934   0.251  0.00  0.00           H  
ATOM   1337 CB  LHID    93      -7.331  21.109   0.430  0.00  0.00           C  
ATOM   1338 HB2 LHID    93      -7.239  20.316   1.169  0.00  0.00           H  
ATOM   1339 HB3 LHID    93      -7.816  20.691  -0.452  0.00  0.00           H  
ATOM   1340 CG  LHID    93      -5.940  21.510   0.009  0.00  0.00           C  
ATOM   1341 ND1 LHID    93      -4.884  20.640  -0.099  0.00  0.00           N  
ATOM   1342 HD1 LHID    93      -4.907  19.667   0.195  0.00  0.00           H  
ATOM   1343 CE1 LHID    93      -3.837  21.302  -0.616  0.00  0.00           C  
ATOM   1344 HE1 LHID    93      -2.863  20.867  -0.802  0.00  0.00           H  
ATOM   1345 NE2 LHID    93      -4.181  22.573  -0.892  0.00  0.00           N  
ATOM   1346 CD2 LHID    93      -5.520  22.711  -0.491  0.00  0.00           C  
ATOM   1347 HD2 LHID    93      -6.131  23.596  -0.587  0.00  0.00           H  
ATOM   1348 C   LHID    93      -9.626  21.575   1.381  0.00  0.00           C  
ATOM   1349 O   LHID    93     -10.128  20.727   0.642  0.00  0.00           O  
ATOM   1350 N   LALA    94     -10.241  21.934   2.515  0.00  0.00           N  
ATOM   1351 H   LALA    94      -9.812  22.628   3.112  0.00  0.00           H  
ATOM   1352 CA  LALA    94     -11.436  21.236   3.006  0.00  0.00           C  
ATOM   1353 HA  LALA    94     -11.200  20.172   3.057  0.00  0.00           H  
ATOM   1354 CB  LALA    94     -11.733  21.707   4.431  0.00  0.00           C  
ATOM   1355 HB1 LALA    94     -10.848  21.592   5.057  0.00  0.00           H  
ATOM   1356 HB2 LALA    94     -12.043  22.751   4.420  0.00  0.00           H  
ATOM   1357 HB3 LALA    94     -12.537  21.104   4.855  0.00  0.00           H  
ATOM   1358 C   LALA    94     -12.686  21.372   2.103  0.00  0.00           C  
ATOM   1359 O   LALA    94     -13.564  20.510   2.163  0.00  0.00           O  
ATOM   1360 N   LASP    95     -12.772  22.410   1.256  0.00  0.00           N  
ATOM   1361 H   LASP    95     -11.981  23.041   1.215  0.00  0.00           H  
ATOM   1362 CA  LASP    95     -13.853  22.608   0.265  0.00  0.00           C  
ATOM   1363 HA  LASP    95     -14.638  21.887   0.486  0.00  0.00           H  
ATOM   1364 CB  LASP    95     -14.524  23.986   0.428  0.00  0.00           C  
ATOM   1365 HB2 LASP    95     -15.314  24.085  -0.315  0.00  0.00           H  
ATOM   1366 HB3 LASP    95     -15.011  24.001   1.404  0.00  0.00           H  
ATOM   1367 CG  LASP    95     -13.608  25.207   0.317  0.00  0.00           C  
ATOM   1368 OD1 LASP    95     -12.905  25.395  -0.697  0.00  0.00           O  
ATOM   1369 OD2 LASP    95     -13.628  26.064   1.225  0.00  0.00           O  
ATOM   1370 C   LASP    95     -13.442  22.271  -1.186  0.00  0.00           C  
ATOM   1371 O   LASP    95     -14.193  22.525  -2.130  0.00  0.00           O  
ATOM   1372 N   LHID    96     -12.281  21.632  -1.369  0.00  0.00           N  
ATOM   1373 H   LHID    96     -11.701  21.454  -0.557  0.00  0.00           H  
ATOM   1374 CA  LHID    96     -11.839  21.066  -2.643  0.00  0.00           C  
ATOM   1375 HA  LHID    96     -12.098  21.768  -3.438  0.00  0.00           H  
ATOM   1376 CB  LHID    96     -10.309  20.938  -2.623  0.00  0.00           C  
ATOM   1377 HB2 LHID    96      -9.868  21.910  -2.399  0.00  0.00           H  
ATOM   1378 HB3 LHID    96     -10.019  20.241  -1.837  0.00  0.00           H  
ATOM   1379 CG  LHID    96      -9.742  20.438  -3.921  0.00  0.00           C  
ATOM   1380 ND1 LHID    96      -9.257  19.175  -4.151  0.00  0.00           N  
ATOM   1381 HD1 LHID    96      -9.167  18.438  -3.453  0.00  0.00           H  
ATOM   1382 CE1 LHID    96      -8.894  19.094  -5.437  0.00  0.00           C  
ATOM   1383 HE1 LHID    96      -8.470  18.215  -5.905  0.00  0.00           H  
ATOM   1384 NE2 LHID    96      -9.115  20.264  -6.058  0.00  0.00           N  
ATOM   1385 CD2 LHID    96      -9.671  21.122  -5.101  0.00  0.00           C  
ATOM   1386 HD2 LHID    96     -10.008  22.137  -5.267  0.00  0.00           H  
ATOM   1387 C   LHID    96     -12.570  19.740  -2.944  0.00  0.00           C  
ATOM   1388 O   LHID    96     -12.038  18.641  -2.759  0.00  0.00           O  
ATOM   1389 N   LILE    97     -13.836  19.843  -3.358  0.00  0.00           N  
ATOM   1390 H   LILE    97     -14.227  20.777  -3.412  0.00  0.00           H  
ATOM   1391 CA  LILE    97     -14.688  18.706  -3.739  0.00  0.00           C  
ATOM   1392 HA  LILE    97     -14.415  17.848  -3.133  0.00  0.00           H  
ATOM   1393 CB  LILE    97     -16.179  19.011  -3.446  0.00  0.00           C  
ATOM   1394 HB  LILE    97     -16.399  20.042  -3.732  0.00  0.00           H  
ATOM   1395 CG2 LILE    97     -17.114  18.091  -4.251  0.00  0.00           C  
ATOM   1396 HG21LILE    97     -18.145  18.228  -3.927  0.00  0.00           H  
ATOM   1397 HG22LILE    97     -17.060  18.337  -5.312  0.00  0.00           H  
ATOM   1398 HG23LILE    97     -16.824  17.054  -4.100  0.00  0.00           H  
ATOM   1399 CG1 LILE    97     -16.536  18.818  -1.951  0.00  0.00           C  
ATOM   1400 HG12LILE    97     -17.602  19.014  -1.821  0.00  0.00           H  
ATOM   1401 HG13LILE    97     -16.355  17.782  -1.666  0.00  0.00           H  
ATOM   1402 CD1 LILE    97     -15.788  19.731  -0.975  0.00  0.00           C  
ATOM   1403 HD11LILE    97     -15.940  20.770  -1.263  0.00  0.00           H  
ATOM   1404 HD12LILE    97     -16.172  19.592   0.031  0.00  0.00           H  
ATOM   1405 HD13LILE    97     -14.727  19.489  -0.952  0.00  0.00           H  
ATOM   1406 C   LILE    97     -14.408  18.309  -5.194  0.00  0.00           C  
ATOM   1407 O   LILE    97     -14.317  19.164  -6.076  0.00  0.00           O  
ATOM   1408 N   LALA    98     -14.263  17.008  -5.457  0.00  0.00           N  
ATOM   1409 H   LALA    98     -14.361  16.349  -4.692  0.00  0.00           H  
ATOM   1410 CA  LALA    98     -13.909  16.486  -6.775  0.00  0.00           C  
ATOM   1411 HA  LALA    98     -13.042  17.039  -7.129  0.00  0.00           H  
ATOM   1412 CB  LALA    98     -13.488  15.023  -6.633  0.00  0.00           C  
ATOM   1413 HB1 LALA    98     -13.240  14.616  -7.614  0.00  0.00           H  
ATOM   1414 HB2 LALA    98     -12.611  14.954  -5.990  0.00  0.00           H  
ATOM   1415 HB3 LALA    98     -14.300  14.445  -6.198  0.00  0.00           H  
ATOM   1416 C   LALA    98     -15.028  16.661  -7.821  0.00  0.00           C  
ATOM   1417 O   LALA    98     -16.201  16.370  -7.566  0.00  0.00           O  
ATOM   1418 N   LTHR    99     -14.662  17.080  -9.034  0.00  0.00           N  
ATOM   1419 H   LTHR    99     -13.671  17.236  -9.199  0.00  0.00           H  
ATOM   1420 CA  LTHR    99     -15.579  17.196 -10.177  0.00  0.00           C  
ATOM   1421 HA  LTHR    99     -16.551  17.515  -9.806  0.00  0.00           H  
ATOM   1422 CB  LTHR    99     -15.116  18.308 -11.133  0.00  0.00           C  
ATOM   1423 HB  LTHR    99     -15.025  19.236 -10.567  0.00  0.00           H  
ATOM   1424 CG2 LTHR    99     -13.791  18.051 -11.844  0.00  0.00           C  
ATOM   1425 HG21LTHR    99     -13.586  18.881 -12.513  0.00  0.00           H  
ATOM   1426 HG22LTHR    99     -12.983  18.013 -11.121  0.00  0.00           H  
ATOM   1427 HG23LTHR    99     -13.830  17.129 -12.422  0.00  0.00           H  
ATOM   1428 OG1 LTHR    99     -16.062  18.505 -12.150  0.00  0.00           O  
ATOM   1429 HG1 LTHR    99     -16.770  19.074 -11.776  0.00  0.00           H  
ATOM   1430 C   LTHR    99     -15.806  15.856 -10.892  0.00  0.00           C  
ATOM   1431 O   LTHR    99     -16.939  15.574 -11.289  0.00  0.00           O  
ATOM   1432 N   LALA   100     -14.790  14.986 -10.985  0.00  0.00           N  
ATOM   1433 H   LALA   100     -13.896  15.236 -10.580  0.00  0.00           H  
ATOM   1434 CA  LALA   100     -14.853  13.728 -11.740  0.00  0.00           C  
ATOM   1435 HA  LALA   100     -15.897  13.439 -11.854  0.00  0.00           H  
ATOM   1436 CB  LALA   100     -14.288  13.964 -13.145  0.00  0.00           C  
ATOM   1437 HB1 LALA   100     -14.403  13.062 -13.746  0.00  0.00           H  
ATOM   1438 HB2 LALA   100     -14.820  14.783 -13.631  0.00  0.00           H  
ATOM   1439 HB3 LALA   100     -13.227  14.212 -13.082  0.00  0.00           H  
ATOM   1440 C   LALA   100     -14.139  12.559 -11.036  0.00  0.00           C  
ATOM   1441 O   LALA   100     -13.129  12.747 -10.357  0.00  0.00           O  
ATOM   1442 N   LASP   101     -14.663  11.342 -11.213  0.00  0.00           N  
ATOM   1443 H   LASP   101     -15.493  11.261 -11.789  0.00  0.00           H  
ATOM   1444 CA  LASP   101     -14.112  10.119 -10.611  0.00  0.00           C  
ATOM   1445 HA  LASP   101     -14.023  10.286  -9.535  0.00  0.00           H  
ATOM   1446 CB  LASP   101     -15.073   8.929 -10.825  0.00  0.00           C  
ATOM   1447 HB2 LASP   101     -15.290   8.841 -11.890  0.00  0.00           H  
ATOM   1448 HB3 LASP   101     -14.567   8.014 -10.515  0.00  0.00           H  
ATOM   1449 CG  LASP   101     -16.390   9.018 -10.040  0.00  0.00           C  
ATOM   1450 OD1 LASP   101     -17.396   8.374 -10.434  0.00  0.00           O  
ATOM   1451 OD2 LASP   101     -16.435   9.694  -8.992  0.00  0.00           O  
ATOM   1452 C   LASP   101     -12.701   9.765 -11.128  0.00  0.00           C  
ATOM   1453 O   LASP   101     -12.387   9.885 -12.319  0.00  0.00           O  
ATOM   1454 N   LSER   102     -11.862   9.253 -10.226  0.00  0.00           N  
ATOM   1455 H   LSER   102     -12.162   9.248  -9.254  0.00  0.00           H  
ATOM   1456 CA  LSER   102     -10.585   8.602 -10.541  0.00  0.00           C  
ATOM   1457 HA  LSER   102      -9.958   9.311 -11.078  0.00  0.00           H  
ATOM   1458 CB  LSER   102      -9.896   8.224  -9.223  0.00  0.00           C  
ATOM   1459 HB2 LSER   102      -9.620   9.131  -8.686  0.00  0.00           H  
ATOM   1460 HB3 LSER   102     -10.595   7.661  -8.605  0.00  0.00           H  
ATOM   1461 OG  LSER   102      -8.750   7.428  -9.440  0.00  0.00           O  
ATOM   1462 HG  LSER   102      -8.111   7.944  -9.968  0.00  0.00           H  
ATOM   1463 C   LSER   102     -10.776   7.374 -11.443  0.00  0.00           C  
ATOM   1464 O   LSER   102     -11.825   6.727 -11.415  0.00  0.00           O  
ATOM   1465 N   LLEU   103      -9.769   7.018 -12.251  0.00  0.00           N  
ATOM   1466 H   LLEU   103      -8.898   7.533 -12.194  0.00  0.00           H  
ATOM   1467 CA  LLEU   103      -9.839   5.837 -13.122  0.00  0.00           C  
ATOM   1468 HA  LLEU   103     -10.738   5.930 -13.732  0.00  0.00           H  
ATOM   1469 CB  LLEU   103      -8.639   5.842 -14.086  0.00  0.00           C  
ATOM   1470 HB2 LLEU   103      -8.700   6.778 -14.642  0.00  0.00           H  
ATOM   1471 HB3 LLEU   103      -7.706   5.855 -13.526  0.00  0.00           H  
ATOM   1472 CG  LLEU   103      -8.595   4.685 -15.106  0.00  0.00           C  
ATOM   1473 HG  LLEU   103      -9.606   4.457 -15.443  0.00  0.00           H  
ATOM   1474 CD1 LLEU   103      -7.769   5.120 -16.318  0.00  0.00           C  
ATOM   1475 HD11LLEU   103      -7.732   4.315 -17.052  0.00  0.00           H  
ATOM   1476 HD12LLEU   103      -8.228   5.992 -16.786  0.00  0.00           H  
ATOM   1477 HD13LLEU   103      -6.759   5.379 -16.007  0.00  0.00           H  
ATOM   1478 CD2 LLEU   103      -7.945   3.411 -14.555  0.00  0.00           C  
ATOM   1479 HD21LLEU   103      -7.860   2.666 -15.346  0.00  0.00           H  
ATOM   1480 HD22LLEU   103      -6.956   3.632 -14.160  0.00  0.00           H  
ATOM   1481 HD23LLEU   103      -8.544   2.986 -13.756  0.00  0.00           H  
ATOM   1482 C   LLEU   103     -10.006   4.542 -12.307  0.00  0.00           C  
ATOM   1483 O   LLEU   103     -10.876   3.740 -12.642  0.00  0.00           O  
ATOM   1484 N   LVAL   104      -9.272   4.364 -11.201  0.00  0.00           N  
ATOM   1485 H   LVAL   104      -8.528   5.033 -11.009  0.00  0.00           H  
ATOM   1486 CA  LVAL   104      -9.469   3.240 -10.258  0.00  0.00           C  
ATOM   1487 HA  LVAL   104      -9.270   2.308 -10.785  0.00  0.00           H  
ATOM   1488 CB  LVAL   104      -8.466   3.347  -9.084  0.00  0.00           C  
ATOM   1489 HB  LVAL   104      -8.365   4.395  -8.800  0.00  0.00           H  
ATOM   1490 CG1 LVAL   104      -8.870   2.563  -7.828  0.00  0.00           C  
ATOM   1491 HG11LVAL   104      -9.779   2.977  -7.394  0.00  0.00           H  
ATOM   1492 HG12LVAL   104      -9.021   1.511  -8.066  0.00  0.00           H  
ATOM   1493 HG13LVAL   104      -8.084   2.649  -7.078  0.00  0.00           H  
ATOM   1494 CG2 LVAL   104      -7.093   2.813  -9.515  0.00  0.00           C  
ATOM   1495 HG21LVAL   104      -6.359   3.020  -8.736  0.00  0.00           H  
ATOM   1496 HG22LVAL   104      -7.139   1.738  -9.682  0.00  0.00           H  
ATOM   1497 HG23LVAL   104      -6.768   3.299 -10.433  0.00  0.00           H  
ATOM   1498 C   LVAL   104     -10.923   3.158  -9.772  0.00  0.00           C  
ATOM   1499 O   LVAL   104     -11.524   2.083  -9.826  0.00  0.00           O  
ATOM   1500 N   LVAL   105     -11.524   4.288  -9.378  0.00  0.00           N  
ATOM   1501 H   LVAL   105     -10.986   5.143  -9.409  0.00  0.00           H  
ATOM   1502 CA  LVAL   105     -12.938   4.365  -8.959  0.00  0.00           C  
ATOM   1503 HA  LVAL   105     -13.107   3.639  -8.165  0.00  0.00           H  
ATOM   1504 CB  LVAL   105     -13.268   5.766  -8.396  0.00  0.00           C  
ATOM   1505 HB  LVAL   105     -12.944   6.522  -9.109  0.00  0.00           H  
ATOM   1506 CG1 LVAL   105     -14.766   5.984  -8.136  0.00  0.00           C  
ATOM   1507 HG11LVAL   105     -15.128   5.264  -7.402  0.00  0.00           H  
ATOM   1508 HG12LVAL   105     -14.922   6.995  -7.760  0.00  0.00           H  
ATOM   1509 HG13LVAL   105     -15.335   5.888  -9.060  0.00  0.00           H  
ATOM   1510 CG2 LVAL   105     -12.516   5.995  -7.080  0.00  0.00           C  
ATOM   1511 HG21LVAL   105     -11.443   5.880  -7.229  0.00  0.00           H  
ATOM   1512 HG22LVAL   105     -12.698   7.008  -6.724  0.00  0.00           H  
ATOM   1513 HG23LVAL   105     -12.852   5.285  -6.323  0.00  0.00           H  
ATOM   1514 C   LVAL   105     -13.873   3.986 -10.111  0.00  0.00           C  
ATOM   1515 O   LVAL   105     -14.717   3.106  -9.951  0.00  0.00           O  
ATOM   1516 N   LSER   106     -13.692   4.583 -11.291  0.00  0.00           N  
ATOM   1517 H   LSER   106     -12.964   5.291 -11.348  0.00  0.00           H  
ATOM   1518 CA  LSER   106     -14.497   4.326 -12.495  0.00  0.00           C  
ATOM   1519 HA  LSER   106     -15.535   4.583 -12.281  0.00  0.00           H  
ATOM   1520 CB  LSER   106     -13.998   5.252 -13.615  0.00  0.00           C  
ATOM   1521 HB2 LSER   106     -14.003   6.284 -13.258  0.00  0.00           H  
ATOM   1522 HB3 LSER   106     -12.972   4.982 -13.869  0.00  0.00           H  
ATOM   1523 OG  LSER   106     -14.799   5.164 -14.779  0.00  0.00           O  
ATOM   1524 HG  LSER   106     -15.405   5.926 -14.780  0.00  0.00           H  
ATOM   1525 C   LSER   106     -14.454   2.848 -12.928  0.00  0.00           C  
ATOM   1526 O   LSER   106     -15.474   2.287 -13.337  0.00  0.00           O  
ATOM   1527 N   LARG   107     -13.300   2.181 -12.778  0.00  0.00           N  
ATOM   1528 H   LARG   107     -12.494   2.720 -12.467  0.00  0.00           H  
ATOM   1529 CA  LARG   107     -13.104   0.742 -13.046  0.00  0.00           C  
ATOM   1530 HA  LARG   107     -13.583   0.484 -13.990  0.00  0.00           H  
ATOM   1531 CB  LARG   107     -11.593   0.457 -13.152  0.00  0.00           C  
ATOM   1532 HB2 LARG   107     -11.100   0.846 -12.261  0.00  0.00           H  
ATOM   1533 HB3 LARG   107     -11.426  -0.620 -13.179  0.00  0.00           H  
ATOM   1534 CG  LARG   107     -10.937   1.100 -14.390  0.00  0.00           C  
ATOM   1535 HG2 LARG   107     -11.286   2.124 -14.504  0.00  0.00           H  
ATOM   1536 HG3 LARG   107      -9.858   1.133 -14.236  0.00  0.00           H  
ATOM   1537 CD  LARG   107     -11.224   0.353 -15.695  0.00  0.00           C  
ATOM   1538 HD2 LARG   107     -12.275   0.067 -15.723  0.00  0.00           H  
ATOM   1539 HD3 LARG   107     -11.046   1.020 -16.535  0.00  0.00           H  
ATOM   1540 NE  LARG   107     -10.375  -0.841 -15.817  0.00  0.00           N  
ATOM   1541 HE  LARG   107     -10.676  -1.670 -15.320  0.00  0.00           H  
ATOM   1542 CZ  LARG   107      -9.148  -0.899 -16.303  0.00  0.00           C  
ATOM   1543 NH1 LARG   107      -8.568   0.089 -16.931  0.00  0.00           N  
ATOM   1544 HH11LARG   107      -9.080   0.937 -17.155  0.00  0.00           H  
ATOM   1545 HH12LARG   107      -7.603   0.014 -17.221  0.00  0.00           H  
ATOM   1546 NH2 LARG   107      -8.488  -2.001 -16.128  0.00  0.00           N  
ATOM   1547 HH21LARG   107      -8.904  -2.749 -15.596  0.00  0.00           H  
ATOM   1548 HH22LARG   107      -7.508  -2.069 -16.398  0.00  0.00           H  
ATOM   1549 C   LARG   107     -13.767  -0.152 -11.992  0.00  0.00           C  
ATOM   1550 O   LARG   107     -14.461  -1.103 -12.346  0.00  0.00           O  
ATOM   1551 N   LLEU   108     -13.625   0.163 -10.703  0.00  0.00           N  
ATOM   1552 H   LLEU   108     -13.035   0.953 -10.459  0.00  0.00           H  
ATOM   1553 CA  LLEU   108     -14.306  -0.571  -9.624  0.00  0.00           C  
ATOM   1554 HA  LLEU   108     -14.094  -1.634  -9.738  0.00  0.00           H  
ATOM   1555 CB  LLEU   108     -13.747  -0.102  -8.270  0.00  0.00           C  
ATOM   1556 HB2 LLEU   108     -13.757   0.988  -8.263  0.00  0.00           H  
ATOM   1557 HB3 LLEU   108     -14.395  -0.448  -7.463  0.00  0.00           H  
ATOM   1558 CG  LLEU   108     -12.309  -0.599  -8.001  0.00  0.00           C  
ATOM   1559 HG  LLEU   108     -11.708  -0.488  -8.901  0.00  0.00           H  
ATOM   1560 CD1 LLEU   108     -11.655   0.219  -6.891  0.00  0.00           C  
ATOM   1561 HD11LLEU   108     -12.248   0.149  -5.981  0.00  0.00           H  
ATOM   1562 HD12LLEU   108     -10.647  -0.149  -6.698  0.00  0.00           H  
ATOM   1563 HD13LLEU   108     -11.589   1.262  -7.197  0.00  0.00           H  
ATOM   1564 CD2 LLEU   108     -12.283  -2.071  -7.579  0.00  0.00           C  
ATOM   1565 HD21LLEU   108     -11.254  -2.383  -7.402  0.00  0.00           H  
ATOM   1566 HD22LLEU   108     -12.858  -2.206  -6.662  0.00  0.00           H  
ATOM   1567 HD23LLEU   108     -12.703  -2.698  -8.362  0.00  0.00           H  
ATOM   1568 C   LLEU   108     -15.840  -0.431  -9.716  0.00  0.00           C  
ATOM   1569 O   LLEU   108     -16.553  -1.427  -9.560  0.00  0.00           O  
ATOM   1570 N   LLYS   109     -16.347   0.752 -10.095  0.00  0.00           N  
ATOM   1571 H   LLYS   109     -15.708   1.541 -10.161  0.00  0.00           H  
ATOM   1572 CA  LLYS   109     -17.763   0.970 -10.445  0.00  0.00           C  
ATOM   1573 HA  LLYS   109     -18.375   0.687  -9.589  0.00  0.00           H  
ATOM   1574 CB  LLYS   109     -18.028   2.454 -10.760  0.00  0.00           C  
ATOM   1575 HB2 LLYS   109     -17.279   2.834 -11.456  0.00  0.00           H  
ATOM   1576 HB3 LLYS   109     -19.010   2.542 -11.230  0.00  0.00           H  
ATOM   1577 CG  LLYS   109     -18.032   3.303  -9.486  0.00  0.00           C  
ATOM   1578 HG2 LLYS   109     -18.757   2.878  -8.799  0.00  0.00           H  
ATOM   1579 HG3 LLYS   109     -17.053   3.278  -9.016  0.00  0.00           H  
ATOM   1580 CD  LLYS   109     -18.417   4.758  -9.760  0.00  0.00           C  
ATOM   1581 HD2 LLYS   109     -17.677   5.220 -10.417  0.00  0.00           H  
ATOM   1582 HD3 LLYS   109     -19.396   4.786 -10.242  0.00  0.00           H  
ATOM   1583 CE  LLYS   109     -18.478   5.509  -8.428  0.00  0.00           C  
ATOM   1584 HE2 LLYS   109     -19.156   4.979  -7.751  0.00  0.00           H  
ATOM   1585 HE3 LLYS   109     -17.482   5.520  -7.975  0.00  0.00           H  
ATOM   1586 NZ  LLYS   109     -18.960   6.890  -8.625  0.00  0.00           N  
ATOM   1587 HZ1 LLYS   109     -18.970   7.405  -7.748  0.00  0.00           H  
ATOM   1588 HZ2 LLYS   109     -18.365   7.412  -9.272  0.00  0.00           H  
ATOM   1589 HZ3 LLYS   109     -19.910   6.889  -8.983  0.00  0.00           H  
ATOM   1590 C   LLYS   109     -18.206   0.093 -11.616  0.00  0.00           C  
ATOM   1591 O   LLYS   109     -19.209  -0.619 -11.511  0.00  0.00           O  
ATOM   1592 N   LALA   110     -17.424   0.061 -12.697  0.00  0.00           N  
ATOM   1593 H   LALA   110     -16.635   0.695 -12.737  0.00  0.00           H  
ATOM   1594 CA  LALA   110     -17.694  -0.782 -13.862  0.00  0.00           C  
ATOM   1595 HA  LALA   110     -18.694  -0.538 -14.227  0.00  0.00           H  
ATOM   1596 CB  LALA   110     -16.691  -0.425 -14.966  0.00  0.00           C  
ATOM   1597 HB1 LALA   110     -15.675  -0.645 -14.640  0.00  0.00           H  
ATOM   1598 HB2 LALA   110     -16.908  -1.000 -15.865  0.00  0.00           H  
ATOM   1599 HB3 LALA   110     -16.768   0.636 -15.206  0.00  0.00           H  
ATOM   1600 C   LALA   110     -17.682  -2.295 -13.550  0.00  0.00           C  
ATOM   1601 O   LALA   110     -18.373  -3.047 -14.238  0.00  0.00           O  
ATOM   1602 N   LALA   111     -16.946  -2.747 -12.526  0.00  0.00           N  
ATOM   1603 H   LALA   111     -16.319  -2.092 -12.072  0.00  0.00           H  
ATOM   1604 CA  LALA   111     -16.967  -4.128 -12.018  0.00  0.00           C  
ATOM   1605 HA  LALA   111     -17.129  -4.803 -12.860  0.00  0.00           H  
ATOM   1606 CB  LALA   111     -15.589  -4.438 -11.431  0.00  0.00           C  
ATOM   1607 HB1 LALA   111     -15.558  -5.474 -11.093  0.00  0.00           H  
ATOM   1608 HB2 LALA   111     -14.829  -4.296 -12.199  0.00  0.00           H  
ATOM   1609 HB3 LALA   111     -15.383  -3.779 -10.587  0.00  0.00           H  
ATOM   1610 C   LALA   111     -18.087  -4.427 -10.993  0.00  0.00           C  
ATOM   1611 O   LALA   111     -18.281  -5.591 -10.630  0.00  0.00           O  
ATOM   1612 N   LGLY   112     -18.829  -3.407 -10.546  0.00  0.00           N  
ATOM   1613 H   LGLY   112     -18.596  -2.478 -10.878  0.00  0.00           H  
ATOM   1614 CA  LGLY   112     -20.029  -3.533  -9.710  0.00  0.00           C  
ATOM   1615 HA2 LGLY   112     -20.763  -2.814 -10.070  0.00  0.00           H  
ATOM   1616 HA3 LGLY   112     -20.454  -4.527  -9.839  0.00  0.00           H  
ATOM   1617 C   LGLY   112     -19.860  -3.272  -8.207  0.00  0.00           C  
ATOM   1618 O   LGLY   112     -20.834  -3.438  -7.472  0.00  0.00           O  
ATOM   1619 N   LALA   113     -18.678  -2.842  -7.748  0.00  0.00           N  
ATOM   1620 H   LALA   113     -17.935  -2.657  -8.409  0.00  0.00           H  
ATOM   1621 CA  LALA   113     -18.438  -2.483  -6.343  0.00  0.00           C  
ATOM   1622 HA  LALA   113     -18.738  -3.323  -5.712  0.00  0.00           H  
ATOM   1623 CB  LALA   113     -16.936  -2.245  -6.144  0.00  0.00           C  
ATOM   1624 HB1 LALA   113     -16.728  -2.087  -5.085  0.00  0.00           H  
ATOM   1625 HB2 LALA   113     -16.369  -3.107  -6.489  0.00  0.00           H  
ATOM   1626 HB3 LALA   113     -16.623  -1.361  -6.701  0.00  0.00           H  
ATOM   1627 C   LALA   113     -19.252  -1.246  -5.906  0.00  0.00           C  
ATOM   1628 O   LALA   113     -19.629  -0.430  -6.748  0.00  0.00           O  
ATOM   1629 N   LVAL   114     -19.496  -1.086  -4.603  0.00  0.00           N  
ATOM   1630 H   LVAL   114     -19.127  -1.791  -3.971  0.00  0.00           H  
ATOM   1631 CA  LVAL   114     -20.267   0.012  -3.988  0.00  0.00           C  
ATOM   1632 HA  LVAL   114     -20.625   0.686  -4.763  0.00  0.00           H  
ATOM   1633 CB  LVAL   114     -21.510  -0.549  -3.259  0.00  0.00           C  
ATOM   1634 HB  LVAL   114     -21.194  -1.341  -2.580  0.00  0.00           H  
ATOM   1635 CG1 LVAL   114     -22.262   0.503  -2.433  0.00  0.00           C  
ATOM   1636 HG11LVAL   114     -22.581   1.324  -3.073  0.00  0.00           H  
ATOM   1637 HG12LVAL   114     -23.142   0.055  -1.970  0.00  0.00           H  
ATOM   1638 HG13LVAL   114     -21.624   0.893  -1.640  0.00  0.00           H  
ATOM   1639 CG2 LVAL   114     -22.504  -1.157  -4.260  0.00  0.00           C  
ATOM   1640 HG21LVAL   114     -22.032  -1.968  -4.813  0.00  0.00           H  
ATOM   1641 HG22LVAL   114     -23.367  -1.557  -3.728  0.00  0.00           H  
ATOM   1642 HG23LVAL   114     -22.837  -0.392  -4.962  0.00  0.00           H  
ATOM   1643 C   LVAL   114     -19.364   0.821  -3.048  0.00  0.00           C  
ATOM   1644 O   LVAL   114     -18.821   0.276  -2.092  0.00  0.00           O  
ATOM   1645 N   LPHE   115     -19.194   2.118  -3.295  0.00  0.00           N  
ATOM   1646 H   LPHE   115     -19.771   2.538  -4.013  0.00  0.00           H  
ATOM   1647 CA  LPHE   115     -18.385   3.013  -2.461  0.00  0.00           C  
ATOM   1648 HA  LPHE   115     -17.584   2.436  -2.000  0.00  0.00           H  
ATOM   1649 CB  LPHE   115     -17.723   4.091  -3.329  0.00  0.00           C  
ATOM   1650 HB2 LPHE   115     -18.473   4.563  -3.966  0.00  0.00           H  
ATOM   1651 HB3 LPHE   115     -17.320   4.865  -2.674  0.00  0.00           H  
ATOM   1652 CG  LPHE   115     -16.587   3.556  -4.178  0.00  0.00           C  
ATOM   1653 CD1 LPHE   115     -16.805   3.175  -5.517  0.00  0.00           C  
ATOM   1654 HD1 LPHE   115     -17.791   3.268  -5.949  0.00  0.00           H  
ATOM   1655 CE1 LPHE   115     -15.745   2.656  -6.283  0.00  0.00           C  
ATOM   1656 HE1 LPHE   115     -15.910   2.351  -7.305  0.00  0.00           H  
ATOM   1657 CZ  LPHE   115     -14.469   2.520  -5.711  0.00  0.00           C  
ATOM   1658 HZ  LPHE   115     -13.653   2.124  -6.291  0.00  0.00           H  
ATOM   1659 CE2 LPHE   115     -14.253   2.884  -4.374  0.00  0.00           C  
ATOM   1660 HE2 LPHE   115     -13.279   2.747  -3.931  0.00  0.00           H  
ATOM   1661 CD2 LPHE   115     -15.308   3.405  -3.608  0.00  0.00           C  
ATOM   1662 HD2 LPHE   115     -15.137   3.681  -2.577  0.00  0.00           H  
ATOM   1663 C   LPHE   115     -19.221   3.639  -1.339  0.00  0.00           C  
ATOM   1664 O   LPHE   115     -20.163   4.381  -1.599  0.00  0.00           O  
ATOM   1665 N   LLEU   116     -18.847   3.362  -0.089  0.00  0.00           N  
ATOM   1666 H   LLEU   116     -18.076   2.710   0.026  0.00  0.00           H  
ATOM   1667 CA  LLEU   116     -19.471   3.887   1.132  0.00  0.00           C  
ATOM   1668 HA  LLEU   116     -20.556   3.903   1.019  0.00  0.00           H  
ATOM   1669 CB  LLEU   116     -19.081   2.966   2.302  0.00  0.00           C  
ATOM   1670 HB2 LLEU   116     -17.998   3.024   2.408  0.00  0.00           H  
ATOM   1671 HB3 LLEU   116     -19.514   3.362   3.222  0.00  0.00           H  
ATOM   1672 CG  LLEU   116     -19.473   1.484   2.176  0.00  0.00           C  
ATOM   1673 HG  LLEU   116     -19.221   1.099   1.188  0.00  0.00           H  
ATOM   1674 CD1 LLEU   116     -18.663   0.704   3.210  0.00  0.00           C  
ATOM   1675 HD11LLEU   116     -18.923  -0.349   3.180  0.00  0.00           H  
ATOM   1676 HD12LLEU   116     -17.602   0.801   2.980  0.00  0.00           H  
ATOM   1677 HD13LLEU   116     -18.849   1.101   4.208  0.00  0.00           H  
ATOM   1678 CD2 LLEU   116     -20.967   1.271   2.424  0.00  0.00           C  
ATOM   1679 HD21LLEU   116     -21.240   1.630   3.417  0.00  0.00           H  
ATOM   1680 HD22LLEU   116     -21.544   1.815   1.677  0.00  0.00           H  
ATOM   1681 HD23LLEU   116     -21.208   0.213   2.345  0.00  0.00           H  
ATOM   1682 C   LLEU   116     -19.009   5.308   1.500  0.00  0.00           C  
ATOM   1683 O   LLEU   116     -19.670   5.989   2.282  0.00  0.00           O  
ATOM   1684 N   LGLY   117     -17.829   5.715   1.032  0.00  0.00           N  
ATOM   1685 H   LGLY   117     -17.340   5.117   0.383  0.00  0.00           H  
ATOM   1686 CA  LGLY   117     -17.091   6.853   1.576  0.00  0.00           C  
ATOM   1687 HA2 LGLY   117     -17.431   7.777   1.111  0.00  0.00           H  
ATOM   1688 HA3 LGLY   117     -17.285   6.913   2.646  0.00  0.00           H  
ATOM   1689 C   LGLY   117     -15.581   6.722   1.368  0.00  0.00           C  
ATOM   1690 O   LGLY   117     -15.131   5.940   0.522  0.00  0.00           O  
ATOM   1691 N   LLYS   118     -14.796   7.479   2.144  0.00  0.00           N  
ATOM   1692 H   LLYS   118     -15.239   8.009   2.891  0.00  0.00           H  
ATOM   1693 CA  LLYS   118     -13.337   7.597   1.986  0.00  0.00           C  
ATOM   1694 HA  LLYS   118     -13.015   6.747   1.391  0.00  0.00           H  
ATOM   1695 CB  LLYS   118     -12.945   8.878   1.218  0.00  0.00           C  
ATOM   1696 HB2 LLYS   118     -12.992   9.728   1.895  0.00  0.00           H  
ATOM   1697 HB3 LLYS   118     -11.905   8.778   0.910  0.00  0.00           H  
ATOM   1698 CG  LLYS   118     -13.813   9.176  -0.022  0.00  0.00           C  
ATOM   1699 HG2 LLYS   118     -13.742   8.344  -0.724  0.00  0.00           H  
ATOM   1700 HG3 LLYS   118     -14.852   9.283   0.285  0.00  0.00           H  
ATOM   1701 CD  LLYS   118     -13.419  10.480  -0.728  0.00  0.00           C  
ATOM   1702 HD2 LLYS   118     -14.182  10.735  -1.463  0.00  0.00           H  
ATOM   1703 HD3 LLYS   118     -13.366  11.283   0.009  0.00  0.00           H  
ATOM   1704 CE  LLYS   118     -12.082  10.340  -1.450  0.00  0.00           C  
ATOM   1705 HE2 LLYS   118     -11.364   9.868  -0.785  0.00  0.00           H  
ATOM   1706 HE3 LLYS   118     -12.194   9.681  -2.317  0.00  0.00           H  
ATOM   1707 NZ  LLYS   118     -11.570  11.654  -1.888  0.00  0.00           N  
ATOM   1708 HZ1 LLYS   118     -12.068  11.982  -2.708  0.00  0.00           H  
ATOM   1709 HZ2 LLYS   118     -11.647  12.382  -1.185  0.00  0.00           H  
ATOM   1710 HZ3 LLYS   118     -10.590  11.578  -2.162  0.00  0.00           H  
ATOM   1711 C   LLYS   118     -12.590   7.498   3.321  0.00  0.00           C  
ATOM   1712 O   LLYS   118     -13.101   7.943   4.351  0.00  0.00           O  
ATOM   1713 N   LSER   119     -11.390   6.915   3.296  0.00  0.00           N  
ATOM   1714 H   LSER   119     -11.025   6.614   2.399  0.00  0.00           H  
ATOM   1715 CA  LSER   119     -10.588   6.610   4.490  0.00  0.00           C  
ATOM   1716 HA  LSER   119     -11.242   6.700   5.353  0.00  0.00           H  
ATOM   1717 CB  LSER   119     -10.127   5.151   4.460  0.00  0.00           C  
ATOM   1718 HB2 LSER   119      -9.636   4.913   5.402  0.00  0.00           H  
ATOM   1719 HB3 LSER   119     -10.994   4.498   4.348  0.00  0.00           H  
ATOM   1720 OG  LSER   119      -9.232   4.926   3.394  0.00  0.00           O  
ATOM   1721 HG  LSER   119      -9.640   4.230   2.817  0.00  0.00           H  
ATOM   1722 C   LSER   119      -9.411   7.575   4.716  0.00  0.00           C  
ATOM   1723 O   LSER   119      -8.830   8.118   3.775  0.00  0.00           O  
ATOM   1724 N   LASN   120      -9.078   7.803   5.992  0.00  0.00           N  
ATOM   1725 H   LASN   120      -9.621   7.318   6.697  0.00  0.00           H  
ATOM   1726 CA  LASN   120      -8.189   8.869   6.468  0.00  0.00           C  
ATOM   1727 HA  LASN   120      -8.519   9.795   5.991  0.00  0.00           H  
ATOM   1728 CB  LASN   120      -8.375   9.003   7.988  0.00  0.00           C  
ATOM   1729 HB2 LASN   120      -9.422   8.899   8.250  0.00  0.00           H  
ATOM   1730 HB3 LASN   120      -7.830   8.193   8.463  0.00  0.00           H  
ATOM   1731 CG  LASN   120      -7.898  10.344   8.526  0.00  0.00           C  
ATOM   1732 OD1 LASN   120      -8.013  11.362   7.864  0.00  0.00           O  
ATOM   1733 ND2 LASN   120      -7.314  10.387   9.698  0.00  0.00           N  
ATOM   1734 HD21LASN   120      -7.036  11.279  10.084  0.00  0.00           H  
ATOM   1735 HD22LASN   120      -7.178   9.524  10.213  0.00  0.00           H  
ATOM   1736 C   LASN   120      -6.695   8.687   6.131  0.00  0.00           C  
ATOM   1737 O   LASN   120      -6.225   7.571   5.900  0.00  0.00           O  
ATOM   1738 N   LILE   121      -5.957   9.804   6.156  0.00  0.00           N  
ATOM   1739 H   LILE   121      -6.420  10.653   6.458  0.00  0.00           H  
ATOM   1740 CA  LILE   121      -4.589   9.961   5.633  0.00  0.00           C  
ATOM   1741 HA  LILE   121      -4.108   8.984   5.677  0.00  0.00           H  
ATOM   1742 CB  LILE   121      -4.632  10.403   4.145  0.00  0.00           C  
ATOM   1743 HB  LILE   121      -3.605  10.339   3.793  0.00  0.00           H  
ATOM   1744 CG2 LILE   121      -5.419   9.429   3.254  0.00  0.00           C  
ATOM   1745 HG21LILE   121      -6.488   9.485   3.450  0.00  0.00           H  
ATOM   1746 HG22LILE   121      -5.240   9.659   2.203  0.00  0.00           H  
ATOM   1747 HG23LILE   121      -5.081   8.410   3.447  0.00  0.00           H  
ATOM   1748 CG1 LILE   121      -5.084  11.863   3.877  0.00  0.00           C  
ATOM   1749 HG12LILE   121      -4.337  12.550   4.273  0.00  0.00           H  
ATOM   1750 HG13LILE   121      -5.108  12.016   2.797  0.00  0.00           H  
ATOM   1751 CD1 LILE   121      -6.453  12.278   4.440  0.00  0.00           C  
ATOM   1752 HD11LILE   121      -6.789  13.189   3.949  0.00  0.00           H  
ATOM   1753 HD12LILE   121      -7.197  11.502   4.272  0.00  0.00           H  
ATOM   1754 HD13LILE   121      -6.377  12.469   5.509  0.00  0.00           H  
ATOM   1755 C   LILE   121      -3.743  10.962   6.460  0.00  0.00           C  
ATOM   1756 O   LILE   121      -4.305  11.836   7.123  0.00  0.00           O  
ATOM   1757 N   LPRO   122      -2.396  10.918   6.400  0.00  0.00           N  
ATOM   1758 CD  LPRO   122      -1.600   9.855   5.834  0.00  0.00           C  
ATOM   1759 HD2 LPRO   122      -1.536  10.004   4.758  0.00  0.00           H  
ATOM   1760 HD3 LPRO   122      -2.025   8.879   6.068  0.00  0.00           H  
ATOM   1761 CG  LPRO   122      -0.211   9.980   6.456  0.00  0.00           C  
ATOM   1762 HG2 LPRO   122       0.568   9.679   5.756  0.00  0.00           H  
ATOM   1763 HG3 LPRO   122      -0.159   9.365   7.352  0.00  0.00           H  
ATOM   1764 CB  LPRO   122      -0.086  11.459   6.819  0.00  0.00           C  
ATOM   1765 HB2 LPRO   122       0.496  11.969   6.049  0.00  0.00           H  
ATOM   1766 HB3 LPRO   122       0.401  11.588   7.786  0.00  0.00           H  
ATOM   1767 CA  LPRO   122      -1.523  11.998   6.863  0.00  0.00           C  
ATOM   1768 HA  LPRO   122      -1.782  12.243   7.888  0.00  0.00           H  
ATOM   1769 C   LPRO   122      -1.645  13.243   5.972  0.00  0.00           C  
ATOM   1770 O   LPRO   122      -1.737  13.113   4.746  0.00  0.00           O  
ATOM   1771 N   LVAL   123      -1.563  14.451   6.541  0.00  0.00           N  
ATOM   1772 H   LVAL   123      -1.467  14.493   7.552  0.00  0.00           H  
ATOM   1773 CA  LVAL   123      -1.651  15.711   5.770  0.00  0.00           C  
ATOM   1774 HA  LVAL   123      -2.606  15.687   5.247  0.00  0.00           H  
ATOM   1775 CB  LVAL   123      -1.703  16.946   6.690  0.00  0.00           C  
ATOM   1776 HB  LVAL   123      -2.562  16.814   7.336  0.00  0.00           H  
ATOM   1777 CG1 LVAL   123      -0.493  17.147   7.606  0.00  0.00           C  
ATOM   1778 HG11LVAL   123      -0.322  16.248   8.197  0.00  0.00           H  
ATOM   1779 HG12LVAL   123       0.402  17.382   7.034  0.00  0.00           H  
ATOM   1780 HG13LVAL   123      -0.695  17.970   8.291  0.00  0.00           H  
ATOM   1781 CG2 LVAL   123      -1.924  18.232   5.887  0.00  0.00           C  
ATOM   1782 HG21LVAL   123      -2.124  19.062   6.564  0.00  0.00           H  
ATOM   1783 HG22LVAL   123      -1.044  18.469   5.288  0.00  0.00           H  
ATOM   1784 HG23LVAL   123      -2.780  18.109   5.224  0.00  0.00           H  
ATOM   1785 C   LVAL   123      -0.552  15.817   4.703  0.00  0.00           C  
ATOM   1786 O   LVAL   123       0.635  15.889   5.012  0.00  0.00           O  
ATOM   1787 N   LGLY   124      -0.921  15.790   3.421  0.00  0.00           N  
ATOM   1788 H   LGLY   124      -1.919  15.776   3.219  0.00  0.00           H  
ATOM   1789 CA  LGLY   124       0.031  15.727   2.302  0.00  0.00           C  
ATOM   1790 HA2 LGLY   124      -0.499  15.969   1.382  0.00  0.00           H  
ATOM   1791 HA3 LGLY   124       0.815  16.472   2.447  0.00  0.00           H  
ATOM   1792 C   LGLY   124       0.696  14.357   2.099  0.00  0.00           C  
ATOM   1793 O   LGLY   124       1.648  14.251   1.331  0.00  0.00           O  
ATOM   1794 N   LLEU   125       0.186  13.306   2.754  0.00  0.00           N  
ATOM   1795 H   LLEU   125      -0.586  13.493   3.385  0.00  0.00           H  
ATOM   1796 CA  HLEU   125       0.578  11.891   2.620  0.00  0.00           C  
ATOM   1797 HA  HLEU   125      -0.082  11.315   3.276  0.00  0.00           H  
ATOM   1798 CB  LLEU   125       0.311  11.370   1.181  0.00  0.00           C  
ATOM   1799 HB2 LLEU   125       1.078  11.786   0.527  0.00  0.00           H  
ATOM   1800 HB3 LLEU   125       0.446  10.291   1.174  0.00  0.00           H  
ATOM   1801 CG  LLEU   125      -1.064  11.683   0.553  0.00  0.00           C  
ATOM   1802 HG  LLEU   125      -1.219  12.762   0.538  0.00  0.00           H  
ATOM   1803 CD1 LLEU   125      -1.117  11.180  -0.893  0.00  0.00           C  
ATOM   1804 HD11LLEU   125      -0.253  11.543  -1.452  0.00  0.00           H  
ATOM   1805 HD12LLEU   125      -1.128  10.092  -0.915  0.00  0.00           H  
ATOM   1806 HD13LLEU   125      -2.018  11.556  -1.374  0.00  0.00           H  
ATOM   1807 CD2 LLEU   125      -2.222  11.028   1.310  0.00  0.00           C  
ATOM   1808 HD21LLEU   125      -3.167  11.280   0.829  0.00  0.00           H  
ATOM   1809 HD22LLEU   125      -2.112   9.944   1.305  0.00  0.00           H  
ATOM   1810 HD23LLEU   125      -2.250  11.394   2.334  0.00  0.00           H  
ATOM   1811 C   HLEU   125       1.990  11.480   3.045  0.00  0.00           C  
ATOM   1812 O   HLEU   125       2.258  10.282   3.185  0.00  0.00           O  
ATOM   1813 N   HALA   126       2.893  12.458   3.308  0.00  0.00           N  
ATOM   1814 H   HALA   126       2.684  13.419   3.067  0.00  0.00           H  
ATOM   1815 CA  LALA   126       4.331  12.226   3.474  0.00  0.00           C  
ATOM   1816 HA  LALA   126       4.647  11.521   2.704  0.00  0.00           H  
ATOM   1817 CB  LALA   126       5.020  13.571   3.193  0.00  0.00           C  
ATOM   1818 HB1 LALA   126       4.729  14.306   3.945  0.00  0.00           H  
ATOM   1819 HB2 LALA   126       6.103  13.449   3.224  0.00  0.00           H  
ATOM   1820 HB3 LALA   126       4.734  13.943   2.208  0.00  0.00           H  
ATOM   1821 C   LALA   126       4.769  11.608   4.833  0.00  0.00           C  
ATOM   1822 O   LALA   126       5.787  12.028   5.389  0.00  0.00           O  
ATOM   1823 N   LASP   127       4.019  10.662   5.418  0.00  0.00           N  
ATOM   1824 H   LASP   127       3.230  10.273   4.911  0.00  0.00           H  
ATOM   1825 CA  LASP   127       4.297  10.136   6.766  0.00  0.00           C  
ATOM   1826 HA  LASP   127       5.381  10.120   6.900  0.00  0.00           H  
ATOM   1827 CB  LASP   127       3.703  11.106   7.805  0.00  0.00           C  
ATOM   1828 HB2 LASP   127       3.805  12.132   7.444  0.00  0.00           H  
ATOM   1829 HB3 LASP   127       2.640  10.898   7.919  0.00  0.00           H  
ATOM   1830 CG  LASP   127       4.375  11.040   9.177  0.00  0.00           C  
ATOM   1831 OD1 LASP   127       5.211  10.148   9.438  0.00  0.00           O  
ATOM   1832 OD2 LASP   127       4.090  11.922  10.012  0.00  0.00           O  
ATOM   1833 C   LASP   127       3.792   8.697   7.003  0.00  0.00           C  
ATOM   1834 O   LASP   127       2.864   8.224   6.347  0.00  0.00           O  
ATOM   1835 N   LTRP   128       4.401   8.017   7.976  0.00  0.00           N  
ATOM   1836 H   LTRP   128       5.088   8.548   8.509  0.00  0.00           H  
ATOM   1837 CA  LTRP   128       4.076   6.680   8.492  0.00  0.00           C  
ATOM   1838 HA  LTRP   128       3.545   6.128   7.717  0.00  0.00           H  
ATOM   1839 CB  LTRP   128       5.386   5.942   8.803  0.00  0.00           C  
ATOM   1840 HB2 LTRP   128       5.913   6.515   9.565  0.00  0.00           H  
ATOM   1841 HB3 LTRP   128       5.151   4.961   9.218  0.00  0.00           H  
ATOM   1842 CG  LTRP   128       6.340   5.717   7.673  0.00  0.00           C  
ATOM   1843 CD1 LTRP   128       6.015   5.491   6.379  0.00  0.00           C  
ATOM   1844 HD1 LTRP   128       5.006   5.461   5.979  0.00  0.00           H  
ATOM   1845 NE1 LTRP   128       7.168   5.312   5.643  0.00  0.00           N  
ATOM   1846 HE1 LTRP   128       7.173   5.139   4.639  0.00  0.00           H  
ATOM   1847 CE2 LTRP   128       8.297   5.408   6.425  0.00  0.00           C  
ATOM   1848 CZ2 LTRP   128       9.667   5.326   6.143  0.00  0.00           C  
ATOM   1849 HZ2 LTRP   128       9.997   5.176   5.127  0.00  0.00           H  
ATOM   1850 CH2 LTRP   128      10.590   5.426   7.198  0.00  0.00           C  
ATOM   1851 HH2 LTRP   128      11.652   5.345   7.006  0.00  0.00           H  
ATOM   1852 CZ3 LTRP   128      10.129   5.619   8.512  0.00  0.00           C  
ATOM   1853 HZ3 LTRP   128      10.844   5.678   9.323  0.00  0.00           H  
ATOM   1854 CE3 LTRP   128       8.750   5.728   8.779  0.00  0.00           C  
ATOM   1855 HE3 LTRP   128       8.410   5.874   9.794  0.00  0.00           H  
ATOM   1856 CD2 LTRP   128       7.798   5.629   7.741  0.00  0.00           C  
ATOM   1857 C   LTRP   128       3.153   6.708   9.731  0.00  0.00           C  
ATOM   1858 O   LTRP   128       3.102   5.744  10.498  0.00  0.00           O  
ATOM   1859 N   LGLN   129       2.420   7.801   9.949  0.00  0.00           N  
ATOM   1860 H   LGLN   129       2.526   8.583   9.319  0.00  0.00           H  
ATOM   1861 CA  LGLN   129       1.332   7.882  10.928  0.00  0.00           C  
ATOM   1862 HA  LGLN   129       0.898   6.887  11.033  0.00  0.00           H  
ATOM   1863 CB  LGLN   129       1.868   8.289  12.313  0.00  0.00           C  
ATOM   1864 HB2 LGLN   129       1.127   8.017  13.063  0.00  0.00           H  
ATOM   1865 HB3 LGLN   129       2.766   7.706  12.521  0.00  0.00           H  
ATOM   1866 CG  LGLN   129       2.197   9.783  12.462  0.00  0.00           C  
ATOM   1867 HG2 LGLN   129       2.849  10.090  11.644  0.00  0.00           H  
ATOM   1868 HG3 LGLN   129       1.278  10.365  12.402  0.00  0.00           H  
ATOM   1869 CD  LGLN   129       2.895  10.130  13.774  0.00  0.00           C  
ATOM   1870 OE1 LGLN   129       3.264   9.286  14.588  0.00  0.00           O  
ATOM   1871 NE2 LGLN   129       3.144  11.394  14.013  0.00  0.00           N  
ATOM   1872 HE21LGLN   129       3.770  11.629  14.773  0.00  0.00           H  
ATOM   1873 HE22LGLN   129       2.909  12.104  13.321  0.00  0.00           H  
ATOM   1874 C   LGLN   129       0.223   8.792  10.387  0.00  0.00           C  
ATOM   1875 O   LGLN   129       0.501   9.837   9.797  0.00  0.00           O  
ATOM   1876 N   LSER   130      -1.034   8.367  10.513  0.00  0.00           N  
ATOM   1877 H   LSER   130      -1.213   7.554  11.091  0.00  0.00           H  
ATOM   1878 CA  LSER   130      -2.154   8.972   9.781  0.00  0.00           C  
ATOM   1879 HA  LSER   130      -1.770   9.479   8.898  0.00  0.00           H  
ATOM   1880 CB  LSER   130      -3.096   7.884   9.260  0.00  0.00           C  
ATOM   1881 HB2 LSER   130      -3.402   7.229  10.076  0.00  0.00           H  
ATOM   1882 HB3 LSER   130      -3.978   8.347   8.815  0.00  0.00           H  
ATOM   1883 OG  LSER   130      -2.414   7.136   8.266  0.00  0.00           O  
ATOM   1884 HG  LSER   130      -1.714   6.609   8.697  0.00  0.00           H  
ATOM   1885 C   LSER   130      -2.862  10.040  10.611  0.00  0.00           C  
ATOM   1886 O   LSER   130      -3.847   9.769  11.296  0.00  0.00           O  
ATOM   1887 N   LVAL   131      -2.348  11.271  10.539  0.00  0.00           N  
ATOM   1888 H   LVAL   131      -1.493  11.395  10.011  0.00  0.00           H  
ATOM   1889 CA  LVAL   131      -2.881  12.449  11.242  0.00  0.00           C  
ATOM   1890 HA  LVAL   131      -3.910  12.231  11.524  0.00  0.00           H  
ATOM   1891 CB  LVAL   131      -2.097  12.706  12.546  0.00  0.00           C  
ATOM   1892 HB  LVAL   131      -2.127  11.788  13.131  0.00  0.00           H  
ATOM   1893 CG1 LVAL   131      -0.626  13.072  12.303  0.00  0.00           C  
ATOM   1894 HG11LVAL   131      -0.132  12.289  11.728  0.00  0.00           H  
ATOM   1895 HG12LVAL   131      -0.544  14.015  11.764  0.00  0.00           H  
ATOM   1896 HG13LVAL   131      -0.106  13.173  13.255  0.00  0.00           H  
ATOM   1897 CG2 LVAL   131      -2.745  13.816  13.384  0.00  0.00           C  
ATOM   1898 HG21LVAL   131      -3.806  13.613  13.519  0.00  0.00           H  
ATOM   1899 HG22LVAL   131      -2.270  13.852  14.365  0.00  0.00           H  
ATOM   1900 HG23LVAL   131      -2.621  14.786  12.904  0.00  0.00           H  
ATOM   1901 C   LVAL   131      -2.928  13.682  10.340  0.00  0.00           C  
ATOM   1902 O   LVAL   131      -2.022  13.932   9.540  0.00  0.00           O  
ATOM   1903 N   LASN   132      -3.999  14.467  10.460  0.00  0.00           N  
ATOM   1904 H   LASN   132      -4.744  14.191  11.090  0.00  0.00           H  
ATOM   1905 CA  LASN   132      -4.181  15.694   9.690  0.00  0.00           C  
ATOM   1906 HA  LASN   132      -3.200  16.155   9.569  0.00  0.00           H  
ATOM   1907 CB  LASN   132      -4.703  15.294   8.297  0.00  0.00           C  
ATOM   1908 HB2 LASN   132      -4.684  16.143   7.632  0.00  0.00           H  
ATOM   1909 HB3 LASN   132      -4.054  14.535   7.862  0.00  0.00           H  
ATOM   1910 CG  LASN   132      -6.120  14.779   8.319  0.00  0.00           C  
ATOM   1911 OD1 LASN   132      -7.061  15.540   8.445  0.00  0.00           O  
ATOM   1912 ND2 LASN   132      -6.297  13.495   8.169  0.00  0.00           N  
ATOM   1913 HD21LASN   132      -7.228  13.099   8.181  0.00  0.00           H  
ATOM   1914 HD22LASN   132      -5.505  12.887   7.990  0.00  0.00           H  
ATOM   1915 C   LASN   132      -5.082  16.720  10.426  0.00  0.00           C  
ATOM   1916 O   LASN   132      -5.821  16.349  11.346  0.00  0.00           O  
ATOM   1917 N   LPRO   133      -5.021  18.017  10.057  0.00  0.00           N  
ATOM   1918 CD  LPRO   133      -4.083  18.597   9.104  0.00  0.00           C  
ATOM   1919 HD2 LPRO   133      -4.078  18.068   8.159  0.00  0.00           H  
ATOM   1920 HD3 LPRO   133      -3.081  18.608   9.538  0.00  0.00           H  
ATOM   1921 CG  LPRO   133      -4.555  20.021   8.859  0.00  0.00           C  
ATOM   1922 HG2 LPRO   133      -5.321  20.024   8.083  0.00  0.00           H  
ATOM   1923 HG3 LPRO   133      -3.732  20.683   8.593  0.00  0.00           H  
ATOM   1924 CB  LPRO   133      -5.180  20.386  10.198  0.00  0.00           C  
ATOM   1925 HB2 LPRO   133      -5.926  21.167  10.062  0.00  0.00           H  
ATOM   1926 HB3 LPRO   133      -4.401  20.707  10.891  0.00  0.00           H  
ATOM   1927 CA  LPRO   133      -5.805  19.078  10.698  0.00  0.00           C  
ATOM   1928 HA  LPRO   133      -5.688  19.018  11.780  0.00  0.00           H  
ATOM   1929 C   LPRO   133      -7.312  19.068  10.388  0.00  0.00           C  
ATOM   1930 O   LPRO   133      -8.069  19.690  11.132  0.00  0.00           O  
ATOM   1931 N   LASN   134      -7.746  18.433   9.295  0.00  0.00           N  
ATOM   1932 H   LASN   134      -7.082  17.912   8.737  0.00  0.00           H  
ATOM   1933 CA  LASN   134      -9.140  18.446   8.838  0.00  0.00           C  
ATOM   1934 HA  LASN   134      -9.582  19.423   9.044  0.00  0.00           H  
ATOM   1935 CB  LASN   134      -9.104  18.236   7.308  0.00  0.00           C  
ATOM   1936 HB2 LASN   134      -8.418  18.956   6.866  0.00  0.00           H  
ATOM   1937 HB3 LASN   134      -8.733  17.236   7.082  0.00  0.00           H  
ATOM   1938 CG  LASN   134     -10.441  18.410   6.613  0.00  0.00           C  
ATOM   1939 OD1 LASN   134     -11.451  18.777   7.193  0.00  0.00           O  
ATOM   1940 ND2 LASN   134     -10.481  18.176   5.326  0.00  0.00           N  
ATOM   1941 HD21LASN   134     -11.403  18.222   4.899  0.00  0.00           H  
ATOM   1942 HD22LASN   134      -9.689  17.806   4.829  0.00  0.00           H  
ATOM   1943 C   LASN   134     -10.006  17.397   9.568  0.00  0.00           C  
ATOM   1944 O   LASN   134     -11.041  17.722  10.149  0.00  0.00           O  
ATOM   1945 N   LTYR   135      -9.545  16.143   9.559  0.00  0.00           N  
ATOM   1946 H   LTYR   135      -8.676  15.980   9.066  0.00  0.00           H  
ATOM   1947 CA  LTYR   135     -10.293  14.954   9.974  0.00  0.00           C  
ATOM   1948 HA  LTYR   135     -11.336  15.226  10.143  0.00  0.00           H  
ATOM   1949 CB  LTYR   135     -10.238  13.922   8.841  0.00  0.00           C  
ATOM   1950 HB2 LTYR   135      -9.229  13.514   8.811  0.00  0.00           H  
ATOM   1951 HB3 LTYR   135     -10.902  13.108   9.114  0.00  0.00           H  
ATOM   1952 CG  LTYR   135     -10.619  14.383   7.444  0.00  0.00           C  
ATOM   1953 CD1 LTYR   135     -11.896  14.921   7.189  0.00  0.00           C  
ATOM   1954 HD1 LTYR   135     -12.597  15.059   8.003  0.00  0.00           H  
ATOM   1955 CE1 LTYR   135     -12.266  15.269   5.874  0.00  0.00           C  
ATOM   1956 HE1 LTYR   135     -13.242  15.683   5.670  0.00  0.00           H  
ATOM   1957 CZ  LTYR   135     -11.362  15.074   4.807  0.00  0.00           C  
ATOM   1958 OH  LTYR   135     -11.728  15.398   3.536  0.00  0.00           O  
ATOM   1959 HH  LTYR   135     -11.076  15.069   2.882  0.00  0.00           H  
ATOM   1960 CE2 LTYR   135     -10.079  14.547   5.069  0.00  0.00           C  
ATOM   1961 HE2 LTYR   135      -9.381  14.397   4.263  0.00  0.00           H  
ATOM   1962 CD2 LTYR   135      -9.712  14.202   6.382  0.00  0.00           C  
ATOM   1963 HD2 LTYR   135      -8.738  13.773   6.571  0.00  0.00           H  
ATOM   1964 C   LTYR   135      -9.783  14.278  11.260  0.00  0.00           C  
ATOM   1965 O   LTYR   135     -10.448  13.369  11.753  0.00  0.00           O  
ATOM   1966 N   LGLY   136      -8.613  14.668  11.783  0.00  0.00           N  
ATOM   1967 H   LGLY   136      -8.084  15.375  11.293  0.00  0.00           H  
ATOM   1968 CA  LGLY   136      -8.036  14.112  13.017  0.00  0.00           C  
ATOM   1969 HA2 LGLY   136      -7.556  14.917  13.571  0.00  0.00           H  
ATOM   1970 HA3 LGLY   136      -8.840  13.728  13.648  0.00  0.00           H  
ATOM   1971 C   LGLY   136      -7.002  12.989  12.827  0.00  0.00           C  
ATOM   1972 O   LGLY   136      -6.481  12.758  11.730  0.00  0.00           O  
ATOM   1973 N   LARG   137      -6.660  12.324  13.940  0.00  0.00           N  
ATOM   1974 H   LARG   137      -7.157  12.581  14.785  0.00  0.00           H  
ATOM   1975 CA  LARG   137      -5.697  11.206  14.036  0.00  0.00           C  
ATOM   1976 HA  LARG   137      -4.971  11.277  13.227  0.00  0.00           H  
ATOM   1977 CB  LARG   137      -4.959  11.297  15.390  0.00  0.00           C  
ATOM   1978 HB2 LARG   137      -4.499  12.283  15.474  0.00  0.00           H  
ATOM   1979 HB3 LARG   137      -5.680  11.191  16.202  0.00  0.00           H  
ATOM   1980 CG  LARG   137      -3.862  10.231  15.555  0.00  0.00           C  
ATOM   1981 HG2 LARG   137      -4.276   9.228  15.450  0.00  0.00           H  
ATOM   1982 HG3 LARG   137      -3.129  10.379  14.764  0.00  0.00           H  
ATOM   1983 CD  LARG   137      -3.149  10.337  16.912  0.00  0.00           C  
ATOM   1984 HD2 LARG   137      -2.145   9.928  16.799  0.00  0.00           H  
ATOM   1985 HD3 LARG   137      -3.060  11.387  17.192  0.00  0.00           H  
ATOM   1986 NE  LARG   137      -3.832   9.580  17.977  0.00  0.00           N  
ATOM   1987 HE  LARG   137      -4.573   8.940  17.706  0.00  0.00           H  
ATOM   1988 CZ  LARG   137      -3.469   9.493  19.243  0.00  0.00           C  
ATOM   1989 NH1 LARG   137      -2.496  10.187  19.759  0.00  0.00           N  
ATOM   1990 HH11LARG   137      -1.933  10.789  19.166  0.00  0.00           H  
ATOM   1991 HH12LARG   137      -2.257  10.055  20.722  0.00  0.00           H  
ATOM   1992 NH2 LARG   137      -4.086   8.674  20.037  0.00  0.00           N  
ATOM   1993 HH21LARG   137      -4.809   8.092  19.626  0.00  0.00           H  
ATOM   1994 HH22LARG   137      -3.811   8.582  21.005  0.00  0.00           H  
ATOM   1995 C   LARG   137      -6.401   9.855  13.919  0.00  0.00           C  
ATOM   1996 O   LARG   137      -7.295   9.584  14.714  0.00  0.00           O  
ATOM   1997 N   LTHR   138      -5.951   8.979  13.025  0.00  0.00           N  
ATOM   1998 H   LTHR   138      -5.209   9.264  12.396  0.00  0.00           H  
ATOM   1999 CA  LTHR   138      -6.367   7.566  13.009  0.00  0.00           C  
ATOM   2000 HA  LTHR   138      -7.409   7.519  13.315  0.00  0.00           H  
ATOM   2001 CB  LTHR   138      -6.277   6.967  11.604  0.00  0.00           C  
ATOM   2002 HB  LTHR   138      -5.246   7.024  11.258  0.00  0.00           H  
ATOM   2003 CG2 LTHR   138      -6.759   5.521  11.486  0.00  0.00           C  
ATOM   2004 HG21LTHR   138      -6.183   4.868  12.139  0.00  0.00           H  
ATOM   2005 HG22LTHR   138      -7.813   5.450  11.750  0.00  0.00           H  
ATOM   2006 HG23LTHR   138      -6.620   5.180  10.462  0.00  0.00           H  
ATOM   2007 OG1 LTHR   138      -7.092   7.725  10.750  0.00  0.00           O  
ATOM   2008 HG1 LTHR   138      -8.008   7.680  11.089  0.00  0.00           H  
ATOM   2009 C   LTHR   138      -5.541   6.738  13.993  0.00  0.00           C  
ATOM   2010 O   LTHR   138      -4.308   6.817  14.017  0.00  0.00           O  
ATOM   2011 N   LASN   139      -6.215   5.919  14.796  0.00  0.00           N  
ATOM   2012 H   LASN   139      -7.223   5.862  14.678  0.00  0.00           H  
ATOM   2013 CA  LASN   139      -5.591   5.036  15.781  0.00  0.00           C  
ATOM   2014 HA  LASN   139      -4.573   5.378  15.974  0.00  0.00           H  
ATOM   2015 CB  LASN   139      -6.365   5.135  17.099  0.00  0.00           C  
ATOM   2016 HB2 LASN   139      -7.392   4.806  16.946  0.00  0.00           H  
ATOM   2017 HB3 LASN   139      -5.905   4.494  17.843  0.00  0.00           H  
ATOM   2018 CG  LASN   139      -6.346   6.550  17.632  0.00  0.00           C  
ATOM   2019 OD1 LASN   139      -5.300   7.108  17.938  0.00  0.00           O  
ATOM   2020 ND2 LASN   139      -7.479   7.189  17.737  0.00  0.00           N  
ATOM   2021 HD21LASN   139      -7.435   8.172  17.968  0.00  0.00           H  
ATOM   2022 HD22LASN   139      -8.359   6.725  17.521  0.00  0.00           H  
ATOM   2023 C   LASN   139      -5.491   3.593  15.273  0.00  0.00           C  
ATOM   2024 O   LASN   139      -6.360   3.115  14.545  0.00  0.00           O  
ATOM   2025 N   LASN   140      -4.439   2.883  15.680  0.00  0.00           N  
ATOM   2026 H   LASN   140      -3.741   3.307  16.278  0.00  0.00           H  
ATOM   2027 CA  LASN   140      -4.287   1.466  15.368  0.00  0.00           C  
ATOM   2028 HA  LASN   140      -4.430   1.343  14.295  0.00  0.00           H  
ATOM   2029 CB  LASN   140      -2.844   1.081  15.712  0.00  0.00           C  
ATOM   2030 HB2 LASN   140      -2.181   1.826  15.291  0.00  0.00           H  
ATOM   2031 HB3 LASN   140      -2.702   1.077  16.789  0.00  0.00           H  
ATOM   2032 CG  LASN   140      -2.444  -0.270  15.174  0.00  0.00           C  
ATOM   2033 OD1 LASN   140      -3.138  -1.254  15.351  0.00  0.00           O  
ATOM   2034 ND2 LASN   140      -1.335  -0.350  14.484  0.00  0.00           N  
ATOM   2035 HD21LASN   140      -1.091  -1.251  14.085  0.00  0.00           H  
ATOM   2036 HD22LASN   140      -0.781   0.481  14.310  0.00  0.00           H  
ATOM   2037 C   LASN   140      -5.331   0.618  16.137  0.00  0.00           C  
ATOM   2038 O   LASN   140      -5.462   0.792  17.351  0.00  0.00           O  
ATOM   2039 N   LPRO   141      -6.063  -0.309  15.486  0.00  0.00           N  
ATOM   2040 CD  LPRO   141      -6.077  -0.560  14.051  0.00  0.00           C  
ATOM   2041 HD2 LPRO   141      -5.072  -0.712  13.655  0.00  0.00           H  
ATOM   2042 HD3 LPRO   141      -6.558   0.278  13.543  0.00  0.00           H  
ATOM   2043 CG  LPRO   141      -6.908  -1.826  13.857  0.00  0.00           C  
ATOM   2044 HG2 LPRO   141      -6.264  -2.705  13.926  0.00  0.00           H  
ATOM   2045 HG3 LPRO   141      -7.444  -1.809  12.909  0.00  0.00           H  
ATOM   2046 CB  LPRO   141      -7.871  -1.795  15.043  0.00  0.00           C  
ATOM   2047 HB2 LPRO   141      -8.224  -2.794  15.303  0.00  0.00           H  
ATOM   2048 HB3 LPRO   141      -8.716  -1.147  14.805  0.00  0.00           H  
ATOM   2049 CA  LPRO   141      -7.047  -1.156  16.166  0.00  0.00           C  
ATOM   2050 HA  LPRO   141      -7.708  -0.532  16.771  0.00  0.00           H  
ATOM   2051 C   LPRO   141      -6.426  -2.214  17.098  0.00  0.00           C  
ATOM   2052 O   LPRO   141      -7.108  -2.686  18.006  0.00  0.00           O  
ATOM   2053 N   LHIE   142      -5.154  -2.597  16.925  0.00  0.00           N  
ATOM   2054 H   LHIE   142      -4.609  -2.168  16.184  0.00  0.00           H  
ATOM   2055 CA  LHIE   142      -4.456  -3.497  17.862  0.00  0.00           C  
ATOM   2056 HA  LHIE   142      -5.096  -4.352  18.090  0.00  0.00           H  
ATOM   2057 CB  LHIE   142      -3.169  -4.042  17.217  0.00  0.00           C  
ATOM   2058 HB2 LHIE   142      -2.499  -3.218  16.975  0.00  0.00           H  
ATOM   2059 HB3 LHIE   142      -2.662  -4.674  17.948  0.00  0.00           H  
ATOM   2060 CG  LHIE   142      -3.403  -4.874  15.976  0.00  0.00           C  
ATOM   2061 ND1 LHIE   142      -3.616  -6.255  15.955  0.00  0.00           N  
ATOM   2062 CE1 LHIE   142      -3.775  -6.594  14.667  0.00  0.00           C  
ATOM   2063 HE1 LHIE   142      -3.937  -7.602  14.303  0.00  0.00           H  
ATOM   2064 NE2 LHIE   142      -3.697  -5.505  13.891  0.00  0.00           N  
ATOM   2065 HE2 LHIE   142      -3.810  -5.500  12.881  0.00  0.00           H  
ATOM   2066 CD2 LHIE   142      -3.448  -4.415  14.692  0.00  0.00           C  
ATOM   2067 HD2 LHIE   142      -3.306  -3.395  14.372  0.00  0.00           H  
ATOM   2068 C   LHIE   142      -4.158  -2.801  19.200  0.00  0.00           C  
ATOM   2069 O   LHIE   142      -4.311  -3.410  20.258  0.00  0.00           O  
ATOM   2070 N   LASP   143      -3.786  -1.518  19.170  0.00  0.00           N  
ATOM   2071 H   LASP   143      -3.718  -1.065  18.271  0.00  0.00           H  
ATOM   2072 CA  LASP   143      -3.625  -0.670  20.358  0.00  0.00           C  
ATOM   2073 HA  LASP   143      -4.432  -0.894  21.059  0.00  0.00           H  
ATOM   2074 CB  LASP   143      -2.290  -0.996  21.051  0.00  0.00           C  
ATOM   2075 HB2 LASP   143      -2.228  -2.072  21.216  0.00  0.00           H  
ATOM   2076 HB3 LASP   143      -1.466  -0.722  20.392  0.00  0.00           H  
ATOM   2077 CG  LASP   143      -2.108  -0.291  22.399  0.00  0.00           C  
ATOM   2078 OD1 LASP   143      -1.598  -0.956  23.325  0.00  0.00           O  
ATOM   2079 OD2 LASP   143      -2.445   0.912  22.544  0.00  0.00           O  
ATOM   2080 C   LASP   143      -3.703   0.817  19.978  0.00  0.00           C  
ATOM   2081 O   LASP   143      -2.852   1.323  19.245  0.00  0.00           O  
ATOM   2082 N   LHID   144      -4.690   1.548  20.506  0.00  0.00           N  
ATOM   2083 H   LHID   144      -5.362   1.075  21.089  0.00  0.00           H  
ATOM   2084 CA  LHID   144      -4.942   2.948  20.137  0.00  0.00           C  
ATOM   2085 HA  LHID   144      -5.045   2.971  19.054  0.00  0.00           H  
ATOM   2086 CB  LHID   144      -6.259   3.417  20.772  0.00  0.00           C  
ATOM   2087 HB2 LHID   144      -6.125   3.447  21.853  0.00  0.00           H  
ATOM   2088 HB3 LHID   144      -6.472   4.433  20.436  0.00  0.00           H  
ATOM   2089 CG  LHID   144      -7.465   2.566  20.466  0.00  0.00           C  
ATOM   2090 ND1 LHID   144      -8.362   2.100  21.398  0.00  0.00           N  
ATOM   2091 HD1 LHID   144      -8.287   2.212  22.408  0.00  0.00           H  
ATOM   2092 CE1 LHID   144      -9.344   1.452  20.755  0.00  0.00           C  
ATOM   2093 HE1 LHID   144     -10.181   0.958  21.235  0.00  0.00           H  
ATOM   2094 NE2 LHID   144      -9.128   1.486  19.431  0.00  0.00           N  
ATOM   2095 CD2 LHID   144      -7.941   2.205  19.234  0.00  0.00           C  
ATOM   2096 HD2 LHID   144      -7.487   2.436  18.280  0.00  0.00           H  
ATOM   2097 C   LHID   144      -3.811   3.935  20.502  0.00  0.00           C  
ATOM   2098 O   LHID   144      -3.833   5.092  20.070  0.00  0.00           O  
ATOM   2099 N   LSER   145      -2.821   3.516  21.296  0.00  0.00           N  
ATOM   2100 H   LSER   145      -2.854   2.553  21.628  0.00  0.00           H  
ATOM   2101 CA  LSER   145      -1.597   4.290  21.559  0.00  0.00           C  
ATOM   2102 HA  LSER   145      -1.865   5.342  21.658  0.00  0.00           H  
ATOM   2103 CB  LSER   145      -0.989   3.842  22.890  0.00  0.00           C  
ATOM   2104 HB2 LSER   145      -0.187   4.529  23.162  0.00  0.00           H  
ATOM   2105 HB3 LSER   145      -1.750   3.863  23.670  0.00  0.00           H  
ATOM   2106 OG  LSER   145      -0.461   2.537  22.798  0.00  0.00           O  
ATOM   2107 HG  LSER   145      -1.217   1.894  22.757  0.00  0.00           H  
ATOM   2108 C   LSER   145      -0.549   4.191  20.436  0.00  0.00           C  
ATOM   2109 O   LSER   145       0.426   4.950  20.441  0.00  0.00           O  
ATOM   2110 N   LARG   146      -0.735   3.269  19.479  0.00  0.00           N  
ATOM   2111 H   LARG   146      -1.569   2.689  19.538  0.00  0.00           H  
ATOM   2112 CA  LARG   146       0.162   3.007  18.346  0.00  0.00           C  
ATOM   2113 HA  LARG   146       1.104   3.515  18.523  0.00  0.00           H  
ATOM   2114 CB  LARG   146       0.460   1.493  18.250  0.00  0.00           C  
ATOM   2115 HB2 LARG   146      -0.457   0.967  17.983  0.00  0.00           H  
ATOM   2116 HB3 LARG   146       1.173   1.332  17.439  0.00  0.00           H  
ATOM   2117 CG  LARG   146       1.035   0.843  19.532  0.00  0.00           C  
ATOM   2118 HG2 LARG   146       0.277   0.847  20.316  0.00  0.00           H  
ATOM   2119 HG3 LARG   146       1.285  -0.194  19.305  0.00  0.00           H  
ATOM   2120 CD  LARG   146       2.289   1.557  20.054  0.00  0.00           C  
ATOM   2121 HD2 LARG   146       2.976   1.697  19.223  0.00  0.00           H  
ATOM   2122 HD3 LARG   146       1.997   2.543  20.418  0.00  0.00           H  
ATOM   2123 NE  LARG   146       2.972   0.844  21.156  0.00  0.00           N  
ATOM   2124 HE  LARG   146       2.604   0.979  22.093  0.00  0.00           H  
ATOM   2125 CZ  LARG   146       4.123   0.194  21.074  0.00  0.00           C  
ATOM   2126 NH1 LARG   146       4.690  -0.129  19.950  0.00  0.00           N  
ATOM   2127 HH11LARG   146       4.184  -0.034  19.075  0.00  0.00           H  
ATOM   2128 HH12LARG   146       5.594  -0.579  19.981  0.00  0.00           H  
ATOM   2129 NH2 LARG   146       4.797  -0.141  22.130  0.00  0.00           N  
ATOM   2130 HH21LARG   146       4.528   0.192  23.053  0.00  0.00           H  
ATOM   2131 HH22LARG   146       5.704  -0.560  22.002  0.00  0.00           H  
ATOM   2132 C   LARG   146      -0.368   3.594  17.028  0.00  0.00           C  
ATOM   2133 O   LARG   146      -1.572   3.778  16.836  0.00  0.00           O  
ATOM   2134 N   LSER   147       0.562   3.879  16.118  0.00  0.00           N  
ATOM   2135 H   LSER   147       1.520   3.670  16.366  0.00  0.00           H  
ATOM   2136 CA  LSER   147       0.317   4.382  14.763  0.00  0.00           C  
ATOM   2137 HA  LSER   147      -0.284   5.289  14.829  0.00  0.00           H  
ATOM   2138 CB  LSER   147       1.655   4.740  14.098  0.00  0.00           C  
ATOM   2139 HB2 LSER   147       2.099   5.595  14.611  0.00  0.00           H  
ATOM   2140 HB3 LSER   147       2.335   3.889  14.169  0.00  0.00           H  
ATOM   2141 OG  LSER   147       1.451   5.053  12.733  0.00  0.00           O  
ATOM   2142 HG  LSER   147       2.289   5.287  12.300  0.00  0.00           H  
ATOM   2143 C   LSER   147      -0.430   3.354  13.907  0.00  0.00           C  
ATOM   2144 O   LSER   147      -0.090   2.168  13.914  0.00  0.00           O  
ATOM   2145 N   LALA   148      -1.409   3.807  13.120  0.00  0.00           N  
ATOM   2146 H   LALA   148      -1.593   4.805  13.126  0.00  0.00           H  
ATOM   2147 CA  LALA   148      -2.059   2.995  12.080  0.00  0.00           C  
ATOM   2148 HA  LALA   148      -2.290   2.011  12.491  0.00  0.00           H  
ATOM   2149 CB  LALA   148      -3.378   3.681  11.703  0.00  0.00           C  
ATOM   2150 HB1 LALA   148      -3.910   3.073  10.969  0.00  0.00           H  
ATOM   2151 HB2 LALA   148      -4.005   3.788  12.589  0.00  0.00           H  
ATOM   2152 HB3 LALA   148      -3.182   4.665  11.275  0.00  0.00           H  
ATOM   2153 C   LALA   148      -1.158   2.770  10.840  0.00  0.00           C  
ATOM   2154 O   LALA   148      -1.519   2.035   9.922  0.00  0.00           O  
ATOM   2155 N   LGLY   149       0.014   3.410  10.807  0.00  0.00           N  
ATOM   2156 H   LGLY   149       0.241   3.999  11.600  0.00  0.00           H  
ATOM   2157 CA  LGLY   149       0.875   3.546   9.638  0.00  0.00           C  
ATOM   2158 HA2 LGLY   149       1.906   3.681   9.960  0.00  0.00           H  
ATOM   2159 HA3 LGLY   149       0.836   2.641   9.041  0.00  0.00           H  
ATOM   2160 C   LGLY   149       0.461   4.734   8.769  0.00  0.00           C  
ATOM   2161 O   LGLY   149      -0.372   5.562   9.155  0.00  0.00           O  
ATOM   2162 N   LGLY   150       1.021   4.820   7.565  0.00  0.00           N  
ATOM   2163 H   LGLY   150       1.733   4.161   7.285  0.00  0.00           H  
ATOM   2164 CA  LGLY   150       0.628   5.843   6.601  0.00  0.00           C  
ATOM   2165 HA2 LGLY   150      -0.455   5.803   6.492  0.00  0.00           H  
ATOM   2166 HA3 LGLY   150       0.884   6.827   6.993  0.00  0.00           H  
ATOM   2167 C   HGLY   150       1.264   5.692   5.218  0.00  0.00           C  
ATOM   2168 O   HGLY   150       2.293   5.012   5.125  0.00  0.00           O  
ATOM   2169 N   HSER   151       0.677   6.293   4.160  0.00  0.00           N  
ATOM   2170 H   HSER   151       1.205   6.293   3.299  0.00  0.00           H  
ATOM   2171 CA  HSER   151      -0.507   7.130   4.159  0.00  0.00           C  
ATOM   2172 HA  HSER   151      -0.588   7.615   5.131  0.00  0.00           H  
ATOM   2173 CB  HSER   151      -0.342   8.233   3.100  0.00  0.00           C  
ATOM   2174 HB2 HSER   151      -1.309   8.747   3.024  0.00  0.00           H  
ATOM   2175 HB3 HSER   151       0.420   8.937   3.440  0.00  0.00           H  
ATOM   2176 OG  HSER   151       0.085   7.734   1.853  0.00  0.00           O  
ATOM   2177 HG  HSER   151      -0.694   7.279   1.304  0.00  0.00           H  
ATOM   2178 C   HSER   151      -1.863   6.419   3.993  0.00  0.00           C  
ATOM   2179 O   HSER   151      -2.873   7.099   4.152  0.00  0.00           O  
ATOM   2180 N   HSER   152      -1.842   5.101   3.699  0.00  0.00           N  
ATOM   2181 H   HSER   152      -0.948   4.630   3.663  0.00  0.00           H  
ATOM   2182 CA  HSER   152      -3.049   4.280   3.636  0.00  0.00           C  
ATOM   2183 HA  HSER   152      -3.867   4.960   3.387  0.00  0.00           H  
ATOM   2184 CB  HSER   152      -2.933   3.190   2.554  0.00  0.00           C  
ATOM   2185 HB2 HSER   152      -2.328   2.349   2.924  0.00  0.00           H  
ATOM   2186 HB3 HSER   152      -3.929   2.814   2.319  0.00  0.00           H  
ATOM   2187 OG  HSER   152      -2.357   3.652   1.322  0.00  0.00           O  
ATOM   2188 HG  HSER   152      -1.399   3.628   1.502  0.00  0.00           H  
ATOM   2189 C   LSER   152      -3.410   3.677   5.019  0.00  0.00           C  
ATOM   2190 O   LSER   152      -3.847   2.530   5.118  0.00  0.00           O  
ATOM   2191 N   LGLY   153      -3.200   4.432   6.105  0.00  0.00           N  
ATOM   2192 H   LGLY   153      -2.923   5.396   5.973  0.00  0.00           H  
ATOM   2193 CA  LGLY   153      -3.460   3.966   7.472  0.00  0.00           C  
ATOM   2194 HA2 LGLY   153      -3.018   2.984   7.619  0.00  0.00           H  
ATOM   2195 HA3 LGLY   153      -3.002   4.652   8.180  0.00  0.00           H  
ATOM   2196 C   LGLY   153      -4.946   3.853   7.809  0.00  0.00           C  
ATOM   2197 O   LGLY   153      -5.352   2.908   8.485  0.00  0.00           O  
ATOM   2198 N   LGLY   154      -5.780   4.768   7.305  0.00  0.00           N  
ATOM   2199 H   LGLY   154      -5.391   5.497   6.719  0.00  0.00           H  
ATOM   2200 CA  LGLY   154      -7.237   4.674   7.435  0.00  0.00           C  
ATOM   2201 HA2 LGLY   154      -7.513   4.619   8.487  0.00  0.00           H  
ATOM   2202 HA3 LGLY   154      -7.689   5.564   7.000  0.00  0.00           H  
ATOM   2203 C   LGLY   154      -7.804   3.446   6.719  0.00  0.00           C  
ATOM   2204 O   LGLY   154      -8.663   2.756   7.267  0.00  0.00           O  
ATOM   2205 N   LALA   155      -7.284   3.135   5.531  0.00  0.00           N  
ATOM   2206 H   LALA   155      -6.594   3.763   5.127  0.00  0.00           H  
ATOM   2207 CA  LALA   155      -7.648   1.962   4.748  0.00  0.00           C  
ATOM   2208 HA  LALA   155      -8.726   1.962   4.586  0.00  0.00           H  
ATOM   2209 CB  LALA   155      -6.937   2.068   3.392  0.00  0.00           C  
ATOM   2210 HB1 LALA   155      -7.311   2.931   2.840  0.00  0.00           H  
ATOM   2211 HB2 LALA   155      -5.863   2.180   3.534  0.00  0.00           H  
ATOM   2212 HB3 LALA   155      -7.115   1.167   2.811  0.00  0.00           H  
ATOM   2213 C   LALA   155      -7.272   0.666   5.482  0.00  0.00           C  
ATOM   2214 O   LALA   155      -8.113  -0.216   5.675  0.00  0.00           O  
ATOM   2215 N   LALA   156      -6.026   0.569   5.954  0.00  0.00           N  
ATOM   2216 H   LALA   156      -5.370   1.323   5.760  0.00  0.00           H  
ATOM   2217 CA  LALA   156      -5.552  -0.594   6.698  0.00  0.00           C  
ATOM   2218 HA  LALA   156      -5.717  -1.479   6.085  0.00  0.00           H  
ATOM   2219 CB  LALA   156      -4.047  -0.438   6.911  0.00  0.00           C  
ATOM   2220 HB1 LALA   156      -3.634  -1.374   7.275  0.00  0.00           H  
ATOM   2221 HB2 LALA   156      -3.561  -0.198   5.967  0.00  0.00           H  
ATOM   2222 HB3 LALA   156      -3.848   0.360   7.629  0.00  0.00           H  
ATOM   2223 C   LALA   156      -6.317  -0.804   8.022  0.00  0.00           C  
ATOM   2224 O   LALA   156      -6.674  -1.939   8.351  0.00  0.00           O  
ATOM   2225 N   LALA   157      -6.639   0.276   8.744  0.00  0.00           N  
ATOM   2226 H   LALA   157      -6.270   1.179   8.461  0.00  0.00           H  
ATOM   2227 CA  LALA   157      -7.452   0.221   9.957  0.00  0.00           C  
ATOM   2228 HA  LALA   157      -7.012  -0.516  10.631  0.00  0.00           H  
ATOM   2229 CB  LALA   157      -7.392   1.587  10.650  0.00  0.00           C  
ATOM   2230 HB1 LALA   157      -7.816   2.358  10.004  0.00  0.00           H  
ATOM   2231 HB2 LALA   157      -7.954   1.550  11.583  0.00  0.00           H  
ATOM   2232 HB3 LALA   157      -6.356   1.842  10.877  0.00  0.00           H  
ATOM   2233 C   LALA   157      -8.903  -0.219   9.675  0.00  0.00           C  
ATOM   2234 O   LALA   157      -9.425  -1.078  10.386  0.00  0.00           O  
ATOM   2235 N   LALA   158      -9.549   0.301   8.624  0.00  0.00           N  
ATOM   2236 H   LALA   158      -9.087   1.021   8.075  0.00  0.00           H  
ATOM   2237 CA  LALA   158     -10.916  -0.080   8.247  0.00  0.00           C  
ATOM   2238 HA  LALA   158     -11.557   0.044   9.120  0.00  0.00           H  
ATOM   2239 CB  LALA   158     -11.403   0.881   7.155  0.00  0.00           C  
ATOM   2240 HB1 LALA   158     -11.348   1.909   7.513  0.00  0.00           H  
ATOM   2241 HB2 LALA   158     -10.783   0.782   6.262  0.00  0.00           H  
ATOM   2242 HB3 LALA   158     -12.438   0.655   6.897  0.00  0.00           H  
ATOM   2243 C   LALA   158     -11.030  -1.555   7.804  0.00  0.00           C  
ATOM   2244 O   LALA   158     -12.021  -2.223   8.126  0.00  0.00           O  
ATOM   2245 N   LLEU   159     -10.003  -2.079   7.121  0.00  0.00           N  
ATOM   2246 H   LLEU   159      -9.263  -1.446   6.828  0.00  0.00           H  
ATOM   2247 CA  LLEU   159      -9.865  -3.502   6.787  0.00  0.00           C  
ATOM   2248 HA  LLEU   159     -10.762  -3.834   6.264  0.00  0.00           H  
ATOM   2249 CB  LLEU   159      -8.640  -3.692   5.873  0.00  0.00           C  
ATOM   2250 HB2 LLEU   159      -7.798  -3.159   6.313  0.00  0.00           H  
ATOM   2251 HB3 LLEU   159      -8.374  -4.750   5.848  0.00  0.00           H  
ATOM   2252 CG  LLEU   159      -8.832  -3.207   4.427  0.00  0.00           C  
ATOM   2253 HG  LLEU   159      -9.301  -2.224   4.411  0.00  0.00           H  
ATOM   2254 CD1 LLEU   159      -7.467  -3.113   3.752  0.00  0.00           C  
ATOM   2255 HD11LLEU   159      -7.603  -2.801   2.719  0.00  0.00           H  
ATOM   2256 HD12LLEU   159      -6.862  -2.362   4.257  0.00  0.00           H  
ATOM   2257 HD13LLEU   159      -6.958  -4.077   3.784  0.00  0.00           H  
ATOM   2258 CD2 LLEU   159      -9.695  -4.184   3.629  0.00  0.00           C  
ATOM   2259 HD21LLEU   159      -9.711  -3.888   2.579  0.00  0.00           H  
ATOM   2260 HD22LLEU   159      -9.307  -5.194   3.723  0.00  0.00           H  
ATOM   2261 HD23LLEU   159     -10.713  -4.162   4.004  0.00  0.00           H  
ATOM   2262 C   LLEU   159      -9.712  -4.376   8.041  0.00  0.00           C  
ATOM   2263 O   LLEU   159     -10.441  -5.362   8.188  0.00  0.00           O  
ATOM   2264 N   LALA   160      -8.790  -4.015   8.941  0.00  0.00           N  
ATOM   2265 H   LALA   160      -8.215  -3.203   8.736  0.00  0.00           H  
ATOM   2266 CA  LALA   160      -8.492  -4.755  10.172  0.00  0.00           C  
ATOM   2267 HA  LALA   160      -8.285  -5.797   9.921  0.00  0.00           H  
ATOM   2268 CB  LALA   160      -7.228  -4.148  10.791  0.00  0.00           C  
ATOM   2269 HB1 LALA   160      -6.988  -4.664  11.721  0.00  0.00           H  
ATOM   2270 HB2 LALA   160      -6.392  -4.255  10.103  0.00  0.00           H  
ATOM   2271 HB3 LALA   160      -7.384  -3.088  10.993  0.00  0.00           H  
ATOM   2272 C   LALA   160      -9.658  -4.742  11.178  0.00  0.00           C  
ATOM   2273 O   LALA   160      -9.940  -5.752  11.819  0.00  0.00           O  
ATOM   2274 N   LALA   161     -10.387  -3.627  11.280  0.00  0.00           N  
ATOM   2275 H   LALA   161     -10.064  -2.800  10.786  0.00  0.00           H  
ATOM   2276 CA  LALA   161     -11.601  -3.503  12.089  0.00  0.00           C  
ATOM   2277 HA  LALA   161     -11.397  -3.912  13.080  0.00  0.00           H  
ATOM   2278 CB  LALA   161     -11.902  -2.009  12.240  0.00  0.00           C  
ATOM   2279 HB1 LALA   161     -12.762  -1.864  12.895  0.00  0.00           H  
ATOM   2280 HB2 LALA   161     -11.037  -1.511  12.677  0.00  0.00           H  
ATOM   2281 HB3 LALA   161     -12.109  -1.568  11.264  0.00  0.00           H  
ATOM   2282 C   LALA   161     -12.814  -4.270  11.515  0.00  0.00           C  
ATOM   2283 O   LALA   161     -13.889  -4.281  12.125  0.00  0.00           O  
ATOM   2284 N   LGLY   162     -12.683  -4.889  10.335  0.00  0.00           N  
ATOM   2285 H   LGLY   162     -11.773  -4.876   9.889  0.00  0.00           H  
ATOM   2286 CA  LGLY   162     -13.753  -5.635   9.670  0.00  0.00           C  
ATOM   2287 HA2 LGLY   162     -13.314  -6.236   8.878  0.00  0.00           H  
ATOM   2288 HA3 LGLY   162     -14.213  -6.314  10.388  0.00  0.00           H  
ATOM   2289 C   LGLY   162     -14.854  -4.761   9.056  0.00  0.00           C  
ATOM   2290 O   LGLY   162     -15.925  -5.277   8.738  0.00  0.00           O  
ATOM   2291 N   LMET   163     -14.633  -3.448   8.922  0.00  0.00           N  
ATOM   2292 H   LMET   163     -13.700  -3.096   9.107  0.00  0.00           H  
ATOM   2293 CA  LMET   163     -15.646  -2.504   8.429  0.00  0.00           C  
ATOM   2294 HA  LMET   163     -16.613  -2.779   8.853  0.00  0.00           H  
ATOM   2295 CB  LMET   163     -15.323  -1.075   8.895  0.00  0.00           C  
ATOM   2296 HB2 LMET   163     -14.357  -0.758   8.500  0.00  0.00           H  
ATOM   2297 HB3 LMET   163     -16.093  -0.403   8.511  0.00  0.00           H  
ATOM   2298 CG  LMET   163     -15.314  -0.982  10.426  0.00  0.00           C  
ATOM   2299 HG2 LMET   163     -16.190  -1.510  10.800  0.00  0.00           H  
ATOM   2300 HG3 LMET   163     -14.429  -1.484  10.814  0.00  0.00           H  
ATOM   2301 SD  LMET   163     -15.383   0.696  11.104  0.00  0.00           S  
ATOM   2302 CE  LMET   163     -13.761   1.359  10.633  0.00  0.00           C  
ATOM   2303 HE1 LMET   163     -13.658   1.355   9.549  0.00  0.00           H  
ATOM   2304 HE2 LMET   163     -13.673   2.385  10.993  0.00  0.00           H  
ATOM   2305 HE3 LMET   163     -12.971   0.757  11.081  0.00  0.00           H  
ATOM   2306 C   LMET   163     -15.812  -2.561   6.906  0.00  0.00           C  
ATOM   2307 O   LMET   163     -16.942  -2.493   6.422  0.00  0.00           O  
ATOM   2308 N   LVAL   164     -14.717  -2.760   6.163  0.00  0.00           N  
ATOM   2309 H   LVAL   164     -13.823  -2.826   6.635  0.00  0.00           H  
ATOM   2310 CA  LVAL   164     -14.723  -2.959   4.701  0.00  0.00           C  
ATOM   2311 HA  LVAL   164     -15.757  -3.086   4.389  0.00  0.00           H  
ATOM   2312 CB  LVAL   164     -14.176  -1.733   3.938  0.00  0.00           C  
ATOM   2313 HB  LVAL   164     -14.246  -1.949   2.872  0.00  0.00           H  
ATOM   2314 CG1 LVAL   164     -15.030  -0.494   4.210  0.00  0.00           C  
ATOM   2315 HG11LVAL   164     -16.076  -0.714   4.003  0.00  0.00           H  
ATOM   2316 HG12LVAL   164     -14.925  -0.174   5.246  0.00  0.00           H  
ATOM   2317 HG13LVAL   164     -14.697   0.314   3.561  0.00  0.00           H  
ATOM   2318 CG2 LVAL   164     -12.711  -1.405   4.250  0.00  0.00           C  
ATOM   2319 HG21LVAL   164     -12.416  -0.502   3.713  0.00  0.00           H  
ATOM   2320 HG22LVAL   164     -12.575  -1.241   5.317  0.00  0.00           H  
ATOM   2321 HG23LVAL   164     -12.063  -2.215   3.921  0.00  0.00           H  
ATOM   2322 C   LVAL   164     -13.952  -4.227   4.306  0.00  0.00           C  
ATOM   2323 O   LVAL   164     -12.970  -4.562   4.970  0.00  0.00           O  
ATOM   2324 N   LPRO   165     -14.359  -4.947   3.243  0.00  0.00           N  
ATOM   2325 CD  LPRO   165     -15.643  -4.813   2.573  0.00  0.00           C  
ATOM   2326 HD2 LPRO   165     -15.751  -3.812   2.162  0.00  0.00           H  
ATOM   2327 HD3 LPRO   165     -16.446  -5.018   3.283  0.00  0.00           H  
ATOM   2328 CG  LPRO   165     -15.667  -5.865   1.463  0.00  0.00           C  
ATOM   2329 HG2 LPRO   165     -15.286  -5.434   0.536  0.00  0.00           H  
ATOM   2330 HG3 LPRO   165     -16.667  -6.273   1.315  0.00  0.00           H  
ATOM   2331 CB  LPRO   165     -14.693  -6.921   1.984  0.00  0.00           C  
ATOM   2332 HB2 LPRO   165     -14.285  -7.530   1.178  0.00  0.00           H  
ATOM   2333 HB3 LPRO   165     -15.198  -7.551   2.716  0.00  0.00           H  
ATOM   2334 CA  LPRO   165     -13.620  -6.081   2.684  0.00  0.00           C  
ATOM   2335 HA  LPRO   165     -13.159  -6.670   3.476  0.00  0.00           H  
ATOM   2336 C   LPRO   165     -12.521  -5.674   1.687  0.00  0.00           C  
ATOM   2337 O   LPRO   165     -11.687  -6.507   1.340  0.00  0.00           O  
ATOM   2338 N   LLEU   166     -12.515  -4.436   1.188  0.00  0.00           N  
ATOM   2339 H   LLEU   166     -13.195  -3.769   1.520  0.00  0.00           H  
ATOM   2340 CA  LLEU   166     -11.611  -3.981   0.129  0.00  0.00           C  
ATOM   2341 HA  LLEU   166     -10.659  -4.505   0.235  0.00  0.00           H  
ATOM   2342 CB  LLEU   166     -12.238  -4.349  -1.236  0.00  0.00           C  
ATOM   2343 HB2 LLEU   166     -12.436  -5.421  -1.249  0.00  0.00           H  
ATOM   2344 HB3 LLEU   166     -13.196  -3.835  -1.313  0.00  0.00           H  
ATOM   2345 CG  LLEU   166     -11.404  -4.001  -2.485  0.00  0.00           C  
ATOM   2346 HG  LLEU   166     -11.187  -2.935  -2.497  0.00  0.00           H  
ATOM   2347 CD1 LLEU   166     -10.089  -4.778  -2.549  0.00  0.00           C  
ATOM   2348 HD11LLEU   166     -10.281  -5.851  -2.594  0.00  0.00           H  
ATOM   2349 HD12LLEU   166      -9.524  -4.467  -3.426  0.00  0.00           H  
ATOM   2350 HD13LLEU   166      -9.482  -4.562  -1.675  0.00  0.00           H  
ATOM   2351 CD2 LLEU   166     -12.200  -4.336  -3.748  0.00  0.00           C  
ATOM   2352 HD21LLEU   166     -11.631  -4.043  -4.630  0.00  0.00           H  
ATOM   2353 HD22LLEU   166     -12.410  -5.406  -3.789  0.00  0.00           H  
ATOM   2354 HD23LLEU   166     -13.141  -3.786  -3.744  0.00  0.00           H  
ATOM   2355 C   LLEU   166     -11.330  -2.478   0.264  0.00  0.00           C  
ATOM   2356 O   LLEU   166     -12.195  -1.724   0.707  0.00  0.00           O  
ATOM   2357 N   LGLU   167     -10.133  -2.066  -0.142  0.00  0.00           N  
ATOM   2358 H   LGLU   167      -9.460  -2.769  -0.430  0.00  0.00           H  
ATOM   2359 CA  LGLU   167      -9.643  -0.683  -0.169  0.00  0.00           C  
ATOM   2360 HA  LGLU   167     -10.462  -0.005  -0.419  0.00  0.00           H  
ATOM   2361 CB  LGLU   167      -9.093  -0.320   1.225  0.00  0.00           C  
ATOM   2362 HB2 LGLU   167      -9.041  -1.219   1.841  0.00  0.00           H  
ATOM   2363 HB3 LGLU   167      -8.074   0.057   1.142  0.00  0.00           H  
ATOM   2364 CG  LGLU   167      -9.973   0.701   1.965  0.00  0.00           C  
ATOM   2365 HG2 LGLU   167     -11.019   0.404   1.876  0.00  0.00           H  
ATOM   2366 HG3 LGLU   167      -9.716   0.660   3.024  0.00  0.00           H  
ATOM   2367 CD  LGLU   167      -9.812   2.148   1.475  0.00  0.00           C  
ATOM   2368 OE1 LGLU   167      -9.034   2.396   0.528  0.00  0.00           O  
ATOM   2369 OE2 LGLU   167     -10.474   3.039   2.065  0.00  0.00           O  
ATOM   2370 C   LGLU   167      -8.568  -0.528  -1.267  0.00  0.00           C  
ATOM   2371 O   LGLU   167      -8.134  -1.517  -1.873  0.00  0.00           O  
ATOM   2372 N   LTYR   168      -8.134   0.704  -1.544  0.00  0.00           N  
ATOM   2373 H   LTYR   168      -8.461   1.475  -0.955  0.00  0.00           H  
ATOM   2374 CA  LTYR   168      -7.144   1.005  -2.583  0.00  0.00           C  
ATOM   2375 HA  LTYR   168      -6.490   0.139  -2.686  0.00  0.00           H  
ATOM   2376 CB  LTYR   168      -7.852   1.225  -3.933  0.00  0.00           C  
ATOM   2377 HB2 LTYR   168      -8.849   0.784  -3.895  0.00  0.00           H  
ATOM   2378 HB3 LTYR   168      -7.991   2.293  -4.101  0.00  0.00           H  
ATOM   2379 CG  LTYR   168      -7.128   0.635  -5.130  0.00  0.00           C  
ATOM   2380 CD1 LTYR   168      -6.030   1.309  -5.696  0.00  0.00           C  
ATOM   2381 HD1 LTYR   168      -5.685   2.239  -5.263  0.00  0.00           H  
ATOM   2382 CE1 LTYR   168      -5.392   0.776  -6.832  0.00  0.00           C  
ATOM   2383 HE1 LTYR   168      -4.560   1.284  -7.285  0.00  0.00           H  
ATOM   2384 CZ  LTYR   168      -5.840  -0.431  -7.403  0.00  0.00           C  
ATOM   2385 OH  LTYR   168      -5.201  -0.931  -8.491  0.00  0.00           O  
ATOM   2386 HH  LTYR   168      -5.804  -1.423  -9.074  0.00  0.00           H  
ATOM   2387 CE2 LTYR   168      -6.939  -1.110  -6.834  0.00  0.00           C  
ATOM   2388 HE2 LTYR   168      -7.280  -2.037  -7.268  0.00  0.00           H  
ATOM   2389 CD2 LTYR   168      -7.576  -0.577  -5.696  0.00  0.00           C  
ATOM   2390 HD2 LTYR   168      -8.414  -1.097  -5.249  0.00  0.00           H  
ATOM   2391 C   LTYR   168      -6.266   2.200  -2.180  0.00  0.00           C  
ATOM   2392 O   LTYR   168      -6.764   3.278  -1.860  0.00  0.00           O  
ATOM   2393 N   LGLY   169      -4.946   2.004  -2.204  0.00  0.00           N  
ATOM   2394 H   LGLY   169      -4.604   1.117  -2.560  0.00  0.00           H  
ATOM   2395 CA  LGLY   169      -3.951   2.940  -1.678  0.00  0.00           C  
ATOM   2396 HA2 LGLY   169      -4.440   3.836  -1.298  0.00  0.00           H  
ATOM   2397 HA3 LGLY   169      -3.453   2.465  -0.833  0.00  0.00           H  
ATOM   2398 C   HGLY   169      -2.881   3.369  -2.682  0.00  0.00           C  
ATOM   2399 O   HGLY   169      -2.998   3.084  -3.872  0.00  0.00           O  
ATOM   2400 N   HSER   170      -1.824   4.071  -2.192  0.00  0.00           N  
ATOM   2401 H   HSER   170      -1.753   4.269  -1.201  0.00  0.00           H  
ATOM   2402 CA  HSER   170      -0.756   4.531  -3.047  0.00  0.00           C  
ATOM   2403 HA  HSER   170      -0.687   3.841  -3.891  0.00  0.00           H  
ATOM   2404 CB  HSER   170      -1.069   5.924  -3.644  0.00  0.00           C  
ATOM   2405 HB2 HSER   170      -0.193   6.284  -4.205  0.00  0.00           H  
ATOM   2406 HB3 HSER   170      -1.895   5.778  -4.344  0.00  0.00           H  
ATOM   2407 OG  HSER   170      -1.439   6.859  -2.650  0.00  0.00           O  
ATOM   2408 HG  HSER   170      -2.350   7.177  -2.844  0.00  0.00           H  
ATOM   2409 C   HSER   170       0.560   4.452  -2.269  0.00  0.00           C  
ATOM   2410 O   HSER   170       0.569   4.458  -1.037  0.00  0.00           O  
ATOM   2411 N   HASP   171       1.706   4.339  -3.013  0.00  0.00           N  
ATOM   2412 H   HASP   171       1.624   4.170  -4.017  0.00  0.00           H  
ATOM   2413 CA  HASP   171       2.959   3.960  -2.368  0.00  0.00           C  
ATOM   2414 HA  HASP   171       2.919   4.352  -1.352  0.00  0.00           H  
ATOM   2415 CB  LASP   171       3.047   2.415  -2.233  0.00  0.00           C  
ATOM   2416 HB2 LASP   171       2.097   2.050  -1.850  0.00  0.00           H  
ATOM   2417 HB3 LASP   171       3.195   1.971  -3.218  0.00  0.00           H  
ATOM   2418 CG  LASP   171       4.158   1.930  -1.290  0.00  0.00           C  
ATOM   2419 OD1 LASP   171       5.298   2.437  -1.367  0.00  0.00           O  
ATOM   2420 OD2 LASP   171       3.898   1.035  -0.451  0.00  0.00           O  
ATOM   2421 C   HASP   171       4.204   4.502  -3.096  0.00  0.00           C  
ATOM   2422 O   HASP   171       4.507   4.157  -4.243  0.00  0.00           O  
ATOM   2423 N   HILE   172       4.970   5.329  -2.329  0.00  0.00           N  
ATOM   2424 H   HILE   172       4.596   5.640  -1.439  0.00  0.00           H  
ATOM   2425 CA  HILE   172       6.302   5.782  -2.735  0.00  0.00           C  
ATOM   2426 HA  HILE   172       6.615   5.104  -3.530  0.00  0.00           H  
ATOM   2427 CB  LILE   172       6.258   7.201  -3.355  0.00  0.00           C  
ATOM   2428 HB  LILE   172       5.461   7.208  -4.097  0.00  0.00           H  
ATOM   2429 CG2 LILE   172       5.940   8.292  -2.315  0.00  0.00           C  
ATOM   2430 HG21LILE   172       5.724   9.234  -2.819  0.00  0.00           H  
ATOM   2431 HG22LILE   172       5.060   8.018  -1.731  0.00  0.00           H  
ATOM   2432 HG23LILE   172       6.786   8.438  -1.643  0.00  0.00           H  
ATOM   2433 CG1 LILE   172       7.591   7.478  -4.089  0.00  0.00           C  
ATOM   2434 HG12LILE   172       8.411   7.489  -3.372  0.00  0.00           H  
ATOM   2435 HG13LILE   172       7.774   6.668  -4.797  0.00  0.00           H  
ATOM   2436 CD1 LILE   172       7.631   8.795  -4.871  0.00  0.00           C  
ATOM   2437 HD11LILE   172       6.803   8.838  -5.577  0.00  0.00           H  
ATOM   2438 HD12LILE   172       7.577   9.642  -4.188  0.00  0.00           H  
ATOM   2439 HD13LILE   172       8.569   8.855  -5.424  0.00  0.00           H  
ATOM   2440 C   HILE   172       7.355   5.620  -1.616  0.00  0.00           C  
ATOM   2441 O   HILE   172       8.503   5.275  -1.886  0.00  0.00           O  
ATOM   2442 N   HGLY   173       6.930   5.894  -0.360  0.00  0.00           N  
ATOM   2443 H   HGLY   173       6.013   6.297  -0.182  0.00  0.00           H  
ATOM   2444 CA  HGLY   173       7.712   5.649   0.830  0.00  0.00           C  
ATOM   2445 HA2 HGLY   173       8.717   5.344   0.535  0.00  0.00           H  
ATOM   2446 HA3 HGLY   173       7.785   6.550   1.442  0.00  0.00           H  
ATOM   2447 C   HGLY   173       7.115   4.559   1.707  0.00  0.00           C  
ATOM   2448 O   HGLY   173       7.275   4.547   2.918  0.00  0.00           O  
ATOM   2449 N   HGLY   174       6.452   3.541   1.066  0.00  0.00           N  
ATOM   2450 H   HGLY   174       6.236   3.612   0.073  0.00  0.00           H  
ATOM   2451 CA  HGLY   174       5.821   2.489   1.825  0.00  0.00           C  
ATOM   2452 HA2 HGLY   174       5.954   1.520   1.324  0.00  0.00           H  
ATOM   2453 HA3 HGLY   174       6.324   2.427   2.790  0.00  0.00           H  
ATOM   2454 C   HGLY   174       4.334   2.683   2.115  0.00  0.00           C  
ATOM   2455 O   HGLY   174       3.757   1.961   2.931  0.00  0.00           O  
ATOM   2456 N   HSER   175       3.701   3.677   1.450  0.00  0.00           N  
ATOM   2457 H   HSER   175       4.273   4.376   0.981  0.00  0.00           H  
ATOM   2458 CA  HSER   175       2.382   4.116   1.892  0.00  0.00           C  
ATOM   2459 HA  HSER   175       2.414   4.294   2.980  0.00  0.00           H  
ATOM   2460 CB  HSER   175       1.995   5.430   1.211  0.00  0.00           C  
ATOM   2461 HB2 HSER   175       2.277   5.465   0.166  0.00  0.00           H  
ATOM   2462 HB3 HSER   175       0.924   5.595   1.281  0.00  0.00           H  
ATOM   2463 OG  HSER   175       2.580   6.532   1.915  0.00  0.00           O  
ATOM   2464 HG  HSER   175       1.302   8.290   0.717  0.00  0.00           H  
ATOM   2465 C   HSER   175       1.263   3.094   1.726  0.00  0.00           C  
ATOM   2466 O   HSER   175       0.223   3.303   2.343  0.00  0.00           O  
ATOM   2467 N   HILE   176       1.420   2.015   0.909  0.00  0.00           N  
ATOM   2468 H   HILE   176       2.335   1.849   0.488  0.00  0.00           H  
ATOM   2469 CA  LILE   176       0.539   0.838   1.039  0.00  0.00           C  
ATOM   2470 HA  LILE   176      -0.448   1.137   1.396  0.00  0.00           H  
ATOM   2471 CB  LILE   176       0.355   0.137  -0.333  0.00  0.00           C  
ATOM   2472 HB  LILE   176       1.337   0.025  -0.794  0.00  0.00           H  
ATOM   2473 CG2 LILE   176      -0.257  -1.271  -0.201  0.00  0.00           C  
ATOM   2474 HG21LILE   176       0.445  -1.952   0.279  0.00  0.00           H  
ATOM   2475 HG22LILE   176      -1.174  -1.221   0.385  0.00  0.00           H  
ATOM   2476 HG23LILE   176      -0.493  -1.676  -1.184  0.00  0.00           H  
ATOM   2477 CG1 LILE   176      -0.532   0.997  -1.255  0.00  0.00           C  
ATOM   2478 HG12LILE   176      -1.573   0.934  -0.935  0.00  0.00           H  
ATOM   2479 HG13LILE   176      -0.225   2.034  -1.167  0.00  0.00           H  
ATOM   2480 CD1 LILE   176      -0.431   0.614  -2.737  0.00  0.00           C  
ATOM   2481 HD11LILE   176      -0.945  -0.328  -2.918  0.00  0.00           H  
ATOM   2482 HD12LILE   176      -0.903   1.386  -3.341  0.00  0.00           H  
ATOM   2483 HD13LILE   176       0.612   0.525  -3.038  0.00  0.00           H  
ATOM   2484 C   LILE   176       1.116  -0.144   2.072  0.00  0.00           C  
ATOM   2485 O   LILE   176       0.398  -0.652   2.935  0.00  0.00           O  
ATOM   2486 N   LARG   177       2.421  -0.434   1.978  0.00  0.00           N  
ATOM   2487 H   LARG   177       2.984   0.115   1.330  0.00  0.00           H  
ATOM   2488 CA  LARG   177       3.064  -1.570   2.658  0.00  0.00           C  
ATOM   2489 HA  LARG   177       2.468  -2.465   2.478  0.00  0.00           H  
ATOM   2490 CB  LARG   177       4.461  -1.769   2.050  0.00  0.00           C  
ATOM   2491 HB2 LARG   177       5.015  -0.831   2.126  0.00  0.00           H  
ATOM   2492 HB3 LARG   177       4.994  -2.529   2.622  0.00  0.00           H  
ATOM   2493 CG  LARG   177       4.405  -2.229   0.582  0.00  0.00           C  
ATOM   2494 HG2 LARG   177       4.063  -3.264   0.551  0.00  0.00           H  
ATOM   2495 HG3 LARG   177       3.704  -1.622   0.009  0.00  0.00           H  
ATOM   2496 CD  LARG   177       5.787  -2.141  -0.071  0.00  0.00           C  
ATOM   2497 HD2 LARG   177       6.513  -2.601   0.600  0.00  0.00           H  
ATOM   2498 HD3 LARG   177       5.769  -2.711  -1.001  0.00  0.00           H  
ATOM   2499 NE  LARG   177       6.173  -0.746  -0.370  0.00  0.00           N  
ATOM   2500 HE  LARG   177       5.428  -0.048  -0.418  0.00  0.00           H  
ATOM   2501 CZ  LARG   177       7.399  -0.306  -0.594  0.00  0.00           C  
ATOM   2502 NH1 LARG   177       8.444  -1.079  -0.511  0.00  0.00           N  
ATOM   2503 HH11LARG   177       8.352  -2.054  -0.250  0.00  0.00           H  
ATOM   2504 HH12LARG   177       9.368  -0.671  -0.614  0.00  0.00           H  
ATOM   2505 NH2 LARG   177       7.608   0.934  -0.918  0.00  0.00           N  
ATOM   2506 HH21LARG   177       6.807   1.554  -1.069  0.00  0.00           H  
ATOM   2507 HH22LARG   177       8.533   1.251  -1.172  0.00  0.00           H  
ATOM   2508 C   LARG   177       3.144  -1.412   4.180  0.00  0.00           C  
ATOM   2509 O   LARG   177       2.827  -2.363   4.896  0.00  0.00           O  
ATOM   2510 N   LVAL   178       3.548  -0.236   4.660  0.00  0.00           N  
ATOM   2511 H   LVAL   178       3.747   0.488   3.975  0.00  0.00           H  
ATOM   2512 CA  LVAL   178       3.724   0.113   6.082  0.00  0.00           C  
ATOM   2513 HA  LVAL   178       4.353  -0.653   6.535  0.00  0.00           H  
ATOM   2514 CB  LVAL   178       4.472   1.456   6.248  0.00  0.00           C  
ATOM   2515 HB  LVAL   178       3.954   2.234   5.688  0.00  0.00           H  
ATOM   2516 CG1 LVAL   178       4.571   1.907   7.713  0.00  0.00           C  
ATOM   2517 HG11LVAL   178       5.186   2.805   7.782  0.00  0.00           H  
ATOM   2518 HG12LVAL   178       3.585   2.143   8.111  0.00  0.00           H  
ATOM   2519 HG13LVAL   178       5.023   1.122   8.320  0.00  0.00           H  
ATOM   2520 CG2 LVAL   178       5.901   1.340   5.706  0.00  0.00           C  
ATOM   2521 HG21LVAL   178       6.463   0.598   6.276  0.00  0.00           H  
ATOM   2522 HG22LVAL   178       5.886   1.046   4.658  0.00  0.00           H  
ATOM   2523 HG23LVAL   178       6.404   2.305   5.785  0.00  0.00           H  
ATOM   2524 C   LVAL   178       2.409   0.099   6.874  0.00  0.00           C  
ATOM   2525 O   LVAL   178       2.376  -0.581   7.897  0.00  0.00           O  
ATOM   2526 N   LPRO   179       1.307   0.755   6.453  0.00  0.00           N  
ATOM   2527 CD  LPRO   179       1.178   1.695   5.347  0.00  0.00           C  
ATOM   2528 HD2 LPRO   179       1.592   1.313   4.418  0.00  0.00           H  
ATOM   2529 HD3 LPRO   179       1.667   2.630   5.614  0.00  0.00           H  
ATOM   2530 CG  LPRO   179      -0.319   1.937   5.173  0.00  0.00           C  
ATOM   2531 HG2 LPRO   179      -0.740   1.208   4.481  0.00  0.00           H  
ATOM   2532 HG3 LPRO   179      -0.521   2.951   4.837  0.00  0.00           H  
ATOM   2533 CB  LPRO   179      -0.879   1.700   6.568  0.00  0.00           C  
ATOM   2534 HB2 LPRO   179      -1.913   1.370   6.531  0.00  0.00           H  
ATOM   2535 HB3 LPRO   179      -0.797   2.620   7.146  0.00  0.00           H  
ATOM   2536 CA  LPRO   179       0.038   0.642   7.175  0.00  0.00           C  
ATOM   2537 HA  LPRO   179       0.188   0.870   8.228  0.00  0.00           H  
ATOM   2538 C   LPRO   179      -0.554  -0.770   7.114  0.00  0.00           C  
ATOM   2539 O   LPRO   179      -1.086  -1.244   8.118  0.00  0.00           O  
ATOM   2540 N   LALA   180      -0.374  -1.500   6.005  0.00  0.00           N  
ATOM   2541 H   LALA   180       0.033  -1.068   5.185  0.00  0.00           H  
ATOM   2542 CA  LALA   180      -0.701  -2.925   5.956  0.00  0.00           C  
ATOM   2543 HA  LALA   180      -1.756  -3.036   6.201  0.00  0.00           H  
ATOM   2544 CB  LALA   180      -0.495  -3.429   4.522  0.00  0.00           C  
ATOM   2545 HB1 LALA   180      -1.154  -2.889   3.842  0.00  0.00           H  
ATOM   2546 HB2 LALA   180       0.536  -3.279   4.209  0.00  0.00           H  
ATOM   2547 HB3 LALA   180      -0.729  -4.491   4.465  0.00  0.00           H  
ATOM   2548 C   LALA   180       0.091  -3.739   7.004  0.00  0.00           C  
ATOM   2549 O   LALA   180      -0.488  -4.592   7.672  0.00  0.00           O  
ATOM   2550 N   LHIE   181       1.375  -3.427   7.225  0.00  0.00           N  
ATOM   2551 H   LHIE   181       1.793  -2.714   6.640  0.00  0.00           H  
ATOM   2552 CA  LHIE   181       2.213  -4.018   8.284  0.00  0.00           C  
ATOM   2553 HA  LHIE   181       2.091  -5.097   8.274  0.00  0.00           H  
ATOM   2554 CB  LHIE   181       3.689  -3.710   7.969  0.00  0.00           C  
ATOM   2555 HB2 LHIE   181       3.978  -4.270   7.081  0.00  0.00           H  
ATOM   2556 HB3 LHIE   181       3.792  -2.654   7.733  0.00  0.00           H  
ATOM   2557 CG  LHIE   181       4.671  -4.026   9.070  0.00  0.00           C  
ATOM   2558 ND1 LHIE   181       4.889  -5.282   9.635  0.00  0.00           N  
ATOM   2559 CE1 LHIE   181       5.832  -5.099  10.575  0.00  0.00           C  
ATOM   2560 HE1 LHIE   181       6.212  -5.874  11.227  0.00  0.00           H  
ATOM   2561 NE2 LHIE   181       6.215  -3.813  10.621  0.00  0.00           N  
ATOM   2562 HE2 LHIE   181       6.863  -3.427  11.307  0.00  0.00           H  
ATOM   2563 CD2 LHIE   181       5.500  -3.122   9.667  0.00  0.00           C  
ATOM   2564 HD2 LHIE   181       5.555  -2.067   9.445  0.00  0.00           H  
ATOM   2565 C   LHIE   181       1.807  -3.600   9.705  0.00  0.00           C  
ATOM   2566 O   LHIE   181       1.807  -4.434  10.607  0.00  0.00           O  
ATOM   2567 N   LPHE   182       1.423  -2.343   9.933  0.00  0.00           N  
ATOM   2568 H   LPHE   182       1.493  -1.672   9.175  0.00  0.00           H  
ATOM   2569 CA  LPHE   182       1.033  -1.862  11.267  0.00  0.00           C  
ATOM   2570 HA  LPHE   182       1.691  -2.315  12.009  0.00  0.00           H  
ATOM   2571 CB  LPHE   182       1.218  -0.338  11.354  0.00  0.00           C  
ATOM   2572 HB2 LPHE   182       0.773   0.125  10.472  0.00  0.00           H  
ATOM   2573 HB3 LPHE   182       0.655   0.017  12.218  0.00  0.00           H  
ATOM   2574 CG  LPHE   182       2.647   0.174  11.512  0.00  0.00           C  
ATOM   2575 CD1 LPHE   182       3.778  -0.661  11.372  0.00  0.00           C  
ATOM   2576 HD1 LPHE   182       3.670  -1.706  11.137  0.00  0.00           H  
ATOM   2577 CE1 LPHE   182       5.073  -0.152  11.568  0.00  0.00           C  
ATOM   2578 HE1 LPHE   182       5.929  -0.808  11.484  0.00  0.00           H  
ATOM   2579 CZ  LPHE   182       5.254   1.200  11.890  0.00  0.00           C  
ATOM   2580 HZ  LPHE   182       6.251   1.589  12.029  0.00  0.00           H  
ATOM   2581 CE2 LPHE   182       4.136   2.037  12.044  0.00  0.00           C  
ATOM   2582 HE2 LPHE   182       4.267   3.076  12.304  0.00  0.00           H  
ATOM   2583 CD2 LPHE   182       2.841   1.521  11.868  0.00  0.00           C  
ATOM   2584 HD2 LPHE   182       1.988   2.163  12.023  0.00  0.00           H  
ATOM   2585 C   LPHE   182      -0.383  -2.290  11.682  0.00  0.00           C  
ATOM   2586 O   LPHE   182      -0.609  -2.531  12.867  0.00  0.00           O  
ATOM   2587 N   LCYS   183      -1.326  -2.433  10.747  0.00  0.00           N  
ATOM   2588 H   LCYS   183      -1.116  -2.135   9.799  0.00  0.00           H  
ATOM   2589 CA  LCYS   183      -2.662  -2.983  11.023  0.00  0.00           C  
ATOM   2590 HA  LCYS   183      -2.891  -2.833  12.079  0.00  0.00           H  
ATOM   2591 CB  LCYS   183      -3.711  -2.196  10.229  0.00  0.00           C  
ATOM   2592 HB2 LCYS   183      -3.496  -2.275   9.166  0.00  0.00           H  
ATOM   2593 HB3 LCYS   183      -4.698  -2.621  10.417  0.00  0.00           H  
ATOM   2594 SG  LCYS   183      -3.721  -0.452  10.748  0.00  0.00           S  
ATOM   2595 HG  LCYS   183      -2.630  -0.044  10.077  0.00  0.00           H  
ATOM   2596 C   LCYS   183      -2.768  -4.506  10.782  0.00  0.00           C  
ATOM   2597 O   LCYS   183      -3.803  -5.105  11.089  0.00  0.00           O  
ATOM   2598 N   LGLY   184      -1.713  -5.152  10.274  0.00  0.00           N  
ATOM   2599 H   LGLY   184      -0.902  -4.611  10.006  0.00  0.00           H  
ATOM   2600 CA  LGLY   184      -1.638  -6.604  10.082  0.00  0.00           C  
ATOM   2601 HA2 LGLY   184      -0.612  -6.858   9.821  0.00  0.00           H  
ATOM   2602 HA3 LGLY   184      -1.893  -7.109  11.014  0.00  0.00           H  
ATOM   2603 C   LGLY   184      -2.547  -7.148   8.977  0.00  0.00           C  
ATOM   2604 O   LGLY   184      -3.200  -8.167   9.178  0.00  0.00           O  
ATOM   2605 N   LVAL   185      -2.636  -6.464   7.835  0.00  0.00           N  
ATOM   2606 H   LVAL   185      -1.999  -5.682   7.724  0.00  0.00           H  
ATOM   2607 CA  LVAL   185      -3.493  -6.818   6.683  0.00  0.00           C  
ATOM   2608 HA  LVAL   185      -3.928  -7.802   6.859  0.00  0.00           H  
ATOM   2609 CB  LVAL   185      -4.672  -5.830   6.533  0.00  0.00           C  
ATOM   2610 HB  LVAL   185      -5.275  -6.144   5.684  0.00  0.00           H  
ATOM   2611 CG1 LVAL   185      -5.589  -5.865   7.760  0.00  0.00           C  
ATOM   2612 HG11LVAL   185      -5.932  -6.884   7.937  0.00  0.00           H  
ATOM   2613 HG12LVAL   185      -5.052  -5.514   8.641  0.00  0.00           H  
ATOM   2614 HG13LVAL   185      -6.452  -5.223   7.593  0.00  0.00           H  
ATOM   2615 CG2 LVAL   185      -4.230  -4.385   6.277  0.00  0.00           C  
ATOM   2616 HG21LVAL   185      -5.110  -3.759   6.134  0.00  0.00           H  
ATOM   2617 HG22LVAL   185      -3.664  -4.009   7.129  0.00  0.00           H  
ATOM   2618 HG23LVAL   185      -3.619  -4.335   5.376  0.00  0.00           H  
ATOM   2619 C   LVAL   185      -2.669  -6.949   5.394  0.00  0.00           C  
ATOM   2620 O   LVAL   185      -1.455  -6.748   5.407  0.00  0.00           O  
ATOM   2621 N   LTRP   186      -3.303  -7.331   4.282  0.00  0.00           N  
ATOM   2622 H   LTRP   186      -4.315  -7.385   4.285  0.00  0.00           H  
ATOM   2623 CA  LTRP   186      -2.648  -7.522   2.984  0.00  0.00           C  
ATOM   2624 HA  LTRP   186      -1.607  -7.798   3.152  0.00  0.00           H  
ATOM   2625 CB  LTRP   186      -3.319  -8.677   2.216  0.00  0.00           C  
ATOM   2626 HB2 LTRP   186      -4.337  -8.394   1.950  0.00  0.00           H  
ATOM   2627 HB3 LTRP   186      -2.771  -8.805   1.286  0.00  0.00           H  
ATOM   2628 CG  LTRP   186      -3.361 -10.026   2.876  0.00  0.00           C  
ATOM   2629 CD1 LTRP   186      -4.055 -10.349   3.991  0.00  0.00           C  
ATOM   2630 HD1 LTRP   186      -4.672  -9.664   4.557  0.00  0.00           H  
ATOM   2631 NE1 LTRP   186      -3.850 -11.677   4.308  0.00  0.00           N  
ATOM   2632 HE1 LTRP   186      -4.258 -12.121   5.131  0.00  0.00           H  
ATOM   2633 CE2 LTRP   186      -2.996 -12.282   3.411  0.00  0.00           C  
ATOM   2634 CZ2 LTRP   186      -2.468 -13.577   3.309  0.00  0.00           C  
ATOM   2635 HZ2 LTRP   186      -2.732 -14.330   4.031  0.00  0.00           H  
ATOM   2636 CH2 LTRP   186      -1.601 -13.889   2.250  0.00  0.00           C  
ATOM   2637 HH2 LTRP   186      -1.187 -14.885   2.167  0.00  0.00           H  
ATOM   2638 CZ3 LTRP   186      -1.286 -12.905   1.297  0.00  0.00           C  
ATOM   2639 HZ3 LTRP   186      -0.627 -13.151   0.477  0.00  0.00           H  
ATOM   2640 CE3 LTRP   186      -1.834 -11.611   1.399  0.00  0.00           C  
ATOM   2641 HE3 LTRP   186      -1.596 -10.865   0.657  0.00  0.00           H  
ATOM   2642 CD2 LTRP   186      -2.682 -11.256   2.470  0.00  0.00           C  
ATOM   2643 C   LTRP   186      -2.681  -6.225   2.158  0.00  0.00           C  
ATOM   2644 O   LTRP   186      -3.729  -5.586   2.044  0.00  0.00           O  
ATOM   2645 N   LGLY   187      -1.565  -5.845   1.529  0.00  0.00           N  
ATOM   2646 H   LGLY   187      -0.716  -6.383   1.685  0.00  0.00           H  
ATOM   2647 CA  LGLY   187      -1.495  -4.656   0.668  0.00  0.00           C  
ATOM   2648 HA2 LGLY   187      -2.429  -4.556   0.114  0.00  0.00           H  
ATOM   2649 HA3 LGLY   187      -1.374  -3.768   1.288  0.00  0.00           H  
ATOM   2650 C   LGLY   187      -0.342  -4.704  -0.335  0.00  0.00           C  
ATOM   2651 O   LGLY   187       0.800  -4.976   0.039  0.00  0.00           O  
ATOM   2652 N   LLEU   188      -0.634  -4.443  -1.613  0.00  0.00           N  
ATOM   2653 H   LLEU   188      -1.584  -4.161  -1.840  0.00  0.00           H  
ATOM   2654 CA  LLEU   188       0.305  -4.631  -2.725  0.00  0.00           C  
ATOM   2655 HA  LLEU   188       1.175  -5.180  -2.368  0.00  0.00           H  
ATOM   2656 CB  LLEU   188      -0.394  -5.513  -3.779  0.00  0.00           C  
ATOM   2657 HB2 LLEU   188      -0.625  -6.476  -3.323  0.00  0.00           H  
ATOM   2658 HB3 LLEU   188      -1.338  -5.035  -4.048  0.00  0.00           H  
ATOM   2659 CG  LLEU   188       0.401  -5.763  -5.075  0.00  0.00           C  
ATOM   2660 HG  LLEU   188       0.634  -4.815  -5.558  0.00  0.00           H  
ATOM   2661 CD1 LLEU   188       1.700  -6.530  -4.827  0.00  0.00           C  
ATOM   2662 HD11LLEU   188       2.370  -5.938  -4.208  0.00  0.00           H  
ATOM   2663 HD12LLEU   188       1.491  -7.480  -4.337  0.00  0.00           H  
ATOM   2664 HD13LLEU   188       2.198  -6.720  -5.778  0.00  0.00           H  
ATOM   2665 CD2 LLEU   188      -0.461  -6.589  -6.026  0.00  0.00           C  
ATOM   2666 HD21LLEU   188      -1.394  -6.064  -6.228  0.00  0.00           H  
ATOM   2667 HD22LLEU   188       0.070  -6.736  -6.967  0.00  0.00           H  
ATOM   2668 HD23LLEU   188      -0.680  -7.558  -5.582  0.00  0.00           H  
ATOM   2669 C   LLEU   188       0.812  -3.304  -3.315  0.00  0.00           C  
ATOM   2670 O   LLEU   188       0.060  -2.582  -3.968  0.00  0.00           O  
ATOM   2671 N   LLYS   189       2.115  -3.030  -3.178  0.00  0.00           N  
ATOM   2672 H   LLYS   189       2.681  -3.696  -2.657  0.00  0.00           H  
ATOM   2673 CA  LLYS   189       2.836  -2.087  -4.050  0.00  0.00           C  
ATOM   2674 HA  LLYS   189       2.250  -1.173  -4.156  0.00  0.00           H  
ATOM   2675 CB  LLYS   189       4.190  -1.748  -3.386  0.00  0.00           C  
ATOM   2676 HB2 LLYS   189       3.969  -1.382  -2.383  0.00  0.00           H  
ATOM   2677 HB3 LLYS   189       4.787  -2.654  -3.280  0.00  0.00           H  
ATOM   2678 CG  LLYS   189       5.048  -0.667  -4.068  0.00  0.00           C  
ATOM   2679 HG2 LLYS   189       4.400   0.150  -4.382  0.00  0.00           H  
ATOM   2680 HG3 LLYS   189       5.740  -0.271  -3.323  0.00  0.00           H  
ATOM   2681 CD  LLYS   189       5.882  -1.169  -5.257  0.00  0.00           C  
ATOM   2682 HD2 LLYS   189       6.595  -1.917  -4.910  0.00  0.00           H  
ATOM   2683 HD3 LLYS   189       5.232  -1.632  -5.991  0.00  0.00           H  
ATOM   2684 CE  LLYS   189       6.635  -0.011  -5.924  0.00  0.00           C  
ATOM   2685 HE2 LLYS   189       5.935   0.807  -6.113  0.00  0.00           H  
ATOM   2686 HE3 LLYS   189       7.398   0.359  -5.233  0.00  0.00           H  
ATOM   2687 NZ  LLYS   189       7.265  -0.419  -7.200  0.00  0.00           N  
ATOM   2688 HZ1 LLYS   189       7.916  -1.189  -7.046  0.00  0.00           H  
ATOM   2689 HZ2 LLYS   189       6.576  -0.759  -7.860  0.00  0.00           H  
ATOM   2690 HZ3 LLYS   189       7.798   0.346  -7.611  0.00  0.00           H  
ATOM   2691 C   LLYS   189       2.966  -2.758  -5.421  0.00  0.00           C  
ATOM   2692 O   LLYS   189       3.592  -3.807  -5.518  0.00  0.00           O  
ATOM   2693 N   LTHR   190       2.356  -2.205  -6.465  0.00  0.00           N  
ATOM   2694 H   LTHR   190       1.843  -1.348  -6.333  0.00  0.00           H  
ATOM   2695 CA  LTHR   190       2.325  -2.823  -7.808  0.00  0.00           C  
ATOM   2696 HA  LTHR   190       2.267  -3.907  -7.695  0.00  0.00           H  
ATOM   2697 CB  LTHR   190       1.063  -2.394  -8.579  0.00  0.00           C  
ATOM   2698 HB  LTHR   190       1.091  -2.836  -9.575  0.00  0.00           H  
ATOM   2699 CG2 LTHR   190      -0.230  -2.842  -7.900  0.00  0.00           C  
ATOM   2700 HG21LTHR   190      -0.285  -2.465  -6.879  0.00  0.00           H  
ATOM   2701 HG22LTHR   190      -1.083  -2.466  -8.466  0.00  0.00           H  
ATOM   2702 HG23LTHR   190      -0.269  -3.931  -7.884  0.00  0.00           H  
ATOM   2703 OG1 LTHR   190       0.998  -0.993  -8.717  0.00  0.00           O  
ATOM   2704 HG1 LTHR   190       0.283  -0.652  -8.143  0.00  0.00           H  
ATOM   2705 C   LTHR   190       3.592  -2.542  -8.636  0.00  0.00           C  
ATOM   2706 O   LTHR   190       4.402  -1.666  -8.310  0.00  0.00           O  
ATOM   2707 N   LTHR   191       3.769  -3.288  -9.731  0.00  0.00           N  
ATOM   2708 H   LTHR   191       3.116  -4.055  -9.894  0.00  0.00           H  
ATOM   2709 CA  LTHR   191       4.786  -3.043 -10.766  0.00  0.00           C  
ATOM   2710 HA  LTHR   191       5.776  -3.244 -10.355  0.00  0.00           H  
ATOM   2711 CB  LTHR   191       4.561  -3.964 -11.979  0.00  0.00           C  
ATOM   2712 HB  LTHR   191       3.509  -3.941 -12.262  0.00  0.00           H  
ATOM   2713 CG2 LTHR   191       5.402  -3.600 -13.203  0.00  0.00           C  
ATOM   2714 HG21LTHR   191       5.081  -2.647 -13.618  0.00  0.00           H  
ATOM   2715 HG22LTHR   191       6.457  -3.549 -12.936  0.00  0.00           H  
ATOM   2716 HG23LTHR   191       5.257  -4.348 -13.977  0.00  0.00           H  
ATOM   2717 OG1 LTHR   191       4.917  -5.288 -11.670  0.00  0.00           O  
ATOM   2718 HG1 LTHR   191       4.092  -5.776 -11.463  0.00  0.00           H  
ATOM   2719 C   LTHR   191       4.728  -1.590 -11.228  0.00  0.00           C  
ATOM   2720 O   LTHR   191       3.649  -1.075 -11.543  0.00  0.00           O  
ATOM   2721 N   LPHE   192       5.879  -0.918 -11.301  0.00  0.00           N  
ATOM   2722 H   LPHE   192       6.744  -1.372 -11.024  0.00  0.00           H  
ATOM   2723 CA  LPHE   192       5.921   0.476 -11.733  0.00  0.00           C  
ATOM   2724 HA  LPHE   192       5.301   1.042 -11.044  0.00  0.00           H  
ATOM   2725 CB  LPHE   192       7.344   1.027 -11.617  0.00  0.00           C  
ATOM   2726 HB2 LPHE   192       7.659   0.975 -10.575  0.00  0.00           H  
ATOM   2727 HB3 LPHE   192       8.016   0.399 -12.202  0.00  0.00           H  
ATOM   2728 CG  LPHE   192       7.451   2.462 -12.090  0.00  0.00           C  
ATOM   2729 CD1 LPHE   192       8.172   2.766 -13.259  0.00  0.00           C  
ATOM   2730 HD1 LPHE   192       8.693   1.984 -13.794  0.00  0.00           H  
ATOM   2731 CE1 LPHE   192       8.205   4.085 -13.741  0.00  0.00           C  
ATOM   2732 HE1 LPHE   192       8.768   4.322 -14.631  0.00  0.00           H  
ATOM   2733 CZ  LPHE   192       7.497   5.097 -13.071  0.00  0.00           C  
ATOM   2734 HZ  LPHE   192       7.525   6.109 -13.446  0.00  0.00           H  
ATOM   2735 CE2 LPHE   192       6.757   4.792 -11.916  0.00  0.00           C  
ATOM   2736 HE2 LPHE   192       6.204   5.568 -11.406  0.00  0.00           H  
ATOM   2737 CD2 LPHE   192       6.753   3.481 -11.412  0.00  0.00           C  
ATOM   2738 HD2 LPHE   192       6.199   3.262 -10.510  0.00  0.00           H  
ATOM   2739 C   LPHE   192       5.315   0.681 -13.135  0.00  0.00           C  
ATOM   2740 O   LPHE   192       5.537  -0.105 -14.055  0.00  0.00           O  
ATOM   2741 N   LASP   193       4.541   1.757 -13.289  0.00  0.00           N  
ATOM   2742 H   LASP   193       4.439   2.361 -12.488  0.00  0.00           H  
ATOM   2743 CA  LASP   193       3.744   2.096 -14.476  0.00  0.00           C  
ATOM   2744 HA  LASP   193       3.267   3.045 -14.243  0.00  0.00           H  
ATOM   2745 CB  LASP   193       4.662   2.346 -15.693  0.00  0.00           C  
ATOM   2746 HB2 LASP   193       5.576   2.833 -15.349  0.00  0.00           H  
ATOM   2747 HB3 LASP   193       4.940   1.390 -16.139  0.00  0.00           H  
ATOM   2748 CG  LASP   193       4.047   3.244 -16.772  0.00  0.00           C  
ATOM   2749 OD1 LASP   193       3.408   4.268 -16.443  0.00  0.00           O  
ATOM   2750 OD2 LASP   193       4.315   3.018 -17.981  0.00  0.00           O  
ATOM   2751 C   LASP   193       2.573   1.149 -14.810  0.00  0.00           C  
ATOM   2752 O   LASP   193       1.835   1.449 -15.741  0.00  0.00           O  
ATOM   2753 N   LALA   194       2.336   0.049 -14.086  0.00  0.00           N  
ATOM   2754 H   LALA   194       2.978  -0.202 -13.343  0.00  0.00           H  
ATOM   2755 CA  LALA   194       1.260  -0.895 -14.422  0.00  0.00           C  
ATOM   2756 HA  LALA   194       1.352  -1.145 -15.479  0.00  0.00           H  
ATOM   2757 CB  LALA   194       1.463  -2.182 -13.623  0.00  0.00           C  
ATOM   2758 HB1 LALA   194       1.356  -1.992 -12.555  0.00  0.00           H  
ATOM   2759 HB2 LALA   194       0.705  -2.906 -13.924  0.00  0.00           H  
ATOM   2760 HB3 LALA   194       2.451  -2.592 -13.829  0.00  0.00           H  
ATOM   2761 C   LALA   194      -0.175  -0.357 -14.229  0.00  0.00           C  
ATOM   2762 O   LALA   194      -1.093  -0.832 -14.897  0.00  0.00           O  
ATOM   2763 N   LVAL   195      -0.386   0.634 -13.354  0.00  0.00           N  
ATOM   2764 H   LVAL   195       0.402   0.933 -12.793  0.00  0.00           H  
ATOM   2765 CA  LVAL   195      -1.715   1.190 -13.031  0.00  0.00           C  
ATOM   2766 HA  LVAL   195      -2.426   0.829 -13.774  0.00  0.00           H  
ATOM   2767 CB  LVAL   195      -2.223   0.699 -11.655  0.00  0.00           C  
ATOM   2768 HB  LVAL   195      -1.689   1.241 -10.877  0.00  0.00           H  
ATOM   2769 CG1 LVAL   195      -3.727   0.969 -11.501  0.00  0.00           C  
ATOM   2770 HG11LVAL   195      -4.073   0.605 -10.534  0.00  0.00           H  
ATOM   2771 HG12LVAL   195      -3.933   2.037 -11.550  0.00  0.00           H  
ATOM   2772 HG13LVAL   195      -4.281   0.454 -12.284  0.00  0.00           H  
ATOM   2773 CG2 LVAL   195      -1.992  -0.799 -11.402  0.00  0.00           C  
ATOM   2774 HG21LVAL   195      -2.458  -1.095 -10.461  0.00  0.00           H  
ATOM   2775 HG22LVAL   195      -2.408  -1.392 -12.213  0.00  0.00           H  
ATOM   2776 HG23LVAL   195      -0.926  -1.009 -11.324  0.00  0.00           H  
ATOM   2777 C   LVAL   195      -1.711   2.724 -13.123  0.00  0.00           C  
ATOM   2778 O   LVAL   195      -0.754   3.386 -12.720  0.00  0.00           O  
ATOM   2779 N   LSER   196      -2.767   3.305 -13.689  0.00  0.00           N  
ATOM   2780 H   LSER   196      -3.532   2.699 -13.976  0.00  0.00           H  
ATOM   2781 CA  LSER   196      -2.940   4.747 -13.900  0.00  0.00           C  
ATOM   2782 HA  LSER   196      -2.039   5.147 -14.362  0.00  0.00           H  
ATOM   2783 CB  LSER   196      -4.094   4.960 -14.879  0.00  0.00           C  
ATOM   2784 HB2 LSER   196      -3.850   4.496 -15.836  0.00  0.00           H  
ATOM   2785 HB3 LSER   196      -4.996   4.502 -14.478  0.00  0.00           H  
ATOM   2786 OG  LSER   196      -4.319   6.336 -15.063  0.00  0.00           O  
ATOM   2787 HG  LSER   196      -4.499   6.502 -16.007  0.00  0.00           H  
ATOM   2788 C   LSER   196      -3.200   5.528 -12.603  0.00  0.00           C  
ATOM   2789 O   LSER   196      -3.988   5.099 -11.760  0.00  0.00           O  
ATOM   2790 N   LLEU   197      -2.583   6.710 -12.470  0.00  0.00           N  
ATOM   2791 H   LLEU   197      -2.013   7.042 -13.240  0.00  0.00           H  
ATOM   2792 CA  LLEU   197      -2.794   7.651 -11.357  0.00  0.00           C  
ATOM   2793 HA  LLEU   197      -3.196   7.103 -10.503  0.00  0.00           H  
ATOM   2794 CB  LLEU   197      -1.444   8.267 -10.922  0.00  0.00           C  
ATOM   2795 HB2 LLEU   197      -0.877   8.547 -11.808  0.00  0.00           H  
ATOM   2796 HB3 LLEU   197      -1.643   9.185 -10.368  0.00  0.00           H  
ATOM   2797 CG  LLEU   197      -0.578   7.396  -9.993  0.00  0.00           C  
ATOM   2798 HG  LLEU   197      -1.130   7.230  -9.070  0.00  0.00           H  
ATOM   2799 CD1 LLEU   197      -0.180   6.033 -10.556  0.00  0.00           C  
ATOM   2800 HD11LLEU   197      -1.061   5.402 -10.657  0.00  0.00           H  
ATOM   2801 HD12LLEU   197       0.301   6.147 -11.524  0.00  0.00           H  
ATOM   2802 HD13LLEU   197       0.509   5.536  -9.874  0.00  0.00           H  
ATOM   2803 CD2 LLEU   197       0.703   8.153  -9.639  0.00  0.00           C  
ATOM   2804 HD21LLEU   197       1.349   7.537  -9.015  0.00  0.00           H  
ATOM   2805 HD22LLEU   197       1.248   8.402 -10.549  0.00  0.00           H  
ATOM   2806 HD23LLEU   197       0.455   9.077  -9.117  0.00  0.00           H  
ATOM   2807 C   LLEU   197      -3.852   8.726 -11.691  0.00  0.00           C  
ATOM   2808 O   LLEU   197      -3.940   9.742 -11.004  0.00  0.00           O  
ATOM   2809 N   LGLU   198      -4.668   8.532 -12.732  0.00  0.00           N  
ATOM   2810 H   LGLU   198      -4.539   7.715 -13.316  0.00  0.00           H  
ATOM   2811 CA  LGLU   198      -5.752   9.466 -13.063  0.00  0.00           C  
ATOM   2812 HA  LGLU   198      -5.298  10.436 -13.243  0.00  0.00           H  
ATOM   2813 CB  LGLU   198      -6.475   9.035 -14.349  0.00  0.00           C  
ATOM   2814 HB2 LGLU   198      -6.742   7.984 -14.254  0.00  0.00           H  
ATOM   2815 HB3 LGLU   198      -7.396   9.610 -14.454  0.00  0.00           H  
ATOM   2816 CG  LGLU   198      -5.632   9.213 -15.622  0.00  0.00           C  
ATOM   2817 HG2 LGLU   198      -4.635   8.801 -15.472  0.00  0.00           H  
ATOM   2818 HG3 LGLU   198      -6.107   8.652 -16.430  0.00  0.00           H  
ATOM   2819 CD  LGLU   198      -5.499  10.675 -16.042  0.00  0.00           C  
ATOM   2820 OE1 LGLU   198      -6.400  11.190 -16.736  0.00  0.00           O  
ATOM   2821 OE2 LGLU   198      -4.479  11.317 -15.682  0.00  0.00           O  
ATOM   2822 C   LGLU   198      -6.735   9.629 -11.886  0.00  0.00           C  
ATOM   2823 O   LGLU   198      -7.244   8.644 -11.336  0.00  0.00           O  
ATOM   2824 N   LGLY   199      -6.974  10.879 -11.482  0.00  0.00           N  
ATOM   2825 H   LGLY   199      -6.574  11.638 -12.020  0.00  0.00           H  
ATOM   2826 CA  LGLY   199      -7.720  11.246 -10.273  0.00  0.00           C  
ATOM   2827 HA2 LGLY   199      -7.896  12.320 -10.312  0.00  0.00           H  
ATOM   2828 HA3 LGLY   199      -8.688  10.754 -10.264  0.00  0.00           H  
ATOM   2829 C   LGLY   199      -7.009  10.961  -8.943  0.00  0.00           C  
ATOM   2830 O   LGLY   199      -7.677  10.714  -7.941  0.00  0.00           O  
ATOM   2831 N   LHIE   200      -5.672  10.969  -8.919  0.00  0.00           N  
ATOM   2832 H   LHIE   200      -5.187  11.053  -9.805  0.00  0.00           H  
ATOM   2833 CA  LHIE   200      -4.841  10.968  -7.704  0.00  0.00           C  
ATOM   2834 HA  LHIE   200      -5.448  11.272  -6.850  0.00  0.00           H  
ATOM   2835 CB  LHIE   200      -4.351   9.543  -7.395  0.00  0.00           C  
ATOM   2836 HB2 LHIE   200      -5.209   8.925  -7.133  0.00  0.00           H  
ATOM   2837 HB3 LHIE   200      -3.892   9.127  -8.292  0.00  0.00           H  
ATOM   2838 CG  LHIE   200      -3.345   9.475  -6.271  0.00  0.00           C  
ATOM   2839 ND1 LHIE   200      -3.425  10.148  -5.050  0.00  0.00           N  
ATOM   2840 CE1 LHIE   200      -2.244   9.959  -4.436  0.00  0.00           C  
ATOM   2841 HE1 LHIE   200      -1.954  10.402  -3.490  0.00  0.00           H  
ATOM   2842 NE2 LHIE   200      -1.489   9.112  -5.151  0.00  0.00           N  
ATOM   2843 HE2 LHIE   200      -0.532   8.850  -4.931  0.00  0.00           H  
ATOM   2844 CD2 LHIE   200      -2.163   8.802  -6.312  0.00  0.00           C  
ATOM   2845 HD2 LHIE   200      -1.799   8.216  -7.140  0.00  0.00           H  
ATOM   2846 C   LHIE   200      -3.736  12.034  -7.838  0.00  0.00           C  
ATOM   2847 O   LHIE   200      -2.565  11.738  -8.097  0.00  0.00           O  
ATOM   2848 N   LTYR   201      -4.150  13.301  -7.731  0.00  0.00           N  
ATOM   2849 H   LTYR   201      -5.115  13.451  -7.447  0.00  0.00           H  
ATOM   2850 CA  LTYR   201      -3.335  14.501  -7.967  0.00  0.00           C  
ATOM   2851 HA  LTYR   201      -2.322  14.199  -8.226  0.00  0.00           H  
ATOM   2852 CB  LTYR   201      -3.909  15.344  -9.123  0.00  0.00           C  
ATOM   2853 HB2 LTYR   201      -4.770  15.887  -8.730  0.00  0.00           H  
ATOM   2854 HB3 LTYR   201      -3.169  16.094  -9.401  0.00  0.00           H  
ATOM   2855 CG  LTYR   201      -4.360  14.641 -10.392  0.00  0.00           C  
ATOM   2856 CD1 LTYR   201      -3.668  13.531 -10.921  0.00  0.00           C  
ATOM   2857 HD1 LTYR   201      -2.802  13.140 -10.409  0.00  0.00           H  
ATOM   2858 CE1 LTYR   201      -4.124  12.909 -12.101  0.00  0.00           C  
ATOM   2859 HE1 LTYR   201      -3.608  12.045 -12.492  0.00  0.00           H  
ATOM   2860 CZ  LTYR   201      -5.281  13.396 -12.746  0.00  0.00           C  
ATOM   2861 OH  LTYR   201      -5.797  12.763 -13.827  0.00  0.00           O  
ATOM   2862 HH  LTYR   201      -5.130  12.354 -14.410  0.00  0.00           H  
ATOM   2863 CE2 LTYR   201      -5.968  14.505 -12.221  0.00  0.00           C  
ATOM   2864 HE2 LTYR   201      -6.852  14.876 -12.721  0.00  0.00           H  
ATOM   2865 CD2 LTYR   201      -5.499  15.134 -11.058  0.00  0.00           C  
ATOM   2866 HD2 LTYR   201      -6.029  15.996 -10.671  0.00  0.00           H  
ATOM   2867 C   LTYR   201      -3.270  15.401  -6.727  0.00  0.00           C  
ATOM   2868 O   LTYR   201      -4.193  15.408  -5.907  0.00  0.00           O  
ATOM   2869 N   LPHE   202      -2.243  16.251  -6.632  0.00  0.00           N  
ATOM   2870 H   LPHE   202      -1.524  16.248  -7.341  0.00  0.00           H  
ATOM   2871 CA  LPHE   202      -2.207  17.274  -5.583  0.00  0.00           C  
ATOM   2872 HA  LPHE   202      -2.276  16.743  -4.636  0.00  0.00           H  
ATOM   2873 CB  LPHE   202      -0.861  18.005  -5.590  0.00  0.00           C  
ATOM   2874 HB2 LPHE   202      -0.061  17.274  -5.714  0.00  0.00           H  
ATOM   2875 HB3 LPHE   202      -0.819  18.689  -6.439  0.00  0.00           H  
ATOM   2876 CG  LPHE   202      -0.613  18.765  -4.302  0.00  0.00           C  
ATOM   2877 CD1 LPHE   202      -1.023  20.105  -4.170  0.00  0.00           C  
ATOM   2878 HD1 LPHE   202      -1.499  20.615  -4.999  0.00  0.00           H  
ATOM   2879 CE1 LPHE   202      -0.823  20.785  -2.956  0.00  0.00           C  
ATOM   2880 HE1 LPHE   202      -1.134  21.815  -2.869  0.00  0.00           H  
ATOM   2881 CZ  LPHE   202      -0.204  20.132  -1.874  0.00  0.00           C  
ATOM   2882 HZ  LPHE   202      -0.027  20.656  -0.945  0.00  0.00           H  
ATOM   2883 CE2 LPHE   202       0.206  18.795  -2.004  0.00  0.00           C  
ATOM   2884 HE2 LPHE   202       0.698  18.299  -1.177  0.00  0.00           H  
ATOM   2885 CD2 LPHE   202      -0.008  18.109  -3.213  0.00  0.00           C  
ATOM   2886 HD2 LPHE   202       0.300  17.077  -3.309  0.00  0.00           H  
ATOM   2887 C   LPHE   202      -3.397  18.258  -5.732  0.00  0.00           C  
ATOM   2888 O   LPHE   202      -3.681  18.679  -6.858  0.00  0.00           O  
ATOM   2889 N   LPRO   203      -4.112  18.635  -4.652  0.00  0.00           N  
ATOM   2890 CD  LPRO   203      -3.982  18.099  -3.302  0.00  0.00           C  
ATOM   2891 HD2 LPRO   203      -3.208  18.645  -2.762  0.00  0.00           H  
ATOM   2892 HD3 LPRO   203      -3.769  17.031  -3.300  0.00  0.00           H  
ATOM   2893 CG  LPRO   203      -5.338  18.326  -2.646  0.00  0.00           C  
ATOM   2894 HG2 LPRO   203      -5.258  18.398  -1.564  0.00  0.00           H  
ATOM   2895 HG3 LPRO   203      -6.014  17.519  -2.928  0.00  0.00           H  
ATOM   2896 CB  LPRO   203      -5.790  19.634  -3.291  0.00  0.00           C  
ATOM   2897 HB2 LPRO   203      -5.264  20.474  -2.839  0.00  0.00           H  
ATOM   2898 HB3 LPRO   203      -6.865  19.777  -3.212  0.00  0.00           H  
ATOM   2899 CA  LPRO   203      -5.325  19.459  -4.737  0.00  0.00           C  
ATOM   2900 HA  LPRO   203      -6.078  18.880  -5.271  0.00  0.00           H  
ATOM   2901 C   LPRO   203      -5.163  20.816  -5.446  0.00  0.00           C  
ATOM   2902 O   LPRO   203      -4.115  21.461  -5.366  0.00  0.00           O  
ATOM   2903 N   LARG   204      -6.234  21.283  -6.104  0.00  0.00           N  
ATOM   2904 H   LARG   204      -7.066  20.696  -6.118  0.00  0.00           H  
ATOM   2905 CA  LARG   204      -6.291  22.522  -6.910  0.00  0.00           C  
ATOM   2906 HA  LARG   204      -7.288  22.547  -7.358  0.00  0.00           H  
ATOM   2907 CB  LARG   204      -6.196  23.779  -6.010  0.00  0.00           C  
ATOM   2908 HB2 LARG   204      -5.205  23.832  -5.561  0.00  0.00           H  
ATOM   2909 HB3 LARG   204      -6.333  24.666  -6.630  0.00  0.00           H  
ATOM   2910 CG  LARG   204      -7.268  23.795  -4.901  0.00  0.00           C  
ATOM   2911 HG2 LARG   204      -8.249  23.739  -5.374  0.00  0.00           H  
ATOM   2912 HG3 LARG   204      -7.150  22.927  -4.252  0.00  0.00           H  
ATOM   2913 CD  LARG   204      -7.236  25.059  -4.027  0.00  0.00           C  
ATOM   2914 HD2 LARG   204      -7.326  25.937  -4.669  0.00  0.00           H  
ATOM   2915 HD3 LARG   204      -8.104  25.026  -3.367  0.00  0.00           H  
ATOM   2916 NE  LARG   204      -6.004  25.160  -3.218  0.00  0.00           N  
ATOM   2917 HE  LARG   204      -5.188  24.670  -3.552  0.00  0.00           H  
ATOM   2918 CZ  LARG   204      -5.837  25.856  -2.105  0.00  0.00           C  
ATOM   2919 NH1 LARG   204      -6.787  26.531  -1.521  0.00  0.00           N  
ATOM   2920 HH11LARG   204      -7.724  26.530  -1.893  0.00  0.00           H  
ATOM   2921 HH12LARG   204      -6.572  26.984  -0.637  0.00  0.00           H  
ATOM   2922 NH2 LARG   204      -4.676  25.876  -1.526  0.00  0.00           N  
ATOM   2923 HH21LARG   204      -3.914  25.321  -1.887  0.00  0.00           H  
ATOM   2924 HH22LARG   204      -4.574  26.401  -0.663  0.00  0.00           H  
ATOM   2925 C   LARG   204      -5.343  22.524  -8.130  0.00  0.00           C  
ATOM   2926 O   LARG   204      -4.917  23.593  -8.581  0.00  0.00           O  
ATOM   2927 N   LTHR   205      -5.036  21.336  -8.671  0.00  0.00           N  
ATOM   2928 H   LTHR   205      -5.446  20.516  -8.238  0.00  0.00           H  
ATOM   2929 CA  LTHR   205      -4.269  21.118  -9.918  0.00  0.00           C  
ATOM   2930 HA  LTHR   205      -4.164  22.075 -10.428  0.00  0.00           H  
ATOM   2931 CB  LTHR   205      -2.843  20.591  -9.662  0.00  0.00           C  
ATOM   2932 HB  LTHR   205      -2.284  20.692 -10.590  0.00  0.00           H  
ATOM   2933 CG2 LTHR   205      -2.073  21.334  -8.571  0.00  0.00           C  
ATOM   2934 HG21LTHR   205      -1.048  20.965  -8.539  0.00  0.00           H  
ATOM   2935 HG22LTHR   205      -2.056  22.400  -8.797  0.00  0.00           H  
ATOM   2936 HG23LTHR   205      -2.537  21.176  -7.599  0.00  0.00           H  
ATOM   2937 OG1 LTHR   205      -2.842  19.224  -9.331  0.00  0.00           O  
ATOM   2938 HG1 LTHR   205      -3.215  19.126  -8.434  0.00  0.00           H  
ATOM   2939 C   LTHR   205      -4.994  20.165 -10.885  0.00  0.00           C  
ATOM   2940 O   LTHR   205      -5.639  19.207 -10.459  0.00  0.00           O  
ATOM   2941 N   LASP   206      -4.883  20.409 -12.196  0.00  0.00           N  
ATOM   2942 H   LASP   206      -4.381  21.236 -12.481  0.00  0.00           H  
ATOM   2943 CA  LASP   206      -5.643  19.678 -13.230  0.00  0.00           C  
ATOM   2944 HA  LASP   206      -6.691  19.668 -12.924  0.00  0.00           H  
ATOM   2945 CB  LASP   206      -5.565  20.410 -14.589  0.00  0.00           C  
ATOM   2946 HB2 LASP   206      -6.323  19.972 -15.238  0.00  0.00           H  
ATOM   2947 HB3 LASP   206      -5.830  21.456 -14.440  0.00  0.00           H  
ATOM   2948 CG  LASP   206      -4.207  20.349 -15.315  0.00  0.00           C  
ATOM   2949 OD1 LASP   206      -3.148  20.440 -14.641  0.00  0.00           O  
ATOM   2950 OD2 LASP   206      -4.200  20.234 -16.566  0.00  0.00           O  
ATOM   2951 C   LASP   206      -5.230  18.207 -13.438  0.00  0.00           C  
ATOM   2952 O   LASP   206      -6.066  17.392 -13.829  0.00  0.00           O  
ATOM   2953 N   LSER   207      -3.946  17.887 -13.243  0.00  0.00           N  
ATOM   2954 H   LSER   207      -3.341  18.653 -12.985  0.00  0.00           H  
ATOM   2955 CA  LSER   207      -3.314  16.691 -13.834  0.00  0.00           C  
ATOM   2956 HA  LSER   207      -4.053  15.891 -13.899  0.00  0.00           H  
ATOM   2957 CB  LSER   207      -2.863  17.051 -15.259  0.00  0.00           C  
ATOM   2958 HB2 LSER   207      -2.475  16.159 -15.752  0.00  0.00           H  
ATOM   2959 HB3 LSER   207      -3.716  17.416 -15.834  0.00  0.00           H  
ATOM   2960 OG  LSER   207      -1.851  18.049 -15.229  0.00  0.00           O  
ATOM   2961 HG  LSER   207      -2.292  18.921 -15.153  0.00  0.00           H  
ATOM   2962 C   LSER   207      -2.108  16.138 -13.052  0.00  0.00           C  
ATOM   2963 O   LSER   207      -1.463  15.178 -13.499  0.00  0.00           O  
ATOM   2964 N   LALA   208      -1.749  16.756 -11.918  0.00  0.00           N  
ATOM   2965 H   LALA   208      -2.361  17.474 -11.555  0.00  0.00           H  
ATOM   2966 CA  LALA   208      -0.448  16.586 -11.268  0.00  0.00           C  
ATOM   2967 HA  LALA   208       0.296  16.475 -12.059  0.00  0.00           H  
ATOM   2968 CB  LALA   208      -0.093  17.872 -10.509  0.00  0.00           C  
ATOM   2969 HB1 LALA   208      -0.261  18.745 -11.141  0.00  0.00           H  
ATOM   2970 HB2 LALA   208      -0.697  17.954  -9.608  0.00  0.00           H  
ATOM   2971 HB3 LALA   208       0.956  17.843 -10.215  0.00  0.00           H  
ATOM   2972 C   LALA   208      -0.348  15.320 -10.391  0.00  0.00           C  
ATOM   2973 O   LALA   208      -0.285  15.386  -9.159  0.00  0.00           O  
ATOM   2974 N   LLYS   209      -0.279  14.148 -11.031  0.00  0.00           N  
ATOM   2975 H   LLYS   209      -0.423  14.175 -12.035  0.00  0.00           H  
ATOM   2976 CA  LLYS   209       0.188  12.894 -10.407  0.00  0.00           C  
ATOM   2977 HA  LLYS   209      -0.402  12.723  -9.504  0.00  0.00           H  
ATOM   2978 CB  LLYS   209      -0.077  11.702 -11.350  0.00  0.00           C  
ATOM   2979 HB2 LLYS   209       0.222  10.781 -10.852  0.00  0.00           H  
ATOM   2980 HB3 LLYS   209      -1.156  11.640 -11.504  0.00  0.00           H  
ATOM   2981 CG  LLYS   209       0.586  11.751 -12.739  0.00  0.00           C  
ATOM   2982 HG2 LLYS   209       0.055  11.040 -13.372  0.00  0.00           H  
ATOM   2983 HG3 LLYS   209       0.455  12.741 -13.177  0.00  0.00           H  
ATOM   2984 CD  LLYS   209       2.076  11.369 -12.771  0.00  0.00           C  
ATOM   2985 HD2 LLYS   209       2.672  12.070 -12.193  0.00  0.00           H  
ATOM   2986 HD3 LLYS   209       2.205  10.366 -12.360  0.00  0.00           H  
ATOM   2987 CE  LLYS   209       2.550  11.415 -14.224  0.00  0.00           C  
ATOM   2988 HE2 LLYS   209       1.884  10.797 -14.831  0.00  0.00           H  
ATOM   2989 HE3 LLYS   209       2.463  12.447 -14.577  0.00  0.00           H  
ATOM   2990 NZ  LLYS   209       3.945  10.942 -14.373  0.00  0.00           N  
ATOM   2991 HZ1 LLYS   209       4.025   9.955 -14.137  0.00  0.00           H  
ATOM   2992 HZ2 LLYS   209       4.274  11.083 -15.320  0.00  0.00           H  
ATOM   2993 HZ3 LLYS   209       4.586  11.439 -13.752  0.00  0.00           H  
ATOM   2994 C   LLYS   209       1.657  12.986  -9.961  0.00  0.00           C  
ATOM   2995 O   LLYS   209       2.392  13.861 -10.429  0.00  0.00           O  
ATOM   2996 N   LALA   210       2.086  12.068  -9.095  0.00  0.00           N  
ATOM   2997 H   LALA   210       1.411  11.419  -8.716  0.00  0.00           H  
ATOM   2998 CA  LALA   210       3.474  11.937  -8.645  0.00  0.00           C  
ATOM   2999 HA  LALA   210       3.977  12.898  -8.764  0.00  0.00           H  
ATOM   3000 CB  LALA   210       3.478  11.609  -7.150  0.00  0.00           C  
ATOM   3001 HB1 LALA   210       3.003  12.422  -6.602  0.00  0.00           H  
ATOM   3002 HB2 LALA   210       2.945  10.677  -6.963  0.00  0.00           H  
ATOM   3003 HB3 LALA   210       4.504  11.504  -6.797  0.00  0.00           H  
ATOM   3004 C   LALA   210       4.263  10.889  -9.455  0.00  0.00           C  
ATOM   3005 O   LALA   210       3.828   9.748  -9.629  0.00  0.00           O  
ATOM   3006 N   LASP   211       5.448  11.269  -9.928  0.00  0.00           N  
ATOM   3007 H   LASP   211       5.741  12.225  -9.745  0.00  0.00           H  
ATOM   3008 CA  LASP   211       6.417  10.378 -10.579  0.00  0.00           C  
ATOM   3009 HA  LASP   211       5.901   9.853 -11.382  0.00  0.00           H  
ATOM   3010 CB  LASP   211       7.544  11.229 -11.191  0.00  0.00           C  
ATOM   3011 HB2 LASP   211       7.978  11.836 -10.397  0.00  0.00           H  
ATOM   3012 HB3 LASP   211       8.327  10.572 -11.571  0.00  0.00           H  
ATOM   3013 CG  LASP   211       7.103  12.157 -12.332  0.00  0.00           C  
ATOM   3014 OD1 LASP   211       6.095  11.892 -13.025  0.00  0.00           O  
ATOM   3015 OD2 LASP   211       7.797  13.163 -12.597  0.00  0.00           O  
ATOM   3016 C   LASP   211       6.984   9.304  -9.622  0.00  0.00           C  
ATOM   3017 O   LASP   211       7.001   9.488  -8.406  0.00  0.00           O  
ATOM   3018 N   LLEU   212       7.449   8.172 -10.177  0.00  0.00           N  
ATOM   3019 H   LLEU   212       7.427   8.134 -11.191  0.00  0.00           H  
ATOM   3020 CA  LLEU   212       7.969   6.960  -9.494  0.00  0.00           C  
ATOM   3021 HA  LLEU   212       8.189   6.258 -10.295  0.00  0.00           H  
ATOM   3022 CB  LLEU   212       9.322   7.279  -8.822  0.00  0.00           C  
ATOM   3023 HB2 LLEU   212       9.958   7.792  -9.545  0.00  0.00           H  
ATOM   3024 HB3 LLEU   212       9.145   7.962  -7.990  0.00  0.00           H  
ATOM   3025 CG  LLEU   212      10.085   6.050  -8.283  0.00  0.00           C  
ATOM   3026 HG  LLEU   212       9.494   5.551  -7.516  0.00  0.00           H  
ATOM   3027 CD1 LLEU   212      10.420   5.047  -9.392  0.00  0.00           C  
ATOM   3028 HD11LLEU   212      10.914   5.554 -10.220  0.00  0.00           H  
ATOM   3029 HD12LLEU   212      11.074   4.267  -9.004  0.00  0.00           H  
ATOM   3030 HD13LLEU   212       9.510   4.574  -9.757  0.00  0.00           H  
ATOM   3031 CD2 LLEU   212      11.398   6.498  -7.641  0.00  0.00           C  
ATOM   3032 HD21LLEU   212      11.920   5.634  -7.230  0.00  0.00           H  
ATOM   3033 HD22LLEU   212      12.030   6.983  -8.383  0.00  0.00           H  
ATOM   3034 HD23LLEU   212      11.191   7.198  -6.832  0.00  0.00           H  
ATOM   3035 C   LLEU   212       6.987   6.207  -8.557  0.00  0.00           C  
ATOM   3036 O   LLEU   212       7.088   4.986  -8.402  0.00  0.00           O  
ATOM   3037 N   LSER   213       6.014   6.901  -7.967  0.00  0.00           N  
ATOM   3038 H   LSER   213       6.049   7.909  -8.072  0.00  0.00           H  
ATOM   3039 CA  LSER   213       4.939   6.328  -7.147  0.00  0.00           C  
ATOM   3040 HA  LSER   213       5.388   5.807  -6.302  0.00  0.00           H  
ATOM   3041 CB  LSER   213       4.084   7.467  -6.588  0.00  0.00           C  
ATOM   3042 HB2 LSER   213       4.715   8.207  -6.098  0.00  0.00           H  
ATOM   3043 HB3 LSER   213       3.555   7.951  -7.411  0.00  0.00           H  
ATOM   3044 OG  LSER   213       3.153   6.964  -5.655  0.00  0.00           O  
ATOM   3045 HG  LSER   213       2.334   7.492  -5.758  0.00  0.00           H  
ATOM   3046 C   LSER   213       4.058   5.327  -7.919  0.00  0.00           C  
ATOM   3047 O   LSER   213       3.988   5.363  -9.154  0.00  0.00           O  
ATOM   3048 N   LVAL   214       3.358   4.452  -7.190  0.00  0.00           N  
ATOM   3049 H   LVAL   214       3.420   4.534  -6.180  0.00  0.00           H  
ATOM   3050 CA  LVAL   214       2.362   3.506  -7.729  0.00  0.00           C  
ATOM   3051 HA  LVAL   214       2.060   3.852  -8.716  0.00  0.00           H  
ATOM   3052 CB  LVAL   214       2.921   2.077  -7.893  0.00  0.00           C  
ATOM   3053 HB  LVAL   214       2.141   1.469  -8.350  0.00  0.00           H  
ATOM   3054 CG1 LVAL   214       4.130   2.028  -8.829  0.00  0.00           C  
ATOM   3055 HG11LVAL   214       4.405   0.987  -8.996  0.00  0.00           H  
ATOM   3056 HG12LVAL   214       3.860   2.485  -9.780  0.00  0.00           H  
ATOM   3057 HG13LVAL   214       4.973   2.560  -8.392  0.00  0.00           H  
ATOM   3058 CG2 LVAL   214       3.296   1.413  -6.563  0.00  0.00           C  
ATOM   3059 HG21LVAL   214       4.049   2.007  -6.046  0.00  0.00           H  
ATOM   3060 HG22LVAL   214       2.417   1.316  -5.927  0.00  0.00           H  
ATOM   3061 HG23LVAL   214       3.688   0.416  -6.759  0.00  0.00           H  
ATOM   3062 C   LVAL   214       1.098   3.460  -6.869  0.00  0.00           C  
ATOM   3063 O   LVAL   214       1.141   3.751  -5.673  0.00  0.00           O  
ATOM   3064 N   LVAL   215      -0.021   3.050  -7.465  0.00  0.00           N  
ATOM   3065 H   LVAL   215       0.027   2.846  -8.460  0.00  0.00           H  
ATOM   3066 CA  LVAL   215      -1.275   2.716  -6.760  0.00  0.00           C  
ATOM   3067 HA  LVAL   215      -1.224   3.106  -5.749  0.00  0.00           H  
ATOM   3068 CB  LVAL   215      -2.490   3.397  -7.422  0.00  0.00           C  
ATOM   3069 HB  LVAL   215      -3.369   3.167  -6.823  0.00  0.00           H  
ATOM   3070 CG1 LVAL   215      -2.330   4.922  -7.450  0.00  0.00           C  
ATOM   3071 HG11LVAL   215      -3.203   5.379  -7.914  0.00  0.00           H  
ATOM   3072 HG12LVAL   215      -2.229   5.300  -6.437  0.00  0.00           H  
ATOM   3073 HG13LVAL   215      -1.447   5.195  -8.023  0.00  0.00           H  
ATOM   3074 CG2 LVAL   215      -2.762   2.921  -8.849  0.00  0.00           C  
ATOM   3075 HG21LVAL   215      -3.689   3.362  -9.216  0.00  0.00           H  
ATOM   3076 HG22LVAL   215      -1.949   3.221  -9.509  0.00  0.00           H  
ATOM   3077 HG23LVAL   215      -2.860   1.837  -8.865  0.00  0.00           H  
ATOM   3078 C   LVAL   215      -1.450   1.194  -6.623  0.00  0.00           C  
ATOM   3079 O   LVAL   215      -0.839   0.427  -7.371  0.00  0.00           O  
ATOM   3080 N   LGLY   216      -2.271   0.730  -5.677  0.00  0.00           N  
ATOM   3081 H   LGLY   216      -2.725   1.377  -5.039  0.00  0.00           H  
ATOM   3082 CA  LGLY   216      -2.547  -0.705  -5.518  0.00  0.00           C  
ATOM   3083 HA2 LGLY   216      -2.883  -1.084  -6.483  0.00  0.00           H  
ATOM   3084 HA3 LGLY   216      -1.624  -1.221  -5.260  0.00  0.00           H  
ATOM   3085 C   LGLY   216      -3.600  -1.060  -4.454  0.00  0.00           C  
ATOM   3086 O   LGLY   216      -3.859  -0.256  -3.555  0.00  0.00           O  
ATOM   3087 N   LPRO   217      -4.226  -2.250  -4.552  0.00  0.00           N  
ATOM   3088 CD  LPRO   217      -3.998  -3.249  -5.590  0.00  0.00           C  
ATOM   3089 HD2 LPRO   217      -2.944  -3.526  -5.648  0.00  0.00           H  
ATOM   3090 HD3 LPRO   217      -4.339  -2.861  -6.551  0.00  0.00           H  
ATOM   3091 CG  LPRO   217      -4.842  -4.463  -5.205  0.00  0.00           C  
ATOM   3092 HG2 LPRO   217      -4.252  -5.133  -4.580  0.00  0.00           H  
ATOM   3093 HG3 LPRO   217      -5.218  -4.989  -6.082  0.00  0.00           H  
ATOM   3094 CB  LPRO   217      -5.977  -3.845  -4.390  0.00  0.00           C  
ATOM   3095 HB2 LPRO   217      -6.431  -4.567  -3.709  0.00  0.00           H  
ATOM   3096 HB3 LPRO   217      -6.732  -3.445  -5.066  0.00  0.00           H  
ATOM   3097 CA  LPRO   217      -5.298  -2.685  -3.655  0.00  0.00           C  
ATOM   3098 HA  LPRO   217      -6.022  -1.880  -3.533  0.00  0.00           H  
ATOM   3099 C   LPRO   217      -4.813  -3.113  -2.259  0.00  0.00           C  
ATOM   3100 O   LPRO   217      -3.646  -3.474  -2.061  0.00  0.00           O  
ATOM   3101 N   LMET   218      -5.749  -3.130  -1.303  0.00  0.00           N  
ATOM   3102 H   LMET   218      -6.676  -2.783  -1.543  0.00  0.00           H  
ATOM   3103 CA  LMET   218      -5.562  -3.565   0.089  0.00  0.00           C  
ATOM   3104 HA  LMET   218      -4.683  -4.204   0.145  0.00  0.00           H  
ATOM   3105 CB  LMET   218      -5.316  -2.341   0.989  0.00  0.00           C  
ATOM   3106 HB2 LMET   218      -6.171  -1.666   0.917  0.00  0.00           H  
ATOM   3107 HB3 LMET   218      -5.219  -2.675   2.021  0.00  0.00           H  
ATOM   3108 CG  LMET   218      -4.041  -1.577   0.604  0.00  0.00           C  
ATOM   3109 HG2 LMET   218      -3.182  -2.215   0.807  0.00  0.00           H  
ATOM   3110 HG3 LMET   218      -4.059  -1.368  -0.464  0.00  0.00           H  
ATOM   3111 SD  LMET   218      -3.793   0.024   1.413  0.00  0.00           S  
ATOM   3112 CE  LMET   218      -3.545  -0.477   3.135  0.00  0.00           C  
ATOM   3113 HE1 LMET   218      -2.699  -1.159   3.205  0.00  0.00           H  
ATOM   3114 HE2 LMET   218      -3.341   0.409   3.736  0.00  0.00           H  
ATOM   3115 HE3 LMET   218      -4.445  -0.960   3.515  0.00  0.00           H  
ATOM   3116 C   LMET   218      -6.774  -4.396   0.565  0.00  0.00           C  
ATOM   3117 O   LMET   218      -7.913  -4.069   0.232  0.00  0.00           O  
ATOM   3118 N   LALA   219      -6.542  -5.483   1.313  0.00  0.00           N  
ATOM   3119 H   LALA   219      -5.591  -5.656   1.628  0.00  0.00           H  
ATOM   3120 CA  LALA   219      -7.558  -6.493   1.654  0.00  0.00           C  
ATOM   3121 HA  LALA   219      -8.508  -5.995   1.844  0.00  0.00           H  
ATOM   3122 CB  LALA   219      -7.748  -7.407   0.433  0.00  0.00           C  
ATOM   3123 HB1 LALA   219      -8.547  -8.122   0.626  0.00  0.00           H  
ATOM   3124 HB2 LALA   219      -8.027  -6.814  -0.439  0.00  0.00           H  
ATOM   3125 HB3 LALA   219      -6.825  -7.948   0.224  0.00  0.00           H  
ATOM   3126 C   LALA   219      -7.194  -7.334   2.902  0.00  0.00           C  
ATOM   3127 O   LALA   219      -6.090  -7.233   3.441  0.00  0.00           O  
ATOM   3128 N   LARG   220      -8.098  -8.220   3.350  0.00  0.00           N  
ATOM   3129 H   LARG   220      -9.011  -8.246   2.900  0.00  0.00           H  
ATOM   3130 CA  LARG   220      -7.809  -9.282   4.341  0.00  0.00           C  
ATOM   3131 HA  LARG   220      -6.984  -8.964   4.979  0.00  0.00           H  
ATOM   3132 CB  LARG   220      -9.032  -9.516   5.245  0.00  0.00           C  
ATOM   3133 HB2 LARG   220      -9.912  -9.703   4.627  0.00  0.00           H  
ATOM   3134 HB3 LARG   220      -8.858 -10.404   5.853  0.00  0.00           H  
ATOM   3135 CG  LARG   220      -9.299  -8.348   6.206  0.00  0.00           C  
ATOM   3136 HG2 LARG   220      -8.385  -8.121   6.757  0.00  0.00           H  
ATOM   3137 HG3 LARG   220      -9.603  -7.462   5.648  0.00  0.00           H  
ATOM   3138 CD  LARG   220     -10.390  -8.735   7.215  0.00  0.00           C  
ATOM   3139 HD2 LARG   220     -10.091  -9.655   7.718  0.00  0.00           H  
ATOM   3140 HD3 LARG   220     -10.471  -7.956   7.975  0.00  0.00           H  
ATOM   3141 NE  LARG   220     -11.694  -8.949   6.561  0.00  0.00           N  
ATOM   3142 HE  LARG   220     -11.927  -9.897   6.271  0.00  0.00           H  
ATOM   3143 CZ  LARG   220     -12.568  -8.018   6.238  0.00  0.00           C  
ATOM   3144 NH1 LARG   220     -12.391  -6.767   6.549  0.00  0.00           N  
ATOM   3145 HH11LARG   220     -11.573  -6.482   7.073  0.00  0.00           H  
ATOM   3146 HH12LARG   220     -12.962  -6.058   6.101  0.00  0.00           H  
ATOM   3147 NH2 LARG   220     -13.652  -8.320   5.590  0.00  0.00           N  
ATOM   3148 HH21LARG   220     -13.819  -9.261   5.260  0.00  0.00           H  
ATOM   3149 HH22LARG   220     -14.369  -7.611   5.489  0.00  0.00           H  
ATOM   3150 C   LARG   220      -7.352 -10.613   3.721  0.00  0.00           C  
ATOM   3151 O   LARG   220      -7.102 -11.560   4.464  0.00  0.00           O  
ATOM   3152 N   LTHR   221      -7.248 -10.717   2.393  0.00  0.00           N  
ATOM   3153 H   LTHR   221      -7.437  -9.904   1.828  0.00  0.00           H  
ATOM   3154 CA  LTHR   221      -6.897 -11.964   1.683  0.00  0.00           C  
ATOM   3155 HA  LTHR   221      -6.329 -12.598   2.364  0.00  0.00           H  
ATOM   3156 CB  LTHR   221      -8.150 -12.754   1.242  0.00  0.00           C  
ATOM   3157 HB  LTHR   221      -7.842 -13.766   0.988  0.00  0.00           H  
ATOM   3158 CG2 LTHR   221      -9.270 -12.857   2.277  0.00  0.00           C  
ATOM   3159 HG21LTHR   221      -8.883 -13.305   3.192  0.00  0.00           H  
ATOM   3160 HG22LTHR   221      -9.691 -11.875   2.496  0.00  0.00           H  
ATOM   3161 HG23LTHR   221     -10.058 -13.498   1.887  0.00  0.00           H  
ATOM   3162 OG1 LTHR   221      -8.705 -12.185   0.084  0.00  0.00           O  
ATOM   3163 HG1 LTHR   221      -9.427 -11.590   0.361  0.00  0.00           H  
ATOM   3164 C   LTHR   221      -6.022 -11.695   0.446  0.00  0.00           C  
ATOM   3165 O   LTHR   221      -6.092 -10.598  -0.115  0.00  0.00           O  
ATOM   3166 N   LPRO   222      -5.233 -12.678  -0.037  0.00  0.00           N  
ATOM   3167 CD  LPRO   222      -4.954 -13.954   0.609  0.00  0.00           C  
ATOM   3168 HD2 LPRO   222      -5.863 -14.478   0.896  0.00  0.00           H  
ATOM   3169 HD3 LPRO   222      -4.339 -13.782   1.489  0.00  0.00           H  
ATOM   3170 CG  LPRO   222      -4.178 -14.791  -0.403  0.00  0.00           C  
ATOM   3171 HG2 LPRO   222      -4.869 -15.409  -0.975  0.00  0.00           H  
ATOM   3172 HG3 LPRO   222      -3.427 -15.411   0.086  0.00  0.00           H  
ATOM   3173 CB  LPRO   222      -3.543 -13.759  -1.330  0.00  0.00           C  
ATOM   3174 HB2 LPRO   222      -3.433 -14.172  -2.332  0.00  0.00           H  
ATOM   3175 HB3 LPRO   222      -2.569 -13.464  -0.947  0.00  0.00           H  
ATOM   3176 CA  LPRO   222      -4.495 -12.555  -1.297  0.00  0.00           C  
ATOM   3177 HA  LPRO   222      -3.911 -11.634  -1.296  0.00  0.00           H  
ATOM   3178 C   LPRO   222      -5.412 -12.544  -2.532  0.00  0.00           C  
ATOM   3179 O   LPRO   222      -5.165 -11.799  -3.482  0.00  0.00           O  
ATOM   3180 N   LALA   223      -6.475 -13.354  -2.534  0.00  0.00           N  
ATOM   3181 H   LALA   223      -6.661 -13.919  -1.719  0.00  0.00           H  
ATOM   3182 CA  LALA   223      -7.341 -13.530  -3.700  0.00  0.00           C  
ATOM   3183 HA  LALA   223      -6.716 -13.765  -4.563  0.00  0.00           H  
ATOM   3184 CB  LALA   223      -8.250 -14.732  -3.434  0.00  0.00           C  
ATOM   3185 HB1 LALA   223      -8.906 -14.524  -2.590  0.00  0.00           H  
ATOM   3186 HB2 LALA   223      -8.851 -14.942  -4.318  0.00  0.00           H  
ATOM   3187 HB3 LALA   223      -7.650 -15.612  -3.206  0.00  0.00           H  
ATOM   3188 C   LALA   223      -8.141 -12.257  -4.046  0.00  0.00           C  
ATOM   3189 O   LALA   223      -8.309 -11.938  -5.226  0.00  0.00           O  
ATOM   3190 N   LASP   224      -8.562 -11.487  -3.036  0.00  0.00           N  
ATOM   3191 H   LASP   224      -8.436 -11.822  -2.087  0.00  0.00           H  
ATOM   3192 CA  LASP   224      -9.221 -10.189  -3.234  0.00  0.00           C  
ATOM   3193 HA  LASP   224     -10.086 -10.332  -3.886  0.00  0.00           H  
ATOM   3194 CB  LASP   224      -9.719  -9.632  -1.893  0.00  0.00           C  
ATOM   3195 HB2 LASP   224      -8.848  -9.468  -1.258  0.00  0.00           H  
ATOM   3196 HB3 LASP   224     -10.186  -8.662  -2.072  0.00  0.00           H  
ATOM   3197 CG  LASP   224     -10.715 -10.510  -1.128  0.00  0.00           C  
ATOM   3198 OD1 LASP   224     -10.796 -10.325   0.109  0.00  0.00           O  
ATOM   3199 OD2 LASP   224     -11.407 -11.372  -1.712  0.00  0.00           O  
ATOM   3200 C   LASP   224      -8.289  -9.158  -3.901  0.00  0.00           C  
ATOM   3201 O   LASP   224      -8.733  -8.402  -4.766  0.00  0.00           O  
ATOM   3202 N   LLEU   225      -6.988  -9.153  -3.562  0.00  0.00           N  
ATOM   3203 H   LLEU   225      -6.673  -9.816  -2.866  0.00  0.00           H  
ATOM   3204 CA  LLEU   225      -5.992  -8.300  -4.231  0.00  0.00           C  
ATOM   3205 HA  LLEU   225      -6.336  -7.266  -4.198  0.00  0.00           H  
ATOM   3206 CB  LLEU   225      -4.612  -8.397  -3.552  0.00  0.00           C  
ATOM   3207 HB2 LLEU   225      -4.239  -9.415  -3.652  0.00  0.00           H  
ATOM   3208 HB3 LLEU   225      -3.929  -7.749  -4.105  0.00  0.00           H  
ATOM   3209 CG  LLEU   225      -4.541  -8.012  -2.068  0.00  0.00           C  
ATOM   3210 HG  LLEU   225      -5.142  -8.698  -1.479  0.00  0.00           H  
ATOM   3211 CD1 LLEU   225      -3.085  -8.096  -1.611  0.00  0.00           C  
ATOM   3212 HD11LLEU   225      -3.000  -7.726  -0.593  0.00  0.00           H  
ATOM   3213 HD12LLEU   225      -2.751  -9.133  -1.647  0.00  0.00           H  
ATOM   3214 HD13LLEU   225      -2.454  -7.485  -2.253  0.00  0.00           H  
ATOM   3215 CD2 LLEU   225      -5.018  -6.588  -1.810  0.00  0.00           C  
ATOM   3216 HD21LLEU   225      -4.430  -5.895  -2.405  0.00  0.00           H  
ATOM   3217 HD22LLEU   225      -6.074  -6.492  -2.058  0.00  0.00           H  
ATOM   3218 HD23LLEU   225      -4.888  -6.355  -0.756  0.00  0.00           H  
ATOM   3219 C   LLEU   225      -5.835  -8.678  -5.707  0.00  0.00           C  
ATOM   3220 O   LLEU   225      -5.811  -7.801  -6.572  0.00  0.00           O  
ATOM   3221 N   LALA   226      -5.756  -9.982  -5.997  0.00  0.00           N  
ATOM   3222 H   LALA   226      -5.774 -10.646  -5.230  0.00  0.00           H  
ATOM   3223 CA  LALA   226      -5.660 -10.487  -7.362  0.00  0.00           C  
ATOM   3224 HA  LALA   226      -4.800 -10.017  -7.843  0.00  0.00           H  
ATOM   3225 CB  LALA   226      -5.425 -12.000  -7.320  0.00  0.00           C  
ATOM   3226 HB1 LALA   226      -4.517 -12.219  -6.765  0.00  0.00           H  
ATOM   3227 HB2 LALA   226      -6.268 -12.502  -6.846  0.00  0.00           H  
ATOM   3228 HB3 LALA   226      -5.311 -12.377  -8.335  0.00  0.00           H  
ATOM   3229 C   LALA   226      -6.901 -10.134  -8.198  0.00  0.00           C  
ATOM   3230 O   LALA   226      -6.767  -9.855  -9.388  0.00  0.00           O  
ATOM   3231 N   LLEU   227      -8.093 -10.103  -7.597  0.00  0.00           N  
ATOM   3232 H   LLEU   227      -8.155 -10.409  -6.631  0.00  0.00           H  
ATOM   3233 CA  LLEU   227      -9.308  -9.634  -8.263  0.00  0.00           C  
ATOM   3234 HA  LLEU   227      -9.360 -10.109  -9.244  0.00  0.00           H  
ATOM   3235 CB  LLEU   227     -10.524 -10.093  -7.437  0.00  0.00           C  
ATOM   3236 HB2 LLEU   227     -10.544 -11.184  -7.423  0.00  0.00           H  
ATOM   3237 HB3 LLEU   227     -10.404  -9.749  -6.409  0.00  0.00           H  
ATOM   3238 CG  LLEU   227     -11.872  -9.573  -7.961  0.00  0.00           C  
ATOM   3239 HG  LLEU   227     -11.892  -8.485  -7.900  0.00  0.00           H  
ATOM   3240 CD1 LLEU   227     -12.132  -9.999  -9.407  0.00  0.00           C  
ATOM   3241 HD11LLEU   227     -12.097 -11.085  -9.489  0.00  0.00           H  
ATOM   3242 HD12LLEU   227     -13.109  -9.638  -9.704  0.00  0.00           H  
ATOM   3243 HD13LLEU   227     -11.395  -9.557 -10.075  0.00  0.00           H  
ATOM   3244 CD2 LLEU   227     -13.012 -10.116  -7.105  0.00  0.00           C  
ATOM   3245 HD21LLEU   227     -13.068 -11.199  -7.202  0.00  0.00           H  
ATOM   3246 HD22LLEU   227     -12.847  -9.859  -6.059  0.00  0.00           H  
ATOM   3247 HD23LLEU   227     -13.958  -9.683  -7.427  0.00  0.00           H  
ATOM   3248 C   LLEU   227      -9.287  -8.112  -8.499  0.00  0.00           C  
ATOM   3249 O   LLEU   227      -9.506  -7.651  -9.620  0.00  0.00           O  
ATOM   3250 N   LALA   228      -9.002  -7.321  -7.462  0.00  0.00           N  
ATOM   3251 H   LALA   228      -8.827  -7.750  -6.557  0.00  0.00           H  
ATOM   3252 CA  LALA   228      -9.032  -5.860  -7.537  0.00  0.00           C  
ATOM   3253 HA  LALA   228     -10.014  -5.551  -7.895  0.00  0.00           H  
ATOM   3254 CB  LALA   228      -8.848  -5.316  -6.119  0.00  0.00           C  
ATOM   3255 HB1 LALA   228      -9.643  -5.699  -5.478  0.00  0.00           H  
ATOM   3256 HB2 LALA   228      -7.886  -5.639  -5.718  0.00  0.00           H  
ATOM   3257 HB3 LALA   228      -8.894  -4.227  -6.131  0.00  0.00           H  
ATOM   3258 C   LALA   228      -7.987  -5.283  -8.514  0.00  0.00           C  
ATOM   3259 O   LALA   228      -8.273  -4.311  -9.221  0.00  0.00           O  
ATOM   3260 N   LLEU   229      -6.798  -5.889  -8.602  0.00  0.00           N  
ATOM   3261 H   LLEU   229      -6.595  -6.658  -7.969  0.00  0.00           H  
ATOM   3262 CA  LLEU   229      -5.781  -5.506  -9.585  0.00  0.00           C  
ATOM   3263 HA  LLEU   229      -5.683  -4.421  -9.553  0.00  0.00           H  
ATOM   3264 CB  LLEU   229      -4.428  -6.110  -9.165  0.00  0.00           C  
ATOM   3265 HB2 LLEU   229      -4.185  -5.758  -8.162  0.00  0.00           H  
ATOM   3266 HB3 LLEU   229      -4.531  -7.193  -9.113  0.00  0.00           H  
ATOM   3267 CG  LLEU   229      -3.255  -5.761 -10.104  0.00  0.00           C  
ATOM   3268 HG  LLEU   229      -3.469  -6.120 -11.110  0.00  0.00           H  
ATOM   3269 CD1 LLEU   229      -2.995  -4.252 -10.146  0.00  0.00           C  
ATOM   3270 HD11LLEU   229      -2.834  -3.874  -9.138  0.00  0.00           H  
ATOM   3271 HD12LLEU   229      -2.112  -4.052 -10.755  0.00  0.00           H  
ATOM   3272 HD13LLEU   229      -3.841  -3.731 -10.590  0.00  0.00           H  
ATOM   3273 CD2 LLEU   229      -1.978  -6.437  -9.607  0.00  0.00           C  
ATOM   3274 HD21LLEU   229      -1.168  -6.250 -10.314  0.00  0.00           H  
ATOM   3275 HD22LLEU   229      -1.699  -6.042  -8.633  0.00  0.00           H  
ATOM   3276 HD23LLEU   229      -2.130  -7.513  -9.531  0.00  0.00           H  
ATOM   3277 C   LLEU   229      -6.199  -5.875 -11.022  0.00  0.00           C  
ATOM   3278 O   LLEU   229      -6.105  -5.032 -11.911  0.00  0.00           O  
ATOM   3279 N   LASP   230      -6.750  -7.074 -11.250  0.00  0.00           N  
ATOM   3280 H   LASP   230      -6.837  -7.725 -10.480  0.00  0.00           H  
ATOM   3281 CA  LASP   230      -7.239  -7.512 -12.573  0.00  0.00           C  
ATOM   3282 HA  LASP   230      -6.414  -7.435 -13.282  0.00  0.00           H  
ATOM   3283 CB  LASP   230      -7.663  -8.988 -12.470  0.00  0.00           C  
ATOM   3284 HB2 LASP   230      -6.917  -9.519 -11.883  0.00  0.00           H  
ATOM   3285 HB3 LASP   230      -8.616  -9.055 -11.941  0.00  0.00           H  
ATOM   3286 CG  LASP   230      -7.766  -9.729 -13.806  0.00  0.00           C  
ATOM   3287 OD1 LASP   230      -8.380 -10.823 -13.830  0.00  0.00           O  
ATOM   3288 OD2 LASP   230      -7.173  -9.306 -14.823  0.00  0.00           O  
ATOM   3289 C   LASP   230      -8.399  -6.644 -13.111  0.00  0.00           C  
ATOM   3290 O   LASP   230      -8.583  -6.511 -14.323  0.00  0.00           O  
ATOM   3291 N   LILE   231      -9.158  -5.994 -12.222  0.00  0.00           N  
ATOM   3292 H   LILE   231      -9.022  -6.230 -11.244  0.00  0.00           H  
ATOM   3293 CA  LILE   231     -10.193  -5.003 -12.567  0.00  0.00           C  
ATOM   3294 HA  LILE   231     -10.759  -5.373 -13.422  0.00  0.00           H  
ATOM   3295 CB  LILE   231     -11.170  -4.862 -11.373  0.00  0.00           C  
ATOM   3296 HB  LILE   231     -10.581  -4.771 -10.460  0.00  0.00           H  
ATOM   3297 CG2 LILE   231     -12.067  -3.610 -11.470  0.00  0.00           C  
ATOM   3298 HG21LILE   231     -12.768  -3.576 -10.639  0.00  0.00           H  
ATOM   3299 HG22LILE   231     -11.471  -2.700 -11.418  0.00  0.00           H  
ATOM   3300 HG23LILE   231     -12.623  -3.619 -12.405  0.00  0.00           H  
ATOM   3301 CG1 LILE   231     -12.045  -6.134 -11.270  0.00  0.00           C  
ATOM   3302 HG12LILE   231     -12.801  -6.125 -12.056  0.00  0.00           H  
ATOM   3303 HG13LILE   231     -11.427  -7.020 -11.421  0.00  0.00           H  
ATOM   3304 CD1 LILE   231     -12.729  -6.291  -9.909  0.00  0.00           C  
ATOM   3305 HD11LILE   231     -13.261  -7.240  -9.882  0.00  0.00           H  
ATOM   3306 HD12LILE   231     -11.984  -6.280  -9.114  0.00  0.00           H  
ATOM   3307 HD13LILE   231     -13.445  -5.490  -9.746  0.00  0.00           H  
ATOM   3308 C   LILE   231      -9.598  -3.643 -12.986  0.00  0.00           C  
ATOM   3309 O   LILE   231     -10.151  -2.985 -13.873  0.00  0.00           O  
ATOM   3310 N   LTHR   232      -8.508  -3.198 -12.350  0.00  0.00           N  
ATOM   3311 H   LTHR   232      -8.049  -3.836 -11.711  0.00  0.00           H  
ATOM   3312 CA  LTHR   232      -8.034  -1.791 -12.369  0.00  0.00           C  
ATOM   3313 HA  LTHR   232      -8.799  -1.164 -12.827  0.00  0.00           H  
ATOM   3314 CB  LTHR   232      -7.825  -1.270 -10.935  0.00  0.00           C  
ATOM   3315 HB  LTHR   232      -7.352  -0.289 -10.989  0.00  0.00           H  
ATOM   3316 CG2 LTHR   232      -9.128  -1.118 -10.153  0.00  0.00           C  
ATOM   3317 HG21LTHR   232      -9.793  -0.430 -10.675  0.00  0.00           H  
ATOM   3318 HG22LTHR   232      -9.621  -2.082 -10.035  0.00  0.00           H  
ATOM   3319 HG23LTHR   232      -8.912  -0.707  -9.166  0.00  0.00           H  
ATOM   3320 OG1 LTHR   232      -6.991  -2.127 -10.185  0.00  0.00           O  
ATOM   3321 HG1 LTHR   232      -7.530  -2.890  -9.899  0.00  0.00           H  
ATOM   3322 C   LTHR   232      -6.752  -1.535 -13.173  0.00  0.00           C  
ATOM   3323 O   LTHR   232      -6.531  -0.404 -13.612  0.00  0.00           O  
ATOM   3324 N   LSER   233      -5.921  -2.557 -13.388  0.00  0.00           N  
ATOM   3325 H   LSER   233      -6.159  -3.451 -12.970  0.00  0.00           H  
ATOM   3326 CA  LSER   233      -4.627  -2.471 -14.082  0.00  0.00           C  
ATOM   3327 HA  LSER   233      -4.034  -1.694 -13.606  0.00  0.00           H  
ATOM   3328 CB  LSER   233      -3.901  -3.807 -13.894  0.00  0.00           C  
ATOM   3329 HB2 LSER   233      -3.789  -4.003 -12.829  0.00  0.00           H  
ATOM   3330 HB3 LSER   233      -4.492  -4.611 -14.331  0.00  0.00           H  
ATOM   3331 OG  LSER   233      -2.621  -3.793 -14.482  0.00  0.00           O  
ATOM   3332 HG  LSER   233      -2.137  -4.555 -14.099  0.00  0.00           H  
ATOM   3333 C   LSER   233      -4.733  -2.116 -15.573  0.00  0.00           C  
ATOM   3334 O   LSER   233      -5.768  -2.340 -16.205  0.00  0.00           O  
ATOM   3335 N   LLYS   234      -3.651  -1.599 -16.171  0.00  0.00           N  
ATOM   3336 H   LLYS   234      -2.814  -1.472 -15.604  0.00  0.00           H  
ATOM   3337 CA  LLYS   234      -3.542  -1.386 -17.629  0.00  0.00           C  
ATOM   3338 HA  LLYS   234      -4.407  -0.822 -17.979  0.00  0.00           H  
ATOM   3339 CB  LLYS   234      -2.263  -0.606 -17.949  0.00  0.00           C  
ATOM   3340 HB2 LLYS   234      -1.412  -1.139 -17.522  0.00  0.00           H  
ATOM   3341 HB3 LLYS   234      -2.131  -0.583 -19.030  0.00  0.00           H  
ATOM   3342 CG  LLYS   234      -2.278   0.842 -17.448  0.00  0.00           C  
ATOM   3343 HG2 LLYS   234      -3.069   1.402 -17.948  0.00  0.00           H  
ATOM   3344 HG3 LLYS   234      -2.443   0.868 -16.371  0.00  0.00           H  
ATOM   3345 CD  LLYS   234      -0.920   1.464 -17.776  0.00  0.00           C  
ATOM   3346 HD2 LLYS   234      -0.135   0.810 -17.392  0.00  0.00           H  
ATOM   3347 HD3 LLYS   234      -0.810   1.554 -18.858  0.00  0.00           H  
ATOM   3348 CE  LLYS   234      -0.779   2.836 -17.125  0.00  0.00           C  
ATOM   3349 HE2 LLYS   234      -1.492   3.532 -17.573  0.00  0.00           H  
ATOM   3350 HE3 LLYS   234      -1.009   2.735 -16.060  0.00  0.00           H  
ATOM   3351 NZ  LLYS   234       0.610   3.317 -17.271  0.00  0.00           N  
ATOM   3352 HZ1 LLYS   234       1.237   2.581 -16.948  0.00  0.00           H  
ATOM   3353 HZ2 LLYS   234       0.849   3.538 -18.221  0.00  0.00           H  
ATOM   3354 HZ3 LLYS   234       0.792   4.096 -16.640  0.00  0.00           H  
ATOM   3355 C   LLYS   234      -3.516  -2.688 -18.438  0.00  0.00           C  
ATOM   3356 O   LLYS   234      -3.706  -2.645 -19.654  0.00  0.00           O  
ATOM   3357 N   LVAL   235      -3.262  -3.824 -17.787  0.00  0.00           N  
ATOM   3358 H   LVAL   235      -3.127  -3.765 -16.786  0.00  0.00           H  
ATOM   3359 CA  LVAL   235      -3.251  -5.169 -18.385  0.00  0.00           C  
ATOM   3360 HA  LVAL   235      -3.487  -5.087 -19.442  0.00  0.00           H  
ATOM   3361 CB  LVAL   235      -1.854  -5.824 -18.300  0.00  0.00           C  
ATOM   3362 HB  LVAL   235      -1.917  -6.811 -18.756  0.00  0.00           H  
ATOM   3363 CG1 LVAL   235      -0.819  -5.018 -19.092  0.00  0.00           C  
ATOM   3364 HG11LVAL   235      -0.672  -4.034 -18.649  0.00  0.00           H  
ATOM   3365 HG12LVAL   235       0.131  -5.553 -19.100  0.00  0.00           H  
ATOM   3366 HG13LVAL   235      -1.156  -4.910 -20.123  0.00  0.00           H  
ATOM   3367 CG2 LVAL   235      -1.342  -6.005 -16.866  0.00  0.00           C  
ATOM   3368 HG21LVAL   235      -0.392  -6.539 -16.887  0.00  0.00           H  
ATOM   3369 HG22LVAL   235      -1.190  -5.035 -16.393  0.00  0.00           H  
ATOM   3370 HG23LVAL   235      -2.054  -6.591 -16.286  0.00  0.00           H  
ATOM   3371 C   LVAL   235      -4.316  -6.062 -17.732  0.00  0.00           C  
ATOM   3372 O   LVAL   235      -4.671  -5.832 -16.570  0.00  0.00           O  
ATOM   3373 N   LPRO   236      -4.808  -7.119 -18.405  0.00  0.00           N  
ATOM   3374 CD  LPRO   236      -4.703  -7.393 -19.834  0.00  0.00           C  
ATOM   3375 HD2 LPRO   236      -3.748  -7.078 -20.255  0.00  0.00           H  
ATOM   3376 HD3 LPRO   236      -5.526  -6.905 -20.354  0.00  0.00           H  
ATOM   3377 CG  LPRO   236      -4.859  -8.900 -19.985  0.00  0.00           C  
ATOM   3378 HG2 LPRO   236      -3.880  -9.362 -19.898  0.00  0.00           H  
ATOM   3379 HG3 LPRO   236      -5.328  -9.166 -20.932  0.00  0.00           H  
ATOM   3380 CB  LPRO   236      -5.731  -9.279 -18.787  0.00  0.00           C  
ATOM   3381 HB2 LPRO   236      -5.579 -10.317 -18.497  0.00  0.00           H  
ATOM   3382 HB3 LPRO   236      -6.778  -9.100 -19.030  0.00  0.00           H  
ATOM   3383 CA  LPRO   236      -5.290  -8.300 -17.694  0.00  0.00           C  
ATOM   3384 HA  LPRO   236      -6.135  -8.049 -17.053  0.00  0.00           H  
ATOM   3385 C   LPRO   236      -4.142  -8.861 -16.840  0.00  0.00           C  
ATOM   3386 O   LPRO   236      -3.030  -9.043 -17.342  0.00  0.00           O  
ATOM   3387 N   LLEU   237      -4.386  -9.099 -15.551  0.00  0.00           N  
ATOM   3388 H   LLEU   237      -5.341  -8.992 -15.219  0.00  0.00           H  
ATOM   3389 CA  LLEU   237      -3.365  -9.552 -14.600  0.00  0.00           C  
ATOM   3390 HA  LLEU   237      -2.492  -8.906 -14.691  0.00  0.00           H  
ATOM   3391 CB  LLEU   237      -3.930  -9.379 -13.176  0.00  0.00           C  
ATOM   3392 HB2 LLEU   237      -4.028  -8.311 -12.974  0.00  0.00           H  
ATOM   3393 HB3 LLEU   237      -4.928  -9.807 -13.154  0.00  0.00           H  
ATOM   3394 CG  LLEU   237      -3.120 -10.032 -12.037  0.00  0.00           C  
ATOM   3395 HG  LLEU   237      -3.013 -11.102 -12.210  0.00  0.00           H  
ATOM   3396 CD1 LLEU   237      -1.736  -9.421 -11.898  0.00  0.00           C  
ATOM   3397 HD11LLEU   237      -1.250  -9.758 -10.984  0.00  0.00           H  
ATOM   3398 HD12LLEU   237      -1.128  -9.746 -12.736  0.00  0.00           H  
ATOM   3399 HD13LLEU   237      -1.792  -8.332 -11.895  0.00  0.00           H  
ATOM   3400 CD2 LLEU   237      -3.864  -9.847 -10.722  0.00  0.00           C  
ATOM   3401 HD21LLEU   237      -4.139  -8.802 -10.601  0.00  0.00           H  
ATOM   3402 HD22LLEU   237      -4.763 -10.455 -10.749  0.00  0.00           H  
ATOM   3403 HD23LLEU   237      -3.245 -10.155  -9.882  0.00  0.00           H  
ATOM   3404 C   LLEU   237      -2.963 -11.009 -14.904  0.00  0.00           C  
ATOM   3405 O   LLEU   237      -3.803 -11.896 -14.707  0.00  0.00           O  
ATOM   3406 N   LPRO   238      -1.721 -11.294 -15.352  0.00  0.00           N  
ATOM   3407 CD  LPRO   238      -0.637 -10.361 -15.646  0.00  0.00           C  
ATOM   3408 HD2 LPRO   238      -0.441  -9.695 -14.809  0.00  0.00           H  
ATOM   3409 HD3 LPRO   238      -0.877  -9.774 -16.529  0.00  0.00           H  
ATOM   3410 CG  LPRO   238       0.603 -11.205 -15.935  0.00  0.00           C  
ATOM   3411 HG2 LPRO   238       1.181 -11.344 -15.024  0.00  0.00           H  
ATOM   3412 HG3 LPRO   238       1.225 -10.755 -16.709  0.00  0.00           H  
ATOM   3413 CB  LPRO   238       0.023 -12.542 -16.389  0.00  0.00           C  
ATOM   3414 HB2 LPRO   238       0.703 -13.372 -16.190  0.00  0.00           H  
ATOM   3415 HB3 LPRO   238      -0.206 -12.486 -17.453  0.00  0.00           H  
ATOM   3416 CA  LPRO   238      -1.281 -12.660 -15.596  0.00  0.00           C  
ATOM   3417 HA  LPRO   238      -2.017 -13.179 -16.209  0.00  0.00           H  
ATOM   3418 C   LPRO   238      -1.114 -13.408 -14.268  0.00  0.00           C  
ATOM   3419 O   LPRO   238      -0.384 -12.979 -13.373  0.00  0.00           O  
ATOM   3420 N   LGLN   239      -1.819 -14.530 -14.130  0.00  0.00           N  
ATOM   3421 H   LGLN   239      -2.434 -14.802 -14.887  0.00  0.00           H  
ATOM   3422 CA  LGLN   239      -1.802 -15.348 -12.914  0.00  0.00           C  
ATOM   3423 HA  LGLN   239      -1.726 -14.672 -12.064  0.00  0.00           H  
ATOM   3424 CB  LGLN   239      -3.139 -16.101 -12.763  0.00  0.00           C  
ATOM   3425 HB2 LGLN   239      -3.298 -16.729 -13.641  0.00  0.00           H  
ATOM   3426 HB3 LGLN   239      -3.093 -16.740 -11.881  0.00  0.00           H  
ATOM   3427 CG  LGLN   239      -4.319 -15.112 -12.611  0.00  0.00           C  
ATOM   3428 HG2 LGLN   239      -4.223 -14.570 -11.672  0.00  0.00           H  
ATOM   3429 HG3 LGLN   239      -4.280 -14.377 -13.413  0.00  0.00           H  
ATOM   3430 CD  LGLN   239      -5.700 -15.761 -12.656  0.00  0.00           C  
ATOM   3431 OE1 LGLN   239      -5.909 -16.901 -12.255  0.00  0.00           O  
ATOM   3432 NE2 LGLN   239      -6.697 -15.060 -13.144  0.00  0.00           N  
ATOM   3433 HE21LGLN   239      -7.608 -15.485 -13.199  0.00  0.00           H  
ATOM   3434 HE22LGLN   239      -6.569 -14.076 -13.361  0.00  0.00           H  
ATOM   3435 C   LGLN   239      -0.555 -16.253 -12.870  0.00  0.00           C  
ATOM   3436 O   LGLN   239      -0.051 -16.706 -13.905  0.00  0.00           O  
ATOM   3437 N   LSER   240      -0.017 -16.489 -11.673  0.00  0.00           N  
ATOM   3438 H   LSER   240      -0.462 -16.069 -10.863  0.00  0.00           H  
ATOM   3439 CA  LSER   240       1.299 -17.108 -11.471  0.00  0.00           C  
ATOM   3440 HA  LSER   240       2.023 -16.547 -12.062  0.00  0.00           H  
ATOM   3441 CB  LSER   240       1.716 -16.972 -10.006  0.00  0.00           C  
ATOM   3442 HB2 LSER   240       1.663 -15.925  -9.704  0.00  0.00           H  
ATOM   3443 HB3 LSER   240       1.040 -17.556  -9.383  0.00  0.00           H  
ATOM   3444 OG  LSER   240       3.040 -17.439  -9.849  0.00  0.00           O  
ATOM   3445 HG  LSER   240       3.624 -16.681 -10.106  0.00  0.00           H  
ATOM   3446 C   LSER   240       1.371 -18.580 -11.906  0.00  0.00           C  
ATOM   3447 O   LSER   240       0.413 -19.349 -11.752  0.00  0.00           O  
ATOM   3448 N   LARG   241       2.536 -19.003 -12.414  0.00  0.00           N  
ATOM   3449 H   LARG   241       3.280 -18.316 -12.517  0.00  0.00           H  
ATOM   3450 CA  LARG   241       2.843 -20.414 -12.722  0.00  0.00           C  
ATOM   3451 HA  LARG   241       1.922 -20.921 -13.004  0.00  0.00           H  
ATOM   3452 CB  LARG   241       3.825 -20.477 -13.908  0.00  0.00           C  
ATOM   3453 HB2 LARG   241       4.686 -19.847 -13.684  0.00  0.00           H  
ATOM   3454 HB3 LARG   241       4.184 -21.499 -14.031  0.00  0.00           H  
ATOM   3455 CG  LARG   241       3.205 -20.023 -15.241  0.00  0.00           C  
ATOM   3456 HG2 LARG   241       2.800 -19.015 -15.136  0.00  0.00           H  
ATOM   3457 HG3 LARG   241       3.990 -19.995 -15.998  0.00  0.00           H  
ATOM   3458 CD  LARG   241       2.097 -20.975 -15.716  0.00  0.00           C  
ATOM   3459 HD2 LARG   241       2.509 -21.980 -15.822  0.00  0.00           H  
ATOM   3460 HD3 LARG   241       1.307 -21.020 -14.968  0.00  0.00           H  
ATOM   3461 NE  LARG   241       1.486 -20.514 -16.974  0.00  0.00           N  
ATOM   3462 HE  LARG   241       0.894 -19.698 -16.907  0.00  0.00           H  
ATOM   3463 CZ  LARG   241       1.502 -21.135 -18.140  0.00  0.00           C  
ATOM   3464 NH1 LARG   241       2.195 -22.215 -18.363  0.00  0.00           N  
ATOM   3465 HH11LARG   241       2.751 -22.653 -17.639  0.00  0.00           H  
ATOM   3466 HH12LARG   241       2.189 -22.701 -19.246  0.00  0.00           H  
ATOM   3467 NH2 LARG   241       0.807 -20.648 -19.128  0.00  0.00           N  
ATOM   3468 HH21LARG   241       0.332 -19.761 -19.004  0.00  0.00           H  
ATOM   3469 HH22LARG   241       0.705 -21.184 -19.976  0.00  0.00           H  
ATOM   3470 C   LARG   241       3.350 -21.225 -11.521  0.00  0.00           C  
ATOM   3471 O   LARG   241       3.488 -22.441 -11.643  0.00  0.00           O  
ATOM   3472 N   LILE   242       3.587 -20.591 -10.370  0.00  0.00           N  
ATOM   3473 H   LILE   242       3.447 -19.588 -10.342  0.00  0.00           H  
ATOM   3474 CA  LILE   242       4.009 -21.256  -9.126  0.00  0.00           C  
ATOM   3475 HA  LILE   242       4.776 -21.995  -9.361  0.00  0.00           H  
ATOM   3476 CB  LILE   242       4.621 -20.216  -8.153  0.00  0.00           C  
ATOM   3477 HB  LILE   242       3.845 -19.489  -7.909  0.00  0.00           H  
ATOM   3478 CG2 LILE   242       5.068 -20.893  -6.841  0.00  0.00           C  
ATOM   3479 HG21LILE   242       4.243 -21.430  -6.376  0.00  0.00           H  
ATOM   3480 HG22LILE   242       5.886 -21.588  -7.034  0.00  0.00           H  
ATOM   3481 HG23LILE   242       5.408 -20.143  -6.128  0.00  0.00           H  
ATOM   3482 CG1 LILE   242       5.803 -19.450  -8.798  0.00  0.00           C  
ATOM   3483 HG12LILE   242       6.660 -20.115  -8.900  0.00  0.00           H  
ATOM   3484 HG13LILE   242       5.531 -19.103  -9.794  0.00  0.00           H  
ATOM   3485 CD1 LILE   242       6.226 -18.205  -8.014  0.00  0.00           C  
ATOM   3486 HD11LILE   242       7.002 -17.675  -8.567  0.00  0.00           H  
ATOM   3487 HD12LILE   242       5.372 -17.541  -7.876  0.00  0.00           H  
ATOM   3488 HD13LILE   242       6.625 -18.493  -7.044  0.00  0.00           H  
ATOM   3489 C   LILE   242       2.803 -21.980  -8.501  0.00  0.00           C  
ATOM   3490 O   LILE   242       1.823 -21.332  -8.140  0.00  0.00           O  
ATOM   3491 N   LALA   243       2.840 -23.309  -8.366  0.00  0.00           N  
ATOM   3492 H   LALA   243       3.671 -23.797  -8.687  0.00  0.00           H  
ATOM   3493 CA  LALA   243       1.734 -24.111  -7.819  0.00  0.00           C  
ATOM   3494 HA  LALA   243       0.833 -23.500  -7.756  0.00  0.00           H  
ATOM   3495 CB  LALA   243       1.452 -25.254  -8.801  0.00  0.00           C  
ATOM   3496 HB1 LALA   243       0.589 -25.826  -8.462  0.00  0.00           H  
ATOM   3497 HB2 LALA   243       1.243 -24.848  -9.793  0.00  0.00           H  
ATOM   3498 HB3 LALA   243       2.318 -25.914  -8.859  0.00  0.00           H  
ATOM   3499 C   LALA   243       2.002 -24.658  -6.402  0.00  0.00           C  
ATOM   3500 O   LALA   243       1.077 -24.773  -5.596  0.00  0.00           O  
ATOM   3501 N   LASN   244       3.260 -24.990  -6.101  0.00  0.00           N  
ATOM   3502 H   LASN   244       3.964 -24.825  -6.814  0.00  0.00           H  
ATOM   3503 CA  LASN   244       3.755 -25.485  -4.810  0.00  0.00           C  
ATOM   3504 HA  LASN   244       3.019 -25.294  -4.028  0.00  0.00           H  
ATOM   3505 CB  LASN   244       4.032 -27.003  -4.910  0.00  0.00           C  
ATOM   3506 HB2 LASN   244       4.894 -27.145  -5.557  0.00  0.00           H  
ATOM   3507 HB3 LASN   244       4.284 -27.381  -3.919  0.00  0.00           H  
ATOM   3508 CG  LASN   244       2.905 -27.860  -5.467  0.00  0.00           C  
ATOM   3509 OD1 LASN   244       3.105 -28.710  -6.324  0.00  0.00           O  
ATOM   3510 ND2 LASN   244       1.697 -27.699  -5.002  0.00  0.00           N  
ATOM   3511 HD21LASN   244       0.940 -28.228  -5.410  0.00  0.00           H  
ATOM   3512 HD22LASN   244       1.529 -27.046  -4.246  0.00  0.00           H  
ATOM   3513 C   LASN   244       5.051 -24.733  -4.452  0.00  0.00           C  
ATOM   3514 O   LASN   244       5.664 -24.147  -5.340  0.00  0.00           O  
ATOM   3515 N   LLEU   245       5.526 -24.791  -3.204  0.00  0.00           N  
ATOM   3516 H   LLEU   245       5.013 -25.291  -2.487  0.00  0.00           H  
ATOM   3517 CA  LLEU   245       6.836 -24.218  -2.831  0.00  0.00           C  
ATOM   3518 HA  LLEU   245       6.948 -23.260  -3.338  0.00  0.00           H  
ATOM   3519 CB  LLEU   245       6.876 -23.955  -1.313  0.00  0.00           C  
ATOM   3520 HB2 LLEU   245       6.598 -24.871  -0.797  0.00  0.00           H  
ATOM   3521 HB3 LLEU   245       7.894 -23.698  -1.017  0.00  0.00           H  
ATOM   3522 CG  LLEU   245       5.930 -22.830  -0.853  0.00  0.00           C  
ATOM   3523 HG  LLEU   245       4.924 -23.060  -1.194  0.00  0.00           H  
ATOM   3524 CD1 LLEU   245       5.907 -22.734   0.667  0.00  0.00           C  
ATOM   3525 HD11LLEU   245       5.564 -23.674   1.095  0.00  0.00           H  
ATOM   3526 HD12LLEU   245       6.904 -22.505   1.031  0.00  0.00           H  
ATOM   3527 HD13LLEU   245       5.225 -21.945   0.984  0.00  0.00           H  
ATOM   3528 CD2 LLEU   245       6.344 -21.459  -1.393  0.00  0.00           C  
ATOM   3529 HD21LLEU   245       7.390 -21.268  -1.153  0.00  0.00           H  
ATOM   3530 HD22LLEU   245       6.199 -21.421  -2.470  0.00  0.00           H  
ATOM   3531 HD23LLEU   245       5.737 -20.676  -0.939  0.00  0.00           H  
ATOM   3532 C   LLEU   245       8.044 -25.049  -3.319  0.00  0.00           C  
ATOM   3533 O   LLEU   245       9.175 -24.574  -3.245  0.00  0.00           O  
ATOM   3534 N   LSER   246       7.812 -26.237  -3.893  0.00  0.00           N  
ATOM   3535 H   LSER   246       6.872 -26.591  -3.866  0.00  0.00           H  
ATOM   3536 CA  LSER   246       8.834 -27.125  -4.462  0.00  0.00           C  
ATOM   3537 HA  LSER   246       9.431 -27.521  -3.640  0.00  0.00           H  
ATOM   3538 CB  LSER   246       8.171 -28.325  -5.163  0.00  0.00           C  
ATOM   3539 HB2 LSER   246       8.947 -28.934  -5.621  0.00  0.00           H  
ATOM   3540 HB3 LSER   246       7.668 -28.939  -4.419  0.00  0.00           H  
ATOM   3541 OG  LSER   246       7.231 -27.963  -6.168  0.00  0.00           O  
ATOM   3542 HG  LSER   246       6.657 -28.734  -6.339  0.00  0.00           H  
ATOM   3543 C   LSER   246       9.778 -26.398  -5.427  0.00  0.00           C  
ATOM   3544 O   LSER   246       9.379 -25.957  -6.506  0.00  0.00           O  
ATOM   3545 N   LGLY   247      11.049 -26.283  -5.056  0.00  0.00           N  
ATOM   3546 H   LGLY   247      11.310 -26.641  -4.143  0.00  0.00           H  
ATOM   3547 CA  LGLY   247      12.096 -25.631  -5.840  0.00  0.00           C  
ATOM   3548 HA2 LGLY   247      13.062 -25.957  -5.462  0.00  0.00           H  
ATOM   3549 HA3 LGLY   247      12.018 -25.958  -6.876  0.00  0.00           H  
ATOM   3550 C   LGLY   247      12.095 -24.099  -5.830  0.00  0.00           C  
ATOM   3551 O   LGLY   247      12.907 -23.528  -6.553  0.00  0.00           O  
ATOM   3552 N   LLEU   248      11.225 -23.421  -5.071  0.00  0.00           N  
ATOM   3553 H   LLEU   248      10.584 -23.930  -4.471  0.00  0.00           H  
ATOM   3554 CA  LLEU   248      11.149 -21.954  -5.085  0.00  0.00           C  
ATOM   3555 HA  LLEU   248      11.005 -21.646  -6.122  0.00  0.00           H  
ATOM   3556 CB  LLEU   248       9.928 -21.492  -4.266  0.00  0.00           C  
ATOM   3557 HB2 LLEU   248       9.043 -22.041  -4.589  0.00  0.00           H  
ATOM   3558 HB3 LLEU   248      10.110 -21.737  -3.220  0.00  0.00           H  
ATOM   3559 CG  LLEU   248       9.655 -19.979  -4.390  0.00  0.00           C  
ATOM   3560 HG  LLEU   248      10.586 -19.422  -4.304  0.00  0.00           H  
ATOM   3561 CD1 LLEU   248       8.986 -19.646  -5.724  0.00  0.00           C  
ATOM   3562 HD11LLEU   248       8.798 -18.575  -5.782  0.00  0.00           H  
ATOM   3563 HD12LLEU   248       9.636 -19.926  -6.550  0.00  0.00           H  
ATOM   3564 HD13LLEU   248       8.045 -20.186  -5.820  0.00  0.00           H  
ATOM   3565 CD2 LLEU   248       8.722 -19.502  -3.280  0.00  0.00           C  
ATOM   3566 HD21LLEU   248       9.134 -19.773  -2.309  0.00  0.00           H  
ATOM   3567 HD22LLEU   248       8.630 -18.417  -3.325  0.00  0.00           H  
ATOM   3568 HD23LLEU   248       7.739 -19.953  -3.400  0.00  0.00           H  
ATOM   3569 C   LLEU   248      12.459 -21.315  -4.582  0.00  0.00           C  
ATOM   3570 O   LLEU   248      12.900 -21.594  -3.466  0.00  0.00           O  
ATOM   3571 N   LARG   249      13.065 -20.448  -5.398  0.00  0.00           N  
ATOM   3572 H   LARG   249      12.626 -20.270  -6.301  0.00  0.00           H  
ATOM   3573 CA  LARG   249      14.339 -19.765  -5.127  0.00  0.00           C  
ATOM   3574 HA  LARG   249      14.976 -20.408  -4.515  0.00  0.00           H  
ATOM   3575 CB  LARG   249      15.061 -19.498  -6.459  0.00  0.00           C  
ATOM   3576 HB2 LARG   249      14.432 -18.852  -7.069  0.00  0.00           H  
ATOM   3577 HB3 LARG   249      15.994 -18.971  -6.254  0.00  0.00           H  
ATOM   3578 CG  LARG   249      15.381 -20.779  -7.249  0.00  0.00           C  
ATOM   3579 HG2 LARG   249      16.047 -21.408  -6.656  0.00  0.00           H  
ATOM   3580 HG3 LARG   249      14.466 -21.336  -7.452  0.00  0.00           H  
ATOM   3581 CD  LARG   249      16.059 -20.459  -8.586  0.00  0.00           C  
ATOM   3582 HD2 LARG   249      16.977 -19.905  -8.387  0.00  0.00           H  
ATOM   3583 HD3 LARG   249      16.323 -21.398  -9.075  0.00  0.00           H  
ATOM   3584 NE  LARG   249      15.179 -19.675  -9.475  0.00  0.00           N  
ATOM   3585 HE  LARG   249      14.211 -19.556  -9.194  0.00  0.00           H  
ATOM   3586 CZ  LARG   249      15.498 -19.125 -10.630  0.00  0.00           C  
ATOM   3587 NH1 LARG   249      16.679 -19.207 -11.169  0.00  0.00           N  
ATOM   3588 HH11LARG   249      17.431 -19.694 -10.697  0.00  0.00           H  
ATOM   3589 HH12LARG   249      16.860 -18.648 -11.993  0.00  0.00           H  
ATOM   3590 NH2 LARG   249      14.608 -18.448 -11.280  0.00  0.00           N  
ATOM   3591 HH21LARG   249      13.684 -18.373 -10.869  0.00  0.00           H  
ATOM   3592 HH22LARG   249      14.762 -18.225 -12.260  0.00  0.00           H  
ATOM   3593 C   LARG   249      14.101 -18.466  -4.354  0.00  0.00           C  
ATOM   3594 O   LARG   249      13.723 -17.449  -4.946  0.00  0.00           O  
ATOM   3595 N   LILE   250      14.307 -18.509  -3.037  0.00  0.00           N  
ATOM   3596 H   LILE   250      14.628 -19.387  -2.642  0.00  0.00           H  
ATOM   3597 CA  LILE   250      14.112 -17.378  -2.116  0.00  0.00           C  
ATOM   3598 HA  LILE   250      13.482 -16.630  -2.599  0.00  0.00           H  
ATOM   3599 CB  LILE   250      13.379 -17.841  -0.832  0.00  0.00           C  
ATOM   3600 HB  LILE   250      13.966 -18.644  -0.385  0.00  0.00           H  
ATOM   3601 CG2 LILE   250      13.273 -16.697   0.199  0.00  0.00           C  
ATOM   3602 HG21LILE   250      12.724 -15.856  -0.227  0.00  0.00           H  
ATOM   3603 HG22LILE   250      12.764 -17.033   1.100  0.00  0.00           H  
ATOM   3604 HG23LILE   250      14.263 -16.359   0.506  0.00  0.00           H  
ATOM   3605 CG1 LILE   250      11.972 -18.400  -1.163  0.00  0.00           C  
ATOM   3606 HG12LILE   250      11.336 -17.593  -1.531  0.00  0.00           H  
ATOM   3607 HG13LILE   250      12.054 -19.147  -1.952  0.00  0.00           H  
ATOM   3608 CD1 LILE   250      11.280 -19.084   0.024  0.00  0.00           C  
ATOM   3609 HD11LILE   250      10.367 -19.566  -0.320  0.00  0.00           H  
ATOM   3610 HD12LILE   250      11.939 -19.840   0.454  0.00  0.00           H  
ATOM   3611 HD13LILE   250      11.012 -18.356   0.788  0.00  0.00           H  
ATOM   3612 C   LILE   250      15.457 -16.717  -1.783  0.00  0.00           C  
ATOM   3613 O   LILE   250      16.374 -17.382  -1.294  0.00  0.00           O  
ATOM   3614 N   LLEU   251      15.549 -15.397  -1.975  0.00  0.00           N  
ATOM   3615 H   LLEU   251      14.761 -14.926  -2.408  0.00  0.00           H  
ATOM   3616 CA  LLEU   251      16.587 -14.560  -1.362  0.00  0.00           C  
ATOM   3617 HA  LLEU   251      17.473 -15.170  -1.183  0.00  0.00           H  
ATOM   3618 CB  LLEU   251      16.968 -13.429  -2.336  0.00  0.00           C  
ATOM   3619 HB2 LLEU   251      17.300 -13.863  -3.277  0.00  0.00           H  
ATOM   3620 HB3 LLEU   251      16.072 -12.844  -2.539  0.00  0.00           H  
ATOM   3621 CG  LLEU   251      18.067 -12.484  -1.815  0.00  0.00           C  
ATOM   3622 HG  LLEU   251      17.782 -12.090  -0.842  0.00  0.00           H  
ATOM   3623 CD1 LLEU   251      19.429 -13.170  -1.694  0.00  0.00           C  
ATOM   3624 HD11LLEU   251      19.728 -13.588  -2.655  0.00  0.00           H  
ATOM   3625 HD12LLEU   251      20.176 -12.451  -1.359  0.00  0.00           H  
ATOM   3626 HD13LLEU   251      19.379 -13.968  -0.957  0.00  0.00           H  
ATOM   3627 CD2 LLEU   251      18.227 -11.309  -2.778  0.00  0.00           C  
ATOM   3628 HD21LLEU   251      18.987 -10.630  -2.400  0.00  0.00           H  
ATOM   3629 HD22LLEU   251      18.519 -11.677  -3.760  0.00  0.00           H  
ATOM   3630 HD23LLEU   251      17.288 -10.765  -2.857  0.00  0.00           H  
ATOM   3631 C   LLEU   251      16.082 -14.018  -0.013  0.00  0.00           C  
ATOM   3632 O   LLEU   251      15.025 -13.392   0.032  0.00  0.00           O  
ATOM   3633 N   LLEU   252      16.822 -14.237   1.074  0.00  0.00           N  
ATOM   3634 H   LLEU   252      17.680 -14.768   0.960  0.00  0.00           H  
ATOM   3635 CA  LLEU   252      16.463 -13.836   2.439  0.00  0.00           C  
ATOM   3636 HA  LLEU   252      15.430 -13.486   2.453  0.00  0.00           H  
ATOM   3637 CB  LLEU   252      16.541 -15.087   3.334  0.00  0.00           C  
ATOM   3638 HB2 LLEU   252      15.767 -15.783   3.012  0.00  0.00           H  
ATOM   3639 HB3 LLEU   252      17.511 -15.563   3.176  0.00  0.00           H  
ATOM   3640 CG  LLEU   252      16.383 -14.834   4.845  0.00  0.00           C  
ATOM   3641 HG  LLEU   252      17.185 -14.190   5.202  0.00  0.00           H  
ATOM   3642 CD1 LLEU   252      15.042 -14.194   5.197  0.00  0.00           C  
ATOM   3643 HD11LLEU   252      14.965 -14.108   6.280  0.00  0.00           H  
ATOM   3644 HD12LLEU   252      14.975 -13.196   4.764  0.00  0.00           H  
ATOM   3645 HD13LLEU   252      14.222 -14.806   4.824  0.00  0.00           H  
ATOM   3646 CD2 LLEU   252      16.475 -16.162   5.590  0.00  0.00           C  
ATOM   3647 HD21LLEU   252      17.407 -16.660   5.327  0.00  0.00           H  
ATOM   3648 HD22LLEU   252      16.463 -15.985   6.664  0.00  0.00           H  
ATOM   3649 HD23LLEU   252      15.643 -16.809   5.323  0.00  0.00           H  
ATOM   3650 C   LLEU   252      17.351 -12.682   2.934  0.00  0.00           C  
ATOM   3651 O   LLEU   252      18.516 -12.895   3.283  0.00  0.00           O  
ATOM   3652 N   LLEU   253      16.784 -11.472   2.989  0.00  0.00           N  
ATOM   3653 H   LLEU   253      15.801 -11.394   2.738  0.00  0.00           H  
ATOM   3654 CA  LLEU   253      17.470 -10.256   3.439  0.00  0.00           C  
ATOM   3655 HA  LLEU   253      18.533 -10.472   3.554  0.00  0.00           H  
ATOM   3656 CB  LLEU   253      17.346  -9.138   2.384  0.00  0.00           C  
ATOM   3657 HB2 LLEU   253      16.298  -8.850   2.309  0.00  0.00           H  
ATOM   3658 HB3 LLEU   253      17.902  -8.271   2.743  0.00  0.00           H  
ATOM   3659 CG  LLEU   253      17.846  -9.491   0.970  0.00  0.00           C  
ATOM   3660 HG  LLEU   253      17.234 -10.295   0.562  0.00  0.00           H  
ATOM   3661 CD1 LLEU   253      17.701  -8.271   0.058  0.00  0.00           C  
ATOM   3662 HD11LLEU   253      16.667  -7.927   0.064  0.00  0.00           H  
ATOM   3663 HD12LLEU   253      18.344  -7.462   0.406  0.00  0.00           H  
ATOM   3664 HD13LLEU   253      17.976  -8.538  -0.962  0.00  0.00           H  
ATOM   3665 CD2 LLEU   253      19.314  -9.918   0.944  0.00  0.00           C  
ATOM   3666 HD21LLEU   253      19.437 -10.860   1.480  0.00  0.00           H  
ATOM   3667 HD22LLEU   253      19.643 -10.069  -0.083  0.00  0.00           H  
ATOM   3668 HD23LLEU   253      19.935  -9.156   1.414  0.00  0.00           H  
ATOM   3669 C   LLEU   253      16.950  -9.795   4.810  0.00  0.00           C  
ATOM   3670 O   LLEU   253      15.793  -9.394   4.951  0.00  0.00           O  
ATOM   3671 N   LTHR   254      17.828  -9.817   5.813  0.00  0.00           N  
ATOM   3672 H   LTHR   254      18.748 -10.198   5.612  0.00  0.00           H  
ATOM   3673 CA  LTHR   254      17.549  -9.417   7.210  0.00  0.00           C  
ATOM   3674 HA  LTHR   254      16.644  -8.811   7.226  0.00  0.00           H  
ATOM   3675 CB  LTHR   254      17.293 -10.648   8.098  0.00  0.00           C  
ATOM   3676 HB  LTHR   254      17.210 -10.321   9.131  0.00  0.00           H  
ATOM   3677 CG2 LTHR   254      16.001 -11.378   7.725  0.00  0.00           C  
ATOM   3678 HG21LTHR   254      15.159 -10.689   7.778  0.00  0.00           H  
ATOM   3679 HG22LTHR   254      16.075 -11.779   6.715  0.00  0.00           H  
ATOM   3680 HG23LTHR   254      15.831 -12.200   8.421  0.00  0.00           H  
ATOM   3681 OG1 LTHR   254      18.342 -11.585   8.012  0.00  0.00           O  
ATOM   3682 HG1 LTHR   254      19.041 -11.317   8.637  0.00  0.00           H  
ATOM   3683 C   LTHR   254      18.647  -8.535   7.821  0.00  0.00           C  
ATOM   3684 O   LTHR   254      18.429  -7.924   8.869  0.00  0.00           O  
ATOM   3685 N   LALA   255      19.790  -8.397   7.146  0.00  0.00           N  
ATOM   3686 H   LALA   255      19.920  -8.958   6.310  0.00  0.00           H  
ATOM   3687 CA  LALA   255      20.855  -7.440   7.431  0.00  0.00           C  
ATOM   3688 HA  LALA   255      20.645  -6.925   8.369  0.00  0.00           H  
ATOM   3689 CB  LALA   255      22.159  -8.230   7.600  0.00  0.00           C  
ATOM   3690 HB1 LALA   255      22.048  -8.953   8.409  0.00  0.00           H  
ATOM   3691 HB2 LALA   255      22.398  -8.754   6.675  0.00  0.00           H  
ATOM   3692 HB3 LALA   255      22.978  -7.554   7.839  0.00  0.00           H  
ATOM   3693 C   LALA   255      20.943  -6.381   6.311  0.00  0.00           C  
ATOM   3694 O   LALA   255      20.846  -6.713   5.124  0.00  0.00           O  
ATOM   3695 N   LHIE   256      21.127  -5.109   6.682  0.00  0.00           N  
ATOM   3696 H   LHIE   256      21.258  -4.910   7.666  0.00  0.00           H  
ATOM   3697 CA  LHIE   256      21.230  -3.971   5.758  0.00  0.00           C  
ATOM   3698 HA  LHIE   256      21.559  -4.352   4.793  0.00  0.00           H  
ATOM   3699 CB  LHIE   256      19.835  -3.344   5.570  0.00  0.00           C  
ATOM   3700 HB2 LHIE   256      19.124  -4.137   5.335  0.00  0.00           H  
ATOM   3701 HB3 LHIE   256      19.516  -2.883   6.502  0.00  0.00           H  
ATOM   3702 CG  LHIE   256      19.762  -2.310   4.474  0.00  0.00           C  
ATOM   3703 ND1 LHIE   256      20.401  -1.067   4.478  0.00  0.00           N  
ATOM   3704 CE1 LHIE   256      20.128  -0.510   3.287  0.00  0.00           C  
ATOM   3705 HE1 LHIE   256      20.513   0.443   2.947  0.00  0.00           H  
ATOM   3706 NE2 LHIE   256      19.333  -1.316   2.563  0.00  0.00           N  
ATOM   3707 HE2 LHIE   256      18.990  -1.122   1.622  0.00  0.00           H  
ATOM   3708 CD2 LHIE   256      19.094  -2.457   3.294  0.00  0.00           C  
ATOM   3709 HD2 LHIE   256      18.513  -3.317   2.988  0.00  0.00           H  
ATOM   3710 C   LHIE   256      22.269  -2.946   6.267  0.00  0.00           C  
ATOM   3711 O   LHIE   256      22.279  -2.637   7.462  0.00  0.00           O  
ATOM   3712 N   LPRO   257      23.161  -2.409   5.410  0.00  0.00           N  
ATOM   3713 CD  LPRO   257      23.278  -2.695   3.987  0.00  0.00           C  
ATOM   3714 HD2 LPRO   257      22.323  -2.608   3.471  0.00  0.00           H  
ATOM   3715 HD3 LPRO   257      23.679  -3.700   3.861  0.00  0.00           H  
ATOM   3716 CG  LPRO   257      24.266  -1.672   3.437  0.00  0.00           C  
ATOM   3717 HG2 LPRO   257      23.744  -0.747   3.194  0.00  0.00           H  
ATOM   3718 HG3 LPRO   257      24.803  -2.053   2.569  0.00  0.00           H  
ATOM   3719 CB  LPRO   257      25.196  -1.453   4.627  0.00  0.00           C  
ATOM   3720 HB2 LPRO   257      25.714  -0.497   4.564  0.00  0.00           H  
ATOM   3721 HB3 LPRO   257      25.920  -2.267   4.667  0.00  0.00           H  
ATOM   3722 CA  LPRO   257      24.263  -1.542   5.841  0.00  0.00           C  
ATOM   3723 HA  LPRO   257      24.796  -2.024   6.662  0.00  0.00           H  
ATOM   3724 C   LPRO   257      23.845  -0.145   6.333  0.00  0.00           C  
ATOM   3725 O   LPRO   257      24.662   0.535   6.951  0.00  0.00           O  
ATOM   3726 N   LGLU   258      22.606   0.294   6.079  0.00  0.00           N  
ATOM   3727 H   LGLU   258      21.993  -0.311   5.543  0.00  0.00           H  
ATOM   3728 CA  LGLU   258      22.109   1.642   6.413  0.00  0.00           C  
ATOM   3729 HA  LGLU   258      22.870   2.176   6.984  0.00  0.00           H  
ATOM   3730 CB  LGLU   258      21.839   2.444   5.121  0.00  0.00           C  
ATOM   3731 HB2 LGLU   258      20.914   2.076   4.678  0.00  0.00           H  
ATOM   3732 HB3 LGLU   258      21.674   3.488   5.391  0.00  0.00           H  
ATOM   3733 CG  LGLU   258      22.923   2.395   4.031  0.00  0.00           C  
ATOM   3734 HG2 LGLU   258      22.927   1.395   3.596  0.00  0.00           H  
ATOM   3735 HG3 LGLU   258      22.642   3.093   3.241  0.00  0.00           H  
ATOM   3736 CD  LGLU   258      24.330   2.748   4.526  0.00  0.00           C  
ATOM   3737 OE1 LGLU   258      25.296   2.066   4.103  0.00  0.00           O  
ATOM   3738 OE2 LGLU   258      24.461   3.694   5.339  0.00  0.00           O  
ATOM   3739 C   LGLU   258      20.831   1.632   7.281  0.00  0.00           C  
ATOM   3740 O   LGLU   258      20.234   2.686   7.519  0.00  0.00           O  
ATOM   3741 N   LTHR   259      20.337   0.461   7.701  0.00  0.00           N  
ATOM   3742 H   LTHR   259      20.888  -0.376   7.544  0.00  0.00           H  
ATOM   3743 CA  LTHR   259      18.965   0.275   8.217  0.00  0.00           C  
ATOM   3744 HA  LTHR   259      18.712   1.122   8.850  0.00  0.00           H  
ATOM   3745 CB  LTHR   259      18.001   0.250   7.013  0.00  0.00           C  
ATOM   3746 HB  LTHR   259      18.514  -0.206   6.167  0.00  0.00           H  
ATOM   3747 CG2 LTHR   259      16.698  -0.515   7.204  0.00  0.00           C  
ATOM   3748 HG21LTHR   259      16.019  -0.324   6.378  0.00  0.00           H  
ATOM   3749 HG22LTHR   259      16.920  -1.580   7.224  0.00  0.00           H  
ATOM   3750 HG23LTHR   259      16.213  -0.226   8.132  0.00  0.00           H  
ATOM   3751 OG1 LTHR   259      17.666   1.577   6.659  0.00  0.00           O  
ATOM   3752 HG1 LTHR   259      18.479   2.097   6.760  0.00  0.00           H  
ATOM   3753 C   LTHR   259      18.848  -0.982   9.092  0.00  0.00           C  
ATOM   3754 O   LTHR   259      19.535  -1.968   8.849  0.00  0.00           O  
ATOM   3755 N   LVAL   260      17.995  -0.977  10.125  0.00  0.00           N  
ATOM   3756 H   LVAL   260      17.399  -0.163  10.247  0.00  0.00           H  
ATOM   3757 CA  LVAL   260      18.012  -1.994  11.206  0.00  0.00           C  
ATOM   3758 HA  LVAL   260      18.613  -2.838  10.884  0.00  0.00           H  
ATOM   3759 CB  LVAL   260      18.687  -1.442  12.479  0.00  0.00           C  
ATOM   3760 HB  LVAL   260      18.558  -2.173  13.278  0.00  0.00           H  
ATOM   3761 CG1 LVAL   260      20.193  -1.235  12.296  0.00  0.00           C  
ATOM   3762 HG11LVAL   260      20.669  -2.176  12.027  0.00  0.00           H  
ATOM   3763 HG12LVAL   260      20.394  -0.495  11.521  0.00  0.00           H  
ATOM   3764 HG13LVAL   260      20.630  -0.889  13.234  0.00  0.00           H  
ATOM   3765 CG2 LVAL   260      18.067  -0.122  12.942  0.00  0.00           C  
ATOM   3766 HG21LVAL   260      18.412   0.086  13.953  0.00  0.00           H  
ATOM   3767 HG22LVAL   260      18.369   0.693  12.283  0.00  0.00           H  
ATOM   3768 HG23LVAL   260      16.982  -0.193  12.938  0.00  0.00           H  
ATOM   3769 C   LVAL   260      16.646  -2.606  11.539  0.00  0.00           C  
ATOM   3770 O   LVAL   260      15.599  -2.014  11.263  0.00  0.00           O  
ATOM   3771 N   LALA   261      16.664  -3.801  12.147  0.00  0.00           N  
ATOM   3772 H   LALA   261      17.556  -4.250  12.316  0.00  0.00           H  
ATOM   3773 CA  LALA   261      15.479  -4.548  12.571  0.00  0.00           C  
ATOM   3774 HA  LALA   261      14.668  -3.836  12.711  0.00  0.00           H  
ATOM   3775 CB  LALA   261      15.080  -5.520  11.451  0.00  0.00           C  
ATOM   3776 HB1 LALA   261      14.846  -4.966  10.543  0.00  0.00           H  
ATOM   3777 HB2 LALA   261      15.900  -6.211  11.250  0.00  0.00           H  
ATOM   3778 HB3 LALA   261      14.202  -6.089  11.753  0.00  0.00           H  
ATOM   3779 C   LALA   261      15.645  -5.284  13.919  0.00  0.00           C  
ATOM   3780 O   LALA   261      16.748  -5.602  14.364  0.00  0.00           O  
ATOM   3781 N   LASP   262      14.514  -5.554  14.569  0.00  0.00           N  
ATOM   3782 H   LASP   262      13.651  -5.232  14.147  0.00  0.00           H  
ATOM   3783 CA  LASP   262      14.392  -6.344  15.794  0.00  0.00           C  
ATOM   3784 HA  LASP   262      15.098  -5.963  16.535  0.00  0.00           H  
ATOM   3785 CB  LASP   262      12.964  -6.220  16.346  0.00  0.00           C  
ATOM   3786 HB2 LASP   262      12.245  -6.403  15.545  0.00  0.00           H  
ATOM   3787 HB3 LASP   262      12.810  -6.986  17.108  0.00  0.00           H  
ATOM   3788 CG  LASP   262      12.679  -4.875  16.995  0.00  0.00           C  
ATOM   3789 OD1 LASP   262      11.492  -4.491  17.080  0.00  0.00           O  
ATOM   3790 OD2 LASP   262      13.605  -4.243  17.552  0.00  0.00           O  
ATOM   3791 C   LASP   262      14.683  -7.829  15.582  0.00  0.00           C  
ATOM   3792 O   LASP   262      14.339  -8.407  14.548  0.00  0.00           O  
ATOM   3793 N   LSER   263      15.190  -8.471  16.635  0.00  0.00           N  
ATOM   3794 H   LSER   263      15.380  -7.932  17.473  0.00  0.00           H  
ATOM   3795 CA  LSER   263      15.363  -9.924  16.699  0.00  0.00           C  
ATOM   3796 HA  LSER   263      16.076 -10.227  15.932  0.00  0.00           H  
ATOM   3797 CB  LSER   263      15.958 -10.280  18.062  0.00  0.00           C  
ATOM   3798 HB2 LSER   263      16.950  -9.838  18.142  0.00  0.00           H  
ATOM   3799 HB3 LSER   263      15.337  -9.853  18.846  0.00  0.00           H  
ATOM   3800 OG  LSER   263      16.054 -11.672  18.279  0.00  0.00           O  
ATOM   3801 HG  LSER   263      16.429 -11.769  19.176  0.00  0.00           H  
ATOM   3802 C   LSER   263      14.045 -10.662  16.429  0.00  0.00           C  
ATOM   3803 O   LSER   263      14.025 -11.552  15.587  0.00  0.00           O  
ATOM   3804 N   LALA   264      12.916 -10.236  17.013  0.00  0.00           N  
ATOM   3805 H   LALA   264      12.987  -9.558  17.761  0.00  0.00           H  
ATOM   3806 CA  LALA   264      11.595 -10.815  16.740  0.00  0.00           C  
ATOM   3807 HA  LALA   264      11.635 -11.880  16.972  0.00  0.00           H  
ATOM   3808 CB  LALA   264      10.578 -10.169  17.688  0.00  0.00           C  
ATOM   3809 HB1 LALA   264      10.853 -10.381  18.722  0.00  0.00           H  
ATOM   3810 HB2 LALA   264      10.547  -9.090  17.537  0.00  0.00           H  
ATOM   3811 HB3 LALA   264       9.588 -10.587  17.505  0.00  0.00           H  
ATOM   3812 C   LALA   264      11.148 -10.679  15.265  0.00  0.00           C  
ATOM   3813 O   LALA   264      10.581 -11.624  14.709  0.00  0.00           O  
ATOM   3814 N   LTHR   265      11.440  -9.548  14.607  0.00  0.00           N  
ATOM   3815 H   LTHR   265      11.929  -8.823  15.113  0.00  0.00           H  
ATOM   3816 CA  LTHR   265      11.164  -9.334  13.172  0.00  0.00           C  
ATOM   3817 HA  LTHR   265      10.125  -9.591  12.966  0.00  0.00           H  
ATOM   3818 CB  LTHR   265      11.376  -7.858  12.777  0.00  0.00           C  
ATOM   3819 HB  LTHR   265      12.214  -7.439  13.335  0.00  0.00           H  
ATOM   3820 CG2 LTHR   265      11.618  -7.618  11.284  0.00  0.00           C  
ATOM   3821 HG21LTHR   265      12.610  -7.972  11.004  0.00  0.00           H  
ATOM   3822 HG22LTHR   265      10.865  -8.140  10.692  0.00  0.00           H  
ATOM   3823 HG23LTHR   265      11.566  -6.552  11.072  0.00  0.00           H  
ATOM   3824 OG1 LTHR   265      10.208  -7.133  13.076  0.00  0.00           O  
ATOM   3825 HG1 LTHR   265       9.991  -7.286  14.020  0.00  0.00           H  
ATOM   3826 C   LTHR   265      12.023 -10.253  12.310  0.00  0.00           C  
ATOM   3827 O   LTHR   265      11.494 -10.971  11.461  0.00  0.00           O  
ATOM   3828 N   LILE   266      13.335 -10.276  12.555  0.00  0.00           N  
ATOM   3829 H   LILE   266      13.701  -9.674  13.289  0.00  0.00           H  
ATOM   3830 CA  LILE   266      14.282 -11.140  11.840  0.00  0.00           C  
ATOM   3831 HA  LILE   266      14.223 -10.925  10.773  0.00  0.00           H  
ATOM   3832 CB  LILE   266      15.721 -10.838  12.320  0.00  0.00           C  
ATOM   3833 HB  LILE   266      15.732 -10.880  13.411  0.00  0.00           H  
ATOM   3834 CG2 LILE   266      16.725 -11.887  11.804  0.00  0.00           C  
ATOM   3835 HG21LILE   266      17.740 -11.623  12.097  0.00  0.00           H  
ATOM   3836 HG22LILE   266      16.504 -12.864  12.233  0.00  0.00           H  
ATOM   3837 HG23LILE   266      16.677 -11.958  10.718  0.00  0.00           H  
ATOM   3838 CG1 LILE   266      16.125  -9.408  11.882  0.00  0.00           C  
ATOM   3839 HG12LILE   266      16.250  -9.369  10.802  0.00  0.00           H  
ATOM   3840 HG13LILE   266      15.332  -8.707  12.137  0.00  0.00           H  
ATOM   3841 CD1 LILE   266      17.398  -8.895  12.560  0.00  0.00           C  
ATOM   3842 HD11LILE   266      17.527  -7.838  12.333  0.00  0.00           H  
ATOM   3843 HD12LILE   266      17.307  -9.015  13.639  0.00  0.00           H  
ATOM   3844 HD13LILE   266      18.270  -9.438  12.199  0.00  0.00           H  
ATOM   3845 C   LILE   266      13.879 -12.607  12.025  0.00  0.00           C  
ATOM   3846 O   LILE   266      13.758 -13.335  11.050  0.00  0.00           O  
ATOM   3847 N   LSER   267      13.555 -13.008  13.254  0.00  0.00           N  
ATOM   3848 H   LSER   267      13.709 -12.342  14.004  0.00  0.00           H  
ATOM   3849 CA  LSER   267      13.058 -14.331  13.640  0.00  0.00           C  
ATOM   3850 HA  LSER   267      13.818 -15.074  13.401  0.00  0.00           H  
ATOM   3851 CB  LSER   267      12.872 -14.302  15.156  0.00  0.00           C  
ATOM   3852 HB2 LSER   267      13.840 -14.048  15.583  0.00  0.00           H  
ATOM   3853 HB3 LSER   267      12.169 -13.514  15.421  0.00  0.00           H  
ATOM   3854 OG  LSER   267      12.439 -15.508  15.753  0.00  0.00           O  
ATOM   3855 HG  LSER   267      12.872 -15.469  16.623  0.00  0.00           H  
ATOM   3856 C   LSER   267      11.758 -14.727  12.936  0.00  0.00           C  
ATOM   3857 O   LSER   267      11.638 -15.866  12.491  0.00  0.00           O  
ATOM   3858 N   LALA   268      10.807 -13.801  12.774  0.00  0.00           N  
ATOM   3859 H   LALA   268      10.960 -12.874  13.155  0.00  0.00           H  
ATOM   3860 CA  LALA   268       9.556 -14.049  12.056  0.00  0.00           C  
ATOM   3861 HA  LALA   268       9.116 -14.973  12.436  0.00  0.00           H  
ATOM   3862 CB  LALA   268       8.584 -12.903  12.359  0.00  0.00           C  
ATOM   3863 HB1 LALA   268       8.401 -12.844  13.432  0.00  0.00           H  
ATOM   3864 HB2 LALA   268       9.002 -11.957  12.013  0.00  0.00           H  
ATOM   3865 HB3 LALA   268       7.634 -13.082  11.853  0.00  0.00           H  
ATOM   3866 C   LALA   268       9.765 -14.222  10.538  0.00  0.00           C  
ATOM   3867 O   LALA   268       9.148 -15.106   9.937  0.00  0.00           O  
ATOM   3868 N   LVAL   269      10.642 -13.417   9.924  0.00  0.00           N  
ATOM   3869 H   LVAL   269      11.091 -12.694  10.480  0.00  0.00           H  
ATOM   3870 CA  LVAL   269      11.002 -13.511   8.493  0.00  0.00           C  
ATOM   3871 HA  LVAL   269      10.087 -13.628   7.912  0.00  0.00           H  
ATOM   3872 CB  LVAL   269      11.686 -12.205   8.029  0.00  0.00           C  
ATOM   3873 HB  LVAL   269      12.538 -11.999   8.679  0.00  0.00           H  
ATOM   3874 CG1 LVAL   269      12.191 -12.271   6.584  0.00  0.00           C  
ATOM   3875 HG11LVAL   269      12.946 -13.046   6.492  0.00  0.00           H  
ATOM   3876 HG12LVAL   269      11.371 -12.496   5.904  0.00  0.00           H  
ATOM   3877 HG13LVAL   269      12.647 -11.322   6.303  0.00  0.00           H  
ATOM   3878 CG2 LVAL   269      10.714 -11.016   8.100  0.00  0.00           C  
ATOM   3879 HG21LVAL   269      10.354 -10.878   9.118  0.00  0.00           H  
ATOM   3880 HG22LVAL   269      11.223 -10.102   7.794  0.00  0.00           H  
ATOM   3881 HG23LVAL   269       9.860 -11.186   7.445  0.00  0.00           H  
ATOM   3882 C   LVAL   269      11.861 -14.755   8.212  0.00  0.00           C  
ATOM   3883 O   LVAL   269      11.603 -15.477   7.250  0.00  0.00           O  
ATOM   3884 N   LGLU   270      12.810 -15.077   9.096  0.00  0.00           N  
ATOM   3885 H   LGLU   270      13.008 -14.418   9.843  0.00  0.00           H  
ATOM   3886 CA  LGLU   270      13.559 -16.342   9.103  0.00  0.00           C  
ATOM   3887 HA  LGLU   270      14.116 -16.443   8.170  0.00  0.00           H  
ATOM   3888 CB  LGLU   270      14.550 -16.374  10.282  0.00  0.00           C  
ATOM   3889 HB2 LGLU   270      14.030 -16.029  11.175  0.00  0.00           H  
ATOM   3890 HB3 LGLU   270      14.854 -17.402  10.483  0.00  0.00           H  
ATOM   3891 CG  LGLU   270      15.798 -15.497  10.073  0.00  0.00           C  
ATOM   3892 HG2 LGLU   270      15.556 -14.649   9.430  0.00  0.00           H  
ATOM   3893 HG3 LGLU   270      16.087 -15.099  11.049  0.00  0.00           H  
ATOM   3894 CD  LGLU   270      17.012 -16.241   9.496  0.00  0.00           C  
ATOM   3895 OE1 LGLU   270      16.889 -17.383   9.000  0.00  0.00           O  
ATOM   3896 OE2 LGLU   270      18.132 -15.678   9.570  0.00  0.00           O  
ATOM   3897 C   LGLU   270      12.612 -17.541   9.208  0.00  0.00           C  
ATOM   3898 O   LGLU   270      12.724 -18.464   8.406  0.00  0.00           O  
ATOM   3899 N   LARG   271      11.630 -17.511  10.121  0.00  0.00           N  
ATOM   3900 H   LARG   271      11.626 -16.745  10.789  0.00  0.00           H  
ATOM   3901 CA  LARG   271      10.596 -18.550  10.250  0.00  0.00           C  
ATOM   3902 HA  LARG   271      11.090 -19.507  10.420  0.00  0.00           H  
ATOM   3903 CB  LARG   271       9.713 -18.234  11.471  0.00  0.00           C  
ATOM   3904 HB2 LARG   271      10.338 -18.244  12.366  0.00  0.00           H  
ATOM   3905 HB3 LARG   271       9.293 -17.236  11.361  0.00  0.00           H  
ATOM   3906 CG  LARG   271       8.562 -19.232  11.663  0.00  0.00           C  
ATOM   3907 HG2 LARG   271       7.929 -19.236  10.778  0.00  0.00           H  
ATOM   3908 HG3 LARG   271       8.972 -20.230  11.813  0.00  0.00           H  
ATOM   3909 CD  LARG   271       7.701 -18.836  12.865  0.00  0.00           C  
ATOM   3910 HD2 LARG   271       8.278 -18.961  13.783  0.00  0.00           H  
ATOM   3911 HD3 LARG   271       7.438 -17.782  12.763  0.00  0.00           H  
ATOM   3912 NE  LARG   271       6.469 -19.642  12.943  0.00  0.00           N  
ATOM   3913 HE  LARG   271       6.467 -20.557  12.514  0.00  0.00           H  
ATOM   3914 CZ  LARG   271       5.340 -19.271  13.521  0.00  0.00           C  
ATOM   3915 NH1 LARG   271       5.202 -18.117  14.110  0.00  0.00           N  
ATOM   3916 HH11LARG   271       5.909 -17.403  14.027  0.00  0.00           H  
ATOM   3917 HH12LARG   271       4.317 -17.931  14.567  0.00  0.00           H  
ATOM   3918 NH2 LARG   271       4.311 -20.063  13.526  0.00  0.00           N  
ATOM   3919 HH21LARG   271       4.353 -20.987  13.106  0.00  0.00           H  
ATOM   3920 HH22LARG   271       3.427 -19.736  13.886  0.00  0.00           H  
ATOM   3921 C   LARG   271       9.777 -18.708   8.966  0.00  0.00           C  
ATOM   3922 O   LARG   271       9.507 -19.836   8.567  0.00  0.00           O  
ATOM   3923 N   LALA   272       9.415 -17.612   8.297  0.00  0.00           N  
ATOM   3924 H   LALA   272       9.659 -16.710   8.685  0.00  0.00           H  
ATOM   3925 CA  LALA   272       8.702 -17.660   7.019  0.00  0.00           C  
ATOM   3926 HA  LALA   272       7.794 -18.251   7.149  0.00  0.00           H  
ATOM   3927 CB  LALA   272       8.292 -16.234   6.633  0.00  0.00           C  
ATOM   3928 HB1 LALA   272       7.646 -16.266   5.757  0.00  0.00           H  
ATOM   3929 HB2 LALA   272       7.751 -15.769   7.456  0.00  0.00           H  
ATOM   3930 HB3 LALA   272       9.170 -15.633   6.400  0.00  0.00           H  
ATOM   3931 C   LALA   272       9.534 -18.346   5.917  0.00  0.00           C  
ATOM   3932 O   LALA   272       9.022 -19.209   5.201  0.00  0.00           O  
ATOM   3933 N   LALA   273      10.827 -18.022   5.811  0.00  0.00           N  
ATOM   3934 H   LALA   273      11.196 -17.294   6.416  0.00  0.00           H  
ATOM   3935 CA  LALA   273      11.746 -18.690   4.889  0.00  0.00           C  
ATOM   3936 HA  LALA   273      11.304 -18.691   3.892  0.00  0.00           H  
ATOM   3937 CB  LALA   273      13.040 -17.873   4.834  0.00  0.00           C  
ATOM   3938 HB1 LALA   273      12.826 -16.854   4.513  0.00  0.00           H  
ATOM   3939 HB2 LALA   273      13.507 -17.843   5.818  0.00  0.00           H  
ATOM   3940 HB3 LALA   273      13.731 -18.326   4.124  0.00  0.00           H  
ATOM   3941 C   LALA   273      12.011 -20.163   5.275  0.00  0.00           C  
ATOM   3942 O   LALA   273      12.031 -21.029   4.402  0.00  0.00           O  
ATOM   3943 N   LALA   274      12.142 -20.472   6.567  0.00  0.00           N  
ATOM   3944 H   LALA   274      12.142 -19.713   7.238  0.00  0.00           H  
ATOM   3945 CA  LALA   274      12.374 -21.822   7.084  0.00  0.00           C  
ATOM   3946 HA  LALA   274      13.235 -22.252   6.569  0.00  0.00           H  
ATOM   3947 CB  LALA   274      12.707 -21.720   8.576  0.00  0.00           C  
ATOM   3948 HB1 LALA   274      11.889 -21.244   9.114  0.00  0.00           H  
ATOM   3949 HB2 LALA   274      12.861 -22.718   8.984  0.00  0.00           H  
ATOM   3950 HB3 LALA   274      13.619 -21.138   8.714  0.00  0.00           H  
ATOM   3951 C   LALA   274      11.175 -22.754   6.854  0.00  0.00           C  
ATOM   3952 O   LALA   274      11.366 -23.894   6.429  0.00  0.00           O  
ATOM   3953 N   LALA   275       9.948 -22.260   7.058  0.00  0.00           N  
ATOM   3954 H   LALA   275       9.860 -21.338   7.473  0.00  0.00           H  
ATOM   3955 CA  LALA   275       8.713 -22.970   6.720  0.00  0.00           C  
ATOM   3956 HA  LALA   275       8.708 -23.937   7.229  0.00  0.00           H  
ATOM   3957 CB  LALA   275       7.524 -22.148   7.234  0.00  0.00           C  
ATOM   3958 HB1 LALA   275       7.615 -22.006   8.312  0.00  0.00           H  
ATOM   3959 HB2 LALA   275       7.494 -21.174   6.744  0.00  0.00           H  
ATOM   3960 HB3 LALA   275       6.596 -22.683   7.032  0.00  0.00           H  
ATOM   3961 C   LALA   275       8.604 -23.229   5.205  0.00  0.00           C  
ATOM   3962 O   LALA   275       8.110 -24.278   4.788  0.00  0.00           O  
ATOM   3963 N   LCYS   276       9.112 -22.315   4.367  0.00  0.00           N  
ATOM   3964 H   LCYS   276       9.474 -21.452   4.751  0.00  0.00           H  
ATOM   3965 CA  LCYS   276       9.246 -22.557   2.930  0.00  0.00           C  
ATOM   3966 HA  LCYS   276       8.301 -22.957   2.573  0.00  0.00           H  
ATOM   3967 CB  LCYS   276       9.516 -21.245   2.180  0.00  0.00           C  
ATOM   3968 HB2 LCYS   276      10.413 -20.760   2.565  0.00  0.00           H  
ATOM   3969 HB3 LCYS   276       9.670 -21.469   1.125  0.00  0.00           H  
ATOM   3970 SG  LCYS   276       8.098 -20.123   2.315  0.00  0.00           S  
ATOM   3971 HG  LCYS   276       8.280 -19.797   3.607  0.00  0.00           H  
ATOM   3972 C   LCYS   276      10.314 -23.616   2.608  0.00  0.00           C  
ATOM   3973 O   LCYS   276      10.069 -24.474   1.763  0.00  0.00           O  
ATOM   3974 N   LGLU   277      11.468 -23.613   3.282  0.00  0.00           N  
ATOM   3975 H   LGLU   277      11.648 -22.847   3.925  0.00  0.00           H  
ATOM   3976 CA  LGLU   277      12.518 -24.632   3.108  0.00  0.00           C  
ATOM   3977 HA  LGLU   277      12.760 -24.686   2.046  0.00  0.00           H  
ATOM   3978 CB  LGLU   277      13.791 -24.199   3.865  0.00  0.00           C  
ATOM   3979 HB2 LGLU   277      13.872 -23.115   3.775  0.00  0.00           H  
ATOM   3980 HB3 LGLU   277      13.699 -24.423   4.927  0.00  0.00           H  
ATOM   3981 CG  LGLU   277      15.104 -24.773   3.294  0.00  0.00           C  
ATOM   3982 HG2 LGLU   277      15.063 -24.731   2.204  0.00  0.00           H  
ATOM   3983 HG3 LGLU   277      15.911 -24.106   3.597  0.00  0.00           H  
ATOM   3984 CD  LGLU   277      15.487 -26.192   3.745  0.00  0.00           C  
ATOM   3985 OE1 LGLU   277      15.070 -26.650   4.837  0.00  0.00           O  
ATOM   3986 OE2 LGLU   277      16.247 -26.859   3.001  0.00  0.00           O  
ATOM   3987 C   LGLU   277      12.017 -26.026   3.526  0.00  0.00           C  
ATOM   3988 O   LGLU   277      12.194 -26.982   2.776  0.00  0.00           O  
ATOM   3989 N   LALA   278      11.252 -26.115   4.624  0.00  0.00           N  
ATOM   3990 H   LALA   278      11.159 -25.277   5.190  0.00  0.00           H  
ATOM   3991 CA  LALA   278      10.469 -27.285   5.057  0.00  0.00           C  
ATOM   3992 HA  LALA   278      11.120 -28.159   5.019  0.00  0.00           H  
ATOM   3993 CB  LALA   278      10.060 -27.055   6.518  0.00  0.00           C  
ATOM   3994 HB1 LALA   278      10.941 -26.865   7.131  0.00  0.00           H  
ATOM   3995 HB2 LALA   278       9.384 -26.202   6.589  0.00  0.00           H  
ATOM   3996 HB3 LALA   278       9.552 -27.938   6.907  0.00  0.00           H  
ATOM   3997 C   LALA   278       9.234 -27.600   4.170  0.00  0.00           C  
ATOM   3998 O   LALA   278       8.446 -28.509   4.460  0.00  0.00           O  
ATOM   3999 N   LSER   279       9.064 -26.847   3.080  0.00  0.00           N  
ATOM   4000 H   LSER   279       9.725 -26.094   2.944  0.00  0.00           H  
ATOM   4001 CA  LSER   279       8.040 -27.005   2.039  0.00  0.00           C  
ATOM   4002 HA  LSER   279       7.487 -27.925   2.221  0.00  0.00           H  
ATOM   4003 CB  LSER   279       7.044 -25.840   2.085  0.00  0.00           C  
ATOM   4004 HB2 LSER   279       7.560 -24.908   1.863  0.00  0.00           H  
ATOM   4005 HB3 LSER   279       6.273 -25.989   1.332  0.00  0.00           H  
ATOM   4006 OG  LSER   279       6.425 -25.748   3.350  0.00  0.00           O  
ATOM   4007 HG  LSER   279       7.051 -25.286   3.948  0.00  0.00           H  
ATOM   4008 C   LSER   279       8.652 -27.134   0.635  0.00  0.00           C  
ATOM   4009 O   LSER   279       7.955 -26.946  -0.360  0.00  0.00           O  
ATOM   4010 N   LGLY   280       9.947 -27.451   0.536  0.00  0.00           N  
ATOM   4011 H   LGLY   280      10.473 -27.587   1.391  0.00  0.00           H  
ATOM   4012 CA  LGLY   280      10.651 -27.693  -0.728  0.00  0.00           C  
ATOM   4013 HA2 LGLY   280      11.449 -28.413  -0.547  0.00  0.00           H  
ATOM   4014 HA3 LGLY   280       9.962 -28.141  -1.443  0.00  0.00           H  
ATOM   4015 C   LGLY   280      11.283 -26.461  -1.386  0.00  0.00           C  
ATOM   4016 O   LGLY   280      11.911 -26.603  -2.434  0.00  0.00           O  
ATOM   4017 N   LALA   281      11.171 -25.260  -0.814  0.00  0.00           N  
ATOM   4018 H   LALA   281      10.670 -25.177   0.062  0.00  0.00           H  
ATOM   4019 CA  LALA   281      11.918 -24.096  -1.298  0.00  0.00           C  
ATOM   4020 HA  LALA   281      11.789 -24.024  -2.379  0.00  0.00           H  
ATOM   4021 CB  LALA   281      11.335 -22.822  -0.675  0.00  0.00           C  
ATOM   4022 HB1 LALA   281      11.748 -21.945  -1.171  0.00  0.00           H  
ATOM   4023 HB2 LALA   281      10.251 -22.814  -0.794  0.00  0.00           H  
ATOM   4024 HB3 LALA   281      11.600 -22.774   0.379  0.00  0.00           H  
ATOM   4025 C   LALA   281      13.429 -24.231  -1.011  0.00  0.00           C  
ATOM   4026 O   LALA   281      13.861 -25.104  -0.250  0.00  0.00           O  
ATOM   4027 N   LTHR   282      14.233 -23.335  -1.584  0.00  0.00           N  
ATOM   4028 H   LTHR   282      13.826 -22.641  -2.208  0.00  0.00           H  
ATOM   4029 CA  LTHR   282      15.655 -23.192  -1.250  0.00  0.00           C  
ATOM   4030 HA  LTHR   282      15.823 -23.715  -0.310  0.00  0.00           H  
ATOM   4031 CB  LTHR   282      16.567 -23.878  -2.280  0.00  0.00           C  
ATOM   4032 HB  LTHR   282      16.303 -24.934  -2.324  0.00  0.00           H  
ATOM   4033 CG2 LTHR   282      16.471 -23.306  -3.696  0.00  0.00           C  
ATOM   4034 HG21LTHR   282      16.680 -22.238  -3.702  0.00  0.00           H  
ATOM   4035 HG22LTHR   282      17.186 -23.815  -4.341  0.00  0.00           H  
ATOM   4036 HG23LTHR   282      15.469 -23.471  -4.092  0.00  0.00           H  
ATOM   4037 OG1 LTHR   282      17.903 -23.784  -1.822  0.00  0.00           O  
ATOM   4038 HG1 LTHR   282      17.924 -24.397  -1.054  0.00  0.00           H  
ATOM   4039 C   LTHR   282      16.018 -21.731  -0.990  0.00  0.00           C  
ATOM   4040 O   LTHR   282      15.632 -20.826  -1.736  0.00  0.00           O  
ATOM   4041 N   LVAL   283      16.731 -21.499   0.115  0.00  0.00           N  
ATOM   4042 H   LVAL   283      17.065 -22.296   0.646  0.00  0.00           H  
ATOM   4043 CA  LVAL   283      16.952 -20.166   0.691  0.00  0.00           C  
ATOM   4044 HA  LVAL   283      16.387 -19.431   0.119  0.00  0.00           H  
ATOM   4045 CB  LVAL   283      16.434 -20.100   2.144  0.00  0.00           C  
ATOM   4046 HB  LVAL   283      17.009 -20.794   2.758  0.00  0.00           H  
ATOM   4047 CG1 LVAL   283      16.593 -18.692   2.730  0.00  0.00           C  
ATOM   4048 HG11LVAL   283      16.056 -17.971   2.113  0.00  0.00           H  
ATOM   4049 HG12LVAL   283      16.195 -18.668   3.744  0.00  0.00           H  
ATOM   4050 HG13LVAL   283      17.645 -18.411   2.776  0.00  0.00           H  
ATOM   4051 CG2 LVAL   283      14.951 -20.488   2.251  0.00  0.00           C  
ATOM   4052 HG21LVAL   283      14.796 -21.508   1.902  0.00  0.00           H  
ATOM   4053 HG22LVAL   283      14.634 -20.444   3.293  0.00  0.00           H  
ATOM   4054 HG23LVAL   283      14.338 -19.808   1.661  0.00  0.00           H  
ATOM   4055 C   LVAL   283      18.430 -19.791   0.614  0.00  0.00           C  
ATOM   4056 O   LVAL   283      19.282 -20.509   1.150  0.00  0.00           O  
ATOM   4057 N   LALA   284      18.726 -18.657  -0.019  0.00  0.00           N  
ATOM   4058 H   LALA   284      17.963 -18.126  -0.432  0.00  0.00           H  
ATOM   4059 CA  LALA   284      20.042 -18.022  -0.012  0.00  0.00           C  
ATOM   4060 HA  LALA   284      20.768 -18.678   0.468  0.00  0.00           H  
ATOM   4061 CB  LALA   284      20.508 -17.802  -1.454  0.00  0.00           C  
ATOM   4062 HB1 LALA   284      21.548 -17.476  -1.455  0.00  0.00           H  
ATOM   4063 HB2 LALA   284      20.425 -18.728  -2.024  0.00  0.00           H  
ATOM   4064 HB3 LALA   284      19.901 -17.027  -1.917  0.00  0.00           H  
ATOM   4065 C   LALA   284      19.998 -16.700   0.768  0.00  0.00           C  
ATOM   4066 O   LALA   284      19.038 -15.941   0.658  0.00  0.00           O  
ATOM   4067 N   LTHR   285      21.057 -16.387   1.508  0.00  0.00           N  
ATOM   4068 H   LTHR   285      21.812 -17.062   1.569  0.00  0.00           H  
ATOM   4069 CA  LTHR   285      21.282 -15.060   2.108  0.00  0.00           C  
ATOM   4070 HA  LTHR   285      20.336 -14.670   2.484  0.00  0.00           H  
ATOM   4071 CB  LTHR   285      22.261 -15.159   3.290  0.00  0.00           C  
ATOM   4072 HB  LTHR   285      22.408 -14.162   3.702  0.00  0.00           H  
ATOM   4073 CG2 LTHR   285      21.719 -16.067   4.392  0.00  0.00           C  
ATOM   4074 HG21LTHR   285      21.759 -17.110   4.082  0.00  0.00           H  
ATOM   4075 HG22LTHR   285      22.313 -15.939   5.294  0.00  0.00           H  
ATOM   4076 HG23LTHR   285      20.685 -15.802   4.615  0.00  0.00           H  
ATOM   4077 OG1 LTHR   285      23.524 -15.663   2.901  0.00  0.00           O  
ATOM   4078 HG1 LTHR   285      24.018 -15.790   3.729  0.00  0.00           H  
ATOM   4079 C   LTHR   285      21.830 -14.029   1.118  0.00  0.00           C  
ATOM   4080 O   LTHR   285      21.794 -12.834   1.397  0.00  0.00           O  
ATOM   4081 N   LSER   286      22.379 -14.451  -0.023  0.00  0.00           N  
ATOM   4082 H   LSER   286      22.365 -15.442  -0.217  0.00  0.00           H  
ATOM   4083 CA  LSER   286      23.244 -13.606  -0.857  0.00  0.00           C  
ATOM   4084 HA  LSER   286      22.874 -12.581  -0.822  0.00  0.00           H  
ATOM   4085 CB  LSER   286      24.668 -13.618  -0.277  0.00  0.00           C  
ATOM   4086 HB2 LSER   286      25.293 -12.918  -0.832  0.00  0.00           H  
ATOM   4087 HB3 LSER   286      24.638 -13.299   0.766  0.00  0.00           H  
ATOM   4088 OG  LSER   286      25.240 -14.912  -0.358  0.00  0.00           O  
ATOM   4089 HG  LSER   286      26.175 -14.858  -0.074  0.00  0.00           H  
ATOM   4090 C   LSER   286      23.271 -14.033  -2.329  0.00  0.00           C  
ATOM   4091 O   LSER   286      22.912 -15.160  -2.678  0.00  0.00           O  
ATOM   4092 N   LSER   287      23.730 -13.130  -3.197  0.00  0.00           N  
ATOM   4093 H   LSER   287      23.971 -12.209  -2.837  0.00  0.00           H  
ATOM   4094 CA  LSER   287      23.894 -13.329  -4.639  0.00  0.00           C  
ATOM   4095 HA  LSER   287      24.079 -14.385  -4.827  0.00  0.00           H  
ATOM   4096 CB  LSER   287      22.599 -12.921  -5.342  0.00  0.00           C  
ATOM   4097 HB2 LSER   287      21.772 -13.494  -4.927  0.00  0.00           H  
ATOM   4098 HB3 LSER   287      22.411 -11.861  -5.163  0.00  0.00           H  
ATOM   4099 OG  LSER   287      22.701 -13.141  -6.736  0.00  0.00           O  
ATOM   4100 HG  LSER   287      22.593 -14.103  -6.900  0.00  0.00           H  
ATOM   4101 C   LSER   287      25.050 -12.483  -5.198  0.00  0.00           C  
ATOM   4102 O   LSER   287      25.220 -11.343  -4.758  0.00  0.00           O  
ATOM   4103 N   LPRO   288      25.822 -12.966  -6.192  0.00  0.00           N  
ATOM   4104 CD  LPRO   288      25.790 -14.313  -6.747  0.00  0.00           C  
ATOM   4105 HD2 LPRO   288      24.776 -14.662  -6.923  0.00  0.00           H  
ATOM   4106 HD3 LPRO   288      26.308 -14.994  -6.071  0.00  0.00           H  
ATOM   4107 CG  LPRO   288      26.536 -14.232  -8.074  0.00  0.00           C  
ATOM   4108 HG2 LPRO   288      25.853 -13.912  -8.862  0.00  0.00           H  
ATOM   4109 HG3 LPRO   288      27.007 -15.179  -8.335  0.00  0.00           H  
ATOM   4110 CB  LPRO   288      27.562 -13.137  -7.793  0.00  0.00           C  
ATOM   4111 HB2 LPRO   288      27.946 -12.697  -8.708  0.00  0.00           H  
ATOM   4112 HB3 LPRO   288      28.384 -13.541  -7.203  0.00  0.00           H  
ATOM   4113 CA  LPRO   288      26.775 -12.137  -6.943  0.00  0.00           C  
ATOM   4114 HA  LPRO   288      27.460 -11.636  -6.259  0.00  0.00           H  
ATOM   4115 C   LPRO   288      26.098 -11.063  -7.820  0.00  0.00           C  
ATOM   4116 O   LPRO   288      26.776 -10.163  -8.324  0.00  0.00           O  
ATOM   4117 N   LASP   289      24.772 -11.139  -7.993  0.00  0.00           N  
ATOM   4118 H   LASP   289      24.284 -11.927  -7.586  0.00  0.00           H  
ATOM   4119 CA  LASP   289      23.956 -10.183  -8.749  0.00  0.00           C  
ATOM   4120 HA  LASP   289      24.612  -9.631  -9.421  0.00  0.00           H  
ATOM   4121 CB  LASP   289      22.932 -10.935  -9.624  0.00  0.00           C  
ATOM   4122 HB2 LASP   289      22.320 -11.569  -8.981  0.00  0.00           H  
ATOM   4123 HB3 LASP   289      22.261 -10.213 -10.087  0.00  0.00           H  
ATOM   4124 CG  LASP   289      23.505 -11.794 -10.756  0.00  0.00           C  
ATOM   4125 OD1 LASP   289      22.687 -12.275 -11.568  0.00  0.00           O  
ATOM   4126 OD2 LASP   289      24.729 -12.016 -10.889  0.00  0.00           O  
ATOM   4127 C   LASP   289      23.249  -9.128  -7.867  0.00  0.00           C  
ATOM   4128 O   LASP   289      22.424  -8.362  -8.374  0.00  0.00           O  
ATOM   4129 N   LLEU   290      23.514  -9.064  -6.555  0.00  0.00           N  
ATOM   4130 H   LLEU   290      24.208  -9.683  -6.158  0.00  0.00           H  
ATOM   4131 CA  LLEU   290      22.864  -8.071  -5.689  0.00  0.00           C  
ATOM   4132 HA  LLEU   290      21.798  -8.151  -5.884  0.00  0.00           H  
ATOM   4133 CB  LLEU   290      23.095  -8.407  -4.201  0.00  0.00           C  
ATOM   4134 HB2 LLEU   290      22.988  -9.482  -4.048  0.00  0.00           H  
ATOM   4135 HB3 LLEU   290      24.120  -8.135  -3.946  0.00  0.00           H  
ATOM   4136 CG  LLEU   290      22.117  -7.666  -3.261  0.00  0.00           C  
ATOM   4137 HG  LLEU   290      21.965  -6.649  -3.610  0.00  0.00           H  
ATOM   4138 CD1 LLEU   290      20.759  -8.369  -3.210  0.00  0.00           C  
ATOM   4139 HD11LLEU   290      20.889  -9.384  -2.836  0.00  0.00           H  
ATOM   4140 HD12LLEU   290      20.086  -7.824  -2.548  0.00  0.00           H  
ATOM   4141 HD13LLEU   290      20.314  -8.405  -4.201  0.00  0.00           H  
ATOM   4142 CD2 LLEU   290      22.639  -7.585  -1.828  0.00  0.00           C  
ATOM   4143 HD21LLEU   290      23.568  -7.019  -1.816  0.00  0.00           H  
ATOM   4144 HD22LLEU   290      21.914  -7.064  -1.205  0.00  0.00           H  
ATOM   4145 HD23LLEU   290      22.802  -8.585  -1.431  0.00  0.00           H  
ATOM   4146 C   LLEU   290      23.333  -6.634  -6.030  0.00  0.00           C  
ATOM   4147 O   LLEU   290      24.541  -6.405  -6.152  0.00  0.00           O  
ATOM   4148 N   LPRO   291      22.427  -5.646  -6.170  0.00  0.00           N  
ATOM   4149 CD  LPRO   291      20.982  -5.794  -6.279  0.00  0.00           C  
ATOM   4150 HD2 LPRO   291      20.574  -6.426  -5.491  0.00  0.00           H  
ATOM   4151 HD3 LPRO   291      20.734  -6.205  -7.259  0.00  0.00           H  
ATOM   4152 CG  LPRO   291      20.410  -4.388  -6.147  0.00  0.00           C  
ATOM   4153 HG2 LPRO   291      20.223  -4.176  -5.094  0.00  0.00           H  
ATOM   4154 HG3 LPRO   291      19.505  -4.270  -6.739  0.00  0.00           H  
ATOM   4155 CB  LPRO   291      21.533  -3.494  -6.665  0.00  0.00           C  
ATOM   4156 HB2 LPRO   291      21.469  -2.488  -6.249  0.00  0.00           H  
ATOM   4157 HB3 LPRO   291      21.492  -3.457  -7.754  0.00  0.00           H  
ATOM   4158 CA  LPRO   291      22.802  -4.231  -6.226  0.00  0.00           C  
ATOM   4159 HA  LPRO   291      23.573  -4.082  -6.981  0.00  0.00           H  
ATOM   4160 C   LPRO   291      23.341  -3.709  -4.880  0.00  0.00           C  
ATOM   4161 O   LPRO   291      23.257  -4.369  -3.844  0.00  0.00           O  
ATOM   4162 N   LASP   292      23.916  -2.509  -4.892  0.00  0.00           N  
ATOM   4163 H   LASP   292      23.985  -2.010  -5.772  0.00  0.00           H  
ATOM   4164 CA  LASP   292      24.451  -1.833  -3.705  0.00  0.00           C  
ATOM   4165 HA  LASP   292      25.079  -2.529  -3.147  0.00  0.00           H  
ATOM   4166 CB  LASP   292      25.346  -0.693  -4.199  0.00  0.00           C  
ATOM   4167 HB2 LASP   292      26.153  -1.123  -4.795  0.00  0.00           H  
ATOM   4168 HB3 LASP   292      24.758  -0.046  -4.850  0.00  0.00           H  
ATOM   4169 CG  LASP   292      25.972   0.169  -3.106  0.00  0.00           C  
ATOM   4170 OD1 LASP   292      25.806  -0.113  -1.899  0.00  0.00           O  
ATOM   4171 OD2 LASP   292      26.652   1.145  -3.488  0.00  0.00           O  
ATOM   4172 C   LASP   292      23.335  -1.333  -2.766  0.00  0.00           C  
ATOM   4173 O   LASP   292      22.616  -0.377  -3.077  0.00  0.00           O  
ATOM   4174 N   LLEU   293      23.204  -1.965  -1.593  0.00  0.00           N  
ATOM   4175 H   LLEU   293      23.827  -2.736  -1.387  0.00  0.00           H  
ATOM   4176 CA  LLEU   293      22.176  -1.622  -0.605  0.00  0.00           C  
ATOM   4177 HA  LLEU   293      21.215  -1.597  -1.114  0.00  0.00           H  
ATOM   4178 CB  LLEU   293      22.099  -2.714   0.475  0.00  0.00           C  
ATOM   4179 HB2 LLEU   293      23.068  -2.786   0.969  0.00  0.00           H  
ATOM   4180 HB3 LLEU   293      21.376  -2.389   1.220  0.00  0.00           H  
ATOM   4181 CG  LLEU   293      21.689  -4.120  -0.005  0.00  0.00           C  
ATOM   4182 HG  LLEU   293      22.502  -4.556  -0.584  0.00  0.00           H  
ATOM   4183 CD1 LLEU   293      21.427  -4.996   1.220  0.00  0.00           C  
ATOM   4184 HD11LLEU   293      22.306  -4.992   1.862  0.00  0.00           H  
ATOM   4185 HD12LLEU   293      20.576  -4.615   1.783  0.00  0.00           H  
ATOM   4186 HD13LLEU   293      21.222  -6.020   0.911  0.00  0.00           H  
ATOM   4187 CD2 LLEU   293      20.415  -4.133  -0.855  0.00  0.00           C  
ATOM   4188 HD21LLEU   293      20.616  -3.666  -1.818  0.00  0.00           H  
ATOM   4189 HD22LLEU   293      20.101  -5.160  -1.040  0.00  0.00           H  
ATOM   4190 HD23LLEU   293      19.614  -3.598  -0.344  0.00  0.00           H  
ATOM   4191 C   LLEU   293      22.360  -0.229   0.029  0.00  0.00           C  
ATOM   4192 O   LLEU   293      21.380   0.350   0.499  0.00  0.00           O  
ATOM   4193 N   LSER   294      23.573   0.336   0.012  0.00  0.00           N  
ATOM   4194 H   LSER   294      24.328  -0.145  -0.465  0.00  0.00           H  
ATOM   4195 CA  LSER   294      23.824   1.705   0.490  0.00  0.00           C  
ATOM   4196 HA  LSER   294      23.254   1.869   1.400  0.00  0.00           H  
ATOM   4197 CB  LSER   294      25.302   1.924   0.817  0.00  0.00           C  
ATOM   4198 HB2 LSER   294      25.897   1.799  -0.087  0.00  0.00           H  
ATOM   4199 HB3 LSER   294      25.440   2.939   1.191  0.00  0.00           H  
ATOM   4200 OG  LSER   294      25.732   0.996   1.798  0.00  0.00           O  
ATOM   4201 HG  LSER   294      25.551   1.401   2.688  0.00  0.00           H  
ATOM   4202 C   LSER   294      23.355   2.740  -0.530  0.00  0.00           C  
ATOM   4203 O   LSER   294      22.602   3.650  -0.181  0.00  0.00           O  
ATOM   4204 N   LALA   295      23.676   2.546  -1.815  0.00  0.00           N  
ATOM   4205 H   LALA   295      24.300   1.782  -2.043  0.00  0.00           H  
ATOM   4206 CA  LALA   295      23.131   3.361  -2.906  0.00  0.00           C  
ATOM   4207 HA  LALA   295      23.454   4.394  -2.771  0.00  0.00           H  
ATOM   4208 CB  LALA   295      23.687   2.841  -4.232  0.00  0.00           C  
ATOM   4209 HB1 LALA   295      23.407   1.798  -4.376  0.00  0.00           H  
ATOM   4210 HB2 LALA   295      23.270   3.429  -5.049  0.00  0.00           H  
ATOM   4211 HB3 LALA   295      24.772   2.933  -4.240  0.00  0.00           H  
ATOM   4212 C   LALA   295      21.593   3.338  -2.931  0.00  0.00           C  
ATOM   4213 O   LALA   295      20.953   4.375  -3.120  0.00  0.00           O  
ATOM   4214 N   LLEU   296      20.995   2.172  -2.661  0.00  0.00           N  
ATOM   4215 H   LLEU   296      21.589   1.354  -2.558  0.00  0.00           H  
ATOM   4216 CA  LLEU   296      19.548   1.992  -2.513  0.00  0.00           C  
ATOM   4217 HA  LLEU   296      19.071   2.367  -3.419  0.00  0.00           H  
ATOM   4218 CB  LLEU   296      19.249   0.488  -2.375  0.00  0.00           C  
ATOM   4219 HB2 LLEU   296      20.057   0.019  -1.822  0.00  0.00           H  
ATOM   4220 HB3 LLEU   296      18.334   0.334  -1.804  0.00  0.00           H  
ATOM   4221 CG  LLEU   296      19.090  -0.185  -3.745  0.00  0.00           C  
ATOM   4222 HG  LLEU   296      19.769   0.276  -4.460  0.00  0.00           H  
ATOM   4223 CD1 LLEU   296      19.387  -1.679  -3.688  0.00  0.00           C  
ATOM   4224 HD11LLEU   296      20.436  -1.830  -3.436  0.00  0.00           H  
ATOM   4225 HD12LLEU   296      18.763  -2.162  -2.936  0.00  0.00           H  
ATOM   4226 HD13LLEU   296      19.201  -2.119  -4.666  0.00  0.00           H  
ATOM   4227 CD2 LLEU   296      17.648  -0.008  -4.226  0.00  0.00           C  
ATOM   4228 HD21LLEU   296      17.311   1.009  -4.040  0.00  0.00           H  
ATOM   4229 HD22LLEU   296      17.585  -0.228  -5.289  0.00  0.00           H  
ATOM   4230 HD23LLEU   296      16.999  -0.680  -3.671  0.00  0.00           H  
ATOM   4231 C   LLEU   296      18.915   2.789  -1.361  0.00  0.00           C  
ATOM   4232 O   LLEU   296      17.691   2.897  -1.340  0.00  0.00           O  
ATOM   4233 N   LVAL   297      19.683   3.377  -0.440  0.00  0.00           N  
ATOM   4234 H   LVAL   297      20.683   3.205  -0.471  0.00  0.00           H  
ATOM   4235 CA  LVAL   297      19.182   4.369   0.531  0.00  0.00           C  
ATOM   4236 HA  LVAL   297      18.094   4.404   0.480  0.00  0.00           H  
ATOM   4237 CB  LVAL   297      19.535   3.957   1.975  0.00  0.00           C  
ATOM   4238 HB  LVAL   297      20.605   3.762   2.046  0.00  0.00           H  
ATOM   4239 CG1 LVAL   297      19.163   5.033   3.003  0.00  0.00           C  
ATOM   4240 HG11LVAL   297      19.358   4.663   4.011  0.00  0.00           H  
ATOM   4241 HG12LVAL   297      19.778   5.922   2.857  0.00  0.00           H  
ATOM   4242 HG13LVAL   297      18.109   5.298   2.916  0.00  0.00           H  
ATOM   4243 CG2 LVAL   297      18.766   2.680   2.343  0.00  0.00           C  
ATOM   4244 HG21LVAL   297      19.071   1.862   1.691  0.00  0.00           H  
ATOM   4245 HG22LVAL   297      18.979   2.401   3.374  0.00  0.00           H  
ATOM   4246 HG23LVAL   297      17.693   2.845   2.235  0.00  0.00           H  
ATOM   4247 C   LVAL   297      19.654   5.782   0.179  0.00  0.00           C  
ATOM   4248 O   LVAL   297      18.832   6.700   0.150  0.00  0.00           O  
ATOM   4249 N   LALA   298      20.934   5.974  -0.143  0.00  0.00           N  
ATOM   4250 H   LALA   298      21.565   5.179  -0.101  0.00  0.00           H  
ATOM   4251 CA  LALA   298      21.528   7.288  -0.395  0.00  0.00           C  
ATOM   4252 HA  LALA   298      21.292   7.938   0.448  0.00  0.00           H  
ATOM   4253 CB  LALA   298      23.051   7.109  -0.438  0.00  0.00           C  
ATOM   4254 HB1 LALA   298      23.532   8.080  -0.540  0.00  0.00           H  
ATOM   4255 HB2 LALA   298      23.397   6.650   0.491  0.00  0.00           H  
ATOM   4256 HB3 LALA   298      23.338   6.471  -1.275  0.00  0.00           H  
ATOM   4257 C   LALA   298      20.995   7.978  -1.669  0.00  0.00           C  
ATOM   4258 O   LALA   298      20.630   9.158  -1.632  0.00  0.00           O  
ATOM   4259 N   LASP   299      20.897   7.260  -2.793  0.00  0.00           N  
ATOM   4260 H   LASP   299      21.173   6.282  -2.775  0.00  0.00           H  
ATOM   4261 CA  LASP   299      20.305   7.794  -4.029  0.00  0.00           C  
ATOM   4262 HA  LASP   299      20.671   8.808  -4.180  0.00  0.00           H  
ATOM   4263 CB  LASP   299      20.727   6.960  -5.255  0.00  0.00           C  
ATOM   4264 HB2 LASP   299      20.393   5.930  -5.125  0.00  0.00           H  
ATOM   4265 HB3 LASP   299      20.208   7.359  -6.128  0.00  0.00           H  
ATOM   4266 CG  LASP   299      22.232   6.973  -5.561  0.00  0.00           C  
ATOM   4267 OD1 LASP   299      22.964   7.834  -5.001  0.00  0.00           O  
ATOM   4268 OD2 LASP   299      22.658   6.173  -6.432  0.00  0.00           O  
ATOM   4269 C   LASP   299      18.776   7.890  -3.919  0.00  0.00           C  
ATOM   4270 O   LASP   299      18.186   8.899  -4.315  0.00  0.00           O  
ATOM   4271 N   LTYR   300      18.134   6.887  -3.314  0.00  0.00           N  
ATOM   4272 H   LTYR   300      18.681   6.094  -3.005  0.00  0.00           H  
ATOM   4273 CA  LTYR   300      16.686   6.876  -3.090  0.00  0.00           C  
ATOM   4274 HA  LTYR   300      16.184   6.942  -4.056  0.00  0.00           H  
ATOM   4275 CB  LTYR   300      16.286   5.553  -2.431  0.00  0.00           C  
ATOM   4276 HB2 LTYR   300      16.433   4.741  -3.144  0.00  0.00           H  
ATOM   4277 HB3 LTYR   300      16.950   5.378  -1.585  0.00  0.00           H  
ATOM   4278 CG  LTYR   300      14.853   5.517  -1.932  0.00  0.00           C  
ATOM   4279 CD1 LTYR   300      13.782   5.542  -2.847  0.00  0.00           C  
ATOM   4280 HD1 LTYR   300      13.980   5.602  -3.908  0.00  0.00           H  
ATOM   4281 CE1 LTYR   300      12.453   5.513  -2.379  0.00  0.00           C  
ATOM   4282 HE1 LTYR   300      11.634   5.568  -3.073  0.00  0.00           H  
ATOM   4283 CZ  LTYR   300      12.192   5.427  -0.995  0.00  0.00           C  
ATOM   4284 OH  LTYR   300      10.923   5.363  -0.518  0.00  0.00           O  
ATOM   4285 HH  LTYR   300      10.234   5.305  -1.200  0.00  0.00           H  
ATOM   4286 CE2 LTYR   300      13.267   5.414  -0.084  0.00  0.00           C  
ATOM   4287 HE2 LTYR   300      13.057   5.352   0.971  0.00  0.00           H  
ATOM   4288 CD2 LTYR   300      14.593   5.479  -0.548  0.00  0.00           C  
ATOM   4289 HD2 LTYR   300      15.411   5.475   0.160  0.00  0.00           H  
ATOM   4290 C   LTYR   300      16.208   8.069  -2.250  0.00  0.00           C  
ATOM   4291 O   LTYR   300      15.276   8.757  -2.661  0.00  0.00           O  
ATOM   4292 N   LTHR   301      16.872   8.367  -1.126  0.00  0.00           N  
ATOM   4293 H   LTHR   301      17.631   7.756  -0.846  0.00  0.00           H  
ATOM   4294 CA  LTHR   301      16.506   9.486  -0.235  0.00  0.00           C  
ATOM   4295 HA  LTHR   301      15.489   9.330   0.126  0.00  0.00           H  
ATOM   4296 CB  LTHR   301      17.441   9.561   0.989  0.00  0.00           C  
ATOM   4297 HB  LTHR   301      18.462   9.741   0.652  0.00  0.00           H  
ATOM   4298 CG2 LTHR   301      17.044  10.662   1.973  0.00  0.00           C  
ATOM   4299 HG21LTHR   301      16.007  10.526   2.283  0.00  0.00           H  
ATOM   4300 HG22LTHR   301      17.690  10.616   2.850  0.00  0.00           H  
ATOM   4301 HG23LTHR   301      17.160  11.643   1.513  0.00  0.00           H  
ATOM   4302 OG1 LTHR   301      17.419   8.355   1.718  0.00  0.00           O  
ATOM   4303 HG1 LTHR   301      17.921   7.699   1.203  0.00  0.00           H  
ATOM   4304 C   LTHR   301      16.531  10.818  -0.990  0.00  0.00           C  
ATOM   4305 O   LTHR   301      15.572  11.588  -0.930  0.00  0.00           O  
ATOM   4306 N   LARG   302      17.591  11.058  -1.777  0.00  0.00           N  
ATOM   4307 H   LARG   302      18.323  10.359  -1.807  0.00  0.00           H  
ATOM   4308 CA  LARG   302      17.732  12.254  -2.621  0.00  0.00           C  
ATOM   4309 HA  LARG   302      17.654  13.141  -1.990  0.00  0.00           H  
ATOM   4310 CB  LARG   302      19.122  12.233  -3.277  0.00  0.00           C  
ATOM   4311 HB2 LARG   302      19.874  12.289  -2.489  0.00  0.00           H  
ATOM   4312 HB3 LARG   302      19.252  11.291  -3.810  0.00  0.00           H  
ATOM   4313 CG  LARG   302      19.338  13.397  -4.259  0.00  0.00           C  
ATOM   4314 HG2 LARG   302      18.679  13.285  -5.122  0.00  0.00           H  
ATOM   4315 HG3 LARG   302      19.097  14.335  -3.757  0.00  0.00           H  
ATOM   4316 CD  LARG   302      20.785  13.475  -4.757  0.00  0.00           C  
ATOM   4317 HD2 LARG   302      20.876  14.362  -5.385  0.00  0.00           H  
ATOM   4318 HD3 LARG   302      21.451  13.609  -3.904  0.00  0.00           H  
ATOM   4319 NE  LARG   302      21.182  12.297  -5.554  0.00  0.00           N  
ATOM   4320 HE  LARG   302      21.004  12.327  -6.554  0.00  0.00           H  
ATOM   4321 CZ  LARG   302      21.867  11.240  -5.161  0.00  0.00           C  
ATOM   4322 NH1 LARG   302      22.280  11.103  -3.934  0.00  0.00           N  
ATOM   4323 HH11LARG   302      22.056  11.804  -3.255  0.00  0.00           H  
ATOM   4324 HH12LARG   302      22.825  10.291  -3.675  0.00  0.00           H  
ATOM   4325 NH2 LARG   302      22.154  10.291  -6.000  0.00  0.00           N  
ATOM   4326 HH21LARG   302      21.702  10.277  -6.908  0.00  0.00           H  
ATOM   4327 HH22LARG   302      22.594   9.435  -5.675  0.00  0.00           H  
ATOM   4328 C   LARG   302      16.614  12.370  -3.659  0.00  0.00           C  
ATOM   4329 O   LARG   302      16.073  13.460  -3.827  0.00  0.00           O  
ATOM   4330 N   LMET   303      16.265  11.274  -4.336  0.00  0.00           N  
ATOM   4331 H   LMET   303      16.760  10.413  -4.137  0.00  0.00           H  
ATOM   4332 CA  LMET   303      15.221  11.263  -5.368  0.00  0.00           C  
ATOM   4333 HA  LMET   303      15.396  12.104  -6.042  0.00  0.00           H  
ATOM   4334 CB  LMET   303      15.344   9.966  -6.182  0.00  0.00           C  
ATOM   4335 HB2 LMET   303      16.365   9.876  -6.553  0.00  0.00           H  
ATOM   4336 HB3 LMET   303      15.130   9.106  -5.545  0.00  0.00           H  
ATOM   4337 CG  LMET   303      14.396   9.955  -7.383  0.00  0.00           C  
ATOM   4338 HG2 LMET   303      13.363   9.987  -7.035  0.00  0.00           H  
ATOM   4339 HG3 LMET   303      14.587  10.851  -7.973  0.00  0.00           H  
ATOM   4340 SD  LMET   303      14.597   8.516  -8.462  0.00  0.00           S  
ATOM   4341 CE  LMET   303      13.646   9.101  -9.884  0.00  0.00           C  
ATOM   4342 HE1 LMET   303      13.663   8.334 -10.655  0.00  0.00           H  
ATOM   4343 HE2 LMET   303      12.616   9.296  -9.585  0.00  0.00           H  
ATOM   4344 HE3 LMET   303      14.089  10.018 -10.274  0.00  0.00           H  
ATOM   4345 C   LMET   303      13.809  11.437  -4.783  0.00  0.00           C  
ATOM   4346 O   LMET   303      12.996  12.179  -5.336  0.00  0.00           O  
ATOM   4347 N   LLEU   304      13.530  10.796  -3.643  0.00  0.00           N  
ATOM   4348 H   LLEU   304      14.243  10.186  -3.255  0.00  0.00           H  
ATOM   4349 CA  LLEU   304      12.265  10.895  -2.910  0.00  0.00           C  
ATOM   4350 HA  LLEU   304      11.454  10.573  -3.566  0.00  0.00           H  
ATOM   4351 CB  LLEU   304      12.349   9.932  -1.709  0.00  0.00           C  
ATOM   4352 HB2 LLEU   304      12.466   8.913  -2.084  0.00  0.00           H  
ATOM   4353 HB3 LLEU   304      13.246  10.177  -1.140  0.00  0.00           H  
ATOM   4354 CG  LLEU   304      11.155   9.969  -0.738  0.00  0.00           C  
ATOM   4355 HG  LLEU   304      11.024  10.981  -0.358  0.00  0.00           H  
ATOM   4356 CD1 LLEU   304       9.854   9.509  -1.399  0.00  0.00           C  
ATOM   4357 HD11LLEU   304       9.588  10.185  -2.211  0.00  0.00           H  
ATOM   4358 HD12LLEU   304       9.971   8.497  -1.786  0.00  0.00           H  
ATOM   4359 HD13LLEU   304       9.048   9.521  -0.667  0.00  0.00           H  
ATOM   4360 CD2 LLEU   304      11.452   9.050   0.446  0.00  0.00           C  
ATOM   4361 HD21LLEU   304      12.367   9.374   0.942  0.00  0.00           H  
ATOM   4362 HD22LLEU   304      10.637   9.098   1.166  0.00  0.00           H  
ATOM   4363 HD23LLEU   304      11.571   8.022   0.107  0.00  0.00           H  
ATOM   4364 C   LLEU   304      11.968  12.341  -2.483  0.00  0.00           C  
ATOM   4365 O   LLEU   304      10.854  12.824  -2.688  0.00  0.00           O  
ATOM   4366 N   LLEU   305      12.974  13.056  -1.966  0.00  0.00           N  
ATOM   4367 H   LLEU   305      13.860  12.588  -1.806  0.00  0.00           H  
ATOM   4368 CA  LLEU   305      12.850  14.462  -1.561  0.00  0.00           C  
ATOM   4369 HA  LLEU   305      12.089  14.531  -0.784  0.00  0.00           H  
ATOM   4370 CB  LLEU   305      14.193  14.943  -0.982  0.00  0.00           C  
ATOM   4371 HB2 LLEU   305      14.992  14.622  -1.650  0.00  0.00           H  
ATOM   4372 HB3 LLEU   305      14.205  16.033  -0.958  0.00  0.00           H  
ATOM   4373 CG  LLEU   305      14.481  14.422   0.439  0.00  0.00           C  
ATOM   4374 HG  LLEU   305      14.239  13.362   0.503  0.00  0.00           H  
ATOM   4375 CD1 LLEU   305      15.960  14.602   0.777  0.00  0.00           C  
ATOM   4376 HD11LLEU   305      16.163  14.214   1.775  0.00  0.00           H  
ATOM   4377 HD12LLEU   305      16.570  14.058   0.058  0.00  0.00           H  
ATOM   4378 HD13LLEU   305      16.226  15.660   0.749  0.00  0.00           H  
ATOM   4379 CD2 LLEU   305      13.662  15.174   1.490  0.00  0.00           C  
ATOM   4380 HD21LLEU   305      13.946  14.832   2.483  0.00  0.00           H  
ATOM   4381 HD22LLEU   305      13.858  16.246   1.426  0.00  0.00           H  
ATOM   4382 HD23LLEU   305      12.597  14.997   1.349  0.00  0.00           H  
ATOM   4383 C   LLEU   305      12.384  15.385  -2.700  0.00  0.00           C  
ATOM   4384 O   LLEU   305      11.637  16.324  -2.436  0.00  0.00           O  
ATOM   4385 N   LVAL   306      12.738  15.108  -3.963  0.00  0.00           N  
ATOM   4386 H   LVAL   306      13.337  14.311  -4.132  0.00  0.00           H  
ATOM   4387 CA  LVAL   306      12.254  15.894  -5.118  0.00  0.00           C  
ATOM   4388 HA  LVAL   306      12.443  16.948  -4.916  0.00  0.00           H  
ATOM   4389 CB  LVAL   306      12.992  15.522  -6.423  0.00  0.00           C  
ATOM   4390 HB  LVAL   306      12.714  14.509  -6.708  0.00  0.00           H  
ATOM   4391 CG1 LVAL   306      12.611  16.470  -7.567  0.00  0.00           C  
ATOM   4392 HG11LVAL   306      12.822  17.502  -7.286  0.00  0.00           H  
ATOM   4393 HG12LVAL   306      13.181  16.223  -8.463  0.00  0.00           H  
ATOM   4394 HG13LVAL   306      11.553  16.370  -7.808  0.00  0.00           H  
ATOM   4395 CG2 LVAL   306      14.515  15.578  -6.276  0.00  0.00           C  
ATOM   4396 HG21LVAL   306      14.848  14.844  -5.548  0.00  0.00           H  
ATOM   4397 HG22LVAL   306      14.989  15.339  -7.227  0.00  0.00           H  
ATOM   4398 HG23LVAL   306      14.829  16.573  -5.958  0.00  0.00           H  
ATOM   4399 C   LVAL   306      10.743  15.729  -5.319  0.00  0.00           C  
ATOM   4400 O   LVAL   306      10.048  16.705  -5.605  0.00  0.00           O  
ATOM   4401 N   LVAL   307      10.217  14.511  -5.139  0.00  0.00           N  
ATOM   4402 H   LVAL   307      10.838  13.763  -4.850  0.00  0.00           H  
ATOM   4403 CA  LVAL   307       8.777  14.216  -5.265  0.00  0.00           C  
ATOM   4404 HA  LVAL   307       8.409  14.708  -6.165  0.00  0.00           H  
ATOM   4405 CB  LVAL   307       8.510  12.703  -5.417  0.00  0.00           C  
ATOM   4406 HB  LVAL   307       8.816  12.185  -4.508  0.00  0.00           H  
ATOM   4407 CG1 LVAL   307       7.020  12.426  -5.660  0.00  0.00           C  
ATOM   4408 HG11LVAL   307       6.657  13.013  -6.504  0.00  0.00           H  
ATOM   4409 HG12LVAL   307       6.865  11.370  -5.876  0.00  0.00           H  
ATOM   4410 HG13LVAL   307       6.437  12.674  -4.772  0.00  0.00           H  
ATOM   4411 CG2 LVAL   307       9.293  12.114  -6.598  0.00  0.00           C  
ATOM   4412 HG21LVAL   307      10.362  12.177  -6.400  0.00  0.00           H  
ATOM   4413 HG22LVAL   307       9.034  11.062  -6.728  0.00  0.00           H  
ATOM   4414 HG23LVAL   307       9.056  12.655  -7.514  0.00  0.00           H  
ATOM   4415 C   LVAL   307       7.988  14.797  -4.088  0.00  0.00           C  
ATOM   4416 O   LVAL   307       6.953  15.428  -4.310  0.00  0.00           O  
ATOM   4417 N   LLEU   308       8.512  14.673  -2.861  0.00  0.00           N  
ATOM   4418 H   LLEU   308       9.363  14.127  -2.761  0.00  0.00           H  
ATOM   4419 CA  LLEU   308       7.946  15.305  -1.660  0.00  0.00           C  
ATOM   4420 HA  LLEU   308       6.911  14.982  -1.544  0.00  0.00           H  
ATOM   4421 CB  LLEU   308       8.753  14.885  -0.413  0.00  0.00           C  
ATOM   4422 HB2 LLEU   308       9.795  15.172  -0.562  0.00  0.00           H  
ATOM   4423 HB3 LLEU   308       8.375  15.453   0.438  0.00  0.00           H  
ATOM   4424 CG  LLEU   308       8.706  13.389  -0.042  0.00  0.00           C  
ATOM   4425 HG  LLEU   308       9.078  12.787  -0.867  0.00  0.00           H  
ATOM   4426 CD1 LLEU   308       9.590  13.138   1.181  0.00  0.00           C  
ATOM   4427 HD11LLEU   308       9.240  13.727   2.030  0.00  0.00           H  
ATOM   4428 HD12LLEU   308       9.562  12.082   1.454  0.00  0.00           H  
ATOM   4429 HD13LLEU   308      10.620  13.409   0.957  0.00  0.00           H  
ATOM   4430 CD2 LLEU   308       7.288  12.932   0.287  0.00  0.00           C  
ATOM   4431 HD21LLEU   308       6.862  13.591   1.040  0.00  0.00           H  
ATOM   4432 HD22LLEU   308       6.677  12.971  -0.611  0.00  0.00           H  
ATOM   4433 HD23LLEU   308       7.303  11.908   0.659  0.00  0.00           H  
ATOM   4434 C   LLEU   308       7.920  16.839  -1.778  0.00  0.00           C  
ATOM   4435 O   LLEU   308       6.926  17.471  -1.419  0.00  0.00           O  
ATOM   4436 N   LALA   309       8.977  17.440  -2.332  0.00  0.00           N  
ATOM   4437 H   LALA   309       9.799  16.879  -2.535  0.00  0.00           H  
ATOM   4438 CA  LALA   309       9.052  18.871  -2.627  0.00  0.00           C  
ATOM   4439 HA  LALA   309       8.612  19.403  -1.788  0.00  0.00           H  
ATOM   4440 CB  LALA   309      10.527  19.271  -2.732  0.00  0.00           C  
ATOM   4441 HB1 LALA   309      11.050  18.962  -1.828  0.00  0.00           H  
ATOM   4442 HB2 LALA   309      10.982  18.791  -3.600  0.00  0.00           H  
ATOM   4443 HB3 LALA   309      10.609  20.353  -2.832  0.00  0.00           H  
ATOM   4444 C   LALA   309       8.266  19.300  -3.881  0.00  0.00           C  
ATOM   4445 O   LALA   309       8.235  20.490  -4.208  0.00  0.00           O  
ATOM   4446 N   LARG   310       7.646  18.354  -4.601  0.00  0.00           N  
ATOM   4447 H   LARG   310       7.704  17.401  -4.258  0.00  0.00           H  
ATOM   4448 CA  LARG   310       6.891  18.576  -5.846  0.00  0.00           C  
ATOM   4449 HA  LARG   310       6.734  17.598  -6.302  0.00  0.00           H  
ATOM   4450 CB  LARG   310       5.494  19.156  -5.531  0.00  0.00           C  
ATOM   4451 HB2 LARG   310       5.596  20.112  -5.016  0.00  0.00           H  
ATOM   4452 HB3 LARG   310       4.964  19.322  -6.468  0.00  0.00           H  
ATOM   4453 CG  LARG   310       4.668  18.186  -4.665  0.00  0.00           C  
ATOM   4454 HG2 LARG   310       4.659  17.214  -5.155  0.00  0.00           H  
ATOM   4455 HG3 LARG   310       5.138  18.067  -3.688  0.00  0.00           H  
ATOM   4456 CD  LARG   310       3.211  18.619  -4.462  0.00  0.00           C  
ATOM   4457 HD2 LARG   310       2.716  18.674  -5.431  0.00  0.00           H  
ATOM   4458 HD3 LARG   310       2.710  17.835  -3.890  0.00  0.00           H  
ATOM   4459 NE  LARG   310       3.080  19.890  -3.721  0.00  0.00           N  
ATOM   4460 HE  LARG   310       3.373  19.880  -2.752  0.00  0.00           H  
ATOM   4461 CZ  LARG   310       2.494  21.001  -4.141  0.00  0.00           C  
ATOM   4462 NH1 LARG   310       2.095  21.171  -5.374  0.00  0.00           N  
ATOM   4463 HH11LARG   310       2.300  20.476  -6.078  0.00  0.00           H  
ATOM   4464 HH12LARG   310       1.595  22.014  -5.640  0.00  0.00           H  
ATOM   4465 NH2 LARG   310       2.309  21.992  -3.315  0.00  0.00           N  
ATOM   4466 HH21LARG   310       2.723  21.960  -2.384  0.00  0.00           H  
ATOM   4467 HH22LARG   310       1.945  22.860  -3.667  0.00  0.00           H  
ATOM   4468 C   LARG   310       7.700  19.363  -6.890  0.00  0.00           C  
ATOM   4469 O   LARG   310       7.218  20.337  -7.470  0.00  0.00           O  
ATOM   4470 N   LGLY   311       8.946  18.942  -7.124  0.00  0.00           N  
ATOM   4471 H   LGLY   311       9.270  18.137  -6.595  0.00  0.00           H  
ATOM   4472 CA  LGLY   311       9.829  19.468  -8.176  0.00  0.00           C  
ATOM   4473 HA2 LGLY   311      10.595  18.719  -8.380  0.00  0.00           H  
ATOM   4474 HA3 LGLY   311       9.249  19.613  -9.088  0.00  0.00           H  
ATOM   4475 C   LGLY   311      10.552  20.786  -7.863  0.00  0.00           C  
ATOM   4476 O   LGLY   311      11.083  21.410  -8.787  0.00  0.00           O  
ATOM   4477 N   LLEU   312      10.569  21.227  -6.601  0.00  0.00           N  
ATOM   4478 H   LLEU   312      10.077  20.684  -5.904  0.00  0.00           H  
ATOM   4479 CA  LLEU   312      11.337  22.386  -6.125  0.00  0.00           C  
ATOM   4480 HA  LLEU   312      11.474  23.088  -6.945  0.00  0.00           H  
ATOM   4481 CB  LLEU   312      10.561  23.089  -4.999  0.00  0.00           C  
ATOM   4482 HB2 LLEU   312      10.261  22.339  -4.266  0.00  0.00           H  
ATOM   4483 HB3 LLEU   312      11.227  23.787  -4.489  0.00  0.00           H  
ATOM   4484 CG  LLEU   312       9.321  23.859  -5.477  0.00  0.00           C  
ATOM   4485 HG  LLEU   312       8.700  23.221  -6.105  0.00  0.00           H  
ATOM   4486 CD1 LLEU   312       8.503  24.295  -4.265  0.00  0.00           C  
ATOM   4487 HD11LLEU   312       7.609  24.826  -4.593  0.00  0.00           H  
ATOM   4488 HD12LLEU   312       8.190  23.412  -3.711  0.00  0.00           H  
ATOM   4489 HD13LLEU   312       9.104  24.932  -3.619  0.00  0.00           H  
ATOM   4490 CD2 LLEU   312       9.717  25.115  -6.255  0.00  0.00           C  
ATOM   4491 HD21LLEU   312      10.428  25.709  -5.682  0.00  0.00           H  
ATOM   4492 HD22LLEU   312      10.158  24.841  -7.211  0.00  0.00           H  
ATOM   4493 HD23LLEU   312       8.827  25.712  -6.445  0.00  0.00           H  
ATOM   4494 C   LLEU   312      12.738  22.011  -5.618  0.00  0.00           C  
ATOM   4495 O   LLEU   312      12.909  20.996  -4.940  0.00  0.00           O  
ATOM   4496 N   LALA   313      13.714  22.887  -5.870  0.00  0.00           N  
ATOM   4497 H   LALA   313      13.499  23.711  -6.421  0.00  0.00           H  
ATOM   4498 CA  LALA   313      15.012  22.875  -5.198  0.00  0.00           C  
ATOM   4499 HA  LALA   313      15.428  21.872  -5.292  0.00  0.00           H  
ATOM   4500 CB  LALA   313      15.943  23.849  -5.937  0.00  0.00           C  
ATOM   4501 HB1 LALA   313      15.580  24.871  -5.828  0.00  0.00           H  
ATOM   4502 HB2 LALA   313      16.953  23.788  -5.533  0.00  0.00           H  
ATOM   4503 HB3 LALA   313      15.981  23.593  -6.997  0.00  0.00           H  
ATOM   4504 C   LALA   313      14.875  23.225  -3.691  0.00  0.00           C  
ATOM   4505 O   LALA   313      13.841  23.763  -3.271  0.00  0.00           O  
ATOM   4506 N   LPRO   314      15.884  22.937  -2.845  0.00  0.00           N  
ATOM   4507 CD  LPRO   314      17.108  22.213  -3.163  0.00  0.00           C  
ATOM   4508 HD2 LPRO   314      17.864  22.912  -3.524  0.00  0.00           H  
ATOM   4509 HD3 LPRO   314      16.950  21.423  -3.895  0.00  0.00           H  
ATOM   4510 CG  LPRO   314      17.561  21.605  -1.841  0.00  0.00           C  
ATOM   4511 HG2 LPRO   314      18.635  21.421  -1.827  0.00  0.00           H  
ATOM   4512 HG3 LPRO   314      17.006  20.686  -1.646  0.00  0.00           H  
ATOM   4513 CB  LPRO   314      17.148  22.684  -0.841  0.00  0.00           C  
ATOM   4514 HB2 LPRO   314      17.893  23.480  -0.847  0.00  0.00           H  
ATOM   4515 HB3 LPRO   314      17.024  22.272   0.160  0.00  0.00           H  
ATOM   4516 CA  LPRO   314      15.828  23.210  -1.405  0.00  0.00           C  
ATOM   4517 HA  LPRO   314      15.015  22.619  -0.981  0.00  0.00           H  
ATOM   4518 C   LPRO   314      15.589  24.693  -1.066  0.00  0.00           C  
ATOM   4519 O   LPRO   314      15.962  25.589  -1.828  0.00  0.00           O  
ATOM   4520 N   LGLU   315      14.938  24.960   0.072  0.00  0.00           N  
ATOM   4521 H   LGLU   315      14.767  24.187   0.712  0.00  0.00           H  
ATOM   4522 CA  LGLU   315      14.376  26.277   0.458  0.00  0.00           C  
ATOM   4523 HA  LGLU   315      13.775  26.107   1.355  0.00  0.00           H  
ATOM   4524 CB  LGLU   315      15.473  27.293   0.847  0.00  0.00           C  
ATOM   4525 HB2 LGLU   315      15.913  27.708  -0.061  0.00  0.00           H  
ATOM   4526 HB3 LGLU   315      14.994  28.115   1.382  0.00  0.00           H  
ATOM   4527 CG  LGLU   315      16.616  26.769   1.725  0.00  0.00           C  
ATOM   4528 HG2 LGLU   315      17.307  26.219   1.081  0.00  0.00           H  
ATOM   4529 HG3 LGLU   315      17.163  27.618   2.137  0.00  0.00           H  
ATOM   4530 CD  LGLU   315      16.166  25.855   2.866  0.00  0.00           C  
ATOM   4531 OE1 LGLU   315      15.204  26.197   3.591  0.00  0.00           O  
ATOM   4532 OE2 LGLU   315      16.827  24.797   3.029  0.00  0.00           O  
ATOM   4533 C   LGLU   315      13.398  26.901  -0.567  0.00  0.00           C  
ATOM   4534 O   LGLU   315      13.062  28.083  -0.470  0.00  0.00           O  
ATOM   4535 N   LGLY   316      12.959  26.149  -1.585  0.00  0.00           N  
ATOM   4536 H   LGLY   316      13.313  25.206  -1.680  0.00  0.00           H  
ATOM   4537 CA  LGLY   316      12.047  26.634  -2.624  0.00  0.00           C  
ATOM   4538 HA2 LGLY   316      11.761  25.791  -3.251  0.00  0.00           H  
ATOM   4539 HA3 LGLY   316      11.150  27.034  -2.151  0.00  0.00           H  
ATOM   4540 C   LGLY   316      12.641  27.719  -3.534  0.00  0.00           C  
ATOM   4541 O   LGLY   316      11.883  28.473  -4.145  0.00  0.00           O  
ATOM   4542 N   LTHR   317      13.971  27.842  -3.624  0.00  0.00           N  
ATOM   4543 H   LTHR   317      14.542  27.209  -3.076  0.00  0.00           H  
ATOM   4544 CA  LTHR   317      14.630  28.952  -4.347  0.00  0.00           C  
ATOM   4545 HA  LTHR   317      14.246  29.882  -3.931  0.00  0.00           H  
ATOM   4546 CB  LTHR   317      16.148  28.942  -4.079  0.00  0.00           C  
ATOM   4547 HB  LTHR   317      16.304  28.909  -2.999  0.00  0.00           H  
ATOM   4548 CG2 LTHR   317      16.883  27.756  -4.702  0.00  0.00           C  
ATOM   4549 HG21LTHR   317      16.418  26.818  -4.403  0.00  0.00           H  
ATOM   4550 HG22LTHR   317      16.886  27.842  -5.787  0.00  0.00           H  
ATOM   4551 HG23LTHR   317      17.913  27.758  -4.355  0.00  0.00           H  
ATOM   4552 OG1 LTHR   317      16.745  30.119  -4.572  0.00  0.00           O  
ATOM   4553 HG1 LTHR   317      16.450  30.838  -3.979  0.00  0.00           H  
ATOM   4554 C   LTHR   317      14.299  28.989  -5.850  0.00  0.00           C  
ATOM   4555 O   LTHR   317      14.067  30.064  -6.406  0.00  0.00           O  
ATOM   4556 N   LGLU   318      14.172  27.827  -6.500  0.00  0.00           N  
ATOM   4557 H   LGLU   318      14.358  26.973  -5.995  0.00  0.00           H  
ATOM   4558 CA  LGLU   318      13.764  27.676  -7.906  0.00  0.00           C  
ATOM   4559 HA  LGLU   318      12.965  28.389  -8.110  0.00  0.00           H  
ATOM   4560 CB  LGLU   318      14.949  28.024  -8.834  0.00  0.00           C  
ATOM   4561 HB2 LGLU   318      14.581  28.121  -9.853  0.00  0.00           H  
ATOM   4562 HB3 LGLU   318      15.341  28.996  -8.541  0.00  0.00           H  
ATOM   4563 CG  LGLU   318      16.103  27.011  -8.844  0.00  0.00           C  
ATOM   4564 HG2 LGLU   318      16.532  26.937  -7.845  0.00  0.00           H  
ATOM   4565 HG3 LGLU   318      15.701  26.033  -9.108  0.00  0.00           H  
ATOM   4566 CD  LGLU   318      17.210  27.386  -9.847  0.00  0.00           C  
ATOM   4567 OE1 LGLU   318      17.360  28.593 -10.150  0.00  0.00           O  
ATOM   4568 OE2 LGLU   318      17.893  26.437 -10.315  0.00  0.00           O  
ATOM   4569 C   LGLU   318      13.217  26.253  -8.174  0.00  0.00           C  
ATOM   4570 O   LGLU   318      13.446  25.348  -7.365  0.00  0.00           O  
ATOM   4571 N   LPRO   319      12.486  26.006  -9.278  0.00  0.00           N  
ATOM   4572 CD  LPRO   319      11.900  26.984 -10.186  0.00  0.00           C  
ATOM   4573 HD2 LPRO   319      12.630  27.704 -10.550  0.00  0.00           H  
ATOM   4574 HD3 LPRO   319      11.085  27.504  -9.680  0.00  0.00           H  
ATOM   4575 CG  LPRO   319      11.343  26.181 -11.361  0.00  0.00           C  
ATOM   4576 HG2 LPRO   319      12.114  26.059 -12.122  0.00  0.00           H  
ATOM   4577 HG3 LPRO   319      10.458  26.652 -11.786  0.00  0.00           H  
ATOM   4578 CB  LPRO   319      11.020  24.827 -10.731  0.00  0.00           C  
ATOM   4579 HB2 LPRO   319      11.004  24.026 -11.471  0.00  0.00           H  
ATOM   4580 HB3 LPRO   319      10.062  24.885 -10.212  0.00  0.00           H  
ATOM   4581 CA  LPRO   319      12.144  24.651  -9.708  0.00  0.00           C  
ATOM   4582 HA  LPRO   319      11.765  24.076  -8.866  0.00  0.00           H  
ATOM   4583 C   LPRO   319      13.346  23.902 -10.313  0.00  0.00           C  
ATOM   4584 O   LPRO   319      14.226  24.492 -10.947  0.00  0.00           O  
ATOM   4585 N   LVAL   320      13.344  22.574 -10.176  0.00  0.00           N  
ATOM   4586 H   LVAL   320      12.602  22.160  -9.621  0.00  0.00           H  
ATOM   4587 CA  LVAL   320      14.263  21.654 -10.875  0.00  0.00           C  
ATOM   4588 HA  LVAL   320      15.286  21.989 -10.705  0.00  0.00           H  
ATOM   4589 CB  LVAL   320      14.129  20.228 -10.290  0.00  0.00           C  
ATOM   4590 HB  LVAL   320      13.085  19.920 -10.347  0.00  0.00           H  
ATOM   4591 CG1 LVAL   320      14.966  19.180 -11.032  0.00  0.00           C  
ATOM   4592 HG11LVAL   320      16.013  19.484 -11.061  0.00  0.00           H  
ATOM   4593 HG12LVAL   320      14.892  18.219 -10.522  0.00  0.00           H  
ATOM   4594 HG13LVAL   320      14.596  19.046 -12.046  0.00  0.00           H  
ATOM   4595 CG2 LVAL   320      14.554  20.210  -8.815  0.00  0.00           C  
ATOM   4596 HG21LVAL   320      13.911  20.859  -8.222  0.00  0.00           H  
ATOM   4597 HG22LVAL   320      14.473  19.199  -8.415  0.00  0.00           H  
ATOM   4598 HG23LVAL   320      15.586  20.551  -8.720  0.00  0.00           H  
ATOM   4599 C   LVAL   320      14.001  21.685 -12.391  0.00  0.00           C  
ATOM   4600 O   LVAL   320      12.851  21.806 -12.818  0.00  0.00           O  
ATOM   4601 N   LSER   321      15.038  21.566 -13.222  0.00  0.00           N  
ATOM   4602 H   LSER   321      15.953  21.422 -12.805  0.00  0.00           H  
ATOM   4603 CA  LSER   321      14.925  21.482 -14.687  0.00  0.00           C  
ATOM   4604 HA  LSER   321      14.140  22.164 -15.015  0.00  0.00           H  
ATOM   4605 CB  LSER   321      16.239  21.935 -15.335  0.00  0.00           C  
ATOM   4606 HB2 LSER   321      16.489  22.935 -14.976  0.00  0.00           H  
ATOM   4607 HB3 LSER   321      17.037  21.249 -15.044  0.00  0.00           H  
ATOM   4608 OG  LSER   321      16.136  21.962 -16.749  0.00  0.00           O  
ATOM   4609 HG  LSER   321      15.623  22.765 -16.988  0.00  0.00           H  
ATOM   4610 C   LSER   321      14.557  20.058 -15.125  0.00  0.00           C  
ATOM   4611 O   LSER   321      15.140  19.084 -14.645  0.00  0.00           O  
ATOM   4612 N   LLEU   322      13.608  19.893 -16.056  0.00  0.00           N  
ATOM   4613 H   LLEU   322      13.203  20.706 -16.501  0.00  0.00           H  
ATOM   4614 CA  LLEU   322      13.102  18.556 -16.409  0.00  0.00           C  
ATOM   4615 HA  LLEU   322      12.825  18.064 -15.477  0.00  0.00           H  
ATOM   4616 CB  LLEU   322      11.837  18.690 -17.274  0.00  0.00           C  
ATOM   4617 HB2 LLEU   322      11.129  19.341 -16.759  0.00  0.00           H  
ATOM   4618 HB3 LLEU   322      12.108  19.159 -18.220  0.00  0.00           H  
ATOM   4619 CG  LLEU   322      11.140  17.349 -17.585  0.00  0.00           C  
ATOM   4620 HG  LLEU   322      11.798  16.717 -18.180  0.00  0.00           H  
ATOM   4621 CD1 LLEU   322      10.726  16.603 -16.316  0.00  0.00           C  
ATOM   4622 HD11LLEU   322      10.218  17.278 -15.628  0.00  0.00           H  
ATOM   4623 HD12LLEU   322      10.049  15.788 -16.571  0.00  0.00           H  
ATOM   4624 HD13LLEU   322      11.611  16.179 -15.848  0.00  0.00           H  
ATOM   4625 CD2 LLEU   322       9.882  17.621 -18.397  0.00  0.00           C  
ATOM   4626 HD21LLEU   322      10.133  18.205 -19.280  0.00  0.00           H  
ATOM   4627 HD22LLEU   322       9.437  16.679 -18.716  0.00  0.00           H  
ATOM   4628 HD23LLEU   322       9.151  18.158 -17.796  0.00  0.00           H  
ATOM   4629 C   LLEU   322      14.168  17.667 -17.075  0.00  0.00           C  
ATOM   4630 O   LLEU   322      14.160  16.454 -16.887  0.00  0.00           O  
ATOM   4631 N   LASN   323      15.130  18.276 -17.774  0.00  0.00           N  
ATOM   4632 H   LASN   323      15.076  19.280 -17.859  0.00  0.00           H  
ATOM   4633 CA  LASN   323      16.297  17.594 -18.341  0.00  0.00           C  
ATOM   4634 HA  LASN   323      15.958  16.858 -19.071  0.00  0.00           H  
ATOM   4635 CB  LASN   323      17.129  18.677 -19.054  0.00  0.00           C  
ATOM   4636 HB2 LASN   323      16.463  19.311 -19.637  0.00  0.00           H  
ATOM   4637 HB3 LASN   323      17.611  19.305 -18.307  0.00  0.00           H  
ATOM   4638 CG  LASN   323      18.212  18.154 -19.982  0.00  0.00           C  
ATOM   4639 OD1 LASN   323      19.076  17.376 -19.606  0.00  0.00           O  
ATOM   4640 ND2 LASN   323      18.246  18.610 -21.214  0.00  0.00           N  
ATOM   4641 HD21LASN   323      19.056  18.382 -21.783  0.00  0.00           H  
ATOM   4642 HD22LASN   323      17.601  19.336 -21.488  0.00  0.00           H  
ATOM   4643 C   LASN   323      17.096  16.849 -17.248  0.00  0.00           C  
ATOM   4644 O   LASN   323      17.451  15.682 -17.431  0.00  0.00           O  
ATOM   4645 N   LALA   324      17.287  17.496 -16.092  0.00  0.00           N  
ATOM   4646 H   LALA   324      16.892  18.419 -15.991  0.00  0.00           H  
ATOM   4647 CA  LALA   324      17.973  16.949 -14.924  0.00  0.00           C  
ATOM   4648 HA  LALA   324      18.903  16.482 -15.256  0.00  0.00           H  
ATOM   4649 CB  LALA   324      18.329  18.116 -13.991  0.00  0.00           C  
ATOM   4650 HB1 LALA   324      17.428  18.576 -13.584  0.00  0.00           H  
ATOM   4651 HB2 LALA   324      18.932  17.757 -13.159  0.00  0.00           H  
ATOM   4652 HB3 LALA   324      18.905  18.867 -14.530  0.00  0.00           H  
ATOM   4653 C   LALA   324      17.135  15.876 -14.201  0.00  0.00           C  
ATOM   4654 O   LALA   324      17.671  14.823 -13.852  0.00  0.00           O  
ATOM   4655 N   LTRP   325      15.822  16.089 -14.041  0.00  0.00           N  
ATOM   4656 H   LTRP   325      15.456  17.000 -14.296  0.00  0.00           H  
ATOM   4657 CA  LTRP   325      14.914  15.097 -13.442  0.00  0.00           C  
ATOM   4658 HA  LTRP   325      15.331  14.792 -12.482  0.00  0.00           H  
ATOM   4659 CB  LTRP   325      13.546  15.746 -13.180  0.00  0.00           C  
ATOM   4660 HB2 LTRP   325      13.692  16.590 -12.504  0.00  0.00           H  
ATOM   4661 HB3 LTRP   325      13.168  16.143 -14.121  0.00  0.00           H  
ATOM   4662 CG  LTRP   325      12.495  14.852 -12.581  0.00  0.00           C  
ATOM   4663 CD1 LTRP   325      11.275  14.591 -13.109  0.00  0.00           C  
ATOM   4664 HD1 LTRP   325      10.905  14.976 -14.051  0.00  0.00           H  
ATOM   4665 NE1 LTRP   325      10.567  13.752 -12.269  0.00  0.00           N  
ATOM   4666 HE1 LTRP   325       9.618  13.419 -12.467  0.00  0.00           H  
ATOM   4667 CE2 LTRP   325      11.311  13.400 -11.163  0.00  0.00           C  
ATOM   4668 CZ2 LTRP   325      11.054  12.574 -10.059  0.00  0.00           C  
ATOM   4669 HZ2 LTRP   325      10.122  12.042  -9.973  0.00  0.00           H  
ATOM   4670 CH2 LTRP   325      12.028  12.450  -9.055  0.00  0.00           C  
ATOM   4671 HH2 LTRP   325      11.850  11.826  -8.189  0.00  0.00           H  
ATOM   4672 CZ3 LTRP   325      13.238  13.153  -9.168  0.00  0.00           C  
ATOM   4673 HZ3 LTRP   325      13.971  13.075  -8.378  0.00  0.00           H  
ATOM   4674 CE3 LTRP   325      13.495  13.968 -10.287  0.00  0.00           C  
ATOM   4675 HE3 LTRP   325      14.433  14.500 -10.349  0.00  0.00           H  
ATOM   4676 CD2 LTRP   325      12.542  14.110 -11.319  0.00  0.00           C  
ATOM   4677 C   LTRP   325      14.791  13.821 -14.294  0.00  0.00           C  
ATOM   4678 O   LTRP   325      14.810  12.711 -13.765  0.00  0.00           O  
ATOM   4679 N   LTYR   326      14.760  13.947 -15.624  0.00  0.00           N  
ATOM   4680 H   LTYR   326      14.706  14.879 -16.024  0.00  0.00           H  
ATOM   4681 CA  LTYR   326      14.838  12.801 -16.538  0.00  0.00           C  
ATOM   4682 HA  LTYR   326      14.061  12.083 -16.284  0.00  0.00           H  
ATOM   4683 CB  LTYR   326      14.630  13.270 -17.982  0.00  0.00           C  
ATOM   4684 HB2 LTYR   326      15.241  14.155 -18.161  0.00  0.00           H  
ATOM   4685 HB3 LTYR   326      15.006  12.486 -18.642  0.00  0.00           H  
ATOM   4686 CG  LTYR   326      13.206  13.561 -18.428  0.00  0.00           C  
ATOM   4687 CD1 LTYR   326      13.018  13.955 -19.764  0.00  0.00           C  
ATOM   4688 HD1 LTYR   326      13.878  14.100 -20.402  0.00  0.00           H  
ATOM   4689 CE1 LTYR   326      11.721  14.153 -20.268  0.00  0.00           C  
ATOM   4690 HE1 LTYR   326      11.570  14.445 -21.295  0.00  0.00           H  
ATOM   4691 CZ  LTYR   326      10.604  13.962 -19.431  0.00  0.00           C  
ATOM   4692 OH  LTYR   326       9.365  14.101 -19.960  0.00  0.00           O  
ATOM   4693 HH  LTYR   326       8.636  13.958 -19.324  0.00  0.00           H  
ATOM   4694 CE2 LTYR   326      10.783  13.578 -18.088  0.00  0.00           C  
ATOM   4695 HE2 LTYR   326       9.924  13.442 -17.446  0.00  0.00           H  
ATOM   4696 CD2 LTYR   326      12.084  13.388 -17.584  0.00  0.00           C  
ATOM   4697 HD2 LTYR   326      12.203  13.114 -16.547  0.00  0.00           H  
ATOM   4698 C   LTYR   326      16.161  12.038 -16.423  0.00  0.00           C  
ATOM   4699 O   LTYR   326      16.142  10.809 -16.489  0.00  0.00           O  
ATOM   4700 N   LALA   327      17.287  12.721 -16.197  0.00  0.00           N  
ATOM   4701 H   LALA   327      17.260  13.732 -16.159  0.00  0.00           H  
ATOM   4702 CA  LALA   327      18.549  12.044 -15.907  0.00  0.00           C  
ATOM   4703 HA  LALA   327      18.733  11.313 -16.693  0.00  0.00           H  
ATOM   4704 CB  LALA   327      19.687  13.071 -15.943  0.00  0.00           C  
ATOM   4705 HB1 LALA   327      20.646  12.554 -15.900  0.00  0.00           H  
ATOM   4706 HB2 LALA   327      19.643  13.641 -16.870  0.00  0.00           H  
ATOM   4707 HB3 LALA   327      19.618  13.754 -15.098  0.00  0.00           H  
ATOM   4708 C   LALA   327      18.483  11.272 -14.574  0.00  0.00           C  
ATOM   4709 O   LALA   327      18.969  10.144 -14.493  0.00  0.00           O  
ATOM   4710 N   LMET   328      17.843  11.830 -13.542  0.00  0.00           N  
ATOM   4711 H   LMET   328      17.513  12.784 -13.641  0.00  0.00           H  
ATOM   4712 CA  LMET   328      17.638  11.154 -12.252  0.00  0.00           C  
ATOM   4713 HA  LMET   328      18.609  10.794 -11.906  0.00  0.00           H  
ATOM   4714 CB  LMET   328      17.141  12.199 -11.235  0.00  0.00           C  
ATOM   4715 HB2 LMET   328      17.811  13.059 -11.269  0.00  0.00           H  
ATOM   4716 HB3 LMET   328      16.141  12.534 -11.507  0.00  0.00           H  
ATOM   4717 CG  LMET   328      17.109  11.674  -9.797  0.00  0.00           C  
ATOM   4718 HG2 LMET   328      16.336  10.909  -9.722  0.00  0.00           H  
ATOM   4719 HG3 LMET   328      18.071  11.217  -9.567  0.00  0.00           H  
ATOM   4720 SD  LMET   328      16.781  12.939  -8.539  0.00  0.00           S  
ATOM   4721 CE  LMET   328      18.437  13.649  -8.345  0.00  0.00           C  
ATOM   4722 HE1 LMET   328      18.399  14.468  -7.627  0.00  0.00           H  
ATOM   4723 HE2 LMET   328      19.117  12.881  -7.975  0.00  0.00           H  
ATOM   4724 HE3 LMET   328      18.799  14.023  -9.302  0.00  0.00           H  
ATOM   4725 C   LMET   328      16.713   9.919 -12.366  0.00  0.00           C  
ATOM   4726 O   LMET   328      16.935   8.918 -11.682  0.00  0.00           O  
ATOM   4727 N   LLEU   329      15.729   9.942 -13.274  0.00  0.00           N  
ATOM   4728 H   LLEU   329      15.549  10.829 -13.734  0.00  0.00           H  
ATOM   4729 CA  LLEU   329      14.888   8.788 -13.646  0.00  0.00           C  
ATOM   4730 HA  LLEU   329      14.581   8.272 -12.737  0.00  0.00           H  
ATOM   4731 CB  LLEU   329      13.631   9.305 -14.372  0.00  0.00           C  
ATOM   4732 HB2 LLEU   329      13.944  10.036 -15.117  0.00  0.00           H  
ATOM   4733 HB3 LLEU   329      13.156   8.481 -14.907  0.00  0.00           H  
ATOM   4734 CG  LLEU   329      12.590   9.943 -13.430  0.00  0.00           C  
ATOM   4735 HG  LLEU   329      13.091  10.484 -12.628  0.00  0.00           H  
ATOM   4736 CD1 LLEU   329      11.712  10.925 -14.204  0.00  0.00           C  
ATOM   4737 HD11LLEU   329      12.316  11.777 -14.512  0.00  0.00           H  
ATOM   4738 HD12LLEU   329      11.282  10.438 -15.075  0.00  0.00           H  
ATOM   4739 HD13LLEU   329      10.913  11.288 -13.557  0.00  0.00           H  
ATOM   4740 CD2 LLEU   329      11.671   8.878 -12.825  0.00  0.00           C  
ATOM   4741 HD21LLEU   329      11.040   8.436 -13.596  0.00  0.00           H  
ATOM   4742 HD22LLEU   329      12.257   8.086 -12.363  0.00  0.00           H  
ATOM   4743 HD23LLEU   329      11.035   9.334 -12.066  0.00  0.00           H  
ATOM   4744 C   LLEU   329      15.615   7.739 -14.517  0.00  0.00           C  
ATOM   4745 O   LLEU   329      15.292   6.552 -14.442  0.00  0.00           O  
ATOM   4746 N   LASP   330      16.596   8.141 -15.327  0.00  0.00           N  
ATOM   4747 H   LASP   330      16.765   9.137 -15.412  0.00  0.00           H  
ATOM   4748 CA  LASP   330      17.424   7.230 -16.136  0.00  0.00           C  
ATOM   4749 HA  LASP   330      16.763   6.552 -16.678  0.00  0.00           H  
ATOM   4750 CB  LASP   330      18.202   8.076 -17.159  0.00  0.00           C  
ATOM   4751 HB2 LASP   330      17.499   8.724 -17.684  0.00  0.00           H  
ATOM   4752 HB3 LASP   330      18.911   8.711 -16.629  0.00  0.00           H  
ATOM   4753 CG  LASP   330      18.956   7.268 -18.215  0.00  0.00           C  
ATOM   4754 OD1 LASP   330      18.375   6.334 -18.822  0.00  0.00           O  
ATOM   4755 OD2 LASP   330      20.139   7.601 -18.483  0.00  0.00           O  
ATOM   4756 C   LASP   330      18.365   6.369 -15.264  0.00  0.00           C  
ATOM   4757 O   LASP   330      18.612   5.201 -15.581  0.00  0.00           O  
ATOM   4758 N   LASP   331      18.835   6.919 -14.134  0.00  0.00           N  
ATOM   4759 H   LASP   331      18.641   7.903 -13.978  0.00  0.00           H  
ATOM   4760 CA  LASP   331      19.529   6.175 -13.069  0.00  0.00           C  
ATOM   4761 HA  LASP   331      20.339   5.594 -13.510  0.00  0.00           H  
ATOM   4762 CB  LASP   331      20.123   7.140 -12.027  0.00  0.00           C  
ATOM   4763 HB2 LASP   331      19.354   7.838 -11.697  0.00  0.00           H  
ATOM   4764 HB3 LASP   331      20.446   6.561 -11.159  0.00  0.00           H  
ATOM   4765 CG  LASP   331      21.332   7.913 -12.540  0.00  0.00           C  
ATOM   4766 OD1 LASP   331      22.007   7.395 -13.463  0.00  0.00           O  
ATOM   4767 OD2 LASP   331      21.599   9.016 -12.010  0.00  0.00           O  
ATOM   4768 C   LASP   331      18.614   5.178 -12.357  0.00  0.00           C  
ATOM   4769 O   LASP   331      19.017   4.037 -12.129  0.00  0.00           O  
ATOM   4770 N   LGLN   332      17.373   5.572 -12.062  0.00  0.00           N  
ATOM   4771 H   LGLN   332      17.116   6.533 -12.249  0.00  0.00           H  
ATOM   4772 CA  LGLN   332      16.367   4.672 -11.497  0.00  0.00           C  
ATOM   4773 HA  LGLN   332      16.764   4.253 -10.570  0.00  0.00           H  
ATOM   4774 CB  LGLN   332      15.123   5.509 -11.147  0.00  0.00           C  
ATOM   4775 HB2 LGLN   332      15.436   6.315 -10.483  0.00  0.00           H  
ATOM   4776 HB3 LGLN   332      14.713   5.969 -12.043  0.00  0.00           H  
ATOM   4777 CG  LGLN   332      14.020   4.718 -10.436  0.00  0.00           C  
ATOM   4778 HG2 LGLN   332      14.466   4.093  -9.664  0.00  0.00           H  
ATOM   4779 HG3 LGLN   332      13.349   5.422  -9.945  0.00  0.00           H  
ATOM   4780 CD  LGLN   332      13.188   3.868 -11.390  0.00  0.00           C  
ATOM   4781 OE1 LGLN   332      12.684   4.339 -12.404  0.00  0.00           O  
ATOM   4782 NE2 LGLN   332      13.047   2.596 -11.111  0.00  0.00           N  
ATOM   4783 HE21LGLN   332      12.556   2.024 -11.793  0.00  0.00           H  
ATOM   4784 HE22LGLN   332      13.571   2.184 -10.345  0.00  0.00           H  
ATOM   4785 C   LGLN   332      16.089   3.488 -12.446  0.00  0.00           C  
ATOM   4786 O   LGLN   332      16.071   2.337 -12.012  0.00  0.00           O  
ATOM   4787 N   LALA   333      15.991   3.736 -13.758  0.00  0.00           N  
ATOM   4788 H   LALA   333      15.986   4.702 -14.065  0.00  0.00           H  
ATOM   4789 CA  LALA   333      15.855   2.677 -14.761  0.00  0.00           C  
ATOM   4790 HA  LALA   333      14.971   2.084 -14.517  0.00  0.00           H  
ATOM   4791 CB  LALA   333      15.639   3.322 -16.135  0.00  0.00           C  
ATOM   4792 HB1 LALA   333      14.727   3.915 -16.130  0.00  0.00           H  
ATOM   4793 HB2 LALA   333      16.479   3.966 -16.386  0.00  0.00           H  
ATOM   4794 HB3 LALA   333      15.548   2.544 -16.892  0.00  0.00           H  
ATOM   4795 C   LALA   333      17.060   1.712 -14.795  0.00  0.00           C  
ATOM   4796 O   LALA   333      16.878   0.514 -15.020  0.00  0.00           O  
ATOM   4797 N   LARG   334      18.289   2.197 -14.549  0.00  0.00           N  
ATOM   4798 H   LARG   334      18.381   3.189 -14.354  0.00  0.00           H  
ATOM   4799 CA  LARG   334      19.473   1.328 -14.408  0.00  0.00           C  
ATOM   4800 HA  LARG   334      19.498   0.638 -15.252  0.00  0.00           H  
ATOM   4801 CB  LARG   334      20.771   2.154 -14.403  0.00  0.00           C  
ATOM   4802 HB2 LARG   334      20.622   3.089 -13.866  0.00  0.00           H  
ATOM   4803 HB3 LARG   334      21.549   1.585 -13.896  0.00  0.00           H  
ATOM   4804 CG  LARG   334      21.270   2.444 -15.821  0.00  0.00           C  
ATOM   4805 HG2 LARG   334      21.522   1.497 -16.297  0.00  0.00           H  
ATOM   4806 HG3 LARG   334      20.482   2.925 -16.395  0.00  0.00           H  
ATOM   4807 CD  LARG   334      22.524   3.330 -15.816  0.00  0.00           C  
ATOM   4808 HD2 LARG   334      23.213   2.968 -15.052  0.00  0.00           H  
ATOM   4809 HD3 LARG   334      23.031   3.243 -16.777  0.00  0.00           H  
ATOM   4810 NE  LARG   334      22.212   4.746 -15.555  0.00  0.00           N  
ATOM   4811 HE  LARG   334      22.457   5.101 -14.635  0.00  0.00           H  
ATOM   4812 CZ  LARG   334      21.725   5.618 -16.416  0.00  0.00           C  
ATOM   4813 NH1 LARG   334      21.446   5.313 -17.650  0.00  0.00           N  
ATOM   4814 HH11LARG   334      21.545   4.359 -17.971  0.00  0.00           H  
ATOM   4815 HH12LARG   334      20.979   6.021 -18.207  0.00  0.00           H  
ATOM   4816 NH2 LARG   334      21.502   6.848 -16.081  0.00  0.00           N  
ATOM   4817 HH21LARG   334      21.646   7.146 -15.115  0.00  0.00           H  
ATOM   4818 HH22LARG   334      21.146   7.495 -16.767  0.00  0.00           H  
ATOM   4819 C   LARG   334      19.383   0.430 -13.170  0.00  0.00           C  
ATOM   4820 O   LARG   334      19.614  -0.768 -13.309  0.00  0.00           O  
ATOM   4821 N   LMET   335      18.966   0.964 -12.018  0.00  0.00           N  
ATOM   4822 H   LMET   335      18.801   1.963 -11.985  0.00  0.00           H  
ATOM   4823 CA  LMET   335      18.731   0.169 -10.800  0.00  0.00           C  
ATOM   4824 HA  LMET   335      19.652  -0.363 -10.555  0.00  0.00           H  
ATOM   4825 CB  LMET   335      18.389   1.104  -9.627  0.00  0.00           C  
ATOM   4826 HB2 LMET   335      19.220   1.789  -9.456  0.00  0.00           H  
ATOM   4827 HB3 LMET   335      17.511   1.698  -9.880  0.00  0.00           H  
ATOM   4828 CG  LMET   335      18.087   0.338  -8.331  0.00  0.00           C  
ATOM   4829 HG2 LMET   335      17.814   1.056  -7.564  0.00  0.00           H  
ATOM   4830 HG3 LMET   335      17.214  -0.296  -8.489  0.00  0.00           H  
ATOM   4831 SD  LMET   335      19.429  -0.699  -7.681  0.00  0.00           S  
ATOM   4832 CE  LMET   335      20.654   0.556  -7.219  0.00  0.00           C  
ATOM   4833 HE1 LMET   335      20.201   1.283  -6.545  0.00  0.00           H  
ATOM   4834 HE2 LMET   335      21.492   0.075  -6.713  0.00  0.00           H  
ATOM   4835 HE3 LMET   335      21.018   1.064  -8.111  0.00  0.00           H  
ATOM   4836 C   LMET   335      17.636  -0.891 -11.004  0.00  0.00           C  
ATOM   4837 O   LMET   335      17.786  -2.036 -10.576  0.00  0.00           O  
ATOM   4838 N   LMET   336      16.558  -0.549 -11.717  0.00  0.00           N  
ATOM   4839 H   LMET   336      16.432   0.425 -11.978  0.00  0.00           H  
ATOM   4840 CA  LMET   336      15.532  -1.524 -12.087  0.00  0.00           C  
ATOM   4841 HA  LMET   336      15.161  -1.981 -11.171  0.00  0.00           H  
ATOM   4842 CB  LMET   336      14.348  -0.818 -12.762  0.00  0.00           C  
ATOM   4843 HB2 LMET   336      13.879  -0.163 -12.027  0.00  0.00           H  
ATOM   4844 HB3 LMET   336      14.696  -0.204 -13.592  0.00  0.00           H  
ATOM   4845 CG  LMET   336      13.300  -1.820 -13.267  0.00  0.00           C  
ATOM   4846 HG2 LMET   336      13.283  -2.686 -12.607  0.00  0.00           H  
ATOM   4847 HG3 LMET   336      12.324  -1.348 -13.195  0.00  0.00           H  
ATOM   4848 SD  LMET   336      13.522  -2.400 -14.972  0.00  0.00           S  
ATOM   4849 CE  LMET   336      12.886  -0.949 -15.846  0.00  0.00           C  
ATOM   4850 HE1 LMET   336      13.518  -0.086 -15.636  0.00  0.00           H  
ATOM   4851 HE2 LMET   336      12.880  -1.155 -16.915  0.00  0.00           H  
ATOM   4852 HE3 LMET   336      11.869  -0.740 -15.513  0.00  0.00           H  
ATOM   4853 C   LMET   336      16.102  -2.670 -12.933  0.00  0.00           C  
ATOM   4854 O   LMET   336      15.844  -3.831 -12.616  0.00  0.00           O  
ATOM   4855 N   LARG   337      16.924  -2.394 -13.955  0.00  0.00           N  
ATOM   4856 H   LARG   337      17.100  -1.422 -14.191  0.00  0.00           H  
ATOM   4857 CA  LARG   337      17.555  -3.466 -14.751  0.00  0.00           C  
ATOM   4858 HA  LARG   337      16.781  -4.182 -15.028  0.00  0.00           H  
ATOM   4859 CB  LARG   337      18.166  -2.913 -16.041  0.00  0.00           C  
ATOM   4860 HB2 LARG   337      18.862  -2.106 -15.806  0.00  0.00           H  
ATOM   4861 HB3 LARG   337      18.719  -3.717 -16.532  0.00  0.00           H  
ATOM   4862 CG  LARG   337      17.076  -2.411 -17.000  0.00  0.00           C  
ATOM   4863 HG2 LARG   337      16.255  -3.130 -17.027  0.00  0.00           H  
ATOM   4864 HG3 LARG   337      16.682  -1.459 -16.647  0.00  0.00           H  
ATOM   4865 CD  LARG   337      17.604  -2.251 -18.428  0.00  0.00           C  
ATOM   4866 HD2 LARG   337      17.843  -3.242 -18.819  0.00  0.00           H  
ATOM   4867 HD3 LARG   337      16.813  -1.833 -19.047  0.00  0.00           H  
ATOM   4868 NE  LARG   337      18.814  -1.416 -18.507  0.00  0.00           N  
ATOM   4869 HE  LARG   337      19.693  -1.913 -18.605  0.00  0.00           H  
ATOM   4870 CZ  LARG   337      18.893  -0.100 -18.500  0.00  0.00           C  
ATOM   4871 NH1 LARG   337      17.871   0.702 -18.385  0.00  0.00           N  
ATOM   4872 HH11LARG   337      16.937   0.312 -18.322  0.00  0.00           H  
ATOM   4873 HH12LARG   337      18.019   1.702 -18.408  0.00  0.00           H  
ATOM   4874 NH2 LARG   337      20.067   0.443 -18.613  0.00  0.00           N  
ATOM   4875 HH21LARG   337      20.847  -0.190 -18.729  0.00  0.00           H  
ATOM   4876 HH22LARG   337      20.153   1.448 -18.634  0.00  0.00           H  
ATOM   4877 C   LARG   337      18.585  -4.286 -13.971  0.00  0.00           C  
ATOM   4878 O   LARG   337      18.735  -5.471 -14.270  0.00  0.00           O  
ATOM   4879 N   LALA   338      19.231  -3.710 -12.954  0.00  0.00           N  
ATOM   4880 H   LALA   338      19.113  -2.715 -12.809  0.00  0.00           H  
ATOM   4881 CA  LALA   338      20.109  -4.447 -12.047  0.00  0.00           C  
ATOM   4882 HA  LALA   338      20.871  -4.950 -12.645  0.00  0.00           H  
ATOM   4883 CB  LALA   338      20.818  -3.462 -11.109  0.00  0.00           C  
ATOM   4884 HB1 LALA   338      21.286  -2.668 -11.693  0.00  0.00           H  
ATOM   4885 HB2 LALA   338      20.115  -3.018 -10.407  0.00  0.00           H  
ATOM   4886 HB3 LALA   338      21.588  -3.989 -10.545  0.00  0.00           H  
ATOM   4887 C   LALA   338      19.337  -5.534 -11.279  0.00  0.00           C  
ATOM   4888 O   LALA   338      19.682  -6.713 -11.371  0.00  0.00           O  
ATOM   4889 N   LPHE   339      18.241  -5.185 -10.597  0.00  0.00           N  
ATOM   4890 H   LPHE   339      17.985  -4.205 -10.542  0.00  0.00           H  
ATOM   4891 CA  LPHE   339      17.370  -6.193  -9.974  0.00  0.00           C  
ATOM   4892 HA  LPHE   339      17.969  -6.806  -9.299  0.00  0.00           H  
ATOM   4893 CB  LPHE   339      16.276  -5.505  -9.148  0.00  0.00           C  
ATOM   4894 HB2 LPHE   339      15.943  -4.610  -9.674  0.00  0.00           H  
ATOM   4895 HB3 LPHE   339      15.425  -6.183  -9.079  0.00  0.00           H  
ATOM   4896 CG  LPHE   339      16.646  -5.128  -7.728  0.00  0.00           C  
ATOM   4897 CD1 LPHE   339      16.748  -3.774  -7.356  0.00  0.00           C  
ATOM   4898 HD1 LPHE   339      16.646  -2.996  -8.098  0.00  0.00           H  
ATOM   4899 CE1 LPHE   339      16.956  -3.431  -6.008  0.00  0.00           C  
ATOM   4900 HE1 LPHE   339      17.014  -2.392  -5.723  0.00  0.00           H  
ATOM   4901 CZ  LPHE   339      17.091  -4.435  -5.033  0.00  0.00           C  
ATOM   4902 HZ  LPHE   339      17.261  -4.170  -3.998  0.00  0.00           H  
ATOM   4903 CE2 LPHE   339      17.011  -5.788  -5.407  0.00  0.00           C  
ATOM   4904 HE2 LPHE   339      17.112  -6.561  -4.657  0.00  0.00           H  
ATOM   4905 CD2 LPHE   339      16.780  -6.134  -6.751  0.00  0.00           C  
ATOM   4906 HD2 LPHE   339      16.683  -7.174  -7.028  0.00  0.00           H  
ATOM   4907 C   LPHE   339      16.750  -7.159 -11.005  0.00  0.00           C  
ATOM   4908 O   LPHE   339      16.579  -8.337 -10.701  0.00  0.00           O  
ATOM   4909 N   LASP   340      16.477  -6.723 -12.240  0.00  0.00           N  
ATOM   4910 H   LASP   340      16.567  -5.733 -12.432  0.00  0.00           H  
ATOM   4911 CA  LASP   340      15.858  -7.581 -13.263  0.00  0.00           C  
ATOM   4912 HA  LASP   340      14.983  -8.047 -12.806  0.00  0.00           H  
ATOM   4913 CB  LASP   340      15.373  -6.730 -14.448  0.00  0.00           C  
ATOM   4914 HB2 LASP   340      14.969  -5.789 -14.077  0.00  0.00           H  
ATOM   4915 HB3 LASP   340      16.214  -6.505 -15.107  0.00  0.00           H  
ATOM   4916 CG  LASP   340      14.256  -7.425 -15.229  0.00  0.00           C  
ATOM   4917 OD1 LASP   340      14.403  -7.642 -16.451  0.00  0.00           O  
ATOM   4918 OD2 LASP   340      13.209  -7.746 -14.628  0.00  0.00           O  
ATOM   4919 C   LASP   340      16.772  -8.731 -13.737  0.00  0.00           C  
ATOM   4920 O   LASP   340      16.270  -9.744 -14.222  0.00  0.00           O  
ATOM   4921 N   LARG   341      18.101  -8.625 -13.552  0.00  0.00           N  
ATOM   4922 H   LARG   341      18.459  -7.756 -13.171  0.00  0.00           H  
ATOM   4923 CA  LARG   341      19.016  -9.775 -13.697  0.00  0.00           C  
ATOM   4924 HA  LARG   341      18.720 -10.337 -14.584  0.00  0.00           H  
ATOM   4925 CB  LARG   341      20.476  -9.314 -13.869  0.00  0.00           C  
ATOM   4926 HB2 LARG   341      20.515  -8.427 -14.502  0.00  0.00           H  
ATOM   4927 HB3 LARG   341      20.892  -9.059 -12.894  0.00  0.00           H  
ATOM   4928 CG  LARG   341      21.328 -10.418 -14.527  0.00  0.00           C  
ATOM   4929 HG2 LARG   341      21.105 -11.385 -14.078  0.00  0.00           H  
ATOM   4930 HG3 LARG   341      21.075 -10.464 -15.588  0.00  0.00           H  
ATOM   4931 CD  LARG   341      22.832 -10.158 -14.372  0.00  0.00           C  
ATOM   4932 HD2 LARG   341      23.039  -9.115 -14.617  0.00  0.00           H  
ATOM   4933 HD3 LARG   341      23.117 -10.325 -13.331  0.00  0.00           H  
ATOM   4934 NE  LARG   341      23.639 -11.019 -15.258  0.00  0.00           N  
ATOM   4935 HE  LARG   341      23.936 -10.613 -16.136  0.00  0.00           H  
ATOM   4936 CZ  LARG   341      23.964 -12.288 -15.083  0.00  0.00           C  
ATOM   4937 NH1 LARG   341      23.555 -13.009 -14.083  0.00  0.00           N
[truncated: 404,272 more chars]
