# Supplementary material for: Unveiling the enzymatic pathway of UMG-SP2 urethanase: insights into polyurethane degradation at the atomic level
Source: Chem Sci. 2024 Dec 18;16(5):2437–52. doi: 10.1039/d4sc06688j (PMC11708778; doi:10.1039/d4sc06688j)
Supplement: SC-016-D4SC06688J-s001 [file SC-016-D4SC06688J-s001.zip › 10_AE-.pdb]

ATOM      0 N   LMET     1     -15.553 -10.069  13.405  0.00  0.00           N  
ATOM      1 H1  LMET     1     -15.564  -9.612  12.498  0.00  0.00           H  
ATOM      2 H2  LMET     1     -14.877  -9.584  13.974  0.00  0.00           H  
ATOM      3 H3  LMET     1     -16.461  -9.979  13.837  0.00  0.00           H  
ATOM      4 CA  LMET     1     -15.171 -11.482  13.238  0.00  0.00           C  
ATOM      5 HA  LMET     1     -14.185 -11.505  12.772  0.00  0.00           H  
ATOM      6 CB  LMET     1     -15.101 -12.264  14.559  0.00  0.00           C  
ATOM      7 HB2 LMET     1     -16.045 -12.161  15.097  0.00  0.00           H  
ATOM      8 HB3 LMET     1     -14.946 -13.321  14.338  0.00  0.00           H  
ATOM      9 CG  LMET     1     -13.952 -11.794  15.457  0.00  0.00           C  
ATOM     10 HG2 LMET     1     -14.137 -10.766  15.765  0.00  0.00           H  
ATOM     11 HG3 LMET     1     -13.942 -12.413  16.355  0.00  0.00           H  
ATOM     12 SD  LMET     1     -12.317 -11.892  14.676  0.00  0.00           S  
ATOM     13 CE  LMET     1     -11.294 -11.177  15.994  0.00  0.00           C  
ATOM     14 HE1 LMET     1     -10.250 -11.160  15.678  0.00  0.00           H  
ATOM     15 HE2 LMET     1     -11.617 -10.156  16.201  0.00  0.00           H  
ATOM     16 HE3 LMET     1     -11.386 -11.776  16.900  0.00  0.00           H  
ATOM     17 C   LMET     1     -16.121 -12.156  12.270  0.00  0.00           C  
ATOM     18 O   LMET     1     -17.320 -11.855  12.269  0.00  0.00           O  
ATOM     19 N   LSER     2     -15.562 -13.054  11.457  0.00  0.00           N  
ATOM     20 H   LSER     2     -14.562 -13.200  11.536  0.00  0.00           H  
ATOM     21 CA  LSER     2     -16.242 -13.830  10.407  0.00  0.00           C  
ATOM     22 HA  LSER     2     -15.472 -14.430   9.925  0.00  0.00           H  
ATOM     23 CB  LSER     2     -17.228 -14.841  11.012  0.00  0.00           C  
ATOM     24 HB2 LSER     2     -18.036 -14.312  11.517  0.00  0.00           H  
ATOM     25 HB3 LSER     2     -17.651 -15.448  10.212  0.00  0.00           H  
ATOM     26 OG  LSER     2     -16.556 -15.685  11.934  0.00  0.00           O  
ATOM     27 HG  LSER     2     -17.212 -16.114  12.508  0.00  0.00           H  
ATOM     28 C   LSER     2     -16.864 -12.997   9.272  0.00  0.00           C  
ATOM     29 O   LSER     2     -17.592 -13.549   8.445  0.00  0.00           O  
ATOM     30 N   LGLU     3     -16.575 -11.692   9.192  0.00  0.00           N  
ATOM     31 H   LGLU     3     -15.884 -11.325   9.833  0.00  0.00           H  
ATOM     32 CA  LGLU     3     -16.977 -10.844   8.056  0.00  0.00           C  
ATOM     33 HA  LGLU     3     -18.040 -10.995   7.881  0.00  0.00           H  
ATOM     34 CB  LGLU     3     -16.796  -9.341   8.340  0.00  0.00           C  
ATOM     35 HB2 LGLU     3     -17.018  -8.803   7.420  0.00  0.00           H  
ATOM     36 HB3 LGLU     3     -17.539  -9.032   9.076  0.00  0.00           H  
ATOM     37 CG  LGLU     3     -15.406  -8.901   8.818  0.00  0.00           C  
ATOM     38 HG2 LGLU     3     -14.631  -9.430   8.262  0.00  0.00           H  
ATOM     39 HG3 LGLU     3     -15.291  -7.838   8.613  0.00  0.00           H  
ATOM     40 CD  LGLU     3     -15.246  -9.131  10.320  0.00  0.00           C  
ATOM     41 OE1 LGLU     3     -14.526 -10.076  10.718  0.00  0.00           O  
ATOM     42 OE2 LGLU     3     -15.898  -8.451  11.149  0.00  0.00           O  
ATOM     43 C   LGLU     3     -16.273 -11.276   6.764  0.00  0.00           C  
ATOM     44 O   LGLU     3     -15.112 -11.682   6.783  0.00  0.00           O  
ATOM     45 N   LLEU     4     -17.000 -11.246   5.649  0.00  0.00           N  
ATOM     46 H   LLEU     4     -17.917 -10.826   5.688  0.00  0.00           H  
ATOM     47 CA  LLEU     4     -16.608 -11.936   4.419  0.00  0.00           C  
ATOM     48 HA  LLEU     4     -16.280 -12.933   4.695  0.00  0.00           H  
ATOM     49 CB  LLEU     4     -17.828 -12.070   3.489  0.00  0.00           C  
ATOM     50 HB2 LLEU     4     -18.078 -11.071   3.154  0.00  0.00           H  
ATOM     51 HB3 LLEU     4     -17.542 -12.660   2.618  0.00  0.00           H  
ATOM     52 CG  LLEU     4     -19.107 -12.668   4.099  0.00  0.00           C  
ATOM     53 HG  LLEU     4     -19.449 -12.023   4.907  0.00  0.00           H  
ATOM     54 CD1 LLEU     4     -20.212 -12.706   3.042  0.00  0.00           C  
ATOM     55 HD11LLEU     4     -20.346 -11.709   2.625  0.00  0.00           H  
ATOM     56 HD12LLEU     4     -19.945 -13.396   2.240  0.00  0.00           H  
ATOM     57 HD13LLEU     4     -21.149 -13.016   3.500  0.00  0.00           H  
ATOM     58 CD2 LLEU     4     -18.897 -14.075   4.653  0.00  0.00           C  
ATOM     59 HD21LLEU     4     -18.535 -14.741   3.871  0.00  0.00           H  
ATOM     60 HD22LLEU     4     -18.167 -14.037   5.459  0.00  0.00           H  
ATOM     61 HD23LLEU     4     -19.830 -14.457   5.061  0.00  0.00           H  
ATOM     62 C   LLEU     4     -15.431 -11.270   3.684  0.00  0.00           C  
ATOM     63 O   LLEU     4     -15.265 -10.048   3.725  0.00  0.00           O  
ATOM     64 N   LSER     5     -14.656 -12.069   2.947  0.00  0.00           N  
ATOM     65 H   LSER     5     -14.808 -13.066   3.001  0.00  0.00           H  
ATOM     66 CA  LSER     5     -13.710 -11.581   1.930  0.00  0.00           C  
ATOM     67 HA  LSER     5     -13.021 -10.877   2.398  0.00  0.00           H  
ATOM     68 CB  LSER     5     -12.880 -12.750   1.378  0.00  0.00           C  
ATOM     69 HB2 LSER     5     -12.120 -12.356   0.707  0.00  0.00           H  
ATOM     70 HB3 LSER     5     -12.375 -13.252   2.204  0.00  0.00           H  
ATOM     71 OG  LSER     5     -13.667 -13.696   0.669  0.00  0.00           O  
ATOM     72 HG  LSER     5     -13.722 -14.515   1.211  0.00  0.00           H  
ATOM     73 C   LSER     5     -14.448 -10.837   0.804  0.00  0.00           C  
ATOM     74 O   LSER     5     -15.679 -10.915   0.698  0.00  0.00           O  
ATOM     75 N   LALA     6     -13.736 -10.098  -0.051  0.00  0.00           N  
ATOM     76 H   LALA     6     -12.720 -10.109   0.012  0.00  0.00           H  
ATOM     77 CA  LALA     6     -14.376  -9.415  -1.182  0.00  0.00           C  
ATOM     78 HA  LALA     6     -15.190  -8.801  -0.794  0.00  0.00           H  
ATOM     79 CB  LALA     6     -13.373  -8.480  -1.869  0.00  0.00           C  
ATOM     80 HB1 LALA     6     -13.899  -7.846  -2.583  0.00  0.00           H  
ATOM     81 HB2 LALA     6     -12.881  -7.849  -1.128  0.00  0.00           H  
ATOM     82 HB3 LALA     6     -12.626  -9.060  -2.409  0.00  0.00           H  
ATOM     83 C   LALA     6     -14.996 -10.431  -2.162  0.00  0.00           C  
ATOM     84 O   LALA     6     -16.146 -10.261  -2.576  0.00  0.00           O  
ATOM     85 N   LILE     7     -14.279 -11.524  -2.453  0.00  0.00           N  
ATOM     86 H   LILE     7     -13.323 -11.577  -2.102  0.00  0.00           H  
ATOM     87 CA  LILE     7     -14.773 -12.631  -3.288  0.00  0.00           C  
ATOM     88 HA  LILE     7     -15.137 -12.212  -4.227  0.00  0.00           H  
ATOM     89 CB  LILE     7     -13.612 -13.595  -3.631  0.00  0.00           C  
ATOM     90 HB  LILE     7     -13.049 -13.798  -2.719  0.00  0.00           H  
ATOM     91 CG2 LILE     7     -14.104 -14.941  -4.198  0.00  0.00           C  
ATOM     92 HG21LILE     7     -14.701 -14.784  -5.097  0.00  0.00           H  
ATOM     93 HG22LILE     7     -13.261 -15.585  -4.445  0.00  0.00           H  
ATOM     94 HG23LILE     7     -14.699 -15.481  -3.461  0.00  0.00           H  
ATOM     95 CG1 LILE     7     -12.690 -12.897  -4.657  0.00  0.00           C  
ATOM     96 HG12LILE     7     -13.194 -12.866  -5.623  0.00  0.00           H  
ATOM     97 HG13LILE     7     -12.499 -11.871  -4.342  0.00  0.00           H  
ATOM     98 CD1 LILE     7     -11.326 -13.565  -4.834  0.00  0.00           C  
ATOM     99 HD11LILE     7     -11.436 -14.569  -5.241  0.00  0.00           H  
ATOM    100 HD12LILE     7     -10.727 -12.975  -5.526  0.00  0.00           H  
ATOM    101 HD13LILE     7     -10.822 -13.610  -3.869  0.00  0.00           H  
ATOM    102 C   LILE     7     -15.976 -13.338  -2.646  0.00  0.00           C  
ATOM    103 O   LILE     7     -17.000 -13.492  -3.315  0.00  0.00           O  
ATOM    104 N   LGLU     8     -15.931 -13.709  -1.360  0.00  0.00           N  
ATOM    105 H   LGLU     8     -15.075 -13.584  -0.829  0.00  0.00           H  
ATOM    106 CA  LGLU     8     -17.079 -14.380  -0.723  0.00  0.00           C  
ATOM    107 HA  LGLU     8     -17.412 -15.160  -1.409  0.00  0.00           H  
ATOM    108 CB  LGLU     8     -16.663 -15.097   0.575  0.00  0.00           C  
ATOM    109 HB2 LGLU     8     -15.815 -15.737   0.340  0.00  0.00           H  
ATOM    110 HB3 LGLU     8     -16.361 -14.368   1.329  0.00  0.00           H  
ATOM    111 CG  LGLU     8     -17.801 -15.976   1.127  0.00  0.00           C  
ATOM    112 HG2 LGLU     8     -18.550 -15.330   1.586  0.00  0.00           H  
ATOM    113 HG3 LGLU     8     -18.281 -16.487   0.288  0.00  0.00           H  
ATOM    114 CD  LGLU     8     -17.374 -17.048   2.147  0.00  0.00           C  
ATOM    115 OE1 LGLU     8     -16.305 -16.944   2.790  0.00  0.00           O  
ATOM    116 OE2 LGLU     8     -18.173 -17.985   2.381  0.00  0.00           O  
ATOM    117 C   LGLU     8     -18.279 -13.430  -0.535  0.00  0.00           C  
ATOM    118 O   LGLU     8     -19.426 -13.864  -0.639  0.00  0.00           O  
ATOM    119 N   LTHR     9     -18.052 -12.119  -0.368  0.00  0.00           N  
ATOM    120 H   LTHR     9     -17.089 -11.810  -0.280  0.00  0.00           H  
ATOM    121 CA  LTHR     9     -19.130 -11.110  -0.415  0.00  0.00           C  
ATOM    122 HA  LTHR     9     -19.892 -11.384   0.312  0.00  0.00           H  
ATOM    123 CB  LTHR     9     -18.634  -9.692  -0.084  0.00  0.00           C  
ATOM    124 HB  LTHR     9     -17.914  -9.363  -0.833  0.00  0.00           H  
ATOM    125 CG2 LTHR     9     -19.779  -8.680  -0.004  0.00  0.00           C  
ATOM    126 HG21LTHR     9     -20.533  -9.024   0.703  0.00  0.00           H  
ATOM    127 HG22LTHR     9     -19.385  -7.723   0.332  0.00  0.00           H  
ATOM    128 HG23LTHR     9     -20.242  -8.545  -0.980  0.00  0.00           H  
ATOM    129 OG1 LTHR     9     -18.021  -9.649   1.178  0.00  0.00           O  
ATOM    130 HG1 LTHR     9     -17.158 -10.101   1.084  0.00  0.00           H  
ATOM    131 C   LTHR     9     -19.796 -11.087  -1.789  0.00  0.00           C  
ATOM    132 O   LTHR     9     -21.024 -11.161  -1.879  0.00  0.00           O  
ATOM    133 N   LALA    10     -19.001 -11.031  -2.864  0.00  0.00           N  
ATOM    134 H   LALA    10     -17.994 -10.972  -2.736  0.00  0.00           H  
ATOM    135 CA  LALA    10     -19.515 -11.092  -4.228  0.00  0.00           C  
ATOM    136 HA  LALA    10     -20.229 -10.279  -4.368  0.00  0.00           H  
ATOM    137 CB  LALA    10     -18.359 -10.897  -5.218  0.00  0.00           C  
ATOM    138 HB1 LALA    10     -17.894  -9.925  -5.075  0.00  0.00           H  
ATOM    139 HB2 LALA    10     -17.600 -11.663  -5.069  0.00  0.00           H  
ATOM    140 HB3 LALA    10     -18.734 -10.959  -6.240  0.00  0.00           H  
ATOM    141 C   LALA    10     -20.255 -12.412  -4.490  0.00  0.00           C  
ATOM    142 O   LALA    10     -21.303 -12.388  -5.127  0.00  0.00           O  
ATOM    143 N   LALA    11     -19.764 -13.540  -3.970  0.00  0.00           N  
ATOM    144 H   LALA    11     -18.891 -13.486  -3.455  0.00  0.00           H  
ATOM    145 CA  LALA    11     -20.350 -14.864  -4.170  0.00  0.00           C  
ATOM    146 HA  LALA    11     -20.535 -15.007  -5.235  0.00  0.00           H  
ATOM    147 CB  LALA    11     -19.325 -15.910  -3.724  0.00  0.00           C  
ATOM    148 HB1 LALA    11     -19.237 -15.914  -2.637  0.00  0.00           H  
ATOM    149 HB2 LALA    11     -19.641 -16.894  -4.068  0.00  0.00           H  
ATOM    150 HB3 LALA    11     -18.349 -15.709  -4.154  0.00  0.00           H  
ATOM    151 C   LALA    11     -21.690 -15.041  -3.433  0.00  0.00           C  
ATOM    152 O   LALA    11     -22.655 -15.547  -4.016  0.00  0.00           O  
ATOM    153 N   LALA    12     -21.779 -14.575  -2.181  0.00  0.00           N  
ATOM    154 H   LALA    12     -20.931 -14.231  -1.739  0.00  0.00           H  
ATOM    155 CA  LALA    12     -22.995 -14.618  -1.367  0.00  0.00           C  
ATOM    156 HA  LALA    12     -23.354 -15.648  -1.325  0.00  0.00           H  
ATOM    157 CB  LALA    12     -22.630 -14.167   0.054  0.00  0.00           C  
ATOM    158 HB1 LALA    12     -21.864 -14.827   0.463  0.00  0.00           H  
ATOM    159 HB2 LALA    12     -22.243 -13.147   0.034  0.00  0.00           H  
ATOM    160 HB3 LALA    12     -23.511 -14.211   0.694  0.00  0.00           H  
ATOM    161 C   LALA    12     -24.121 -13.744  -1.949  0.00  0.00           C  
ATOM    162 O   LALA    12     -25.304 -14.086  -1.833  0.00  0.00           O  
ATOM    163 N   LILE    13     -23.761 -12.629  -2.595  0.00  0.00           N  
ATOM    164 H   LILE    13     -22.778 -12.374  -2.590  0.00  0.00           H  
ATOM    165 CA  LILE    13     -24.695 -11.786  -3.352  0.00  0.00           C  
ATOM    166 HA  LILE    13     -25.619 -11.717  -2.788  0.00  0.00           H  
ATOM    167 CB  LILE    13     -24.133 -10.350  -3.491  0.00  0.00           C  
ATOM    168 HB  LILE    13     -23.125 -10.410  -3.905  0.00  0.00           H  
ATOM    169 CG2 LILE    13     -24.992  -9.489  -4.435  0.00  0.00           C  
ATOM    170 HG21LILE    13     -25.038  -9.939  -5.425  0.00  0.00           H  
ATOM    171 HG22LILE    13     -25.999  -9.381  -4.035  0.00  0.00           H  
ATOM    172 HG23LILE    13     -24.547  -8.503  -4.557  0.00  0.00           H  
ATOM    173 CG1 LILE    13     -24.064  -9.690  -2.092  0.00  0.00           C  
ATOM    174 HG12LILE    13     -25.073  -9.553  -1.701  0.00  0.00           H  
ATOM    175 HG13LILE    13     -23.532 -10.348  -1.408  0.00  0.00           H  
ATOM    176 CD1 LILE    13     -23.338  -8.341  -2.071  0.00  0.00           C  
ATOM    177 HD11LILE    13     -23.931  -7.586  -2.585  0.00  0.00           H  
ATOM    178 HD12LILE    13     -23.195  -8.021  -1.039  0.00  0.00           H  
ATOM    179 HD13LILE    13     -22.363  -8.434  -2.551  0.00  0.00           H  
ATOM    180 C   LILE    13     -25.061 -12.448  -4.690  0.00  0.00           C  
ATOM    181 O   LILE    13     -26.249 -12.553  -5.012  0.00  0.00           O  
ATOM    182 N   LALA    14     -24.079 -12.978  -5.426  0.00  0.00           N  
ATOM    183 H   LALA    14     -23.121 -12.835  -5.129  0.00  0.00           H  
ATOM    184 CA  LALA    14     -24.284 -13.623  -6.723  0.00  0.00           C  
ATOM    185 HA  LALA    14     -24.713 -12.897  -7.413  0.00  0.00           H  
ATOM    186 CB  LALA    14     -22.939 -14.100  -7.291  0.00  0.00           C  
ATOM    187 HB1 LALA    14     -23.099 -14.620  -8.236  0.00  0.00           H  
ATOM    188 HB2 LALA    14     -22.278 -13.254  -7.467  0.00  0.00           H  
ATOM    189 HB3 LALA    14     -22.452 -14.784  -6.597  0.00  0.00           H  
ATOM    190 C   LALA    14     -25.260 -14.792  -6.596  0.00  0.00           C  
ATOM    191 O   LALA    14     -26.268 -14.827  -7.296  0.00  0.00           O  
ATOM    192 N   LGLY    15     -25.003 -15.699  -5.650  0.00  0.00           N  
ATOM    193 H   LGLY    15     -24.164 -15.559  -5.091  0.00  0.00           H  
ATOM    194 CA  LGLY    15     -25.810 -16.885  -5.372  0.00  0.00           C  
ATOM    195 HA2 LGLY    15     -26.107 -17.324  -6.321  0.00  0.00           H  
ATOM    196 HA3 LGLY    15     -25.194 -17.607  -4.843  0.00  0.00           H  
ATOM    197 C   LGLY    15     -27.086 -16.645  -4.557  0.00  0.00           C  
ATOM    198 O   LGLY    15     -27.686 -17.613  -4.080  0.00  0.00           O  
ATOM    199 N   LGLY    16     -27.496 -15.387  -4.362  0.00  0.00           N  
ATOM    200 H   LGLY    16     -26.951 -14.638  -4.771  0.00  0.00           H  
ATOM    201 CA  LGLY    16     -28.804 -15.044  -3.797  0.00  0.00           C  
ATOM    202 HA2 LGLY    16     -28.934 -13.963  -3.854  0.00  0.00           H  
ATOM    203 HA3 LGLY    16     -29.589 -15.511  -4.394  0.00  0.00           H  
ATOM    204 C   LGLY    16     -28.985 -15.462  -2.337  0.00  0.00           C  
ATOM    205 O   LGLY    16     -30.092 -15.815  -1.930  0.00  0.00           O  
ATOM    206 N   LSER    17     -27.907 -15.472  -1.551  0.00  0.00           N  
ATOM    207 H   LSER    17     -27.015 -15.217  -1.960  0.00  0.00           H  
ATOM    208 CA  LSER    17     -27.961 -15.631  -0.091  0.00  0.00           C  
ATOM    209 HA  LSER    17     -28.763 -16.314   0.183  0.00  0.00           H  
ATOM    210 CB  LSER    17     -26.647 -16.226   0.425  0.00  0.00           C  
ATOM    211 HB2 LSER    17     -25.819 -15.555   0.194  0.00  0.00           H  
ATOM    212 HB3 LSER    17     -26.704 -16.350   1.507  0.00  0.00           H  
ATOM    213 OG  LSER    17     -26.410 -17.482  -0.189  0.00  0.00           O  
ATOM    214 HG  LSER    17     -26.846 -18.163   0.348  0.00  0.00           H  
ATOM    215 C   LSER    17     -28.238 -14.283   0.581  0.00  0.00           C  
ATOM    216 O   LSER    17     -29.184 -14.160   1.361  0.00  0.00           O  
ATOM    217 N   LMET    18     -27.462 -13.263   0.203  0.00  0.00           N  
ATOM    218 H   LMET    18     -26.773 -13.452  -0.519  0.00  0.00           H  
ATOM    219 CA  LMET    18     -27.506 -11.887   0.710  0.00  0.00           C  
ATOM    220 HA  LMET    18     -28.268 -11.803   1.488  0.00  0.00           H  
ATOM    221 CB  LMET    18     -26.135 -11.589   1.343  0.00  0.00           C  
ATOM    222 HB2 LMET    18     -26.006 -12.247   2.204  0.00  0.00           H  
ATOM    223 HB3 LMET    18     -25.358 -11.827   0.615  0.00  0.00           H  
ATOM    224 CG  LMET    18     -25.931 -10.141   1.805  0.00  0.00           C  
ATOM    225 HG2 LMET    18     -25.865  -9.492   0.932  0.00  0.00           H  
ATOM    226 HG3 LMET    18     -26.799  -9.842   2.392  0.00  0.00           H  
ATOM    227 SD  LMET    18     -24.454  -9.876   2.828  0.00  0.00           S  
ATOM    228 CE  LMET    18     -23.133 -10.323   1.666  0.00  0.00           C  
ATOM    229 HE1 LMET    18     -22.167 -10.200   2.154  0.00  0.00           H  
ATOM    230 HE2 LMET    18     -23.239 -11.363   1.359  0.00  0.00           H  
ATOM    231 HE3 LMET    18     -23.177  -9.676   0.792  0.00  0.00           H  
ATOM    232 C   LMET    18     -27.864 -10.900  -0.415  0.00  0.00           C  
ATOM    233 O   LMET    18     -27.561 -11.160  -1.579  0.00  0.00           O  
ATOM    234 N   LTHR    19     -28.473  -9.756  -0.090  0.00  0.00           N  
ATOM    235 H   LTHR    19     -28.683  -9.591   0.883  0.00  0.00           H  
ATOM    236 CA  LTHR    19     -28.699  -8.642  -1.036  0.00  0.00           C  
ATOM    237 HA  LTHR    19     -28.569  -9.030  -2.039  0.00  0.00           H  
ATOM    238 CB  LTHR    19     -30.148  -8.109  -0.975  0.00  0.00           C  
ATOM    239 HB  LTHR    19     -30.812  -8.851  -1.420  0.00  0.00           H  
ATOM    240 CG2 LTHR    19     -30.649  -7.811   0.438  0.00  0.00           C  
ATOM    241 HG21LTHR    19     -29.990  -7.098   0.919  0.00  0.00           H  
ATOM    242 HG22LTHR    19     -31.651  -7.385   0.384  0.00  0.00           H  
ATOM    243 HG23LTHR    19     -30.692  -8.727   1.026  0.00  0.00           H  
ATOM    244 OG1 LTHR    19     -30.282  -6.897  -1.685  0.00  0.00           O  
ATOM    245 HG1 LTHR    19     -30.623  -7.106  -2.585  0.00  0.00           H  
ATOM    246 C   LTHR    19     -27.655  -7.531  -0.863  0.00  0.00           C  
ATOM    247 O   LTHR    19     -27.171  -7.290   0.244  0.00  0.00           O  
ATOM    248 N   LALA    20     -27.326  -6.812  -1.941  0.00  0.00           N  
ATOM    249 H   LALA    20     -27.734  -7.070  -2.835  0.00  0.00           H  
ATOM    250 CA  LALA    20     -26.460  -5.628  -1.887  0.00  0.00           C  
ATOM    251 HA  LALA    20     -25.468  -5.933  -1.551  0.00  0.00           H  
ATOM    252 CB  LALA    20     -26.339  -5.072  -3.311  0.00  0.00           C  
ATOM    253 HB1 LALA    20     -27.316  -4.744  -3.670  0.00  0.00           H  
ATOM    254 HB2 LALA    20     -25.654  -4.223  -3.312  0.00  0.00           H  
ATOM    255 HB3 LALA    20     -25.953  -5.842  -3.979  0.00  0.00           H  
ATOM    256 C   LALA    20     -26.971  -4.545  -0.904  0.00  0.00           C  
ATOM    257 O   LALA    20     -26.172  -3.830  -0.298  0.00  0.00           O  
ATOM    258 N   LLEU    21     -28.292  -4.455  -0.695  0.00  0.00           N  
ATOM    259 H   LLEU    21     -28.894  -5.089  -1.208  0.00  0.00           H  
ATOM    260 CA  LLEU    21     -28.912  -3.543   0.277  0.00  0.00           C  
ATOM    261 HA  LLEU    21     -28.604  -2.520   0.061  0.00  0.00           H  
ATOM    262 CB  LLEU    21     -30.446  -3.646   0.158  0.00  0.00           C  
ATOM    263 HB2 LLEU    21     -30.737  -4.678   0.355  0.00  0.00           H  
ATOM    264 HB3 LLEU    21     -30.901  -3.022   0.930  0.00  0.00           H  
ATOM    265 CG  LLEU    21     -31.021  -3.233  -1.209  0.00  0.00           C  
ATOM    266 HG  LLEU    21     -30.485  -3.738  -2.012  0.00  0.00           H  
ATOM    267 CD1 LLEU    21     -32.493  -3.636  -1.294  0.00  0.00           C  
ATOM    268 HD11LLEU    21     -32.579  -4.720  -1.209  0.00  0.00           H  
ATOM    269 HD12LLEU    21     -33.057  -3.161  -0.491  0.00  0.00           H  
ATOM    270 HD13LLEU    21     -32.903  -3.333  -2.256  0.00  0.00           H  
ATOM    271 CD2 LLEU    21     -30.931  -1.723  -1.421  0.00  0.00           C  
ATOM    272 HD21LLEU    21     -31.456  -1.204  -0.620  0.00  0.00           H  
ATOM    273 HD22LLEU    21     -29.890  -1.404  -1.429  0.00  0.00           H  
ATOM    274 HD23LLEU    21     -31.382  -1.469  -2.375  0.00  0.00           H  
ATOM    275 C   LLEU    21     -28.464  -3.856   1.715  0.00  0.00           C  
ATOM    276 O   LLEU    21     -27.985  -2.976   2.429  0.00  0.00           O  
ATOM    277 N   LGLU    22     -28.573  -5.130   2.099  0.00  0.00           N  
ATOM    278 H   LGLU    22     -28.902  -5.784   1.408  0.00  0.00           H  
ATOM    279 CA  LGLU    22     -28.156  -5.685   3.394  0.00  0.00           C  
ATOM    280 HA  LGLU    22     -28.693  -5.185   4.202  0.00  0.00           H  
ATOM    281 CB  LGLU    22     -28.530  -7.183   3.401  0.00  0.00           C  
ATOM    282 HB2 LGLU    22     -29.616  -7.275   3.444  0.00  0.00           H  
ATOM    283 HB3 LGLU    22     -28.219  -7.620   2.456  0.00  0.00           H  
ATOM    284 CG  LGLU    22     -27.904  -8.066   4.490  0.00  0.00           C  
ATOM    285 HG2 LGLU    22     -28.167  -9.096   4.258  0.00  0.00           H  
ATOM    286 HG3 LGLU    22     -26.816  -7.995   4.443  0.00  0.00           H  
ATOM    287 CD  LGLU    22     -28.386  -7.768   5.910  0.00  0.00           C  
ATOM    288 OE1 LGLU    22     -27.716  -8.225   6.871  0.00  0.00           O  
ATOM    289 OE2 LGLU    22     -29.425  -7.098   6.085  0.00  0.00           O  
ATOM    290 C   LGLU    22     -26.654  -5.478   3.628  0.00  0.00           C  
ATOM    291 O   LGLU    22     -26.249  -5.117   4.732  0.00  0.00           O  
ATOM    292 N   LALA    23     -25.837  -5.653   2.582  0.00  0.00           N  
ATOM    293 H   LALA    23     -26.245  -5.970   1.710  0.00  0.00           H  
ATOM    294 CA  LALA    23     -24.393  -5.439   2.632  0.00  0.00           C  
ATOM    295 HA  LALA    23     -23.991  -6.029   3.456  0.00  0.00           H  
ATOM    296 CB  LALA    23     -23.795  -5.953   1.314  0.00  0.00           C  
ATOM    297 HB1 LALA    23     -24.080  -6.994   1.155  0.00  0.00           H  
ATOM    298 HB2 LALA    23     -24.154  -5.356   0.476  0.00  0.00           H  
ATOM    299 HB3 LALA    23     -22.709  -5.877   1.348  0.00  0.00           H  
ATOM    300 C   LALA    23     -24.015  -3.967   2.896  0.00  0.00           C  
ATOM    301 O   LALA    23     -23.133  -3.697   3.716  0.00  0.00           O  
ATOM    302 N   LCYS    24     -24.695  -3.017   2.243  0.00  0.00           N  
ATOM    303 H   LCYS    24     -25.382  -3.304   1.554  0.00  0.00           H  
ATOM    304 CA  LCYS    24     -24.520  -1.585   2.498  0.00  0.00           C  
ATOM    305 HA  LCYS    24     -23.463  -1.331   2.398  0.00  0.00           H  
ATOM    306 CB  LCYS    24     -25.312  -0.809   1.435  0.00  0.00           C  
ATOM    307 HB2 LCYS    24     -24.983  -1.119   0.441  0.00  0.00           H  
ATOM    308 HB3 LCYS    24     -26.376  -1.026   1.533  0.00  0.00           H  
ATOM    309 SG  LCYS    24     -25.037   0.978   1.615  0.00  0.00           S  
ATOM    310 HG  LCYS    24     -25.477   1.098   2.875  0.00  0.00           H  
ATOM    311 C   LCYS    24     -24.945  -1.211   3.931  0.00  0.00           C  
ATOM    312 O   LCYS    24     -24.196  -0.548   4.649  0.00  0.00           O  
ATOM    313 N   LASP    25     -26.113  -1.688   4.377  0.00  0.00           N  
ATOM    314 H   LASP    25     -26.684  -2.240   3.745  0.00  0.00           H  
ATOM    315 CA  LASP    25     -26.620  -1.438   5.732  0.00  0.00           C  
ATOM    316 HA  LASP    25     -26.689  -0.360   5.885  0.00  0.00           H  
ATOM    317 CB  LASP    25     -28.021  -2.046   5.896  0.00  0.00           C  
ATOM    318 HB2 LASP    25     -27.996  -3.098   5.609  0.00  0.00           H  
ATOM    319 HB3 LASP    25     -28.298  -1.992   6.950  0.00  0.00           H  
ATOM    320 CG  LASP    25     -29.111  -1.333   5.101  0.00  0.00           C  
ATOM    321 OD1 LASP    25     -30.237  -1.858   5.011  0.00  0.00           O  
ATOM    322 OD2 LASP    25     -28.931  -0.186   4.643  0.00  0.00           O  
ATOM    323 C   LASP    25     -25.697  -1.989   6.826  0.00  0.00           C  
ATOM    324 O   LASP    25     -25.470  -1.306   7.830  0.00  0.00           O  
ATOM    325 N   LALA    26     -25.132  -3.183   6.616  0.00  0.00           N  
ATOM    326 H   LALA    26     -25.414  -3.712   5.797  0.00  0.00           H  
ATOM    327 CA  LALA    26     -24.200  -3.816   7.543  0.00  0.00           C  
ATOM    328 HA  LALA    26     -24.677  -3.887   8.522  0.00  0.00           H  
ATOM    329 CB  LALA    26     -23.892  -5.235   7.048  0.00  0.00           C  
ATOM    330 HB1 LALA    26     -23.456  -5.200   6.050  0.00  0.00           H  
ATOM    331 HB2 LALA    26     -23.190  -5.717   7.728  0.00  0.00           H  
ATOM    332 HB3 LALA    26     -24.807  -5.826   7.015  0.00  0.00           H  
ATOM    333 C   LALA    26     -22.907  -3.005   7.705  0.00  0.00           C  
ATOM    334 O   LALA    26     -22.424  -2.850   8.825  0.00  0.00           O  
ATOM    335 N   LALA    27     -22.356  -2.449   6.621  0.00  0.00           N  
ATOM    336 H   LALA    27     -22.808  -2.579   5.724  0.00  0.00           H  
ATOM    337 CA  LALA    27     -21.158  -1.611   6.690  0.00  0.00           C  
ATOM    338 HA  LALA    27     -20.376  -2.156   7.219  0.00  0.00           H  
ATOM    339 CB  LALA    27     -20.662  -1.345   5.269  0.00  0.00           C  
ATOM    340 HB1 LALA    27     -20.466  -2.286   4.756  0.00  0.00           H  
ATOM    341 HB2 LALA    27     -21.402  -0.773   4.708  0.00  0.00           H  
ATOM    342 HB3 LALA    27     -19.733  -0.781   5.330  0.00  0.00           H  
ATOM    343 C   LALA    27     -21.415  -0.303   7.463  0.00  0.00           C  
ATOM    344 O   LALA    27     -20.626   0.076   8.329  0.00  0.00           O  
ATOM    345 N   LILE    28     -22.562   0.338   7.216  0.00  0.00           N  
ATOM    346 H   LILE    28     -23.159  -0.024   6.479  0.00  0.00           H  
ATOM    347 CA  LILE    28     -23.001   1.550   7.928  0.00  0.00           C  
ATOM    348 HA  LILE    28     -22.208   2.298   7.870  0.00  0.00           H  
ATOM    349 CB  LILE    28     -24.248   2.121   7.206  0.00  0.00           C  
ATOM    350 HB  LILE    28     -24.970   1.313   7.074  0.00  0.00           H  
ATOM    351 CG2 LILE    28     -24.937   3.234   8.014  0.00  0.00           C  
ATOM    352 HG21LILE    28     -25.825   3.588   7.494  0.00  0.00           H  
ATOM    353 HG22LILE    28     -25.256   2.863   8.987  0.00  0.00           H  
ATOM    354 HG23LILE    28     -24.251   4.069   8.157  0.00  0.00           H  
ATOM    355 CG1 LILE    28     -23.829   2.642   5.807  0.00  0.00           C  
ATOM    356 HG12LILE    28     -23.183   3.511   5.928  0.00  0.00           H  
ATOM    357 HG13LILE    28     -23.250   1.881   5.287  0.00  0.00           H  
ATOM    358 CD1 LILE    28     -24.991   3.018   4.881  0.00  0.00           C  
ATOM    359 HD11LILE    28     -24.598   3.257   3.892  0.00  0.00           H  
ATOM    360 HD12LILE    28     -25.685   2.182   4.795  0.00  0.00           H  
ATOM    361 HD13LILE    28     -25.507   3.894   5.264  0.00  0.00           H  
ATOM    362 C   LILE    28     -23.219   1.260   9.428  0.00  0.00           C  
ATOM    363 O   LILE    28     -22.792   2.043  10.281  0.00  0.00           O  
ATOM    364 N   LALA    29     -23.791   0.101   9.773  0.00  0.00           N  
ATOM    365 H   LALA    29     -24.154  -0.498   9.039  0.00  0.00           H  
ATOM    366 CA  LALA    29     -23.923  -0.348  11.161  0.00  0.00           C  
ATOM    367 HA  LALA    29     -24.385   0.452  11.741  0.00  0.00           H  
ATOM    368 CB  LALA    29     -24.849  -1.570  11.192  0.00  0.00           C  
ATOM    369 HB1 LALA    29     -24.411  -2.392  10.626  0.00  0.00           H  
ATOM    370 HB2 LALA    29     -25.000  -1.888  12.224  0.00  0.00           H  
ATOM    371 HB3 LALA    29     -25.816  -1.316  10.760  0.00  0.00           H  
ATOM    372 C   LALA    29     -22.568  -0.663  11.826  0.00  0.00           C  
ATOM    373 O   LALA    29     -22.382  -0.375  13.010  0.00  0.00           O  
ATOM    374 N   LARG    30     -21.608  -1.222  11.073  0.00  0.00           N  
ATOM    375 H   LARG    30     -21.851  -1.467  10.117  0.00  0.00           H  
ATOM    376 CA  LARG    30     -20.240  -1.511  11.543  0.00  0.00           C  
ATOM    377 HA  LARG    30     -20.304  -2.062  12.481  0.00  0.00           H  
ATOM    378 CB  LARG    30     -19.487  -2.371  10.510  0.00  0.00           C  
ATOM    379 HB2 LARG    30     -19.618  -1.948   9.515  0.00  0.00           H  
ATOM    380 HB3 LARG    30     -18.420  -2.376  10.740  0.00  0.00           H  
ATOM    381 CG  LARG    30     -19.994  -3.819  10.538  0.00  0.00           C  
ATOM    382 HG2 LARG    30     -19.560  -4.326  11.396  0.00  0.00           H  
ATOM    383 HG3 LARG    30     -21.074  -3.825  10.674  0.00  0.00           H  
ATOM    384 CD  LARG    30     -19.660  -4.605   9.264  0.00  0.00           C  
ATOM    385 HD2 LARG    30     -19.984  -4.039   8.389  0.00  0.00           H  
ATOM    386 HD3 LARG    30     -18.582  -4.766   9.204  0.00  0.00           H  
ATOM    387 NE  LARG    30     -20.375  -5.889   9.293  0.00  0.00           N  
ATOM    388 HE  LARG    30     -21.165  -5.955   9.920  0.00  0.00           H  
ATOM    389 CZ  LARG    30     -20.112  -6.987   8.618  0.00  0.00           C  
ATOM    390 NH1 LARG    30     -19.228  -7.085   7.678  0.00  0.00           N  
ATOM    391 HH11LARG    30     -18.780  -6.237   7.335  0.00  0.00           H  
ATOM    392 HH12LARG    30     -19.222  -7.913   7.094  0.00  0.00           H  
ATOM    393 NH2 LARG    30     -20.777  -8.050   8.933  0.00  0.00           N  
ATOM    394 HH21LARG    30     -21.442  -7.968   9.683  0.00  0.00           H  
ATOM    395 HH22LARG    30     -20.421  -8.958   8.658  0.00  0.00           H  
ATOM    396 C   LARG    30     -19.470  -0.236  11.875  0.00  0.00           C  
ATOM    397 O   LARG    30     -18.825  -0.215  12.917  0.00  0.00           O  
ATOM    398 N   LILE    31     -19.589   0.821  11.071  0.00  0.00           N  
ATOM    399 H   LILE    31     -20.115   0.709  10.211  0.00  0.00           H  
ATOM    400 CA  LILE    31     -19.014   2.145  11.374  0.00  0.00           C  
ATOM    401 HA  LILE    31     -17.943   2.034  11.541  0.00  0.00           H  
ATOM    402 CB  LILE    31     -19.206   3.091  10.162  0.00  0.00           C  
ATOM    403 HB  LILE    31     -20.248   3.027   9.850  0.00  0.00           H  
ATOM    404 CG2 LILE    31     -18.903   4.565  10.494  0.00  0.00           C  
ATOM    405 HG21LILE    31     -17.858   4.689  10.774  0.00  0.00           H  
ATOM    406 HG22LILE    31     -19.110   5.197   9.632  0.00  0.00           H  
ATOM    407 HG23LILE    31     -19.537   4.921  11.307  0.00  0.00           H  
ATOM    408 CG1 LILE    31     -18.312   2.622   8.987  0.00  0.00           C  
ATOM    409 HG12LILE    31     -17.273   2.886   9.191  0.00  0.00           H  
ATOM    410 HG13LILE    31     -18.362   1.538   8.894  0.00  0.00           H  
ATOM    411 CD1 LILE    31     -18.724   3.204   7.630  0.00  0.00           C  
ATOM    412 HD11LILE    31     -18.110   2.760   6.847  0.00  0.00           H  
ATOM    413 HD12LILE    31     -19.771   2.974   7.429  0.00  0.00           H  
ATOM    414 HD13LILE    31     -18.578   4.283   7.618  0.00  0.00           H  
ATOM    415 C   LILE    31     -19.607   2.690  12.686  0.00  0.00           C  
ATOM    416 O   LILE    31     -18.866   2.932  13.642  0.00  0.00           O  
ATOM    417 N   LGLU    32     -20.940   2.744  12.795  0.00  0.00           N  
ATOM    418 H   LGLU    32     -21.494   2.517  11.977  0.00  0.00           H  
ATOM    419 CA  LGLU    32     -21.648   3.229  13.995  0.00  0.00           C  
ATOM    420 HA  LGLU    32     -21.336   4.256  14.170  0.00  0.00           H  
ATOM    421 CB  LGLU    32     -23.162   3.226  13.692  0.00  0.00           C  
ATOM    422 HB2 LGLU    32     -23.342   3.841  12.808  0.00  0.00           H  
ATOM    423 HB3 LGLU    32     -23.447   2.206  13.435  0.00  0.00           H  
ATOM    424 CG  LGLU    32     -24.112   3.704  14.809  0.00  0.00           C  
ATOM    425 HG2 LGLU    32     -25.130   3.459  14.499  0.00  0.00           H  
ATOM    426 HG3 LGLU    32     -23.915   3.147  15.726  0.00  0.00           H  
ATOM    427 CD  LGLU    32     -24.038   5.213  15.092  0.00  0.00           C  
ATOM    428 OE1 LGLU    32     -22.920   5.761  15.242  0.00  0.00           O  
ATOM    429 OE2 LGLU    32     -25.098   5.879  15.166  0.00  0.00           O  
ATOM    430 C   LGLU    32     -21.299   2.431  15.273  0.00  0.00           C  
ATOM    431 O   LGLU    32     -21.289   2.981  16.377  0.00  0.00           O  
ATOM    432 N   LGLN    33     -20.947   1.147  15.141  0.00  0.00           N  
ATOM    433 H   LGLN    33     -21.041   0.726  14.223  0.00  0.00           H  
ATOM    434 CA  LGLN    33     -20.488   0.313  16.255  0.00  0.00           C  
ATOM    435 HA  LGLN    33     -20.999   0.656  17.154  0.00  0.00           H  
ATOM    436 CB  LGLN    33     -20.946  -1.136  16.001  0.00  0.00           C  
ATOM    437 HB2 LGLN    33     -22.002  -1.117  15.727  0.00  0.00           H  
ATOM    438 HB3 LGLN    33     -20.384  -1.562  15.168  0.00  0.00           H  
ATOM    439 CG  LGLN    33     -20.792  -2.030  17.245  0.00  0.00           C  
ATOM    440 HG2 LGLN    33     -19.736  -2.211  17.439  0.00  0.00           H  
ATOM    441 HG3 LGLN    33     -21.207  -1.502  18.104  0.00  0.00           H  
ATOM    442 CD  LGLN    33     -21.506  -3.377  17.128  0.00  0.00           C  
ATOM    443 OE1 LGLN    33     -21.790  -3.895  16.053  0.00  0.00           O  
ATOM    444 NE2 LGLN    33     -21.817  -4.021  18.233  0.00  0.00           N  
ATOM    445 HE21LGLN    33     -22.313  -4.892  18.166  0.00  0.00           H  
ATOM    446 HE22LGLN    33     -21.606  -3.605  19.135  0.00  0.00           H  
ATOM    447 C   LGLN    33     -18.974   0.414  16.558  0.00  0.00           C  
ATOM    448 O   LGLN    33     -18.598   0.250  17.724  0.00  0.00           O  
ATOM    449 N   LARG    34     -18.108   0.654  15.553  0.00  0.00           N  
ATOM    450 H   LARG    34     -18.503   0.794  14.627  0.00  0.00           H  
ATOM    451 CA  LARG    34     -16.640   0.450  15.645  0.00  0.00           C  
ATOM    452 HA  LARG    34     -16.393   0.124  16.656  0.00  0.00           H  
ATOM    453 CB  LARG    34     -16.186  -0.658  14.671  0.00  0.00           C  
ATOM    454 HB2 LARG    34     -16.353  -0.314  13.651  0.00  0.00           H  
ATOM    455 HB3 LARG    34     -15.112  -0.814  14.793  0.00  0.00           H  
ATOM    456 CG  LARG    34     -16.890  -2.008  14.862  0.00  0.00           C  
ATOM    457 HG2 LARG    34     -16.660  -2.399  15.852  0.00  0.00           H  
ATOM    458 HG3 LARG    34     -17.967  -1.866  14.786  0.00  0.00           H  
ATOM    459 CD  LARG    34     -16.457  -3.029  13.799  0.00  0.00           C  
ATOM    460 HD2 LARG    34     -16.456  -2.547  12.820  0.00  0.00           H  
ATOM    461 HD3 LARG    34     -15.446  -3.374  14.023  0.00  0.00           H  
ATOM    462 NE  LARG    34     -17.405  -4.157  13.775  0.00  0.00           N  
ATOM    463 HE  LARG    34     -18.230  -4.037  14.339  0.00  0.00           H  
ATOM    464 CZ  LARG    34     -17.331  -5.289  13.100  0.00  0.00           C  
ATOM    465 NH1 LARG    34     -16.292  -5.669  12.409  0.00  0.00           N  
ATOM    466 HH11LARG    34     -15.474  -5.067  12.358  0.00  0.00           H  
ATOM    467 HH12LARG    34     -16.275  -6.559  11.920  0.00  0.00           H  
ATOM    468 NH2 LARG    34     -18.360  -6.077  13.124  0.00  0.00           N  
ATOM    469 HH21LARG    34     -19.247  -5.762  13.503  0.00  0.00           H  
ATOM    470 HH22LARG    34     -18.338  -6.927  12.570  0.00  0.00           H  
ATOM    471 C   LARG    34     -15.754   1.676  15.387  0.00  0.00           C  
ATOM    472 O   LARG    34     -14.695   1.742  15.997  0.00  0.00           O  
ATOM    473 N   LASP    35     -16.109   2.592  14.486  0.00  0.00           N  
ATOM    474 H   LASP    35     -17.017   2.515  14.046  0.00  0.00           H  
ATOM    475 CA  LASP    35     -15.182   3.620  13.966  0.00  0.00           C  
ATOM    476 HA  LASP    35     -14.249   3.131  13.683  0.00  0.00           H  
ATOM    477 CB  LASP    35     -15.784   4.222  12.687  0.00  0.00           C  
ATOM    478 HB2 LASP    35     -15.951   3.427  11.961  0.00  0.00           H  
ATOM    479 HB3 LASP    35     -16.755   4.655  12.935  0.00  0.00           H  
ATOM    480 CG  LASP    35     -14.908   5.303  12.036  0.00  0.00           C  
ATOM    481 OD1 LASP    35     -13.830   4.986  11.476  0.00  0.00           O  
ATOM    482 OD2 LASP    35     -15.348   6.472  12.064  0.00  0.00           O  
ATOM    483 C   LASP    35     -14.807   4.733  14.969  0.00  0.00           C  
ATOM    484 O   LASP    35     -13.722   5.295  14.859  0.00  0.00           O  
ATOM    485 N   LGLY    36     -15.643   5.032  15.970  0.00  0.00           N  
ATOM    486 H   LGLY    36     -16.524   4.533  16.008  0.00  0.00           H  
ATOM    487 CA  LGLY    36     -15.484   6.168  16.899  0.00  0.00           C  
ATOM    488 HA2 LGLY    36     -15.788   7.080  16.385  0.00  0.00           H  
ATOM    489 HA3 LGLY    36     -16.169   6.020  17.734  0.00  0.00           H  
ATOM    490 C   LGLY    36     -14.078   6.399  17.492  0.00  0.00           C  
ATOM    491 O   LGLY    36     -13.560   7.514  17.374  0.00  0.00           O  
ATOM    492 N   LPRO    37     -13.421   5.396  18.115  0.00  0.00           N  
ATOM    493 CD  LPRO    37     -13.978   4.110  18.514  0.00  0.00           C  
ATOM    494 HD2 LPRO    37     -14.348   3.550  17.660  0.00  0.00           H  
ATOM    495 HD3 LPRO    37     -14.782   4.267  19.233  0.00  0.00           H  
ATOM    496 CG  LPRO    37     -12.837   3.339  19.179  0.00  0.00           C  
ATOM    497 HG2 LPRO    37     -12.311   2.744  18.432  0.00  0.00           H  
ATOM    498 HG3 LPRO    37     -13.196   2.705  19.990  0.00  0.00           H  
ATOM    499 CB  LPRO    37     -11.916   4.448  19.685  0.00  0.00           C  
ATOM    500 HB2 LPRO    37     -10.890   4.098  19.810  0.00  0.00           H  
ATOM    501 HB3 LPRO    37     -12.298   4.842  20.627  0.00  0.00           H  
ATOM    502 CA  LPRO    37     -12.042   5.520  18.599  0.00  0.00           C  
ATOM    503 HA  LPRO    37     -11.884   6.503  19.043  0.00  0.00           H  
ATOM    504 C   LPRO    37     -10.976   5.313  17.508  0.00  0.00           C  
ATOM    505 O   LPRO    37      -9.807   5.618  17.739  0.00  0.00           O  
ATOM    506 N   LILE    38     -11.344   4.769  16.345  0.00  0.00           N  
ATOM    507 H   LILE    38     -12.333   4.625  16.179  0.00  0.00           H  
ATOM    508 CA  LILE    38     -10.421   4.465  15.241  0.00  0.00           C  
ATOM    509 HA  LILE    38      -9.457   4.179  15.663  0.00  0.00           H  
ATOM    510 CB  LILE    38     -10.928   3.278  14.384  0.00  0.00           C  
ATOM    511 HB  LILE    38     -11.785   3.613  13.797  0.00  0.00           H  
ATOM    512 CG2 LILE    38      -9.818   2.825  13.416  0.00  0.00           C  
ATOM    513 HG21LILE    38     -10.220   2.136  12.675  0.00  0.00           H  
ATOM    514 HG22LILE    38      -9.393   3.674  12.886  0.00  0.00           H  
ATOM    515 HG23LILE    38      -9.014   2.338  13.970  0.00  0.00           H  
ATOM    516 CG1 LILE    38     -11.372   2.084  15.258  0.00  0.00           C  
ATOM    517 HG12LILE    38     -10.525   1.762  15.864  0.00  0.00           H  
ATOM    518 HG13LILE    38     -12.168   2.401  15.928  0.00  0.00           H  
ATOM    519 CD1 LILE    38     -11.902   0.882  14.468  0.00  0.00           C  
ATOM    520 HD11LILE    38     -12.689   1.200  13.784  0.00  0.00           H  
ATOM    521 HD12LILE    38     -11.091   0.418  13.910  0.00  0.00           H  
ATOM    522 HD13LILE    38     -12.310   0.146  15.162  0.00  0.00           H  
ATOM    523 C   LILE    38     -10.193   5.706  14.371  0.00  0.00           C  
ATOM    524 O   LILE    38      -9.051   5.974  14.000  0.00  0.00           O  
ATOM    525 N   LASN    39     -11.258   6.467  14.079  0.00  0.00           N  
ATOM    526 H   LASN    39     -12.160   6.160  14.428  0.00  0.00           H  
ATOM    527 CA  LASN    39     -11.244   7.684  13.257  0.00  0.00           C  
ATOM    528 HA  LASN    39     -12.278   7.997  13.104  0.00  0.00           H  
ATOM    529 CB  LASN    39     -10.543   8.782  14.084  0.00  0.00           C  
ATOM    530 HB2 LASN    39     -10.879   8.692  15.114  0.00  0.00           H  
ATOM    531 HB3 LASN    39      -9.473   8.607  14.065  0.00  0.00           H  
ATOM    532 CG  LASN    39     -10.805  10.221  13.679  0.00  0.00           C  
ATOM    533 OD1 LASN    39     -11.261  11.031  14.471  0.00  0.00           O  
ATOM    534 ND2 LASN    39     -10.460  10.601  12.474  0.00  0.00           N  
ATOM    535 HD21LASN    39     -10.653  11.567  12.232  0.00  0.00           H  
ATOM    536 HD22LASN    39     -10.121   9.918  11.815  0.00  0.00           H  
ATOM    537 C   LASN    39     -10.680   7.388  11.851  0.00  0.00           C  
ATOM    538 O   LASN    39      -9.726   8.027  11.388  0.00  0.00           O  
ATOM    539 N   LALA    40     -11.212   6.342  11.202  0.00  0.00           N  
ATOM    540 H   LALA    40     -12.034   5.893  11.605  0.00  0.00           H  
ATOM    541 CA  LALA    40     -10.718   5.817   9.929  0.00  0.00           C  
ATOM    542 HA  LALA    40      -9.721   6.214   9.736  0.00  0.00           H  
ATOM    543 CB  LALA    40     -10.590   4.292  10.031  0.00  0.00           C  
ATOM    544 HB1 LALA    40      -9.805   4.040  10.739  0.00  0.00           H  
ATOM    545 HB2 LALA    40     -11.534   3.853  10.357  0.00  0.00           H  
ATOM    546 HB3 LALA    40     -10.322   3.881   9.058  0.00  0.00           H  
ATOM    547 C   LALA    40     -11.594   6.221   8.736  0.00  0.00           C  
ATOM    548 O   LALA    40     -11.061   6.728   7.748  0.00  0.00           O  
ATOM    549 N   LVAL    41     -12.913   6.007   8.795  0.00  0.00           N  
ATOM    550 H   LVAL    41     -13.301   5.636   9.665  0.00  0.00           H  
ATOM    551 CA  LVAL    41     -13.833   6.303   7.674  0.00  0.00           C  
ATOM    552 HA  LVAL    41     -13.275   6.225   6.741  0.00  0.00           H  
ATOM    553 CB  LVAL    41     -14.985   5.277   7.579  0.00  0.00           C  
ATOM    554 HB  LVAL    41     -15.635   5.366   8.451  0.00  0.00           H  
ATOM    555 CG1 LVAL    41     -15.815   5.507   6.305  0.00  0.00           C  
ATOM    556 HG11LVAL    41     -15.166   5.508   5.429  0.00  0.00           H  
ATOM    557 HG12LVAL    41     -16.562   4.722   6.197  0.00  0.00           H  
ATOM    558 HG13LVAL    41     -16.335   6.463   6.357  0.00  0.00           H  
ATOM    559 CG2 LVAL    41     -14.451   3.837   7.524  0.00  0.00           C  
ATOM    560 HG21LVAL    41     -13.931   3.598   8.451  0.00  0.00           H  
ATOM    561 HG22LVAL    41     -15.280   3.139   7.411  0.00  0.00           H  
ATOM    562 HG23LVAL    41     -13.765   3.722   6.683  0.00  0.00           H  
ATOM    563 C   LVAL    41     -14.319   7.751   7.772  0.00  0.00           C  
ATOM    564 O   LVAL    41     -15.436   8.024   8.199  0.00  0.00           O  
ATOM    565 N   LVAL    42     -13.439   8.710   7.488  0.00  0.00           N  
ATOM    566 H   LVAL    42     -12.520   8.419   7.185  0.00  0.00           H  
ATOM    567 CA  LVAL    42     -13.653  10.139   7.806  0.00  0.00           C  
ATOM    568 HA  LVAL    42     -14.171  10.196   8.764  0.00  0.00           H  
ATOM    569 CB  LVAL    42     -12.317  10.869   7.999  0.00  0.00           C  
ATOM    570 HB  LVAL    42     -12.532  11.923   8.165  0.00  0.00           H  
ATOM    571 CG1 LVAL    42     -11.610  10.337   9.252  0.00  0.00           C  
ATOM    572 HG11LVAL    42     -12.234  10.532  10.127  0.00  0.00           H  
ATOM    573 HG12LVAL    42     -11.449   9.263   9.185  0.00  0.00           H  
ATOM    574 HG13LVAL    42     -10.656  10.841   9.391  0.00  0.00           H  
ATOM    575 CG2 LVAL    42     -11.402  10.763   6.771  0.00  0.00           C  
ATOM    576 HG21LVAL    42     -11.131   9.727   6.579  0.00  0.00           H  
ATOM    577 HG22LVAL    42     -11.904  11.172   5.896  0.00  0.00           H  
ATOM    578 HG23LVAL    42     -10.499  11.346   6.944  0.00  0.00           H  
ATOM    579 C   LVAL    42     -14.547  10.904   6.824  0.00  0.00           C  
ATOM    580 O   LVAL    42     -14.977  12.015   7.133  0.00  0.00           O  
ATOM    581 N   LVAL    43     -14.879  10.332   5.663  0.00  0.00           N  
ATOM    582 H   LVAL    43     -14.504   9.409   5.468  0.00  0.00           H  
ATOM    583 CA  LVAL    43     -15.844  10.899   4.699  0.00  0.00           C  
ATOM    584 HA  LVAL    43     -16.379  11.726   5.162  0.00  0.00           H  
ATOM    585 CB  LVAL    43     -15.134  11.451   3.448  0.00  0.00           C  
ATOM    586 HB  LVAL    43     -14.538  10.650   3.020  0.00  0.00           H  
ATOM    587 CG1 LVAL    43     -16.107  11.936   2.366  0.00  0.00           C  
ATOM    588 HG11LVAL    43     -16.749  11.123   2.029  0.00  0.00           H  
ATOM    589 HG12LVAL    43     -16.726  12.748   2.751  0.00  0.00           H  
ATOM    590 HG13LVAL    43     -15.542  12.287   1.506  0.00  0.00           H  
ATOM    591 CG2 LVAL    43     -14.202  12.624   3.782  0.00  0.00           C  
ATOM    592 HG21LVAL    43     -13.713  12.988   2.878  0.00  0.00           H  
ATOM    593 HG22LVAL    43     -14.769  13.439   4.234  0.00  0.00           H  
ATOM    594 HG23LVAL    43     -13.428  12.307   4.479  0.00  0.00           H  
ATOM    595 C   LVAL    43     -16.879   9.838   4.335  0.00  0.00           C  
ATOM    596 O   LVAL    43     -16.520   8.682   4.117  0.00  0.00           O  
ATOM    597 N   LARG    44     -18.155  10.227   4.242  0.00  0.00           N  
ATOM    598 H   LARG    44     -18.355  11.215   4.377  0.00  0.00           H  
ATOM    599 CA  LARG    44     -19.296   9.338   3.947  0.00  0.00           C  
ATOM    600 HA  LARG    44     -18.943   8.309   3.858  0.00  0.00           H  
ATOM    601 CB  LARG    44     -20.300   9.395   5.115  0.00  0.00           C  
ATOM    602 HB2 LARG    44     -20.662  10.420   5.215  0.00  0.00           H  
ATOM    603 HB3 LARG    44     -21.153   8.756   4.880  0.00  0.00           H  
ATOM    604 CG  LARG    44     -19.697   8.936   6.459  0.00  0.00           C  
ATOM    605 HG2 LARG    44     -19.418   7.883   6.390  0.00  0.00           H  
ATOM    606 HG3 LARG    44     -18.805   9.519   6.692  0.00  0.00           H  
ATOM    607 CD  LARG    44     -20.708   9.129   7.595  0.00  0.00           C  
ATOM    608 HD2 LARG    44     -20.959  10.188   7.660  0.00  0.00           H  
ATOM    609 HD3 LARG    44     -21.613   8.571   7.357  0.00  0.00           H  
ATOM    610 NE  LARG    44     -20.170   8.692   8.896  0.00  0.00           N  
ATOM    611 HE  LARG    44     -19.159   8.607   9.000  0.00  0.00           H  
ATOM    612 CZ  LARG    44     -20.841   8.375   9.986  0.00  0.00           C  
ATOM    613 NH1 LARG    44     -22.139   8.398  10.034  0.00  0.00           N  
ATOM    614 HH11LARG    44     -22.664   8.544   9.190  0.00  0.00           H  
ATOM    615 HH12LARG    44     -22.581   8.097  10.887  0.00  0.00           H  
ATOM    616 NH2 LARG    44     -20.230   8.033  11.075  0.00  0.00           N  
ATOM    617 HH21LARG    44     -19.210   8.064  11.118  0.00  0.00           H  
ATOM    618 HH22LARG    44     -20.740   7.662  11.868  0.00  0.00           H  
ATOM    619 C   LARG    44     -19.956   9.694   2.607  0.00  0.00           C  
ATOM    620 O   LARG    44     -19.879  10.843   2.179  0.00  0.00           O  
ATOM    621 N   LASP    45     -20.591   8.698   1.986  0.00  0.00           N  
ATOM    622 H   LASP    45     -20.485   7.773   2.387  0.00  0.00           H  
ATOM    623 CA  LASP    45     -21.267   8.751   0.671  0.00  0.00           C  
ATOM    624 HA  LASP    45     -21.507   9.794   0.445  0.00  0.00           H  
ATOM    625 CB  LASP    45     -20.294   8.201  -0.400  0.00  0.00           C  
ATOM    626 HB2 LASP    45     -19.280   8.489  -0.124  0.00  0.00           H  
ATOM    627 HB3 LASP    45     -20.329   7.111  -0.400  0.00  0.00           H  
ATOM    628 CG  LASP    45     -20.540   8.724  -1.822  0.00  0.00           C  
ATOM    629 OD1 LASP    45     -21.117   9.814  -1.984  0.00  0.00           O  
ATOM    630 OD2 LASP    45     -20.075   8.103  -2.806  0.00  0.00           O  
ATOM    631 C   LASP    45     -22.600   7.957   0.690  0.00  0.00           C  
ATOM    632 O   LASP    45     -23.016   7.355  -0.302  0.00  0.00           O  
ATOM    633 N   LPHE    46     -23.226   7.824   1.868  0.00  0.00           N  
ATOM    634 H   LPHE    46     -22.906   8.410   2.626  0.00  0.00           H  
ATOM    635 CA  LPHE    46     -24.222   6.775   2.157  0.00  0.00           C  
ATOM    636 HA  LPHE    46     -23.797   5.811   1.886  0.00  0.00           H  
ATOM    637 CB  LPHE    46     -24.542   6.760   3.662  0.00  0.00           C  
ATOM    638 HB2 LPHE    46     -24.937   7.741   3.935  0.00  0.00           H  
ATOM    639 HB3 LPHE    46     -25.343   6.037   3.822  0.00  0.00           H  
ATOM    640 CG  LPHE    46     -23.431   6.408   4.642  0.00  0.00           C  
ATOM    641 CD1 LPHE    46     -22.186   5.889   4.229  0.00  0.00           C  
ATOM    642 HD1 LPHE    46     -21.974   5.731   3.183  0.00  0.00           H  
ATOM    643 CE1 LPHE    46     -21.199   5.563   5.178  0.00  0.00           C  
ATOM    644 HE1 LPHE    46     -20.243   5.179   4.852  0.00  0.00           H  
ATOM    645 CZ  LPHE    46     -21.460   5.725   6.549  0.00  0.00           C  
ATOM    646 HZ  LPHE    46     -20.713   5.463   7.286  0.00  0.00           H  
ATOM    647 CE2 LPHE    46     -22.705   6.220   6.966  0.00  0.00           C  
ATOM    648 HE2 LPHE    46     -22.912   6.329   8.020  0.00  0.00           H  
ATOM    649 CD2 LPHE    46     -23.682   6.566   6.017  0.00  0.00           C  
ATOM    650 HD2 LPHE    46     -24.637   6.944   6.350  0.00  0.00           H  
ATOM    651 C   LPHE    46     -25.533   6.911   1.367  0.00  0.00           C  
ATOM    652 O   LPHE    46     -26.169   5.907   1.042  0.00  0.00           O  
ATOM    653 N   LASP    47     -25.944   8.134   1.048  0.00  0.00           N  
ATOM    654 H   LASP    47     -25.311   8.913   1.231  0.00  0.00           H  
ATOM    655 CA  LASP    47     -27.101   8.454   0.208  0.00  0.00           C  
ATOM    656 HA  LASP    47     -27.971   7.921   0.590  0.00  0.00           H  
ATOM    657 CB  LASP    47     -27.391   9.966   0.279  0.00  0.00           C  
ATOM    658 HB2 LASP    47     -28.247  10.193  -0.355  0.00  0.00           H  
ATOM    659 HB3 LASP    47     -27.675  10.211   1.304  0.00  0.00           H  
ATOM    660 CG  LASP    47     -26.221  10.876  -0.123  0.00  0.00           C  
ATOM    661 OD1 LASP    47     -26.504  11.905  -0.772  0.00  0.00           O  
ATOM    662 OD2 LASP    47     -25.073  10.550   0.255  0.00  0.00           O  
ATOM    663 C   LASP    47     -26.910   8.015  -1.255  0.00  0.00           C  
ATOM    664 O   LASP    47     -27.897   7.730  -1.940  0.00  0.00           O  
ATOM    665 N   LARG    48     -25.664   7.897  -1.730  0.00  0.00           N  
ATOM    666 H   LARG    48     -24.898   8.209  -1.135  0.00  0.00           H  
ATOM    667 CA  LARG    48     -25.341   7.300  -3.035  0.00  0.00           C  
ATOM    668 HA  LARG    48     -26.207   7.384  -3.693  0.00  0.00           H  
ATOM    669 CB  LARG    48     -24.192   8.068  -3.689  0.00  0.00           C  
ATOM    670 HB2 LARG    48     -23.323   8.077  -3.030  0.00  0.00           H  
ATOM    671 HB3 LARG    48     -23.923   7.564  -4.619  0.00  0.00           H  
ATOM    672 CG  LARG    48     -24.632   9.506  -4.000  0.00  0.00           C  
ATOM    673 HG2 LARG    48     -25.621   9.496  -4.456  0.00  0.00           H  
ATOM    674 HG3 LARG    48     -24.675  10.094  -3.081  0.00  0.00           H  
ATOM    675 CD  LARG    48     -23.674  10.165  -4.984  0.00  0.00           C  
ATOM    676 HD2 LARG    48     -23.623   9.562  -5.891  0.00  0.00           H  
ATOM    677 HD3 LARG    48     -24.064  11.152  -5.229  0.00  0.00           H  
ATOM    678 NE  LARG    48     -22.338  10.307  -4.405  0.00  0.00           N  
ATOM    679 HE  LARG    48     -22.219  10.092  -3.411  0.00  0.00           H  
ATOM    680 CZ  LARG    48     -21.292  10.872  -4.950  0.00  0.00           C  
ATOM    681 NH1 LARG    48     -21.278  11.298  -6.177  0.00  0.00           N  
ATOM    682 HH11LARG    48     -22.114  11.211  -6.732  0.00  0.00           H  
ATOM    683 HH12LARG    48     -20.461  11.812  -6.480  0.00  0.00           H  
ATOM    684 NH2 LARG    48     -20.212  11.016  -4.260  0.00  0.00           N  
ATOM    685 HH21LARG    48     -20.265  10.667  -3.297  0.00  0.00           H  
ATOM    686 HH22LARG    48     -19.404  11.462  -4.661  0.00  0.00           H  
ATOM    687 C   LARG    48     -25.040   5.810  -2.943  0.00  0.00           C  
ATOM    688 O   LARG    48     -25.560   5.054  -3.763  0.00  0.00           O  
ATOM    689 N   LALA    49     -24.330   5.362  -1.906  0.00  0.00           N  
ATOM    690 H   LALA    49     -23.874   6.056  -1.321  0.00  0.00           H  
ATOM    691 CA  LALA    49     -24.028   3.948  -1.669  0.00  0.00           C  
ATOM    692 HA  LALA    49     -23.413   3.581  -2.494  0.00  0.00           H  
ATOM    693 CB  LALA    49     -23.221   3.836  -0.370  0.00  0.00           C  
ATOM    694 HB1 LALA    49     -22.823   2.825  -0.276  0.00  0.00           H  
ATOM    695 HB2 LALA    49     -22.395   4.546  -0.385  0.00  0.00           H  
ATOM    696 HB3 LALA    49     -23.857   4.049   0.488  0.00  0.00           H  
ATOM    697 C   LALA    49     -25.306   3.090  -1.596  0.00  0.00           C  
ATOM    698 O   LALA    49     -25.407   2.042  -2.238  0.00  0.00           O  
ATOM    699 N   LARG    50     -26.333   3.576  -0.884  0.00  0.00           N  
ATOM    700 H   LARG    50     -26.175   4.434  -0.360  0.00  0.00           H  
ATOM    701 CA  LARG    50     -27.659   2.939  -0.807  0.00  0.00           C  
ATOM    702 HA  LARG    50     -27.548   1.908  -0.465  0.00  0.00           H  
ATOM    703 CB  LARG    50     -28.527   3.719   0.183  0.00  0.00           C  
ATOM    704 HB2 LARG    50     -28.429   4.790  -0.010  0.00  0.00           H  
ATOM    705 HB3 LARG    50     -29.570   3.453   0.030  0.00  0.00           H  
ATOM    706 CG  LARG    50     -28.171   3.412   1.638  0.00  0.00           C  
ATOM    707 HG2 LARG    50     -28.275   2.343   1.833  0.00  0.00           H  
ATOM    708 HG3 LARG    50     -27.145   3.712   1.849  0.00  0.00           H  
ATOM    709 CD  LARG    50     -29.141   4.191   2.523  0.00  0.00           C  
ATOM    710 HD2 LARG    50     -29.171   5.227   2.185  0.00  0.00           H  
ATOM    711 HD3 LARG    50     -30.140   3.765   2.414  0.00  0.00           H  
ATOM    712 NE  LARG    50     -28.738   4.120   3.930  0.00  0.00           N  
ATOM    713 HE  LARG    50     -28.691   3.206   4.368  0.00  0.00           H  
ATOM    714 CZ  LARG    50     -28.330   5.108   4.693  0.00  0.00           C  
ATOM    715 NH1 LARG    50     -28.285   6.349   4.305  0.00  0.00           N  
ATOM    716 HH11LARG    50     -28.576   6.626   3.380  0.00  0.00           H  
ATOM    717 HH12LARG    50     -27.900   7.024   4.955  0.00  0.00           H  
ATOM    718 NH2 LARG    50     -27.965   4.844   5.906  0.00  0.00           N  
ATOM    719 HH21LARG    50     -28.008   3.882   6.222  0.00  0.00           H  
ATOM    720 HH22LARG    50     -27.682   5.585   6.529  0.00  0.00           H  
ATOM    721 C   LARG    50     -28.389   2.879  -2.144  0.00  0.00           C  
ATOM    722 O   LARG    50     -29.149   1.945  -2.386  0.00  0.00           O  
ATOM    723 N   LASP    51     -28.226   3.878  -3.001  0.00  0.00           N  
ATOM    724 H   LASP    51     -27.578   4.617  -2.762  0.00  0.00           H  
ATOM    725 CA  LASP    51     -28.892   3.930  -4.305  0.00  0.00           C  
ATOM    726 HA  LASP    51     -29.873   3.464  -4.221  0.00  0.00           H  
ATOM    727 CB  LASP    51     -29.129   5.391  -4.697  0.00  0.00           C  
ATOM    728 HB2 LASP    51     -28.201   5.955  -4.584  0.00  0.00           H  
ATOM    729 HB3 LASP    51     -29.405   5.413  -5.747  0.00  0.00           H  
ATOM    730 CG  LASP    51     -30.252   6.086  -3.914  0.00  0.00           C  
ATOM    731 OD1 LASP    51     -30.866   5.474  -2.996  0.00  0.00           O  
ATOM    732 OD2 LASP    51     -30.573   7.226  -4.319  0.00  0.00           O  
ATOM    733 C   LASP    51     -28.145   3.131  -5.388  0.00  0.00           C  
ATOM    734 O   LASP    51     -28.786   2.541  -6.264  0.00  0.00           O  
ATOM    735 N   LALA    52     -26.819   3.009  -5.272  0.00  0.00           N  
ATOM    736 H   LALA    52     -26.346   3.575  -4.572  0.00  0.00           H  
ATOM    737 CA  LALA    52     -26.018   2.021  -5.989  0.00  0.00           C  
ATOM    738 HA  LALA    52     -26.218   2.107  -7.058  0.00  0.00           H  
ATOM    739 CB  LALA    52     -24.537   2.328  -5.745  0.00  0.00           C  
ATOM    740 HB1 LALA    52     -24.305   2.269  -4.682  0.00  0.00           H  
ATOM    741 HB2 LALA    52     -23.917   1.608  -6.279  0.00  0.00           H  
ATOM    742 HB3 LALA    52     -24.299   3.332  -6.101  0.00  0.00           H  
ATOM    743 C   LALA    52     -26.385   0.589  -5.554  0.00  0.00           C  
ATOM    744 O   LALA    52     -26.601  -0.273  -6.403  0.00  0.00           O  
ATOM    745 N   LALA    53     -26.572   0.339  -4.253  0.00  0.00           N  
ATOM    746 H   LALA    53     -26.299   1.050  -3.580  0.00  0.00           H  
ATOM    747 CA  LALA    53     -27.040  -0.952  -3.744  0.00  0.00           C  
ATOM    748 HA  LALA    53     -26.337  -1.720  -4.072  0.00  0.00           H  
ATOM    749 CB  LALA    53     -27.008  -0.913  -2.213  0.00  0.00           C  
ATOM    750 HB1 LALA    53     -25.996  -0.696  -1.868  0.00  0.00           H  
ATOM    751 HB2 LALA    53     -27.687  -0.151  -1.835  0.00  0.00           H  
ATOM    752 HB3 LALA    53     -27.311  -1.882  -1.822  0.00  0.00           H  
ATOM    753 C   LALA    53     -28.431  -1.344  -4.291  0.00  0.00           C  
ATOM    754 O   LALA    53     -28.636  -2.502  -4.656  0.00  0.00           O  
ATOM    755 N   LLYS    54     -29.363  -0.386  -4.444  0.00  0.00           N  
ATOM    756 H   LLYS    54     -29.157   0.532  -4.064  0.00  0.00           H  
ATOM    757 CA  LLYS    54     -30.652  -0.605  -5.139  0.00  0.00           C  
ATOM    758 HA  LLYS    54     -31.185  -1.422  -4.652  0.00  0.00           H  
ATOM    759 CB  LLYS    54     -31.525   0.664  -5.086  0.00  0.00           C  
ATOM    760 HB2 LLYS    54     -30.939   1.511  -5.436  0.00  0.00           H  
ATOM    761 HB3 LLYS    54     -32.367   0.543  -5.770  0.00  0.00           H  
ATOM    762 CG  LLYS    54     -32.087   0.977  -3.692  0.00  0.00           C  
ATOM    763 HG2 LLYS    54     -32.818   0.217  -3.413  0.00  0.00           H  
ATOM    764 HG3 LLYS    54     -31.283   0.946  -2.964  0.00  0.00           H  
ATOM    765 CD  LLYS    54     -32.757   2.361  -3.668  0.00  0.00           C  
ATOM    766 HD2 LLYS    54     -32.132   3.092  -4.183  0.00  0.00           H  
ATOM    767 HD3 LLYS    54     -33.708   2.300  -4.197  0.00  0.00           H  
ATOM    768 CE  LLYS    54     -33.016   2.857  -2.244  0.00  0.00           C  
ATOM    769 HE2 LLYS    54     -33.687   3.721  -2.295  0.00  0.00           H  
ATOM    770 HE3 LLYS    54     -33.514   2.071  -1.669  0.00  0.00           H  
ATOM    771 NZ  LLYS    54     -31.759   3.268  -1.580  0.00  0.00           N  
ATOM    772 HZ1 LLYS    54     -31.330   4.040  -2.097  0.00  0.00           H  
ATOM    773 HZ2 LLYS    54     -31.951   3.590  -0.636  0.00  0.00           H  
ATOM    774 HZ3 LLYS    54     -31.094   2.501  -1.516  0.00  0.00           H  
ATOM    775 C   LLYS    54     -30.460  -1.033  -6.600  0.00  0.00           C  
ATOM    776 O   LLYS    54     -31.138  -1.958  -7.052  0.00  0.00           O  
ATOM    777 N   LALA    55     -29.549  -0.379  -7.325  0.00  0.00           N  
ATOM    778 H   LALA    55     -29.029   0.367  -6.878  0.00  0.00           H  
ATOM    779 CA  LALA    55     -29.232  -0.689  -8.721  0.00  0.00           C  
ATOM    780 HA  LALA    55     -30.164  -0.746  -9.286  0.00  0.00           H  
ATOM    781 CB  LALA    55     -28.397   0.463  -9.292  0.00  0.00           C  
ATOM    782 HB1 LALA    55     -27.449   0.548  -8.759  0.00  0.00           H  
ATOM    783 HB2 LALA    55     -28.186   0.274 -10.345  0.00  0.00           H  
ATOM    784 HB3 LALA    55     -28.943   1.403  -9.205  0.00  0.00           H  
ATOM    785 C   LALA    55     -28.510  -2.041  -8.892  0.00  0.00           C  
ATOM    786 O   LALA    55     -28.772  -2.753  -9.869  0.00  0.00           O  
ATOM    787 N   LALA    56     -27.645  -2.412  -7.942  0.00  0.00           N  
ATOM    788 H   LALA    56     -27.398  -1.727  -7.236  0.00  0.00           H  
ATOM    789 CA  LALA    56     -26.970  -3.707  -7.888  0.00  0.00           C  
ATOM    790 HA  LALA    56     -26.507  -3.908  -8.854  0.00  0.00           H  
ATOM    791 CB  LALA    56     -25.859  -3.639  -6.832  0.00  0.00           C  
ATOM    792 HB1 LALA    56     -25.147  -2.856  -7.096  0.00  0.00           H  
ATOM    793 HB2 LALA    56     -26.284  -3.420  -5.853  0.00  0.00           H  
ATOM    794 HB3 LALA    56     -25.337  -4.595  -6.789  0.00  0.00           H  
ATOM    795 C   LALA    56     -27.960  -4.846  -7.608  0.00  0.00           C  
ATOM    796 O   LALA    56     -27.944  -5.856  -8.309  0.00  0.00           O  
ATOM    797 N   LASP    57     -28.882  -4.662  -6.657  0.00  0.00           N  
ATOM    798 H   LASP    57     -28.821  -3.831  -6.074  0.00  0.00           H  
ATOM    799 CA  LASP    57     -29.943  -5.634  -6.370  0.00  0.00           C  
ATOM    800 HA  LASP    57     -29.471  -6.583  -6.109  0.00  0.00           H  
ATOM    801 CB  LASP    57     -30.758  -5.145  -5.161  0.00  0.00           C  
ATOM    802 HB2 LASP    57     -30.075  -4.879  -4.352  0.00  0.00           H  
ATOM    803 HB3 LASP    57     -31.328  -4.255  -5.432  0.00  0.00           H  
ATOM    804 CG  LASP    57     -31.698  -6.233  -4.649  0.00  0.00           C  
ATOM    805 OD1 LASP    57     -32.936  -6.089  -4.783  0.00  0.00           O  
ATOM    806 OD2 LASP    57     -31.180  -7.260  -4.150  0.00  0.00           O  
ATOM    807 C   LASP    57     -30.849  -5.876  -7.595  0.00  0.00           C  
ATOM    808 O   LASP    57     -31.171  -7.022  -7.924  0.00  0.00           O  
ATOM    809 N   LALA    58     -31.201  -4.806  -8.316  0.00  0.00           N  
ATOM    810 H   LALA    58     -30.922  -3.892  -7.982  0.00  0.00           H  
ATOM    811 CA  LALA    58     -31.969  -4.877  -9.559  0.00  0.00           C  
ATOM    812 HA  LALA    58     -32.861  -5.481  -9.381  0.00  0.00           H  
ATOM    813 CB  LALA    58     -32.418  -3.456  -9.919  0.00  0.00           C  
ATOM    814 HB1 LALA    58     -31.551  -2.819 -10.096  0.00  0.00           H  
ATOM    815 HB2 LALA    58     -33.029  -3.483 -10.822  0.00  0.00           H  
ATOM    816 HB3 LALA    58     -33.015  -3.039  -9.106  0.00  0.00           H  
ATOM    817 C   LALA    58     -31.192  -5.530 -10.724  0.00  0.00           C  
ATOM    818 O   LALA    58     -31.803  -6.200 -11.561  0.00  0.00           O  
ATOM    819 N   LGLU    59     -29.863  -5.370 -10.785  0.00  0.00           N  
ATOM    820 H   LGLU    59     -29.421  -4.781 -10.088  0.00  0.00           H  
ATOM    821 CA  LGLU    59     -29.000  -6.030 -11.777  0.00  0.00           C  
ATOM    822 HA  LGLU    59     -29.470  -5.940 -12.756  0.00  0.00           H  
ATOM    823 CB  LGLU    59     -27.633  -5.325 -11.845  0.00  0.00           C  
ATOM    824 HB2 LGLU    59     -27.808  -4.280 -12.092  0.00  0.00           H  
ATOM    825 HB3 LGLU    59     -27.132  -5.376 -10.879  0.00  0.00           H  
ATOM    826 CG  LGLU    59     -26.728  -5.937 -12.925  0.00  0.00           C  
ATOM    827 HG2 LGLU    59     -26.278  -6.858 -12.551  0.00  0.00           H  
ATOM    828 HG3 LGLU    59     -27.355  -6.191 -13.783  0.00  0.00           H  
ATOM    829 CD  LGLU    59     -25.633  -4.983 -13.414  0.00  0.00           C  
ATOM    830 OE1 LGLU    59     -25.363  -4.995 -14.641  0.00  0.00           O  
ATOM    831 OE2 LGLU    59     -25.088  -4.180 -12.616  0.00  0.00           O  
ATOM    832 C   LGLU    59     -28.838  -7.531 -11.497  0.00  0.00           C  
ATOM    833 O   LGLU    59     -29.000  -8.345 -12.410  0.00  0.00           O  
ATOM    834 N   LILE    60     -28.615  -7.909 -10.231  0.00  0.00           N  
ATOM    835 H   LILE    60     -28.470  -7.187  -9.530  0.00  0.00           H  
ATOM    836 CA  LILE    60     -28.631  -9.312  -9.798  0.00  0.00           C  
ATOM    837 HA  LILE    60     -27.847  -9.847 -10.331  0.00  0.00           H  
ATOM    838 CB  LILE    60     -28.379  -9.433  -8.274  0.00  0.00           C  
ATOM    839 HB  LILE    60     -29.019  -8.708  -7.771  0.00  0.00           H  
ATOM    840 CG2 LILE    60     -28.759 -10.827  -7.734  0.00  0.00           C  
ATOM    841 HG21LILE    60     -28.423 -10.920  -6.704  0.00  0.00           H  
ATOM    842 HG22LILE    60     -29.840 -10.960  -7.743  0.00  0.00           H  
ATOM    843 HG23LILE    60     -28.292 -11.611  -8.330  0.00  0.00           H  
ATOM    844 CG1 LILE    60     -26.924  -9.090  -7.886  0.00  0.00           C  
ATOM    845 HG12LILE    60     -26.643  -8.145  -8.346  0.00  0.00           H  
ATOM    846 HG13LILE    60     -26.882  -8.946  -6.806  0.00  0.00           H  
ATOM    847 CD1 LILE    60     -25.879 -10.148  -8.266  0.00  0.00           C  
ATOM    848 HD11LILE    60     -26.048 -11.067  -7.707  0.00  0.00           H  
ATOM    849 HD12LILE    60     -25.923 -10.355  -9.333  0.00  0.00           H  
ATOM    850 HD13LILE    60     -24.888  -9.773  -8.018  0.00  0.00           H  
ATOM    851 C   LILE    60     -29.962  -9.949 -10.196  0.00  0.00           C  
ATOM    852 O   LILE    60     -29.969 -10.955 -10.903  0.00  0.00           O  
ATOM    853 N   LALA    61     -31.089  -9.342  -9.812  0.00  0.00           N  
ATOM    854 H   LALA    61     -31.019  -8.488  -9.268  0.00  0.00           H  
ATOM    855 CA  LALA    61     -32.416  -9.894 -10.070  0.00  0.00           C  
ATOM    856 HA  LALA    61     -32.441 -10.915  -9.683  0.00  0.00           H  
ATOM    857 CB  LALA    61     -33.434  -9.069  -9.286  0.00  0.00           C  
ATOM    858 HB1 LALA    61     -33.461  -8.044  -9.660  0.00  0.00           H  
ATOM    859 HB2 LALA    61     -34.420  -9.519  -9.386  0.00  0.00           H  
ATOM    860 HB3 LALA    61     -33.165  -9.066  -8.231  0.00  0.00           H  
ATOM    861 C   LALA    61     -32.760  -9.973 -11.570  0.00  0.00           C  
ATOM    862 O   LALA    61     -33.441 -10.912 -11.993  0.00  0.00           O  
ATOM    863 N   LALA    62     -32.213  -9.082 -12.409  0.00  0.00           N  
ATOM    864 H   LALA    62     -31.673  -8.320 -12.014  0.00  0.00           H  
ATOM    865 CA  LALA    62     -32.301  -9.169 -13.873  0.00  0.00           C  
ATOM    866 HA  LALA    62     -33.357  -9.236 -14.139  0.00  0.00           H  
ATOM    867 CB  LALA    62     -31.746  -7.876 -14.485  0.00  0.00           C  
ATOM    868 HB1 LALA    62     -31.877  -7.898 -15.568  0.00  0.00           H  
ATOM    869 HB2 LALA    62     -32.280  -7.015 -14.085  0.00  0.00           H  
ATOM    870 HB3 LALA    62     -30.684  -7.779 -14.263  0.00  0.00           H  
ATOM    871 C   LALA    62     -31.607 -10.418 -14.471  0.00  0.00           C  
ATOM    872 O   LALA    62     -31.713 -10.652 -15.679  0.00  0.00           O  
ATOM    873 N   LALA    63     -30.962 -11.230 -13.622  0.00  0.00           N  
ATOM    874 H   LALA    63     -30.947 -10.940 -12.650  0.00  0.00           H  
ATOM    875 CA  LALA    63     -30.172 -12.426 -13.909  0.00  0.00           C  
ATOM    876 HA  LALA    63     -29.992 -12.879 -12.933  0.00  0.00           H  
ATOM    877 CB  LALA    63     -31.017 -13.450 -14.688  0.00  0.00           C  
ATOM    878 HB1 LALA    63     -32.020 -13.505 -14.267  0.00  0.00           H  
ATOM    879 HB2 LALA    63     -31.090 -13.161 -15.737  0.00  0.00           H  
ATOM    880 HB3 LALA    63     -30.567 -14.437 -14.622  0.00  0.00           H  
ATOM    881 C   LALA    63     -28.758 -12.143 -14.463  0.00  0.00           C  
ATOM    882 O   LALA    63     -28.163 -13.017 -15.096  0.00  0.00           O  
ATOM    883 N   LVAL    64     -28.211 -10.947 -14.206  0.00  0.00           N  
ATOM    884 H   LVAL    64     -28.738 -10.304 -13.623  0.00  0.00           H  
ATOM    885 CA  LVAL    64     -26.856 -10.505 -14.600  0.00  0.00           C  
ATOM    886 HA  LVAL    64     -26.497 -11.140 -15.410  0.00  0.00           H  
ATOM    887 CB  LVAL    64     -26.924  -9.055 -15.132  0.00  0.00           C  
ATOM    888 HB  LVAL    64     -27.350  -8.421 -14.360  0.00  0.00           H  
ATOM    889 CG1 LVAL    64     -25.564  -8.463 -15.522  0.00  0.00           C  
ATOM    890 HG11LVAL    64     -24.940  -8.329 -14.638  0.00  0.00           H  
ATOM    891 HG12LVAL    64     -25.061  -9.107 -16.240  0.00  0.00           H  
ATOM    892 HG13LVAL    64     -25.706  -7.473 -15.958  0.00  0.00           H  
ATOM    893 CG2 LVAL    64     -27.829  -8.968 -16.372  0.00  0.00           C  
ATOM    894 HG21LVAL    64     -28.846  -9.267 -16.119  0.00  0.00           H  
ATOM    895 HG22LVAL    64     -27.864  -7.941 -16.733  0.00  0.00           H  
ATOM    896 HG23LVAL    64     -27.451  -9.620 -17.158  0.00  0.00           H  
ATOM    897 C   LVAL    64     -25.869 -10.653 -13.428  0.00  0.00           C  
ATOM    898 O   LVAL    64     -26.281 -10.661 -12.266  0.00  0.00           O  
ATOM    899 N   LARG    65     -24.564 -10.796 -13.707  0.00  0.00           N  
ATOM    900 H   LARG    65     -24.280 -10.792 -14.681  0.00  0.00           H  
ATOM    901 CA  LARG    65     -23.486 -10.939 -12.706  0.00  0.00           C  
ATOM    902 HA  LARG    65     -23.824 -10.556 -11.743  0.00  0.00           H  
ATOM    903 CB  LARG    65     -23.125 -12.433 -12.540  0.00  0.00           C  
ATOM    904 HB2 LARG    65     -22.756 -12.801 -13.494  0.00  0.00           H  
ATOM    905 HB3 LARG    65     -22.302 -12.530 -11.833  0.00  0.00           H  
ATOM    906 CG  LARG    65     -24.267 -13.368 -12.092  0.00  0.00           C  
ATOM    907 HG2 LARG    65     -25.099 -13.294 -12.792  0.00  0.00           H  
ATOM    908 HG3 LARG    65     -23.898 -14.394 -12.130  0.00  0.00           H  
ATOM    909 CD  LARG    65     -24.768 -13.094 -10.668  0.00  0.00           C  
ATOM    910 HD2 LARG    65     -23.945 -13.255  -9.973  0.00  0.00           H  
ATOM    911 HD3 LARG    65     -25.077 -12.054 -10.576  0.00  0.00           H  
ATOM    912 NE  LARG    65     -25.879 -13.991 -10.300  0.00  0.00           N  
ATOM    913 HE  LARG    65     -25.652 -14.867  -9.840  0.00  0.00           H  
ATOM    914 CZ  LARG    65     -27.174 -13.771 -10.411  0.00  0.00           C  
ATOM    915 NH1 LARG    65     -27.688 -12.684 -10.909  0.00  0.00           N  
ATOM    916 HH11LARG    65     -27.084 -11.949 -11.259  0.00  0.00           H  
ATOM    917 HH12LARG    65     -28.692 -12.534 -10.863  0.00  0.00           H  
ATOM    918 NH2 LARG    65     -27.998 -14.681 -10.008  0.00  0.00           N  
ATOM    919 HH21LARG    65     -27.627 -15.523  -9.584  0.00  0.00           H  
ATOM    920 HH22LARG    65     -28.996 -14.506 -10.045  0.00  0.00           H  
ATOM    921 C   LARG    65     -22.245 -10.123 -13.108  0.00  0.00           C  
ATOM    922 O   LARG    65     -21.937 -10.045 -14.299  0.00  0.00           O  
ATOM    923 N   LLYS    66     -21.497  -9.572 -12.142  0.00  0.00           N  
ATOM    924 H   LLYS    66     -21.774  -9.764 -11.183  0.00  0.00           H  
ATOM    925 CA  LLYS    66     -20.172  -8.929 -12.354  0.00  0.00           C  
ATOM    926 HA  LLYS    66     -19.745  -9.349 -13.266  0.00  0.00           H  
ATOM    927 CB  LLYS    66     -20.253  -7.398 -12.537  0.00  0.00           C  
ATOM    928 HB2 LLYS    66     -20.467  -6.924 -11.583  0.00  0.00           H  
ATOM    929 HB3 LLYS    66     -19.265  -7.051 -12.837  0.00  0.00           H  
ATOM    930 CG  LLYS    66     -21.251  -6.867 -13.572  0.00  0.00           C  
ATOM    931 HG2 LLYS    66     -21.169  -7.431 -14.501  0.00  0.00           H  
ATOM    932 HG3 LLYS    66     -22.264  -6.962 -13.179  0.00  0.00           H  
ATOM    933 CD  LLYS    66     -20.928  -5.390 -13.844  0.00  0.00           C  
ATOM    934 HD2 LLYS    66     -20.814  -4.865 -12.896  0.00  0.00           H  
ATOM    935 HD3 LLYS    66     -19.988  -5.315 -14.390  0.00  0.00           H  
ATOM    936 CE  LLYS    66     -22.046  -4.744 -14.660  0.00  0.00           C  
ATOM    937 HE2 LLYS    66     -22.145  -5.273 -15.607  0.00  0.00           H  
ATOM    938 HE3 LLYS    66     -22.988  -4.853 -14.113  0.00  0.00           H  
ATOM    939 NZ  LLYS    66     -21.795  -3.308 -14.917  0.00  0.00           N  
ATOM    940 HZ1 LLYS    66     -20.974  -3.148 -15.490  0.00  0.00           H  
ATOM    941 HZ2 LLYS    66     -22.604  -2.916 -15.395  0.00  0.00           H  
ATOM    942 HZ3 LLYS    66     -21.698  -2.795 -14.046  0.00  0.00           H  
ATOM    943 C   LLYS    66     -19.206  -9.253 -11.200  0.00  0.00           C  
ATOM    944 O   LLYS    66     -19.677  -9.647 -10.132  0.00  0.00           O  
ATOM    945 N   LPRO    67     -17.874  -9.106 -11.355  0.00  0.00           N  
ATOM    946 CD  LPRO    67     -17.161  -8.703 -12.561  0.00  0.00           C  
ATOM    947 HD2 LPRO    67     -16.986  -7.626 -12.536  0.00  0.00           H  
ATOM    948 HD3 LPRO    67     -17.689  -8.975 -13.474  0.00  0.00           H  
ATOM    949 CG  LPRO    67     -15.826  -9.440 -12.504  0.00  0.00           C  
ATOM    950 HG2 LPRO    67     -15.041  -8.922 -13.053  0.00  0.00           H  
ATOM    951 HG3 LPRO    67     -15.951 -10.460 -12.873  0.00  0.00           H  
ATOM    952 CB  LPRO    67     -15.538  -9.461 -11.009  0.00  0.00           C  
ATOM    953 HB2 LPRO    67     -15.101  -8.507 -10.711  0.00  0.00           H  
ATOM    954 HB3 LPRO    67     -14.885 -10.292 -10.751  0.00  0.00           H  
ATOM    955 CA  LPRO    67     -16.918  -9.633 -10.376  0.00  0.00           C  
ATOM    956 HA  LPRO    67     -17.109 -10.702 -10.268  0.00  0.00           H  
ATOM    957 C   LPRO    67     -16.968  -9.015  -8.970  0.00  0.00           C  
ATOM    958 O   LPRO    67     -16.605  -9.701  -8.023  0.00  0.00           O  
ATOM    959 N   LLEU    68     -17.435  -7.775  -8.794  0.00  0.00           N  
ATOM    960 H   LLEU    68     -17.696  -7.225  -9.606  0.00  0.00           H  
ATOM    961 CA  LLEU    68     -17.643  -7.161  -7.470  0.00  0.00           C  
ATOM    962 HA  LLEU    68     -17.491  -7.915  -6.699  0.00  0.00           H  
ATOM    963 CB  LLEU    68     -16.613  -6.032  -7.230  0.00  0.00           C  
ATOM    964 HB2 LLEU    68     -16.671  -5.332  -8.065  0.00  0.00           H  
ATOM    965 HB3 LLEU    68     -16.889  -5.489  -6.326  0.00  0.00           H  
ATOM    966 CG  LLEU    68     -15.153  -6.488  -7.052  0.00  0.00           C  
ATOM    967 HG  LLEU    68     -14.837  -7.055  -7.928  0.00  0.00           H  
ATOM    968 CD1 LLEU    68     -14.255  -5.257  -6.912  0.00  0.00           C  
ATOM    969 HD11LLEU    68     -14.392  -4.596  -7.766  0.00  0.00           H  
ATOM    970 HD12LLEU    68     -14.503  -4.713  -6.000  0.00  0.00           H  
ATOM    971 HD13LLEU    68     -13.211  -5.566  -6.865  0.00  0.00           H  
ATOM    972 CD2 LLEU    68     -14.950  -7.340  -5.797  0.00  0.00           C  
ATOM    973 HD21LLEU    68     -15.316  -6.809  -4.918  0.00  0.00           H  
ATOM    974 HD22LLEU    68     -15.478  -8.289  -5.892  0.00  0.00           H  
ATOM    975 HD23LLEU    68     -13.890  -7.556  -5.665  0.00  0.00           H  
ATOM    976 C   LLEU    68     -19.094  -6.699  -7.256  0.00  0.00           C  
ATOM    977 O   LLEU    68     -19.342  -5.847  -6.408  0.00  0.00           O  
ATOM    978 N   LLEU    69     -20.058  -7.239  -8.014  0.00  0.00           N  
ATOM    979 H   LLEU    69     -19.808  -7.987  -8.646  0.00  0.00           H  
ATOM    980 CA  LLEU    69     -21.448  -6.767  -8.011  0.00  0.00           C  
ATOM    981 HA  LLEU    69     -21.435  -5.728  -8.329  0.00  0.00           H  
ATOM    982 CB  LLEU    69     -22.264  -7.561  -9.048  0.00  0.00           C  
ATOM    983 HB2 LLEU    69     -21.763  -7.488 -10.006  0.00  0.00           H  
ATOM    984 HB3 LLEU    69     -22.271  -8.611  -8.758  0.00  0.00           H  
ATOM    985 CG  LLEU    69     -23.721  -7.094  -9.231  0.00  0.00           C  
ATOM    986 HG  LLEU    69     -24.286  -7.297  -8.322  0.00  0.00           H  
ATOM    987 CD1 LLEU    69     -23.837  -5.607  -9.569  0.00  0.00           C  
ATOM    988 HD11LLEU    69     -24.873  -5.362  -9.801  0.00  0.00           H  
ATOM    989 HD12LLEU    69     -23.527  -4.995  -8.723  0.00  0.00           H  
ATOM    990 HD13LLEU    69     -23.219  -5.371 -10.435  0.00  0.00           H  
ATOM    991 CD2 LLEU    69     -24.343  -7.869 -10.394  0.00  0.00           C  
ATOM    992 HD21LLEU    69     -24.220  -8.937 -10.228  0.00  0.00           H  
ATOM    993 HD22LLEU    69     -25.409  -7.647 -10.451  0.00  0.00           H  
ATOM    994 HD23LLEU    69     -23.868  -7.591 -11.334  0.00  0.00           H  
ATOM    995 C   LLEU    69     -22.075  -6.813  -6.610  0.00  0.00           C  
ATOM    996 O   LLEU    69     -22.365  -7.895  -6.095  0.00  0.00           O  
ATOM    997 N   LGLY    70     -22.283  -5.629  -6.026  0.00  0.00           N  
ATOM    998 H   LGLY    70     -21.914  -4.810  -6.503  0.00  0.00           H  
ATOM    999 CA  LGLY    70     -22.866  -5.426  -4.698  0.00  0.00           C  
ATOM   1000 HA2 LGLY    70     -23.379  -4.464  -4.690  0.00  0.00           H  
ATOM   1001 HA3 LGLY    70     -23.605  -6.205  -4.512  0.00  0.00           H  
ATOM   1002 C   LGLY    70     -21.878  -5.429  -3.521  0.00  0.00           C  
ATOM   1003 O   LGLY    70     -22.324  -5.297  -2.384  0.00  0.00           O  
ATOM   1004 N   LVAL    71     -20.567  -5.573  -3.751  0.00  0.00           N  
ATOM   1005 H   LVAL    71     -20.249  -5.643  -4.714  0.00  0.00           H  
ATOM   1006 CA  LVAL    71     -19.544  -5.555  -2.685  0.00  0.00           C  
ATOM   1007 HA  LVAL    71     -19.904  -6.173  -1.866  0.00  0.00           H  
ATOM   1008 CB  LVAL    71     -18.208  -6.162  -3.164  0.00  0.00           C  
ATOM   1009 HB  LVAL    71     -17.831  -5.589  -4.011  0.00  0.00           H  
ATOM   1010 CG1 LVAL    71     -17.140  -6.155  -2.059  0.00  0.00           C  
ATOM   1011 HG11LVAL    71     -16.883  -5.132  -1.784  0.00  0.00           H  
ATOM   1012 HG12LVAL    71     -17.503  -6.683  -1.178  0.00  0.00           H  
ATOM   1013 HG13LVAL    71     -16.233  -6.641  -2.418  0.00  0.00           H  
ATOM   1014 CG2 LVAL    71     -18.385  -7.617  -3.607  0.00  0.00           C  
ATOM   1015 HG21LVAL    71     -18.761  -8.215  -2.782  0.00  0.00           H  
ATOM   1016 HG22LVAL    71     -19.084  -7.680  -4.440  0.00  0.00           H  
ATOM   1017 HG23LVAL    71     -17.423  -8.016  -3.927  0.00  0.00           H  
ATOM   1018 C   LVAL    71     -19.308  -4.120  -2.184  0.00  0.00           C  
ATOM   1019 O   LVAL    71     -18.845  -3.296  -2.974  0.00  0.00           O  
ATOM   1020 N   LPRO    72     -19.579  -3.791  -0.905  0.00  0.00           N  
ATOM   1021 CD  LPRO    72     -20.166  -4.648   0.115  0.00  0.00           C  
ATOM   1022 HD2 LPRO    72     -19.576  -5.553   0.249  0.00  0.00           H  
ATOM   1023 HD3 LPRO    72     -21.191  -4.894  -0.161  0.00  0.00           H  
ATOM   1024 CG  LPRO    72     -20.164  -3.841   1.413  0.00  0.00           C  
ATOM   1025 HG2 LPRO    72     -19.256  -4.054   1.978  0.00  0.00           H  
ATOM   1026 HG3 LPRO    72     -21.047  -4.049   2.015  0.00  0.00           H  
ATOM   1027 CB  LPRO    72     -20.144  -2.396   0.924  0.00  0.00           C  
ATOM   1028 HB2 LPRO    72     -19.717  -1.726   1.665  0.00  0.00           H  
ATOM   1029 HB3 LPRO    72     -21.157  -2.083   0.664  0.00  0.00           H  
ATOM   1030 CA  LPRO    72     -19.292  -2.473  -0.343  0.00  0.00           C  
ATOM   1031 HA  LPRO    72     -19.617  -1.700  -1.031  0.00  0.00           H  
ATOM   1032 C   LPRO    72     -17.791  -2.292  -0.049  0.00  0.00           C  
ATOM   1033 O   LPRO    72     -17.118  -3.245   0.334  0.00  0.00           O  
ATOM   1034 N   LMET    73     -17.272  -1.070  -0.185  0.00  0.00           N  
ATOM   1035 H   LMET    73     -17.866  -0.350  -0.589  0.00  0.00           H  
ATOM   1036 CA  LMET    73     -15.873  -0.695   0.079  0.00  0.00           C  
ATOM   1037 HA  LMET    73     -15.535  -1.213   0.977  0.00  0.00           H  
ATOM   1038 CB  LMET    73     -14.989  -1.158  -1.095  0.00  0.00           C  
ATOM   1039 HB2 LMET    73     -13.955  -0.999  -0.809  0.00  0.00           H  
ATOM   1040 HB3 LMET    73     -15.124  -2.229  -1.250  0.00  0.00           H  
ATOM   1041 CG  LMET    73     -15.224  -0.432  -2.428  0.00  0.00           C  
ATOM   1042 HG2 LMET    73     -16.253  -0.604  -2.742  0.00  0.00           H  
ATOM   1043 HG3 LMET    73     -15.087   0.640  -2.287  0.00  0.00           H  
ATOM   1044 SD  LMET    73     -14.120  -0.977  -3.768  0.00  0.00           S  
ATOM   1045 CE  LMET    73     -12.513  -0.392  -3.149  0.00  0.00           C  
ATOM   1046 HE1 LMET    73     -12.287  -0.844  -2.184  0.00  0.00           H  
ATOM   1047 HE2 LMET    73     -11.727  -0.665  -3.852  0.00  0.00           H  
ATOM   1048 HE3 LMET    73     -12.534   0.691  -3.036  0.00  0.00           H  
ATOM   1049 C   LMET    73     -15.713   0.819   0.326  0.00  0.00           C  
ATOM   1050 O   LMET    73     -16.660   1.587   0.160  0.00  0.00           O  
ATOM   1051 N   LTHR    74     -14.509   1.266   0.687  0.00  0.00           N  
ATOM   1052 H   LTHR    74     -13.759   0.595   0.806  0.00  0.00           H  
ATOM   1053 CA  LTHR    74     -14.098   2.687   0.683  0.00  0.00           C  
ATOM   1054 HA  LTHR    74     -14.898   3.301   0.272  0.00  0.00           H  
ATOM   1055 CB  LTHR    74     -13.807   3.212   2.105  0.00  0.00           C  
ATOM   1056 HB  LTHR    74     -13.388   4.216   2.039  0.00  0.00           H  
ATOM   1057 CG2 LTHR    74     -15.075   3.307   2.952  0.00  0.00           C  
ATOM   1058 HG21LTHR    74     -15.748   4.044   2.519  0.00  0.00           H  
ATOM   1059 HG22LTHR    74     -15.578   2.344   2.995  0.00  0.00           H  
ATOM   1060 HG23LTHR    74     -14.811   3.617   3.963  0.00  0.00           H  
ATOM   1061 OG1 LTHR    74     -12.888   2.402   2.797  0.00  0.00           O  
ATOM   1062 HG1 LTHR    74     -11.981   2.646   2.495  0.00  0.00           H  
ATOM   1063 C   LTHR    74     -12.888   2.887  -0.233  0.00  0.00           C  
ATOM   1064 O   LTHR    74     -12.361   1.921  -0.789  0.00  0.00           O  
ATOM   1065 N   LILE    75     -12.457   4.138  -0.417  0.00  0.00           N  
ATOM   1066 H   LILE    75     -12.955   4.898   0.026  0.00  0.00           H  
ATOM   1067 CA  LILE    75     -11.143   4.447  -0.994  0.00  0.00           C  
ATOM   1068 HA  LILE    75     -10.550   3.537  -0.952  0.00  0.00           H  
ATOM   1069 CB  LILE    75     -11.259   4.833  -2.484  0.00  0.00           C  
ATOM   1070 HB  LILE    75     -11.986   4.162  -2.935  0.00  0.00           H  
ATOM   1071 CG2 LILE    75     -11.757   6.276  -2.683  0.00  0.00           C  
ATOM   1072 HG21LILE    75     -12.016   6.442  -3.727  0.00  0.00           H  
ATOM   1073 HG22LILE    75     -12.641   6.447  -2.068  0.00  0.00           H  
ATOM   1074 HG23LILE    75     -10.985   6.990  -2.393  0.00  0.00           H  
ATOM   1075 CG1 LILE    75      -9.911   4.599  -3.200  0.00  0.00           C  
ATOM   1076 HG12LILE    75      -9.198   5.365  -2.899  0.00  0.00           H  
ATOM   1077 HG13LILE    75      -9.513   3.631  -2.895  0.00  0.00           H  
ATOM   1078 CD1 LILE    75     -10.022   4.589  -4.729  0.00  0.00           C  
ATOM   1079 HD11LILE    75      -9.044   4.372  -5.159  0.00  0.00           H  
ATOM   1080 HD12LILE    75     -10.729   3.822  -5.046  0.00  0.00           H  
ATOM   1081 HD13LILE    75     -10.352   5.561  -5.089  0.00  0.00           H  
ATOM   1082 C   LILE    75     -10.401   5.491  -0.155  0.00  0.00           C  
ATOM   1083 O   LILE    75     -11.015   6.388   0.422  0.00  0.00           O  
ATOM   1084 N   LLYN    76      -9.077   5.420  -0.120  0.00  0.00           N  
ATOM   1085 H   LLYN    76      -8.646   4.567  -0.462  0.00  0.00           H  
ATOM   1086 CA  LLYN    76      -8.214   6.436   0.479  0.00  0.00           C  
ATOM   1087 HA  LLYN    76      -8.348   6.420   1.560  0.00  0.00           H  
ATOM   1088 CB  HLYN    76      -6.783   6.011   0.158  0.00  0.00           C  
ATOM   1089 HB2 HLYN    76      -6.660   4.992   0.540  0.00  0.00           H  
ATOM   1090 HB3 HLYN    76      -6.688   5.917  -0.928  0.00  0.00           H  
ATOM   1091 CG  HLYN    76      -5.677   6.909   0.702  0.00  0.00           C  
ATOM   1092 HG2 HLYN    76      -5.789   7.959   0.386  0.00  0.00           H  
ATOM   1093 HG3 HLYN    76      -5.686   6.903   1.799  0.00  0.00           H  
ATOM   1094 CD  HLYN    76      -4.326   6.395   0.218  0.00  0.00           C  
ATOM   1095 HD2 HLYN    76      -4.219   5.353   0.543  0.00  0.00           H  
ATOM   1096 HD3 HLYN    76      -4.300   6.379  -0.881  0.00  0.00           H  
ATOM   1097 CE  HLYN    76      -3.143   7.191   0.747  0.00  0.00           C  
ATOM   1098 HE2 HLYN    76      -3.073   8.165   0.243  0.00  0.00           H  
ATOM   1099 HE3 HLYN    76      -3.274   7.376   1.818  0.00  0.00           H  
ATOM   1100 NZ  HLYN    76      -1.854   6.485   0.571  0.00  0.00           N  
ATOM   1101 HZ2 HLYN    76      -1.595   6.443  -0.415  0.00  0.00           H  
ATOM   1102 HZ3 HLYN    76      -1.967   5.533   0.927  0.00  0.00           H  
ATOM   1103 C   LLYN    76      -8.520   7.867  -0.021  0.00  0.00           C  
ATOM   1104 O   LLYN    76      -8.702   8.092  -1.219  0.00  0.00           O  
ATOM   1105 N   LGLU    77      -8.553   8.856   0.887  0.00  0.00           N  
ATOM   1106 H   LGLU    77      -8.416   8.604   1.863  0.00  0.00           H  
ATOM   1107 CA  LGLU    77      -9.093  10.204   0.606  0.00  0.00           C  
ATOM   1108 HA  LGLU    77     -10.121  10.061   0.289  0.00  0.00           H  
ATOM   1109 CB  LGLU    77      -9.133  11.043   1.897  0.00  0.00           C  
ATOM   1110 HB2 LGLU    77      -9.546  10.414   2.686  0.00  0.00           H  
ATOM   1111 HB3 LGLU    77      -8.120  11.314   2.186  0.00  0.00           H  
ATOM   1112 CG  LGLU    77     -10.035  12.295   1.814  0.00  0.00           C  
ATOM   1113 HG2 LGLU    77     -10.798  12.141   1.048  0.00  0.00           H  
ATOM   1114 HG3 LGLU    77     -10.564  12.375   2.766  0.00  0.00           H  
ATOM   1115 CD  LGLU    77      -9.329  13.642   1.566  0.00  0.00           C  
ATOM   1116 OE1 LGLU    77      -8.129  13.706   1.228  0.00  0.00           O  
ATOM   1117 OE2 LGLU    77      -9.991  14.694   1.754  0.00  0.00           O  
ATOM   1118 C   LGLU    77      -8.400  10.981  -0.528  0.00  0.00           C  
ATOM   1119 O   LGLU    77      -9.023  11.857  -1.129  0.00  0.00           O  
ATOM   1120 N   LSER    78      -7.160  10.636  -0.875  0.00  0.00           N  
ATOM   1121 H   LSER    78      -6.708   9.884  -0.372  0.00  0.00           H  
ATOM   1122 CA  LSER    78      -6.414  11.246  -1.979  0.00  0.00           C  
ATOM   1123 HA  LSER    78      -6.533  12.324  -1.889  0.00  0.00           H  
ATOM   1124 CB  LSER    78      -4.921  10.939  -1.814  0.00  0.00           C  
ATOM   1125 HB2 LSER    78      -4.389  11.162  -2.739  0.00  0.00           H  
ATOM   1126 HB3 LSER    78      -4.533  11.596  -1.037  0.00  0.00           H  
ATOM   1127 OG  LSER    78      -4.677   9.599  -1.415  0.00  0.00           O  
ATOM   1128 HG  LSER    78      -4.481   9.032  -2.185  0.00  0.00           H  
ATOM   1129 C   LSER    78      -6.914  10.883  -3.386  0.00  0.00           C  
ATOM   1130 O   LSER    78      -6.676  11.662  -4.313  0.00  0.00           O  
ATOM   1131 N   LPHE    79      -7.630   9.767  -3.570  0.00  0.00           N  
ATOM   1132 H   LPHE    79      -7.866   9.207  -2.757  0.00  0.00           H  
ATOM   1133 CA  LPHE    79      -8.294   9.439  -4.844  0.00  0.00           C  
ATOM   1134 HA  LPHE    79      -7.640   9.715  -5.671  0.00  0.00           H  
ATOM   1135 CB  LPHE    79      -8.583   7.938  -4.939  0.00  0.00           C  
ATOM   1136 HB2 LPHE    79      -9.171   7.638  -4.070  0.00  0.00           H  
ATOM   1137 HB3 LPHE    79      -9.203   7.762  -5.820  0.00  0.00           H  
ATOM   1138 CG  LPHE    79      -7.365   7.049  -5.043  0.00  0.00           C  
ATOM   1139 CD1 LPHE    79      -6.797   6.496  -3.883  0.00  0.00           C  
ATOM   1140 HD1 LPHE    79      -7.221   6.733  -2.918  0.00  0.00           H  
ATOM   1141 CE1 LPHE    79      -5.720   5.601  -3.982  0.00  0.00           C  
ATOM   1142 HE1 LPHE    79      -5.321   5.142  -3.089  0.00  0.00           H  
ATOM   1143 CZ  LPHE    79      -5.198   5.272  -5.244  0.00  0.00           C  
ATOM   1144 HZ  LPHE    79      -4.384   4.569  -5.319  0.00  0.00           H  
ATOM   1145 CE2 LPHE    79      -5.757   5.830  -6.407  0.00  0.00           C  
ATOM   1146 HE2 LPHE    79      -5.378   5.556  -7.381  0.00  0.00           H  
ATOM   1147 CD2 LPHE    79      -6.841   6.717  -6.306  0.00  0.00           C  
ATOM   1148 HD2 LPHE    79      -7.288   7.126  -7.202  0.00  0.00           H  
ATOM   1149 C   LPHE    79      -9.620  10.192  -5.002  0.00  0.00           C  
ATOM   1150 O   LPHE    79     -10.412  10.254  -4.065  0.00  0.00           O  
ATOM   1151 N   LASP    80      -9.913  10.710  -6.192  0.00  0.00           N  
ATOM   1152 H   LASP    80      -9.218  10.653  -6.930  0.00  0.00           H  
ATOM   1153 CA  LASP    80     -11.183  11.387  -6.475  0.00  0.00           C  
ATOM   1154 HA  LASP    80     -11.376  12.082  -5.660  0.00  0.00           H  
ATOM   1155 CB  LASP    80     -11.075  12.223  -7.754  0.00  0.00           C  
ATOM   1156 HB2 LASP    80     -10.798  11.569  -8.582  0.00  0.00           H  
ATOM   1157 HB3 LASP    80     -12.057  12.642  -7.970  0.00  0.00           H  
ATOM   1158 CG  LASP    80     -10.079  13.378  -7.658  0.00  0.00           C  
ATOM   1159 OD1 LASP    80     -10.027  14.084  -6.622  0.00  0.00           O  
ATOM   1160 OD2 LASP    80      -9.346  13.589  -8.648  0.00  0.00           O  
ATOM   1161 C   LASP    80     -12.388  10.431  -6.572  0.00  0.00           C  
ATOM   1162 O   LASP    80     -12.462   9.577  -7.460  0.00  0.00           O  
ATOM   1163 N   LILE    81     -13.377  10.658  -5.706  0.00  0.00           N  
ATOM   1164 H   LILE    81     -13.197  11.362  -4.997  0.00  0.00           H  
ATOM   1165 CA  LILE    81     -14.789  10.313  -5.910  0.00  0.00           C  
ATOM   1166 HA  LILE    81     -14.899   9.722  -6.821  0.00  0.00           H  
ATOM   1167 CB  LILE    81     -15.348   9.491  -4.723  0.00  0.00           C  
ATOM   1168 HB  LILE    81     -15.143  10.041  -3.805  0.00  0.00           H  
ATOM   1169 CG2 LILE    81     -16.874   9.313  -4.854  0.00  0.00           C  
ATOM   1170 HG21LILE    81     -17.378  10.275  -4.927  0.00  0.00           H  
ATOM   1171 HG22LILE    81     -17.101   8.719  -5.739  0.00  0.00           H  
ATOM   1172 HG23LILE    81     -17.285   8.814  -3.976  0.00  0.00           H  
ATOM   1173 CG1 LILE    81     -14.648   8.115  -4.634  0.00  0.00           C  
ATOM   1174 HG12LILE    81     -14.792   7.585  -5.573  0.00  0.00           H  
ATOM   1175 HG13LILE    81     -13.578   8.271  -4.495  0.00  0.00           H  
ATOM   1176 CD1 LILE    81     -15.141   7.208  -3.498  0.00  0.00           C  
ATOM   1177 HD11LILE    81     -14.540   6.299  -3.478  0.00  0.00           H  
ATOM   1178 HD12LILE    81     -15.050   7.722  -2.541  0.00  0.00           H  
ATOM   1179 HD13LILE    81     -16.177   6.914  -3.661  0.00  0.00           H  
ATOM   1180 C   LILE    81     -15.543  11.636  -6.096  0.00  0.00           C  
ATOM   1181 O   LILE    81     -15.576  12.474  -5.190  0.00  0.00           O  
ATOM   1182 N   LALA    82     -16.148  11.841  -7.264  0.00  0.00           N  
ATOM   1183 H   LALA    82     -16.127  11.098  -7.958  0.00  0.00           H  
ATOM   1184 CA  LALA    82     -16.857  13.072  -7.594  0.00  0.00           C  
ATOM   1185 HA  LALA    82     -16.132  13.884  -7.578  0.00  0.00           H  
ATOM   1186 CB  LALA    82     -17.408  12.964  -9.016  0.00  0.00           C  
ATOM   1187 HB1 LALA    82     -17.949  13.874  -9.278  0.00  0.00           H  
ATOM   1188 HB2 LALA    82     -16.587  12.822  -9.713  0.00  0.00           H  
ATOM   1189 HB3 LALA    82     -18.073  12.108  -9.089  0.00  0.00           H  
ATOM   1190 C   LALA    82     -17.961  13.392  -6.571  0.00  0.00           C  
ATOM   1191 O   LALA    82     -18.702  12.509  -6.133  0.00  0.00           O  
ATOM   1192 N   LGLY    83     -18.077  14.662  -6.180  0.00  0.00           N  
ATOM   1193 H   LGLY    83     -17.425  15.337  -6.571  0.00  0.00           H  
ATOM   1194 CA  LGLY    83     -19.023  15.128  -5.161  0.00  0.00           C  
ATOM   1195 HA2 LGLY    83     -19.202  16.190  -5.319  0.00  0.00           H  
ATOM   1196 HA3 LGLY    83     -19.969  14.598  -5.281  0.00  0.00           H  
ATOM   1197 C   LGLY    83     -18.573  14.948  -3.704  0.00  0.00           C  
ATOM   1198 O   LGLY    83     -19.247  15.482  -2.824  0.00  0.00           O  
ATOM   1199 N   LLEU    84     -17.442  14.273  -3.454  0.00  0.00           N  
ATOM   1200 H   LLEU    84     -16.945  13.861  -4.235  0.00  0.00           H  
ATOM   1201 CA  LLEU    84     -16.769  14.203  -2.148  0.00  0.00           C  
ATOM   1202 HA  LLEU    84     -17.435  14.619  -1.393  0.00  0.00           H  
ATOM   1203 CB  LLEU    84     -16.468  12.737  -1.781  0.00  0.00           C  
ATOM   1204 HB2 LLEU    84     -15.743  12.350  -2.498  0.00  0.00           H  
ATOM   1205 HB3 LLEU    84     -16.001  12.720  -0.798  0.00  0.00           H  
ATOM   1206 CG  LLEU    84     -17.672  11.783  -1.754  0.00  0.00           C  
ATOM   1207 HG  LLEU    84     -18.082  11.702  -2.758  0.00  0.00           H  
ATOM   1208 CD1 LLEU    84     -17.197  10.399  -1.311  0.00  0.00           C  
ATOM   1209 HD11LLEU    84     -16.975  10.398  -0.246  0.00  0.00           H  
ATOM   1210 HD12LLEU    84     -17.983   9.677  -1.515  0.00  0.00           H  
ATOM   1211 HD13LLEU    84     -16.315  10.101  -1.870  0.00  0.00           H  
ATOM   1212 CD2 LLEU    84     -18.764  12.251  -0.792  0.00  0.00           C  
ATOM   1213 HD21LLEU    84     -18.358  12.411   0.205  0.00  0.00           H  
ATOM   1214 HD22LLEU    84     -19.221  13.171  -1.154  0.00  0.00           H  
ATOM   1215 HD23LLEU    84     -19.552  11.498  -0.729  0.00  0.00           H  
ATOM   1216 C   LLEU    84     -15.459  15.021  -2.136  0.00  0.00           C  
ATOM   1217 O   LLEU    84     -14.887  15.259  -3.208  0.00  0.00           O  
ATOM   1218 N   LPRO    85     -14.937  15.419  -0.957  0.00  0.00           N  
ATOM   1219 CD  LPRO    85     -15.529  15.297   0.367  0.00  0.00           C  
ATOM   1220 HD2 LPRO    85     -15.228  14.349   0.808  0.00  0.00           H  
ATOM   1221 HD3 LPRO    85     -16.613  15.378   0.353  0.00  0.00           H  
ATOM   1222 CG  LPRO    85     -14.934  16.442   1.180  0.00  0.00           C  
ATOM   1223 HG2 LPRO    85     -14.948  16.229   2.250  0.00  0.00           H  
ATOM   1224 HG3 LPRO    85     -15.464  17.368   0.960  0.00  0.00           H  
ATOM   1225 CB  LPRO    85     -13.511  16.512   0.633  0.00  0.00           C  
ATOM   1226 HB2 LPRO    85     -12.896  15.771   1.144  0.00  0.00           H  
ATOM   1227 HB3 LPRO    85     -13.083  17.508   0.748  0.00  0.00           H  
ATOM   1228 CA  LPRO    85     -13.665  16.130  -0.845  0.00  0.00           C  
ATOM   1229 HA  LPRO    85     -13.721  17.046  -1.426  0.00  0.00           H  
ATOM   1230 C   LPRO    85     -12.466  15.299  -1.314  0.00  0.00           C  
ATOM   1231 O   LPRO    85     -12.413  14.083  -1.114  0.00  0.00           O  
ATOM   1232 N   LTHR    86     -11.467  15.988  -1.861  0.00  0.00           N  
ATOM   1233 H   LTHR    86     -11.633  16.969  -2.069  0.00  0.00           H  
ATOM   1234 CA  LTHR    86     -10.100  15.484  -2.046  0.00  0.00           C  
ATOM   1235 HA  LTHR    86      -9.973  14.556  -1.488  0.00  0.00           H  
ATOM   1236 CB  LTHR    86      -9.783  15.196  -3.522  0.00  0.00           C  
ATOM   1237 HB  LTHR    86      -9.796  16.125  -4.093  0.00  0.00           H  
ATOM   1238 CG2 LTHR    86      -8.418  14.529  -3.666  0.00  0.00           C  
ATOM   1239 HG21LTHR    86      -8.293  14.213  -4.694  0.00  0.00           H  
ATOM   1240 HG22LTHR    86      -7.621  15.228  -3.422  0.00  0.00           H  
ATOM   1241 HG23LTHR    86      -8.358  13.655  -3.018  0.00  0.00           H  
ATOM   1242 OG1 LTHR    86     -10.715  14.314  -4.097  0.00  0.00           O  
ATOM   1243 HG1 LTHR    86     -10.436  14.204  -5.039  0.00  0.00           H  
ATOM   1244 C   LTHR    86      -9.141  16.515  -1.457  0.00  0.00           C  
ATOM   1245 O   LTHR    86      -8.535  17.308  -2.178  0.00  0.00           O  
ATOM   1246 N   LSER    87      -9.067  16.575  -0.129  0.00  0.00           N  
ATOM   1247 H   LSER    87      -9.568  15.875   0.416  0.00  0.00           H  
ATOM   1248 CA  LSER    87      -8.277  17.576   0.599  0.00  0.00           C  
ATOM   1249 HA  LSER    87      -8.306  18.507   0.037  0.00  0.00           H  
ATOM   1250 CB  LSER    87      -8.921  17.842   1.966  0.00  0.00           C  
ATOM   1251 HB2 LSER    87      -8.435  18.701   2.423  0.00  0.00           H  
ATOM   1252 HB3 LSER    87      -9.979  18.077   1.832  0.00  0.00           H  
ATOM   1253 OG  LSER    87      -8.786  16.728   2.830  0.00  0.00           O  
ATOM   1254 HG  LSER    87      -9.277  15.970   2.427  0.00  0.00           H  
ATOM   1255 C   LSER    87      -6.804  17.181   0.771  0.00  0.00           C  
ATOM   1256 O   LSER    87      -5.959  18.047   1.010  0.00  0.00           O  
ATOM   1257 N   LTRP    88      -6.484  15.883   0.685  0.00  0.00           N  
ATOM   1258 H   LTRP    88      -7.258  15.228   0.570  0.00  0.00           H  
ATOM   1259 CA  LTRP    88      -5.232  15.277   1.166  0.00  0.00           C  
ATOM   1260 HA  LTRP    88      -5.389  14.197   1.134  0.00  0.00           H  
ATOM   1261 CB  LTRP    88      -4.035  15.575   0.237  0.00  0.00           C  
ATOM   1262 HB2 LTRP    88      -3.936  16.652   0.110  0.00  0.00           H  
ATOM   1263 HB3 LTRP    88      -3.131  15.229   0.737  0.00  0.00           H  
ATOM   1264 CG  LTRP    88      -4.016  14.942  -1.127  0.00  0.00           C  
ATOM   1265 CD1 LTRP    88      -5.080  14.582  -1.884  0.00  0.00           C  
ATOM   1266 HD1 LTRP    88      -6.117  14.702  -1.597  0.00  0.00           H  
ATOM   1267 NE1 LTRP    88      -4.644  14.021  -3.071  0.00  0.00           N  
ATOM   1268 HE1 LTRP    88      -5.262  13.691  -3.808  0.00  0.00           H  
ATOM   1269 CE2 LTRP    88      -3.270  13.976  -3.133  0.00  0.00           C  
ATOM   1270 CZ2 LTRP    88      -2.369  13.478  -4.084  0.00  0.00           C  
ATOM   1271 HZ2 LTRP    88      -2.738  13.004  -4.983  0.00  0.00           H  
ATOM   1272 CH2 LTRP    88      -0.990  13.616  -3.858  0.00  0.00           C  
ATOM   1273 HH2 LTRP    88      -0.282  13.244  -4.585  0.00  0.00           H  
ATOM   1274 CZ3 LTRP    88      -0.530  14.254  -2.693  0.00  0.00           C  
ATOM   1275 HZ3 LTRP    88       0.533  14.369  -2.532  0.00  0.00           H  
ATOM   1276 CE3 LTRP    88      -1.444  14.739  -1.738  0.00  0.00           C  
ATOM   1277 HE3 LTRP    88      -1.078  15.225  -0.849  0.00  0.00           H  
ATOM   1278 CD2 LTRP    88      -2.838  14.601  -1.926  0.00  0.00           C  
ATOM   1279 C   LTRP    88      -4.978  15.588   2.657  0.00  0.00           C  
ATOM   1280 O   LTRP    88      -3.835  15.743   3.091  0.00  0.00           O  
ATOM   1281 N   LGLY    89      -6.052  15.728   3.440  0.00  0.00           N  
ATOM   1282 H   LGLY    89      -6.961  15.615   3.002  0.00  0.00           H  
ATOM   1283 CA  LGLY    89      -6.048  16.049   4.871  0.00  0.00           C  
ATOM   1284 HA2 LGLY    89      -7.013  15.768   5.294  0.00  0.00           H  
ATOM   1285 HA3 LGLY    89      -5.278  15.453   5.360  0.00  0.00           H  
ATOM   1286 C   LGLY    89      -5.800  17.525   5.214  0.00  0.00           C  
ATOM   1287 O   LGLY    89      -5.905  17.904   6.379  0.00  0.00           O  
ATOM   1288 N   LPHE    90      -5.472  18.379   4.241  0.00  0.00           N  
ATOM   1289 H   LPHE    90      -5.457  18.047   3.287  0.00  0.00           H  
ATOM   1290 CA  LPHE    90      -5.283  19.812   4.481  0.00  0.00           C  
ATOM   1291 HA  LPHE    90      -4.623  19.957   5.337  0.00  0.00           H  
ATOM   1292 CB  LPHE    90      -4.644  20.472   3.256  0.00  0.00           C  
ATOM   1293 HB2 LPHE    90      -5.258  20.228   2.395  0.00  0.00           H  
ATOM   1294 HB3 LPHE    90      -4.698  21.552   3.384  0.00  0.00           H  
ATOM   1295 CG  LPHE    90      -3.201  20.112   2.949  0.00  0.00           C  
ATOM   1296 CD1 LPHE    90      -2.162  20.912   3.457  0.00  0.00           C  
ATOM   1297 HD1 LPHE    90      -2.401  21.750   4.094  0.00  0.00           H  
ATOM   1298 CE1 LPHE    90      -0.824  20.644   3.115  0.00  0.00           C  
ATOM   1299 HE1 LPHE    90      -0.032  21.262   3.514  0.00  0.00           H  
ATOM   1300 CZ  LPHE    90      -0.522  19.594   2.230  0.00  0.00           C  
ATOM   1301 HZ  LPHE    90       0.502  19.405   1.935  0.00  0.00           H  
ATOM   1302 CE2 LPHE    90      -1.558  18.801   1.709  0.00  0.00           C  
ATOM   1303 HE2 LPHE    90      -1.335  18.015   1.005  0.00  0.00           H  
ATOM   1304 CD2 LPHE    90      -2.889  19.044   2.087  0.00  0.00           C  
ATOM   1305 HD2 LPHE    90      -3.673  18.423   1.690  0.00  0.00           H  
ATOM   1306 C   LPHE    90      -6.625  20.496   4.776  0.00  0.00           C  
ATOM   1307 O   LPHE    90      -7.542  20.453   3.957  0.00  0.00           O  
ATOM   1308 N   LALA    91      -6.716  21.221   5.891  0.00  0.00           N  
ATOM   1309 H   LALA    91      -5.893  21.328   6.470  0.00  0.00           H  
ATOM   1310 CA  LALA    91      -7.842  22.116   6.156  0.00  0.00           C  
ATOM   1311 HA  LALA    91      -8.771  21.576   5.966  0.00  0.00           H  
ATOM   1312 CB  LALA    91      -7.817  22.487   7.641  0.00  0.00           C  
ATOM   1313 HB1 LALA    91      -6.893  23.002   7.890  0.00  0.00           H  
ATOM   1314 HB2 LALA    91      -8.662  23.133   7.871  0.00  0.00           H  
ATOM   1315 HB3 LALA    91      -7.902  21.584   8.246  0.00  0.00           H  
ATOM   1316 C   LALA    91      -7.824  23.338   5.206  0.00  0.00           C  
ATOM   1317 O   LALA    91      -8.875  23.874   4.872  0.00  0.00           O  
ATOM   1318 N   LGLU    92      -6.661  23.697   4.647  0.00  0.00           N  
ATOM   1319 H   LGLU    92      -5.816  23.302   5.043  0.00  0.00           H  
ATOM   1320 CA  LGLU    92      -6.527  24.610   3.493  0.00  0.00           C  
ATOM   1321 HA  LGLU    92      -6.959  25.580   3.751  0.00  0.00           H  
ATOM   1322 CB  LGLU    92      -5.029  24.800   3.182  0.00  0.00           C  
ATOM   1323 HB2 LGLU    92      -4.533  23.831   3.246  0.00  0.00           H  
ATOM   1324 HB3 LGLU    92      -4.904  25.152   2.157  0.00  0.00           H  
ATOM   1325 CG  LGLU    92      -4.325  25.776   4.138  0.00  0.00           C  
ATOM   1326 HG2 LGLU    92      -4.781  25.732   5.129  0.00  0.00           H  
ATOM   1327 HG3 LGLU    92      -3.286  25.462   4.243  0.00  0.00           H  
ATOM   1328 CD  LGLU    92      -4.338  27.209   3.593  0.00  0.00           C  
ATOM   1329 OE1 LGLU    92      -3.716  27.473   2.538  0.00  0.00           O  
ATOM   1330 OE2 LGLU    92      -4.971  28.101   4.194  0.00  0.00           O  
ATOM   1331 C   LGLU    92      -7.248  24.123   2.213  0.00  0.00           C  
ATOM   1332 O   LGLU    92      -7.463  24.917   1.293  0.00  0.00           O  
ATOM   1333 N   LHID    93      -7.627  22.840   2.139  0.00  0.00           N  
ATOM   1334 H   LHID    93      -7.440  22.245   2.937  0.00  0.00           H  
ATOM   1335 CA  LHID    93      -8.290  22.198   0.995  0.00  0.00           C  
ATOM   1336 HA  LHID    93      -8.471  22.942   0.221  0.00  0.00           H  
ATOM   1337 CB  LHID    93      -7.370  21.118   0.402  0.00  0.00           C  
ATOM   1338 HB2 LHID    93      -7.278  20.324   1.141  0.00  0.00           H  
ATOM   1339 HB3 LHID    93      -7.854  20.698  -0.480  0.00  0.00           H  
ATOM   1340 CG  LHID    93      -5.979  21.519  -0.020  0.00  0.00           C  
ATOM   1341 ND1 LHID    93      -4.923  20.649  -0.128  0.00  0.00           N  
ATOM   1342 HD1 LHID    93      -4.946  19.676   0.167  0.00  0.00           H  
ATOM   1343 CE1 LHID    93      -3.877  21.310  -0.646  0.00  0.00           C  
ATOM   1344 HE1 LHID    93      -2.903  20.876  -0.833  0.00  0.00           H  
ATOM   1345 NE2 LHID    93      -4.222  22.580  -0.925  0.00  0.00           N  
ATOM   1346 CD2 LHID    93      -5.560  22.719  -0.522  0.00  0.00           C  
ATOM   1347 HD2 LHID    93      -6.172  23.603  -0.620  0.00  0.00           H  
ATOM   1348 C   LHID    93      -9.665  21.583   1.351  0.00  0.00           C  
ATOM   1349 O   LHID    93     -10.166  20.734   0.613  0.00  0.00           O  
ATOM   1350 N   LALA    94     -10.281  21.943   2.484  0.00  0.00           N  
ATOM   1351 H   LALA    94      -9.854  22.639   3.081  0.00  0.00           H  
ATOM   1352 CA  LALA    94     -11.476  21.244   2.976  0.00  0.00           C  
ATOM   1353 HA  LALA    94     -11.238  20.180   3.029  0.00  0.00           H  
ATOM   1354 CB  LALA    94     -11.774  21.717   4.401  0.00  0.00           C  
ATOM   1355 HB1 LALA    94     -10.889  21.604   5.027  0.00  0.00           H  
ATOM   1356 HB2 LALA    94     -12.086  22.759   4.387  0.00  0.00           H  
ATOM   1357 HB3 LALA    94     -12.577  21.112   4.825  0.00  0.00           H  
ATOM   1358 C   LALA    94     -12.725  21.376   2.073  0.00  0.00           C  
ATOM   1359 O   LALA    94     -13.600  20.511   2.133  0.00  0.00           O  
ATOM   1360 N   LASP    95     -12.815  22.413   1.226  0.00  0.00           N  
ATOM   1361 H   LASP    95     -12.026  23.048   1.186  0.00  0.00           H  
ATOM   1362 CA  LASP    95     -13.897  22.609   0.237  0.00  0.00           C  
ATOM   1363 HA  LASP    95     -14.682  21.887   0.459  0.00  0.00           H  
ATOM   1364 CB  LASP    95     -14.569  23.986   0.398  0.00  0.00           C  
ATOM   1365 HB2 LASP    95     -15.359  24.085  -0.344  0.00  0.00           H  
ATOM   1366 HB3 LASP    95     -15.055  24.003   1.374  0.00  0.00           H  
ATOM   1367 CG  LASP    95     -13.653  25.207   0.284  0.00  0.00           C  
ATOM   1368 OD1 LASP    95     -12.950  25.393  -0.731  0.00  0.00           O  
ATOM   1369 OD2 LASP    95     -13.671  26.065   1.192  0.00  0.00           O  
ATOM   1370 C   LASP    95     -13.487  22.272  -1.215  0.00  0.00           C  
ATOM   1371 O   LASP    95     -14.242  22.521  -2.158  0.00  0.00           O  
ATOM   1372 N   LHID    96     -12.323  21.639  -1.399  0.00  0.00           N  
ATOM   1373 H   LHID    96     -11.742  21.464  -0.587  0.00  0.00           H  
ATOM   1374 CA  LHID    96     -11.882  21.073  -2.673  0.00  0.00           C  
ATOM   1375 HA  LHID    96     -12.145  21.772  -3.469  0.00  0.00           H  
ATOM   1376 CB  LHID    96     -10.351  20.950  -2.653  0.00  0.00           C  
ATOM   1377 HB2 LHID    96      -9.913  21.924  -2.434  0.00  0.00           H  
ATOM   1378 HB3 LHID    96     -10.058  20.257  -1.864  0.00  0.00           H  
ATOM   1379 CG  LHID    96      -9.783  20.445  -3.949  0.00  0.00           C  
ATOM   1380 ND1 LHID    96      -9.298  19.181  -4.174  0.00  0.00           N  
ATOM   1381 HD1 LHID    96      -9.210  18.447  -3.474  0.00  0.00           H  
ATOM   1382 CE1 LHID    96      -8.931  19.096  -5.459  0.00  0.00           C  
ATOM   1383 HE1 LHID    96      -8.506  18.216  -5.923  0.00  0.00           H  
ATOM   1384 NE2 LHID    96      -9.150  20.264  -6.084  0.00  0.00           N  
ATOM   1385 CD2 LHID    96      -9.708  21.125  -5.131  0.00  0.00           C  
ATOM   1386 HD2 LHID    96     -10.044  22.140  -5.300  0.00  0.00           H  
ATOM   1387 C   LHID    96     -12.609  19.743  -2.969  0.00  0.00           C  
ATOM   1388 O   LHID    96     -12.073  18.648  -2.775  0.00  0.00           O  
ATOM   1389 N   LILE    97     -13.873  19.840  -3.388  0.00  0.00           N  
ATOM   1390 H   LILE    97     -14.268  20.772  -3.448  0.00  0.00           H  
ATOM   1391 CA  LILE    97     -14.721  18.698  -3.766  0.00  0.00           C  
ATOM   1392 HA  LILE    97     -14.442  17.841  -3.161  0.00  0.00           H  
ATOM   1393 CB  LILE    97     -16.213  18.996  -3.468  0.00  0.00           C  
ATOM   1394 HB  LILE    97     -16.438  20.027  -3.750  0.00  0.00           H  
ATOM   1395 CG2 LILE    97     -17.148  18.075  -4.272  0.00  0.00           C  
ATOM   1396 HG21LILE    97     -18.179  18.212  -3.947  0.00  0.00           H  
ATOM   1397 HG22LILE    97     -17.095  18.322  -5.333  0.00  0.00           H  
ATOM   1398 HG23LILE    97     -16.859  17.038  -4.122  0.00  0.00           H  
ATOM   1399 CG1 LILE    97     -16.565  18.796  -1.973  0.00  0.00           C  
ATOM   1400 HG12LILE    97     -17.629  18.996  -1.838  0.00  0.00           H  
ATOM   1401 HG13LILE    97     -16.387  17.759  -1.693  0.00  0.00           H  
ATOM   1402 CD1 LILE    97     -15.811  19.701  -0.992  0.00  0.00           C  
ATOM   1403 HD11LILE    97     -15.963  20.742  -1.271  0.00  0.00           H  
ATOM   1404 HD12LILE    97     -16.189  19.553   0.014  0.00  0.00           H  
ATOM   1405 HD13LILE    97     -14.750  19.458  -0.978  0.00  0.00           H  
ATOM   1406 C   LILE    97     -14.442  18.301  -5.221  0.00  0.00           C  
ATOM   1407 O   LILE    97     -14.348  19.156  -6.103  0.00  0.00           O  
ATOM   1408 N   LALA    98     -14.299  17.000  -5.484  0.00  0.00           N  
ATOM   1409 H   LALA    98     -14.406  16.341  -4.720  0.00  0.00           H  
ATOM   1410 CA  LALA    98     -13.942  16.476  -6.801  0.00  0.00           C  
ATOM   1411 HA  LALA    98     -13.075  17.030  -7.154  0.00  0.00           H  
ATOM   1412 CB  LALA    98     -13.519  15.014  -6.656  0.00  0.00           C  
ATOM   1413 HB1 LALA    98     -13.272  14.606  -7.636  0.00  0.00           H  
ATOM   1414 HB2 LALA    98     -12.641  14.948  -6.014  0.00  0.00           H  
ATOM   1415 HB3 LALA    98     -14.329  14.437  -6.219  0.00  0.00           H  
ATOM   1416 C   LALA    98     -15.060  16.647  -7.848  0.00  0.00           C  
ATOM   1417 O   LALA    98     -16.232  16.354  -7.595  0.00  0.00           O  
ATOM   1418 N   LTHR    99     -14.692  17.065  -9.061  0.00  0.00           N  
ATOM   1419 H   LTHR    99     -13.702  17.224  -9.224  0.00  0.00           H  
ATOM   1420 CA  LTHR    99     -15.609  17.179 -10.205  0.00  0.00           C  
ATOM   1421 HA  LTHR    99     -16.582  17.497  -9.835  0.00  0.00           H  
ATOM   1422 CB  LTHR    99     -15.146  18.292 -11.161  0.00  0.00           C  
ATOM   1423 HB  LTHR    99     -15.057  19.220 -10.596  0.00  0.00           H  
ATOM   1424 CG2 LTHR    99     -13.821  18.035 -11.872  0.00  0.00           C  
ATOM   1425 HG21LTHR    99     -13.616  18.866 -12.540  0.00  0.00           H  
ATOM   1426 HG22LTHR    99     -13.014  17.996 -11.148  0.00  0.00           H  
ATOM   1427 HG23LTHR    99     -13.861  17.114 -12.451  0.00  0.00           H  
ATOM   1428 OG1 LTHR    99     -16.093  18.487 -12.178  0.00  0.00           O  
ATOM   1429 HG1 LTHR    99     -16.802  19.053 -11.805  0.00  0.00           H  
ATOM   1430 C   LTHR    99     -15.833  15.838 -10.919  0.00  0.00           C  
ATOM   1431 O   LTHR    99     -16.965  15.554 -11.315  0.00  0.00           O  
ATOM   1432 N   LALA   100     -14.815  14.970 -11.010  0.00  0.00           N  
ATOM   1433 H   LALA   100     -13.921  15.222 -10.606  0.00  0.00           H  
ATOM   1434 CA  LALA   100     -14.877  13.711 -11.764  0.00  0.00           C  
ATOM   1435 HA  LALA   100     -15.920  13.419 -11.876  0.00  0.00           H  
ATOM   1436 CB  LALA   100     -14.315  13.947 -13.171  0.00  0.00           C  
ATOM   1437 HB1 LALA   100     -14.429  13.044 -13.771  0.00  0.00           H  
ATOM   1438 HB2 LALA   100     -14.850  14.764 -13.657  0.00  0.00           H  
ATOM   1439 HB3 LALA   100     -13.255  14.197 -13.110  0.00  0.00           H  
ATOM   1440 C   LALA   100     -14.158  12.544 -11.060  0.00  0.00           C  
ATOM   1441 O   LALA   100     -13.148  12.736 -10.383  0.00  0.00           O  
ATOM   1442 N   LASP   101     -14.679  11.326 -11.236  0.00  0.00           N  
ATOM   1443 H   LASP   101     -15.511  11.243 -11.809  0.00  0.00           H  
ATOM   1444 CA  LASP   101     -14.126  10.105 -10.632  0.00  0.00           C  
ATOM   1445 HA  LASP   101     -14.037  10.275  -9.556  0.00  0.00           H  
ATOM   1446 CB  LASP   101     -15.085   8.913 -10.842  0.00  0.00           C  
ATOM   1447 HB2 LASP   101     -15.301   8.822 -11.907  0.00  0.00           H  
ATOM   1448 HB3 LASP   101     -14.576   7.999 -10.530  0.00  0.00           H  
ATOM   1449 CG  LASP   101     -16.401   9.000 -10.057  0.00  0.00           C  
ATOM   1450 OD1 LASP   101     -17.406   8.352 -10.449  0.00  0.00           O  
ATOM   1451 OD2 LASP   101     -16.448   9.678  -9.011  0.00  0.00           O  
ATOM   1452 C   LASP   101     -12.714   9.753 -11.148  0.00  0.00           C  
ATOM   1453 O   LASP   101     -12.399   9.872 -12.339  0.00  0.00           O  
ATOM   1454 N   LSER   102     -11.874   9.244 -10.245  0.00  0.00           N  
ATOM   1455 H   LSER   102     -12.177   9.238  -9.273  0.00  0.00           H  
ATOM   1456 CA  LSER   102     -10.595   8.596 -10.556  0.00  0.00           C  
ATOM   1457 HA  LSER   102      -9.971   9.305 -11.097  0.00  0.00           H  
ATOM   1458 CB  LSER   102      -9.904   8.229  -9.237  0.00  0.00           C  
ATOM   1459 HB2 LSER   102      -9.634   9.140  -8.703  0.00  0.00           H  
ATOM   1460 HB3 LSER   102     -10.600   7.664  -8.616  0.00  0.00           H  
ATOM   1461 OG  LSER   102      -8.753   7.438  -9.448  0.00  0.00           O  
ATOM   1462 HG  LSER   102      -8.118   7.954  -9.981  0.00  0.00           H  
ATOM   1463 C   LSER   102     -10.783   7.363 -11.452  0.00  0.00           C  
ATOM   1464 O   LSER   102     -11.829   6.712 -11.419  0.00  0.00           O  
ATOM   1465 N   LLEU   103      -9.775   7.009 -12.260  0.00  0.00           N  
ATOM   1466 H   LLEU   103      -8.906   7.527 -12.207  0.00  0.00           H  
ATOM   1467 CA  LLEU   103      -9.845   5.826 -13.129  0.00  0.00           C  
ATOM   1468 HA  LLEU   103     -10.744   5.916 -13.739  0.00  0.00           H  
ATOM   1469 CB  LLEU   103      -8.645   5.832 -14.094  0.00  0.00           C  
ATOM   1470 HB2 LLEU   103      -8.709   6.767 -14.652  0.00  0.00           H  
ATOM   1471 HB3 LLEU   103      -7.712   5.848 -13.536  0.00  0.00           H  
ATOM   1472 CG  LLEU   103      -8.599   4.673 -15.111  0.00  0.00           C  
ATOM   1473 HG  LLEU   103      -9.610   4.441 -15.447  0.00  0.00           H  
ATOM   1474 CD1 LLEU   103      -7.776   5.107 -16.326  0.00  0.00           C  
ATOM   1475 HD11LLEU   103      -7.736   4.301 -17.057  0.00  0.00           H  
ATOM   1476 HD12LLEU   103      -8.238   5.976 -16.795  0.00  0.00           H  
ATOM   1477 HD13LLEU   103      -6.767   5.371 -16.016  0.00  0.00           H  
ATOM   1478 CD2 LLEU   103      -7.945   3.402 -14.558  0.00  0.00           C  
ATOM   1479 HD21LLEU   103      -7.858   2.655 -15.347  0.00  0.00           H  
ATOM   1480 HD22LLEU   103      -6.956   3.627 -14.165  0.00  0.00           H  
ATOM   1481 HD23LLEU   103      -8.541   2.977 -13.757  0.00  0.00           H  
ATOM   1482 C   LLEU   103     -10.009   4.532 -12.313  0.00  0.00           C  
ATOM   1483 O   LLEU   103     -10.878   3.728 -12.646  0.00  0.00           O  
ATOM   1484 N   LVAL   104      -9.275   4.357 -11.206  0.00  0.00           N  
ATOM   1485 H   LVAL   104      -8.531   5.026 -11.015  0.00  0.00           H  
ATOM   1486 CA  LVAL   104      -9.470   3.233 -10.262  0.00  0.00           C  
ATOM   1487 HA  LVAL   104      -9.272   2.300 -10.789  0.00  0.00           H  
ATOM   1488 CB  LVAL   104      -8.466   3.340  -9.089  0.00  0.00           C  
ATOM   1489 HB  LVAL   104      -8.368   4.389  -8.803  0.00  0.00           H  
ATOM   1490 CG1 LVAL   104      -8.865   2.551  -7.836  0.00  0.00           C  
ATOM   1491 HG11LVAL   104      -9.775   2.960  -7.400  0.00  0.00           H  
ATOM   1492 HG12LVAL   104      -9.013   1.499  -8.078  0.00  0.00           H  
ATOM   1493 HG13LVAL   104      -8.078   2.637  -7.087  0.00  0.00           H  
ATOM   1494 CG2 LVAL   104      -7.091   2.814  -9.525  0.00  0.00           C  
ATOM   1495 HG21LVAL   104      -6.356   3.024  -8.748  0.00  0.00           H  
ATOM   1496 HG22LVAL   104      -7.133   1.738  -9.692  0.00  0.00           H  
ATOM   1497 HG23LVAL   104      -6.771   3.301 -10.444  0.00  0.00           H  
ATOM   1498 C   LVAL   104     -10.924   3.149  -9.773  0.00  0.00           C  
ATOM   1499 O   LVAL   104     -11.522   2.073  -9.824  0.00  0.00           O  
ATOM   1500 N   LVAL   105     -11.526   4.279  -9.381  0.00  0.00           N  
ATOM   1501 H   LVAL   105     -10.991   5.135  -9.416  0.00  0.00           H  
ATOM   1502 CA  LVAL   105     -12.941   4.354  -8.963  0.00  0.00           C  
ATOM   1503 HA  LVAL   105     -13.108   3.629  -8.167  0.00  0.00           H  
ATOM   1504 CB  LVAL   105     -13.276   5.755  -8.403  0.00  0.00           C  
ATOM   1505 HB  LVAL   105     -12.954   6.510  -9.117  0.00  0.00           H  
ATOM   1506 CG1 LVAL   105     -14.774   5.969  -8.144  0.00  0.00           C  
ATOM   1507 HG11LVAL   105     -15.134   5.250  -7.409  0.00  0.00           H  
ATOM   1508 HG12LVAL   105     -14.933   6.980  -7.770  0.00  0.00           H  
ATOM   1509 HG13LVAL   105     -15.342   5.870  -9.068  0.00  0.00           H  
ATOM   1510 CG2 LVAL   105     -12.526   5.991  -7.087  0.00  0.00           C  
ATOM   1511 HG21LVAL   105     -11.452   5.885  -7.237  0.00  0.00           H  
ATOM   1512 HG22LVAL   105     -12.717   7.003  -6.731  0.00  0.00           H  
ATOM   1513 HG23LVAL   105     -12.856   5.278  -6.330  0.00  0.00           H  
ATOM   1514 C   LVAL   105     -13.875   3.970 -10.114  0.00  0.00           C  
ATOM   1515 O   LVAL   105     -14.715   3.088  -9.954  0.00  0.00           O  
ATOM   1516 N   LSER   106     -13.695   4.567 -11.295  0.00  0.00           N  
ATOM   1517 H   LSER   106     -12.969   5.277 -11.352  0.00  0.00           H  
ATOM   1518 CA  LSER   106     -14.499   4.307 -12.498  0.00  0.00           C  
ATOM   1519 HA  LSER   106     -15.538   4.561 -12.284  0.00  0.00           H  
ATOM   1520 CB  LSER   106     -14.003   5.234 -13.618  0.00  0.00           C  
ATOM   1521 HB2 LSER   106     -14.011   6.266 -13.262  0.00  0.00           H  
ATOM   1522 HB3 LSER   106     -12.977   4.967 -13.874  0.00  0.00           H  
ATOM   1523 OG  LSER   106     -14.805   5.145 -14.782  0.00  0.00           O  
ATOM   1524 HG  LSER   106     -15.415   5.903 -14.781  0.00  0.00           H  
ATOM   1525 C   LSER   106     -14.452   2.829 -12.932  0.00  0.00           C  
ATOM   1526 O   LSER   106     -15.471   2.266 -13.341  0.00  0.00           O  
ATOM   1527 N   LARG   107     -13.298   2.164 -12.780  0.00  0.00           N  
ATOM   1528 H   LARG   107     -12.493   2.706 -12.468  0.00  0.00           H  
ATOM   1529 CA  LARG   107     -13.098   0.726 -13.047  0.00  0.00           C  
ATOM   1530 HA  LARG   107     -13.577   0.467 -13.991  0.00  0.00           H  
ATOM   1531 CB  LARG   107     -11.587   0.444 -13.155  0.00  0.00           C  
ATOM   1532 HB2 LARG   107     -11.094   0.835 -12.264  0.00  0.00           H  
ATOM   1533 HB3 LARG   107     -11.417  -0.633 -13.181  0.00  0.00           H  
ATOM   1534 CG  LARG   107     -10.933   1.089 -14.393  0.00  0.00           C  
ATOM   1535 HG2 LARG   107     -11.286   2.111 -14.509  0.00  0.00           H  
ATOM   1536 HG3 LARG   107      -9.855   1.125 -14.239  0.00  0.00           H  
ATOM   1537 CD  LARG   107     -11.218   0.339 -15.698  0.00  0.00           C  
ATOM   1538 HD2 LARG   107     -12.268   0.051 -15.726  0.00  0.00           H  
ATOM   1539 HD3 LARG   107     -11.041   1.007 -16.539  0.00  0.00           H  
ATOM   1540 NE  LARG   107     -10.365  -0.852 -15.819  0.00  0.00           N  
ATOM   1541 HE  LARG   107     -10.664  -1.681 -15.320  0.00  0.00           H  
ATOM   1542 CZ  LARG   107      -9.139  -0.908 -16.305  0.00  0.00           C  
ATOM   1543 NH1 LARG   107      -8.562   0.080 -16.936  0.00  0.00           N  
ATOM   1544 HH11LARG   107      -9.076   0.926 -17.162  0.00  0.00           H  
ATOM   1545 HH12LARG   107      -7.597   0.006 -17.227  0.00  0.00           H  
ATOM   1546 NH2 LARG   107      -8.475  -2.008 -16.128  0.00  0.00           N  
ATOM   1547 HH21LARG   107      -8.890  -2.756 -15.594  0.00  0.00           H  
ATOM   1548 HH22LARG   107      -7.496  -2.075 -16.398  0.00  0.00           H  
ATOM   1549 C   LARG   107     -13.758  -0.169 -11.993  0.00  0.00           C  
ATOM   1550 O   LARG   107     -14.450  -1.122 -12.347  0.00  0.00           O  
ATOM   1551 N   LLEU   108     -13.618   0.146 -10.704  0.00  0.00           N  
ATOM   1552 H   LLEU   108     -13.030   0.938 -10.461  0.00  0.00           H  
ATOM   1553 CA  LLEU   108     -14.298  -0.588  -9.626  0.00  0.00           C  
ATOM   1554 HA  LLEU   108     -14.084  -1.651  -9.740  0.00  0.00           H  
ATOM   1555 CB  LLEU   108     -13.739  -0.120  -8.270  0.00  0.00           C  
ATOM   1556 HB2 LLEU   108     -13.749   0.970  -8.263  0.00  0.00           H  
ATOM   1557 HB3 LLEU   108     -14.388  -0.466  -7.465  0.00  0.00           H  
ATOM   1558 CG  LLEU   108     -12.302  -0.617  -8.000  0.00  0.00           C  
ATOM   1559 HG  LLEU   108     -11.699  -0.503  -8.899  0.00  0.00           H  
ATOM   1560 CD1 LLEU   108     -11.650   0.198  -6.886  0.00  0.00           C  
ATOM   1561 HD11LLEU   108     -12.242   0.122  -5.976  0.00  0.00           H  
ATOM   1562 HD12LLEU   108     -10.641  -0.169  -6.695  0.00  0.00           H  
ATOM   1563 HD13LLEU   108     -11.585   1.242  -7.188  0.00  0.00           H  
ATOM   1564 CD2 LLEU   108     -12.276  -2.090  -7.583  0.00  0.00           C  
ATOM   1565 HD21LLEU   108     -11.247  -2.401  -7.404  0.00  0.00           H  
ATOM   1566 HD22LLEU   108     -12.853  -2.228  -6.666  0.00  0.00           H  
ATOM   1567 HD23LLEU   108     -12.694  -2.715  -8.367  0.00  0.00           H  
ATOM   1568 C   LLEU   108     -15.831  -0.451  -9.718  0.00  0.00           C  
ATOM   1569 O   LLEU   108     -16.543  -1.448  -9.561  0.00  0.00           O  
ATOM   1570 N   LLYS   109     -16.341   0.731 -10.099  0.00  0.00           N  
ATOM   1571 H   LLYS   109     -15.703   1.521 -10.164  0.00  0.00           H  
ATOM   1572 CA  LLYS   109     -17.757   0.947 -10.449  0.00  0.00           C  
ATOM   1573 HA  LLYS   109     -18.369   0.663  -9.593  0.00  0.00           H  
ATOM   1574 CB  LLYS   109     -18.024   2.430 -10.767  0.00  0.00           C  
ATOM   1575 HB2 LLYS   109     -17.275   2.811 -11.462  0.00  0.00           H  
ATOM   1576 HB3 LLYS   109     -19.006   2.515 -11.238  0.00  0.00           H  
ATOM   1577 CG  LLYS   109     -18.032   3.281  -9.493  0.00  0.00           C  
ATOM   1578 HG2 LLYS   109     -18.756   2.855  -8.807  0.00  0.00           H  
ATOM   1579 HG3 LLYS   109     -17.053   3.258  -9.022  0.00  0.00           H  
ATOM   1580 CD  LLYS   109     -18.419   4.734  -9.770  0.00  0.00           C  
ATOM   1581 HD2 LLYS   109     -17.680   5.197 -10.426  0.00  0.00           H  
ATOM   1582 HD3 LLYS   109     -19.398   4.760 -10.253  0.00  0.00           H  
ATOM   1583 CE  LLYS   109     -18.483   5.487  -8.439  0.00  0.00           C  
ATOM   1584 HE2 LLYS   109     -19.161   4.957  -7.762  0.00  0.00           H  
ATOM   1585 HE3 LLYS   109     -17.489   5.501  -7.985  0.00  0.00           H  
ATOM   1586 NZ  LLYS   109     -18.968   6.867  -8.638  0.00  0.00           N  
ATOM   1587 HZ1 LLYS   109     -18.979   7.383  -7.762  0.00  0.00           H  
ATOM   1588 HZ2 LLYS   109     -18.374   7.390  -9.286  0.00  0.00           H  
ATOM   1589 HZ3 LLYS   109     -19.918   6.864  -8.997  0.00  0.00           H  
ATOM   1590 C   LLYS   109     -18.198   0.067 -11.620  0.00  0.00           C  
ATOM   1591 O   LLYS   109     -19.200  -0.646 -11.514  0.00  0.00           O  
ATOM   1592 N   LALA   110     -17.416   0.036 -12.700  0.00  0.00           N  
ATOM   1593 H   LALA   110     -16.628   0.672 -12.741  0.00  0.00           H  
ATOM   1594 CA  LALA   110     -17.684  -0.808 -13.865  0.00  0.00           C  
ATOM   1595 HA  LALA   110     -18.684  -0.566 -14.230  0.00  0.00           H  
ATOM   1596 CB  LALA   110     -16.681  -0.450 -14.969  0.00  0.00           C  
ATOM   1597 HB1 LALA   110     -15.665  -0.668 -14.642  0.00  0.00           H  
ATOM   1598 HB2 LALA   110     -16.897  -1.026 -15.868  0.00  0.00           H  
ATOM   1599 HB3 LALA   110     -16.760   0.611 -15.210  0.00  0.00           H  
ATOM   1600 C   LALA   110     -17.669  -2.321 -13.551  0.00  0.00           C  
ATOM   1601 O   LALA   110     -18.357  -3.075 -14.240  0.00  0.00           O  
ATOM   1602 N   LALA   111     -16.933  -2.771 -12.527  0.00  0.00           N  
ATOM   1603 H   LALA   111     -16.307  -2.113 -12.073  0.00  0.00           H  
ATOM   1604 CA  LALA   111     -16.951  -4.151 -12.018  0.00  0.00           C  
ATOM   1605 HA  LALA   111     -17.111  -4.828 -12.859  0.00  0.00           H  
ATOM   1606 CB  LALA   111     -15.572  -4.458 -11.430  0.00  0.00           C  
ATOM   1607 HB1 LALA   111     -15.539  -5.494 -11.092  0.00  0.00           H  
ATOM   1608 HB2 LALA   111     -14.813  -4.315 -12.198  0.00  0.00           H  
ATOM   1609 HB3 LALA   111     -15.368  -3.798 -10.586  0.00  0.00           H  
ATOM   1610 C   LALA   111     -18.071  -4.452 -10.993  0.00  0.00           C  
ATOM   1611 O   LALA   111     -18.261  -5.615 -10.627  0.00  0.00           O  
ATOM   1612 N   LGLY   112     -18.815  -3.432 -10.548  0.00  0.00           N  
ATOM   1613 H   LGLY   112     -18.585  -2.504 -10.881  0.00  0.00           H  
ATOM   1614 CA  LGLY   112     -20.015  -3.560  -9.712  0.00  0.00           C  
ATOM   1615 HA2 LGLY   112     -20.750  -2.843 -10.073  0.00  0.00           H  
ATOM   1616 HA3 LGLY   112     -20.438  -4.555  -9.840  0.00  0.00           H  
ATOM   1617 C   LGLY   112     -19.847  -3.296  -8.209  0.00  0.00           C  
ATOM   1618 O   LGLY   112     -20.822  -3.462  -7.474  0.00  0.00           O  
ATOM   1619 N   LALA   113     -18.666  -2.864  -7.750  0.00  0.00           N  
ATOM   1620 H   LALA   113     -17.923  -2.680  -8.411  0.00  0.00           H  
ATOM   1621 CA  LALA   113     -18.427  -2.504  -6.345  0.00  0.00           C  
ATOM   1622 HA  LALA   113     -18.727  -3.342  -5.713  0.00  0.00           H  
ATOM   1623 CB  LALA   113     -16.926  -2.264  -6.146  0.00  0.00           C  
ATOM   1624 HB1 LALA   113     -16.719  -2.105  -5.086  0.00  0.00           H  
ATOM   1625 HB2 LALA   113     -16.357  -3.126  -6.489  0.00  0.00           H  
ATOM   1626 HB3 LALA   113     -16.613  -1.380  -6.704  0.00  0.00           H  
ATOM   1627 C   LALA   113     -19.242  -1.267  -5.911  0.00  0.00           C  
ATOM   1628 O   LALA   113     -19.619  -0.451  -6.754  0.00  0.00           O  
ATOM   1629 N   LVAL   114     -19.487  -1.106  -4.608  0.00  0.00           N  
ATOM   1630 H   LVAL   114     -19.118  -1.809  -3.974  0.00  0.00           H  
ATOM   1631 CA  LVAL   114     -20.258  -0.007  -3.994  0.00  0.00           C  
ATOM   1632 HA  LVAL   114     -20.617   0.666  -4.769  0.00  0.00           H  
ATOM   1633 CB  LVAL   114     -21.500  -0.568  -3.263  0.00  0.00           C  
ATOM   1634 HB  LVAL   114     -21.184  -1.361  -2.586  0.00  0.00           H  
ATOM   1635 CG1 LVAL   114     -22.251   0.483  -2.434  0.00  0.00           C  
ATOM   1636 HG11LVAL   114     -22.571   1.305  -3.073  0.00  0.00           H  
ATOM   1637 HG12LVAL   114     -23.130   0.036  -1.970  0.00  0.00           H  
ATOM   1638 HG13LVAL   114     -21.611   0.873  -1.642  0.00  0.00           H  
ATOM   1639 CG2 LVAL   114     -22.497  -1.174  -4.263  0.00  0.00           C  
ATOM   1640 HG21LVAL   114     -22.025  -1.985  -4.818  0.00  0.00           H  
ATOM   1641 HG22LVAL   114     -23.359  -1.574  -3.730  0.00  0.00           H  
ATOM   1642 HG23LVAL   114     -22.831  -0.408  -4.964  0.00  0.00           H  
ATOM   1643 C   LVAL   114     -19.355   0.803  -3.056  0.00  0.00           C  
ATOM   1644 O   LVAL   114     -18.799   0.256  -2.109  0.00  0.00           O  
ATOM   1645 N   LPHE   115     -19.199   2.104  -3.295  0.00  0.00           N  
ATOM   1646 H   LPHE   115     -19.785   2.523  -4.006  0.00  0.00           H  
ATOM   1647 CA  LPHE   115     -18.388   3.002  -2.465  0.00  0.00           C  
ATOM   1648 HA  LPHE   115     -17.587   2.425  -2.003  0.00  0.00           H  
ATOM   1649 CB  LPHE   115     -17.726   4.076  -3.338  0.00  0.00           C  
ATOM   1650 HB2 LPHE   115     -18.476   4.544  -3.977  0.00  0.00           H  
ATOM   1651 HB3 LPHE   115     -17.323   4.853  -2.686  0.00  0.00           H  
ATOM   1652 CG  LPHE   115     -16.589   3.537  -4.184  0.00  0.00           C  
ATOM   1653 CD1 LPHE   115     -16.803   3.161  -5.524  0.00  0.00           C  
ATOM   1654 HD1 LPHE   115     -17.786   3.261  -5.961  0.00  0.00           H  
ATOM   1655 CE1 LPHE   115     -15.742   2.638  -6.286  0.00  0.00           C  
ATOM   1656 HE1 LPHE   115     -15.903   2.338  -7.311  0.00  0.00           H  
ATOM   1657 CZ  LPHE   115     -14.470   2.491  -5.708  0.00  0.00           C  
ATOM   1658 HZ  LPHE   115     -13.653   2.092  -6.284  0.00  0.00           H  
ATOM   1659 CE2 LPHE   115     -14.259   2.849  -4.368  0.00  0.00           C  
ATOM   1660 HE2 LPHE   115     -13.288   2.703  -3.919  0.00  0.00           H  
ATOM   1661 CD2 LPHE   115     -15.315   3.375  -3.607  0.00  0.00           C  
ATOM   1662 HD2 LPHE   115     -15.147   3.647  -2.574  0.00  0.00           H  
ATOM   1663 C   LPHE   115     -19.221   3.633  -1.344  0.00  0.00           C  
ATOM   1664 O   LPHE   115     -20.167   4.370  -1.605  0.00  0.00           O  
ATOM   1665 N   LLEU   116     -18.839   3.369  -0.094  0.00  0.00           N  
ATOM   1666 H   LLEU   116     -18.067   2.719   0.022  0.00  0.00           H  
ATOM   1667 CA  LLEU   116     -19.463   3.895   1.127  0.00  0.00           C  
ATOM   1668 HA  LLEU   116     -20.547   3.909   1.014  0.00  0.00           H  
ATOM   1669 CB  LLEU   116     -19.070   2.975   2.297  0.00  0.00           C  
ATOM   1670 HB2 LLEU   116     -17.986   3.031   2.399  0.00  0.00           H  
ATOM   1671 HB3 LLEU   116     -19.499   3.372   3.219  0.00  0.00           H  
ATOM   1672 CG  LLEU   116     -19.466   1.494   2.173  0.00  0.00           C  
ATOM   1673 HG  LLEU   116     -19.222   1.109   1.184  0.00  0.00           H  
ATOM   1674 CD1 LLEU   116     -18.652   0.709   3.200  0.00  0.00           C  
ATOM   1675 HD11LLEU   116     -18.914  -0.344   3.167  0.00  0.00           H  
ATOM   1676 HD12LLEU   116     -17.593   0.805   2.967  0.00  0.00           H  
ATOM   1677 HD13LLEU   116     -18.834   1.102   4.201  0.00  0.00           H  
ATOM   1678 CD2 LLEU   116     -20.959   1.285   2.430  0.00  0.00           C  
ATOM   1679 HD21LLEU   116     -21.225   1.642   3.426  0.00  0.00           H  
ATOM   1680 HD22LLEU   116     -21.540   1.832   1.688  0.00  0.00           H  
ATOM   1681 HD23LLEU   116     -21.203   0.227   2.350  0.00  0.00           H  
ATOM   1682 C   LLEU   116     -19.005   5.318   1.492  0.00  0.00           C  
ATOM   1683 O   LLEU   116     -19.665   5.995   2.278  0.00  0.00           O  
ATOM   1684 N   LGLY   117     -17.831   5.735   1.015  0.00  0.00           N  
ATOM   1685 H   LGLY   117     -17.342   5.142   0.362  0.00  0.00           H  
ATOM   1686 CA  LGLY   117     -17.103   6.885   1.548  0.00  0.00           C  
ATOM   1687 HA2 LGLY   117     -17.440   7.800   1.063  0.00  0.00           H  
ATOM   1688 HA3 LGLY   117     -17.310   6.962   2.614  0.00  0.00           H  
ATOM   1689 C   LGLY   117     -15.590   6.756   1.361  0.00  0.00           C  
ATOM   1690 O   LGLY   117     -15.129   5.985   0.512  0.00  0.00           O  
ATOM   1691 N   LLYS   118     -14.816   7.500   2.161  0.00  0.00           N  
ATOM   1692 H   LLYS   118     -15.269   8.017   2.911  0.00  0.00           H  
ATOM   1693 CA  LLYS   118     -13.352   7.610   2.033  0.00  0.00           C  
ATOM   1694 HA  LLYS   118     -13.036   6.785   1.403  0.00  0.00           H  
ATOM   1695 CB  LLYS   118     -12.918   8.919   1.339  0.00  0.00           C  
ATOM   1696 HB2 LLYS   118     -12.817   9.702   2.089  0.00  0.00           H  
ATOM   1697 HB3 LLYS   118     -11.927   8.762   0.916  0.00  0.00           H  
ATOM   1698 CG  LLYS   118     -13.863   9.419   0.230  0.00  0.00           C  
ATOM   1699 HG2 LLYS   118     -14.017   8.633  -0.510  0.00  0.00           H  
ATOM   1700 HG3 LLYS   118     -14.826   9.669   0.676  0.00  0.00           H  
ATOM   1701 CD  LLYS   118     -13.327  10.679  -0.457  0.00  0.00           C  
ATOM   1702 HD2 LLYS   118     -14.147  11.176  -0.974  0.00  0.00           H  
ATOM   1703 HD3 LLYS   118     -12.932  11.367   0.293  0.00  0.00           H  
ATOM   1704 CE  LLYS   118     -12.255  10.332  -1.490  0.00  0.00           C  
ATOM   1705 HE2 LLYS   118     -11.518   9.652  -1.056  0.00  0.00           H  
ATOM   1706 HE3 LLYS   118     -12.728   9.809  -2.325  0.00  0.00           H  
ATOM   1707 NZ  LLYS   118     -11.584  11.548  -1.991  0.00  0.00           N  
ATOM   1708 HZ1 LLYS   118     -12.243  12.256  -2.306  0.00  0.00           H  
ATOM   1709 HZ2 LLYS   118     -10.962  11.975  -1.313  0.00  0.00           H  
ATOM   1710 HZ3 LLYS   118     -11.002  11.311  -2.790  0.00  0.00           H  
ATOM   1711 C   LLYS   118     -12.619   7.443   3.365  0.00  0.00           C  
ATOM   1712 O   LLYS   118     -13.130   7.853   4.410  0.00  0.00           O  
ATOM   1713 N   LSER   119     -11.418   6.864   3.318  0.00  0.00           N  
ATOM   1714 H   LSER   119     -11.056   6.587   2.411  0.00  0.00           H  
ATOM   1715 CA  LSER   119     -10.593   6.571   4.498  0.00  0.00           C  
ATOM   1716 HA  LSER   119     -11.238   6.637   5.370  0.00  0.00           H  
ATOM   1717 CB  LSER   119     -10.094   5.126   4.452  0.00  0.00           C  
ATOM   1718 HB2 LSER   119      -9.580   4.899   5.384  0.00  0.00           H  
ATOM   1719 HB3 LSER   119     -10.946   4.451   4.354  0.00  0.00           H  
ATOM   1720 OG  LSER   119      -9.213   4.930   3.369  0.00  0.00           O  
ATOM   1721 HG  LSER   119      -9.631   4.252   2.779  0.00  0.00           H  
ATOM   1722 C   LSER   119      -9.440   7.569   4.714  0.00  0.00           C  
ATOM   1723 O   LSER   119      -8.888   8.134   3.768  0.00  0.00           O  
ATOM   1724 N   LASN   120      -9.099   7.800   5.987  0.00  0.00           N  
ATOM   1725 H   LASN   120      -9.626   7.304   6.696  0.00  0.00           H  
ATOM   1726 CA  LASN   120      -8.217   8.875   6.460  0.00  0.00           C  
ATOM   1727 HA  LASN   120      -8.548   9.797   5.978  0.00  0.00           H  
ATOM   1728 CB  LASN   120      -8.406   9.014   7.979  0.00  0.00           C  
ATOM   1729 HB2 LASN   120      -9.454   8.914   8.238  0.00  0.00           H  
ATOM   1730 HB3 LASN   120      -7.866   8.204   8.459  0.00  0.00           H  
ATOM   1731 CG  LASN   120      -7.926  10.355   8.514  0.00  0.00           C  
ATOM   1732 OD1 LASN   120      -8.036  11.372   7.850  0.00  0.00           O  
ATOM   1733 ND2 LASN   120      -7.344  10.400   9.688  0.00  0.00           N  
ATOM   1734 HD21LASN   120      -7.064  11.292  10.071  0.00  0.00           H  
ATOM   1735 HD22LASN   120      -7.209   9.537  10.204  0.00  0.00           H  
ATOM   1736 C   LASN   120      -6.722   8.695   6.128  0.00  0.00           C  
ATOM   1737 O   LASN   120      -6.250   7.581   5.894  0.00  0.00           O  
ATOM   1738 N   LILE   121      -5.983   9.812   6.159  0.00  0.00           N  
ATOM   1739 H   LILE   121      -6.446  10.660   6.461  0.00  0.00           H  
ATOM   1740 CA  LILE   121      -4.615   9.968   5.639  0.00  0.00           C  
ATOM   1741 HA  LILE   121      -4.131   8.992   5.688  0.00  0.00           H  
ATOM   1742 CB  LILE   121      -4.656  10.404   4.149  0.00  0.00           C  
ATOM   1743 HB  LILE   121      -3.628  10.342   3.803  0.00  0.00           H  
ATOM   1744 CG2 LILE   121      -5.434   9.424   3.257  0.00  0.00           C  
ATOM   1745 HG21LILE   121      -6.505   9.474   3.449  0.00  0.00           H  
ATOM   1746 HG22LILE   121      -5.255   9.654   2.207  0.00  0.00           H  
ATOM   1747 HG23LILE   121      -5.091   8.408   3.453  0.00  0.00           H  
ATOM   1748 CG1 LILE   121      -5.112  11.861   3.874  0.00  0.00           C  
ATOM   1749 HG12LILE   121      -4.372  12.552   4.276  0.00  0.00           H  
ATOM   1750 HG13LILE   121      -5.127  12.012   2.793  0.00  0.00           H  
ATOM   1751 CD1 LILE   121      -6.489  12.270   4.423  0.00  0.00           C  
ATOM   1752 HD11LILE   121      -6.823  13.181   3.930  0.00  0.00           H  
ATOM   1753 HD12LILE   121      -7.227  11.491   4.245  0.00  0.00           H  
ATOM   1754 HD13LILE   121      -6.425  12.459   5.493  0.00  0.00           H  
ATOM   1755 C   LILE   121      -3.770  10.973   6.463  0.00  0.00           C  
ATOM   1756 O   LILE   121      -4.334  11.848   7.123  0.00  0.00           O  
ATOM   1757 N   LPRO   122      -2.423  10.932   6.403  0.00  0.00           N  
ATOM   1758 CD  LPRO   122      -1.623   9.873   5.834  0.00  0.00           C  
ATOM   1759 HD2 LPRO   122      -1.564  10.027   4.759  0.00  0.00           H  
ATOM   1760 HD3 LPRO   122      -2.043   8.895   6.067  0.00  0.00           H  
ATOM   1761 CG  LPRO   122      -0.233  10.004   6.451  0.00  0.00           C  
ATOM   1762 HG2 LPRO   122       0.545   9.708   5.746  0.00  0.00           H  
ATOM   1763 HG3 LPRO   122      -0.173   9.387   7.344  0.00  0.00           H  
ATOM   1764 CB  LPRO   122      -0.113  11.483   6.816  0.00  0.00           C  
ATOM   1765 HB2 LPRO   122       0.467  11.996   6.047  0.00  0.00           H  
ATOM   1766 HB3 LPRO   122       0.373  11.611   7.783  0.00  0.00           H  
ATOM   1767 CA  LPRO   122      -1.552  12.016   6.861  0.00  0.00           C  
ATOM   1768 HA  LPRO   122      -1.810  12.264   7.886  0.00  0.00           H  
ATOM   1769 C   LPRO   122      -1.679  13.258   5.966  0.00  0.00           C  
ATOM   1770 O   LPRO   122      -1.778  13.123   4.741  0.00  0.00           O  
ATOM   1771 N   LVAL   123      -1.594  14.468   6.531  0.00  0.00           N  
ATOM   1772 H   LVAL   123      -1.494  14.512   7.542  0.00  0.00           H  
ATOM   1773 CA  LVAL   123      -1.689  15.726   5.758  0.00  0.00           C  
ATOM   1774 HA  LVAL   123      -2.649  15.701   5.246  0.00  0.00           H  
ATOM   1775 CB  LVAL   123      -1.731  16.963   6.676  0.00  0.00           C  
ATOM   1776 HB  LVAL   123      -2.581  16.832   7.334  0.00  0.00           H  
ATOM   1777 CG1 LVAL   123      -0.510  17.169   7.576  0.00  0.00           C  
ATOM   1778 HG11LVAL   123      -0.331  16.272   8.168  0.00  0.00           H  
ATOM   1779 HG12LVAL   123       0.378  17.405   6.993  0.00  0.00           H  
ATOM   1780 HG13LVAL   123      -0.705  17.993   8.263  0.00  0.00           H  
ATOM   1781 CG2 LVAL   123      -1.964  18.247   5.872  0.00  0.00           C  
ATOM   1782 HG21LVAL   123      -2.154  19.079   6.550  0.00  0.00           H  
ATOM   1783 HG22LVAL   123      -1.093  18.482   5.260  0.00  0.00           H  
ATOM   1784 HG23LVAL   123      -2.829  18.121   5.223  0.00  0.00           H  
ATOM   1785 C   LVAL   123      -0.601  15.829   4.680  0.00  0.00           C  
ATOM   1786 O   LVAL   123       0.590  15.909   4.972  0.00  0.00           O  
ATOM   1787 N   LGLY   124      -0.989  15.788   3.403  0.00  0.00           N  
ATOM   1788 H   LGLY   124      -1.990  15.769   3.216  0.00  0.00           H  
ATOM   1789 CA  LGLY   124      -0.055  15.725   2.270  0.00  0.00           C  
ATOM   1790 HA2 LGLY   124      -0.601  15.961   1.359  0.00  0.00           H  
ATOM   1791 HA3 LGLY   124       0.729  16.473   2.400  0.00  0.00           H  
ATOM   1792 C   LGLY   124       0.612  14.356   2.063  0.00  0.00           C  
ATOM   1793 O   LGLY   124       1.565  14.260   1.296  0.00  0.00           O  
ATOM   1794 N   LLEU   125       0.112  13.300   2.716  0.00  0.00           N  
ATOM   1795 H   LLEU   125      -0.661  13.481   3.348  0.00  0.00           H  
ATOM   1796 CA  HLEU   125       0.525  11.891   2.594  0.00  0.00           C  
ATOM   1797 HA  HLEU   125      -0.121  11.312   3.262  0.00  0.00           H  
ATOM   1798 CB  LLEU   125       0.257  11.348   1.164  0.00  0.00           C  
ATOM   1799 HB2 LLEU   125       1.002  11.784   0.496  0.00  0.00           H  
ATOM   1800 HB3 LLEU   125       0.432  10.273   1.162  0.00  0.00           H  
ATOM   1801 CG  LLEU   125      -1.135  11.611   0.547  0.00  0.00           C  
ATOM   1802 HG  LLEU   125      -1.300  12.687   0.480  0.00  0.00           H  
ATOM   1803 CD1 LLEU   125      -1.201  11.031  -0.869  0.00  0.00           C  
ATOM   1804 HD11LLEU   125      -0.400  11.448  -1.479  0.00  0.00           H  
ATOM   1805 HD12LLEU   125      -1.104   9.944  -0.838  0.00  0.00           H  
ATOM   1806 HD13LLEU   125      -2.152  11.297  -1.325  0.00  0.00           H  
ATOM   1807 CD2 LLEU   125      -2.285  10.992   1.345  0.00  0.00           C  
ATOM   1808 HD21LLEU   125      -3.236  11.230   0.869  0.00  0.00           H  
ATOM   1809 HD22LLEU   125      -2.182   9.909   1.378  0.00  0.00           H  
ATOM   1810 HD23LLEU   125      -2.296  11.397   2.354  0.00  0.00           H  
ATOM   1811 C   HLEU   125       1.945  11.506   3.016  0.00  0.00           C  
ATOM   1812 O   HLEU   125       2.238  10.310   3.138  0.00  0.00           O  
ATOM   1813 N   HALA   126       2.831  12.493   3.294  0.00  0.00           N  
ATOM   1814 H   HALA   126       2.616  13.455   3.057  0.00  0.00           H  
ATOM   1815 CA  LALA   126       4.272  12.261   3.447  0.00  0.00           C  
ATOM   1816 HA  LALA   126       4.577  11.542   2.685  0.00  0.00           H  
ATOM   1817 CB  LALA   126       4.967  13.597   3.134  0.00  0.00           C  
ATOM   1818 HB1 LALA   126       4.697  14.345   3.882  0.00  0.00           H  
ATOM   1819 HB2 LALA   126       6.049  13.464   3.142  0.00  0.00           H  
ATOM   1820 HB3 LALA   126       4.661  13.957   2.150  0.00  0.00           H  
ATOM   1821 C   LALA   126       4.717  11.663   4.812  0.00  0.00           C  
ATOM   1822 O   LALA   126       5.730  12.100   5.365  0.00  0.00           O  
ATOM   1823 N   LASP   127       3.978  10.715   5.406  0.00  0.00           N  
ATOM   1824 H   LASP   127       3.196  10.310   4.902  0.00  0.00           H  
ATOM   1825 CA  LASP   127       4.271  10.192   6.752  0.00  0.00           C  
ATOM   1826 HA  LASP   127       5.356  10.184   6.878  0.00  0.00           H  
ATOM   1827 CB  LASP   127       3.678  11.157   7.796  0.00  0.00           C  
ATOM   1828 HB2 LASP   127       3.771  12.183   7.435  0.00  0.00           H  
ATOM   1829 HB3 LASP   127       2.617  10.941   7.917  0.00  0.00           H  
ATOM   1830 CG  LASP   127       4.360  11.093   9.163  0.00  0.00           C  
ATOM   1831 OD1 LASP   127       5.206  10.210   9.416  0.00  0.00           O  
ATOM   1832 OD2 LASP   127       4.071  11.970  10.002  0.00  0.00           O  
ATOM   1833 C   LASP   127       3.778   8.749   6.991  0.00  0.00           C  
ATOM   1834 O   LASP   127       2.852   8.269   6.338  0.00  0.00           O  
ATOM   1835 N   LTRP   128       4.394   8.074   7.964  0.00  0.00           N  
ATOM   1836 H   LTRP   128       5.080   8.610   8.493  0.00  0.00           H  
ATOM   1837 CA  LTRP   128       4.080   6.736   8.482  0.00  0.00           C  
ATOM   1838 HA  LTRP   128       3.551   6.179   7.708  0.00  0.00           H  
ATOM   1839 CB  LTRP   128       5.397   6.009   8.788  0.00  0.00           C  
ATOM   1840 HB2 LTRP   128       5.919   6.583   9.554  0.00  0.00           H  
ATOM   1841 HB3 LTRP   128       5.172   5.024   9.199  0.00  0.00           H  
ATOM   1842 CG  LTRP   128       6.353   5.800   7.656  0.00  0.00           C  
ATOM   1843 CD1 LTRP   128       6.029   5.591   6.359  0.00  0.00           C  
ATOM   1844 HD1 LTRP   128       5.021   5.565   5.958  0.00  0.00           H  
ATOM   1845 NE1 LTRP   128       7.184   5.426   5.621  0.00  0.00           N  
ATOM   1846 HE1 LTRP   128       7.187   5.252   4.617  0.00  0.00           H  
ATOM   1847 CE2 LTRP   128       8.311   5.507   6.406  0.00  0.00           C  
ATOM   1848 CZ2 LTRP   128       9.681   5.420   6.127  0.00  0.00           C  
ATOM   1849 HZ2 LTRP   128      10.013   5.277   5.110  0.00  0.00           H  
ATOM   1850 CH2 LTRP   128      10.603   5.504   7.185  0.00  0.00           C  
ATOM   1851 HH2 LTRP   128      11.665   5.420   6.995  0.00  0.00           H  
ATOM   1852 CZ3 LTRP   128      10.140   5.684   8.500  0.00  0.00           C  
ATOM   1853 HZ3 LTRP   128      10.853   5.730   9.313  0.00  0.00           H  
ATOM   1854 CE3 LTRP   128       8.761   5.795   8.766  0.00  0.00           C  
ATOM   1855 HE3 LTRP   128       8.419   5.929   9.782  0.00  0.00           H  
ATOM   1856 CD2 LTRP   128       7.810   5.712   7.724  0.00  0.00           C  
ATOM   1857 C   LTRP   128       3.160   6.759   9.723  0.00  0.00           C  
ATOM   1858 O   LTRP   128       3.118   5.794  10.490  0.00  0.00           O  
ATOM   1859 N   LGLN   129       2.420   7.846   9.940  0.00  0.00           N  
ATOM   1860 H   LGLN   129       2.518   8.627   9.308  0.00  0.00           H  
ATOM   1861 CA  LGLN   129       1.330   7.921  10.919  0.00  0.00           C  
ATOM   1862 HA  LGLN   129       0.901   6.925  11.023  0.00  0.00           H  
ATOM   1863 CB  LGLN   129       1.863   8.333  12.304  0.00  0.00           C  
ATOM   1864 HB2 LGLN   129       1.123   8.058  13.053  0.00  0.00           H  
ATOM   1865 HB3 LGLN   129       2.764   7.754  12.513  0.00  0.00           H  
ATOM   1866 CG  LGLN   129       2.186   9.828  12.450  0.00  0.00           C  
ATOM   1867 HG2 LGLN   129       2.836  10.136  11.632  0.00  0.00           H  
ATOM   1868 HG3 LGLN   129       1.264  10.406  12.389  0.00  0.00           H  
ATOM   1869 CD  LGLN   129       2.882  10.179  13.762  0.00  0.00           C  
ATOM   1870 OE1 LGLN   129       3.254   9.338  14.576  0.00  0.00           O  
ATOM   1871 NE2 LGLN   129       3.128  11.445  13.998  0.00  0.00           N  
ATOM   1872 HE21LGLN   129       3.754  11.682  14.757  0.00  0.00           H  
ATOM   1873 HE22LGLN   129       2.892  12.153  13.304  0.00  0.00           H  
ATOM   1874 C   LGLN   129       0.218   8.826  10.377  0.00  0.00           C  
ATOM   1875 O   LGLN   129       0.493   9.870   9.783  0.00  0.00           O  
ATOM   1876 N   LSER   130      -1.037   8.400  10.507  0.00  0.00           N  
ATOM   1877 H   LSER   130      -1.215   7.590  11.091  0.00  0.00           H  
ATOM   1878 CA  LSER   130      -2.160   8.998   9.773  0.00  0.00           C  
ATOM   1879 HA  LSER   130      -1.777   9.505   8.890  0.00  0.00           H  
ATOM   1880 CB  LSER   130      -3.095   7.904   9.251  0.00  0.00           C  
ATOM   1881 HB2 LSER   130      -3.397   7.247  10.067  0.00  0.00           H  
ATOM   1882 HB3 LSER   130      -3.981   8.362   8.808  0.00  0.00           H  
ATOM   1883 OG  LSER   130      -2.409   7.161   8.256  0.00  0.00           O  
ATOM   1884 HG  LSER   130      -1.700   6.643   8.684  0.00  0.00           H  
ATOM   1885 C   LSER   130      -2.874  10.066  10.599  0.00  0.00           C  
ATOM   1886 O   LSER   130      -3.860   9.792  11.282  0.00  0.00           O  
ATOM   1887 N   LVAL   131      -2.364  11.298  10.527  0.00  0.00           N  
ATOM   1888 H   LVAL   131      -1.509  11.424  10.001  0.00  0.00           H  
ATOM   1889 CA  LVAL   131      -2.902  12.475  11.227  0.00  0.00           C  
ATOM   1890 HA  LVAL   131      -3.931  12.254  11.509  0.00  0.00           H  
ATOM   1891 CB  LVAL   131      -2.120  12.739  12.530  0.00  0.00           C  
ATOM   1892 HB  LVAL   131      -2.147  11.822  13.118  0.00  0.00           H  
ATOM   1893 CG1 LVAL   131      -0.649  13.108  12.287  0.00  0.00           C  
ATOM   1894 HG11LVAL   131      -0.153  12.325  11.714  0.00  0.00           H  
ATOM   1895 HG12LVAL   131      -0.571  14.050  11.745  0.00  0.00           H  
ATOM   1896 HG13LVAL   131      -0.131  13.215  13.239  0.00  0.00           H  
ATOM   1897 CG2 LVAL   131      -2.771  13.849  13.366  0.00  0.00           C  
ATOM   1898 HG21LVAL   131      -3.832  13.643  13.500  0.00  0.00           H  
ATOM   1899 HG22LVAL   131      -2.297  13.888  14.347  0.00  0.00           H  
ATOM   1900 HG23LVAL   131      -2.649  14.819  12.883  0.00  0.00           H  
ATOM   1901 C   LVAL   131      -2.954  13.707  10.323  0.00  0.00           C  
ATOM   1902 O   LVAL   131      -2.047  13.961   9.525  0.00  0.00           O  
ATOM   1903 N   LASN   132      -4.029  14.488  10.440  0.00  0.00           N  
ATOM   1904 H   LASN   132      -4.775  14.209  11.068  0.00  0.00           H  
ATOM   1905 CA  LASN   132      -4.213  15.714   9.669  0.00  0.00           C  
ATOM   1906 HA  LASN   132      -3.232  16.177   9.549  0.00  0.00           H  
ATOM   1907 CB  LASN   132      -4.731  15.312   8.275  0.00  0.00           C  
ATOM   1908 HB2 LASN   132      -4.709  16.160   7.609  0.00  0.00           H  
ATOM   1909 HB3 LASN   132      -4.083  14.552   7.843  0.00  0.00           H  
ATOM   1910 CG  LASN   132      -6.149  14.800   8.294  0.00  0.00           C  
ATOM   1911 OD1 LASN   132      -7.089  15.563   8.411  0.00  0.00           O  
ATOM   1912 ND2 LASN   132      -6.328  13.516   8.149  0.00  0.00           N  
ATOM   1913 HD21LASN   132      -7.260  13.120   8.160  0.00  0.00           H  
ATOM   1914 HD22LASN   132      -5.537  12.905   7.978  0.00  0.00           H  
ATOM   1915 C   LASN   132      -5.117  16.740  10.402  0.00  0.00           C  
ATOM   1916 O   LASN   132      -5.857  16.368  11.320  0.00  0.00           O  
ATOM   1917 N   LPRO   133      -5.055  18.037  10.034  0.00  0.00           N  
ATOM   1918 CD  LPRO   133      -4.115  18.617   9.082  0.00  0.00           C  
ATOM   1919 HD2 LPRO   133      -4.110  18.088   8.137  0.00  0.00           H  
ATOM   1920 HD3 LPRO   133      -3.114  18.628   9.516  0.00  0.00           H  
ATOM   1921 CG  LPRO   133      -4.587  20.041   8.836  0.00  0.00           C  
ATOM   1922 HG2 LPRO   133      -5.353  20.045   8.060  0.00  0.00           H  
ATOM   1923 HG3 LPRO   133      -3.763  20.703   8.571  0.00  0.00           H  
ATOM   1924 CB  LPRO   133      -5.213  20.406  10.175  0.00  0.00           C  
ATOM   1925 HB2 LPRO   133      -5.959  21.187  10.038  0.00  0.00           H  
ATOM   1926 HB3 LPRO   133      -4.435  20.727  10.869  0.00  0.00           H  
ATOM   1927 CA  LPRO   133      -5.839  19.098  10.674  0.00  0.00           C  
ATOM   1928 HA  LPRO   133      -5.724  19.038  11.756  0.00  0.00           H  
ATOM   1929 C   LPRO   133      -7.345  19.088  10.362  0.00  0.00           C  
ATOM   1930 O   LPRO   133      -8.104  19.710  11.105  0.00  0.00           O  
ATOM   1931 N   LASN   134      -7.779  18.453   9.269  0.00  0.00           N  
ATOM   1932 H   LASN   134      -7.113  17.933   8.710  0.00  0.00           H  
ATOM   1933 CA  LASN   134      -9.173  18.463   8.812  0.00  0.00           C  
ATOM   1934 HA  LASN   134      -9.617  19.439   9.018  0.00  0.00           H  
ATOM   1935 CB  LASN   134      -9.137  18.252   7.283  0.00  0.00           C  
ATOM   1936 HB2 LASN   134      -8.453  18.974   6.840  0.00  0.00           H  
ATOM   1937 HB3 LASN   134      -8.763  17.253   7.057  0.00  0.00           H  
ATOM   1938 CG  LASN   134     -10.475  18.421   6.587  0.00  0.00           C  
ATOM   1939 OD1 LASN   134     -11.485  18.788   7.167  0.00  0.00           O  
ATOM   1940 ND2 LASN   134     -10.515  18.183   5.302  0.00  0.00           N  
ATOM   1941 HD21LASN   134     -11.437  18.227   4.875  0.00  0.00           H  
ATOM   1942 HD22LASN   134      -9.723  17.814   4.804  0.00  0.00           H  
ATOM   1943 C   LASN   134     -10.035  17.412   9.544  0.00  0.00           C  
ATOM   1944 O   LASN   134     -11.072  17.735  10.124  0.00  0.00           O  
ATOM   1945 N   LTYR   135      -9.570  16.160   9.537  0.00  0.00           N  
ATOM   1946 H   LTYR   135      -8.701  15.999   9.043  0.00  0.00           H  
ATOM   1947 CA  LTYR   135     -10.314  14.968   9.951  0.00  0.00           C  
ATOM   1948 HA  LTYR   135     -11.358  15.237  10.121  0.00  0.00           H  
ATOM   1949 CB  LTYR   135     -10.257  13.938   8.817  0.00  0.00           C  
ATOM   1950 HB2 LTYR   135      -9.245  13.537   8.781  0.00  0.00           H  
ATOM   1951 HB3 LTYR   135     -10.913  13.118   9.091  0.00  0.00           H  
ATOM   1952 CG  LTYR   135     -10.649  14.397   7.422  0.00  0.00           C  
ATOM   1953 CD1 LTYR   135     -11.930  14.929   7.176  0.00  0.00           C  
ATOM   1954 HD1 LTYR   135     -12.626  15.064   7.994  0.00  0.00           H  
ATOM   1955 CE1 LTYR   135     -12.310  15.275   5.863  0.00  0.00           C  
ATOM   1956 HE1 LTYR   135     -13.289  15.685   5.665  0.00  0.00           H  
ATOM   1957 CZ  LTYR   135     -11.413  15.086   4.790  0.00  0.00           C  
ATOM   1958 OH  LTYR   135     -11.790  15.409   3.522  0.00  0.00           O  
ATOM   1959 HH  LTYR   135     -11.140  15.088   2.862  0.00  0.00           H  
ATOM   1960 CE2 LTYR   135     -10.125  14.564   5.043  0.00  0.00           C  
ATOM   1961 HE2 LTYR   135      -9.431  14.419   4.234  0.00  0.00           H  
ATOM   1962 CD2 LTYR   135      -9.748  14.220   6.354  0.00  0.00           C  
ATOM   1963 HD2 LTYR   135      -8.771  13.796   6.537  0.00  0.00           H  
ATOM   1964 C   LTYR   135      -9.802  14.292  11.236  0.00  0.00           C  
ATOM   1965 O   LTYR   135     -10.461  13.378  11.727  0.00  0.00           O  
ATOM   1966 N   LGLY   136      -8.635  14.689  11.763  0.00  0.00           N  
ATOM   1967 H   LGLY   136      -8.110  15.400  11.275  0.00  0.00           H  
ATOM   1968 CA  LGLY   136      -8.058  14.135  12.997  0.00  0.00           C  
ATOM   1969 HA2 LGLY   136      -7.581  14.941  13.552  0.00  0.00           H  
ATOM   1970 HA3 LGLY   136      -8.862  13.749  13.627  0.00  0.00           H  
ATOM   1971 C   LGLY   136      -7.021  13.015  12.809  0.00  0.00           C  
ATOM   1972 O   LGLY   136      -6.496  12.786  11.713  0.00  0.00           O  
ATOM   1973 N   LARG   137      -6.680  12.350  13.922  0.00  0.00           N  
ATOM   1974 H   LARG   137      -7.180  12.605  14.767  0.00  0.00           H  
ATOM   1975 CA  LARG   137      -5.714  11.235  14.020  0.00  0.00           C  
ATOM   1976 HA  LARG   137      -4.988  11.305  13.211  0.00  0.00           H  
ATOM   1977 CB  LARG   137      -4.977  11.329  15.374  0.00  0.00           C  
ATOM   1978 HB2 LARG   137      -4.518  12.316  15.456  0.00  0.00           H  
ATOM   1979 HB3 LARG   137      -5.698  11.223  16.186  0.00  0.00           H  
ATOM   1980 CG  LARG   137      -3.877  10.265  15.540  0.00  0.00           C  
ATOM   1981 HG2 LARG   137      -4.290   9.261  15.437  0.00  0.00           H  
ATOM   1982 HG3 LARG   137      -3.144  10.412  14.749  0.00  0.00           H  
ATOM   1983 CD  LARG   137      -3.165  10.375  16.897  0.00  0.00           C  
ATOM   1984 HD2 LARG   137      -2.160   9.968  16.784  0.00  0.00           H  
ATOM   1985 HD3 LARG   137      -3.077  11.426  17.176  0.00  0.00           H  
ATOM   1986 NE  LARG   137      -3.846   9.618  17.964  0.00  0.00           N  
ATOM   1987 HE  LARG   137      -4.586   8.977  17.694  0.00  0.00           H  
ATOM   1988 CZ  LARG   137      -3.482   9.534  19.230  0.00  0.00           C  
ATOM   1989 NH1 LARG   137      -2.510  10.231  19.745  0.00  0.00           N  
ATOM   1990 HH11LARG   137      -1.949  10.833  19.151  0.00  0.00           H  
ATOM   1991 HH12LARG   137      -2.271  10.101  20.707  0.00  0.00           H  
ATOM   1992 NH2 LARG   137      -4.098   8.715  20.026  0.00  0.00           N  
ATOM   1993 HH21LARG   137      -4.819   8.131  19.616  0.00  0.00           H  
ATOM   1994 HH22LARG   137      -3.821   8.625  20.993  0.00  0.00           H  
ATOM   1995 C   LARG   137      -6.415   9.882  13.904  0.00  0.00           C  
ATOM   1996 O   LARG   137      -7.307   9.609  14.701  0.00  0.00           O  
ATOM   1997 N   LTHR   138      -5.964   9.006  13.011  0.00  0.00           N  
ATOM   1998 H   LTHR   138      -5.223   9.292  12.381  0.00  0.00           H  
ATOM   1999 CA  LTHR   138      -6.375   7.592  12.998  0.00  0.00           C  
ATOM   2000 HA  LTHR   138      -7.418   7.542  13.303  0.00  0.00           H  
ATOM   2001 CB  LTHR   138      -6.282   6.988  11.595  0.00  0.00           C  
ATOM   2002 HB  LTHR   138      -5.251   7.051  11.248  0.00  0.00           H  
ATOM   2003 CG2 LTHR   138      -6.754   5.538  11.484  0.00  0.00           C  
ATOM   2004 HG21LTHR   138      -6.174   4.892  12.141  0.00  0.00           H  
ATOM   2005 HG22LTHR   138      -7.808   5.462  11.747  0.00  0.00           H  
ATOM   2006 HG23LTHR   138      -6.611   5.193  10.462  0.00  0.00           H  
ATOM   2007 OG1 LTHR   138      -7.103   7.738  10.738  0.00  0.00           O  
ATOM   2008 HG1 LTHR   138      -8.017   7.689  11.079  0.00  0.00           H  
ATOM   2009 C   LTHR   138      -5.547   6.770  13.985  0.00  0.00           C  
ATOM   2010 O   LTHR   138      -4.314   6.852  14.008  0.00  0.00           O  
ATOM   2011 N   LASN   139      -6.219   5.950  14.790  0.00  0.00           N  
ATOM   2012 H   LASN   139      -7.227   5.891  14.672  0.00  0.00           H  
ATOM   2013 CA  LASN   139      -5.592   5.069  15.774  0.00  0.00           C  
ATOM   2014 HA  LASN   139      -4.575   5.414  15.967  0.00  0.00           H  
ATOM   2015 CB  LASN   139      -6.367   5.166  17.093  0.00  0.00           C  
ATOM   2016 HB2 LASN   139      -7.394   4.834  16.939  0.00  0.00           H  
ATOM   2017 HB3 LASN   139      -5.906   4.527  17.836  0.00  0.00           H  
ATOM   2018 CG  LASN   139      -6.352   6.582  17.624  0.00  0.00           C  
ATOM   2019 OD1 LASN   139      -5.308   7.143  17.928  0.00  0.00           O  
ATOM   2020 ND2 LASN   139      -7.487   7.217  17.729  0.00  0.00           N  
ATOM   2021 HD21LASN   139      -7.446   8.201  17.958  0.00  0.00           H  
ATOM   2022 HD22LASN   139      -8.366   6.750  17.514  0.00  0.00           H  
ATOM   2023 C   LASN   139      -5.490   3.627  15.266  0.00  0.00           C  
ATOM   2024 O   LASN   139      -6.359   3.147  14.539  0.00  0.00           O  
ATOM   2025 N   LASN   140      -4.435   2.919  15.670  0.00  0.00           N  
ATOM   2026 H   LASN   140      -3.737   3.345  16.267  0.00  0.00           H  
ATOM   2027 CA  LASN   140      -4.281   1.503  15.359  0.00  0.00           C  
ATOM   2028 HA  LASN   140      -4.425   1.378  14.286  0.00  0.00           H  
ATOM   2029 CB  LASN   140      -2.836   1.121  15.701  0.00  0.00           C  
ATOM   2030 HB2 LASN   140      -2.176   1.867  15.276  0.00  0.00           H  
ATOM   2031 HB3 LASN   140      -2.692   1.121  16.778  0.00  0.00           H  
ATOM   2032 CG  LASN   140      -2.434  -0.230  15.165  0.00  0.00           C  
ATOM   2033 OD1 LASN   140      -3.127  -1.215  15.342  0.00  0.00           O  
ATOM   2034 ND2 LASN   140      -1.323  -0.309  14.478  0.00  0.00           N  
ATOM   2035 HD21LASN   140      -1.076  -1.210  14.081  0.00  0.00           H  
ATOM   2036 HD22LASN   140      -0.770   0.523  14.303  0.00  0.00           H  
ATOM   2037 C   LASN   140      -5.322   0.653  16.131  0.00  0.00           C  
ATOM   2038 O   LASN   140      -5.450   0.827  17.345  0.00  0.00           O  
ATOM   2039 N   LPRO   141      -6.055  -0.275  15.482  0.00  0.00           N  
ATOM   2040 CD  LPRO   141      -6.071  -0.527  14.047  0.00  0.00           C  
ATOM   2041 HD2 LPRO   141      -5.067  -0.680  13.650  0.00  0.00           H  
ATOM   2042 HD3 LPRO   141      -6.552   0.312  13.540  0.00  0.00           H  
ATOM   2043 CG  LPRO   141      -6.904  -1.792  13.855  0.00  0.00           C  
ATOM   2044 HG2 LPRO   141      -6.261  -2.671  13.922  0.00  0.00           H  
ATOM   2045 HG3 LPRO   141      -7.443  -1.774  12.909  0.00  0.00           H  
ATOM   2046 CB  LPRO   141      -7.864  -1.760  15.044  0.00  0.00           C  
ATOM   2047 HB2 LPRO   141      -8.218  -2.758  15.305  0.00  0.00           H  
ATOM   2048 HB3 LPRO   141      -8.710  -1.112  14.807  0.00  0.00           H  
ATOM   2049 CA  LPRO   141      -7.037  -1.121  16.165  0.00  0.00           C  
ATOM   2050 HA  LPRO   141      -7.696  -0.497  16.771  0.00  0.00           H  
ATOM   2051 C   LPRO   141      -6.414  -2.179  17.095  0.00  0.00           C  
ATOM   2052 O   LPRO   141      -7.096  -2.654  18.003  0.00  0.00           O  
ATOM   2053 N   LHIE   142      -5.142  -2.559  16.923  0.00  0.00           N  
ATOM   2054 H   LHIE   142      -4.597  -2.128  16.182  0.00  0.00           H  
ATOM   2055 CA  LHIE   142      -4.442  -3.458  17.859  0.00  0.00           C  
ATOM   2056 HA  LHIE   142      -5.080  -4.314  18.088  0.00  0.00           H  
ATOM   2057 CB  LHIE   142      -3.155  -4.002  17.215  0.00  0.00           C  
ATOM   2058 HB2 LHIE   142      -2.487  -3.176  16.971  0.00  0.00           H  
ATOM   2059 HB3 LHIE   142      -2.645  -4.630  17.947  0.00  0.00           H  
ATOM   2060 CG  LHIE   142      -3.388  -4.837  15.976  0.00  0.00           C  
ATOM   2061 ND1 LHIE   142      -3.590  -6.219  15.958  0.00  0.00           N  
ATOM   2062 CE1 LHIE   142      -3.752  -6.562  14.670  0.00  0.00           C  
ATOM   2063 HE1 LHIE   142      -3.908  -7.571  14.309  0.00  0.00           H  
ATOM   2064 NE2 LHIE   142      -3.688  -5.473  13.893  0.00  0.00           N  
ATOM   2065 HE2 LHIE   142      -3.804  -5.470  12.884  0.00  0.00           H  
ATOM   2066 CD2 LHIE   142      -3.444  -4.380  14.692  0.00  0.00           C  
ATOM   2067 HD2 LHIE   142      -3.313  -3.359  14.370  0.00  0.00           H  
ATOM   2068 C   LHIE   142      -4.145  -2.761  19.198  0.00  0.00           C  
ATOM   2069 O   LHIE   142      -4.296  -3.370  20.256  0.00  0.00           O  
ATOM   2070 N   LASP   143      -3.775  -1.477  19.166  0.00  0.00           N  
ATOM   2071 H   LASP   143      -3.708  -1.025  18.267  0.00  0.00           H  
ATOM   2072 CA  LASP   143      -3.616  -0.628  20.354  0.00  0.00           C  
ATOM   2073 HA  LASP   143      -4.422  -0.853  21.054  0.00  0.00           H  
ATOM   2074 CB  LASP   143      -2.280  -0.951  21.047  0.00  0.00           C  
ATOM   2075 HB2 LASP   143      -2.216  -2.027  21.212  0.00  0.00           H  
ATOM   2076 HB3 LASP   143      -1.457  -0.676  20.388  0.00  0.00           H  
ATOM   2077 CG  LASP   143      -2.100  -0.244  22.394  0.00  0.00           C  
ATOM   2078 OD1 LASP   143      -1.589  -0.907  23.321  0.00  0.00           O  
ATOM   2079 OD2 LASP   143      -2.439   0.959  22.538  0.00  0.00           O  
ATOM   2080 C   LASP   143      -3.697   0.858  19.971  0.00  0.00           C  
ATOM   2081 O   LASP   143      -2.848   1.365  19.237  0.00  0.00           O  
ATOM   2082 N   LHID   144      -4.685   1.587  20.500  0.00  0.00           N  
ATOM   2083 H   LHID   144      -5.355   1.114  21.085  0.00  0.00           H  
ATOM   2084 CA  LHID   144      -4.941   2.986  20.129  0.00  0.00           C  
ATOM   2085 HA  LHID   144      -5.044   3.008  19.046  0.00  0.00           H  
ATOM   2086 CB  LHID   144      -6.258   3.453  20.763  0.00  0.00           C  
ATOM   2087 HB2 LHID   144      -6.124   3.483  21.845  0.00  0.00           H  
ATOM   2088 HB3 LHID   144      -6.474   4.468  20.428  0.00  0.00           H  
ATOM   2089 CG  LHID   144      -7.463   2.599  20.459  0.00  0.00           C  
ATOM   2090 ND1 LHID   144      -8.360   2.133  21.390  0.00  0.00           N  
ATOM   2091 HD1 LHID   144      -8.286   2.246  22.400  0.00  0.00           H  
ATOM   2092 CE1 LHID   144      -9.340   1.481  20.748  0.00  0.00           C  
ATOM   2093 HE1 LHID   144     -10.176   0.987  21.228  0.00  0.00           H  
ATOM   2094 NE2 LHID   144      -9.123   1.514  19.423  0.00  0.00           N  
ATOM   2095 CD2 LHID   144      -7.937   2.235  19.226  0.00  0.00           C  
ATOM   2096 HD2 LHID   144      -7.483   2.465  18.272  0.00  0.00           H  
ATOM   2097 C   LHID   144      -3.812   3.976  20.492  0.00  0.00           C  
ATOM   2098 O   LHID   144      -3.837   5.133  20.058  0.00  0.00           O  
ATOM   2099 N   LSER   145      -2.820   3.561  21.285  0.00  0.00           N  
ATOM   2100 H   LSER   145      -2.851   2.599  21.620  0.00  0.00           H  
ATOM   2101 CA  LSER   145      -1.598   4.338  21.547  0.00  0.00           C  
ATOM   2102 HA  LSER   145      -1.869   5.389  21.645  0.00  0.00           H  
ATOM   2103 CB  LSER   145      -0.988   3.892  22.878  0.00  0.00           C  
ATOM   2104 HB2 LSER   145      -0.188   4.582  23.149  0.00  0.00           H  
ATOM   2105 HB3 LSER   145      -1.748   3.913  23.659  0.00  0.00           H  
ATOM   2106 OG  LSER   145      -0.458   2.589  22.787  0.00  0.00           O  
ATOM   2107 HG  LSER   145      -1.213   1.944  22.748  0.00  0.00           H  
ATOM   2108 C   LSER   145      -0.551   4.240  20.423  0.00  0.00           C  
ATOM   2109 O   LSER   145       0.423   5.001  20.427  0.00  0.00           O  
ATOM   2110 N   LARG   146      -0.735   3.317  19.467  0.00  0.00           N  
ATOM   2111 H   LARG   146      -1.568   2.734  19.527  0.00  0.00           H  
ATOM   2112 CA  LARG   146       0.163   3.054  18.335  0.00  0.00           C  
ATOM   2113 HA  LARG   146       1.104   3.563  18.513  0.00  0.00           H  
ATOM   2114 CB  LARG   146       0.464   1.540  18.242  0.00  0.00           C  
ATOM   2115 HB2 LARG   146      -0.452   1.012  17.976  0.00  0.00           H  
ATOM   2116 HB3 LARG   146       1.177   1.380  17.432  0.00  0.00           H  
ATOM   2117 CG  LARG   146       1.039   0.893  19.525  0.00  0.00           C  
ATOM   2118 HG2 LARG   146       0.282   0.897  20.309  0.00  0.00           H  
ATOM   2119 HG3 LARG   146       1.291  -0.144  19.300  0.00  0.00           H  
ATOM   2120 CD  LARG   146       2.292   1.611  20.047  0.00  0.00           C  
ATOM   2121 HD2 LARG   146       2.979   1.751  19.216  0.00  0.00           H  
ATOM   2122 HD3 LARG   146       1.998   2.596  20.410  0.00  0.00           H  
ATOM   2123 NE  LARG   146       2.977   0.900  21.149  0.00  0.00           N  
ATOM   2124 HE  LARG   146       2.607   1.035  22.086  0.00  0.00           H  
ATOM   2125 CZ  LARG   146       4.129   0.252  21.069  0.00  0.00           C  
ATOM   2126 NH1 LARG   146       4.697  -0.071  19.946  0.00  0.00           N  
ATOM   2127 HH11LARG   146       4.192   0.022  19.070  0.00  0.00           H  
ATOM   2128 HH12LARG   146       5.602  -0.519  19.978  0.00  0.00           H  
ATOM   2129 NH2 LARG   146       4.803  -0.081  22.125  0.00  0.00           N  
ATOM   2130 HH21LARG   146       4.533   0.252  23.048  0.00  0.00           H  
ATOM   2131 HH22LARG   146       5.710  -0.499  21.999  0.00  0.00           H  
ATOM   2132 C   LARG   146      -0.366   3.638  17.016  0.00  0.00           C  
ATOM   2133 O   LARG   146      -1.570   3.820  16.821  0.00  0.00           O  
ATOM   2134 N   LSER   147       0.565   3.924  16.107  0.00  0.00           N  
ATOM   2135 H   LSER   147       1.523   3.716  16.357  0.00  0.00           H  
ATOM   2136 CA  LSER   147       0.324   4.426  14.751  0.00  0.00           C  
ATOM   2137 HA  LSER   147      -0.279   5.332  14.815  0.00  0.00           H  
ATOM   2138 CB  LSER   147       1.663   4.786  14.090  0.00  0.00           C  
ATOM   2139 HB2 LSER   147       2.104   5.642  14.605  0.00  0.00           H  
ATOM   2140 HB3 LSER   147       2.344   3.936  14.164  0.00  0.00           H  
ATOM   2141 OG  LSER   147       1.464   5.098  12.724  0.00  0.00           O  
ATOM   2142 HG  LSER   147       2.304   5.332  12.295  0.00  0.00           H  
ATOM   2143 C   LSER   147      -0.418   3.397  13.892  0.00  0.00           C  
ATOM   2144 O   LSER   147      -0.079   2.211  13.902  0.00  0.00           O  
ATOM   2145 N   LALA   148      -1.392   3.850  13.098  0.00  0.00           N  
ATOM   2146 H   LALA   148      -1.577   4.848  13.104  0.00  0.00           H  
ATOM   2147 CA  LALA   148      -2.036   3.037  12.057  0.00  0.00           C  
ATOM   2148 HA  LALA   148      -2.264   2.052  12.467  0.00  0.00           H  
ATOM   2149 CB  LALA   148      -3.359   3.717  11.681  0.00  0.00           C  
ATOM   2150 HB1 LALA   148      -3.889   3.105  10.949  0.00  0.00           H  
ATOM   2151 HB2 LALA   148      -3.985   3.823  12.567  0.00  0.00           H  
ATOM   2152 HB3 LALA   148      -3.168   4.701  11.251  0.00  0.00           H  
ATOM   2153 C   LALA   148      -1.134   2.817  10.817  0.00  0.00           C  
ATOM   2154 O   LALA   148      -1.493   2.081   9.899  0.00  0.00           O  
ATOM   2155 N   LGLY   149       0.037   3.460  10.784  0.00  0.00           N  
ATOM   2156 H   LGLY   149       0.263   4.049  11.577  0.00  0.00           H  
ATOM   2157 CA  LGLY   149       0.904   3.590   9.617  0.00  0.00           C  
ATOM   2158 HA2 LGLY   149       1.933   3.728   9.943  0.00  0.00           H  
ATOM   2159 HA3 LGLY   149       0.869   2.680   9.026  0.00  0.00           H  
ATOM   2160 C   LGLY   149       0.493   4.771   8.737  0.00  0.00           C  
ATOM   2161 O   LGLY   149      -0.337   5.603   9.118  0.00  0.00           O  
ATOM   2162 N   LGLY   150       1.052   4.847   7.530  0.00  0.00           N  
ATOM   2163 H   LGLY   150       1.762   4.186   7.251  0.00  0.00           H  
ATOM   2164 CA  LGLY   150       0.649   5.864   6.564  0.00  0.00           C  
ATOM   2165 HA2 LGLY   150      -0.434   5.817   6.464  0.00  0.00           H  
ATOM   2166 HA3 LGLY   150       0.900   6.851   6.952  0.00  0.00           H  
ATOM   2167 C   HGLY   150       1.273   5.720   5.173  0.00  0.00           C  
ATOM   2168 O   HGLY   150       2.307   5.052   5.064  0.00  0.00           O  
ATOM   2169 N   HSER   151       0.663   6.320   4.126  0.00  0.00           N  
ATOM   2170 H   HSER   151       1.165   6.323   3.248  0.00  0.00           H  
ATOM   2171 CA  HSER   151      -0.527   7.148   4.159  0.00  0.00           C  
ATOM   2172 HA  HSER   151      -0.588   7.629   5.135  0.00  0.00           H  
ATOM   2173 CB  HSER   151      -0.393   8.256   3.102  0.00  0.00           C  
ATOM   2174 HB2 HSER   151      -1.362   8.771   3.066  0.00  0.00           H  
ATOM   2175 HB3 HSER   151       0.382   8.954   3.422  0.00  0.00           H  
ATOM   2176 OG  HSER   151      -0.010   7.760   1.843  0.00  0.00           O  
ATOM   2177 HG  HSER   151      -0.787   7.240   1.377  0.00  0.00           H  
ATOM   2178 C   HSER   151      -1.883   6.428   4.024  0.00  0.00           C  
ATOM   2179 O   HSER   151      -2.893   7.106   4.193  0.00  0.00           O  
ATOM   2180 N   HSER   152      -1.864   5.106   3.747  0.00  0.00           N  
ATOM   2181 H   HSER   152      -0.970   4.639   3.684  0.00  0.00           H  
ATOM   2182 CA  HSER   152      -3.071   4.284   3.700  0.00  0.00           C  
ATOM   2183 HA  HSER   152      -3.890   4.960   3.448  0.00  0.00           H  
ATOM   2184 CB  HSER   152      -2.962   3.181   2.631  0.00  0.00           C  
ATOM   2185 HB2 HSER   152      -2.350   2.346   3.006  0.00  0.00           H  
ATOM   2186 HB3 HSER   152      -3.959   2.797   2.413  0.00  0.00           H  
ATOM   2187 OG  HSER   152      -2.403   3.625   1.386  0.00  0.00           O  
ATOM   2188 HG  HSER   152      -1.442   3.580   1.546  0.00  0.00           H  
ATOM   2189 C   LSER   152      -3.428   3.691   5.088  0.00  0.00           C  
ATOM   2190 O   LSER   152      -3.890   2.554   5.194  0.00  0.00           O  
ATOM   2191 N   LGLY   153      -3.193   4.443   6.170  0.00  0.00           N  
ATOM   2192 H   LGLY   153      -2.894   5.400   6.035  0.00  0.00           H  
ATOM   2193 CA  LGLY   153      -3.461   3.984   7.539  0.00  0.00           C  
ATOM   2194 HA2 LGLY   153      -3.021   3.001   7.692  0.00  0.00           H  
ATOM   2195 HA3 LGLY   153      -3.006   4.673   8.246  0.00  0.00           H  
ATOM   2196 C   LGLY   153      -4.950   3.878   7.864  0.00  0.00           C  
ATOM   2197 O   LGLY   153      -5.364   2.941   8.546  0.00  0.00           O  
ATOM   2198 N   LGLY   154      -5.777   4.789   7.341  0.00  0.00           N  
ATOM   2199 H   LGLY   154      -5.381   5.509   6.750  0.00  0.00           H  
ATOM   2200 CA  LGLY   154      -7.236   4.699   7.458  0.00  0.00           C  
ATOM   2201 HA2 LGLY   154      -7.523   4.652   8.507  0.00  0.00           H  
ATOM   2202 HA3 LGLY   154      -7.682   5.585   7.011  0.00  0.00           H  
ATOM   2203 C   LGLY   154      -7.797   3.466   6.746  0.00  0.00           C  
ATOM   2204 O   LGLY   154      -8.654   2.774   7.296  0.00  0.00           O  
ATOM   2205 N   LALA   155      -7.277   3.154   5.557  0.00  0.00           N  
ATOM   2206 H   LALA   155      -6.587   3.780   5.151  0.00  0.00           H  
ATOM   2207 CA  LALA   155      -7.643   1.978   4.780  0.00  0.00           C  
ATOM   2208 HA  LALA   155      -8.722   1.977   4.620  0.00  0.00           H  
ATOM   2209 CB  LALA   155      -6.936   2.077   3.422  0.00  0.00           C  
ATOM   2210 HB1 LALA   155      -7.316   2.932   2.863  0.00  0.00           H  
ATOM   2211 HB2 LALA   155      -5.863   2.198   3.563  0.00  0.00           H  
ATOM   2212 HB3 LALA   155      -7.107   1.168   2.851  0.00  0.00           H  
ATOM   2213 C   LALA   155      -7.266   0.685   5.517  0.00  0.00           C  
ATOM   2214 O   LALA   155      -8.104  -0.200   5.707  0.00  0.00           O  
ATOM   2215 N   LALA   156      -6.020   0.590   5.991  0.00  0.00           N  
ATOM   2216 H   LALA   156      -5.366   1.348   5.800  0.00  0.00           H  
ATOM   2217 CA  LALA   156      -5.543  -0.573   6.731  0.00  0.00           C  
ATOM   2218 HA  LALA   156      -5.707  -1.457   6.117  0.00  0.00           H  
ATOM   2219 CB  LALA   156      -4.037  -0.415   6.941  0.00  0.00           C  
ATOM   2220 HB1 LALA   156      -3.622  -1.352   7.299  0.00  0.00           H  
ATOM   2221 HB2 LALA   156      -3.554  -0.172   5.996  0.00  0.00           H  
ATOM   2222 HB3 LALA   156      -3.838   0.380   7.661  0.00  0.00           H  
ATOM   2223 C   LALA   156      -6.305  -0.786   8.056  0.00  0.00           C  
ATOM   2224 O   LALA   156      -6.660  -1.922   8.382  0.00  0.00           O  
ATOM   2225 N   LALA   157      -6.628   0.292   8.780  0.00  0.00           N  
ATOM   2226 H   LALA   157      -6.262   1.197   8.499  0.00  0.00           H  
ATOM   2227 CA  LALA   157      -7.443   0.232   9.991  0.00  0.00           C  
ATOM   2228 HA  LALA   157      -7.004  -0.507  10.663  0.00  0.00           H  
ATOM   2229 CB  LALA   157      -7.386   1.596  10.689  0.00  0.00           C  
ATOM   2230 HB1 LALA   157      -7.809   2.369  10.046  0.00  0.00           H  
ATOM   2231 HB2 LALA   157      -7.948   1.554  11.621  0.00  0.00           H  
ATOM   2232 HB3 LALA   157      -6.350   1.851  10.919  0.00  0.00           H  
ATOM   2233 C   LALA   157      -8.893  -0.207   9.705  0.00  0.00           C  
ATOM   2234 O   LALA   157      -9.416  -1.068  10.412  0.00  0.00           O  
ATOM   2235 N   LALA   158      -9.537   0.315   8.653  0.00  0.00           N  
ATOM   2236 H   LALA   158      -9.075   1.036   8.106  0.00  0.00           H  
ATOM   2237 CA  LALA   158     -10.902  -0.068   8.271  0.00  0.00           C  
ATOM   2238 HA  LALA   158     -11.545   0.051   9.143  0.00  0.00           H  
ATOM   2239 CB  LALA   158     -11.390   0.896   7.183  0.00  0.00           C  
ATOM   2240 HB1 LALA   158     -11.337   1.923   7.545  0.00  0.00           H  
ATOM   2241 HB2 LALA   158     -10.768   0.803   6.290  0.00  0.00           H  
ATOM   2242 HB3 LALA   158     -12.424   0.670   6.923  0.00  0.00           H  
ATOM   2243 C   LALA   158     -11.013  -1.542   7.821  0.00  0.00           C  
ATOM   2244 O   LALA   158     -12.004  -2.212   8.138  0.00  0.00           O  
ATOM   2245 N   LLEU   159      -9.984  -2.062   7.139  0.00  0.00           N  
ATOM   2246 H   LLEU   159      -9.244  -1.426   6.850  0.00  0.00           H  
ATOM   2247 CA  LLEU   159      -9.842  -3.483   6.799  0.00  0.00           C  
ATOM   2248 HA  LLEU   159     -10.738  -3.815   6.273  0.00  0.00           H  
ATOM   2249 CB  LLEU   159      -8.615  -3.667   5.886  0.00  0.00           C  
ATOM   2250 HB2 LLEU   159      -7.776  -3.131   6.328  0.00  0.00           H  
ATOM   2251 HB3 LLEU   159      -8.344  -4.724   5.861  0.00  0.00           H  
ATOM   2252 CG  LLEU   159      -8.807  -3.182   4.440  0.00  0.00           C  
ATOM   2253 HG  LLEU   159      -9.280  -2.201   4.425  0.00  0.00           H  
ATOM   2254 CD1 LLEU   159      -7.442  -3.083   3.765  0.00  0.00           C  
ATOM   2255 HD11LLEU   159      -7.579  -2.769   2.733  0.00  0.00           H  
ATOM   2256 HD12LLEU   159      -6.840  -2.331   4.272  0.00  0.00           H  
ATOM   2257 HD13LLEU   159      -6.931  -4.044   3.796  0.00  0.00           H  
ATOM   2258 CD2 LLEU   159      -9.665  -4.162   3.641  0.00  0.00           C  
ATOM   2259 HD21LLEU   159      -9.680  -3.865   2.592  0.00  0.00           H  
ATOM   2260 HD22LLEU   159      -9.272  -5.171   3.734  0.00  0.00           H  
ATOM   2261 HD23LLEU   159     -10.683  -4.145   4.015  0.00  0.00           H  
ATOM   2262 C   LLEU   159      -9.691  -4.362   8.050  0.00  0.00           C  
ATOM   2263 O   LLEU   159     -10.418  -5.350   8.192  0.00  0.00           O  
ATOM   2264 N   LALA   160      -8.771  -4.002   8.954  0.00  0.00           N  
ATOM   2265 H   LALA   160      -8.196  -3.189   8.753  0.00  0.00           H  
ATOM   2266 CA  LALA   160      -8.475  -4.744  10.183  0.00  0.00           C  
ATOM   2267 HA  LALA   160      -8.267  -5.786   9.930  0.00  0.00           H  
ATOM   2268 CB  LALA   160      -7.214  -4.138  10.807  0.00  0.00           C  
ATOM   2269 HB1 LALA   160      -6.976  -4.656  11.737  0.00  0.00           H  
ATOM   2270 HB2 LALA   160      -6.375  -4.243  10.121  0.00  0.00           H  
ATOM   2271 HB3 LALA   160      -7.370  -3.079  11.011  0.00  0.00           H  
ATOM   2272 C   LALA   160      -9.644  -4.735  11.185  0.00  0.00           C  
ATOM   2273 O   LALA   160      -9.928  -5.748  11.822  0.00  0.00           O  
ATOM   2274 N   LALA   161     -10.373  -3.621  11.291  0.00  0.00           N  
ATOM   2275 H   LALA   161     -10.049  -2.792  10.801  0.00  0.00           H  
ATOM   2276 CA  LALA   161     -11.588  -3.500  12.099  0.00  0.00           C  
ATOM   2277 HA  LALA   161     -11.386  -3.914  13.088  0.00  0.00           H  
ATOM   2278 CB  LALA   161     -11.889  -2.007  12.258  0.00  0.00           C  
ATOM   2279 HB1 LALA   161     -12.750  -1.865  12.913  0.00  0.00           H  
ATOM   2280 HB2 LALA   161     -11.024  -1.512  12.699  0.00  0.00           H  
ATOM   2281 HB3 LALA   161     -12.095  -1.560  11.284  0.00  0.00           H  
ATOM   2282 C   LALA   161     -12.801  -4.263  11.519  0.00  0.00           C  
ATOM   2283 O   LALA   161     -13.877  -4.274  12.127  0.00  0.00           O  
ATOM   2284 N   LGLY   162     -12.668  -4.880  10.338  0.00  0.00           N  
ATOM   2285 H   LGLY   162     -11.757  -4.867   9.894  0.00  0.00           H  
ATOM   2286 CA  LGLY   162     -13.736  -5.627   9.672  0.00  0.00           C  
ATOM   2287 HA2 LGLY   162     -13.296  -6.228   8.880  0.00  0.00           H  
ATOM   2288 HA3 LGLY   162     -14.197  -6.305  10.389  0.00  0.00           H  
ATOM   2289 C   LGLY   162     -14.837  -4.754   9.055  0.00  0.00           C  
ATOM   2290 O   LGLY   162     -15.908  -5.271   8.736  0.00  0.00           O  
ATOM   2291 N   LMET   163     -14.618  -3.441   8.920  0.00  0.00           N  
ATOM   2292 H   LMET   163     -13.686  -3.087   9.107  0.00  0.00           H  
ATOM   2293 CA  LMET   163     -15.631  -2.498   8.423  0.00  0.00           C  
ATOM   2294 HA  LMET   163     -16.598  -2.775   8.844  0.00  0.00           H  
ATOM   2295 CB  LMET   163     -15.312  -1.069   8.891  0.00  0.00           C  
ATOM   2296 HB2 LMET   163     -14.346  -0.750   8.498  0.00  0.00           H  
ATOM   2297 HB3 LMET   163     -16.083  -0.398   8.507  0.00  0.00           H  
ATOM   2298 CG  LMET   163     -15.304  -0.976  10.422  0.00  0.00           C  
ATOM   2299 HG2 LMET   163     -16.179  -1.508  10.796  0.00  0.00           H  
ATOM   2300 HG3 LMET   163     -14.418  -1.475  10.811  0.00  0.00           H  
ATOM   2301 SD  LMET   163     -15.380   0.701  11.100  0.00  0.00           S  
ATOM   2302 CE  LMET   163     -13.758   1.368  10.635  0.00  0.00           C  
ATOM   2303 HE1 LMET   163     -13.652   1.365   9.551  0.00  0.00           H  
ATOM   2304 HE2 LMET   163     -13.674   2.394  10.996  0.00  0.00           H  
ATOM   2305 HE3 LMET   163     -12.968   0.768  11.085  0.00  0.00           H  
ATOM   2306 C   LMET   163     -15.790  -2.555   6.899  0.00  0.00           C  
ATOM   2307 O   LMET   163     -16.919  -2.496   6.410  0.00  0.00           O  
ATOM   2308 N   LVAL   164     -14.690  -2.743   6.162  0.00  0.00           N  
ATOM   2309 H   LVAL   164     -13.798  -2.804   6.639  0.00  0.00           H  
ATOM   2310 CA  LVAL   164     -14.685  -2.941   4.700  0.00  0.00           C  
ATOM   2311 HA  LVAL   164     -15.716  -3.076   4.380  0.00  0.00           H  
ATOM   2312 CB  LVAL   164     -14.140  -1.713   3.940  0.00  0.00           C  
ATOM   2313 HB  LVAL   164     -14.203  -1.928   2.873  0.00  0.00           H  
ATOM   2314 CG1 LVAL   164     -15.001  -0.477   4.207  0.00  0.00           C  
ATOM   2315 HG11LVAL   164     -16.045  -0.701   3.991  0.00  0.00           H  
ATOM   2316 HG12LVAL   164     -14.906  -0.159   5.244  0.00  0.00           H  
ATOM   2317 HG13LVAL   164     -14.666   0.334   3.562  0.00  0.00           H  
ATOM   2318 CG2 LVAL   164     -12.678  -1.378   4.260  0.00  0.00           C  
ATOM   2319 HG21LVAL   164     -12.382  -0.477   3.720  0.00  0.00           H  
ATOM   2320 HG22LVAL   164     -12.549  -1.209   5.326  0.00  0.00           H  
ATOM   2321 HG23LVAL   164     -12.025  -2.187   3.939  0.00  0.00           H  
ATOM   2322 C   LVAL   164     -13.903  -4.205   4.311  0.00  0.00           C  
ATOM   2323 O   LVAL   164     -12.934  -4.542   4.993  0.00  0.00           O  
ATOM   2324 N   LPRO   165     -14.285  -4.917   3.234  0.00  0.00           N  
ATOM   2325 CD  LPRO   165     -15.554  -4.778   2.536  0.00  0.00           C  
ATOM   2326 HD2 LPRO   165     -15.636  -3.783   2.105  0.00  0.00           H  
ATOM   2327 HD3 LPRO   165     -16.374  -4.958   3.232  0.00  0.00           H  
ATOM   2328 CG  LPRO   165     -15.571  -5.848   1.443  0.00  0.00           C  
ATOM   2329 HG2 LPRO   165     -15.183  -5.431   0.512  0.00  0.00           H  
ATOM   2330 HG3 LPRO   165     -16.571  -6.256   1.294  0.00  0.00           H  
ATOM   2331 CB  LPRO   165     -14.602  -6.898   1.986  0.00  0.00           C  
ATOM   2332 HB2 LPRO   165     -14.186  -7.517   1.192  0.00  0.00           H  
ATOM   2333 HB3 LPRO   165     -15.114  -7.519   2.721  0.00  0.00           H  
ATOM   2334 CA  LPRO   165     -13.536  -6.049   2.685  0.00  0.00           C  
ATOM   2335 HA  LPRO   165     -13.075  -6.631   3.482  0.00  0.00           H  
ATOM   2336 C   LPRO   165     -12.435  -5.641   1.690  0.00  0.00           C  
ATOM   2337 O   LPRO   165     -11.601  -6.475   1.346  0.00  0.00           O  
ATOM   2338 N   LLEU   166     -12.428  -4.404   1.188  0.00  0.00           N  
ATOM   2339 H   LLEU   166     -13.108  -3.736   1.519  0.00  0.00           H  
ATOM   2340 CA  LLEU   166     -11.526  -3.951   0.124  0.00  0.00           C  
ATOM   2341 HA  LLEU   166     -10.572  -4.470   0.233  0.00  0.00           H  
ATOM   2342 CB  LLEU   166     -12.153  -4.334  -1.237  0.00  0.00           C  
ATOM   2343 HB2 LLEU   166     -12.345  -5.407  -1.242  0.00  0.00           H  
ATOM   2344 HB3 LLEU   166     -13.116  -3.826  -1.316  0.00  0.00           H  
ATOM   2345 CG  LLEU   166     -11.325  -3.988  -2.491  0.00  0.00           C  
ATOM   2346 HG  LLEU   166     -11.114  -2.921  -2.510  0.00  0.00           H  
ATOM   2347 CD1 LLEU   166     -10.005  -4.758  -2.555  0.00  0.00           C  
ATOM   2348 HD11LLEU   166     -10.191  -5.832  -2.593  0.00  0.00           H  
ATOM   2349 HD12LLEU   166      -9.445  -4.448  -3.434  0.00  0.00           H  
ATOM   2350 HD13LLEU   166      -9.399  -4.534  -1.683  0.00  0.00           H  
ATOM   2351 CD2 LLEU   166     -12.123  -4.336  -3.750  0.00  0.00           C  
ATOM   2352 HD21LLEU   166     -11.559  -4.042  -4.634  0.00  0.00           H  
ATOM   2353 HD22LLEU   166     -12.323  -5.407  -3.785  0.00  0.00           H  
ATOM   2354 HD23LLEU   166     -13.068  -3.795  -3.745  0.00  0.00           H  
ATOM   2355 C   LLEU   166     -11.254  -2.445   0.245  0.00  0.00           C  
ATOM   2356 O   LLEU   166     -12.124  -1.692   0.679  0.00  0.00           O  
ATOM   2357 N   LGLU   167     -10.058  -2.028  -0.161  0.00  0.00           N  
ATOM   2358 H   LGLU   167      -9.380  -2.731  -0.439  0.00  0.00           H  
ATOM   2359 CA  LGLU   167      -9.574  -0.642  -0.196  0.00  0.00           C  
ATOM   2360 HA  LGLU   167     -10.393   0.030  -0.459  0.00  0.00           H  
ATOM   2361 CB  LGLU   167      -9.037  -0.265   1.200  0.00  0.00           C  
ATOM   2362 HB2 LGLU   167      -8.976  -1.159   1.821  0.00  0.00           H  
ATOM   2363 HB3 LGLU   167      -8.024   0.126   1.122  0.00  0.00           H  
ATOM   2364 CG  LGLU   167      -9.935   0.749   1.928  0.00  0.00           C  
ATOM   2365 HG2 LGLU   167     -10.976   0.436   1.841  0.00  0.00           H  
ATOM   2366 HG3 LGLU   167      -9.680   0.724   2.988  0.00  0.00           H  
ATOM   2367 CD  LGLU   167      -9.795   2.194   1.424  0.00  0.00           C  
ATOM   2368 OE1 LGLU   167      -9.020   2.446   0.475  0.00  0.00           O  
ATOM   2369 OE2 LGLU   167     -10.470   3.081   2.005  0.00  0.00           O  
ATOM   2370 C   LGLU   167      -8.487  -0.488  -1.284  0.00  0.00           C  
ATOM   2371 O   LGLU   167      -8.058  -1.478  -1.892  0.00  0.00           O  
ATOM   2372 N   LTYR   168      -8.039   0.742  -1.553  0.00  0.00           N  
ATOM   2373 H   LTYR   168      -8.369   1.515  -0.969  0.00  0.00           H  
ATOM   2374 CA  LTYR   168      -7.046   1.041  -2.593  0.00  0.00           C  
ATOM   2375 HA  LTYR   168      -6.398   0.172  -2.702  0.00  0.00           H  
ATOM   2376 CB  LTYR   168      -7.760   1.272  -3.939  0.00  0.00           C  
ATOM   2377 HB2 LTYR   168      -8.761   0.841  -3.897  0.00  0.00           H  
ATOM   2378 HB3 LTYR   168      -7.890   2.342  -4.102  0.00  0.00           H  
ATOM   2379 CG  LTYR   168      -7.050   0.676  -5.141  0.00  0.00           C  
ATOM   2380 CD1 LTYR   168      -5.968   1.354  -5.733  0.00  0.00           C  
ATOM   2381 HD1 LTYR   168      -5.626   2.292  -5.316  0.00  0.00           H  
ATOM   2382 CE1 LTYR   168      -5.345   0.815  -6.875  0.00  0.00           C  
ATOM   2383 HE1 LTYR   168      -4.526   1.328  -7.347  0.00  0.00           H  
ATOM   2384 CZ  LTYR   168      -5.793  -0.402  -7.425  0.00  0.00           C  
ATOM   2385 OH  LTYR   168      -5.168  -0.910  -8.518  0.00  0.00           O  
ATOM   2386 HH  LTYR   168      -5.777  -1.411  -9.086  0.00  0.00           H  
ATOM   2387 CE2 LTYR   168      -6.875  -1.085  -6.830  0.00  0.00           C  
ATOM   2388 HE2 LTYR   168      -7.215  -2.020  -7.248  0.00  0.00           H  
ATOM   2389 CD2 LTYR   168      -7.497  -0.546  -5.686  0.00  0.00           C  
ATOM   2390 HD2 LTYR   168      -8.322  -1.068  -5.219  0.00  0.00           H  
ATOM   2391 C   LTYR   168      -6.157   2.233  -2.198  0.00  0.00           C  
ATOM   2392 O   LTYR   168      -6.650   3.306  -1.852  0.00  0.00           O  
ATOM   2393 N   LGLY   169      -4.837   2.046  -2.260  0.00  0.00           N  
ATOM   2394 H   LGLY   169      -4.498   1.163  -2.629  0.00  0.00           H  
ATOM   2395 CA  LGLY   169      -3.837   2.985  -1.746  0.00  0.00           C  
ATOM   2396 HA2 LGLY   169      -4.326   3.870  -1.341  0.00  0.00           H  
ATOM   2397 HA3 LGLY   169      -3.314   2.508  -0.918  0.00  0.00           H  
ATOM   2398 C   HGLY   169      -2.793   3.445  -2.766  0.00  0.00           C  
ATOM   2399 O   HGLY   169      -2.878   3.096  -3.940  0.00  0.00           O  
ATOM   2400 N   HSER   170      -1.799   4.249  -2.294  0.00  0.00           N  
ATOM   2401 H   HSER   170      -1.742   4.439  -1.301  0.00  0.00           H  
ATOM   2402 CA  HSER   170      -0.704   4.720  -3.110  0.00  0.00           C  
ATOM   2403 HA  HSER   170      -0.686   4.118  -4.019  0.00  0.00           H  
ATOM   2404 CB  HSER   170      -0.901   6.193  -3.541  0.00  0.00           C  
ATOM   2405 HB2 HSER   170       0.020   6.564  -4.009  0.00  0.00           H  
ATOM   2406 HB3 HSER   170      -1.706   6.217  -4.280  0.00  0.00           H  
ATOM   2407 OG  HSER   170      -1.250   7.037  -2.449  0.00  0.00           O  
ATOM   2408 HG  HSER   170      -2.178   7.328  -2.588  0.00  0.00           H  
ATOM   2409 C   HSER   170       0.601   4.503  -2.334  0.00  0.00           C  
ATOM   2410 O   HSER   170       0.589   4.447  -1.106  0.00  0.00           O  
ATOM   2411 N   HASP   171       1.747   4.361  -3.070  0.00  0.00           N  
ATOM   2412 H   HASP   171       1.675   4.229  -4.080  0.00  0.00           H  
ATOM   2413 CA  HASP   171       2.990   3.967  -2.416  0.00  0.00           C  
ATOM   2414 HA  HASP   171       2.953   4.368  -1.404  0.00  0.00           H  
ATOM   2415 CB  LASP   171       3.056   2.422  -2.263  0.00  0.00           C  
ATOM   2416 HB2 LASP   171       2.100   2.076  -1.879  0.00  0.00           H  
ATOM   2417 HB3 LASP   171       3.202   1.965  -3.242  0.00  0.00           H  
ATOM   2418 CG  LASP   171       4.156   1.931  -1.309  0.00  0.00           C  
ATOM   2419 OD1 LASP   171       5.305   2.418  -1.386  0.00  0.00           O  
ATOM   2420 OD2 LASP   171       3.884   1.043  -0.467  0.00  0.00           O  
ATOM   2421 C   HASP   171       4.246   4.488  -3.140  0.00  0.00           C  
ATOM   2422 O   HASP   171       4.547   4.143  -4.288  0.00  0.00           O  
ATOM   2423 N   HILE   172       5.023   5.296  -2.367  0.00  0.00           N  
ATOM   2424 H   HILE   172       4.631   5.639  -1.497  0.00  0.00           H  
ATOM   2425 CA  HILE   172       6.368   5.724  -2.761  0.00  0.00           C  
ATOM   2426 HA  HILE   172       6.699   5.009  -3.516  0.00  0.00           H  
ATOM   2427 CB  LILE   172       6.354   7.113  -3.445  0.00  0.00           C  
ATOM   2428 HB  LILE   172       5.578   7.092  -4.209  0.00  0.00           H  
ATOM   2429 CG2 LILE   172       6.011   8.247  -2.460  0.00  0.00           C  
ATOM   2430 HG21LILE   172       5.838   9.175  -3.005  0.00  0.00           H  
ATOM   2431 HG22LILE   172       5.095   8.010  -1.916  0.00  0.00           H  
ATOM   2432 HG23LILE   172       6.824   8.400  -1.751  0.00  0.00           H  
ATOM   2433 CG1 LILE   172       7.707   7.354  -4.153  0.00  0.00           C  
ATOM   2434 HG12LILE   172       8.508   7.395  -3.415  0.00  0.00           H  
ATOM   2435 HG13LILE   172       7.905   6.512  -4.819  0.00  0.00           H  
ATOM   2436 CD1 LILE   172       7.772   8.634  -4.994  0.00  0.00           C  
ATOM   2437 HD11LILE   172       6.954   8.652  -5.713  0.00  0.00           H  
ATOM   2438 HD12LILE   172       7.716   9.511  -4.350  0.00  0.00           H  
ATOM   2439 HD13LILE   172       8.718   8.661  -5.535  0.00  0.00           H  
ATOM   2440 C   HILE   172       7.389   5.603  -1.608  0.00  0.00           C  
ATOM   2441 O   HILE   172       8.544   5.251  -1.834  0.00  0.00           O  
ATOM   2442 N   HGLY   173       6.933   5.926  -0.373  0.00  0.00           N  
ATOM   2443 H   HGLY   173       6.006   6.319  -0.229  0.00  0.00           H  
ATOM   2444 CA  HGLY   173       7.683   5.699   0.840  0.00  0.00           C  
ATOM   2445 HA2 HGLY   173       8.703   5.413   0.577  0.00  0.00           H  
ATOM   2446 HA3 HGLY   173       7.721   6.604   1.450  0.00  0.00           H  
ATOM   2447 C   HGLY   173       7.078   4.602   1.705  0.00  0.00           C  
ATOM   2448 O   HGLY   173       7.221   4.586   2.918  0.00  0.00           O  
ATOM   2449 N   HGLY   174       6.420   3.589   1.050  0.00  0.00           N  
ATOM   2450 H   HGLY   174       6.227   3.657   0.053  0.00  0.00           H  
ATOM   2451 CA  HGLY   174       5.771   2.541   1.799  0.00  0.00           C  
ATOM   2452 HA2 HGLY   174       5.894   1.575   1.289  0.00  0.00           H  
ATOM   2453 HA3 HGLY   174       6.268   2.464   2.766  0.00  0.00           H  
ATOM   2454 C   HGLY   174       4.284   2.754   2.082  0.00  0.00           C  
ATOM   2455 O   HGLY   174       3.701   2.050   2.910  0.00  0.00           O  
ATOM   2456 N   HSER   175       3.659   3.740   1.396  0.00  0.00           N  
ATOM   2457 H   HSER   175       4.233   4.422   0.906  0.00  0.00           H  
ATOM   2458 CA  HSER   175       2.337   4.189   1.823  0.00  0.00           C  
ATOM   2459 HA  HSER   175       2.375   4.398   2.906  0.00  0.00           H  
ATOM   2460 CB  HSER   175       1.913   5.468   1.093  0.00  0.00           C  
ATOM   2461 HB2 HSER   175       2.149   5.475   0.038  0.00  0.00           H  
ATOM   2462 HB3 HSER   175       0.843   5.614   1.193  0.00  0.00           H  
ATOM   2463 OG  HSER   175       2.486   6.624   1.726  0.00  0.00           O  
ATOM   2464 C   HSER   175       1.235   3.143   1.695  0.00  0.00           C  
ATOM   2465 O   HSER   175       0.202   3.337   2.330  0.00  0.00           O  
ATOM   2466 N   HILE   176       1.395   2.065   0.879  0.00  0.00           N  
ATOM   2467 H   HILE   176       2.304   1.911   0.441  0.00  0.00           H  
ATOM   2468 CA  LILE   176       0.527   0.878   1.007  0.00  0.00           C  
ATOM   2469 HA  LILE   176      -0.464   1.169   1.359  0.00  0.00           H  
ATOM   2470 CB  LILE   176       0.356   0.174  -0.365  0.00  0.00           C  
ATOM   2471 HB  LILE   176       1.342   0.073  -0.821  0.00  0.00           H  
ATOM   2472 CG2 LILE   176      -0.237  -1.243  -0.236  0.00  0.00           C  
ATOM   2473 HG21LILE   176       0.475  -1.915   0.244  0.00  0.00           H  
ATOM   2474 HG22LILE   176      -1.154  -1.207   0.349  0.00  0.00           H  
ATOM   2475 HG23LILE   176      -0.466  -1.649  -1.220  0.00  0.00           H  
ATOM   2476 CG1 LILE   176      -0.537   1.019  -1.297  0.00  0.00           C  
ATOM   2477 HG12LILE   176      -1.580   0.929  -0.991  0.00  0.00           H  
ATOM   2478 HG13LILE   176      -0.256   2.063  -1.203  0.00  0.00           H  
ATOM   2479 CD1 LILE   176      -0.406   0.641  -2.778  0.00  0.00           C  
ATOM   2480 HD11LILE   176      -0.915  -0.302  -2.971  0.00  0.00           H  
ATOM   2481 HD12LILE   176      -0.867   1.414  -3.389  0.00  0.00           H  
ATOM   2482 HD13LILE   176       0.642   0.556  -3.061  0.00  0.00           H  
ATOM   2483 C   LILE   176       1.111  -0.096   2.044  0.00  0.00           C  
ATOM   2484 O   LILE   176       0.395  -0.605   2.910  0.00  0.00           O  
ATOM   2485 N   LARG   177       2.417  -0.384   1.951  0.00  0.00           N  
ATOM   2486 H   LARG   177       2.977   0.157   1.293  0.00  0.00           H  
ATOM   2487 CA  LARG   177       3.062  -1.515   2.638  0.00  0.00           C  
ATOM   2488 HA  LARG   177       2.468  -2.412   2.464  0.00  0.00           H  
ATOM   2489 CB  LARG   177       4.460  -1.716   2.035  0.00  0.00           C  
ATOM   2490 HB2 LARG   177       5.011  -0.775   2.101  0.00  0.00           H  
ATOM   2491 HB3 LARG   177       4.996  -2.467   2.616  0.00  0.00           H  
ATOM   2492 CG  LARG   177       4.409  -2.194   0.573  0.00  0.00           C  
ATOM   2493 HG2 LARG   177       4.068  -3.230   0.553  0.00  0.00           H  
ATOM   2494 HG3 LARG   177       3.709  -1.596  -0.009  0.00  0.00           H  
ATOM   2495 CD  LARG   177       5.794  -2.113  -0.077  0.00  0.00           C  
ATOM   2496 HD2 LARG   177       6.517  -2.572   0.598  0.00  0.00           H  
ATOM   2497 HD3 LARG   177       5.776  -2.687  -1.005  0.00  0.00           H  
ATOM   2498 NE  LARG   177       6.184  -0.721  -0.381  0.00  0.00           N  
ATOM   2499 HE  LARG   177       5.441  -0.022  -0.435  0.00  0.00           H  
ATOM   2500 CZ  LARG   177       7.413  -0.282  -0.597  0.00  0.00           C  
ATOM   2501 NH1 LARG   177       8.457  -1.055  -0.505  0.00  0.00           N  
ATOM   2502 HH11LARG   177       8.362  -2.031  -0.244  0.00  0.00           H  
ATOM   2503 HH12LARG   177       9.381  -0.648  -0.606  0.00  0.00           H  
ATOM   2504 NH2 LARG   177       7.626   0.955  -0.923  0.00  0.00           N  
ATOM   2505 HH21LARG   177       6.825   1.573  -1.084  0.00  0.00           H  
ATOM   2506 HH22LARG   177       8.554   1.271  -1.168  0.00  0.00           H  
ATOM   2507 C   LARG   177       3.143  -1.350   4.159  0.00  0.00           C  
ATOM   2508 O   LARG   177       2.835  -2.300   4.880  0.00  0.00           O  
ATOM   2509 N   LVAL   178       3.541  -0.169   4.635  0.00  0.00           N  
ATOM   2510 H   LVAL   178       3.728   0.558   3.950  0.00  0.00           H  
ATOM   2511 CA  LVAL   178       3.723   0.178   6.058  0.00  0.00           C  
ATOM   2512 HA  LVAL   178       4.361  -0.584   6.504  0.00  0.00           H  
ATOM   2513 CB  LVAL   178       4.461   1.527   6.222  0.00  0.00           C  
ATOM   2514 HB  LVAL   178       3.936   2.300   5.662  0.00  0.00           H  
ATOM   2515 CG1 LVAL   178       4.560   1.981   7.686  0.00  0.00           C  
ATOM   2516 HG11LVAL   178       5.168   2.884   7.752  0.00  0.00           H  
ATOM   2517 HG12LVAL   178       3.573   2.208   8.086  0.00  0.00           H  
ATOM   2518 HG13LVAL   178       5.020   1.200   8.293  0.00  0.00           H  
ATOM   2519 CG2 LVAL   178       5.890   1.419   5.677  0.00  0.00           C  
ATOM   2520 HG21LVAL   178       6.458   0.685   6.250  0.00  0.00           H  
ATOM   2521 HG22LVAL   178       5.874   1.119   4.631  0.00  0.00           H  
ATOM   2522 HG23LVAL   178       6.385   2.389   5.750  0.00  0.00           H  
ATOM   2523 C   LVAL   178       2.414   0.150   6.858  0.00  0.00           C  
ATOM   2524 O   LVAL   178       2.392  -0.532   7.880  0.00  0.00           O  
ATOM   2525 N   LPRO   179       1.305   0.801   6.446  0.00  0.00           N  
ATOM   2526 CD  LPRO   179       1.161   1.736   5.337  0.00  0.00           C  
ATOM   2527 HD2 LPRO   179       1.570   1.352   4.406  0.00  0.00           H  
ATOM   2528 HD3 LPRO   179       1.645   2.675   5.596  0.00  0.00           H  
ATOM   2529 CG  LPRO   179      -0.338   1.964   5.174  0.00  0.00           C  
ATOM   2530 HG2 LPRO   179      -0.759   1.225   4.492  0.00  0.00           H  
ATOM   2531 HG3 LPRO   179      -0.549   2.973   4.830  0.00  0.00           H  
ATOM   2532 CB  LPRO   179      -0.883   1.736   6.576  0.00  0.00           C  
ATOM   2533 HB2 LPRO   179      -1.917   1.406   6.553  0.00  0.00           H  
ATOM   2534 HB3 LPRO   179      -0.795   2.659   7.148  0.00  0.00           H  
ATOM   2535 CA  LPRO   179       0.042   0.681   7.176  0.00  0.00           C  
ATOM   2536 HA  LPRO   179       0.198   0.909   8.229  0.00  0.00           H  
ATOM   2537 C   LPRO   179      -0.545  -0.733   7.118  0.00  0.00           C  
ATOM   2538 O   LPRO   179      -1.071  -1.210   8.123  0.00  0.00           O  
ATOM   2539 N   LALA   180      -0.366  -1.460   6.007  0.00  0.00           N  
ATOM   2540 H   LALA   180       0.037  -1.026   5.187  0.00  0.00           H  
ATOM   2541 CA  LALA   180      -0.689  -2.886   5.955  0.00  0.00           C  
ATOM   2542 HA  LALA   180      -1.743  -3.001   6.202  0.00  0.00           H  
ATOM   2543 CB  LALA   180      -0.483  -3.386   4.519  0.00  0.00           C  
ATOM   2544 HB1 LALA   180      -1.143  -2.844   3.842  0.00  0.00           H  
ATOM   2545 HB2 LALA   180       0.547  -3.236   4.206  0.00  0.00           H  
ATOM   2546 HB3 LALA   180      -0.719  -4.448   4.460  0.00  0.00           H  
ATOM   2547 C   LALA   180       0.109  -3.700   7.001  0.00  0.00           C  
ATOM   2548 O   LALA   180      -0.467  -4.554   7.669  0.00  0.00           O  
ATOM   2549 N   LHIE   181       1.392  -3.384   7.218  0.00  0.00           N  
ATOM   2550 H   LHIE   181       1.807  -2.669   6.634  0.00  0.00           H  
ATOM   2551 CA  LHIE   181       2.232  -3.973   8.276  0.00  0.00           C  
ATOM   2552 HA  LHIE   181       2.113  -5.052   8.267  0.00  0.00           H  
ATOM   2553 CB  LHIE   181       3.707  -3.663   7.961  0.00  0.00           C  
ATOM   2554 HB2 LHIE   181       3.997  -4.223   7.074  0.00  0.00           H  
ATOM   2555 HB3 LHIE   181       3.809  -2.606   7.724  0.00  0.00           H  
ATOM   2556 CG  LHIE   181       4.689  -3.976   9.063  0.00  0.00           C  
ATOM   2557 ND1 LHIE   181       4.909  -5.232   9.629  0.00  0.00           N  
ATOM   2558 CE1 LHIE   181       5.849  -5.046  10.570  0.00  0.00           C  
ATOM   2559 HE1 LHIE   181       6.230  -5.820  11.223  0.00  0.00           H  
ATOM   2560 NE2 LHIE   181       6.230  -3.759  10.617  0.00  0.00           N  
ATOM   2561 HE2 LHIE   181       6.875  -3.373  11.305  0.00  0.00           H  
ATOM   2562 CD2 LHIE   181       5.515  -3.070   9.662  0.00  0.00           C  
ATOM   2563 HD2 LHIE   181       5.567  -2.015   9.440  0.00  0.00           H  
ATOM   2564 C   LHIE   181       1.826  -3.555   9.698  0.00  0.00           C  
ATOM   2565 O   LHIE   181       1.825  -4.389  10.600  0.00  0.00           O  
ATOM   2566 N   LPHE   182       1.442  -2.297   9.926  0.00  0.00           N  
ATOM   2567 H   LPHE   182       1.512  -1.627   9.168  0.00  0.00           H  
ATOM   2568 CA  LPHE   182       1.053  -1.818  11.261  0.00  0.00           C  
ATOM   2569 HA  LPHE   182       1.715  -2.269  12.001  0.00  0.00           H  
ATOM   2570 CB  LPHE   182       1.233  -0.294  11.347  0.00  0.00           C  
ATOM   2571 HB2 LPHE   182       0.788   0.169  10.465  0.00  0.00           H  
ATOM   2572 HB3 LPHE   182       0.670   0.060  12.211  0.00  0.00           H  
ATOM   2573 CG  LPHE   182       2.661   0.222  11.507  0.00  0.00           C  
ATOM   2574 CD1 LPHE   182       3.794  -0.611  11.367  0.00  0.00           C  
ATOM   2575 HD1 LPHE   182       3.689  -1.656  11.131  0.00  0.00           H  
ATOM   2576 CE1 LPHE   182       5.088  -0.100  11.565  0.00  0.00           C  
ATOM   2577 HE1 LPHE   182       5.945  -0.753  11.481  0.00  0.00           H  
ATOM   2578 CZ  LPHE   182       5.266   1.253  11.889  0.00  0.00           C  
ATOM   2579 HZ  LPHE   182       6.262   1.643  12.029  0.00  0.00           H  
ATOM   2580 CE2 LPHE   182       4.146   2.087  12.042  0.00  0.00           C  
ATOM   2581 HE2 LPHE   182       4.274   3.126  12.304  0.00  0.00           H  
ATOM   2582 CD2 LPHE   182       2.852   1.569  11.864  0.00  0.00           C  
ATOM   2583 HD2 LPHE   182       1.997   2.209  12.018  0.00  0.00           H  
ATOM   2584 C   LPHE   182      -0.359  -2.252  11.681  0.00  0.00           C  
ATOM   2585 O   LPHE   182      -0.580  -2.489  12.867  0.00  0.00           O  
ATOM   2586 N   LCYS   183      -1.305  -2.403  10.750  0.00  0.00           N  
ATOM   2587 H   LCYS   183      -1.099  -2.108   9.800  0.00  0.00           H  
ATOM   2588 CA  LCYS   183      -2.638  -2.957  11.033  0.00  0.00           C  
ATOM   2589 HA  LCYS   183      -2.859  -2.811  12.091  0.00  0.00           H  
ATOM   2590 CB  LCYS   183      -3.694  -2.169  10.251  0.00  0.00           C  
ATOM   2591 HB2 LCYS   183      -3.495  -2.253   9.186  0.00  0.00           H  
ATOM   2592 HB3 LCYS   183      -4.680  -2.591  10.454  0.00  0.00           H  
ATOM   2593 SG  LCYS   183      -3.693  -0.422  10.762  0.00  0.00           S  
ATOM   2594 HG  LCYS   183      -2.607  -0.023  10.078  0.00  0.00           H  
ATOM   2595 C   LCYS   183      -2.743  -4.479  10.788  0.00  0.00           C  
ATOM   2596 O   LCYS   183      -3.779  -5.079  11.091  0.00  0.00           O  
ATOM   2597 N   LGLY   184      -1.687  -5.123  10.280  0.00  0.00           N  
ATOM   2598 H   LGLY   184      -0.875  -4.582  10.016  0.00  0.00           H  
ATOM   2599 CA  LGLY   184      -1.612  -6.575  10.086  0.00  0.00           C  
ATOM   2600 HA2 LGLY   184      -0.586  -6.828   9.823  0.00  0.00           H  
ATOM   2601 HA3 LGLY   184      -1.865  -7.082  11.017  0.00  0.00           H  
ATOM   2602 C   LGLY   184      -2.522  -7.118   8.981  0.00  0.00           C  
ATOM   2603 O   LGLY   184      -3.175  -8.136   9.182  0.00  0.00           O  
ATOM   2604 N   LVAL   185      -2.610  -6.434   7.839  0.00  0.00           N  
ATOM   2605 H   LVAL   185      -1.974  -5.651   7.727  0.00  0.00           H  
ATOM   2606 CA  LVAL   185      -3.466  -6.789   6.686  0.00  0.00           C  
ATOM   2607 HA  LVAL   185      -3.899  -7.774   6.862  0.00  0.00           H  
ATOM   2608 CB  LVAL   185      -4.648  -5.804   6.537  0.00  0.00           C  
ATOM   2609 HB  LVAL   185      -5.250  -6.120   5.688  0.00  0.00           H  
ATOM   2610 CG1 LVAL   185      -5.564  -5.840   7.764  0.00  0.00           C  
ATOM   2611 HG11LVAL   185      -5.904  -6.860   7.943  0.00  0.00           H  
ATOM   2612 HG12LVAL   185      -5.028  -5.486   8.644  0.00  0.00           H  
ATOM   2613 HG13LVAL   185      -6.430  -5.201   7.597  0.00  0.00           H  
ATOM   2614 CG2 LVAL   185      -4.209  -4.358   6.280  0.00  0.00           C  
ATOM   2615 HG21LVAL   185      -5.091  -3.734   6.136  0.00  0.00           H  
ATOM   2616 HG22LVAL   185      -3.644  -3.980   7.131  0.00  0.00           H  
ATOM   2617 HG23LVAL   185      -3.599  -4.307   5.378  0.00  0.00           H  
ATOM   2618 C   LVAL   185      -2.641  -6.918   5.398  0.00  0.00           C  
ATOM   2619 O   LVAL   185      -1.429  -6.707   5.410  0.00  0.00           O  
ATOM   2620 N   LTRP   186      -3.272  -7.306   4.287  0.00  0.00           N  
ATOM   2621 H   LTRP   186      -4.284  -7.368   4.290  0.00  0.00           H  
ATOM   2622 CA  LTRP   186      -2.615  -7.497   2.990  0.00  0.00           C  
ATOM   2623 HA  LTRP   186      -1.575  -7.772   3.160  0.00  0.00           H  
ATOM   2624 CB  LTRP   186      -3.284  -8.652   2.222  0.00  0.00           C  
ATOM   2625 HB2 LTRP   186      -4.301  -8.369   1.953  0.00  0.00           H  
ATOM   2626 HB3 LTRP   186      -2.733  -8.781   1.293  0.00  0.00           H  
ATOM   2627 CG  LTRP   186      -3.328 -10.001   2.882  0.00  0.00           C  
ATOM   2628 CD1 LTRP   186      -4.025 -10.323   3.996  0.00  0.00           C  
ATOM   2629 HD1 LTRP   186      -4.643  -9.638   4.560  0.00  0.00           H  
ATOM   2630 NE1 LTRP   186      -3.819 -11.651   4.314  0.00  0.00           N  
ATOM   2631 HE1 LTRP   186      -4.229 -12.095   5.137  0.00  0.00           H  
ATOM   2632 CE2 LTRP   186      -2.963 -12.257   3.420  0.00  0.00           C  
ATOM   2633 CZ2 LTRP   186      -2.435 -13.552   3.319  0.00  0.00           C  
ATOM   2634 HZ2 LTRP   186      -2.700 -14.304   4.041  0.00  0.00           H  
ATOM   2635 CH2 LTRP   186      -1.566 -13.863   2.262  0.00  0.00           C  
ATOM   2636 HH2 LTRP   186      -1.151 -14.859   2.181  0.00  0.00           H  
ATOM   2637 CZ3 LTRP   186      -1.249 -12.880   1.310  0.00  0.00           C  
ATOM   2638 HZ3 LTRP   186      -0.589 -13.126   0.490  0.00  0.00           H  
ATOM   2639 CE3 LTRP   186      -1.797 -11.586   1.409  0.00  0.00           C  
ATOM   2640 HE3 LTRP   186      -1.559 -10.841   0.667  0.00  0.00           H  
ATOM   2641 CD2 LTRP   186      -2.648 -11.231   2.479  0.00  0.00           C  
ATOM   2642 C   LTRP   186      -2.648  -6.199   2.164  0.00  0.00           C  
ATOM   2643 O   LTRP   186      -3.695  -5.559   2.054  0.00  0.00           O  
ATOM   2644 N   LGLY   187      -1.533  -5.822   1.532  0.00  0.00           N  
ATOM   2645 H   LGLY   187      -0.684  -6.361   1.686  0.00  0.00           H  
ATOM   2646 CA  LGLY   187      -1.462  -4.631   0.672  0.00  0.00           C  
ATOM   2647 HA2 LGLY   187      -2.398  -4.526   0.123  0.00  0.00           H  
ATOM   2648 HA3 LGLY   187      -1.336  -3.746   1.294  0.00  0.00           H  
ATOM   2649 C   LGLY   187      -0.314  -4.679  -0.335  0.00  0.00           C  
ATOM   2650 O   LGLY   187       0.831  -4.946   0.036  0.00  0.00           O  
ATOM   2651 N   LLEU   188      -0.611  -4.422  -1.612  0.00  0.00           N  
ATOM   2652 H   LLEU   188      -1.563  -4.145  -1.838  0.00  0.00           H  
ATOM   2653 CA  LLEU   188       0.325  -4.612  -2.728  0.00  0.00           C  
ATOM   2654 HA  LLEU   188       1.197  -5.161  -2.371  0.00  0.00           H  
ATOM   2655 CB  LLEU   188      -0.376  -5.496  -3.777  0.00  0.00           C  
ATOM   2656 HB2 LLEU   188      -0.607  -6.457  -3.319  0.00  0.00           H  
ATOM   2657 HB3 LLEU   188      -1.319  -5.018  -4.048  0.00  0.00           H  
ATOM   2658 CG  LLEU   188       0.419  -5.751  -5.073  0.00  0.00           C  
ATOM   2659 HG  LLEU   188       0.653  -4.805  -5.559  0.00  0.00           H  
ATOM   2660 CD1 LLEU   188       1.716  -6.519  -4.823  0.00  0.00           C  
ATOM   2661 HD11LLEU   188       2.388  -5.927  -4.206  0.00  0.00           H  
ATOM   2662 HD12LLEU   188       1.506  -7.468  -4.330  0.00  0.00           H  
ATOM   2663 HD13LLEU   188       2.215  -6.714  -5.773  0.00  0.00           H  
ATOM   2664 CD2 LLEU   188      -0.445  -6.578  -6.021  0.00  0.00           C  
ATOM   2665 HD21LLEU   188      -1.377  -6.052  -6.225  0.00  0.00           H  
ATOM   2666 HD22LLEU   188       0.086  -6.731  -6.961  0.00  0.00           H  
ATOM   2667 HD23LLEU   188      -0.666  -7.546  -5.573  0.00  0.00           H  
ATOM   2668 C   LLEU   188       0.831  -3.286  -3.321  0.00  0.00           C  
ATOM   2669 O   LLEU   188       0.080  -2.567  -3.980  0.00  0.00           O  
ATOM   2670 N   LLYS   189       2.134  -3.010  -3.183  0.00  0.00           N  
ATOM   2671 H   LLYS   189       2.699  -3.673  -2.658  0.00  0.00           H  
ATOM   2672 CA  LLYS   189       2.855  -2.069  -4.056  0.00  0.00           C  
ATOM   2673 HA  LLYS   189       2.268  -1.156  -4.167  0.00  0.00           H  
ATOM   2674 CB  LLYS   189       4.208  -1.726  -3.391  0.00  0.00           C  
ATOM   2675 HB2 LLYS   189       3.984  -1.360  -2.389  0.00  0.00           H  
ATOM   2676 HB3 LLYS   189       4.806  -2.631  -3.283  0.00  0.00           H  
ATOM   2677 CG  LLYS   189       5.064  -0.643  -4.072  0.00  0.00           C  
ATOM   2678 HG2 LLYS   189       4.415   0.171  -4.387  0.00  0.00           H  
ATOM   2679 HG3 LLYS   189       5.755  -0.246  -3.327  0.00  0.00           H  
ATOM   2680 CD  LLYS   189       5.900  -1.145  -5.261  0.00  0.00           C  
ATOM   2681 HD2 LLYS   189       6.615  -1.891  -4.912  0.00  0.00           H  
ATOM   2682 HD3 LLYS   189       5.252  -1.611  -5.993  0.00  0.00           H  
ATOM   2683 CE  LLYS   189       6.650   0.015  -5.929  0.00  0.00           C  
ATOM   2684 HE2 LLYS   189       5.948   0.831  -6.115  0.00  0.00           H  
ATOM   2685 HE3 LLYS   189       7.415   0.384  -5.240  0.00  0.00           H  
ATOM   2686 NZ  LLYS   189       7.274  -0.393  -7.208  0.00  0.00           N  
ATOM   2687 HZ1 LLYS   189       7.927  -1.163  -7.056  0.00  0.00           H  
ATOM   2688 HZ2 LLYS   189       6.582  -0.735  -7.864  0.00  0.00           H  
ATOM   2689 HZ3 LLYS   189       7.805   0.372  -7.621  0.00  0.00           H  
ATOM   2690 C   LLYS   189       2.988  -2.745  -5.425  0.00  0.00           C  
ATOM   2691 O   LLYS   189       3.610  -3.797  -5.517  0.00  0.00           O  
ATOM   2692 N   LTHR   190       2.385  -2.192  -6.473  0.00  0.00           N  
ATOM   2693 H   LTHR   190       1.875  -1.333  -6.346  0.00  0.00           H  
ATOM   2694 CA  LTHR   190       2.358  -2.811  -7.816  0.00  0.00           C  
ATOM   2695 HA  LTHR   190       2.301  -3.896  -7.703  0.00  0.00           H  
ATOM   2696 CB  LTHR   190       1.097  -2.382  -8.588  0.00  0.00           C  
ATOM   2697 HB  LTHR   190       1.129  -2.813  -9.590  0.00  0.00           H  
ATOM   2698 CG2 LTHR   190      -0.194  -2.845  -7.916  0.00  0.00           C  
ATOM   2699 HG21LTHR   190      -0.253  -2.478  -6.892  0.00  0.00           H  
ATOM   2700 HG22LTHR   190      -1.049  -2.470  -8.479  0.00  0.00           H  
ATOM   2701 HG23LTHR   190      -0.226  -3.935  -7.910  0.00  0.00           H  
ATOM   2702 OG1 LTHR   190       1.027  -0.980  -8.708  0.00  0.00           O  
ATOM   2703 HG1 LTHR   190       0.249  -0.662  -8.206  0.00  0.00           H  
ATOM   2704 C   LTHR   190       3.625  -2.529  -8.642  0.00  0.00           C  
ATOM   2705 O   LTHR   190       4.434  -1.652  -8.316  0.00  0.00           O  
ATOM   2706 N   LTHR   191       3.800  -3.273  -9.738  0.00  0.00           N  
ATOM   2707 H   LTHR   191       3.148  -4.040  -9.900  0.00  0.00           H  
ATOM   2708 CA  LTHR   191       4.812  -3.024 -10.776  0.00  0.00           C  
ATOM   2709 HA  LTHR   191       5.804  -3.222 -10.371  0.00  0.00           H  
ATOM   2710 CB  LTHR   191       4.583  -3.945 -11.988  0.00  0.00           C  
ATOM   2711 HB  LTHR   191       3.530  -3.922 -12.268  0.00  0.00           H  
ATOM   2712 CG2 LTHR   191       5.420  -3.580 -13.214  0.00  0.00           C  
ATOM   2713 HG21LTHR   191       5.095  -2.628 -13.629  0.00  0.00           H  
ATOM   2714 HG22LTHR   191       6.475  -3.527 -12.950  0.00  0.00           H  
ATOM   2715 HG23LTHR   191       5.275  -4.329 -13.986  0.00  0.00           H  
ATOM   2716 OG1 LTHR   191       4.941  -5.268 -11.678  0.00  0.00           O  
ATOM   2717 HG1 LTHR   191       4.116  -5.758 -11.471  0.00  0.00           H  
ATOM   2718 C   LTHR   191       4.747  -1.570 -11.237  0.00  0.00           C  
ATOM   2719 O   LTHR   191       3.665  -1.056 -11.544  0.00  0.00           O  
ATOM   2720 N   LPHE   192       5.896  -0.896 -11.316  0.00  0.00           N  
ATOM   2721 H   LPHE   192       6.763  -1.350 -11.044  0.00  0.00           H  
ATOM   2722 CA  LPHE   192       5.934   0.498 -11.749  0.00  0.00           C  
ATOM   2723 HA  LPHE   192       5.315   1.062 -11.058  0.00  0.00           H  
ATOM   2724 CB  LPHE   192       7.356   1.052 -11.637  0.00  0.00           C  
ATOM   2725 HB2 LPHE   192       7.675   0.999 -10.597  0.00  0.00           H  
ATOM   2726 HB3 LPHE   192       8.028   0.426 -12.225  0.00  0.00           H  
ATOM   2727 CG  LPHE   192       7.459   2.488 -12.109  0.00  0.00           C  
ATOM   2728 CD1 LPHE   192       8.176   2.794 -13.280  0.00  0.00           C  
ATOM   2729 HD1 LPHE   192       8.696   2.014 -13.818  0.00  0.00           H  
ATOM   2730 CE1 LPHE   192       8.205   4.113 -13.761  0.00  0.00           C  
ATOM   2731 HE1 LPHE   192       8.764   4.352 -14.652  0.00  0.00           H  
ATOM   2732 CZ  LPHE   192       7.498   5.123 -13.087  0.00  0.00           C  
ATOM   2733 HZ  LPHE   192       7.523   6.136 -13.461  0.00  0.00           H  
ATOM   2734 CE2 LPHE   192       6.762   4.816 -11.930  0.00  0.00           C  
ATOM   2735 HE2 LPHE   192       6.209   5.591 -11.417  0.00  0.00           H  
ATOM   2736 CD2 LPHE   192       6.761   3.505 -11.428  0.00  0.00           C  
ATOM   2737 HD2 LPHE   192       6.211   3.283 -10.525  0.00  0.00           H  
ATOM   2738 C   LPHE   192       5.322   0.700 -13.148  0.00  0.00           C  
ATOM   2739 O   LPHE   192       5.541  -0.086 -14.068  0.00  0.00           O  
ATOM   2740 N   LASP   193       4.544   1.774 -13.299  0.00  0.00           N  
ATOM   2741 H   LASP   193       4.443   2.378 -12.498  0.00  0.00           H  
ATOM   2742 CA  LASP   193       3.742   2.111 -14.484  0.00  0.00           C  
ATOM   2743 HA  LASP   193       3.267   3.060 -14.251  0.00  0.00           H  
ATOM   2744 CB  LASP   193       4.657   2.359 -15.703  0.00  0.00           C  
ATOM   2745 HB2 LASP   193       5.575   2.841 -15.362  0.00  0.00           H  
ATOM   2746 HB3 LASP   193       4.930   1.402 -16.151  0.00  0.00           H  
ATOM   2747 CG  LASP   193       4.044   3.260 -16.781  0.00  0.00           C  
ATOM   2748 OD1 LASP   193       3.406   4.284 -16.449  0.00  0.00           O  
ATOM   2749 OD2 LASP   193       4.313   3.037 -17.990  0.00  0.00           O  
ATOM   2750 C   LASP   193       2.569   1.164 -14.811  0.00  0.00           C  
ATOM   2751 O   LASP   193       1.831   1.461 -15.743  0.00  0.00           O  
ATOM   2752 N   LALA   194       2.333   0.067 -14.083  0.00  0.00           N  
ATOM   2753 H   LALA   194       2.976  -0.182 -13.341  0.00  0.00           H  
ATOM   2754 CA  LALA   194       1.254  -0.877 -14.411  0.00  0.00           C  
ATOM   2755 HA  LALA   194       1.342  -1.130 -15.468  0.00  0.00           H  
ATOM   2756 CB  LALA   194       1.460  -2.162 -13.610  0.00  0.00           C  
ATOM   2757 HB1 LALA   194       1.358  -1.970 -12.542  0.00  0.00           H  
ATOM   2758 HB2 LALA   194       0.701  -2.887 -13.906  0.00  0.00           H  
ATOM   2759 HB3 LALA   194       2.447  -2.573 -13.819  0.00  0.00           H  
ATOM   2760 C   LALA   194      -0.181  -0.338 -14.214  0.00  0.00           C  
ATOM   2761 O   LALA   194      -1.099  -0.805 -14.887  0.00  0.00           O  
ATOM   2762 N   LVAL   195      -0.390   0.645 -13.330  0.00  0.00           N  
ATOM   2763 H   LVAL   195       0.398   0.936 -12.765  0.00  0.00           H  
ATOM   2764 CA  LVAL   195      -1.717   1.209 -13.009  0.00  0.00           C  
ATOM   2765 HA  LVAL   195      -2.433   0.837 -13.742  0.00  0.00           H  
ATOM   2766 CB  LVAL   195      -2.222   0.744 -11.622  0.00  0.00           C  
ATOM   2767 HB  LVAL   195      -1.680   1.292 -10.854  0.00  0.00           H  
ATOM   2768 CG1 LVAL   195      -3.722   1.032 -11.463  0.00  0.00           C  
ATOM   2769 HG11LVAL   195      -4.067   0.679 -10.492  0.00  0.00           H  
ATOM   2770 HG12LVAL   195      -3.916   2.103 -11.519  0.00  0.00           H  
ATOM   2771 HG13LVAL   195      -4.287   0.518 -12.240  0.00  0.00           H  
ATOM   2772 CG2 LVAL   195      -2.006  -0.754 -11.353  0.00  0.00           C  
ATOM   2773 HG21LVAL   195      -2.459  -1.029 -10.400  0.00  0.00           H  
ATOM   2774 HG22LVAL   195      -2.446  -1.351 -12.147  0.00  0.00           H  
ATOM   2775 HG23LVAL   195      -0.942  -0.977 -11.291  0.00  0.00           H  
ATOM   2776 C   LVAL   195      -1.712   2.741 -13.125  0.00  0.00           C  
ATOM   2777 O   LVAL   195      -0.756   3.408 -12.727  0.00  0.00           O  
ATOM   2778 N   LSER   196      -2.766   3.313 -13.703  0.00  0.00           N  
ATOM   2779 H   LSER   196      -3.528   2.703 -13.986  0.00  0.00           H  
ATOM   2780 CA  LSER   196      -2.944   4.754 -13.919  0.00  0.00           C  
ATOM   2781 HA  LSER   196      -2.044   5.156 -14.381  0.00  0.00           H  
ATOM   2782 CB  LSER   196      -4.098   4.960 -14.897  0.00  0.00           C  
ATOM   2783 HB2 LSER   196      -3.852   4.497 -15.854  0.00  0.00           H  
ATOM   2784 HB3 LSER   196      -4.998   4.497 -14.496  0.00  0.00           H  
ATOM   2785 OG  LSER   196      -4.331   6.335 -15.082  0.00  0.00           O  
ATOM   2786 HG  LSER   196      -4.510   6.500 -16.026  0.00  0.00           H  
ATOM   2787 C   LSER   196      -3.207   5.535 -12.623  0.00  0.00           C  
ATOM   2788 O   LSER   196      -3.996   5.105 -11.780  0.00  0.00           O  
ATOM   2789 N   LLEU   197      -2.593   6.718 -12.489  0.00  0.00           N  
ATOM   2790 H   LLEU   197      -2.024   7.051 -13.259  0.00  0.00           H  
ATOM   2791 CA  LLEU   197      -2.807   7.657 -11.375  0.00  0.00           C  
ATOM   2792 HA  LLEU   197      -3.213   7.108 -10.524  0.00  0.00           H  
ATOM   2793 CB  LLEU   197      -1.458   8.271 -10.935  0.00  0.00           C  
ATOM   2794 HB2 LLEU   197      -0.888   8.552 -11.818  0.00  0.00           H  
ATOM   2795 HB3 LLEU   197      -1.659   9.187 -10.379  0.00  0.00           H  
ATOM   2796 CG  LLEU   197      -0.597   7.396 -10.005  0.00  0.00           C  
ATOM   2797 HG  LLEU   197      -1.152   7.225  -9.085  0.00  0.00           H  
ATOM   2798 CD1 LLEU   197      -0.194   6.037 -10.571  0.00  0.00           C  
ATOM   2799 HD11LLEU   197      -1.075   5.407 -10.681  0.00  0.00           H  
ATOM   2800 HD12LLEU   197       0.294   6.154 -11.535  0.00  0.00           H  
ATOM   2801 HD13LLEU   197       0.489   5.536  -9.885  0.00  0.00           H  
ATOM   2802 CD2 LLEU   197       0.682   8.154  -9.645  0.00  0.00           C  
ATOM   2803 HD21LLEU   197       1.325   7.537  -9.019  0.00  0.00           H  
ATOM   2804 HD22LLEU   197       1.231   8.402 -10.553  0.00  0.00           H  
ATOM   2805 HD23LLEU   197       0.431   9.077  -9.125  0.00  0.00           H  
ATOM   2806 C   LLEU   197      -3.864   8.732 -11.711  0.00  0.00           C  
ATOM   2807 O   LLEU   197      -3.950   9.751 -11.028  0.00  0.00           O  
ATOM   2808 N   LGLU   198      -4.681   8.534 -12.751  0.00  0.00           N  
ATOM   2809 H   LGLU   198      -4.553   7.714 -13.332  0.00  0.00           H  
ATOM   2810 CA  LGLU   198      -5.765   9.466 -13.086  0.00  0.00           C  
ATOM   2811 HA  LGLU   198      -5.312  10.435 -13.268  0.00  0.00           H  
ATOM   2812 CB  LGLU   198      -6.487   9.030 -14.370  0.00  0.00           C  
ATOM   2813 HB2 LGLU   198      -6.750   7.978 -14.274  0.00  0.00           H  
ATOM   2814 HB3 LGLU   198      -7.410   9.602 -14.477  0.00  0.00           H  
ATOM   2815 CG  LGLU   198      -5.644   9.210 -15.643  0.00  0.00           C  
ATOM   2816 HG2 LGLU   198      -4.646   8.799 -15.492  0.00  0.00           H  
ATOM   2817 HG3 LGLU   198      -6.118   8.649 -16.452  0.00  0.00           H  
ATOM   2818 CD  LGLU   198      -5.513  10.673 -16.061  0.00  0.00           C  
ATOM   2819 OE1 LGLU   198      -6.414  11.188 -16.754  0.00  0.00           O  
ATOM   2820 OE2 LGLU   198      -4.494  11.316 -15.699  0.00  0.00           O  
ATOM   2821 C   LGLU   198      -6.749   9.632 -11.910  0.00  0.00           C  
ATOM   2822 O   LGLU   198      -7.250   8.648 -11.349  0.00  0.00           O  
ATOM   2823 N   LGLY   199      -6.996  10.884 -11.517  0.00  0.00           N  
ATOM   2824 H   LGLY   199      -6.605  11.640 -12.064  0.00  0.00           H  
ATOM   2825 CA  LGLY   199      -7.744  11.257 -10.312  0.00  0.00           C  
ATOM   2826 HA2 LGLY   199      -7.920  12.331 -10.357  0.00  0.00           H  
ATOM   2827 HA3 LGLY   199      -8.712  10.764 -10.300  0.00  0.00           H  
ATOM   2828 C   LGLY   199      -7.034  10.981  -8.978  0.00  0.00           C  
ATOM   2829 O   LGLY   199      -7.703  10.743  -7.975  0.00  0.00           O  
ATOM   2830 N   LHIE   200      -5.698  10.986  -8.953  0.00  0.00           N  
ATOM   2831 H   LHIE   200      -5.210  11.064  -9.837  0.00  0.00           H  
ATOM   2832 CA  LHIE   200      -4.872  10.983  -7.733  0.00  0.00           C  
ATOM   2833 HA  LHIE   200      -5.482  11.291  -6.883  0.00  0.00           H  
ATOM   2834 CB  LHIE   200      -4.398   9.554  -7.416  0.00  0.00           C  
ATOM   2835 HB2 LHIE   200      -5.263   8.948  -7.149  0.00  0.00           H  
ATOM   2836 HB3 LHIE   200      -3.947   9.127  -8.313  0.00  0.00           H  
ATOM   2837 CG  LHIE   200      -3.391   9.482  -6.295  0.00  0.00           C  
ATOM   2838 ND1 LHIE   200      -3.470  10.147  -5.069  0.00  0.00           N  
ATOM   2839 CE1 LHIE   200      -2.275   9.985  -4.476  0.00  0.00           C  
ATOM   2840 HE1 LHIE   200      -1.982  10.434  -3.535  0.00  0.00           H  
ATOM   2841 NE2 LHIE   200      -1.511   9.157  -5.206  0.00  0.00           N  
ATOM   2842 HE2 LHIE   200      -0.542   8.921  -5.010  0.00  0.00           H  
ATOM   2843 CD2 LHIE   200      -2.195   8.838  -6.358  0.00  0.00           C  
ATOM   2844 HD2 LHIE   200      -1.826   8.275  -7.200  0.00  0.00           H  
ATOM   2845 C   LHIE   200      -3.763  12.045  -7.861  0.00  0.00           C  
ATOM   2846 O   LHIE   200      -2.588  11.747  -8.103  0.00  0.00           O  
ATOM   2847 N   LTYR   201      -4.177  13.313  -7.765  0.00  0.00           N  
ATOM   2848 H   LTYR   201      -5.144  13.464  -7.492  0.00  0.00           H  
ATOM   2849 CA  LTYR   201      -3.360  14.512  -7.999  0.00  0.00           C  
ATOM   2850 HA  LTYR   201      -2.347  14.210  -8.255  0.00  0.00           H  
ATOM   2851 CB  LTYR   201      -3.931  15.355  -9.156  0.00  0.00           C  
ATOM   2852 HB2 LTYR   201      -4.791  15.901  -8.765  0.00  0.00           H  
ATOM   2853 HB3 LTYR   201      -3.189  16.103  -9.435  0.00  0.00           H  
ATOM   2854 CG  LTYR   201      -4.382  14.649 -10.423  0.00  0.00           C  
ATOM   2855 CD1 LTYR   201      -3.687  13.541 -10.951  0.00  0.00           C  
ATOM   2856 HD1 LTYR   201      -2.818  13.153 -10.440  0.00  0.00           H  
ATOM   2857 CE1 LTYR   201      -4.143  12.915 -12.129  0.00  0.00           C  
ATOM   2858 HE1 LTYR   201      -3.626  12.051 -12.520  0.00  0.00           H  
ATOM   2859 CZ  LTYR   201      -5.304  13.397 -12.772  0.00  0.00           C  
ATOM   2860 OH  LTYR   201      -5.821  12.759 -13.850  0.00  0.00           O  
ATOM   2861 HH  LTYR   201      -5.154  12.352 -14.434  0.00  0.00           H  
ATOM   2862 CE2 LTYR   201      -5.994  14.504 -12.247  0.00  0.00           C  
ATOM   2863 HE2 LTYR   201      -6.881  14.870 -12.745  0.00  0.00           H  
ATOM   2864 CD2 LTYR   201      -5.524  15.137 -11.086  0.00  0.00           C  
ATOM   2865 HD2 LTYR   201      -6.057  15.997 -10.700  0.00  0.00           H  
ATOM   2866 C   LTYR   201      -3.298  15.413  -6.758  0.00  0.00           C  
ATOM   2867 O   LTYR   201      -4.217  15.414  -5.935  0.00  0.00           O  
ATOM   2868 N   LPHE   202      -2.275  16.268  -6.664  0.00  0.00           N  
ATOM   2869 H   LPHE   202      -1.563  16.275  -7.380  0.00  0.00           H  
ATOM   2870 CA  LPHE   202      -2.243  17.290  -5.615  0.00  0.00           C  
ATOM   2871 HA  LPHE   202      -2.311  16.760  -4.668  0.00  0.00           H  
ATOM   2872 CB  LPHE   202      -0.900  18.026  -5.623  0.00  0.00           C  
ATOM   2873 HB2 LPHE   202      -0.097  17.298  -5.742  0.00  0.00           H  
ATOM   2874 HB3 LPHE   202      -0.859  18.708  -6.474  0.00  0.00           H  
ATOM   2875 CG  LPHE   202      -0.657  18.792  -4.338  0.00  0.00           C  
ATOM   2876 CD1 LPHE   202      -1.059  20.135  -4.217  0.00  0.00           C  
ATOM   2877 HD1 LPHE   202      -1.527  20.643  -5.050  0.00  0.00           H  
ATOM   2878 CE1 LPHE   202      -0.861  20.822  -3.006  0.00  0.00           C  
ATOM   2879 HE1 LPHE   202      -1.166  21.855  -2.927  0.00  0.00           H  
ATOM   2880 CZ  LPHE   202      -0.252  20.173  -1.916  0.00  0.00           C  
ATOM   2881 HZ  LPHE   202      -0.078  20.702  -0.989  0.00  0.00           H  
ATOM   2882 CE2 LPHE   202       0.149  18.831  -2.034  0.00  0.00           C  
ATOM   2883 HE2 LPHE   202       0.631  18.338  -1.200  0.00  0.00           H  
ATOM   2884 CD2 LPHE   202      -0.064  18.139  -3.240  0.00  0.00           C  
ATOM   2885 HD2 LPHE   202       0.236  17.103  -3.326  0.00  0.00           H  
ATOM   2886 C   LPHE   202      -3.436  18.271  -5.763  0.00  0.00           C  
ATOM   2887 O   LPHE   202      -3.723  18.689  -6.889  0.00  0.00           O  
ATOM   2888 N   LPRO   203      -4.152  18.646  -4.683  0.00  0.00           N  
ATOM   2889 CD  LPRO   203      -4.020  18.110  -3.332  0.00  0.00           C  
ATOM   2890 HD2 LPRO   203      -3.246  18.658  -2.793  0.00  0.00           H  
ATOM   2891 HD3 LPRO   203      -3.805  17.042  -3.330  0.00  0.00           H  
ATOM   2892 CG  LPRO   203      -5.376  18.336  -2.676  0.00  0.00           C  
ATOM   2893 HG2 LPRO   203      -5.295  18.408  -1.594  0.00  0.00           H  
ATOM   2894 HG3 LPRO   203      -6.051  17.528  -2.958  0.00  0.00           H  
ATOM   2895 CB  LPRO   203      -5.829  19.644  -3.320  0.00  0.00           C  
ATOM   2896 HB2 LPRO   203      -5.303  20.484  -2.869  0.00  0.00           H  
ATOM   2897 HB3 LPRO   203      -6.904  19.786  -3.240  0.00  0.00           H  
ATOM   2898 CA  LPRO   203      -5.365  19.469  -4.767  0.00  0.00           C  
ATOM   2899 HA  LPRO   203      -6.118  18.890  -5.299  0.00  0.00           H  
ATOM   2900 C   LPRO   203      -5.203  20.826  -5.476  0.00  0.00           C  
ATOM   2901 O   LPRO   203      -4.154  21.470  -5.398  0.00  0.00           O  
ATOM   2902 N   LARG   204      -6.274  21.293  -6.134  0.00  0.00           N  
ATOM   2903 H   LARG   204      -7.107  20.707  -6.146  0.00  0.00           H  
ATOM   2904 CA  LARG   204      -6.331  22.531  -6.942  0.00  0.00           C  
ATOM   2905 HA  LARG   204      -7.327  22.554  -7.391  0.00  0.00           H  
ATOM   2906 CB  LARG   204      -6.238  23.788  -6.043  0.00  0.00           C  
ATOM   2907 HB2 LARG   204      -5.248  23.842  -5.591  0.00  0.00           H  
ATOM   2908 HB3 LARG   204      -6.373  24.675  -6.663  0.00  0.00           H  
ATOM   2909 CG  LARG   204      -7.312  23.806  -4.936  0.00  0.00           C  
ATOM   2910 HG2 LARG   204      -8.292  23.750  -5.411  0.00  0.00           H  
ATOM   2911 HG3 LARG   204      -7.197  22.938  -4.286  0.00  0.00           H  
ATOM   2912 CD  LARG   204      -7.282  25.070  -4.063  0.00  0.00           C  
ATOM   2913 HD2 LARG   204      -7.371  25.948  -4.705  0.00  0.00           H  
ATOM   2914 HD3 LARG   204      -8.152  25.038  -3.404  0.00  0.00           H  
ATOM   2915 NE  LARG   204      -6.052  25.172  -3.251  0.00  0.00           N  
ATOM   2916 HE  LARG   204      -5.236  24.683  -3.584  0.00  0.00           H  
ATOM   2917 CZ  LARG   204      -5.889  25.868  -2.138  0.00  0.00           C  
ATOM   2918 NH1 LARG   204      -6.840  26.542  -1.555  0.00  0.00           N  
ATOM   2919 HH11LARG   204      -7.777  26.540  -1.928  0.00  0.00           H  
ATOM   2920 HH12LARG   204      -6.627  26.996  -0.672  0.00  0.00           H  
ATOM   2921 NH2 LARG   204      -4.728  25.890  -1.557  0.00  0.00           N  
ATOM   2922 HH21LARG   204      -3.964  25.337  -1.917  0.00  0.00           H  
ATOM   2923 HH22LARG   204      -4.628  26.416  -0.695  0.00  0.00           H  
ATOM   2924 C   LARG   204      -5.381  22.531  -8.160  0.00  0.00           C  
ATOM   2925 O   LARG   204      -4.955  23.601  -8.611  0.00  0.00           O  
ATOM   2926 N   LTHR   205      -5.073  21.343  -8.699  0.00  0.00           N  
ATOM   2927 H   LTHR   205      -5.483  20.523  -8.267  0.00  0.00           H  
ATOM   2928 CA  LTHR   205      -4.303  21.125  -9.946  0.00  0.00           C  
ATOM   2929 HA  LTHR   205      -4.205  22.081 -10.459  0.00  0.00           H  
ATOM   2930 CB  LTHR   205      -2.874  20.609  -9.687  0.00  0.00           C  
ATOM   2931 HB  LTHR   205      -2.315  20.712 -10.615  0.00  0.00           H  
ATOM   2932 CG2 LTHR   205      -2.110  21.361  -8.598  0.00  0.00           C  
ATOM   2933 HG21LTHR   205      -1.082  21.000  -8.565  0.00  0.00           H  
ATOM   2934 HG22LTHR   205      -2.102  22.427  -8.826  0.00  0.00           H  
ATOM   2935 HG23LTHR   205      -2.573  21.200  -7.625  0.00  0.00           H  
ATOM   2936 OG1 LTHR   205      -2.862  19.243  -9.352  0.00  0.00           O  
ATOM   2937 HG1 LTHR   205      -3.248  19.144  -8.460  0.00  0.00           H  
ATOM   2938 C   LTHR   205      -5.022  20.165 -10.910  0.00  0.00           C  
ATOM   2939 O   LTHR   205      -5.657  19.201 -10.480  0.00  0.00           O  
ATOM   2940 N   LASP   206      -4.915  20.408 -12.221  0.00  0.00           N  
ATOM   2941 H   LASP   206      -4.421  21.240 -12.507  0.00  0.00           H  
ATOM   2942 CA  LASP   206      -5.673  19.673 -13.253  0.00  0.00           C  
ATOM   2943 HA  LASP   206      -6.721  19.661 -12.948  0.00  0.00           H  
ATOM   2944 CB  LASP   206      -5.596  20.402 -14.614  0.00  0.00           C  
ATOM   2945 HB2 LASP   206      -6.352  19.960 -15.263  0.00  0.00           H  
ATOM   2946 HB3 LASP   206      -5.867  21.448 -14.468  0.00  0.00           H  
ATOM   2947 CG  LASP   206      -4.238  20.346 -15.339  0.00  0.00           C  
ATOM   2948 OD1 LASP   206      -3.180  20.437 -14.664  0.00  0.00           O  
ATOM   2949 OD2 LASP   206      -4.229  20.232 -16.590  0.00  0.00           O  
ATOM   2950 C   LASP   206      -5.257  18.202 -13.459  0.00  0.00           C  
ATOM   2951 O   LASP   206      -6.092  17.385 -13.846  0.00  0.00           O  
ATOM   2952 N   LSER   207      -3.971  17.886 -13.267  0.00  0.00           N  
ATOM   2953 H   LSER   207      -3.368  18.655 -13.015  0.00  0.00           H  
ATOM   2954 CA  LSER   207      -3.338  16.690 -13.856  0.00  0.00           C  
ATOM   2955 HA  LSER   207      -4.075  15.890 -13.922  0.00  0.00           H  
ATOM   2956 CB  LSER   207      -2.888  17.051 -15.282  0.00  0.00           C  
ATOM   2957 HB2 LSER   207      -2.498  16.160 -15.775  0.00  0.00           H  
ATOM   2958 HB3 LSER   207      -3.741  17.415 -15.857  0.00  0.00           H  
ATOM   2959 OG  LSER   207      -1.876  18.050 -15.251  0.00  0.00           O  
ATOM   2960 HG  LSER   207      -2.320  18.921 -15.178  0.00  0.00           H  
ATOM   2961 C   LSER   207      -2.131  16.139 -13.074  0.00  0.00           C  
ATOM   2962 O   LSER   207      -1.485  15.180 -13.520  0.00  0.00           O  
ATOM   2963 N   LALA   208      -1.773  16.759 -11.942  0.00  0.00           N  
ATOM   2964 H   LALA   208      -2.384  17.478 -11.581  0.00  0.00           H  
ATOM   2965 CA  LALA   208      -0.470  16.594 -11.294  0.00  0.00           C  
ATOM   2966 HA  LALA   208       0.273  16.488 -12.087  0.00  0.00           H  
ATOM   2967 CB  LALA   208      -0.120  17.882 -10.535  0.00  0.00           C  
ATOM   2968 HB1 LALA   208      -0.293  18.754 -11.166  0.00  0.00           H  
ATOM   2969 HB2 LALA   208      -0.725  17.960  -9.633  0.00  0.00           H  
ATOM   2970 HB3 LALA   208       0.929  17.859 -10.242  0.00  0.00           H  
ATOM   2971 C   LALA   208      -0.360  15.328 -10.418  0.00  0.00           C  
ATOM   2972 O   LALA   208      -0.294  15.394  -9.186  0.00  0.00           O  
ATOM   2973 N   LLYS   209      -0.287  14.156 -11.057  0.00  0.00           N  
ATOM   2974 H   LLYS   209      -0.434  14.182 -12.061  0.00  0.00           H  
ATOM   2975 CA  LLYS   209       0.175  12.900 -10.431  0.00  0.00           C  
ATOM   2976 HA  LLYS   209      -0.421  12.731  -9.532  0.00  0.00           H  
ATOM   2977 CB  LLYS   209      -0.089  11.709 -11.374  0.00  0.00           C  
ATOM   2978 HB2 LLYS   209       0.211  10.788 -10.876  0.00  0.00           H  
ATOM   2979 HB3 LLYS   209      -1.168  11.646 -11.527  0.00  0.00           H  
ATOM   2980 CG  LLYS   209       0.572  11.758 -12.764  0.00  0.00           C  
ATOM   2981 HG2 LLYS   209       0.045  11.041 -13.394  0.00  0.00           H  
ATOM   2982 HG3 LLYS   209       0.433  12.746 -13.205  0.00  0.00           H  
ATOM   2983 CD  LLYS   209       2.064  11.387 -12.797  0.00  0.00           C  
ATOM   2984 HD2 LLYS   209       2.656  12.098 -12.226  0.00  0.00           H  
ATOM   2985 HD3 LLYS   209       2.202  10.388 -12.380  0.00  0.00           H  
ATOM   2986 CE  LLYS   209       2.533  11.426 -14.252  0.00  0.00           C  
ATOM   2987 HE2 LLYS   209       1.868  10.801 -14.853  0.00  0.00           H  
ATOM   2988 HE3 LLYS   209       2.440  12.454 -14.612  0.00  0.00           H  
ATOM   2989 NZ  LLYS   209       3.930  10.958 -14.404  0.00  0.00           N  
ATOM   2990 HZ1 LLYS   209       4.014   9.971 -14.166  0.00  0.00           H  
ATOM   2991 HZ2 LLYS   209       4.256  11.099 -15.352  0.00  0.00           H  
ATOM   2992 HZ3 LLYS   209       4.570  11.460 -13.784  0.00  0.00           H  
ATOM   2993 C   LLYS   209       1.641  12.989  -9.974  0.00  0.00           C  
ATOM   2994 O   LLYS   209       2.382  13.865 -10.431  0.00  0.00           O  
ATOM   2995 N   LALA   210       2.061  12.069  -9.104  0.00  0.00           N  
ATOM   2996 H   LALA   210       1.381  11.417  -8.738  0.00  0.00           H  
ATOM   2997 CA  LALA   210       3.444  11.938  -8.636  0.00  0.00           C  
ATOM   2998 HA  LALA   210       3.945  12.903  -8.737  0.00  0.00           H  
ATOM   2999 CB  LALA   210       3.429  11.587  -7.143  0.00  0.00           C  
ATOM   3000 HB1 LALA   210       2.905  12.364  -6.583  0.00  0.00           H  
ATOM   3001 HB2 LALA   210       2.932  10.630  -6.988  0.00  0.00           H  
ATOM   3002 HB3 LALA   210       4.452  11.516  -6.775  0.00  0.00           H  
ATOM   3003 C   LALA   210       4.245  10.901  -9.449  0.00  0.00           C  
ATOM   3004 O   LALA   210       3.829   9.750  -9.605  0.00  0.00           O  
ATOM   3005 N   LASP   211       5.420  11.295  -9.938  0.00  0.00           N  
ATOM   3006 H   LASP   211       5.699  12.259  -9.775  0.00  0.00           H  
ATOM   3007 CA  LASP   211       6.394  10.410 -10.592  0.00  0.00           C  
ATOM   3008 HA  LASP   211       5.881   9.883 -11.396  0.00  0.00           H  
ATOM   3009 CB  LASP   211       7.518  11.266 -11.205  0.00  0.00           C  
ATOM   3010 HB2 LASP   211       7.949  11.876 -10.412  0.00  0.00           H  
ATOM   3011 HB3 LASP   211       8.304  10.612 -11.584  0.00  0.00           H  
ATOM   3012 CG  LASP   211       7.074  12.189 -12.347  0.00  0.00           C  
ATOM   3013 OD1 LASP   211       6.061  11.925 -13.034  0.00  0.00           O  
ATOM   3014 OD2 LASP   211       7.769  13.192 -12.619  0.00  0.00           O  
ATOM   3015 C   LASP   211       6.974   9.339  -9.639  0.00  0.00           C  
ATOM   3016 O   LASP   211       6.987   9.521  -8.422  0.00  0.00           O  
ATOM   3017 N   LLEU   212       7.450   8.214 -10.199  0.00  0.00           N  
ATOM   3018 H   LLEU   212       7.428   8.180 -11.214  0.00  0.00           H  
ATOM   3019 CA  LLEU   212       7.980   7.002  -9.525  0.00  0.00           C  
ATOM   3020 HA  LLEU   212       8.205   6.305 -10.329  0.00  0.00           H  
ATOM   3021 CB  LLEU   212       9.332   7.327  -8.851  0.00  0.00           C  
ATOM   3022 HB2 LLEU   212       9.968   7.837  -9.576  0.00  0.00           H  
ATOM   3023 HB3 LLEU   212       9.152   8.014  -8.024  0.00  0.00           H  
ATOM   3024 CG  LLEU   212      10.097   6.102  -8.305  0.00  0.00           C  
ATOM   3025 HG  LLEU   212       9.506   5.608  -7.535  0.00  0.00           H  
ATOM   3026 CD1 LLEU   212      10.433   5.094  -9.408  0.00  0.00           C  
ATOM   3027 HD11LLEU   212      10.927   5.597 -10.239  0.00  0.00           H  
ATOM   3028 HD12LLEU   212      11.088   4.317  -9.016  0.00  0.00           H  
ATOM   3029 HD13LLEU   212       9.524   4.617  -9.771  0.00  0.00           H  
ATOM   3030 CD2 LLEU   212      11.408   6.556  -7.664  0.00  0.00           C  
ATOM   3031 HD21LLEU   212      11.931   5.696  -7.247  0.00  0.00           H  
ATOM   3032 HD22LLEU   212      12.040   7.037  -8.409  0.00  0.00           H  
ATOM   3033 HD23LLEU   212      11.199   7.262  -6.860  0.00  0.00           H  
ATOM   3034 C   LLEU   212       7.004   6.238  -8.591  0.00  0.00           C  
ATOM   3035 O   LLEU   212       7.117   5.019  -8.429  0.00  0.00           O  
ATOM   3036 N   LSER   213       6.021   6.923  -8.010  0.00  0.00           N  
ATOM   3037 H   LSER   213       6.044   7.931  -8.122  0.00  0.00           H  
ATOM   3038 CA  LSER   213       4.951   6.343  -7.192  0.00  0.00           C  
ATOM   3039 HA  LSER   213       5.403   5.825  -6.347  0.00  0.00           H  
ATOM   3040 CB  LSER   213       4.088   7.476  -6.636  0.00  0.00           C  
ATOM   3041 HB2 LSER   213       4.717   8.220  -6.148  0.00  0.00           H  
ATOM   3042 HB3 LSER   213       3.555   7.955  -7.459  0.00  0.00           H  
ATOM   3043 OG  LSER   213       3.161   6.971  -5.701  0.00  0.00           O  
ATOM   3044 HG  LSER   213       2.336   7.489  -5.801  0.00  0.00           H  
ATOM   3045 C   LSER   213       4.080   5.335  -7.965  0.00  0.00           C  
ATOM   3046 O   LSER   213       4.007   5.371  -9.199  0.00  0.00           O  
ATOM   3047 N   LVAL   214       3.390   4.455  -7.235  0.00  0.00           N  
ATOM   3048 H   LVAL   214       3.454   4.535  -6.225  0.00  0.00           H  
ATOM   3049 CA  LVAL   214       2.397   3.504  -7.769  0.00  0.00           C  
ATOM   3050 HA  LVAL   214       2.098   3.840  -8.761  0.00  0.00           H  
ATOM   3051 CB  LVAL   214       2.960   2.075  -7.917  0.00  0.00           C  
ATOM   3052 HB  LVAL   214       2.188   1.463  -8.380  0.00  0.00           H  
ATOM   3053 CG1 LVAL   214       4.181   2.023  -8.836  0.00  0.00           C  
ATOM   3054 HG11LVAL   214       4.460   0.982  -8.996  0.00  0.00           H  
ATOM   3055 HG12LVAL   214       3.922   2.477  -9.793  0.00  0.00           H  
ATOM   3056 HG13LVAL   214       5.019   2.558  -8.392  0.00  0.00           H  
ATOM   3057 CG2 LVAL   214       3.318   1.421  -6.577  0.00  0.00           C  
ATOM   3058 HG21LVAL   214       4.066   2.018  -6.056  0.00  0.00           H  
ATOM   3059 HG22LVAL   214       2.431   1.331  -5.950  0.00  0.00           H  
ATOM   3060 HG23LVAL   214       3.709   0.422  -6.761  0.00  0.00           H  
ATOM   3061 C   LVAL   214       1.133   3.468  -6.912  0.00  0.00           C  
ATOM   3062 O   LVAL   214       1.162   3.837  -5.736  0.00  0.00           O  
ATOM   3063 N   LVAL   215       0.032   2.979  -7.481  0.00  0.00           N  
ATOM   3064 H   LVAL   215       0.082   2.733  -8.466  0.00  0.00           H  
ATOM   3065 CA  LVAL   215      -1.219   2.667  -6.765  0.00  0.00           C  
ATOM   3066 HA  LVAL   215      -1.121   2.991  -5.733  0.00  0.00           H  
ATOM   3067 CB  LVAL   215      -2.414   3.443  -7.354  0.00  0.00           C  
ATOM   3068 HB  LVAL   215      -3.295   3.202  -6.761  0.00  0.00           H  
ATOM   3069 CG1 LVAL   215      -2.186   4.957  -7.262  0.00  0.00           C  
ATOM   3070 HG11LVAL   215      -3.050   5.489  -7.657  0.00  0.00           H  
ATOM   3071 HG12LVAL   215      -2.041   5.237  -6.222  0.00  0.00           H  
ATOM   3072 HG13LVAL   215      -1.305   5.241  -7.836  0.00  0.00           H  
ATOM   3073 CG2 LVAL   215      -2.724   3.085  -8.809  0.00  0.00           C  
ATOM   3074 HG21LVAL   215      -3.631   3.597  -9.132  0.00  0.00           H  
ATOM   3075 HG22LVAL   215      -1.903   3.386  -9.458  0.00  0.00           H  
ATOM   3076 HG23LVAL   215      -2.878   2.012  -8.898  0.00  0.00           H  
ATOM   3077 C   LVAL   215      -1.468   1.153  -6.700  0.00  0.00           C  
ATOM   3078 O   LVAL   215      -0.941   0.399  -7.522  0.00  0.00           O  
ATOM   3079 N   LGLY   216      -2.247   0.685  -5.722  0.00  0.00           N  
ATOM   3080 H   LGLY   216      -2.644   1.328  -5.043  0.00  0.00           H  
ATOM   3081 CA  LGLY   216      -2.548  -0.744  -5.574  0.00  0.00           C  
ATOM   3082 HA2 LGLY   216      -2.920  -1.106  -6.532  0.00  0.00           H  
ATOM   3083 HA3 LGLY   216      -1.631  -1.283  -5.344  0.00  0.00           H  
ATOM   3084 C   LGLY   216      -3.580  -1.082  -4.484  0.00  0.00           C  
ATOM   3085 O   LGLY   216      -3.816  -0.267  -3.589  0.00  0.00           O  
ATOM   3086 N   LPRO   217      -4.215  -2.268  -4.560  0.00  0.00           N  
ATOM   3087 CD  LPRO   217      -4.013  -3.276  -5.596  0.00  0.00           C  
ATOM   3088 HD2 LPRO   217      -2.964  -3.565  -5.668  0.00  0.00           H  
ATOM   3089 HD3 LPRO   217      -4.365  -2.889  -6.553  0.00  0.00           H  
ATOM   3090 CG  LPRO   217      -4.865  -4.477  -5.191  0.00  0.00           C  
ATOM   3091 HG2 LPRO   217      -4.272  -5.150  -4.572  0.00  0.00           H  
ATOM   3092 HG3 LPRO   217      -5.259  -5.004  -6.060  0.00  0.00           H  
ATOM   3093 CB  LPRO   217      -5.980  -3.843  -4.361  0.00  0.00           C  
ATOM   3094 HB2 LPRO   217      -6.431  -4.555  -3.670  0.00  0.00           H  
ATOM   3095 HB3 LPRO   217      -6.741  -3.438  -5.029  0.00  0.00           H  
ATOM   3096 CA  LPRO   217      -5.278  -2.686  -3.645  0.00  0.00           C  
ATOM   3097 HA  LPRO   217      -5.991  -1.871  -3.520  0.00  0.00           H  
ATOM   3098 C   LPRO   217      -4.780  -3.106  -2.251  0.00  0.00           C  
ATOM   3099 O   LPRO   217      -3.613  -3.470  -2.061  0.00  0.00           O  
ATOM   3100 N   LMET   218      -5.708  -3.114  -1.288  0.00  0.00           N  
ATOM   3101 H   LMET   218      -6.634  -2.763  -1.524  0.00  0.00           H  
ATOM   3102 CA  LMET   218      -5.522  -3.556   0.102  0.00  0.00           C  
ATOM   3103 HA  LMET   218      -4.645  -4.199   0.154  0.00  0.00           H  
ATOM   3104 CB  LMET   218      -5.273  -2.337   1.007  0.00  0.00           C  
ATOM   3105 HB2 LMET   218      -6.116  -1.650   0.922  0.00  0.00           H  
ATOM   3106 HB3 LMET   218      -5.197  -2.674   2.040  0.00  0.00           H  
ATOM   3107 CG  LMET   218      -3.980  -1.592   0.645  0.00  0.00           C  
ATOM   3108 HG2 LMET   218      -3.134  -2.232   0.891  0.00  0.00           H  
ATOM   3109 HG3 LMET   218      -3.961  -1.407  -0.427  0.00  0.00           H  
ATOM   3110 SD  LMET   218      -3.745   0.022   1.430  0.00  0.00           S  
ATOM   3111 CE  LMET   218      -3.604  -0.444   3.174  0.00  0.00           C  
ATOM   3112 HE1 LMET   218      -2.775  -1.138   3.306  0.00  0.00           H  
ATOM   3113 HE2 LMET   218      -3.418   0.451   3.768  0.00  0.00           H  
ATOM   3114 HE3 LMET   218      -4.531  -0.904   3.513  0.00  0.00           H  
ATOM   3115 C   LMET   218      -6.736  -4.381   0.577  0.00  0.00           C  
ATOM   3116 O   LMET   218      -7.874  -4.047   0.246  0.00  0.00           O  
ATOM   3117 N   LALA   219      -6.510  -5.471   1.323  0.00  0.00           N  
ATOM   3118 H   LALA   219      -5.560  -5.649   1.638  0.00  0.00           H  
ATOM   3119 CA  LALA   219      -7.530  -6.477   1.663  0.00  0.00           C  
ATOM   3120 HA  LALA   219      -8.478  -5.975   1.856  0.00  0.00           H  
ATOM   3121 CB  LALA   219      -7.726  -7.388   0.441  0.00  0.00           C  
ATOM   3122 HB1 LALA   219      -8.528  -8.100   0.633  0.00  0.00           H  
ATOM   3123 HB2 LALA   219      -8.003  -6.792  -0.430  0.00  0.00           H  
ATOM   3124 HB3 LALA   219      -6.806  -7.934   0.229  0.00  0.00           H  
ATOM   3125 C   LALA   219      -7.166  -7.321   2.909  0.00  0.00           C  
ATOM   3126 O   LALA   219      -6.062  -7.224   3.446  0.00  0.00           O  
ATOM   3127 N   LARG   220      -8.072  -8.206   3.357  0.00  0.00           N  
ATOM   3128 H   LARG   220      -8.985  -8.231   2.907  0.00  0.00           H  
ATOM   3129 CA  LARG   220      -7.783  -9.268   4.348  0.00  0.00           C  
ATOM   3130 HA  LARG   220      -6.959  -8.949   4.988  0.00  0.00           H  
ATOM   3131 CB  LARG   220      -9.007  -9.503   5.250  0.00  0.00           C  
ATOM   3132 HB2 LARG   220      -9.887  -9.690   4.632  0.00  0.00           H  
ATOM   3133 HB3 LARG   220      -8.834 -10.393   5.857  0.00  0.00           H  
ATOM   3134 CG  LARG   220      -9.275  -8.338   6.214  0.00  0.00           C  
ATOM   3135 HG2 LARG   220      -8.361  -8.111   6.765  0.00  0.00           H  
ATOM   3136 HG3 LARG   220      -9.578  -7.451   5.656  0.00  0.00           H  
ATOM   3137 CD  LARG   220     -10.367  -8.726   7.220  0.00  0.00           C  
ATOM   3138 HD2 LARG   220     -10.068  -9.647   7.723  0.00  0.00           H  
ATOM   3139 HD3 LARG   220     -10.449  -7.948   7.981  0.00  0.00           H  
ATOM   3140 NE  LARG   220     -11.670  -8.940   6.564  0.00  0.00           N  
ATOM   3141 HE  LARG   220     -11.901  -9.888   6.274  0.00  0.00           H  
ATOM   3142 CZ  LARG   220     -12.544  -8.010   6.242  0.00  0.00           C  
ATOM   3143 NH1 LARG   220     -12.368  -6.759   6.556  0.00  0.00           N  
ATOM   3144 HH11LARG   220     -11.551  -6.475   7.081  0.00  0.00           H  
ATOM   3145 HH12LARG   220     -12.939  -6.049   6.110  0.00  0.00           H  
ATOM   3146 NH2 LARG   220     -13.625  -8.310   5.589  0.00  0.00           N  
ATOM   3147 HH21LARG   220     -13.792  -9.252   5.259  0.00  0.00           H  
ATOM   3148 HH22LARG   220     -14.344  -7.603   5.489  0.00  0.00           H  
ATOM   3149 C   LARG   220      -7.324 -10.598   3.729  0.00  0.00           C  
ATOM   3150 O   LARG   220      -7.070 -11.544   4.473  0.00  0.00           O  
ATOM   3151 N   LTHR   221      -7.220 -10.704   2.401  0.00  0.00           N  
ATOM   3152 H   LTHR   221      -7.413  -9.892   1.836  0.00  0.00           H  
ATOM   3153 CA  LTHR   221      -6.868 -11.951   1.692  0.00  0.00           C  
ATOM   3154 HA  LTHR   221      -6.299 -12.583   2.374  0.00  0.00           H  
ATOM   3155 CB  LTHR   221      -8.119 -12.743   1.252  0.00  0.00           C  
ATOM   3156 HB  LTHR   221      -7.808 -13.755   0.998  0.00  0.00           H  
ATOM   3157 CG2 LTHR   221      -9.238 -12.848   2.287  0.00  0.00           C  
ATOM   3158 HG21LTHR   221      -8.850 -13.294   3.203  0.00  0.00           H  
ATOM   3159 HG22LTHR   221      -9.661 -11.867   2.506  0.00  0.00           H  
ATOM   3160 HG23LTHR   221     -10.024 -13.491   1.898  0.00  0.00           H  
ATOM   3161 OG1 LTHR   221      -8.674 -12.176   0.094  0.00  0.00           O  
ATOM   3162 HG1 LTHR   221      -9.398 -11.583   0.370  0.00  0.00           H  
ATOM   3163 C   LTHR   221      -5.993 -11.681   0.455  0.00  0.00           C  
ATOM   3164 O   LTHR   221      -6.065 -10.585  -0.107  0.00  0.00           O  
ATOM   3165 N   LPRO   222      -5.201 -12.662  -0.026  0.00  0.00           N  
ATOM   3166 CD  LPRO   222      -4.919 -13.937   0.621  0.00  0.00           C  
ATOM   3167 HD2 LPRO   222      -5.828 -14.463   0.908  0.00  0.00           H  
ATOM   3168 HD3 LPRO   222      -4.306 -13.764   1.501  0.00  0.00           H  
ATOM   3169 CG  LPRO   222      -4.141 -14.773  -0.389  0.00  0.00           C  
ATOM   3170 HG2 LPRO   222      -4.830 -15.393  -0.962  0.00  0.00           H  
ATOM   3171 HG3 LPRO   222      -3.388 -15.392   0.101  0.00  0.00           H  
ATOM   3172 CB  LPRO   222      -3.507 -13.741  -1.317  0.00  0.00           C  
ATOM   3173 HB2 LPRO   222      -3.395 -14.154  -2.318  0.00  0.00           H  
ATOM   3174 HB3 LPRO   222      -2.535 -13.443  -0.932  0.00  0.00           H  
ATOM   3175 CA  LPRO   222      -4.462 -12.539  -1.286  0.00  0.00           C  
ATOM   3176 HA  LPRO   222      -3.880 -11.617  -1.285  0.00  0.00           H  
ATOM   3177 C   LPRO   222      -5.379 -12.531  -2.521  0.00  0.00           C  
ATOM   3178 O   LPRO   222      -5.133 -11.787  -3.471  0.00  0.00           O  
ATOM   3179 N   LALA   223      -6.440 -13.344  -2.523  0.00  0.00           N  
ATOM   3180 H   LALA   223      -6.624 -13.909  -1.708  0.00  0.00           H  
ATOM   3181 CA  LALA   223      -7.306 -13.522  -3.689  0.00  0.00           C  
ATOM   3182 HA  LALA   223      -6.680 -13.757  -4.552  0.00  0.00           H  
ATOM   3183 CB  LALA   223      -8.212 -14.726  -3.422  0.00  0.00           C  
ATOM   3184 HB1 LALA   223      -8.868 -14.518  -2.578  0.00  0.00           H  
ATOM   3185 HB2 LALA   223      -8.813 -14.937  -4.306  0.00  0.00           H  
ATOM   3186 HB3 LALA   223      -7.611 -15.605  -3.194  0.00  0.00           H  
ATOM   3187 C   LALA   223      -8.107 -12.251  -4.036  0.00  0.00           C  
ATOM   3188 O   LALA   223      -8.275 -11.933  -5.216  0.00  0.00           O  
ATOM   3189 N   LASP   224      -8.530 -11.481  -3.027  0.00  0.00           N  
ATOM   3190 H   LASP   224      -8.405 -11.815  -2.077  0.00  0.00           H  
ATOM   3191 CA  LASP   224      -9.192 -10.184  -3.227  0.00  0.00           C  
ATOM   3192 HA  LASP   224     -10.055 -10.329  -3.878  0.00  0.00           H  
ATOM   3193 CB  LASP   224      -9.691  -9.626  -1.887  0.00  0.00           C  
ATOM   3194 HB2 LASP   224      -8.821  -9.460  -1.251  0.00  0.00           H  
ATOM   3195 HB3 LASP   224     -10.159  -8.657  -2.066  0.00  0.00           H  
ATOM   3196 CG  LASP   224     -10.686 -10.505  -1.121  0.00  0.00           C  
ATOM   3197 OD1 LASP   224     -10.770 -10.319   0.115  0.00  0.00           O  
ATOM   3198 OD2 LASP   224     -11.377 -11.369  -1.705  0.00  0.00           O  
ATOM   3199 C   LASP   224      -8.261  -9.153  -3.894  0.00  0.00           C  
ATOM   3200 O   LASP   224      -8.706  -8.397  -4.759  0.00  0.00           O  
ATOM   3201 N   LLEU   225      -6.960  -9.146  -3.556  0.00  0.00           N  
ATOM   3202 H   LLEU   225      -6.643  -9.809  -2.860  0.00  0.00           H  
ATOM   3203 CA  LLEU   225      -5.965  -8.293  -4.226  0.00  0.00           C  
ATOM   3204 HA  LLEU   225      -6.310  -7.258  -4.194  0.00  0.00           H  
ATOM   3205 CB  LLEU   225      -4.584  -8.387  -3.548  0.00  0.00           C  
ATOM   3206 HB2 LLEU   225      -4.208  -9.404  -3.651  0.00  0.00           H  
ATOM   3207 HB3 LLEU   225      -3.903  -7.737  -4.100  0.00  0.00           H  
ATOM   3208 CG  LLEU   225      -4.514  -8.005  -2.063  0.00  0.00           C  
ATOM   3209 HG  LLEU   225      -5.112  -8.694  -1.476  0.00  0.00           H  
ATOM   3210 CD1 LLEU   225      -3.057  -8.087  -1.608  0.00  0.00           C  
ATOM   3211 HD11LLEU   225      -2.971  -7.717  -0.590  0.00  0.00           H  
ATOM   3212 HD12LLEU   225      -2.720  -9.123  -1.645  0.00  0.00           H  
ATOM   3213 HD13LLEU   225      -2.427  -7.474  -2.250  0.00  0.00           H  
ATOM   3214 CD2 LLEU   225      -4.994  -6.584  -1.801  0.00  0.00           C  
ATOM   3215 HD21LLEU   225      -4.405  -5.887  -2.391  0.00  0.00           H  
ATOM   3216 HD22LLEU   225      -6.049  -6.489  -2.051  0.00  0.00           H  
ATOM   3217 HD23LLEU   225      -4.866  -6.354  -0.745  0.00  0.00           H  
ATOM   3218 C   LLEU   225      -5.808  -8.672  -5.702  0.00  0.00           C  
ATOM   3219 O   LLEU   225      -5.786  -7.796  -6.568  0.00  0.00           O  
ATOM   3220 N   LALA   226      -5.728  -9.976  -5.990  0.00  0.00           N  
ATOM   3221 H   LALA   226      -5.744 -10.639  -5.223  0.00  0.00           H  
ATOM   3222 CA  LALA   226      -5.630 -10.482  -7.355  0.00  0.00           C  
ATOM   3223 HA  LALA   226      -4.771 -10.012  -7.836  0.00  0.00           H  
ATOM   3224 CB  LALA   226      -5.392 -11.995  -7.312  0.00  0.00           C  
ATOM   3225 HB1 LALA   226      -4.484 -12.212  -6.757  0.00  0.00           H  
ATOM   3226 HB2 LALA   226      -6.235 -12.498  -6.836  0.00  0.00           H  
ATOM   3227 HB3 LALA   226      -5.277 -12.373  -8.326  0.00  0.00           H  
ATOM   3228 C   LALA   226      -6.872 -10.133  -8.192  0.00  0.00           C  
ATOM   3229 O   LALA   226      -6.738  -9.852  -9.381  0.00  0.00           O  
ATOM   3230 N   LLEU   227      -8.064 -10.105  -7.591  0.00  0.00           N  
ATOM   3231 H   LLEU   227      -8.125 -10.411  -6.625  0.00  0.00           H  
ATOM   3232 CA  LLEU   227      -9.280  -9.639  -8.258  0.00  0.00           C  
ATOM   3233 HA  LLEU   227      -9.331 -10.114  -9.238  0.00  0.00           H  
ATOM   3234 CB  LLEU   227     -10.495 -10.099  -7.431  0.00  0.00           C  
ATOM   3235 HB2 LLEU   227     -10.514 -11.190  -7.416  0.00  0.00           H  
ATOM   3236 HB3 LLEU   227     -10.376  -9.754  -6.403  0.00  0.00           H  
ATOM   3237 CG  LLEU   227     -11.844  -9.580  -7.956  0.00  0.00           C  
ATOM   3238 HG  LLEU   227     -11.866  -8.493  -7.895  0.00  0.00           H  
ATOM   3239 CD1 LLEU   227     -12.103 -10.007  -9.401  0.00  0.00           C  
ATOM   3240 HD11LLEU   227     -12.068 -11.093  -9.484  0.00  0.00           H  
ATOM   3241 HD12LLEU   227     -13.081  -9.647  -9.698  0.00  0.00           H  
ATOM   3242 HD13LLEU   227     -11.366  -9.564 -10.070  0.00  0.00           H  
ATOM   3243 CD2 LLEU   227     -12.983 -10.125  -7.100  0.00  0.00           C  
ATOM   3244 HD21LLEU   227     -13.038 -11.208  -7.197  0.00  0.00           H  
ATOM   3245 HD22LLEU   227     -12.819  -9.867  -6.053  0.00  0.00           H  
ATOM   3246 HD23LLEU   227     -13.929  -9.693  -7.422  0.00  0.00           H  
ATOM   3247 C   LLEU   227      -9.261  -8.117  -8.496  0.00  0.00           C  
ATOM   3248 O   LLEU   227      -9.481  -7.657  -9.617  0.00  0.00           O  
ATOM   3249 N   LALA   228      -8.979  -7.324  -7.459  0.00  0.00           N  
ATOM   3250 H   LALA   228      -8.803  -7.752  -6.554  0.00  0.00           H  
ATOM   3251 CA  LALA   228      -9.012  -5.863  -7.536  0.00  0.00           C  
ATOM   3252 HA  LALA   228      -9.995  -5.557  -7.895  0.00  0.00           H  
ATOM   3253 CB  LALA   228      -8.830  -5.317  -6.118  0.00  0.00           C  
ATOM   3254 HB1 LALA   228      -9.625  -5.701  -5.478  0.00  0.00           H  
ATOM   3255 HB2 LALA   228      -7.868  -5.638  -5.716  0.00  0.00           H  
ATOM   3256 HB3 LALA   228      -8.878  -4.228  -6.131  0.00  0.00           H  
ATOM   3257 C   LALA   228      -7.968  -5.285  -8.512  0.00  0.00           C  
ATOM   3258 O   LALA   228      -8.255  -4.313  -9.220  0.00  0.00           O  
ATOM   3259 N   LLEU   229      -6.778  -5.888  -8.600  0.00  0.00           N  
ATOM   3260 H   LLEU   229      -6.573  -6.657  -7.967  0.00  0.00           H  
ATOM   3261 CA  LLEU   229      -5.761  -5.503  -9.582  0.00  0.00           C  
ATOM   3262 HA  LLEU   229      -5.667  -4.418  -9.552  0.00  0.00           H  
ATOM   3263 CB  LLEU   229      -4.406  -6.102  -9.161  0.00  0.00           C  
ATOM   3264 HB2 LLEU   229      -4.166  -5.748  -8.158  0.00  0.00           H  
ATOM   3265 HB3 LLEU   229      -4.506  -7.185  -9.108  0.00  0.00           H  
ATOM   3266 CG  LLEU   229      -3.234  -5.748 -10.099  0.00  0.00           C  
ATOM   3267 HG  LLEU   229      -3.447  -6.108 -11.105  0.00  0.00           H  
ATOM   3268 CD1 LLEU   229      -2.979  -4.239 -10.141  0.00  0.00           C  
ATOM   3269 HD11LLEU   229      -2.821  -3.860  -9.133  0.00  0.00           H  
ATOM   3270 HD12LLEU   229      -2.096  -4.035 -10.749  0.00  0.00           H  
ATOM   3271 HD13LLEU   229      -3.827  -3.721 -10.586  0.00  0.00           H  
ATOM   3272 CD2 LLEU   229      -1.956  -6.421  -9.602  0.00  0.00           C  
ATOM   3273 HD21LLEU   229      -1.145  -6.231 -10.309  0.00  0.00           H  
ATOM   3274 HD22LLEU   229      -1.678  -6.025  -8.628  0.00  0.00           H  
ATOM   3275 HD23LLEU   229      -2.104  -7.497  -9.526  0.00  0.00           H  
ATOM   3276 C   LLEU   229      -6.177  -5.875 -11.019  0.00  0.00           C  
ATOM   3277 O   LLEU   229      -6.083  -5.032 -11.909  0.00  0.00           O  
ATOM   3278 N   LASP   230      -6.727  -7.074 -11.247  0.00  0.00           N  
ATOM   3279 H   LASP   230      -6.814  -7.725 -10.475  0.00  0.00           H  
ATOM   3280 CA  LASP   230      -7.216  -7.514 -12.569  0.00  0.00           C  
ATOM   3281 HA  LASP   230      -6.390  -7.436 -13.279  0.00  0.00           H  
ATOM   3282 CB  LASP   230      -7.637  -8.990 -12.465  0.00  0.00           C  
ATOM   3283 HB2 LASP   230      -6.890  -9.520 -11.877  0.00  0.00           H  
ATOM   3284 HB3 LASP   230      -8.590  -9.059 -11.936  0.00  0.00           H  
ATOM   3285 CG  LASP   230      -7.739  -9.732 -13.800  0.00  0.00           C  
ATOM   3286 OD1 LASP   230      -8.349 -10.828 -13.824  0.00  0.00           O  
ATOM   3287 OD2 LASP   230      -7.146  -9.309 -14.818  0.00  0.00           O  
ATOM   3288 C   LASP   230      -8.377  -6.648 -13.107  0.00  0.00           C  
ATOM   3289 O   LASP   230      -8.561  -6.516 -14.319  0.00  0.00           O  
ATOM   3290 N   LILE   231      -9.137  -5.998 -12.218  0.00  0.00           N  
ATOM   3291 H   LILE   231      -9.000  -6.234 -11.240  0.00  0.00           H  
ATOM   3292 CA  LILE   231     -10.172  -5.008 -12.564  0.00  0.00           C  
ATOM   3293 HA  LILE   231     -10.737  -5.380 -13.419  0.00  0.00           H  
ATOM   3294 CB  LILE   231     -11.151  -4.868 -11.370  0.00  0.00           C  
ATOM   3295 HB  LILE   231     -10.562  -4.774 -10.457  0.00  0.00           H  
ATOM   3296 CG2 LILE   231     -12.051  -3.619 -11.471  0.00  0.00           C  
ATOM   3297 HG21LILE   231     -12.753  -3.585 -10.641  0.00  0.00           H  
ATOM   3298 HG22LILE   231     -11.457  -2.708 -11.419  0.00  0.00           H  
ATOM   3299 HG23LILE   231     -12.606  -3.631 -12.407  0.00  0.00           H  
ATOM   3300 CG1 LILE   231     -12.022  -6.142 -11.266  0.00  0.00           C  
ATOM   3301 HG12LILE   231     -12.779  -6.135 -12.051  0.00  0.00           H  
ATOM   3302 HG13LILE   231     -11.404  -7.027 -11.415  0.00  0.00           H  
ATOM   3303 CD1 LILE   231     -12.707  -6.299  -9.904  0.00  0.00           C  
ATOM   3304 HD11LILE   231     -13.238  -7.248  -9.876  0.00  0.00           H  
ATOM   3305 HD12LILE   231     -11.962  -6.286  -9.109  0.00  0.00           H  
ATOM   3306 HD13LILE   231     -13.424  -5.498  -9.742  0.00  0.00           H  
ATOM   3307 C   LILE   231      -9.579  -3.648 -12.982  0.00  0.00           C  
ATOM   3308 O   LILE   231     -10.131  -2.991 -13.870  0.00  0.00           O  
ATOM   3309 N   LTHR   232      -8.489  -3.201 -12.346  0.00  0.00           N  
ATOM   3310 H   LTHR   232      -8.031  -3.839 -11.706  0.00  0.00           H  
ATOM   3311 CA  LTHR   232      -8.018  -1.794 -12.364  0.00  0.00           C  
ATOM   3312 HA  LTHR   232      -8.783  -1.168 -12.823  0.00  0.00           H  
ATOM   3313 CB  LTHR   232      -7.811  -1.272 -10.930  0.00  0.00           C  
ATOM   3314 HB  LTHR   232      -7.340  -0.290 -10.984  0.00  0.00           H  
ATOM   3315 CG2 LTHR   232      -9.115  -1.123 -10.149  0.00  0.00           C  
ATOM   3316 HG21LTHR   232      -9.779  -0.435 -10.670  0.00  0.00           H  
ATOM   3317 HG22LTHR   232      -9.608  -2.088 -10.035  0.00  0.00           H  
ATOM   3318 HG23LTHR   232      -8.900  -0.717  -9.161  0.00  0.00           H  
ATOM   3319 OG1 LTHR   232      -6.976  -2.127 -10.179  0.00  0.00           O  
ATOM   3320 HG1 LTHR   232      -7.513  -2.891  -9.893  0.00  0.00           H  
ATOM   3321 C   LTHR   232      -6.735  -1.535 -13.167  0.00  0.00           C  
ATOM   3322 O   LTHR   232      -6.516  -0.403 -13.605  0.00  0.00           O  
ATOM   3323 N   LSER   233      -5.903  -2.555 -13.383  0.00  0.00           N  
ATOM   3324 H   LSER   233      -6.139  -3.451 -12.967  0.00  0.00           H  
ATOM   3325 CA  LSER   233      -4.610  -2.468 -14.079  0.00  0.00           C  
ATOM   3326 HA  LSER   233      -4.018  -1.688 -13.606  0.00  0.00           H  
ATOM   3327 CB  LSER   233      -3.881  -3.801 -13.891  0.00  0.00           C  
ATOM   3328 HB2 LSER   233      -3.769  -3.998 -12.826  0.00  0.00           H  
ATOM   3329 HB3 LSER   233      -4.471  -4.607 -14.328  0.00  0.00           H  
ATOM   3330 OG  LSER   233      -2.601  -3.785 -14.480  0.00  0.00           O  
ATOM   3331 HG  LSER   233      -2.117  -4.548 -14.099  0.00  0.00           H  
ATOM   3332 C   LSER   233      -4.720  -2.115 -15.571  0.00  0.00           C  
ATOM   3333 O   LSER   233      -5.755  -2.343 -16.201  0.00  0.00           O  
ATOM   3334 N   LLYS   234      -3.640  -1.596 -16.172  0.00  0.00           N  
ATOM   3335 H   LLYS   234      -2.804  -1.464 -15.605  0.00  0.00           H  
ATOM   3336 CA  LLYS   234      -3.533  -1.386 -17.631  0.00  0.00           C  
ATOM   3337 HA  LLYS   234      -4.399  -0.824 -17.980  0.00  0.00           H  
ATOM   3338 CB  LLYS   234      -2.256  -0.604 -17.952  0.00  0.00           C  
ATOM   3339 HB2 LLYS   234      -1.404  -1.133 -17.521  0.00  0.00           H  
ATOM   3340 HB3 LLYS   234      -2.122  -0.585 -19.033  0.00  0.00           H  
ATOM   3341 CG  LLYS   234      -2.275   0.846 -17.457  0.00  0.00           C  
ATOM   3342 HG2 LLYS   234      -3.066   1.402 -17.961  0.00  0.00           H  
ATOM   3343 HG3 LLYS   234      -2.443   0.876 -16.381  0.00  0.00           H  
ATOM   3344 CD  LLYS   234      -0.918   1.470 -17.785  0.00  0.00           C  
ATOM   3345 HD2 LLYS   234      -0.132   0.818 -17.398  0.00  0.00           H  
ATOM   3346 HD3 LLYS   234      -0.807   1.557 -18.867  0.00  0.00           H  
ATOM   3347 CE  LLYS   234      -0.780   2.842 -17.136  0.00  0.00           C  
ATOM   3348 HE2 LLYS   234      -1.493   3.537 -17.587  0.00  0.00           H  
ATOM   3349 HE3 LLYS   234      -1.012   2.743 -16.071  0.00  0.00           H  
ATOM   3350 NZ  LLYS   234       0.609   3.324 -17.280  0.00  0.00           N  
ATOM   3351 HZ1 LLYS   234       1.235   2.588 -16.956  0.00  0.00           H  
ATOM   3352 HZ2 LLYS   234       0.849   3.544 -18.231  0.00  0.00           H  
ATOM   3353 HZ3 LLYS   234       0.789   4.104 -16.650  0.00  0.00           H  
ATOM   3354 C   LLYS   234      -3.505  -2.688 -18.438  0.00  0.00           C  
ATOM   3355 O   LLYS   234      -3.695  -2.647 -19.654  0.00  0.00           O  
ATOM   3356 N   LVAL   235      -3.248  -3.823 -17.786  0.00  0.00           N  
ATOM   3357 H   LVAL   235      -3.114  -3.763 -16.785  0.00  0.00           H  
ATOM   3358 CA  LVAL   235      -3.235  -5.169 -18.383  0.00  0.00           C  
ATOM   3359 HA  LVAL   235      -3.471  -5.088 -19.440  0.00  0.00           H  
ATOM   3360 CB  LVAL   235      -1.836  -5.820 -18.298  0.00  0.00           C  
ATOM   3361 HB  LVAL   235      -1.896  -6.808 -18.753  0.00  0.00           H  
ATOM   3362 CG1 LVAL   235      -0.804  -5.013 -19.092  0.00  0.00           C  
ATOM   3363 HG11LVAL   235      -0.658  -4.028 -18.650  0.00  0.00           H  
ATOM   3364 HG12LVAL   235       0.148  -5.545 -19.099  0.00  0.00           H  
ATOM   3365 HG13LVAL   235      -1.141  -4.906 -20.122  0.00  0.00           H  
ATOM   3366 CG2 LVAL   235      -1.322  -5.999 -16.864  0.00  0.00           C  
ATOM   3367 HG21LVAL   235      -0.372  -6.530 -16.885  0.00  0.00           H  
ATOM   3368 HG22LVAL   235      -1.173  -5.028 -16.392  0.00  0.00           H  
ATOM   3369 HG23LVAL   235      -2.032  -6.586 -16.284  0.00  0.00           H  
ATOM   3370 C   LVAL   235      -4.297  -6.064 -17.729  0.00  0.00           C  
ATOM   3371 O   LVAL   235      -4.651  -5.833 -16.567  0.00  0.00           O  
ATOM   3372 N   LPRO   236      -4.786  -7.123 -18.401  0.00  0.00           N  
ATOM   3373 CD  LPRO   236      -4.681  -7.398 -19.830  0.00  0.00           C  
ATOM   3374 HD2 LPRO   236      -3.727  -7.081 -20.251  0.00  0.00           H  
ATOM   3375 HD3 LPRO   236      -5.505  -6.912 -20.350  0.00  0.00           H  
ATOM   3376 CG  LPRO   236      -4.834  -8.905 -19.979  0.00  0.00           C  
ATOM   3377 HG2 LPRO   236      -3.853  -9.364 -19.891  0.00  0.00           H  
ATOM   3378 HG3 LPRO   236      -5.301  -9.173 -20.926  0.00  0.00           H  
ATOM   3379 CB  LPRO   236      -5.704  -9.285 -18.781  0.00  0.00           C  
ATOM   3380 HB2 LPRO   236      -5.549 -10.323 -18.490  0.00  0.00           H  
ATOM   3381 HB3 LPRO   236      -6.751  -9.110 -19.024  0.00  0.00           H  
ATOM   3382 CA  LPRO   236      -5.265  -8.305 -17.689  0.00  0.00           C  
ATOM   3383 HA  LPRO   236      -6.111  -8.054 -17.048  0.00  0.00           H  
ATOM   3384 C   LPRO   236      -4.116  -8.861 -16.835  0.00  0.00           C  
ATOM   3385 O   LPRO   236      -3.004  -9.041 -17.336  0.00  0.00           O  
ATOM   3386 N   LLEU   237      -4.359  -9.099 -15.545  0.00  0.00           N  
ATOM   3387 H   LLEU   237      -5.315  -8.994 -15.213  0.00  0.00           H  
ATOM   3388 CA  LLEU   237      -3.337  -9.549 -14.593  0.00  0.00           C  
ATOM   3389 HA  LLEU   237      -2.466  -8.901 -14.685  0.00  0.00           H  
ATOM   3390 CB  LLEU   237      -3.903  -9.375 -13.170  0.00  0.00           C  
ATOM   3391 HB2 LLEU   237      -4.004  -8.307 -12.969  0.00  0.00           H  
ATOM   3392 HB3 LLEU   237      -4.900  -9.805 -13.147  0.00  0.00           H  
ATOM   3393 CG  LLEU   237      -3.091 -10.025 -12.031  0.00  0.00           C  
ATOM   3394 HG  LLEU   237      -2.982 -11.095 -12.202  0.00  0.00           H  
ATOM   3395 CD1 LLEU   237      -1.709  -9.410 -11.892  0.00  0.00           C  
ATOM   3396 HD11LLEU   237      -1.222  -9.746 -10.978  0.00  0.00           H  
ATOM   3397 HD12LLEU   237      -1.101  -9.734 -12.730  0.00  0.00           H  
ATOM   3398 HD13LLEU   237      -1.768  -8.322 -11.889  0.00  0.00           H  
ATOM   3399 CD2 LLEU   237      -3.835  -9.840 -10.715  0.00  0.00           C  
ATOM   3400 HD21LLEU   237      -4.113  -8.796 -10.594  0.00  0.00           H  
ATOM   3401 HD22LLEU   237      -4.734 -10.451 -10.742  0.00  0.00           H  
ATOM   3402 HD23LLEU   237      -3.216 -10.147  -9.875  0.00  0.00           H  
ATOM   3403 C   LLEU   237      -2.932 -11.005 -14.896  0.00  0.00           C  
ATOM   3404 O   LLEU   237      -3.771 -11.893 -14.699  0.00  0.00           O  
ATOM   3405 N   LPRO   238      -1.691 -11.288 -15.345  0.00  0.00           N  
ATOM   3406 CD  LPRO   238      -0.608 -10.353 -15.640  0.00  0.00           C  
ATOM   3407 HD2 LPRO   238      -0.413  -9.686 -14.804  0.00  0.00           H  
ATOM   3408 HD3 LPRO   238      -0.849  -9.768 -16.523  0.00  0.00           H  
ATOM   3409 CG  LPRO   238       0.634 -11.196 -15.928  0.00  0.00           C  
ATOM   3410 HG2 LPRO   238       1.211 -11.333 -15.017  0.00  0.00           H  
ATOM   3411 HG3 LPRO   238       1.255 -10.745 -16.703  0.00  0.00           H  
ATOM   3412 CB  LPRO   238       0.056 -12.534 -16.380  0.00  0.00           C  
ATOM   3413 HB2 LPRO   238       0.737 -13.362 -16.181  0.00  0.00           H  
ATOM   3414 HB3 LPRO   238      -0.174 -12.479 -17.445  0.00  0.00           H  
ATOM   3415 CA  LPRO   238      -1.248 -12.654 -15.587  0.00  0.00           C  
ATOM   3416 HA  LPRO   238      -1.983 -13.174 -16.200  0.00  0.00           H  
ATOM   3417 C   LPRO   238      -1.080 -13.400 -14.258  0.00  0.00           C  
ATOM   3418 O   LPRO   238      -0.351 -12.967 -13.364  0.00  0.00           O  
ATOM   3419 N   LGLN   239      -1.781 -14.524 -14.119  0.00  0.00           N  
ATOM   3420 H   LGLN   239      -2.396 -14.798 -14.876  0.00  0.00           H  
ATOM   3421 CA  LGLN   239      -1.763 -15.340 -12.903  0.00  0.00           C  
ATOM   3422 HA  LGLN   239      -1.689 -14.663 -12.053  0.00  0.00           H  
ATOM   3423 CB  LGLN   239      -3.098 -16.095 -12.751  0.00  0.00           C  
ATOM   3424 HB2 LGLN   239      -3.256 -16.724 -13.628  0.00  0.00           H  
ATOM   3425 HB3 LGLN   239      -3.052 -16.733 -11.868  0.00  0.00           H  
ATOM   3426 CG  LGLN   239      -4.280 -15.109 -12.600  0.00  0.00           C  
ATOM   3427 HG2 LGLN   239      -4.186 -14.565 -11.662  0.00  0.00           H  
ATOM   3428 HG3 LGLN   239      -4.243 -14.375 -13.403  0.00  0.00           H  
ATOM   3429 CD  LGLN   239      -5.660 -15.761 -12.644  0.00  0.00           C  
ATOM   3430 OE1 LGLN   239      -5.867 -16.900 -12.241  0.00  0.00           O  
ATOM   3431 NE2 LGLN   239      -6.658 -15.063 -13.134  0.00  0.00           N  
ATOM   3432 HE21LGLN   239      -7.569 -15.490 -13.188  0.00  0.00           H  
ATOM   3433 HE22LGLN   239      -6.533 -14.078 -13.351  0.00  0.00           H  
ATOM   3434 C   LGLN   239      -0.514 -16.242 -12.857  0.00  0.00           C  
ATOM   3435 O   LGLN   239      -0.009 -16.695 -13.892  0.00  0.00           O  
ATOM   3436 N   LSER   240       0.025 -16.476 -11.660  0.00  0.00           N  
ATOM   3437 H   LSER   240      -0.421 -16.056 -10.851  0.00  0.00           H  
ATOM   3438 CA  LSER   240       1.342 -17.092 -11.458  0.00  0.00           C  
ATOM   3439 HA  LSER   240       2.065 -16.531 -12.050  0.00  0.00           H  
ATOM   3440 CB  LSER   240       1.759 -16.953  -9.993  0.00  0.00           C  
ATOM   3441 HB2 LSER   240       1.703 -15.906  -9.692  0.00  0.00           H  
ATOM   3442 HB3 LSER   240       1.085 -17.538  -9.369  0.00  0.00           H  
ATOM   3443 OG  LSER   240       3.084 -17.417  -9.835  0.00  0.00           O  
ATOM   3444 HG  LSER   240       3.666 -16.658 -10.093  0.00  0.00           H  
ATOM   3445 C   LSER   240       1.416 -18.564 -11.891  0.00  0.00           C  
ATOM   3446 O   LSER   240       0.460 -19.335 -11.736  0.00  0.00           O  
ATOM   3447 N   LARG   241       2.582 -18.986 -12.398  0.00  0.00           N  
ATOM   3448 H   LARG   241       3.325 -18.298 -12.503  0.00  0.00           H  
ATOM   3449 CA  LARG   241       2.892 -20.397 -12.705  0.00  0.00           C  
ATOM   3450 HA  LARG   241       1.972 -20.906 -12.986  0.00  0.00           H  
ATOM   3451 CB  LARG   241       3.874 -20.458 -13.890  0.00  0.00           C  
ATOM   3452 HB2 LARG   241       4.734 -19.826 -13.667  0.00  0.00           H  
ATOM   3453 HB3 LARG   241       4.235 -21.480 -14.013  0.00  0.00           H  
ATOM   3454 CG  LARG   241       3.253 -20.007 -15.225  0.00  0.00           C  
ATOM   3455 HG2 LARG   241       2.846 -19.001 -15.121  0.00  0.00           H  
ATOM   3456 HG3 LARG   241       4.039 -19.979 -15.981  0.00  0.00           H  
ATOM   3457 CD  LARG   241       2.147 -20.962 -15.698  0.00  0.00           C  
ATOM   3458 HD2 LARG   241       2.562 -21.967 -15.803  0.00  0.00           H  
ATOM   3459 HD3 LARG   241       1.357 -21.008 -14.950  0.00  0.00           H  
ATOM   3460 NE  LARG   241       1.535 -20.504 -16.957  0.00  0.00           N  
ATOM   3461 HE  LARG   241       0.942 -19.689 -16.890  0.00  0.00           H  
ATOM   3462 CZ  LARG   241       1.552 -21.126 -18.122  0.00  0.00           C  
ATOM   3463 NH1 LARG   241       2.248 -22.205 -18.344  0.00  0.00           N  
ATOM   3464 HH11LARG   241       2.805 -22.641 -17.619  0.00  0.00           H  
ATOM   3465 HH12LARG   241       2.243 -22.692 -19.227  0.00  0.00           H  
ATOM   3466 NH2 LARG   241       0.857 -20.642 -19.111  0.00  0.00           N  
ATOM   3467 HH21LARG   241       0.380 -19.756 -18.988  0.00  0.00           H  
ATOM   3468 HH22LARG   241       0.756 -21.179 -19.958  0.00  0.00           H  
ATOM   3469 C   LARG   241       3.401 -21.204 -11.503  0.00  0.00           C  
ATOM   3470 O   LARG   241       3.542 -22.420 -11.624  0.00  0.00           O  
ATOM   3471 N   LILE   242       3.637 -20.569 -10.353  0.00  0.00           N  
ATOM   3472 H   LILE   242       3.495 -19.566 -10.326  0.00  0.00           H  
ATOM   3473 CA  LILE   242       4.060 -21.232  -9.108  0.00  0.00           C  
ATOM   3474 HA  LILE   242       4.829 -21.970  -9.342  0.00  0.00           H  
ATOM   3475 CB  LILE   242       4.670 -20.189  -8.136  0.00  0.00           C  
ATOM   3476 HB  LILE   242       3.893 -19.463  -7.893  0.00  0.00           H  
ATOM   3477 CG2 LILE   242       5.118 -20.864  -6.824  0.00  0.00           C  
ATOM   3478 HG21LILE   242       4.295 -21.402  -6.358  0.00  0.00           H  
ATOM   3479 HG22LILE   242       5.937 -21.558  -7.016  0.00  0.00           H  
ATOM   3480 HG23LILE   242       5.457 -20.112  -6.111  0.00  0.00           H  
ATOM   3481 CG1 LILE   242       5.851 -19.422  -8.782  0.00  0.00           C  
ATOM   3482 HG12LILE   242       6.709 -20.085  -8.883  0.00  0.00           H  
ATOM   3483 HG13LILE   242       5.578 -19.077  -9.779  0.00  0.00           H  
ATOM   3484 CD1 LILE   242       6.271 -18.175  -7.999  0.00  0.00           C  
ATOM   3485 HD11LILE   242       7.046 -17.644  -8.553  0.00  0.00           H  
ATOM   3486 HD12LILE   242       5.415 -17.513  -7.862  0.00  0.00           H  
ATOM   3487 HD13LILE   242       6.671 -18.461  -7.029  0.00  0.00           H  
ATOM   3488 C   LILE   242       2.855 -21.958  -8.482  0.00  0.00           C  
ATOM   3489 O   LILE   242       1.874 -21.311  -8.121  0.00  0.00           O  
ATOM   3490 N   LALA   243       2.896 -23.286  -8.346  0.00  0.00           N  
ATOM   3491 H   LALA   243       3.727 -23.773  -8.667  0.00  0.00           H  
ATOM   3492 CA  LALA   243       1.791 -24.090  -7.798  0.00  0.00           C  
ATOM   3493 HA  LALA   243       0.888 -23.481  -7.736  0.00  0.00           H  
ATOM   3494 CB  LALA   243       1.512 -25.234  -8.779  0.00  0.00           C  
ATOM   3495 HB1 LALA   243       0.650 -25.808  -8.439  0.00  0.00           H  
ATOM   3496 HB2 LALA   243       1.301 -24.831  -9.771  0.00  0.00           H  
ATOM   3497 HB3 LALA   243       2.379 -25.893  -8.836  0.00  0.00           H  
ATOM   3498 C   LALA   243       2.061 -24.635  -6.381  0.00  0.00           C  
ATOM   3499 O   LALA   243       1.135 -24.750  -5.574  0.00  0.00           O  
ATOM   3500 N   LASN   244       3.319 -24.963  -6.079  0.00  0.00           N  
ATOM   3501 H   LASN   244       4.022 -24.799  -6.793  0.00  0.00           H  
ATOM   3502 CA  LASN   244       3.815 -25.456  -4.788  0.00  0.00           C  
ATOM   3503 HA  LASN   244       3.078 -25.266  -4.005  0.00  0.00           H  
ATOM   3504 CB  LASN   244       4.095 -26.974  -4.885  0.00  0.00           C  
ATOM   3505 HB2 LASN   244       4.957 -27.114  -5.532  0.00  0.00           H  
ATOM   3506 HB3 LASN   244       4.347 -27.350  -3.894  0.00  0.00           H  
ATOM   3507 CG  LASN   244       2.970 -27.833  -5.442  0.00  0.00           C  
ATOM   3508 OD1 LASN   244       3.172 -28.684  -6.298  0.00  0.00           O  
ATOM   3509 ND2 LASN   244       1.761 -27.675  -4.977  0.00  0.00           N  
ATOM   3510 HD21LASN   244       1.006 -28.205  -5.384  0.00  0.00           H  
ATOM   3511 HD22LASN   244       1.592 -27.022  -4.221  0.00  0.00           H  
ATOM   3512 C   LASN   244       5.109 -24.701  -4.430  0.00  0.00           C  
ATOM   3513 O   LASN   244       5.721 -24.114  -5.319  0.00  0.00           O  
ATOM   3514 N   LLEU   245       5.585 -24.756  -3.182  0.00  0.00           N  
ATOM   3515 H   LLEU   245       5.072 -25.258  -2.465  0.00  0.00           H  
ATOM   3516 CA  LLEU   245       6.893 -24.181  -2.810  0.00  0.00           C  
ATOM   3517 HA  LLEU   245       7.003 -23.223  -3.318  0.00  0.00           H  
ATOM   3518 CB  LLEU   245       6.932 -23.916  -1.292  0.00  0.00           C  
ATOM   3519 HB2 LLEU   245       6.657 -24.832  -0.775  0.00  0.00           H  
ATOM   3520 HB3 LLEU   245       7.950 -23.656  -0.996  0.00  0.00           H  
ATOM   3521 CG  LLEU   245       5.985 -22.793  -0.833  0.00  0.00           C  
ATOM   3522 HG  LLEU   245       4.979 -23.025  -1.174  0.00  0.00           H  
ATOM   3523 CD1 LLEU   245       5.961 -22.694   0.687  0.00  0.00           C  
ATOM   3524 HD11LLEU   245       5.620 -23.635   1.115  0.00  0.00           H  
ATOM   3525 HD12LLEU   245       6.957 -22.463   1.050  0.00  0.00           H  
ATOM   3526 HD13LLEU   245       5.277 -21.906   1.003  0.00  0.00           H  
ATOM   3527 CD2 LLEU   245       6.395 -21.421  -1.375  0.00  0.00           C  
ATOM   3528 HD21LLEU   245       7.441 -21.228  -1.135  0.00  0.00           H  
ATOM   3529 HD22LLEU   245       6.250 -21.385  -2.452  0.00  0.00           H  
ATOM   3530 HD23LLEU   245       5.787 -20.638  -0.922  0.00  0.00           H  
ATOM   3531 C   LLEU   245       8.103 -25.010  -3.297  0.00  0.00           C  
ATOM   3532 O   LLEU   245       9.232 -24.532  -3.224  0.00  0.00           O  
ATOM   3533 N   LSER   246       7.873 -26.198  -3.869  0.00  0.00           N  
ATOM   3534 H   LSER   246       6.935 -26.555  -3.841  0.00  0.00           H  
ATOM   3535 CA  LSER   246       8.897 -27.086  -4.438  0.00  0.00           C  
ATOM   3536 HA  LSER   246       9.495 -27.479  -3.615  0.00  0.00           H  
ATOM   3537 CB  LSER   246       8.236 -28.288  -5.137  0.00  0.00           C  
ATOM   3538 HB2 LSER   246       9.014 -28.896  -5.595  0.00  0.00           H  
ATOM   3539 HB3 LSER   246       7.735 -28.902  -4.393  0.00  0.00           H  
ATOM   3540 OG  LSER   246       7.296 -27.928  -6.143  0.00  0.00           O  
ATOM   3541 HG  LSER   246       6.724 -28.701  -6.312  0.00  0.00           H  
ATOM   3542 C   LSER   246       9.839 -26.358  -5.403  0.00  0.00           C  
ATOM   3543 O   LSER   246       9.439 -25.918  -6.482  0.00  0.00           O  
ATOM   3544 N   LGLY   247      11.110 -26.239  -5.033  0.00  0.00           N  
ATOM   3545 H   LGLY   247      11.372 -26.596  -4.119  0.00  0.00           H  
ATOM   3546 CA  LGLY   247      12.156 -25.586  -5.817  0.00  0.00           C  
ATOM   3547 HA2 LGLY   247      13.123 -25.910  -5.439  0.00  0.00           H  
ATOM   3548 HA3 LGLY   247      12.079 -25.914  -6.853  0.00  0.00           H  
ATOM   3549 C   LGLY   247      12.152 -24.054  -5.809  0.00  0.00           C  
ATOM   3550 O   LGLY   247      12.962 -23.482  -6.532  0.00  0.00           O  
ATOM   3551 N   LLEU   248      11.281 -23.377  -5.050  0.00  0.00           N  
ATOM   3552 H   LLEU   248      10.641 -23.887  -4.450  0.00  0.00           H  
ATOM   3553 CA  LLEU   248      11.201 -21.911  -5.066  0.00  0.00           C  
ATOM   3554 HA  LLEU   248      11.056 -21.604  -6.103  0.00  0.00           H  
ATOM   3555 CB  LLEU   248       9.980 -21.450  -4.248  0.00  0.00           C  
ATOM   3556 HB2 LLEU   248       9.095 -22.002  -4.570  0.00  0.00           H  
ATOM   3557 HB3 LLEU   248      10.162 -21.694  -3.201  0.00  0.00           H  
ATOM   3558 CG  LLEU   248       9.703 -19.938  -4.373  0.00  0.00           C  
ATOM   3559 HG  LLEU   248      10.634 -19.378  -4.288  0.00  0.00           H  
ATOM   3560 CD1 LLEU   248       9.034 -19.608  -5.707  0.00  0.00           C  
ATOM   3561 HD11LLEU   248       8.844 -18.537  -5.766  0.00  0.00           H  
ATOM   3562 HD12LLEU   248       9.685 -19.887  -6.533  0.00  0.00           H  
ATOM   3563 HD13LLEU   248       8.094 -20.150  -5.803  0.00  0.00           H  
ATOM   3564 CD2 LLEU   248       8.769 -19.461  -3.263  0.00  0.00           C  
ATOM   3565 HD21LLEU   248       9.182 -19.730  -2.293  0.00  0.00           H  
ATOM   3566 HD22LLEU   248       8.675 -18.377  -3.309  0.00  0.00           H  
ATOM   3567 HD23LLEU   248       7.788 -19.914  -3.383  0.00  0.00           H  
ATOM   3568 C   LLEU   248      12.510 -21.268  -4.564  0.00  0.00           C  
ATOM   3569 O   LLEU   248      12.952 -21.544  -3.447  0.00  0.00           O  
ATOM   3570 N   LARG   249      13.115 -20.401  -5.381  0.00  0.00           N  
ATOM   3571 H   LARG   249      12.676 -20.225  -6.284  0.00  0.00           H  
ATOM   3572 CA  LARG   249      14.388 -19.715  -5.111  0.00  0.00           C  
ATOM   3573 HA  LARG   249      15.026 -20.356  -4.499  0.00  0.00           H  
ATOM   3574 CB  LARG   249      15.109 -19.448  -6.443  0.00  0.00           C  
ATOM   3575 HB2 LARG   249      14.478 -18.804  -7.054  0.00  0.00           H  
ATOM   3576 HB3 LARG   249      16.041 -18.919  -6.239  0.00  0.00           H  
ATOM   3577 CG  LARG   249      15.432 -20.730  -7.232  0.00  0.00           C  
ATOM   3578 HG2 LARG   249      16.098 -21.356  -6.638  0.00  0.00           H  
ATOM   3579 HG3 LARG   249      14.518 -21.289  -7.434  0.00  0.00           H  
ATOM   3580 CD  LARG   249      16.109 -20.409  -8.569  0.00  0.00           C  
ATOM   3581 HD2 LARG   249      17.026 -19.853  -8.371  0.00  0.00           H  
ATOM   3582 HD3 LARG   249      16.375 -21.349  -9.057  0.00  0.00           H  
ATOM   3583 NE  LARG   249      15.227 -19.629  -9.459  0.00  0.00           N  
ATOM   3584 HE  LARG   249      14.259 -19.512  -9.178  0.00  0.00           H  
ATOM   3585 CZ  LARG   249      15.545 -19.080 -10.615  0.00  0.00           C  
ATOM   3586 NH1 LARG   249      16.726 -19.159 -11.154  0.00  0.00           N  
ATOM   3587 HH11LARG   249      17.479 -19.645 -10.681  0.00  0.00           H  
ATOM   3588 HH12LARG   249      16.906 -18.601 -11.978  0.00  0.00           H  
ATOM   3589 NH2 LARG   249      14.653 -18.405 -11.265  0.00  0.00           N  
ATOM   3590 HH21LARG   249      13.729 -18.331 -10.854  0.00  0.00           H  
ATOM   3591 HH22LARG   249      14.807 -18.182 -12.245  0.00  0.00           H  
ATOM   3592 C   LARG   249      14.147 -18.416  -4.339  0.00  0.00           C  
ATOM   3593 O   LARG   249      13.766 -17.400  -4.932  0.00  0.00           O  
ATOM   3594 N   LILE   250      14.353 -18.457  -3.022  0.00  0.00           N  
ATOM   3595 H   LILE   250      14.676 -19.334  -2.626  0.00  0.00           H  
ATOM   3596 CA  LILE   250      14.156 -17.326  -2.103  0.00  0.00           C  
ATOM   3597 HA  LILE   250      13.525 -16.580  -2.586  0.00  0.00           H  
ATOM   3598 CB  LILE   250      13.424 -17.789  -0.817  0.00  0.00           C  
ATOM   3599 HB  LILE   250      14.013 -18.591  -0.370  0.00  0.00           H  
ATOM   3600 CG2 LILE   250      13.317 -16.643   0.213  0.00  0.00           C  
ATOM   3601 HG21LILE   250      12.766 -15.804  -0.214  0.00  0.00           H  
ATOM   3602 HG22LILE   250      12.808 -16.980   1.114  0.00  0.00           H  
ATOM   3603 HG23LILE   250      14.306 -16.304   0.519  0.00  0.00           H  
ATOM   3604 CG1 LILE   250      12.019 -18.350  -1.148  0.00  0.00           C  
ATOM   3605 HG12LILE   250      11.381 -17.544  -1.516  0.00  0.00           H  
ATOM   3606 HG13LILE   250      12.101 -19.098  -1.936  0.00  0.00           H  
ATOM   3607 CD1 LILE   250      11.328 -19.035   0.040  0.00  0.00           C  
ATOM   3608 HD11LILE   250      10.415 -19.519  -0.304  0.00  0.00           H  
ATOM   3609 HD12LILE   250      11.988 -19.789   0.470  0.00  0.00           H  
ATOM   3610 HD13LILE   250      11.059 -18.306   0.803  0.00  0.00           H  
ATOM   3611 C   LILE   250      15.500 -16.661  -1.770  0.00  0.00           C  
ATOM   3612 O   LILE   250      16.418 -17.325  -1.281  0.00  0.00           O  
ATOM   3613 N   LLEU   251      15.590 -15.342  -1.963  0.00  0.00           N  
ATOM   3614 H   LLEU   251      14.800 -14.873  -2.397  0.00  0.00           H  
ATOM   3615 CA  LLEU   251      16.626 -14.502  -1.351  0.00  0.00           C  
ATOM   3616 HA  LLEU   251      17.513 -15.110  -1.171  0.00  0.00           H  
ATOM   3617 CB  LLEU   251      17.006 -13.373  -2.327  0.00  0.00           C  
ATOM   3618 HB2 LLEU   251      17.340 -13.808  -3.267  0.00  0.00           H  
ATOM   3619 HB3 LLEU   251      16.109 -12.789  -2.532  0.00  0.00           H  
ATOM   3620 CG  LLEU   251      18.102 -12.424  -1.808  0.00  0.00           C  
ATOM   3621 HG  LLEU   251      17.815 -12.028  -0.836  0.00  0.00           H  
ATOM   3622 CD1 LLEU   251      19.465 -13.107  -1.683  0.00  0.00           C  
ATOM   3623 HD11LLEU   251      19.766 -13.529  -2.642  0.00  0.00           H  
ATOM   3624 HD12LLEU   251      20.211 -12.385  -1.349  0.00  0.00           H  
ATOM   3625 HD13LLEU   251      19.415 -13.902  -0.943  0.00  0.00           H  
ATOM   3626 CD2 LLEU   251      18.261 -11.252  -2.775  0.00  0.00           C  
ATOM   3627 HD21LLEU   251      19.019 -10.570  -2.398  0.00  0.00           H  
ATOM   3628 HD22LLEU   251      18.556 -11.623  -3.755  0.00  0.00           H  
ATOM   3629 HD23LLEU   251      17.321 -10.711  -2.857  0.00  0.00           H  
ATOM   3630 C   LLEU   251      16.120 -13.958  -0.003  0.00  0.00           C  
ATOM   3631 O   LLEU   251      15.063 -13.334   0.040  0.00  0.00           O  
ATOM   3632 N   LLEU   252      16.860 -14.175   1.084  0.00  0.00           N  
ATOM   3633 H   LLEU   252      17.719 -14.705   0.971  0.00  0.00           H  
ATOM   3634 CA  LLEU   252      16.500 -13.772   2.449  0.00  0.00           C  
ATOM   3635 HA  LLEU   252      15.466 -13.425   2.462  0.00  0.00           H  
ATOM   3636 CB  LLEU   252      16.581 -15.023   3.345  0.00  0.00           C  
ATOM   3637 HB2 LLEU   252      15.807 -15.721   3.024  0.00  0.00           H  
ATOM   3638 HB3 LLEU   252      17.551 -15.497   3.188  0.00  0.00           H  
ATOM   3639 CG  LLEU   252      16.421 -14.768   4.856  0.00  0.00           C  
ATOM   3640 HG  LLEU   252      17.222 -14.122   5.212  0.00  0.00           H  
ATOM   3641 CD1 LLEU   252      15.079 -14.130   5.206  0.00  0.00           C  
ATOM   3642 HD11LLEU   252      15.002 -14.043   6.290  0.00  0.00           H  
ATOM   3643 HD12LLEU   252      15.010 -13.133   4.772  0.00  0.00           H  
ATOM   3644 HD13LLEU   252      14.260 -14.744   4.834  0.00  0.00           H  
ATOM   3645 CD2 LLEU   252      16.516 -16.095   5.602  0.00  0.00           C  
ATOM   3646 HD21LLEU   252      17.448 -16.592   5.340  0.00  0.00           H  
ATOM   3647 HD22LLEU   252      16.503 -15.917   6.676  0.00  0.00           H  
ATOM   3648 HD23LLEU   252      15.685 -16.744   5.336  0.00  0.00           H  
ATOM   3649 C   LLEU   252      17.386 -12.617   2.943  0.00  0.00           C  
ATOM   3650 O   LLEU   252      18.551 -12.827   3.292  0.00  0.00           O  
ATOM   3651 N   LLEU   253      16.816 -11.407   2.995  0.00  0.00           N  
ATOM   3652 H   LLEU   253      15.834 -11.332   2.745  0.00  0.00           H  
ATOM   3653 CA  LLEU   253      17.500 -10.189   3.444  0.00  0.00           C  
ATOM   3654 HA  LLEU   253      18.563 -10.403   3.560  0.00  0.00           H  
ATOM   3655 CB  LLEU   253      17.373  -9.073   2.387  0.00  0.00           C  
ATOM   3656 HB2 LLEU   253      16.325  -8.787   2.313  0.00  0.00           H  
ATOM   3657 HB3 LLEU   253      17.929  -8.205   2.745  0.00  0.00           H  
ATOM   3658 CG  LLEU   253      17.874  -9.427   0.974  0.00  0.00           C  
ATOM   3659 HG  LLEU   253      17.264 -10.232   0.567  0.00  0.00           H  
ATOM   3660 CD1 LLEU   253      17.727  -8.208   0.060  0.00  0.00           C  
ATOM   3661 HD11LLEU   253      16.693  -7.866   0.066  0.00  0.00           H  
ATOM   3662 HD12LLEU   253      18.370  -7.398   0.407  0.00  0.00           H  
ATOM   3663 HD13LLEU   253      18.003  -8.477  -0.959  0.00  0.00           H  
ATOM   3664 CD2 LLEU   253      19.343  -9.852   0.948  0.00  0.00           C  
ATOM   3665 HD21LLEU   253      19.467 -10.793   1.485  0.00  0.00           H  
ATOM   3666 HD22LLEU   253      19.672 -10.004  -0.079  0.00  0.00           H  
ATOM   3667 HD23LLEU   253      19.963  -9.089   1.417  0.00  0.00           H  
ATOM   3668 C   LLEU   253      16.978  -9.727   4.815  0.00  0.00           C  
ATOM   3669 O   LLEU   253      15.821  -9.327   4.954  0.00  0.00           O  
ATOM   3670 N   LTHR   254      17.855  -9.747   5.818  0.00  0.00           N  
ATOM   3671 H   LTHR   254      18.776 -10.127   5.618  0.00  0.00           H  
ATOM   3672 CA  LTHR   254      17.576  -9.346   7.214  0.00  0.00           C  
ATOM   3673 HA  LTHR   254      16.669  -8.742   7.229  0.00  0.00           H  
ATOM   3674 CB  LTHR   254      17.322 -10.576   8.104  0.00  0.00           C  
ATOM   3675 HB  LTHR   254      17.239 -10.249   9.137  0.00  0.00           H  
ATOM   3676 CG2 LTHR   254      16.032 -11.310   7.732  0.00  0.00           C  
ATOM   3677 HG21LTHR   254      15.189 -10.622   7.785  0.00  0.00           H  
ATOM   3678 HG22LTHR   254      16.106 -11.711   6.722  0.00  0.00           H  
ATOM   3679 HG23LTHR   254      15.865 -12.131   8.428  0.00  0.00           H  
ATOM   3680 OG1 LTHR   254      18.373 -11.511   8.019  0.00  0.00           O  
ATOM   3681 HG1 LTHR   254      19.071 -11.242   8.644  0.00  0.00           H  
ATOM   3682 C   LTHR   254      18.671  -8.460   7.824  0.00  0.00           C  
ATOM   3683 O   LTHR   254      18.451  -7.846   8.869  0.00  0.00           O  
ATOM   3684 N   LALA   255      19.815  -8.323   7.150  0.00  0.00           N  
ATOM   3685 H   LALA   255      19.947  -8.886   6.316  0.00  0.00           H  
ATOM   3686 CA  LALA   255      20.878  -7.363   7.434  0.00  0.00           C  
ATOM   3687 HA  LALA   255      20.668  -6.848   8.372  0.00  0.00           H  
ATOM   3688 CB  LALA   255      22.184  -8.150   7.603  0.00  0.00           C  
ATOM   3689 HB1 LALA   255      22.075  -8.873   8.412  0.00  0.00           H  
ATOM   3690 HB2 LALA   255      22.424  -8.674   6.678  0.00  0.00           H  
ATOM   3691 HB3 LALA   255      23.001  -7.472   7.841  0.00  0.00           H  
ATOM   3692 C   LALA   255      20.963  -6.305   6.313  0.00  0.00           C  
ATOM   3693 O   LALA   255      20.866  -6.638   5.126  0.00  0.00           O  
ATOM   3694 N   LHIE   256      21.145  -5.032   6.682  0.00  0.00           N  
ATOM   3695 H   LHIE   256      21.277  -4.832   7.667  0.00  0.00           H  
ATOM   3696 CA  LHIE   256      21.245  -3.895   5.758  0.00  0.00           C  
ATOM   3697 HA  LHIE   256      21.575  -4.276   4.793  0.00  0.00           H  
ATOM   3698 CB  LHIE   256      19.849  -3.271   5.568  0.00  0.00           C  
ATOM   3699 HB2 LHIE   256      19.140  -4.066   5.334  0.00  0.00           H  
ATOM   3700 HB3 LHIE   256      19.528  -2.811   6.499  0.00  0.00           H  
ATOM   3701 CG  LHIE   256      19.773  -2.239   4.471  0.00  0.00           C  
ATOM   3702 ND1 LHIE   256      20.410  -0.995   4.473  0.00  0.00           N  
ATOM   3703 CE1 LHIE   256      20.136  -0.440   3.281  0.00  0.00           C  
ATOM   3704 HE1 LHIE   256      20.520   0.514   2.941  0.00  0.00           H  
ATOM   3705 NE2 LHIE   256      19.342  -1.248   2.559  0.00  0.00           N  
ATOM   3706 HE2 LHIE   256      18.999  -1.055   1.618  0.00  0.00           H  
ATOM   3707 CD2 LHIE   256      19.105  -2.388   3.292  0.00  0.00           C  
ATOM   3708 HD2 LHIE   256      18.526  -3.250   2.987  0.00  0.00           H  
ATOM   3709 C   LHIE   256      22.282  -2.867   6.265  0.00  0.00           C  
ATOM   3710 O   LHIE   256      22.291  -2.556   7.459  0.00  0.00           O  
ATOM   3711 N   LPRO   257      23.173  -2.329   5.407  0.00  0.00           N  
ATOM   3712 CD  LPRO   257      23.292  -2.617   3.985  0.00  0.00           C  
ATOM   3713 HD2 LPRO   257      22.337  -2.533   3.469  0.00  0.00           H  
ATOM   3714 HD3 LPRO   257      23.695  -3.622   3.861  0.00  0.00           H  
ATOM   3715 CG  LPRO   257      24.277  -1.593   3.434  0.00  0.00           C  
ATOM   3716 HG2 LPRO   257      23.753  -0.669   3.189  0.00  0.00           H  
ATOM   3717 HG3 LPRO   257      24.816  -1.974   2.566  0.00  0.00           H  
ATOM   3718 CB  LPRO   257      25.206  -1.369   4.624  0.00  0.00           C  
ATOM   3719 HB2 LPRO   257      25.722  -0.412   4.560  0.00  0.00           H  
ATOM   3720 HB3 LPRO   257      25.932  -2.181   4.665  0.00  0.00           H  
ATOM   3721 CA  LPRO   257      24.273  -1.459   5.838  0.00  0.00           C  
ATOM   3722 HA  LPRO   257      24.807  -1.938   6.659  0.00  0.00           H  
ATOM   3723 C   LPRO   257      23.851  -0.062   6.328  0.00  0.00           C  
ATOM   3724 O   LPRO   257      24.667   0.621   6.945  0.00  0.00           O  
ATOM   3725 N   LGLU   258      22.612   0.374   6.073  0.00  0.00           N  
ATOM   3726 H   LGLU   258      22.000  -0.234   5.538  0.00  0.00           H  
ATOM   3727 CA  LGLU   258      22.112   1.721   6.405  0.00  0.00           C  
ATOM   3728 HA  LGLU   258      22.871   2.257   6.976  0.00  0.00           H  
ATOM   3729 CB  LGLU   258      21.841   2.521   5.112  0.00  0.00           C  
ATOM   3730 HB2 LGLU   258      20.917   2.150   4.669  0.00  0.00           H  
ATOM   3731 HB3 LGLU   258      21.674   3.565   5.380  0.00  0.00           H  
ATOM   3732 CG  LGLU   258      22.925   2.473   4.023  0.00  0.00           C  
ATOM   3733 HG2 LGLU   258      22.932   1.472   3.589  0.00  0.00           H  
ATOM   3734 HG3 LGLU   258      22.643   3.170   3.231  0.00  0.00           H  
ATOM   3735 CD  LGLU   258      24.331   2.829   4.518  0.00  0.00           C  
ATOM   3736 OE1 LGLU   258      25.299   2.150   4.094  0.00  0.00           O  
ATOM   3737 OE2 LGLU   258      24.459   3.776   5.329  0.00  0.00           O  
ATOM   3738 C   LGLU   258      20.833   1.709   7.271  0.00  0.00           C  
ATOM   3739 O   LGLU   258      20.233   2.762   7.507  0.00  0.00           O  
ATOM   3740 N   LTHR   259      20.341   0.538   7.692  0.00  0.00           N  
ATOM   3741 H   LTHR   259      20.894  -0.298   7.537  0.00  0.00           H  
ATOM   3742 CA  LTHR   259      18.969   0.349   8.208  0.00  0.00           C  
ATOM   3743 HA  LTHR   259      18.714   1.197   8.840  0.00  0.00           H  
ATOM   3744 CB  LTHR   259      18.006   0.321   7.003  0.00  0.00           C  
ATOM   3745 HB  LTHR   259      18.520  -0.135   6.158  0.00  0.00           H  
ATOM   3746 CG2 LTHR   259      16.703  -0.446   7.194  0.00  0.00           C  
ATOM   3747 HG21LTHR   259      16.025  -0.259   6.367  0.00  0.00           H  
ATOM   3748 HG22LTHR   259      16.928  -1.510   7.218  0.00  0.00           H  
ATOM   3749 HG23LTHR   259      16.217  -0.155   8.121  0.00  0.00           H  
ATOM   3750 OG1 LTHR   259      17.668   1.647   6.647  0.00  0.00           O  
ATOM   3751 HG1 LTHR   259      18.480   2.169   6.749  0.00  0.00           H  
ATOM   3752 C   LTHR   259      18.855  -0.908   9.085  0.00  0.00           C  
ATOM   3753 O   LTHR   259      19.545  -1.891   8.844  0.00  0.00           O  
ATOM   3754 N   LVAL   260      18.001  -0.903  10.117  0.00  0.00           N  
ATOM   3755 H   LVAL   260      17.403  -0.090  10.238  0.00  0.00           H  
ATOM   3756 CA  LVAL   260      18.021  -1.918  11.200  0.00  0.00           C  
ATOM   3757 HA  LVAL   260      18.624  -2.761  10.878  0.00  0.00           H  
ATOM   3758 CB  LVAL   260      18.694  -1.363  12.472  0.00  0.00           C  
ATOM   3759 HB  LVAL   260      18.568  -2.093  13.271  0.00  0.00           H  
ATOM   3760 CG1 LVAL   260      20.200  -1.151  12.288  0.00  0.00           C  
ATOM   3761 HG11LVAL   260      20.678  -2.091  12.020  0.00  0.00           H  
ATOM   3762 HG12LVAL   260      20.398  -0.411  11.512  0.00  0.00           H  
ATOM   3763 HG13LVAL   260      20.636  -0.803  13.225  0.00  0.00           H  
ATOM   3764 CG2 LVAL   260      18.070  -0.044  12.932  0.00  0.00           C  
ATOM   3765 HG21LVAL   260      18.415   0.167  13.943  0.00  0.00           H  
ATOM   3766 HG22LVAL   260      18.369   0.771  12.273  0.00  0.00           H  
ATOM   3767 HG23LVAL   260      16.986  -0.118  12.930  0.00  0.00           H  
ATOM   3768 C   LVAL   260      16.656  -2.533  11.533  0.00  0.00           C  
ATOM   3769 O   LVAL   260      15.607  -1.944  11.256  0.00  0.00           O  
ATOM   3770 N   LALA   261      16.677  -3.727  12.144  0.00  0.00           N  
ATOM   3771 H   LALA   261      17.570  -4.173  12.314  0.00  0.00           H  
ATOM   3772 CA  LALA   261      15.493  -4.476  12.569  0.00  0.00           C  
ATOM   3773 HA  LALA   261      14.680  -3.765  12.708  0.00  0.00           H  
ATOM   3774 CB  LALA   261      15.097  -5.450  11.451  0.00  0.00           C  
ATOM   3775 HB1 LALA   261      14.862  -4.898  10.542  0.00  0.00           H  
ATOM   3776 HB2 LALA   261      15.918  -6.139  11.251  0.00  0.00           H  
ATOM   3777 HB3 LALA   261      14.220  -6.021  11.754  0.00  0.00           H  
ATOM   3778 C   LALA   261      15.661  -5.209  13.918  0.00  0.00           C  
ATOM   3779 O   LALA   261      16.765  -5.523  14.364  0.00  0.00           O  
ATOM   3780 N   LASP   262      14.531  -5.482  14.569  0.00  0.00           N  
ATOM   3781 H   LASP   262      13.667  -5.163  14.146  0.00  0.00           H  
ATOM   3782 CA  LASP   262      14.412  -6.270  15.795  0.00  0.00           C  
ATOM   3783 HA  LASP   262      15.117  -5.887  16.535  0.00  0.00           H  
ATOM   3784 CB  LASP   262      12.984  -6.149  16.347  0.00  0.00           C  
ATOM   3785 HB2 LASP   262      12.265  -6.335  15.547  0.00  0.00           H  
ATOM   3786 HB3 LASP   262      12.831  -6.914  17.111  0.00  0.00           H  
ATOM   3787 CG  LASP   262      12.696  -4.803  16.994  0.00  0.00           C  
ATOM   3788 OD1 LASP   262      11.508  -4.422  17.078  0.00  0.00           O  
ATOM   3789 OD2 LASP   262      13.621  -4.169  17.551  0.00  0.00           O  
ATOM   3790 C   LASP   262      14.706  -7.754  15.585  0.00  0.00           C  
ATOM   3791 O   LASP   262      14.363  -8.334  14.551  0.00  0.00           O  
ATOM   3792 N   LSER   263      15.214  -8.395  16.638  0.00  0.00           N  
ATOM   3793 H   LSER   263      15.402  -7.854  17.476  0.00  0.00           H  
ATOM   3794 CA  LSER   263      15.390  -9.847  16.705  0.00  0.00           C  
ATOM   3795 HA  LSER   263      16.104 -10.149  15.938  0.00  0.00           H  
ATOM   3796 CB  LSER   263      15.986 -10.200  18.068  0.00  0.00           C  
ATOM   3797 HB2 LSER   263      16.977  -9.756  18.148  0.00  0.00           H  
ATOM   3798 HB3 LSER   263      15.363  -9.774  18.852  0.00  0.00           H  
ATOM   3799 OG  LSER   263      16.085 -11.592  18.286  0.00  0.00           O  
ATOM   3800 HG  LSER   263      16.460 -11.688  19.183  0.00  0.00           H  
ATOM   3801 C   LSER   263      14.073 -10.588  16.435  0.00  0.00           C  
ATOM   3802 O   LSER   263      14.055 -11.479  15.594  0.00  0.00           O  
ATOM   3803 N   LALA   264      12.944 -10.165  17.019  0.00  0.00           N  
ATOM   3804 H   LALA   264      13.014  -9.486  17.766  0.00  0.00           H  
ATOM   3805 CA  LALA   264      11.624 -10.746  16.746  0.00  0.00           C  
ATOM   3806 HA  LALA   264      11.667 -11.811  16.980  0.00  0.00           H  
ATOM   3807 CB  LALA   264      10.606 -10.102  17.694  0.00  0.00           C  
ATOM   3808 HB1 LALA   264      10.882 -10.312  18.729  0.00  0.00           H  
ATOM   3809 HB2 LALA   264      10.572  -9.023  17.542  0.00  0.00           H  
ATOM   3810 HB3 LALA   264       9.616 -10.523  17.511  0.00  0.00           H  
ATOM   3811 C   LALA   264      11.177 -10.613  15.272  0.00  0.00           C  
ATOM   3812 O   LALA   264      10.612 -11.559  14.717  0.00  0.00           O  
ATOM   3813 N   LTHR   265      11.467  -9.482  14.612  0.00  0.00           N  
ATOM   3814 H   LTHR   265      11.954  -8.756  15.117  0.00  0.00           H  
ATOM   3815 CA  LTHR   265      11.190  -9.270  13.177  0.00  0.00           C  
ATOM   3816 HA  LTHR   265      10.151  -9.530  12.972  0.00  0.00           H  
ATOM   3817 CB  LTHR   265      11.399  -7.794  12.781  0.00  0.00           C  
ATOM   3818 HB  LTHR   265      12.236  -7.373  13.338  0.00  0.00           H  
ATOM   3819 CG2 LTHR   265      11.641  -7.556  11.287  0.00  0.00           C  
ATOM   3820 HG21LTHR   265      12.633  -7.907  11.008  0.00  0.00           H  
ATOM   3821 HG22LTHR   265      10.889  -8.080  10.696  0.00  0.00           H  
ATOM   3822 HG23LTHR   265      11.586  -6.490  11.074  0.00  0.00           H  
ATOM   3823 OG1 LTHR   265      10.230  -7.071  13.078  0.00  0.00           O  
ATOM   3824 HG1 LTHR   265      10.013  -7.224  14.023  0.00  0.00           H  
ATOM   3825 C   LTHR   265      12.051 -10.188  12.316  0.00  0.00           C  
ATOM   3826 O   LTHR   265      11.524 -10.908  11.467  0.00  0.00           O  
ATOM   3827 N   LILE   266      13.363 -10.209  12.561  0.00  0.00           N  
ATOM   3828 H   LILE   266      13.728  -9.605  13.295  0.00  0.00           H  
ATOM   3829 CA  LILE   266      14.312 -11.071  11.847  0.00  0.00           C  
ATOM   3830 HA  LILE   266      14.252 -10.857  10.779  0.00  0.00           H  
ATOM   3831 CB  LILE   266      15.750 -10.766  12.326  0.00  0.00           C  
ATOM   3832 HB  LILE   266      15.761 -10.806  13.417  0.00  0.00           H  
ATOM   3833 CG2 LILE   266      16.756 -11.813  11.811  0.00  0.00           C  
ATOM   3834 HG21LILE   266      17.771 -11.547  12.104  0.00  0.00           H  
ATOM   3835 HG22LILE   266      16.538 -12.790  12.241  0.00  0.00           H  
ATOM   3836 HG23LILE   266      16.708 -11.885  10.726  0.00  0.00           H  
ATOM   3837 CG1 LILE   266      16.151  -9.335  11.887  0.00  0.00           C  
ATOM   3838 HG12LILE   266      16.277  -9.297  10.807  0.00  0.00           H  
ATOM   3839 HG13LILE   266      15.356  -8.635  12.140  0.00  0.00           H  
ATOM   3840 CD1 LILE   266      17.422  -8.819  12.566  0.00  0.00           C  
ATOM   3841 HD11LILE   266      17.549  -7.761  12.337  0.00  0.00           H  
ATOM   3842 HD12LILE   266      17.331  -8.937  13.645  0.00  0.00           H  
ATOM   3843 HD13LILE   266      18.296  -9.360  12.206  0.00  0.00           H  
ATOM   3844 C   LILE   266      13.912 -12.539  12.034  0.00  0.00           C  
ATOM   3845 O   LILE   266      13.792 -13.268  11.059  0.00  0.00           O  
ATOM   3846 N   LSER   267      13.589 -12.939  13.263  0.00  0.00           N  
ATOM   3847 H   LSER   267      13.742 -12.272  14.012  0.00  0.00           H  
ATOM   3848 CA  LSER   267      13.095 -14.263  13.651  0.00  0.00           C  
ATOM   3849 HA  LSER   267      13.856 -15.005  13.413  0.00  0.00           H  
ATOM   3850 CB  LSER   267      12.908 -14.232  15.167  0.00  0.00           C  
ATOM   3851 HB2 LSER   267      13.876 -13.975  15.593  0.00  0.00           H  
ATOM   3852 HB3 LSER   267      12.204 -13.445  15.431  0.00  0.00           H  
ATOM   3853 OG  LSER   267      12.477 -15.438  15.764  0.00  0.00           O  
ATOM   3854 HG  LSER   267      12.911 -15.398  16.634  0.00  0.00           H  
ATOM   3855 C   LSER   267      11.796 -14.662  12.947  0.00  0.00           C  
ATOM   3856 O   LSER   267      11.678 -15.802  12.503  0.00  0.00           O  
ATOM   3857 N   LALA   268      10.842 -13.739  12.784  0.00  0.00           N  
ATOM   3858 H   LALA   268      10.993 -12.811  13.165  0.00  0.00           H  
ATOM   3859 CA  LALA   268       9.592 -13.990  12.067  0.00  0.00           C  
ATOM   3860 HA  LALA   268       9.154 -14.915  12.447  0.00  0.00           H  
ATOM   3861 CB  LALA   268       8.617 -12.846  12.368  0.00  0.00           C  
ATOM   3862 HB1 LALA   268       8.435 -12.787  13.441  0.00  0.00           H  
ATOM   3863 HB2 LALA   268       9.034 -11.900  12.021  0.00  0.00           H  
ATOM   3864 HB3 LALA   268       7.668 -13.027  11.863  0.00  0.00           H  
ATOM   3865 C   LALA   268       9.802 -14.164  10.549  0.00  0.00           C  
ATOM   3866 O   LALA   268       9.186 -15.050   9.949  0.00  0.00           O  
ATOM   3867 N   LVAL   269      10.677 -13.358   9.934  0.00  0.00           N  
ATOM   3868 H   LVAL   269      11.125 -12.634  10.490  0.00  0.00           H  
ATOM   3869 CA  LVAL   269      11.037 -13.453   8.504  0.00  0.00           C  
ATOM   3870 HA  LVAL   269      10.122 -13.572   7.923  0.00  0.00           H  
ATOM   3871 CB  LVAL   269      11.719 -12.145   8.038  0.00  0.00           C  
ATOM   3872 HB  LVAL   269      12.570 -11.937   8.688  0.00  0.00           H  
ATOM   3873 CG1 LVAL   269      12.224 -12.212   6.593  0.00  0.00           C  
ATOM   3874 HG11LVAL   269      12.981 -12.986   6.503  0.00  0.00           H  
ATOM   3875 HG12LVAL   269      11.405 -12.440   5.913  0.00  0.00           H  
ATOM   3876 HG13LVAL   269      12.678 -11.262   6.311  0.00  0.00           H  
ATOM   3877 CG2 LVAL   269      10.744 -10.959   8.107  0.00  0.00           C  
ATOM   3878 HG21LVAL   269      10.382 -10.821   9.125  0.00  0.00           H  
ATOM   3879 HG22LVAL   269      11.251 -10.044   7.800  0.00  0.00           H  
ATOM   3880 HG23LVAL   269       9.890 -11.132   7.452  0.00  0.00           H  
ATOM   3881 C   LVAL   269      11.899 -14.696   8.224  0.00  0.00           C  
ATOM   3882 O   LVAL   269      11.643 -15.419   7.262  0.00  0.00           O  
ATOM   3883 N   LGLU   270      12.848 -15.015   9.108  0.00  0.00           N  
ATOM   3884 H   LGLU   270      13.045 -14.355   9.854  0.00  0.00           H  
ATOM   3885 CA  LGLU   270      13.600 -16.278   9.116  0.00  0.00           C  
ATOM   3886 HA  LGLU   270      14.157 -16.379   8.183  0.00  0.00           H  
ATOM   3887 CB  LGLU   270      14.591 -16.307  10.295  0.00  0.00           C  
ATOM   3888 HB2 LGLU   270      14.070 -15.962  11.188  0.00  0.00           H  
ATOM   3889 HB3 LGLU   270      14.897 -17.334  10.497  0.00  0.00           H  
ATOM   3890 CG  LGLU   270      15.837 -15.428  10.085  0.00  0.00           C  
ATOM   3891 HG2 LGLU   270      15.593 -14.580   9.442  0.00  0.00           H  
ATOM   3892 HG3 LGLU   270      16.125 -15.028  11.061  0.00  0.00           H  
ATOM   3893 CD  LGLU   270      17.052 -16.169   9.509  0.00  0.00           C  
ATOM   3894 OE1 LGLU   270      16.931 -17.312   9.014  0.00  0.00           O  
ATOM   3895 OE2 LGLU   270      18.171 -15.603   9.582  0.00  0.00           O  
ATOM   3896 C   LGLU   270      12.655 -17.479   9.222  0.00  0.00           C  
ATOM   3897 O   LGLU   270      12.769 -18.402   8.420  0.00  0.00           O  
ATOM   3898 N   LARG   271      11.674 -17.450  10.136  0.00  0.00           N  
ATOM   3899 H   LARG   271      11.669 -16.684  10.803  0.00  0.00           H  
ATOM   3900 CA  LARG   271      10.641 -18.491  10.266  0.00  0.00           C  
ATOM   3901 HA  LARG   271      11.138 -19.447  10.437  0.00  0.00           H  
ATOM   3902 CB  LARG   271       9.758 -18.176  11.486  0.00  0.00           C  
ATOM   3903 HB2 LARG   271      10.382 -18.183  12.381  0.00  0.00           H  
ATOM   3904 HB3 LARG   271       9.336 -17.178  11.375  0.00  0.00           H  
ATOM   3905 CG  LARG   271       8.609 -19.175  11.679  0.00  0.00           C  
ATOM   3906 HG2 LARG   271       7.976 -19.182  10.794  0.00  0.00           H  
ATOM   3907 HG3 LARG   271       9.021 -20.172  11.831  0.00  0.00           H  
ATOM   3908 CD  LARG   271       7.747 -18.780  12.881  0.00  0.00           C  
ATOM   3909 HD2 LARG   271       8.324 -18.903  13.798  0.00  0.00           H  
ATOM   3910 HD3 LARG   271       7.482 -17.727  12.778  0.00  0.00           H  
ATOM   3911 NE  LARG   271       6.517 -19.588  12.959  0.00  0.00           N  
ATOM   3912 HE  LARG   271       6.516 -20.504  12.532  0.00  0.00           H  
ATOM   3913 CZ  LARG   271       5.387 -19.219  13.538  0.00  0.00           C  
ATOM   3914 NH1 LARG   271       5.246 -18.065  14.124  0.00  0.00           N  
ATOM   3915 HH11LARG   271       5.952 -17.349  14.041  0.00  0.00           H  
ATOM   3916 HH12LARG   271       4.361 -17.880  14.581  0.00  0.00           H  
ATOM   3917 NH2 LARG   271       4.360 -20.013  13.543  0.00  0.00           N  
ATOM   3918 HH21LARG   271       4.403 -20.938  13.124  0.00  0.00           H  
ATOM   3919 HH22LARG   271       3.475 -19.688  13.902  0.00  0.00           H  
ATOM   3920 C   LARG   271       9.822 -18.652   8.982  0.00  0.00           C  
ATOM   3921 O   LARG   271       9.556 -19.782   8.583  0.00  0.00           O  
ATOM   3922 N   LALA   272       9.458 -17.558   8.312  0.00  0.00           N  
ATOM   3923 H   LALA   272       9.701 -16.655   8.699  0.00  0.00           H  
ATOM   3924 CA  LALA   272       8.745 -17.609   7.034  0.00  0.00           C  
ATOM   3925 HA  LALA   272       7.839 -18.201   7.164  0.00  0.00           H  
ATOM   3926 CB  LALA   272       8.333 -16.184   6.646  0.00  0.00           C  
ATOM   3927 HB1 LALA   272       7.686 -16.218   5.771  0.00  0.00           H  
ATOM   3928 HB2 LALA   272       7.791 -15.718   7.469  0.00  0.00           H  
ATOM   3929 HB3 LALA   272       9.210 -15.581   6.412  0.00  0.00           H  
ATOM   3930 C   LALA   272       9.579 -18.294   5.932  0.00  0.00           C  
ATOM   3931 O   LALA   272       9.069 -19.158   5.217  0.00  0.00           O  
ATOM   3932 N   LALA   273      10.871 -17.967   5.826  0.00  0.00           N  
ATOM   3933 H   LALA   273      11.240 -17.238   6.430  0.00  0.00           H  
ATOM   3934 CA  LALA   273      11.792 -18.635   4.905  0.00  0.00           C  
ATOM   3935 HA  LALA   273      11.350 -18.637   3.908  0.00  0.00           H  
ATOM   3936 CB  LALA   273      13.084 -17.814   4.848  0.00  0.00           C  
ATOM   3937 HB1 LALA   273      12.868 -16.796   4.526  0.00  0.00           H  
ATOM   3938 HB2 LALA   273      13.551 -17.783   5.833  0.00  0.00           H  
ATOM   3939 HB3 LALA   273      13.776 -18.268   4.139  0.00  0.00           H  
ATOM   3940 C   LALA   273      12.059 -20.107   5.292  0.00  0.00           C  
ATOM   3941 O   LALA   273      12.082 -20.974   4.420  0.00  0.00           O  
ATOM   3942 N   LALA   274      12.191 -20.414   6.585  0.00  0.00           N  
ATOM   3943 H   LALA   274      12.190 -19.655   7.255  0.00  0.00           H  
ATOM   3944 CA  LALA   274      12.426 -21.763   7.103  0.00  0.00           C  
ATOM   3945 HA  LALA   274      13.288 -22.192   6.588  0.00  0.00           H  
ATOM   3946 CB  LALA   274      12.758 -21.659   8.595  0.00  0.00           C  
ATOM   3947 HB1 LALA   274      11.939 -21.183   9.133  0.00  0.00           H  
ATOM   3948 HB2 LALA   274      12.914 -22.656   9.004  0.00  0.00           H  
ATOM   3949 HB3 LALA   274      13.669 -21.075   8.733  0.00  0.00           H  
ATOM   3950 C   LALA   274      11.229 -22.698   6.874  0.00  0.00           C  
ATOM   3951 O   LALA   274      11.423 -23.837   6.450  0.00  0.00           O  
ATOM   3952 N   LALA   275      10.000 -22.206   7.077  0.00  0.00           N  
ATOM   3953 H   LALA   275       9.911 -21.284   7.491  0.00  0.00           H  
ATOM   3954 CA  LALA   275       8.768 -22.919   6.740  0.00  0.00           C  
ATOM   3955 HA  LALA   275       8.765 -23.885   7.250  0.00  0.00           H  
ATOM   3956 CB  LALA   275       7.577 -22.098   7.253  0.00  0.00           C  
ATOM   3957 HB1 LALA   275       7.667 -21.956   8.331  0.00  0.00           H  
ATOM   3958 HB2 LALA   275       7.545 -21.125   6.762  0.00  0.00           H  
ATOM   3959 HB3 LALA   275       6.649 -22.635   7.051  0.00  0.00           H  
ATOM   3960 C   LALA   275       8.659 -23.179   5.225  0.00  0.00           C  
ATOM   3961 O   LALA   275       8.166 -24.229   4.809  0.00  0.00           O  
ATOM   3962 N   LCYS   276       9.166 -22.265   4.386  0.00  0.00           N  
ATOM   3963 H   LCYS   276       9.526 -21.401   4.769  0.00  0.00           H  
ATOM   3964 CA  LCYS   276       9.300 -22.508   2.950  0.00  0.00           C  
ATOM   3965 HA  LCYS   276       8.355 -22.911   2.593  0.00  0.00           H  
ATOM   3966 CB  LCYS   276       9.567 -21.196   2.198  0.00  0.00           C  
ATOM   3967 HB2 LCYS   276      10.463 -20.709   2.582  0.00  0.00           H  
ATOM   3968 HB3 LCYS   276       9.722 -21.422   1.144  0.00  0.00           H  
ATOM   3969 SG  LCYS   276       8.147 -20.077   2.332  0.00  0.00           S  
ATOM   3970 HG  LCYS   276       8.328 -19.750   3.623  0.00  0.00           H  
ATOM   3971 C   LCYS   276      10.369 -23.566   2.629  0.00  0.00           C  
ATOM   3972 O   LCYS   276      10.126 -24.425   1.784  0.00  0.00           O  
ATOM   3973 N   LGLU   277      11.524 -23.559   3.302  0.00  0.00           N  
ATOM   3974 H   LGLU   277      11.702 -22.793   3.945  0.00  0.00           H  
ATOM   3975 CA  LGLU   277      12.576 -24.576   3.130  0.00  0.00           C  
ATOM   3976 HA  LGLU   277      12.818 -24.631   2.068  0.00  0.00           H  
ATOM   3977 CB  LGLU   277      13.848 -24.140   3.886  0.00  0.00           C  
ATOM   3978 HB2 LGLU   277      13.926 -23.056   3.796  0.00  0.00           H  
ATOM   3979 HB3 LGLU   277      13.756 -24.364   4.949  0.00  0.00           H  
ATOM   3980 CG  LGLU   277      15.162 -24.711   3.316  0.00  0.00           C  
ATOM   3981 HG2 LGLU   277      15.121 -24.671   2.226  0.00  0.00           H  
ATOM   3982 HG3 LGLU   277      15.967 -24.042   3.618  0.00  0.00           H  
ATOM   3983 CD  LGLU   277      15.548 -26.130   3.769  0.00  0.00           C  
ATOM   3984 OE1 LGLU   277      15.132 -26.588   4.861  0.00  0.00           O  
ATOM   3985 OE2 LGLU   277      16.309 -26.796   3.026  0.00  0.00           O  
ATOM   3986 C   LGLU   277      12.077 -25.971   3.549  0.00  0.00           C  
ATOM   3987 O   LGLU   277      12.257 -26.927   2.800  0.00  0.00           O  
ATOM   3988 N   LALA   278      11.312 -26.060   4.647  0.00  0.00           N  
ATOM   3989 H   LALA   278      11.218 -25.222   5.212  0.00  0.00           H  
ATOM   3990 CA  LALA   278      10.532 -27.232   5.082  0.00  0.00           C  
ATOM   3991 HA  LALA   278      11.185 -28.105   5.044  0.00  0.00           H  
ATOM   3992 CB  LALA   278      10.123 -27.001   6.542  0.00  0.00           C  
ATOM   3993 HB1 LALA   278      11.004 -26.809   7.155  0.00  0.00           H  
ATOM   3994 HB2 LALA   278       9.445 -26.149   6.613  0.00  0.00           H  
ATOM   3995 HB3 LALA   278       9.616 -27.885   6.932  0.00  0.00           H  
ATOM   3996 C   LALA   278       9.298 -27.551   4.195  0.00  0.00           C  
ATOM   3997 O   LALA   278       8.512 -28.460   4.485  0.00  0.00           O  
ATOM   3998 N   LSER   279       9.126 -26.799   3.104  0.00  0.00           N  
ATOM   3999 H   LSER   279       9.786 -26.044   2.967  0.00  0.00           H  
ATOM   4000 CA  LSER   279       8.103 -26.960   2.063  0.00  0.00           C  
ATOM   4001 HA  LSER   279       7.552 -27.881   2.246  0.00  0.00           H  
ATOM   4002 CB  LSER   279       7.105 -25.797   2.108  0.00  0.00           C  
ATOM   4003 HB2 LSER   279       7.618 -24.864   1.885  0.00  0.00           H  
ATOM   4004 HB3 LSER   279       6.334 -25.948   1.355  0.00  0.00           H  
ATOM   4005 OG  LSER   279       6.485 -25.704   3.372  0.00  0.00           O  
ATOM   4006 HG  LSER   279       7.110 -25.241   3.970  0.00  0.00           H  
ATOM   4007 C   LSER   279       8.715 -27.090   0.659  0.00  0.00           C  
ATOM   4008 O   LSER   279       8.018 -26.903  -0.336  0.00  0.00           O  
ATOM   4009 N   LGLY   280      10.011 -27.404   0.560  0.00  0.00           N  
ATOM   4010 H   LGLY   280      10.537 -27.538   1.415  0.00  0.00           H  
ATOM   4011 CA  LGLY   280      10.716 -27.646  -0.703  0.00  0.00           C  
ATOM   4012 HA2 LGLY   280      11.515 -28.364  -0.521  0.00  0.00           H  
ATOM   4013 HA3 LGLY   280      10.027 -28.096  -1.418  0.00  0.00           H  
ATOM   4014 C   LGLY   280      11.345 -26.413  -1.362  0.00  0.00           C  
ATOM   4015 O   LGLY   280      11.973 -26.555  -2.411  0.00  0.00           O  
ATOM   4016 N   LALA   281      11.230 -25.212  -0.792  0.00  0.00           N  
ATOM   4017 H   LALA   281      10.729 -25.129   0.084  0.00  0.00           H  
ATOM   4018 CA  LALA   281      11.975 -24.046  -1.277  0.00  0.00           C  
ATOM   4019 HA  LALA   281      11.846 -23.976  -2.358  0.00  0.00           H  
ATOM   4020 CB  LALA   281      11.389 -22.774  -0.656  0.00  0.00           C  
ATOM   4021 HB1 LALA   281      11.800 -21.895  -1.152  0.00  0.00           H  
ATOM   4022 HB2 LALA   281      10.305 -22.768  -0.774  0.00  0.00           H  
ATOM   4023 HB3 LALA   281      11.654 -22.724   0.399  0.00  0.00           H  
ATOM   4024 C   LALA   281      13.486 -24.178  -0.990  0.00  0.00           C  
ATOM   4025 O   LALA   281      13.920 -25.049  -0.228  0.00  0.00           O  
ATOM   4026 N   LTHR   282      14.288 -23.281  -1.564  0.00  0.00           N  
ATOM   4027 H   LTHR   282      13.879 -22.589  -2.188  0.00  0.00           H  
ATOM   4028 CA  LTHR   282      15.710 -23.135  -1.230  0.00  0.00           C  
ATOM   4029 HA  LTHR   282      15.879 -23.657  -0.289  0.00  0.00           H  
ATOM   4030 CB  LTHR   282      16.623 -23.820  -2.259  0.00  0.00           C  
ATOM   4031 HB  LTHR   282      16.362 -24.877  -2.302  0.00  0.00           H  
ATOM   4032 CG2 LTHR   282      16.526 -23.250  -3.676  0.00  0.00           C  
ATOM   4033 HG21LTHR   282      16.733 -22.182  -3.683  0.00  0.00           H  
ATOM   4034 HG22LTHR   282      17.242 -23.758  -4.320  0.00  0.00           H  
ATOM   4035 HG23LTHR   282      15.524 -23.418  -4.071  0.00  0.00           H  
ATOM   4036 OG1 LTHR   282      17.959 -23.723  -1.801  0.00  0.00           O  
ATOM   4037 HG1 LTHR   282      17.981 -24.335  -1.033  0.00  0.00           H  
ATOM   4038 C   LTHR   282      16.070 -21.673  -0.972  0.00  0.00           C  
ATOM   4039 O   LTHR   282      15.683 -20.769  -1.718  0.00  0.00           O  
ATOM   4040 N   LVAL   283      16.783 -21.438   0.134  0.00  0.00           N  
ATOM   4041 H   LVAL   283      17.119 -22.234   0.665  0.00  0.00           H  
ATOM   4042 CA  LVAL   283      17.001 -20.104   0.708  0.00  0.00           C  
ATOM   4043 HA  LVAL   283      16.434 -19.371   0.135  0.00  0.00           H  
ATOM   4044 CB  LVAL   283      16.483 -20.037   2.161  0.00  0.00           C  
ATOM   4045 HB  LVAL   283      17.059 -20.729   2.776  0.00  0.00           H  
ATOM   4046 CG1 LVAL   283      16.639 -18.629   2.745  0.00  0.00           C  
ATOM   4047 HG11LVAL   283      16.101 -17.910   2.128  0.00  0.00           H  
ATOM   4048 HG12LVAL   283      16.241 -18.605   3.760  0.00  0.00           H  
ATOM   4049 HG13LVAL   283      17.691 -18.346   2.791  0.00  0.00           H  
ATOM   4050 CG2 LVAL   283      15.001 -20.428   2.269  0.00  0.00           C  
ATOM   4051 HG21LVAL   283      14.848 -21.449   1.920  0.00  0.00           H  
ATOM   4052 HG22LVAL   283      14.684 -20.384   3.311  0.00  0.00           H  
ATOM   4053 HG23LVAL   283      14.387 -19.750   1.678  0.00  0.00           H  
ATOM   4054 C   LVAL   283      18.478 -19.726   0.631  0.00  0.00           C  
ATOM   4055 O   LVAL   283      19.332 -20.442   1.168  0.00  0.00           O  
ATOM   4056 N   LALA   284      18.772 -18.592  -0.004  0.00  0.00           N  
ATOM   4057 H   LALA   284      18.008 -18.064  -0.418  0.00  0.00           H  
ATOM   4058 CA  LALA   284      20.087 -17.955   0.002  0.00  0.00           C  
ATOM   4059 HA  LALA   284      20.814 -18.609   0.483  0.00  0.00           H  
ATOM   4060 CB  LALA   284      20.552 -17.735  -1.440  0.00  0.00           C  
ATOM   4061 HB1 LALA   284      21.591 -17.407  -1.441  0.00  0.00           H  
ATOM   4062 HB2 LALA   284      20.471 -18.661  -2.009  0.00  0.00           H  
ATOM   4063 HB3 LALA   284      19.944 -16.962  -1.903  0.00  0.00           H  
ATOM   4064 C   LALA   284      20.040 -16.633   0.782  0.00  0.00           C  
ATOM   4065 O   LALA   284      19.078 -15.876   0.672  0.00  0.00           O  
ATOM   4066 N   LTHR   285      21.099 -16.317   1.521  0.00  0.00           N  
ATOM   4067 H   LTHR   285      21.854 -16.990   1.583  0.00  0.00           H  
ATOM   4068 CA  LTHR   285      21.321 -14.988   2.120  0.00  0.00           C  
ATOM   4069 HA  LTHR   285      20.374 -14.599   2.495  0.00  0.00           H  
ATOM   4070 CB  LTHR   285      22.299 -15.083   3.302  0.00  0.00           C  
ATOM   4071 HB  LTHR   285      22.444 -14.085   3.713  0.00  0.00           H  
ATOM   4072 CG2 LTHR   285      21.760 -15.991   4.404  0.00  0.00           C  
ATOM   4073 HG21LTHR   285      21.802 -17.035   4.096  0.00  0.00           H  
ATOM   4074 HG22LTHR   285      22.353 -15.861   5.307  0.00  0.00           H  
ATOM   4075 HG23LTHR   285      20.725 -15.728   4.628  0.00  0.00           H  
ATOM   4076 OG1 LTHR   285      23.564 -15.585   2.913  0.00  0.00           O  
ATOM   4077 HG1 LTHR   285      24.057 -15.711   3.741  0.00  0.00           H  
ATOM   4078 C   LTHR   285      21.866 -13.956   1.129  0.00  0.00           C  
ATOM   4079 O   LTHR   285      21.827 -12.762   1.406  0.00  0.00           O  
ATOM   4080 N   LSER   286      22.416 -14.379  -0.012  0.00  0.00           N  
ATOM   4081 H   LSER   286      22.404 -15.370  -0.205  0.00  0.00           H  
ATOM   4082 CA  LSER   286      23.279 -13.533  -0.847  0.00  0.00           C  
ATOM   4083 HA  LSER   286      22.908 -12.509  -0.813  0.00  0.00           H  
ATOM   4084 CB  LSER   286      24.704 -13.541  -0.267  0.00  0.00           C  
ATOM   4085 HB2 LSER   286      25.327 -12.841  -0.823  0.00  0.00           H  
ATOM   4086 HB3 LSER   286      24.673 -13.222   0.776  0.00  0.00           H  
ATOM   4087 OG  LSER   286      25.278 -14.834  -0.347  0.00  0.00           O  
ATOM   4088 HG  LSER   286      26.213 -14.778  -0.063  0.00  0.00           H  
ATOM   4089 C   LSER   286      23.307 -13.961  -2.318  0.00  0.00           C  
ATOM   4090 O   LSER   286      22.950 -15.089  -2.666  0.00  0.00           O  
ATOM   4091 N   LSER   287      23.765 -13.058  -3.187  0.00  0.00           N  
ATOM   4092 H   LSER   287      24.004 -12.137  -2.828  0.00  0.00           H  
ATOM   4093 CA  LSER   287      23.929 -13.259  -4.629  0.00  0.00           C  
ATOM   4094 HA  LSER   287      24.116 -14.315  -4.816  0.00  0.00           H  
ATOM   4095 CB  LSER   287      22.633 -12.855  -5.333  0.00  0.00           C  
ATOM   4096 HB2 LSER   287      21.807 -13.430  -4.917  0.00  0.00           H  
ATOM   4097 HB3 LSER   287      22.442 -11.795  -5.154  0.00  0.00           H  
ATOM   4098 OG  LSER   287      22.736 -13.075  -6.726  0.00  0.00           O  
ATOM   4099 HG  LSER   287      22.630 -14.038  -6.890  0.00  0.00           H  
ATOM   4100 C   LSER   287      25.083 -12.411  -5.189  0.00  0.00           C  
ATOM   4101 O   LSER   287      25.251 -11.270  -4.751  0.00  0.00           O  
ATOM   4102 N   LPRO   288      25.856 -12.893  -6.183  0.00  0.00           N  
ATOM   4103 CD  LPRO   288      25.827 -14.242  -6.736  0.00  0.00           C  
ATOM   4104 HD2 LPRO   288      24.814 -14.592  -6.912  0.00  0.00           H  
ATOM   4105 HD3 LPRO   288      26.347 -14.921  -6.060  0.00  0.00           H  
ATOM   4106 CG  LPRO   288      26.573 -14.161  -8.064  0.00  0.00           C  
ATOM   4107 HG2 LPRO   288      25.889 -13.843  -8.852  0.00  0.00           H  
ATOM   4108 HG3 LPRO   288      27.046 -15.106  -8.323  0.00  0.00           H  
ATOM   4109 CB  LPRO   288      27.596 -13.063  -7.784  0.00  0.00           C  
ATOM   4110 HB2 LPRO   288      27.979 -12.623  -8.700  0.00  0.00           H  
ATOM   4111 HB3 LPRO   288      28.420 -13.464  -7.194  0.00  0.00           H  
ATOM   4112 CA  LPRO   288      26.808 -12.064  -6.935  0.00  0.00           C  
ATOM   4113 HA  LPRO   288      27.491 -11.560  -6.252  0.00  0.00           H  
ATOM   4114 C   LPRO   288      26.128 -10.992  -7.813  0.00  0.00           C  
ATOM   4115 O   LPRO   288      26.804 -10.091  -8.317  0.00  0.00           O  
ATOM   4116 N   LASP   289      24.803 -11.071  -7.986  0.00  0.00           N  
ATOM   4117 H   LASP   289      24.316 -11.860  -7.579  0.00  0.00           H  
ATOM   4118 CA  LASP   289      23.985 -10.118  -8.744  0.00  0.00           C  
ATOM   4119 HA  LASP   289      24.640  -9.565  -9.416  0.00  0.00           H  
ATOM   4120 CB  LASP   289      22.962 -10.872  -9.617  0.00  0.00           C  
ATOM   4121 HB2 LASP   289      22.351 -11.507  -8.973  0.00  0.00           H  
ATOM   4122 HB3 LASP   289      22.288 -10.152 -10.080  0.00  0.00           H  
ATOM   4123 CG  LASP   289      23.536 -11.730 -10.748  0.00  0.00           C  
ATOM   4124 OD1 LASP   289      22.718 -12.213 -11.560  0.00  0.00           O  
ATOM   4125 OD2 LASP   289      24.761 -11.951 -10.882  0.00  0.00           O  
ATOM   4126 C   LASP   289      23.276  -9.063  -7.863  0.00  0.00           C  
ATOM   4127 O   LASP   289      22.450  -8.299  -8.369  0.00  0.00           O  
ATOM   4128 N   LLEU   290      23.542  -8.997  -6.550  0.00  0.00           N  
ATOM   4129 H   LLEU   290      24.236  -9.615  -6.152  0.00  0.00           H  
ATOM   4130 CA  LLEU   290      22.889  -8.004  -5.685  0.00  0.00           C  
ATOM   4131 HA  LLEU   290      21.823  -8.087  -5.880  0.00  0.00           H  
ATOM   4132 CB  LLEU   290      23.121  -8.339  -4.197  0.00  0.00           C  
ATOM   4133 HB2 LLEU   290      23.016  -9.413  -4.042  0.00  0.00           H  
ATOM   4134 HB3 LLEU   290      24.145  -8.064  -3.942  0.00  0.00           H  
ATOM   4135 CG  LLEU   290      22.141  -7.599  -3.257  0.00  0.00           C  
ATOM   4136 HG  LLEU   290      21.987  -6.582  -3.608  0.00  0.00           H  
ATOM   4137 CD1 LLEU   290      20.784  -8.304  -3.206  0.00  0.00           C  
ATOM   4138 HD11LLEU   290      20.917  -9.318  -2.830  0.00  0.00           H  
ATOM   4139 HD12LLEU   290      20.110  -7.759  -2.545  0.00  0.00           H  
ATOM   4140 HD13LLEU   290      20.340  -8.343  -4.197  0.00  0.00           H  
ATOM   4141 CD2 LLEU   290      22.663  -7.513  -1.825  0.00  0.00           C  
ATOM   4142 HD21LLEU   290      23.591  -6.946  -1.814  0.00  0.00           H  
ATOM   4143 HD22LLEU   290      21.936  -6.994  -1.203  0.00  0.00           H  
ATOM   4144 HD23LLEU   290      22.828  -8.512  -1.426  0.00  0.00           H  
ATOM   4145 C   LLEU   290      23.355  -6.567  -6.027  0.00  0.00           C  
ATOM   4146 O   LLEU   290      24.563  -6.335  -6.149  0.00  0.00           O  
ATOM   4147 N   LPRO   291      22.448  -5.581  -6.170  0.00  0.00           N  
ATOM   4148 CD  LPRO   291      21.003  -5.733  -6.280  0.00  0.00           C  
ATOM   4149 HD2 LPRO   291      20.595  -6.365  -5.492  0.00  0.00           H  
ATOM   4150 HD3 LPRO   291      20.757  -6.146  -7.259  0.00  0.00           H  
ATOM   4151 CG  LPRO   291      20.427  -4.328  -6.150  0.00  0.00           C  
ATOM   4152 HG2 LPRO   291      20.239  -4.116  -5.097  0.00  0.00           H  
ATOM   4153 HG3 LPRO   291      19.522  -4.213  -6.743  0.00  0.00           H  
ATOM   4154 CB  LPRO   291      21.548  -3.432  -6.667  0.00  0.00           C  
ATOM   4155 HB2 LPRO   291      21.481  -2.426  -6.253  0.00  0.00           H  
ATOM   4156 HB3 LPRO   291      21.509  -3.396  -7.757  0.00  0.00           H  
ATOM   4157 CA  LPRO   291      22.818  -4.165  -6.227  0.00  0.00           C  
ATOM   4158 HA  LPRO   291      23.590  -4.016  -6.982  0.00  0.00           H  
ATOM   4159 C   LPRO   291      23.356  -3.640  -4.882  0.00  0.00           C  
ATOM   4160 O   LPRO   291      23.272  -4.299  -3.844  0.00  0.00           O  
ATOM   4161 N   LASP   292      23.929  -2.439  -4.895  0.00  0.00           N  
ATOM   4162 H   LASP   292      23.997  -1.941  -5.776  0.00  0.00           H  
ATOM   4163 CA  LASP   292      24.461  -1.761  -3.708  0.00  0.00           C  
ATOM   4164 HA  LASP   292      25.092  -2.454  -3.150  0.00  0.00           H  
ATOM   4165 CB  LASP   292      25.354  -0.618  -4.204  0.00  0.00           C  
ATOM   4166 HB2 LASP   292      26.162  -1.046  -4.798  0.00  0.00           H  
ATOM   4167 HB3 LASP   292      24.765   0.027  -4.856  0.00  0.00           H  
ATOM   4168 CG  LASP   292      25.977   0.247  -3.112  0.00  0.00           C  
ATOM   4169 OD1 LASP   292      25.812  -0.035  -1.904  0.00  0.00           O  
ATOM   4170 OD2 LASP   292      26.652   1.225  -3.494  0.00  0.00           O  
ATOM   4171 C   LASP   292      23.344  -1.262  -2.770  0.00  0.00           C  
ATOM   4172 O   LASP   292      22.623  -0.308  -3.083  0.00  0.00           O  
ATOM   4173 N   LLEU   293      23.215  -1.892  -1.596  0.00  0.00           N  
ATOM   4174 H   LLEU   293      23.839  -2.662  -1.389  0.00  0.00           H  
ATOM   4175 CA  LLEU   293      22.186  -1.551  -0.609  0.00  0.00           C  
ATOM   4176 HA  LLEU   293      21.225  -1.529  -1.118  0.00  0.00           H  
ATOM   4177 CB  LLEU   293      22.112  -2.641   0.473  0.00  0.00           C  
ATOM   4178 HB2 LLEU   293      23.081  -2.710   0.967  0.00  0.00           H  
ATOM   4179 HB3 LLEU   293      21.388  -2.317   1.218  0.00  0.00           H  
ATOM   4180 CG  LLEU   293      21.705  -4.049  -0.005  0.00  0.00           C  
ATOM   4181 HG  LLEU   293      22.520  -4.485  -0.583  0.00  0.00           H  
ATOM   4182 CD1 LLEU   293      21.445  -4.924   1.221  0.00  0.00           C  
ATOM   4183 HD11LLEU   293      22.323  -4.917   1.864  0.00  0.00           H  
ATOM   4184 HD12LLEU   293      20.592  -4.545   1.784  0.00  0.00           H  
ATOM   4185 HD13LLEU   293      21.243  -5.949   0.914  0.00  0.00           H  
ATOM   4186 CD2 LLEU   293      20.432  -4.066  -0.856  0.00  0.00           C  
ATOM   4187 HD21LLEU   293      20.632  -3.601  -1.819  0.00  0.00           H  
ATOM   4188 HD22LLEU   293      20.120  -5.094  -1.038  0.00  0.00           H  
ATOM   4189 HD23LLEU   293      19.629  -3.532  -0.346  0.00  0.00           H  
ATOM   4190 C   LLEU   293      22.366  -0.156   0.023  0.00  0.00           C  
ATOM   4191 O   LLEU   293      21.384   0.422   0.491  0.00  0.00           O  
ATOM   4192 N   LSER   294      23.578   0.411   0.006  0.00  0.00           N  
ATOM   4193 H   LSER   294      24.335  -0.069  -0.470  0.00  0.00           H  
ATOM   4194 CA  LSER   294      23.826   1.781   0.482  0.00  0.00           C  
ATOM   4195 HA  LSER   294      23.256   1.945   1.392  0.00  0.00           H  
ATOM   4196 CB  LSER   294      25.303   2.004   0.809  0.00  0.00           C  
ATOM   4197 HB2 LSER   294      25.898   1.880  -0.096  0.00  0.00           H  
ATOM   4198 HB3 LSER   294      25.439   3.020   1.182  0.00  0.00           H  
ATOM   4199 OG  LSER   294      25.735   1.078   1.790  0.00  0.00           O  
ATOM   4200 HG  LSER   294      25.555   1.484   2.680  0.00  0.00           H  
ATOM   4201 C   LSER   294      23.353   2.814  -0.540  0.00  0.00           C  
ATOM   4202 O   LSER   294      22.599   3.722  -0.191  0.00  0.00           O  
ATOM   4203 N   LALA   295      23.674   2.619  -1.825  0.00  0.00           N  
ATOM   4204 H   LALA   295      24.300   1.856  -2.052  0.00  0.00           H  
ATOM   4205 CA  LALA   295      23.126   3.431  -2.916  0.00  0.00           C  
ATOM   4206 HA  LALA   295      23.445   4.466  -2.782  0.00  0.00           H  
ATOM   4207 CB  LALA   295      23.683   2.912  -4.241  0.00  0.00           C  
ATOM   4208 HB1 LALA   295      23.407   1.869  -4.385  0.00  0.00           H  
ATOM   4209 HB2 LALA   295      23.265   3.499  -5.059  0.00  0.00           H  
ATOM   4210 HB3 LALA   295      24.768   3.007  -4.250  0.00  0.00           H  
ATOM   4211 C   LALA   295      21.588   3.403  -2.940  0.00  0.00           C  
ATOM   4212 O   LALA   295      20.944   4.438  -3.130  0.00  0.00           O  
ATOM   4213 N   LLEU   296      20.994   2.236  -2.669  0.00  0.00           N  
ATOM   4214 H   LLEU   296      21.591   1.419  -2.565  0.00  0.00           H  
ATOM   4215 CA  LLEU   296      19.548   2.051  -2.520  0.00  0.00           C  
ATOM   4216 HA  LLEU   296      19.069   2.425  -3.424  0.00  0.00           H  
ATOM   4217 CB  LLEU   296      19.253   0.545  -2.383  0.00  0.00           C  
ATOM   4218 HB2 LLEU   296      20.061   0.079  -1.829  0.00  0.00           H  
ATOM   4219 HB3 LLEU   296      18.338   0.388  -1.814  0.00  0.00           H  
ATOM   4220 CG  LLEU   296      19.100  -0.127  -3.754  0.00  0.00           C  
ATOM   4221 HG  LLEU   296      19.779   0.337  -4.468  0.00  0.00           H  
ATOM   4222 CD1 LLEU   296      19.402  -1.620  -3.698  0.00  0.00           C  
ATOM   4223 HD11LLEU   296      20.451  -1.767  -3.443  0.00  0.00           H  
ATOM   4224 HD12LLEU   296      18.779  -2.106  -2.947  0.00  0.00           H  
ATOM   4225 HD13LLEU   296      19.220  -2.060  -4.676  0.00  0.00           H  
ATOM   4226 CD2 LLEU   296      17.658   0.044  -4.238  0.00  0.00           C  
ATOM   4227 HD21LLEU   296      17.315   1.059  -4.049  0.00  0.00           H  
ATOM   4228 HD22LLEU   296      17.599  -0.173  -5.303  0.00  0.00           H  
ATOM   4229 HD23LLEU   296      17.012  -0.633  -3.687  0.00  0.00           H  
ATOM   4230 C   LLEU   296      18.913   2.844  -1.366  0.00  0.00           C  
ATOM   4231 O   LLEU   296      17.689   2.946  -1.341  0.00  0.00           O  
ATOM   4232 N   LVAL   297      19.681   3.437  -0.448  0.00  0.00           N  
ATOM   4233 H   LVAL   297      20.681   3.270  -0.480  0.00  0.00           H  
ATOM   4234 CA  LVAL   297      19.178   4.428   0.523  0.00  0.00           C  
ATOM   4235 HA  LVAL   297      18.090   4.460   0.473  0.00  0.00           H  
ATOM   4236 CB  LVAL   297      19.534   4.019   1.967  0.00  0.00           C  
ATOM   4237 HB  LVAL   297      20.604   3.825   2.036  0.00  0.00           H  
ATOM   4238 CG1 LVAL   297      19.163   5.096   2.995  0.00  0.00           C  
ATOM   4239 HG11LVAL   297      19.359   4.727   4.003  0.00  0.00           H  
ATOM   4240 HG12LVAL   297      19.777   5.984   2.847  0.00  0.00           H  
ATOM   4241 HG13LVAL   297      18.109   5.360   2.908  0.00  0.00           H  
ATOM   4242 CG2 LVAL   297      18.765   2.742   2.337  0.00  0.00           C  
ATOM   4243 HG21LVAL   297      19.070   1.923   1.686  0.00  0.00           H  
ATOM   4244 HG22LVAL   297      18.980   2.464   3.369  0.00  0.00           H  
ATOM   4245 HG23LVAL   297      17.693   2.907   2.231  0.00  0.00           H  
ATOM   4246 C   LVAL   297      19.644   5.843   0.170  0.00  0.00           C  
ATOM   4247 O   LVAL   297      18.819   6.757   0.140  0.00  0.00           O  
ATOM   4248 N   LALA   298      20.923   6.040  -0.155  0.00  0.00           N  
ATOM   4249 H   LALA   298      21.558   5.248  -0.113  0.00  0.00           H  
ATOM   4250 CA  LALA   298      21.512   7.356  -0.408  0.00  0.00           C  
ATOM   4251 HA  LALA   298      21.273   8.005   0.435  0.00  0.00           H  
ATOM   4252 CB  LALA   298      23.035   7.184  -0.452  0.00  0.00           C  
ATOM   4253 HB1 LALA   298      23.512   8.157  -0.555  0.00  0.00           H  
ATOM   4254 HB2 LALA   298      23.384   6.727   0.477  0.00  0.00           H  
ATOM   4255 HB3 LALA   298      23.324   6.546  -1.288  0.00  0.00           H  
ATOM   4256 C   LALA   298      20.975   8.043  -1.682  0.00  0.00           C  
ATOM   4257 O   LALA   298      20.600   9.220  -1.644  0.00  0.00           O  
ATOM   4258 N   LASP   299      20.883   7.325  -2.806  0.00  0.00           N  
ATOM   4259 H   LASP   299      21.165   6.349  -2.788  0.00  0.00           H  
ATOM   4260 CA  LASP   299      20.291   7.855  -4.044  0.00  0.00           C  
ATOM   4261 HA  LASP   299      20.653   8.871  -4.195  0.00  0.00           H  
ATOM   4262 CB  LASP   299      20.717   7.022  -5.269  0.00  0.00           C  
ATOM   4263 HB2 LASP   299      20.387   5.992  -5.138  0.00  0.00           H  
ATOM   4264 HB3 LASP   299      20.198   7.419  -6.143  0.00  0.00           H  
ATOM   4265 CG  LASP   299      22.223   7.039  -5.573  0.00  0.00           C  
ATOM   4266 OD1 LASP   299      22.952   7.902  -5.013  0.00  0.00           O  
ATOM   4267 OD2 LASP   299      22.651   6.240  -6.444  0.00  0.00           O  
ATOM   4268 C   LASP   299      18.761   7.945  -3.936  0.00  0.00           C  
ATOM   4269 O   LASP   299      18.166   8.952  -4.333  0.00  0.00           O  
ATOM   4270 N   LTYR   300      18.123   6.939  -3.330  0.00  0.00           N  
ATOM   4271 H   LTYR   300      18.673   6.149  -3.022  0.00  0.00           H  
ATOM   4272 CA  LTYR   300      16.676   6.923  -3.101  0.00  0.00           C  
ATOM   4273 HA  LTYR   300      16.169   6.984  -4.065  0.00  0.00           H  
ATOM   4274 CB  LTYR   300      16.284   5.600  -2.437  0.00  0.00           C  
ATOM   4275 HB2 LTYR   300      16.425   4.787  -3.151  0.00  0.00           H  
ATOM   4276 HB3 LTYR   300      16.958   5.426  -1.598  0.00  0.00           H  
ATOM   4277 CG  LTYR   300      14.857   5.561  -1.920  0.00  0.00           C  
ATOM   4278 CD1 LTYR   300      13.775   5.550  -2.822  0.00  0.00           C  
ATOM   4279 HD1 LTYR   300      13.960   5.584  -3.886  0.00  0.00           H  
ATOM   4280 CE1 LTYR   300      12.452   5.515  -2.337  0.00  0.00           C  
ATOM   4281 HE1 LTYR   300      11.623   5.538  -3.021  0.00  0.00           H  
ATOM   4282 CZ  LTYR   300      12.209   5.464  -0.948  0.00  0.00           C  
ATOM   4283 OH  LTYR   300      10.945   5.401  -0.455  0.00  0.00           O  
ATOM   4284 HH  LTYR   300      10.251   5.307  -1.129  0.00  0.00           H  
ATOM   4285 CE2 LTYR   300      13.294   5.486  -0.050  0.00  0.00           C  
ATOM   4286 HE2 LTYR   300      13.099   5.448   1.009  0.00  0.00           H  
ATOM   4287 CD2 LTYR   300      14.615   5.553  -0.532  0.00  0.00           C  
ATOM   4288 HD2 LTYR   300      15.441   5.575   0.166  0.00  0.00           H  
ATOM   4289 C   LTYR   300      16.196   8.116  -2.262  0.00  0.00           C  
ATOM   4290 O   LTYR   300      15.258   8.798  -2.669  0.00  0.00           O  
ATOM   4291 N   LTHR   301      16.864   8.420  -1.141  0.00  0.00           N  
ATOM   4292 H   LTHR   301      17.628   7.814  -0.863  0.00  0.00           H  
ATOM   4293 CA  LTHR   301      16.499   9.540  -0.252  0.00  0.00           C  
ATOM   4294 HA  LTHR   301      15.483   9.383   0.113  0.00  0.00           H  
ATOM   4295 CB  LTHR   301      17.438   9.621   0.969  0.00  0.00           C  
ATOM   4296 HB  LTHR   301      18.459   9.794   0.628  0.00  0.00           H  
ATOM   4297 CG2 LTHR   301      17.048  10.730   1.947  0.00  0.00           C  
ATOM   4298 HG21LTHR   301      16.011  10.601   2.260  0.00  0.00           H  
ATOM   4299 HG22LTHR   301      17.695  10.685   2.822  0.00  0.00           H  
ATOM   4300 HG23LTHR   301      17.168  11.707   1.480  0.00  0.00           H  
ATOM   4301 OG1 LTHR   301      17.411   8.420   1.705  0.00  0.00           O  
ATOM   4302 HG1 LTHR   301      17.912   7.759   1.193  0.00  0.00           H  
ATOM   4303 C   LTHR   301      16.517  10.870  -1.012  0.00  0.00           C  
ATOM   4304 O   LTHR   301      15.551  11.632  -0.959  0.00  0.00           O  
ATOM   4305 N   LARG   302      17.578  11.116  -1.794  0.00  0.00           N  
ATOM   4306 H   LARG   302      18.317  10.423  -1.818  0.00  0.00           H  
ATOM   4307 CA  LARG   302      17.714  12.311  -2.641  0.00  0.00           C  
ATOM   4308 HA  LARG   302      17.635  13.199  -2.011  0.00  0.00           H  
ATOM   4309 CB  LARG   302      19.103  12.293  -3.298  0.00  0.00           C  
ATOM   4310 HB2 LARG   302      19.857  12.350  -2.511  0.00  0.00           H  
ATOM   4311 HB3 LARG   302      19.235  11.351  -3.831  0.00  0.00           H  
ATOM   4312 CG  LARG   302      19.317  13.456  -4.281  0.00  0.00           C  
ATOM   4313 HG2 LARG   302      18.658  13.342  -5.144  0.00  0.00           H  
ATOM   4314 HG3 LARG   302      19.073  14.394  -3.780  0.00  0.00           H  
ATOM   4315 CD  LARG   302      20.763  13.538  -4.778  0.00  0.00           C  
ATOM   4316 HD2 LARG   302      20.852  14.424  -5.407  0.00  0.00           H  
ATOM   4317 HD3 LARG   302      21.429  13.675  -3.925  0.00  0.00           H  
ATOM   4318 NE  LARG   302      21.165  12.360  -5.574  0.00  0.00           N  
ATOM   4319 HE  LARG   302      20.987  12.388  -6.574  0.00  0.00           H  
ATOM   4320 CZ  LARG   302      21.852  11.305  -5.180  0.00  0.00           C  
ATOM   4321 NH1 LARG   302      22.265  11.170  -3.952  0.00  0.00           N  
ATOM   4322 HH11LARG   302      22.043  11.873  -3.275  0.00  0.00           H  
ATOM   4323 HH12LARG   302      22.813  10.361  -3.693  0.00  0.00           H  
ATOM   4324 NH2 LARG   302      22.140  10.355  -6.017  0.00  0.00           N  
ATOM   4325 HH21LARG   302      21.690  10.339  -6.926  0.00  0.00           H  
ATOM   4326 HH22LARG   302      22.582   9.501  -5.691  0.00  0.00           H  
ATOM   4327 C   LARG   302      16.594  12.422  -3.677  0.00  0.00           C  
ATOM   4328 O   LARG   302      16.046  13.509  -3.845  0.00  0.00           O  
ATOM   4329 N   LMET   303      16.248  11.324  -4.351  0.00  0.00           N  
ATOM   4330 H   LMET   303      16.749  10.465  -4.153  0.00  0.00           H  
ATOM   4331 CA  LMET   303      15.202  11.306  -5.381  0.00  0.00           C  
ATOM   4332 HA  LMET   303      15.372  12.147  -6.055  0.00  0.00           H  
ATOM   4333 CB  LMET   303      15.331  10.009  -6.194  0.00  0.00           C  
ATOM   4334 HB2 LMET   303      16.353   9.923  -6.564  0.00  0.00           H  
ATOM   4335 HB3 LMET   303      15.118   9.149  -5.558  0.00  0.00           H  
ATOM   4336 CG  LMET   303      14.385   9.997  -7.397  0.00  0.00           C  
ATOM   4337 HG2 LMET   303      13.351  10.026  -7.051  0.00  0.00           H  
ATOM   4338 HG3 LMET   303      14.576  10.894  -7.986  0.00  0.00           H  
ATOM   4339 SD  LMET   303      14.592   8.560  -8.476  0.00  0.00           S  
ATOM   4340 CE  LMET   303      13.653   9.146  -9.906  0.00  0.00           C  
ATOM   4341 HE1 LMET   303      13.675   8.379 -10.676  0.00  0.00           H  
ATOM   4342 HE2 LMET   303      12.620   9.342  -9.615  0.00  0.00           H  
ATOM   4343 HE3 LMET   303      14.100  10.062 -10.292  0.00  0.00           H  
ATOM   4344 C   LMET   303      13.790  11.472  -4.793  0.00  0.00           C  
ATOM   4345 O   LMET   303      12.972  12.209  -5.345  0.00  0.00           O  
ATOM   4346 N   LLEU   304      13.515  10.832  -3.652  0.00  0.00           N  
ATOM   4347 H   LLEU   304      14.231  10.226  -3.262  0.00  0.00           H  
ATOM   4348 CA  LLEU   304      12.250  10.931  -2.918  0.00  0.00           C  
ATOM   4349 HA  LLEU   304      11.441  10.609  -3.574  0.00  0.00           H  
ATOM   4350 CB  LLEU   304      12.328   9.973  -1.712  0.00  0.00           C  
ATOM   4351 HB2 LLEU   304      12.443   8.952  -2.082  0.00  0.00           H  
ATOM   4352 HB3 LLEU   304      13.224  10.217  -1.140  0.00  0.00           H  
ATOM   4353 CG  LLEU   304      11.129  10.019  -0.747  0.00  0.00           C  
ATOM   4354 HG  LLEU   304      11.001  11.034  -0.372  0.00  0.00           H  
ATOM   4355 CD1 LLEU   304       9.828   9.565  -1.413  0.00  0.00           C  
ATOM   4356 HD11LLEU   304       9.571  10.239  -2.230  0.00  0.00           H  
ATOM   4357 HD12LLEU   304       9.941   8.551  -1.794  0.00  0.00           H  
ATOM   4358 HD13LLEU   304       9.020   9.585  -0.684  0.00  0.00           H  
ATOM   4359 CD2 LLEU   304      11.409   9.105   0.444  0.00  0.00           C  
ATOM   4360 HD21LLEU   304      12.317   9.430   0.952  0.00  0.00           H  
ATOM   4361 HD22LLEU   304      10.584   9.154   1.151  0.00  0.00           H  
ATOM   4362 HD23LLEU   304      11.534   8.076   0.109  0.00  0.00           H  
ATOM   4363 C   LLEU   304      11.955  12.378  -2.495  0.00  0.00           C  
ATOM   4364 O   LLEU   304      10.840  12.859  -2.700  0.00  0.00           O  
ATOM   4365 N   LLEU   305      12.961  13.096  -1.981  0.00  0.00           N  
ATOM   4366 H   LLEU   305      13.848  12.629  -1.821  0.00  0.00           H  
ATOM   4367 CA  LLEU   305      12.833  14.500  -1.574  0.00  0.00           C  
ATOM   4368 HA  LLEU   305      12.073  14.566  -0.797  0.00  0.00           H  
ATOM   4369 CB  LLEU   305      14.174  14.986  -0.995  0.00  0.00           C  
ATOM   4370 HB2 LLEU   305      14.974  14.679  -1.668  0.00  0.00           H  
ATOM   4371 HB3 LLEU   305      14.177  16.077  -0.960  0.00  0.00           H  
ATOM   4372 CG  LLEU   305      14.470  14.455   0.421  0.00  0.00           C  
ATOM   4373 HG  LLEU   305      14.241  13.391   0.473  0.00  0.00           H  
ATOM   4374 CD1 LLEU   305      15.947  14.649   0.758  0.00  0.00           C  
ATOM   4375 HD11LLEU   305      16.156  14.254   1.752  0.00  0.00           H  
ATOM   4376 HD12LLEU   305      16.563  14.120   0.034  0.00  0.00           H  
ATOM   4377 HD13LLEU   305      16.200  15.710   0.739  0.00  0.00           H  
ATOM   4378 CD2 LLEU   305      13.641  15.181   1.481  0.00  0.00           C  
ATOM   4379 HD21LLEU   305      13.928  14.827   2.468  0.00  0.00           H  
ATOM   4380 HD22LLEU   305      13.826  16.256   1.434  0.00  0.00           H  
ATOM   4381 HD23LLEU   305      12.579  14.995   1.336  0.00  0.00           H  
ATOM   4382 C   LLEU   305      12.361  15.421  -2.713  0.00  0.00           C  
ATOM   4383 O   LLEU   305      11.591  16.341  -2.451  0.00  0.00           O  
ATOM   4384 N   LVAL   306      12.727  15.156  -3.975  0.00  0.00           N  
ATOM   4385 H   LVAL   306      13.348  14.375  -4.142  0.00  0.00           H  
ATOM   4386 CA  LVAL   306      12.232  15.934  -5.131  0.00  0.00           C  
ATOM   4387 HA  LVAL   306      12.410  16.991  -4.931  0.00  0.00           H  
ATOM   4388 CB  LVAL   306      12.970  15.566  -6.437  0.00  0.00           C  
ATOM   4389 HB  LVAL   306      12.701  14.549  -6.718  0.00  0.00           H  
ATOM   4390 CG1 LVAL   306      12.575  16.507  -7.583  0.00  0.00           C  
ATOM   4391 HG11LVAL   306      12.780  17.542  -7.307  0.00  0.00           H  
ATOM   4392 HG12LVAL   306      13.143  16.261  -8.480  0.00  0.00           H  
ATOM   4393 HG13LVAL   306      11.518  16.398  -7.819  0.00  0.00           H  
ATOM   4394 CG2 LVAL   306      14.492  15.637  -6.295  0.00  0.00           C  
ATOM   4395 HG21LVAL   306      14.835  14.909  -5.567  0.00  0.00           H  
ATOM   4396 HG22LVAL   306      14.965  15.399  -7.247  0.00  0.00           H  
ATOM   4397 HG23LVAL   306      14.798  16.636  -5.982  0.00  0.00           H  
ATOM   4398 C   LVAL   306      10.721  15.752  -5.327  0.00  0.00           C  
ATOM   4399 O   LVAL   306      10.010  16.718  -5.609  0.00  0.00           O  
ATOM   4400 N   LVAL   307      10.213  14.526  -5.147  0.00  0.00           N  
ATOM   4401 H   LVAL   307      10.848  13.788  -4.865  0.00  0.00           H  
ATOM   4402 CA  LVAL   307       8.778  14.208  -5.273  0.00  0.00           C  
ATOM   4403 HA  LVAL   307       8.403  14.695  -6.174  0.00  0.00           H  
ATOM   4404 CB  LVAL   307       8.542  12.689  -5.429  0.00  0.00           C  
ATOM   4405 HB  LVAL   307       8.850  12.178  -4.517  0.00  0.00           H  
ATOM   4406 CG1 LVAL   307       7.061  12.378  -5.684  0.00  0.00           C  
ATOM   4407 HG11LVAL   307       6.700  12.942  -6.544  0.00  0.00           H  
ATOM   4408 HG12LVAL   307       6.932  11.315  -5.886  0.00  0.00           H  
ATOM   4409 HG13LVAL   307       6.464  12.631  -4.808  0.00  0.00           H  
ATOM   4410 CG2 LVAL   307       9.344  12.112  -6.602  0.00  0.00           C  
ATOM   4411 HG21LVAL   307      10.411  12.197  -6.398  0.00  0.00           H  
ATOM   4412 HG22LVAL   307       9.108  11.054  -6.731  0.00  0.00           H  
ATOM   4413 HG23LVAL   307       9.104  12.645  -7.522  0.00  0.00           H  
ATOM   4414 C   LVAL   307       7.976  14.771  -4.095  0.00  0.00           C  
ATOM   4415 O   LVAL   307       6.901  15.338  -4.310  0.00  0.00           O  
ATOM   4416 N   LLEU   308       8.513  14.691  -2.870  0.00  0.00           N  
ATOM   4417 H   LLEU   308       9.392  14.191  -2.769  0.00  0.00           H  
ATOM   4418 CA  LLEU   308       7.930  15.324  -1.678  0.00  0.00           C  
ATOM   4419 HA  LLEU   308       6.894  15.000  -1.575  0.00  0.00           H  
ATOM   4420 CB  LLEU   308       8.711  14.902  -0.415  0.00  0.00           C  
ATOM   4421 HB2 LLEU   308       9.754  15.195  -0.536  0.00  0.00           H  
ATOM   4422 HB3 LLEU   308       8.309  15.462   0.431  0.00  0.00           H  
ATOM   4423 CG  LLEU   308       8.662  13.402  -0.057  0.00  0.00           C  
ATOM   4424 HG  LLEU   308       9.107  12.815  -0.857  0.00  0.00           H  
ATOM   4425 CD1 LLEU   308       9.464  13.159   1.223  0.00  0.00           C  
ATOM   4426 HD11LLEU   308       9.033  13.721   2.053  0.00  0.00           H  
ATOM   4427 HD12LLEU   308       9.455  12.099   1.477  0.00  0.00           H  
ATOM   4428 HD13LLEU   308      10.498  13.470   1.079  0.00  0.00           H  
ATOM   4429 CD2 LLEU   308       7.234  12.903   0.164  0.00  0.00           C  
ATOM   4430 HD21LLEU   308       6.726  13.558   0.868  0.00  0.00           H  
ATOM   4431 HD22LLEU   308       6.693  12.893  -0.781  0.00  0.00           H  
ATOM   4432 HD23LLEU   308       7.254  11.888   0.561  0.00  0.00           H  
ATOM   4433 C   LLEU   308       7.896  16.857  -1.803  0.00  0.00           C  
ATOM   4434 O   LLEU   308       6.886  17.479  -1.473  0.00  0.00           O  
ATOM   4435 N   LALA   309       8.956  17.465  -2.344  0.00  0.00           N  
ATOM   4436 H   LALA   309       9.788  16.913  -2.527  0.00  0.00           H  
ATOM   4437 CA  LALA   309       9.025  18.897  -2.642  0.00  0.00           C  
ATOM   4438 HA  LALA   309       8.587  19.429  -1.801  0.00  0.00           H  
ATOM   4439 CB  LALA   309      10.500  19.298  -2.752  0.00  0.00           C  
ATOM   4440 HB1 LALA   309      11.026  18.993  -1.848  0.00  0.00           H  
ATOM   4441 HB2 LALA   309      10.954  18.817  -3.619  0.00  0.00           H  
ATOM   4442 HB3 LALA   309      10.580  20.381  -2.855  0.00  0.00           H  
ATOM   4443 C   LALA   309       8.237  19.325  -3.895  0.00  0.00           C  
ATOM   4444 O   LALA   309       8.199  20.514  -4.221  0.00  0.00           O  
ATOM   4445 N   LARG   310       7.621  18.377  -4.618  0.00  0.00           N  
ATOM   4446 H   LARG   310       7.698  17.424  -4.282  0.00  0.00           H  
ATOM   4447 CA  LARG   310       6.866  18.602  -5.863  0.00  0.00           C  
ATOM   4448 HA  LARG   310       6.705  17.626  -6.321  0.00  0.00           H  
ATOM   4449 CB  LARG   310       5.471  19.190  -5.549  0.00  0.00           C  
ATOM   4450 HB2 LARG   310       5.577  20.148  -5.038  0.00  0.00           H  
ATOM   4451 HB3 LARG   310       4.941  19.358  -6.487  0.00  0.00           H  
ATOM   4452 CG  LARG   310       4.636  18.231  -4.680  0.00  0.00           C  
ATOM   4453 HG2 LARG   310       4.624  17.256  -5.165  0.00  0.00           H  
ATOM   4454 HG3 LARG   310       5.102  18.115  -3.702  0.00  0.00           H  
ATOM   4455 CD  LARG   310       3.180  18.672  -4.486  0.00  0.00           C  
ATOM   4456 HD2 LARG   310       2.691  18.730  -5.458  0.00  0.00           H  
ATOM   4457 HD3 LARG   310       2.669  17.892  -3.918  0.00  0.00           H  
ATOM   4458 NE  LARG   310       3.049  19.943  -3.745  0.00  0.00           N  
ATOM   4459 HE  LARG   310       3.339  19.933  -2.774  0.00  0.00           H  
ATOM   4460 CZ  LARG   310       2.457  21.051  -4.163  0.00  0.00           C  
ATOM   4461 NH1 LARG   310       2.058  21.217  -5.397  0.00  0.00           N  
ATOM   4462 HH11LARG   310       2.265  20.523  -6.100  0.00  0.00           H  
ATOM   4463 HH12LARG   310       1.553  22.058  -5.663  0.00  0.00           H  
ATOM   4464 NH2 LARG   310       2.266  22.040  -3.338  0.00  0.00           N  
ATOM   4465 HH21LARG   310       2.680  22.010  -2.406  0.00  0.00           H  
ATOM   4466 HH22LARG   310       1.900  22.908  -3.690  0.00  0.00           H  
ATOM   4467 C   LARG   310       7.676  19.389  -6.907  0.00  0.00           C  
ATOM   4468 O   LARG   310       7.190  20.357  -7.493  0.00  0.00           O  
ATOM   4469 N   LGLY   311       8.924  18.972  -7.137  0.00  0.00           N  
ATOM   4470 H   LGLY   311       9.252  18.171  -6.604  0.00  0.00           H  
ATOM   4471 CA  LGLY   311       9.804  19.498  -8.192  0.00  0.00           C  
ATOM   4472 HA2 LGLY   311      10.574  18.753  -8.393  0.00  0.00           H  
ATOM   4473 HA3 LGLY   311       9.224  19.635  -9.105  0.00  0.00           H  
ATOM   4474 C   LGLY   311      10.520  20.822  -7.886  0.00  0.00           C  
ATOM   4475 O   LGLY   311      11.048  21.443  -8.812  0.00  0.00           O  
ATOM   4476 N   LLEU   312      10.533  21.268  -6.625  0.00  0.00           N  
ATOM   4477 H   LLEU   312      10.044  20.727  -5.926  0.00  0.00           H  
ATOM   4478 CA  LLEU   312      11.300  22.430  -6.153  0.00  0.00           C  
ATOM   4479 HA  LLEU   312      11.434  23.131  -6.974  0.00  0.00           H  
ATOM   4480 CB  LLEU   312      10.525  23.132  -5.026  0.00  0.00           C  
ATOM   4481 HB2 LLEU   312      10.227  22.382  -4.292  0.00  0.00           H  
ATOM   4482 HB3 LLEU   312      11.189  23.833  -4.519  0.00  0.00           H  
ATOM   4483 CG  LLEU   312       9.282  23.899  -5.504  0.00  0.00           C  
ATOM   4484 HG  LLEU   312       8.661  23.258  -6.131  0.00  0.00           H  
ATOM   4485 CD1 LLEU   312       8.464  24.334  -4.292  0.00  0.00           C  
ATOM   4486 HD11LLEU   312       7.568  24.862  -4.619  0.00  0.00           H  
ATOM   4487 HD12LLEU   312       8.154  23.450  -3.737  0.00  0.00           H  
ATOM   4488 HD13LLEU   312       9.064  24.973  -3.647  0.00  0.00           H  
ATOM   4489 CD2 LLEU   312       9.673  25.155  -6.285  0.00  0.00           C  
ATOM   4490 HD21LLEU   312      10.383  25.753  -5.713  0.00  0.00           H  
ATOM   4491 HD22LLEU   312      10.115  24.881  -7.240  0.00  0.00           H  
ATOM   4492 HD23LLEU   312       8.782  25.749  -6.475  0.00  0.00           H  
ATOM   4493 C   LLEU   312      12.701  22.057  -5.648  0.00  0.00           C  
ATOM   4494 O   LLEU   312      12.875  21.041  -4.972  0.00  0.00           O  
ATOM   4495 N   LALA   313      13.675  22.935  -5.899  0.00  0.00           N  
ATOM   4496 H   LALA   313      13.459  23.759  -6.449  0.00  0.00           H  
ATOM   4497 CA  LALA   313      14.974  22.927  -5.227  0.00  0.00           C  
ATOM   4498 HA  LALA   313      15.392  21.925  -5.321  0.00  0.00           H  
ATOM   4499 CB  LALA   313      15.901  23.903  -5.966  0.00  0.00           C  
ATOM   4500 HB1 LALA   313      15.536  24.924  -5.859  0.00  0.00           H  
ATOM   4501 HB2 LALA   313      16.912  23.846  -5.561  0.00  0.00           H  
ATOM   4502 HB3 LALA   313      15.942  23.646  -7.026  0.00  0.00           H  
ATOM   4503 C   LALA   313      14.834  23.277  -3.720  0.00  0.00           C  
ATOM   4504 O   LALA   313      13.798  23.812  -3.302  0.00  0.00           O  
ATOM   4505 N   LPRO   314      15.844  22.992  -2.874  0.00  0.00           N  
ATOM   4506 CD  LPRO   314      17.070  22.271  -3.191  0.00  0.00           C  
ATOM   4507 HD2 LPRO   314      17.824  22.972  -3.552  0.00  0.00           H  
ATOM   4508 HD3 LPRO   314      16.914  21.480  -3.922  0.00  0.00           H  
ATOM   4509 CG  LPRO   314      17.524  21.666  -1.868  0.00  0.00           C  
ATOM   4510 HG2 LPRO   314      18.599  21.484  -1.854  0.00  0.00           H  
ATOM   4511 HG3 LPRO   314      16.971  20.745  -1.673  0.00  0.00           H  
ATOM   4512 CB  LPRO   314      17.108  22.744  -0.869  0.00  0.00           C  
ATOM   4513 HB2 LPRO   314      17.851  23.542  -0.876  0.00  0.00           H  
ATOM   4514 HB3 LPRO   314      16.985  22.333   0.132  0.00  0.00           H  
ATOM   4515 CA  LPRO   314      15.786  23.266  -1.434  0.00  0.00           C  
ATOM   4516 HA  LPRO   314      14.974  22.675  -1.009  0.00  0.00           H  
ATOM   4517 C   LPRO   314      15.545  24.750  -1.097  0.00  0.00           C  
ATOM   4518 O   LPRO   314      15.916  25.645  -1.862  0.00  0.00           O  
ATOM   4519 N   LGLU   315      14.894  25.017   0.040  0.00  0.00           N  
ATOM   4520 H   LGLU   315      14.725  24.245   0.682  0.00  0.00           H  
ATOM   4521 CA  LGLU   315      14.330  26.334   0.425  0.00  0.00           C  
ATOM   4522 HA  LGLU   315      13.730  26.164   1.322  0.00  0.00           H  
ATOM   4523 CB  LGLU   315      15.425  27.353   0.812  0.00  0.00           C  
ATOM   4524 HB2 LGLU   315      15.864  27.766  -0.097  0.00  0.00           H  
ATOM   4525 HB3 LGLU   315      14.944  28.174   1.345  0.00  0.00           H  
ATOM   4526 CG  LGLU   315      16.568  26.832   1.691  0.00  0.00           C  
ATOM   4527 HG2 LGLU   315      17.261  26.283   1.049  0.00  0.00           H  
ATOM   4528 HG3 LGLU   315      17.113  27.682   2.103  0.00  0.00           H  
ATOM   4529 CD  LGLU   315      16.120  25.917   2.833  0.00  0.00           C  
ATOM   4530 OE1 LGLU   315      15.156  26.258   3.556  0.00  0.00           O  
ATOM   4531 OE2 LGLU   315      16.783  24.860   2.996  0.00  0.00           O  
ATOM   4532 C   LGLU   315      13.351  26.955  -0.601  0.00  0.00           C  
ATOM   4533 O   LGLU   315      13.009  28.135  -0.505  0.00  0.00           O  
ATOM   4534 N   LGLY   316      12.914  26.201  -1.619  0.00  0.00           N  
ATOM   4535 H   LGLY   316      13.274  25.260  -1.715  0.00  0.00           H  
ATOM   4536 CA  LGLY   316      12.001  26.682  -2.658  0.00  0.00           C  
ATOM   4537 HA2 LGLY   316      11.717  25.838  -3.285  0.00  0.00           H  
ATOM   4538 HA3 LGLY   316      11.103  27.081  -2.185  0.00  0.00           H  
ATOM   4539 C   LGLY   316      12.592  27.768  -3.569  0.00  0.00           C  
ATOM   4540 O   LGLY   316      11.832  28.518  -4.183  0.00  0.00           O  
ATOM   4541 N   LTHR   317      13.921  27.895  -3.659  0.00  0.00           N  
ATOM   4542 H   LTHR   317      14.494  27.265  -3.109  0.00  0.00           H  
ATOM   4543 CA  LTHR   317      14.578  29.005  -4.384  0.00  0.00           C  
ATOM   4544 HA  LTHR   317      14.191  29.936  -3.970  0.00  0.00           H  
ATOM   4545 CB  LTHR   317      16.095  28.999  -4.117  0.00  0.00           C  
ATOM   4546 HB  LTHR   317      16.252  28.969  -3.037  0.00  0.00           H  
ATOM   4547 CG2 LTHR   317      16.833  27.814  -4.738  0.00  0.00           C  
ATOM   4548 HG21LTHR   317      16.370  26.875  -4.437  0.00  0.00           H  
ATOM   4549 HG22LTHR   317      16.835  27.897  -5.823  0.00  0.00           H  
ATOM   4550 HG23LTHR   317      17.863  27.819  -4.392  0.00  0.00           H  
ATOM   4551 OG1 LTHR   317      16.689  30.177  -4.613  0.00  0.00           O  
ATOM   4552 HG1 LTHR   317      16.393  30.896  -4.020  0.00  0.00           H  
ATOM   4553 C   LTHR   317      14.245  29.039  -5.887  0.00  0.00           C  
ATOM   4554 O   LTHR   317      14.009  30.112  -6.445  0.00  0.00           O  
ATOM   4555 N   LGLU   318      14.121  27.876  -6.535  0.00  0.00           N  
ATOM   4556 H   LGLU   318      14.311  27.023  -6.029  0.00  0.00           H  
ATOM   4557 CA  LGLU   318      13.714  27.721  -7.941  0.00  0.00           C  
ATOM   4558 HA  LGLU   318      12.914  28.433  -8.145  0.00  0.00           H  
ATOM   4559 CB  LGLU   318      14.899  28.071  -8.869  0.00  0.00           C  
ATOM   4560 HB2 LGLU   318      14.531  28.166  -9.888  0.00  0.00           H  
ATOM   4561 HB3 LGLU   318      15.289  29.044  -8.577  0.00  0.00           H  
ATOM   4562 CG  LGLU   318      16.054  27.060  -8.879  0.00  0.00           C  
ATOM   4563 HG2 LGLU   318      16.483  26.987  -7.879  0.00  0.00           H  
ATOM   4564 HG3 LGLU   318      15.653  26.081  -9.141  0.00  0.00           H  
ATOM   4565 CD  LGLU   318      17.159  27.436  -9.882  0.00  0.00           C  
ATOM   4566 OE1 LGLU   318      17.307  28.643 -10.186  0.00  0.00           O  
ATOM   4567 OE2 LGLU   318      17.845  26.488 -10.348  0.00  0.00           O  
ATOM   4568 C   LGLU   318      13.169  26.297  -8.207  0.00  0.00           C  
ATOM   4569 O   LGLU   318      13.399  25.393  -7.396  0.00  0.00           O  
ATOM   4570 N   LPRO   319      12.439  26.048  -9.311  0.00  0.00           N  
ATOM   4571 CD  LPRO   319      11.852  27.024 -10.221  0.00  0.00           C  
ATOM   4572 HD2 LPRO   319      12.581  27.745 -10.585  0.00  0.00           H  
ATOM   4573 HD3 LPRO   319      11.035  27.543  -9.716  0.00  0.00           H  
ATOM   4574 CG  LPRO   319      11.297  26.219 -11.396  0.00  0.00           C  
ATOM   4575 HG2 LPRO   319      12.069  26.098 -12.156  0.00  0.00           H  
ATOM   4576 HG3 LPRO   319      10.412  26.689 -11.822  0.00  0.00           H  
ATOM   4577 CB  LPRO   319      10.976  24.865 -10.764  0.00  0.00           C  
ATOM   4578 HB2 LPRO   319      10.962  24.064 -11.504  0.00  0.00           H  
ATOM   4579 HB3 LPRO   319      10.018  24.923 -10.246  0.00  0.00           H  
ATOM   4580 CA  LPRO   319      12.100  24.692  -9.741  0.00  0.00           C  
ATOM   4581 HA  LPRO   319      11.721  24.117  -8.898  0.00  0.00           H  
ATOM   4582 C   LPRO   319      13.304  23.945 -10.344  0.00  0.00           C  
ATOM   4583 O   LPRO   319      14.182  24.535 -10.979  0.00  0.00           O  
ATOM   4584 N   LVAL   320      13.304  22.617 -10.206  0.00  0.00           N  
ATOM   4585 H   LVAL   320      12.563  22.201  -9.650  0.00  0.00           H  
ATOM   4586 CA  LVAL   320      14.226  21.699 -10.903  0.00  0.00           C  
ATOM   4587 HA  LVAL   320      15.248  22.036 -10.734  0.00  0.00           H  
ATOM   4588 CB  LVAL   320      14.096  20.273 -10.316  0.00  0.00           C  
ATOM   4589 HB  LVAL   320      13.052  19.962 -10.373  0.00  0.00           H  
ATOM   4590 CG1 LVAL   320      14.935  19.226 -11.057  0.00  0.00           C  
ATOM   4591 HG11LVAL   320      15.981  19.533 -11.087  0.00  0.00           H  
ATOM   4592 HG12LVAL   320      14.863  18.265 -10.546  0.00  0.00           H  
ATOM   4593 HG13LVAL   320      14.565  19.090 -12.071  0.00  0.00           H  
ATOM   4594 CG2 LVAL   320      14.520  20.257  -8.842  0.00  0.00           C  
ATOM   4595 HG21LVAL   320      13.877  20.906  -8.250  0.00  0.00           H  
ATOM   4596 HG22LVAL   320      14.442  19.247  -8.440  0.00  0.00           H  
ATOM   4597 HG23LVAL   320      15.552  20.600  -8.747  0.00  0.00           H  
ATOM   4598 C   LVAL   320      13.963  21.726 -12.420  0.00  0.00           C  
ATOM   4599 O   LVAL   320      12.813  21.843 -12.846  0.00  0.00           O  
ATOM   4600 N   LSER   321      15.000  21.610 -13.250  0.00  0.00           N  
ATOM   4601 H   LSER   321      15.916  21.470 -12.834  0.00  0.00           H  
ATOM   4602 CA  LSER   321      14.887  21.524 -14.715  0.00  0.00           C  
ATOM   4603 HA  LSER   321      14.102  22.204 -15.044  0.00  0.00           H  
ATOM   4604 CB  LSER   321      16.200  21.977 -15.364  0.00  0.00           C  
ATOM   4605 HB2 LSER   321      16.449  22.978 -15.008  0.00  0.00           H  
ATOM   4606 HB3 LSER   321      16.999  21.293 -15.073  0.00  0.00           H  
ATOM   4607 OG  LSER   321      16.097  22.001 -16.779  0.00  0.00           O  
ATOM   4608 HG  LSER   321      15.583  22.805 -17.019  0.00  0.00           H  
ATOM   4609 C   LSER   321      14.521  20.099 -15.153  0.00  0.00           C  
ATOM   4610 O   LSER   321      15.101  19.126 -14.668  0.00  0.00           O  
ATOM   4611 N   LLEU   322      13.575  19.932 -16.086  0.00  0.00           N  
ATOM   4612 H   LLEU   322      13.172  20.743 -16.536  0.00  0.00           H  
ATOM   4613 CA  LLEU   322      13.071  18.593 -16.439  0.00  0.00           C  
ATOM   4614 HA  LLEU   322      12.793  18.103 -15.506  0.00  0.00           H  
ATOM   4615 CB  LLEU   322      11.808  18.724 -17.307  0.00  0.00           C  
ATOM   4616 HB2 LLEU   322      11.098  19.375 -16.795  0.00  0.00           H  
ATOM   4617 HB3 LLEU   322      12.081  19.191 -18.252  0.00  0.00           H  
ATOM   4618 CG  LLEU   322      11.115  17.381 -17.616  0.00  0.00           C  
ATOM   4619 HG  LLEU   322      11.776  16.749 -18.208  0.00  0.00           H  
ATOM   4620 CD1 LLEU   322      10.698  16.637 -16.347  0.00  0.00           C  
ATOM   4621 HD11LLEU   322      10.187  17.313 -15.663  0.00  0.00           H  
ATOM   4622 HD12LLEU   322      10.024  15.820 -16.603  0.00  0.00           H  
ATOM   4623 HD13LLEU   322      11.583  16.216 -15.876  0.00  0.00           H  
ATOM   4624 CD2 LLEU   322       9.860  17.648 -18.433  0.00  0.00           C  
ATOM   4625 HD21LLEU   322      10.112  18.230 -19.318  0.00  0.00           H  
ATOM   4626 HD22LLEU   322       9.417  16.704 -18.752  0.00  0.00           H  
ATOM   4627 HD23LLEU   322       9.125  18.186 -17.837  0.00  0.00           H  
ATOM   4628 C   LLEU   322      14.139  17.705 -17.101  0.00  0.00           C  
ATOM   4629 O   LLEU   322      14.134  16.493 -16.908  0.00  0.00           O  
ATOM   4630 N   LASN   323      15.101  18.314 -17.800  0.00  0.00           N  
ATOM   4631 H   LASN   323      15.044  19.318 -17.889  0.00  0.00           H  
ATOM   4632 CA  LASN   323      16.269  17.634 -18.366  0.00  0.00           C  
ATOM   4633 HA  LASN   323      15.931  16.896 -19.095  0.00  0.00           H  
ATOM   4634 CB  LASN   323      17.099  18.717 -19.080  0.00  0.00           C  
ATOM   4635 HB2 LASN   323      16.432  19.349 -19.665  0.00  0.00           H  
ATOM   4636 HB3 LASN   323      17.579  19.347 -18.334  0.00  0.00           H  
ATOM   4637 CG  LASN   323      18.183  18.195 -20.007  0.00  0.00           C  
ATOM   4638 OD1 LASN   323      19.048  17.419 -19.630  0.00  0.00           O  
ATOM   4639 ND2 LASN   323      18.217  18.650 -21.240  0.00  0.00           N  
ATOM   4640 HD21LASN   323      19.028  18.423 -21.809  0.00  0.00           H  
ATOM   4641 HD22LASN   323      17.570  19.375 -21.515  0.00  0.00           H  
ATOM   4642 C   LASN   323      17.069  16.892 -17.272  0.00  0.00           C  
ATOM   4643 O   LASN   323      17.423  15.724 -17.452  0.00  0.00           O  
ATOM   4644 N   LALA   324      17.259  17.542 -16.116  0.00  0.00           N  
ATOM   4645 H   LALA   324      16.866  18.465 -16.019  0.00  0.00           H  
ATOM   4646 CA  LALA   324      17.945  16.997 -14.947  0.00  0.00           C  
ATOM   4647 HA  LALA   324      18.875  16.531 -15.277  0.00  0.00           H  
ATOM   4648 CB  LALA   324      18.298  18.166 -14.016  0.00  0.00           C  
ATOM   4649 HB1 LALA   324      17.396  18.627 -13.612  0.00  0.00           H  
ATOM   4650 HB2 LALA   324      18.900  17.809 -13.182  0.00  0.00           H  
ATOM   4651 HB3 LALA   324      18.875  18.917 -14.555  0.00  0.00           H  
ATOM   4652 C   LALA   324      17.108  15.925 -14.222  0.00  0.00           C  
ATOM   4653 O   LALA   324      17.644  14.873 -13.871  0.00  0.00           O  
ATOM   4654 N   LTRP   325      15.794  16.136 -14.065  0.00  0.00           N  
ATOM   4655 H   LTRP   325      15.427  17.045 -14.322  0.00  0.00           H  
ATOM   4656 CA  LTRP   325      14.887  15.143 -13.464  0.00  0.00           C  
ATOM   4657 HA  LTRP   325      15.304  14.840 -12.503  0.00  0.00           H  
ATOM   4658 CB  LTRP   325      13.518  15.790 -13.204  0.00  0.00           C  
ATOM   4659 HB2 LTRP   325      13.661  16.634 -12.527  0.00  0.00           H  
ATOM   4660 HB3 LTRP   325      13.141  16.187 -14.145  0.00  0.00           H  
ATOM   4661 CG  LTRP   325      12.467  14.893 -12.608  0.00  0.00           C  
ATOM   4662 CD1 LTRP   325      11.249  14.629 -13.139  0.00  0.00           C  
ATOM   4663 HD1 LTRP   325      10.881  15.014 -14.081  0.00  0.00           H  
ATOM   4664 NE1 LTRP   325      10.543  13.785 -12.302  0.00  0.00           N  
ATOM   4665 HE1 LTRP   325       9.596  13.448 -12.504  0.00  0.00           H  
ATOM   4666 CE2 LTRP   325      11.288  13.431 -11.197  0.00  0.00           C  
ATOM   4667 CZ2 LTRP   325      11.034  12.596 -10.099  0.00  0.00           C  
ATOM   4668 HZ2 LTRP   325      10.106  12.055 -10.021  0.00  0.00           H  
ATOM   4669 CH2 LTRP   325      12.007  12.473  -9.094  0.00  0.00           C  
ATOM   4670 HH2 LTRP   325      11.832  11.840  -8.234  0.00  0.00           H  
ATOM   4671 CZ3 LTRP   325      13.211  13.187  -9.199  0.00  0.00           C  
ATOM   4672 HZ3 LTRP   325      13.943  13.109  -8.408  0.00  0.00           H  
ATOM   4673 CE3 LTRP   325      13.465  14.009 -10.313  0.00  0.00           C  
ATOM   4674 HE3 LTRP   325      14.400  14.547 -10.371  0.00  0.00           H  
ATOM   4675 CD2 LTRP   325      12.514  14.149 -11.347  0.00  0.00           C  
ATOM   4676 C   LTRP   325      14.767  13.865 -14.314  0.00  0.00           C  
ATOM   4677 O   LTRP   325      14.785  12.756 -13.783  0.00  0.00           O  
ATOM   4678 N   LTYR   326      14.738  13.988 -15.645  0.00  0.00           N  
ATOM   4679 H   LTYR   326      14.686  14.920 -16.046  0.00  0.00           H  
ATOM   4680 CA  LTYR   326      14.820  12.842 -16.556  0.00  0.00           C  
ATOM   4681 HA  LTYR   326      14.043  12.122 -16.301  0.00  0.00           H  
ATOM   4682 CB  LTYR   326      14.610  13.307 -18.001  0.00  0.00           C  
ATOM   4683 HB2 LTYR   326      15.219  14.194 -18.182  0.00  0.00           H  
ATOM   4684 HB3 LTYR   326      14.988  12.523 -18.660  0.00  0.00           H  
ATOM   4685 CG  LTYR   326      13.186  13.594 -18.448  0.00  0.00           C  
ATOM   4686 CD1 LTYR   326      12.997  13.986 -19.785  0.00  0.00           C  
ATOM   4687 HD1 LTYR   326      13.857  14.132 -20.422  0.00  0.00           H  
ATOM   4688 CE1 LTYR   326      11.700  14.180 -20.289  0.00  0.00           C  
ATOM   4689 HE1 LTYR   326      11.548  14.471 -21.317  0.00  0.00           H  
ATOM   4690 CZ  LTYR   326      10.584  13.987 -19.452  0.00  0.00           C  
ATOM   4691 OH  LTYR   326       9.344  14.122 -19.981  0.00  0.00           O  
ATOM   4692 HH  LTYR   326       8.615  13.979 -19.345  0.00  0.00           H  
ATOM   4693 CE2 LTYR   326      10.763  13.605 -18.108  0.00  0.00           C  
ATOM   4694 HE2 LTYR   326       9.904  13.468 -17.466  0.00  0.00           H  
ATOM   4695 CD2 LTYR   326      12.064  13.420 -17.604  0.00  0.00           C  
ATOM   4696 HD2 LTYR   326      12.183  13.147 -16.566  0.00  0.00           H  
ATOM   4697 C   LTYR   326      16.143  12.081 -16.439  0.00  0.00           C  
ATOM   4698 O   LTYR   326      16.127  10.853 -16.499  0.00  0.00           O  
ATOM   4699 N   LALA   327      17.268  12.767 -16.217  0.00  0.00           N  
ATOM   4700 H   LALA   327      17.240  13.778 -16.184  0.00  0.00           H  
ATOM   4701 CA  LALA   327      18.532  12.094 -15.925  0.00  0.00           C  
ATOM   4702 HA  LALA   327      18.719  11.363 -16.710  0.00  0.00           H  
ATOM   4703 CB  LALA   327      19.667  13.124 -15.960  0.00  0.00           C  
ATOM   4704 HB1 LALA   327      20.627  12.610 -15.916  0.00  0.00           H  
ATOM   4705 HB2 LALA   327      19.623  13.692 -16.889  0.00  0.00           H  
ATOM   4706 HB3 LALA   327      19.595  13.808 -15.117  0.00  0.00           H  
ATOM   4707 C   LALA   327      18.467  11.323 -14.591  0.00  0.00           C  
ATOM   4708 O   LALA   327      18.954  10.195 -14.508  0.00  0.00           O  
ATOM   4709 N   LMET   328      17.826  11.881 -13.559  0.00  0.00           N  
ATOM   4710 H   LMET   328      17.495  12.836 -13.660  0.00  0.00           H  
ATOM   4711 CA  LMET   328      17.622  11.207 -12.269  0.00  0.00           C  
ATOM   4712 HA  LMET   328      18.593  10.848 -11.922  0.00  0.00           H  
ATOM   4713 CB  LMET   328      17.123  12.251 -11.253  0.00  0.00           C  
ATOM   4714 HB2 LMET   328      17.791  13.113 -11.287  0.00  0.00           H  
ATOM   4715 HB3 LMET   328      16.122  12.585 -11.526  0.00  0.00           H  
ATOM   4716 CG  LMET   328      17.090  11.727  -9.814  0.00  0.00           C  
ATOM   4717 HG2 LMET   328      16.319  10.960  -9.741  0.00  0.00           H  
ATOM   4718 HG3 LMET   328      18.053  11.273  -9.583  0.00  0.00           H  
ATOM   4719 SD  LMET   328      16.756  12.991  -8.557  0.00  0.00           S  
ATOM   4720 CE  LMET   328      18.411  13.706  -8.363  0.00  0.00           C  
ATOM   4721 HE1 LMET   328      18.370  14.526  -7.644  0.00  0.00           H  
ATOM   4722 HE2 LMET   328      19.093  12.940  -7.993  0.00  0.00           H  
ATOM   4723 HE3 LMET   328      18.772  14.082  -9.320  0.00  0.00           H  
ATOM   4724 C   LMET   328      16.699   9.970 -12.381  0.00  0.00           C  
ATOM   4725 O   LMET   328      16.920   8.972 -11.693  0.00  0.00           O  
ATOM   4726 N   LLEU   329      15.717   9.988 -13.292  0.00  0.00           N  
ATOM   4727 H   LLEU   329      15.538  10.872 -13.758  0.00  0.00           H  
ATOM   4728 CA  LLEU   329      14.879   8.831 -13.662  0.00  0.00           C  
ATOM   4729 HA  LLEU   329      14.574   8.315 -12.752  0.00  0.00           H  
ATOM   4730 CB  LLEU   329      13.619   9.343 -14.387  0.00  0.00           C  
ATOM   4731 HB2 LLEU   329      13.929  10.074 -15.133  0.00  0.00           H  
ATOM   4732 HB3 LLEU   329      13.147   8.516 -14.921  0.00  0.00           H  
ATOM   4733 CG  LLEU   329      12.578   9.979 -13.445  0.00  0.00           C  
ATOM   4734 HG  LLEU   329      13.077  10.524 -12.645  0.00  0.00           H  
ATOM   4735 CD1 LLEU   329      11.694  10.955 -14.220  0.00  0.00           C  
ATOM   4736 HD11LLEU   329      12.294  11.809 -14.531  0.00  0.00           H  
ATOM   4737 HD12LLEU   329      11.265  10.463 -15.090  0.00  0.00           H  
ATOM   4738 HD13LLEU   329      10.894  11.316 -13.574  0.00  0.00           H  
ATOM   4739 CD2 LLEU   329      11.664   8.911 -12.835  0.00  0.00           C  
ATOM   4740 HD21LLEU   329      11.034   8.464 -13.604  0.00  0.00           H  
ATOM   4741 HD22LLEU   329      12.254   8.123 -12.372  0.00  0.00           H  
ATOM   4742 HD23LLEU   329      11.027   9.367 -12.077  0.00  0.00           H  
ATOM   4743 C   LLEU   329      15.607   7.782 -14.531  0.00  0.00           C  
ATOM   4744 O   LLEU   329      15.286   6.595 -14.455  0.00  0.00           O  
ATOM   4745 N   LASP   330      16.588   8.185 -15.342  0.00  0.00           N  
ATOM   4746 H   LASP   330      16.755   9.181 -15.428  0.00  0.00           H  
ATOM   4747 CA  LASP   330      17.417   7.275 -16.150  0.00  0.00           C  
ATOM   4748 HA  LASP   330      16.758   6.596 -16.692  0.00  0.00           H  
ATOM   4749 CB  LASP   330      18.194   8.122 -17.172  0.00  0.00           C  
ATOM   4750 HB2 LASP   330      17.490   8.768 -17.698  0.00  0.00           H  
ATOM   4751 HB3 LASP   330      18.903   8.757 -16.643  0.00  0.00           H  
ATOM   4752 CG  LASP   330      18.949   7.314 -18.228  0.00  0.00           C  
ATOM   4753 OD1 LASP   330      18.369   6.379 -18.834  0.00  0.00           O  
ATOM   4754 OD2 LASP   330      20.131   7.649 -18.497  0.00  0.00           O  
ATOM   4755 C   LASP   330      18.360   6.416 -15.277  0.00  0.00           C  
ATOM   4756 O   LASP   330      18.607   5.248 -15.591  0.00  0.00           O  
ATOM   4757 N   LASP   331      18.830   6.969 -14.149  0.00  0.00           N  
ATOM   4758 H   LASP   331      18.637   7.953 -13.994  0.00  0.00           H  
ATOM   4759 CA  LASP   331      19.525   6.227 -13.082  0.00  0.00           C  
ATOM   4760 HA  LASP   331      20.337   5.647 -13.522  0.00  0.00           H  
ATOM   4761 CB  LASP   331      20.115   7.194 -12.040  0.00  0.00           C  
ATOM   4762 HB2 LASP   331      19.344   7.891 -11.711  0.00  0.00           H  
ATOM   4763 HB3 LASP   331      20.439   6.617 -11.172  0.00  0.00           H  
ATOM   4764 CG  LASP   331      21.322   7.971 -12.553  0.00  0.00           C  
ATOM   4765 OD1 LASP   331      21.999   7.454 -13.476  0.00  0.00           O  
ATOM   4766 OD2 LASP   331      21.585   9.074 -12.023  0.00  0.00           O  
ATOM   4767 C   LASP   331      18.613   5.228 -12.370  0.00  0.00           C  
ATOM   4768 O   LASP   331      19.018   4.088 -12.140  0.00  0.00           O  
ATOM   4769 N   LGLN   332      17.371   5.620 -12.077  0.00  0.00           N  
ATOM   4770 H   LGLN   332      17.112   6.579 -12.266  0.00  0.00           H  
ATOM   4771 CA  LGLN   332      16.367   4.718 -11.510  0.00  0.00           C  
ATOM   4772 HA  LGLN   332      16.766   4.300 -10.583  0.00  0.00           H  
ATOM   4773 CB  LGLN   332      15.122   5.553 -11.159  0.00  0.00           C  
ATOM   4774 HB2 LGLN   332      15.434   6.359 -10.496  0.00  0.00           H  
ATOM   4775 HB3 LGLN   332      14.711   6.011 -12.055  0.00  0.00           H  
ATOM   4776 CG  LGLN   332      14.022   4.759 -10.446  0.00  0.00           C  
ATOM   4777 HG2 LGLN   332      14.471   4.134  -9.677  0.00  0.00           H  
ATOM   4778 HG3 LGLN   332      13.352   5.462  -9.953  0.00  0.00           H  
ATOM   4779 CD  LGLN   332      13.189   3.910 -11.399  0.00  0.00           C  
ATOM   4780 OE1 LGLN   332      12.682   4.381 -12.411  0.00  0.00           O  
ATOM   4781 NE2 LGLN   332      13.050   2.637 -11.122  0.00  0.00           N  
ATOM   4782 HE21LGLN   332      12.560   2.064 -11.803  0.00  0.00           H  
ATOM   4783 HE22LGLN   332      13.577   2.225 -10.357  0.00  0.00           H  
ATOM   4784 C   LGLN   332      16.091   3.532 -12.458  0.00  0.00           C  
ATOM   4785 O   LGLN   332      16.073   2.382 -12.022  0.00  0.00           O  
ATOM   4786 N   LALA   333      15.993   3.779 -13.770  0.00  0.00           N  
ATOM   4787 H   LALA   333      15.988   4.745 -14.078  0.00  0.00           H  
ATOM   4788 CA  LALA   333      15.858   2.718 -14.772  0.00  0.00           C  
ATOM   4789 HA  LALA   333      14.975   2.125 -14.527  0.00  0.00           H  
ATOM   4790 CB  LALA   333      15.640   3.362 -16.146  0.00  0.00           C  
ATOM   4791 HB1 LALA   333      14.726   3.953 -16.141  0.00  0.00           H  
ATOM   4792 HB2 LALA   333      16.479   4.007 -16.399  0.00  0.00           H  
ATOM   4793 HB3 LALA   333      15.550   2.583 -16.902  0.00  0.00           H  
ATOM   4794 C   LALA   333      17.065   1.756 -14.805  0.00  0.00           C  
ATOM   4795 O   LALA   333      16.885   0.558 -15.027  0.00  0.00           O  
ATOM   4796 N   LARG   334      18.293   2.244 -14.561  0.00  0.00           N  
ATOM   4797 H   LARG   334      18.384   3.236 -14.369  0.00  0.00           H  
ATOM   4798 CA  LARG   334      19.479   1.377 -14.419  0.00  0.00           C  
ATOM   4799 HA  LARG   334      19.506   0.686 -15.262  0.00  0.00           H  
ATOM   4800 CB  LARG   334      20.775   2.206 -14.413  0.00  0.00           C  
ATOM   4801 HB2 LARG   334      20.624   3.141 -13.877  0.00  0.00           H  
ATOM   4802 HB3 LARG   334      21.554   1.639 -13.905  0.00  0.00           H  
ATOM   4803 CG  LARG   334      21.275   2.495 -15.831  0.00  0.00           C  
ATOM   4804 HG2 LARG   334      21.529   1.548 -16.307  0.00  0.00           H  
ATOM   4805 HG3 LARG   334      20.486   2.974 -16.406  0.00  0.00           H  
ATOM   4806 CD  LARG   334      22.527   3.384 -15.826  0.00  0.00           C  
ATOM   4807 HD2 LARG   334      23.216   3.024 -15.063  0.00  0.00           H  
ATOM   4808 HD3 LARG   334      23.033   3.298 -16.787  0.00  0.00           H  
ATOM   4809 NE  LARG   334      22.212   4.799 -15.567  0.00  0.00           N  
ATOM   4810 HE  LARG   334      22.456   5.156 -14.646  0.00  0.00           H  
ATOM   4811 CZ  LARG   334      21.722   5.670 -16.428  0.00  0.00           C  
ATOM   4812 NH1 LARG   334      21.443   5.364 -17.661  0.00  0.00           N  
ATOM   4813 HH11LARG   334      21.545   4.410 -17.981  0.00  0.00           H  
ATOM   4814 HH12LARG   334      20.975   6.071 -18.219  0.00  0.00           H  
ATOM   4815 NH2 LARG   334      21.496   6.900 -16.093  0.00  0.00           N  
ATOM   4816 HH21LARG   334      21.641   7.199 -15.128  0.00  0.00           H  
ATOM   4817 HH22LARG   334      21.140   7.546 -16.780  0.00  0.00           H  
ATOM   4818 C   LARG   334      19.390   0.480 -13.180  0.00  0.00           C  
ATOM   4819 O   LARG   334      19.622  -0.718 -13.318  0.00  0.00           O  
ATOM   4820 N   LMET   335      18.973   1.015 -12.028  0.00  0.00           N  
ATOM   4821 H   LMET   335      18.808   2.014 -11.996  0.00  0.00           H  
ATOM   4822 CA  LMET   335      18.740   0.221 -10.809  0.00  0.00           C  
ATOM   4823 HA  LMET   335      19.661  -0.310 -10.564  0.00  0.00           H  
ATOM   4824 CB  LMET   335      18.398   1.157  -9.637  0.00  0.00           C  
ATOM   4825 HB2 LMET   335      19.228   1.843  -9.468  0.00  0.00           H  
ATOM   4826 HB3 LMET   335      17.518   1.750  -9.890  0.00  0.00           H  
ATOM   4827 CG  LMET   335      18.097   0.392  -8.340  0.00  0.00           C  
ATOM   4828 HG2 LMET   335      17.825   1.111  -7.574  0.00  0.00           H  
ATOM   4829 HG3 LMET   335      17.225  -0.242  -8.496  0.00  0.00           H  
ATOM   4830 SD  LMET   335      19.440  -0.643  -7.690  0.00  0.00           S  
ATOM   4831 CE  LMET   335      20.665   0.613  -7.229  0.00  0.00           C  
ATOM   4832 HE1 LMET   335      20.213   1.340  -6.555  0.00  0.00           H  
ATOM   4833 HE2 LMET   335      21.504   0.133  -6.724  0.00  0.00           H  
ATOM   4834 HE3 LMET   335      21.028   1.121  -8.122  0.00  0.00           H  
ATOM   4835 C   LMET   335      17.646  -0.840 -11.011  0.00  0.00           C  
ATOM   4836 O   LMET   335      17.797  -1.985 -10.579  0.00  0.00           O  
ATOM   4837 N   LMET   336      16.568  -0.502 -11.725  0.00  0.00           N  
ATOM   4838 H   LMET   336      16.441   0.471 -11.988  0.00  0.00           H  
ATOM   4839 CA  LMET   336      15.543  -1.479 -12.094  0.00  0.00           C  
ATOM   4840 HA  LMET   336      15.173  -1.935 -11.177  0.00  0.00           H  
ATOM   4841 CB  LMET   336      14.358  -0.777 -12.769  0.00  0.00           C  
ATOM   4842 HB2 LMET   336      13.888  -0.122 -12.035  0.00  0.00           H  
ATOM   4843 HB3 LMET   336      14.704  -0.163 -13.600  0.00  0.00           H  
ATOM   4844 CG  LMET   336      13.311  -1.781 -13.273  0.00  0.00           C  
ATOM   4845 HG2 LMET   336      13.296  -2.647 -12.611  0.00  0.00           H  
ATOM   4846 HG3 LMET   336      12.335  -1.311 -13.201  0.00  0.00           H  
ATOM   4847 SD  LMET   336      13.535  -2.362 -14.977  0.00  0.00           S  
ATOM   4848 CE  LMET   336      12.895  -0.914 -15.853  0.00  0.00           C  
ATOM   4849 HE1 LMET   336      13.525  -0.049 -15.644  0.00  0.00           H  
ATOM   4850 HE2 LMET   336      12.889  -1.121 -16.921  0.00  0.00           H  
ATOM   4851 HE3 LMET   336      11.878  -0.707 -15.520  0.00  0.00           H  
ATOM   4852 C   LMET   336      16.115  -2.625 -12.938  0.00  0.00           C  
ATOM   4853 O   LMET   336      15.859  -3.786 -12.618  0.00  0.00           O  
ATOM   4854 N   LARG   337      16.937  -2.350 -13.960  0.00  0.00           N  
ATOM   4855 H   LARG   337      17.111  -1.378 -14.197  0.00  0.00           H  
ATOM   4856 CA  LARG   337      17.570  -3.421 -14.754  0.00  0.00           C  
ATOM   4857 HA  LARG   337      16.797  -4.139 -15.031  0.00  0.00           H  
ATOM   4858 CB  LARG   337      18.181  -2.869 -16.045  0.00  0.00           C  
ATOM   4859 HB2 LARG   337      18.875  -2.061 -15.811  0.00  0.00           H  
ATOM   4860 HB3 LARG   337      18.735  -3.673 -16.535  0.00  0.00           H  
ATOM   4861 CG  LARG   337      17.089  -2.370 -17.005  0.00  0.00           C  
ATOM   4862 HG2 LARG   337      16.270  -3.090 -17.031  0.00  0.00           H  
ATOM   4863 HG3 LARG   337      16.695  -1.418 -16.653  0.00  0.00           H  
ATOM   4864 CD  LARG   337      17.618  -2.211 -18.433  0.00  0.00           C  
ATOM   4865 HD2 LARG   337      17.859  -3.202 -18.823  0.00  0.00           H  
ATOM   4866 HD3 LARG   337      16.827  -1.795 -19.053  0.00  0.00           H  
ATOM   4867 NE  LARG   337      18.827  -1.374 -18.512  0.00  0.00           N  
ATOM   4868 HE  LARG   337      19.707  -1.870 -18.610  0.00  0.00           H  
ATOM   4869 CZ  LARG   337      18.904  -0.058 -18.507  0.00  0.00           C  
ATOM   4870 NH1 LARG   337      17.881   0.742 -18.393  0.00  0.00           N  
ATOM   4871 HH11LARG   337      16.947   0.352 -18.330  0.00  0.00           H  
ATOM   4872 HH12LARG   337      18.027   1.743 -18.418  0.00  0.00           H  
ATOM   4873 NH2 LARG   337      20.077   0.486 -18.621  0.00  0.00           N  
ATOM   4874 HH21LARG   337      20.858  -0.146 -18.737  0.00  0.00           H  
ATOM   4875 HH22LARG   337      20.162   1.491 -18.643  0.00  0.00           H  
ATOM   4876 C   LARG   337      18.601  -4.238 -13.972  0.00  0.00           C  
ATOM   4877 O   LARG   337      18.753  -5.423 -14.269  0.00  0.00           O  
ATOM   4878 N   LALA   338      19.246  -3.659 -12.957  0.00  0.00           N  
ATOM   4879 H   LALA   338      19.127  -2.664 -12.814  0.00  0.00           H  
ATOM   4880 CA  LALA   338      20.126  -4.393 -12.049  0.00  0.00           C  
ATOM   4881 HA  LALA   338      20.889  -4.895 -12.645  0.00  0.00           H  
ATOM   4882 CB  LALA   338      20.833  -3.405 -11.112  0.00  0.00           C  
ATOM   4883 HB1 LALA   338      21.299  -2.612 -11.697  0.00  0.00           H  
ATOM   4884 HB2 LALA   338      20.128  -2.962 -10.410  0.00  0.00           H  
ATOM   4885 HB3 LALA   338      21.603  -3.930 -10.546  0.00  0.00           H  
ATOM   4886 C   LALA   338      19.356  -5.481 -11.279  0.00  0.00           C  
ATOM   4887 O   LALA   338      19.703  -6.659 -11.370  0.00  0.00           O  
ATOM   4888 N   LPHE   339      18.259  -5.134 -10.597  0.00  0.00           N  
ATOM   4889 H   LPHE   339      18.001  -4.154 -10.544  0.00  0.00           H  
ATOM   4890 CA  LPHE   339      17.390  -6.142  -9.973  0.00  0.00           C  
ATOM   4891 HA  LPHE   339      17.990  -6.754  -9.298  0.00  0.00           H  
ATOM   4892 CB  LPHE   339      16.295  -5.456  -9.148  0.00  0.00           C  
ATOM   4893 HB2 LPHE   339      15.960  -4.562  -9.674  0.00  0.00           H  
ATOM   4894 HB3 LPHE   339      15.445  -6.136  -9.078  0.00  0.00           H  
ATOM   4895 CG  LPHE   339      16.664  -5.078  -7.728  0.00  0.00           C  
ATOM   4896 CD1 LPHE   339      16.765  -3.724  -7.356  0.00  0.00           C  
ATOM   4897 HD1 LPHE   339      16.663  -2.946  -8.100  0.00  0.00           H  
ATOM   4898 CE1 LPHE   339      16.973  -3.380  -6.009  0.00  0.00           C  
ATOM   4899 HE1 LPHE   339      17.030  -2.341  -5.725  0.00  0.00           H  
ATOM   4900 CZ  LPHE   339      17.109  -4.384  -5.034  0.00  0.00           C  
ATOM   4901 HZ  LPHE   339      17.279  -4.118  -3.999  0.00  0.00           H  
ATOM   4902 CE2 LPHE   339      17.030  -5.737  -5.406  0.00  0.00           C  
ATOM   4903 HE2 LPHE   339      17.132  -6.509  -4.656  0.00  0.00           H  
ATOM   4904 CD2 LPHE   339      16.799  -6.083  -6.750  0.00  0.00           C  
ATOM   4905 HD2 LPHE   339      16.703  -7.124  -7.027  0.00  0.00           H  
ATOM   4906 C   LPHE   339      16.773  -7.111 -11.004  0.00  0.00           C  
ATOM   4907 O   LPHE   339      16.603  -8.289 -10.698  0.00  0.00           O  
ATOM   4908 N   LASP   340      16.499  -6.677 -12.239  0.00  0.00           N  
ATOM   4909 H   LASP   340      16.587  -5.687 -12.432  0.00  0.00           H  
ATOM   4910 CA  LASP   340      15.881  -7.538 -13.261  0.00  0.00           C  
ATOM   4911 HA  LASP   340      15.007  -8.005 -12.803  0.00  0.00           H  
ATOM   4912 CB  LASP   340      15.395  -6.689 -14.447  0.00  0.00           C  
ATOM   4913 HB2 LASP   340      14.988  -5.748 -14.076  0.00  0.00           H  
ATOM   4914 HB3 LASP   340      16.234  -6.462 -15.106  0.00  0.00           H  
ATOM   4915 CG  LASP   340      14.278  -7.386 -15.226  0.00  0.00           C  
ATOM   4916 OD1 LASP   340      14.425  -7.604 -16.448  0.00  0.00           O  
ATOM   4917 OD2 LASP   340      13.232  -7.708 -14.625  0.00  0.00           O  
ATOM   4918 C   LASP   340      16.798  -8.685 -13.734  0.00  0.00           C  
ATOM   4919 O   LASP   340      16.298  -9.699 -14.219  0.00  0.00           O  
ATOM   4920 N   LARG   341      18.126  -8.577 -13.549  0.00  0.00           N  
ATOM   4921 H   LARG   341      18.483  -7.706 -13.169  0.00  0.00           H  
ATOM   4922 CA  LARG   341      19.044  -9.725 -13.693  0.00  0.00           C  
ATOM   4923 HA  LARG   341      18.749 -10.289 -14.579  0.00  0.00           H  
ATOM   4924 CB  LARG   341      20.503  -9.262 -13.865  0.00  0.00           C  
ATOM   4925 HB2 LARG   341      20.541  -8.375 -14.499  0.00  0.00           H  
ATOM   4926 HB3 LARG   341      20.918  -9.004 -12.890  0.00  0.00           H  
ATOM   4927 CG  LARG   341      21.357 -10.364 -14.521  0.00  0.00           C  
ATOM   4928 HG2 LARG   341      21.137 -11.331 -14.071  0.00  0.00           H  
ATOM   4929 HG3 LARG   341      21.104 -10.413 -15.582  0.00  0.00           H  
ATOM   4930 CD  LARG   341      22.861 -10.102 -14.366  0.00  0.00           C  
ATOM   4931 HD2 LARG   341      23.066  -9.058 -14.614  0.00  0.00           H  
ATOM   4932 HD3 LARG   341      23.146 -10.266 -13.326  0.00  0.00           H  
ATOM   4933 NE  LARG   341      23.670 -10.962 -15.252  0.00  0.00           N  
ATOM   4934 HE  LARG   341      23.966 -10.557 -16.130  0.00  0.00           H  
ATOM   4935 CZ  LARG   341      23.997 -12.230 -15.075  0.00  0.00           C  
ATOM   4936 NH1 LARG   341      23.589 -12.950 -14.074  0.00  0.00           N  
ATOM   4937 HH11LARG   341      23.103 -12.509 -13.291  0.00  0.00           H
[truncated: 402,328 more chars]
