# Supplementary material for: Unveiling the enzymatic pathway of UMG-SP2 urethanase: insights into polyurethane degradation at the atomic level
Source: Chem Sci. 2024 Dec 18;16(5):2437–52. doi: 10.1039/d4sc06688j (PMC11708778; doi:10.1039/d4sc06688j)
Supplement: SC-016-D4SC06688J-s001 [file SC-016-D4SC06688J-s001.zip › 11_TS5.pdb]

ATOM      0 N   LMET     1     -15.552 -10.078  13.401  0.00  0.00           N  
ATOM      1 H1  LMET     1     -15.563  -9.620  12.494  0.00  0.00           H  
ATOM      2 H2  LMET     1     -14.876  -9.593  13.970  0.00  0.00           H  
ATOM      3 H3  LMET     1     -16.461  -9.989  13.832  0.00  0.00           H  
ATOM      4 CA  LMET     1     -15.170 -11.491  13.233  0.00  0.00           C  
ATOM      5 HA  LMET     1     -14.184 -11.513  12.767  0.00  0.00           H  
ATOM      6 CB  LMET     1     -15.100 -12.273  14.554  0.00  0.00           C  
ATOM      7 HB2 LMET     1     -16.044 -12.171  15.091  0.00  0.00           H  
ATOM      8 HB3 LMET     1     -14.945 -13.330  14.332  0.00  0.00           H  
ATOM      9 CG  LMET     1     -13.951 -11.803  15.452  0.00  0.00           C  
ATOM     10 HG2 LMET     1     -14.136 -10.776  15.761  0.00  0.00           H  
ATOM     11 HG3 LMET     1     -13.941 -12.423  16.350  0.00  0.00           H  
ATOM     12 SD  LMET     1     -12.316 -11.900  14.672  0.00  0.00           S  
ATOM     13 CE  LMET     1     -11.294 -11.188  15.991  0.00  0.00           C  
ATOM     14 HE1 LMET     1     -10.250 -11.170  15.675  0.00  0.00           H  
ATOM     15 HE2 LMET     1     -11.616 -10.167  16.200  0.00  0.00           H  
ATOM     16 HE3 LMET     1     -11.385 -11.789  16.896  0.00  0.00           H  
ATOM     17 C   LMET     1     -16.119 -12.165  12.264  0.00  0.00           C  
ATOM     18 O   LMET     1     -17.319 -11.864  12.263  0.00  0.00           O  
ATOM     19 N   LSER     2     -15.560 -13.063  11.451  0.00  0.00           N  
ATOM     20 H   LSER     2     -14.560 -13.209  11.530  0.00  0.00           H  
ATOM     21 CA  LSER     2     -16.240 -13.838  10.401  0.00  0.00           C  
ATOM     22 HA  LSER     2     -15.469 -14.437   9.919  0.00  0.00           H  
ATOM     23 CB  LSER     2     -17.225 -14.850  11.005  0.00  0.00           C  
ATOM     24 HB2 LSER     2     -18.034 -14.320  11.511  0.00  0.00           H  
ATOM     25 HB3 LSER     2     -17.648 -15.456  10.205  0.00  0.00           H  
ATOM     26 OG  LSER     2     -16.553 -15.693  11.927  0.00  0.00           O  
ATOM     27 HG  LSER     2     -17.209 -16.123  12.500  0.00  0.00           H  
ATOM     28 C   LSER     2     -16.862 -13.005   9.266  0.00  0.00           C  
ATOM     29 O   LSER     2     -17.589 -13.556   8.439  0.00  0.00           O  
ATOM     30 N   LGLU     3     -16.573 -11.699   9.186  0.00  0.00           N  
ATOM     31 H   LGLU     3     -15.883 -11.332   9.828  0.00  0.00           H  
ATOM     32 CA  LGLU     3     -16.975 -10.850   8.051  0.00  0.00           C  
ATOM     33 HA  LGLU     3     -18.038 -11.003   7.876  0.00  0.00           H  
ATOM     34 CB  LGLU     3     -16.795  -9.348   8.336  0.00  0.00           C  
ATOM     35 HB2 LGLU     3     -17.017  -8.810   7.416  0.00  0.00           H  
ATOM     36 HB3 LGLU     3     -17.537  -9.040   9.072  0.00  0.00           H  
ATOM     37 CG  LGLU     3     -15.405  -8.908   8.814  0.00  0.00           C  
ATOM     38 HG2 LGLU     3     -14.629  -9.436   8.259  0.00  0.00           H  
ATOM     39 HG3 LGLU     3     -15.290  -7.844   8.609  0.00  0.00           H  
ATOM     40 CD  LGLU     3     -15.245  -9.138  10.316  0.00  0.00           C  
ATOM     41 OE1 LGLU     3     -14.525 -10.083  10.714  0.00  0.00           O  
ATOM     42 OE2 LGLU     3     -15.897  -8.457  11.145  0.00  0.00           O  
ATOM     43 C   LGLU     3     -16.270 -11.282   6.760  0.00  0.00           C  
ATOM     44 O   LGLU     3     -15.109 -11.688   6.778  0.00  0.00           O  
ATOM     45 N   LLEU     4     -16.997 -11.252   5.644  0.00  0.00           N  
ATOM     46 H   LLEU     4     -17.915 -10.832   5.683  0.00  0.00           H  
ATOM     47 CA  LLEU     4     -16.605 -11.941   4.413  0.00  0.00           C  
ATOM     48 HA  LLEU     4     -16.276 -12.938   4.690  0.00  0.00           H  
ATOM     49 CB  LLEU     4     -17.825 -12.076   3.484  0.00  0.00           C  
ATOM     50 HB2 LLEU     4     -18.076 -11.076   3.149  0.00  0.00           H  
ATOM     51 HB3 LLEU     4     -17.538 -12.665   2.612  0.00  0.00           H  
ATOM     52 CG  LLEU     4     -19.104 -12.675   4.094  0.00  0.00           C  
ATOM     53 HG  LLEU     4     -19.446 -12.030   4.902  0.00  0.00           H  
ATOM     54 CD1 LLEU     4     -20.208 -12.712   3.037  0.00  0.00           C  
ATOM     55 HD11LLEU     4     -20.343 -11.715   2.620  0.00  0.00           H  
ATOM     56 HD12LLEU     4     -19.942 -13.402   2.234  0.00  0.00           H  
ATOM     57 HD13LLEU     4     -21.145 -13.022   3.495  0.00  0.00           H  
ATOM     58 CD2 LLEU     4     -18.893 -14.081   4.647  0.00  0.00           C  
ATOM     59 HD21LLEU     4     -18.531 -14.747   3.865  0.00  0.00           H  
ATOM     60 HD22LLEU     4     -18.163 -14.043   5.453  0.00  0.00           H  
ATOM     61 HD23LLEU     4     -19.826 -14.464   5.055  0.00  0.00           H  
ATOM     62 C   LLEU     4     -15.428 -11.274   3.679  0.00  0.00           C  
ATOM     63 O   LLEU     4     -15.263 -10.053   3.719  0.00  0.00           O  
ATOM     64 N   LSER     5     -14.653 -12.073   2.941  0.00  0.00           N  
ATOM     65 H   LSER     5     -14.804 -13.071   2.996  0.00  0.00           H  
ATOM     66 CA  LSER     5     -13.707 -11.585   1.924  0.00  0.00           C  
ATOM     67 HA  LSER     5     -13.018 -10.881   2.392  0.00  0.00           H  
ATOM     68 CB  LSER     5     -12.877 -12.754   1.372  0.00  0.00           C  
ATOM     69 HB2 LSER     5     -12.117 -12.360   0.701  0.00  0.00           H  
ATOM     70 HB3 LSER     5     -12.372 -13.255   2.198  0.00  0.00           H  
ATOM     71 OG  LSER     5     -13.664 -13.699   0.663  0.00  0.00           O  
ATOM     72 HG  LSER     5     -13.719 -14.519   1.205  0.00  0.00           H  
ATOM     73 C   LSER     5     -14.446 -10.841   0.799  0.00  0.00           C  
ATOM     74 O   LSER     5     -15.677 -10.920   0.692  0.00  0.00           O  
ATOM     75 N   LALA     6     -13.734 -10.102  -0.056  0.00  0.00           N  
ATOM     76 H   LALA     6     -12.718 -10.113   0.006  0.00  0.00           H  
ATOM     77 CA  LALA     6     -14.375  -9.418  -1.186  0.00  0.00           C  
ATOM     78 HA  LALA     6     -15.189  -8.805  -0.798  0.00  0.00           H  
ATOM     79 CB  LALA     6     -13.373  -8.482  -1.873  0.00  0.00           C  
ATOM     80 HB1 LALA     6     -13.900  -7.849  -2.588  0.00  0.00           H  
ATOM     81 HB2 LALA     6     -12.882  -7.849  -1.132  0.00  0.00           H  
ATOM     82 HB3 LALA     6     -12.625  -9.060  -2.413  0.00  0.00           H  
ATOM     83 C   LALA     6     -14.994 -10.434  -2.167  0.00  0.00           C  
ATOM     84 O   LALA     6     -16.144 -10.263  -2.581  0.00  0.00           O  
ATOM     85 N   LILE     7     -14.278 -11.526  -2.459  0.00  0.00           N  
ATOM     86 H   LILE     7     -13.321 -11.579  -2.108  0.00  0.00           H  
ATOM     87 CA  LILE     7     -14.770 -12.633  -3.294  0.00  0.00           C  
ATOM     88 HA  LILE     7     -15.135 -12.214  -4.233  0.00  0.00           H  
ATOM     89 CB  LILE     7     -13.609 -13.596  -3.637  0.00  0.00           C  
ATOM     90 HB  LILE     7     -13.046 -13.799  -2.725  0.00  0.00           H  
ATOM     91 CG2 LILE     7     -14.100 -14.942  -4.205  0.00  0.00           C  
ATOM     92 HG21LILE     7     -14.697 -14.785  -5.103  0.00  0.00           H  
ATOM     93 HG22LILE     7     -13.256 -15.585  -4.452  0.00  0.00           H  
ATOM     94 HG23LILE     7     -14.695 -15.483  -3.467  0.00  0.00           H  
ATOM     95 CG1 LILE     7     -12.688 -12.898  -4.663  0.00  0.00           C  
ATOM     96 HG12LILE     7     -13.191 -12.867  -5.629  0.00  0.00           H  
ATOM     97 HG13LILE     7     -12.499 -11.871  -4.349  0.00  0.00           H  
ATOM     98 CD1 LILE     7     -11.323 -13.564  -4.838  0.00  0.00           C  
ATOM     99 HD11LILE     7     -11.431 -14.568  -5.245  0.00  0.00           H  
ATOM    100 HD12LILE     7     -10.725 -12.973  -5.531  0.00  0.00           H  
ATOM    101 HD13LILE     7     -10.819 -13.607  -3.874  0.00  0.00           H  
ATOM    102 C   LILE     7     -15.973 -13.341  -2.652  0.00  0.00           C  
ATOM    103 O   LILE     7     -16.997 -13.495  -3.321  0.00  0.00           O  
ATOM    104 N   LGLU     8     -15.928 -13.713  -1.366  0.00  0.00           N  
ATOM    105 H   LGLU     8     -15.071 -13.588  -0.836  0.00  0.00           H  
ATOM    106 CA  LGLU     8     -17.075 -14.384  -0.730  0.00  0.00           C  
ATOM    107 HA  LGLU     8     -17.408 -15.165  -1.416  0.00  0.00           H  
ATOM    108 CB  LGLU     8     -16.659 -15.102   0.569  0.00  0.00           C  
ATOM    109 HB2 LGLU     8     -15.811 -15.742   0.333  0.00  0.00           H  
ATOM    110 HB3 LGLU     8     -16.358 -14.373   1.322  0.00  0.00           H  
ATOM    111 CG  LGLU     8     -17.798 -15.981   1.120  0.00  0.00           C  
ATOM    112 HG2 LGLU     8     -18.547 -15.335   1.579  0.00  0.00           H  
ATOM    113 HG3 LGLU     8     -18.277 -16.492   0.281  0.00  0.00           H  
ATOM    114 CD  LGLU     8     -17.370 -17.053   2.140  0.00  0.00           C  
ATOM    115 OE1 LGLU     8     -16.301 -16.949   2.783  0.00  0.00           O  
ATOM    116 OE2 LGLU     8     -18.169 -17.991   2.374  0.00  0.00           O  
ATOM    117 C   LGLU     8     -18.276 -13.435  -0.541  0.00  0.00           C  
ATOM    118 O   LGLU     8     -19.423 -13.870  -0.646  0.00  0.00           O  
ATOM    119 N   LTHR     9     -18.050 -12.124  -0.373  0.00  0.00           N  
ATOM    120 H   LTHR     9     -17.087 -11.814  -0.285  0.00  0.00           H  
ATOM    121 CA  LTHR     9     -19.128 -11.116  -0.419  0.00  0.00           C  
ATOM    122 HA  LTHR     9     -19.890 -11.391   0.307  0.00  0.00           H  
ATOM    123 CB  LTHR     9     -18.633  -9.697  -0.088  0.00  0.00           C  
ATOM    124 HB  LTHR     9     -17.914  -9.367  -0.838  0.00  0.00           H  
ATOM    125 CG2 LTHR     9     -19.778  -8.686  -0.007  0.00  0.00           C  
ATOM    126 HG21LTHR     9     -20.531  -9.031   0.700  0.00  0.00           H  
ATOM    127 HG22LTHR     9     -19.385  -7.729   0.328  0.00  0.00           H  
ATOM    128 HG23LTHR     9     -20.242  -8.551  -0.983  0.00  0.00           H  
ATOM    129 OG1 LTHR     9     -18.020  -9.655   1.173  0.00  0.00           O  
ATOM    130 HG1 LTHR     9     -17.157 -10.106   1.079  0.00  0.00           H  
ATOM    131 C   LTHR     9     -19.794 -11.092  -1.794  0.00  0.00           C  
ATOM    132 O   LTHR     9     -21.022 -11.166  -1.884  0.00  0.00           O  
ATOM    133 N   LALA    10     -18.999 -11.035  -2.869  0.00  0.00           N  
ATOM    134 H   LALA    10     -17.992 -10.977  -2.741  0.00  0.00           H  
ATOM    135 CA  LALA    10     -19.513 -11.096  -4.232  0.00  0.00           C  
ATOM    136 HA  LALA    10     -20.227 -10.283  -4.372  0.00  0.00           H  
ATOM    137 CB  LALA    10     -18.357 -10.900  -5.222  0.00  0.00           C  
ATOM    138 HB1 LALA    10     -17.892  -9.928  -5.078  0.00  0.00           H  
ATOM    139 HB2 LALA    10     -17.598 -11.666  -5.074  0.00  0.00           H  
ATOM    140 HB3 LALA    10     -18.732 -10.960  -6.245  0.00  0.00           H  
ATOM    141 C   LALA    10     -20.253 -12.416  -4.495  0.00  0.00           C  
ATOM    142 O   LALA    10     -21.300 -12.392  -5.133  0.00  0.00           O  
ATOM    143 N   LALA    11     -19.761 -13.544  -3.976  0.00  0.00           N  
ATOM    144 H   LALA    11     -18.889 -13.490  -3.461  0.00  0.00           H  
ATOM    145 CA  LALA    11     -20.346 -14.868  -4.177  0.00  0.00           C  
ATOM    146 HA  LALA    11     -20.531 -15.011  -5.241  0.00  0.00           H  
ATOM    147 CB  LALA    11     -19.322 -15.914  -3.730  0.00  0.00           C  
ATOM    148 HB1 LALA    11     -19.233 -15.918  -2.644  0.00  0.00           H  
ATOM    149 HB2 LALA    11     -19.637 -16.899  -4.075  0.00  0.00           H  
ATOM    150 HB3 LALA    11     -18.346 -15.713  -4.160  0.00  0.00           H  
ATOM    151 C   LALA    11     -21.687 -15.046  -3.439  0.00  0.00           C  
ATOM    152 O   LALA    11     -22.651 -15.551  -4.023  0.00  0.00           O  
ATOM    153 N   LALA    12     -21.776 -14.580  -2.187  0.00  0.00           N  
ATOM    154 H   LALA    12     -20.928 -14.236  -1.745  0.00  0.00           H  
ATOM    155 CA  LALA    12     -22.992 -14.624  -1.373  0.00  0.00           C  
ATOM    156 HA  LALA    12     -23.350 -15.655  -1.332  0.00  0.00           H  
ATOM    157 CB  LALA    12     -22.627 -14.174   0.047  0.00  0.00           C  
ATOM    158 HB1 LALA    12     -21.860 -14.833   0.457  0.00  0.00           H  
ATOM    159 HB2 LALA    12     -22.240 -13.154   0.028  0.00  0.00           H  
ATOM    160 HB3 LALA    12     -23.508 -14.218   0.687  0.00  0.00           H  
ATOM    161 C   LALA    12     -24.118 -13.750  -1.955  0.00  0.00           C  
ATOM    162 O   LALA    12     -25.301 -14.092  -1.839  0.00  0.00           O  
ATOM    163 N   LILE    13     -23.758 -12.635  -2.601  0.00  0.00           N  
ATOM    164 H   LILE    13     -22.776 -12.379  -2.596  0.00  0.00           H  
ATOM    165 CA  LILE    13     -24.692 -11.792  -3.357  0.00  0.00           C  
ATOM    166 HA  LILE    13     -25.616 -11.723  -2.794  0.00  0.00           H  
ATOM    167 CB  LILE    13     -24.131 -10.356  -3.496  0.00  0.00           C  
ATOM    168 HB  LILE    13     -23.123 -10.415  -3.910  0.00  0.00           H  
ATOM    169 CG2 LILE    13     -24.990  -9.495  -4.440  0.00  0.00           C  
ATOM    170 HG21LILE    13     -25.036  -9.944  -5.430  0.00  0.00           H  
ATOM    171 HG22LILE    13     -25.997  -9.386  -4.040  0.00  0.00           H  
ATOM    172 HG23LILE    13     -24.546  -8.508  -4.561  0.00  0.00           H  
ATOM    173 CG1 LILE    13     -24.062  -9.695  -2.097  0.00  0.00           C  
ATOM    174 HG12LILE    13     -25.072  -9.559  -1.706  0.00  0.00           H  
ATOM    175 HG13LILE    13     -23.530 -10.354  -1.413  0.00  0.00           H  
ATOM    176 CD1 LILE    13     -23.336  -8.346  -2.076  0.00  0.00           C  
ATOM    177 HD11LILE    13     -23.930  -7.592  -2.589  0.00  0.00           H  
ATOM    178 HD12LILE    13     -23.194  -8.027  -1.044  0.00  0.00           H  
ATOM    179 HD13LILE    13     -22.362  -8.439  -2.556  0.00  0.00           H  
ATOM    180 C   LILE    13     -25.059 -12.453  -4.696  0.00  0.00           C  
ATOM    181 O   LILE    13     -26.246 -12.559  -5.018  0.00  0.00           O  
ATOM    182 N   LALA    14     -24.076 -12.983  -5.432  0.00  0.00           N  
ATOM    183 H   LALA    14     -23.118 -12.840  -5.135  0.00  0.00           H  
ATOM    184 CA  LALA    14     -24.281 -13.628  -6.729  0.00  0.00           C  
ATOM    185 HA  LALA    14     -24.710 -12.901  -7.419  0.00  0.00           H  
ATOM    186 CB  LALA    14     -22.936 -14.104  -7.298  0.00  0.00           C  
ATOM    187 HB1 LALA    14     -23.095 -14.624  -8.242  0.00  0.00           H  
ATOM    188 HB2 LALA    14     -22.275 -13.257  -7.473  0.00  0.00           H  
ATOM    189 HB3 LALA    14     -22.449 -14.788  -6.603  0.00  0.00           H  
ATOM    190 C   LALA    14     -25.257 -14.797  -6.603  0.00  0.00           C  
ATOM    191 O   LALA    14     -26.264 -14.831  -7.303  0.00  0.00           O  
ATOM    192 N   LGLY    15     -24.999 -15.704  -5.657  0.00  0.00           N  
ATOM    193 H   LGLY    15     -24.161 -15.564  -5.098  0.00  0.00           H  
ATOM    194 CA  LGLY    15     -25.807 -16.891  -5.379  0.00  0.00           C  
ATOM    195 HA2 LGLY    15     -26.103 -17.329  -6.329  0.00  0.00           H  
ATOM    196 HA3 LGLY    15     -25.190 -17.613  -4.851  0.00  0.00           H  
ATOM    197 C   LGLY    15     -27.083 -16.651  -4.564  0.00  0.00           C  
ATOM    198 O   LGLY    15     -27.682 -17.619  -4.088  0.00  0.00           O  
ATOM    199 N   LGLY    16     -27.493 -15.393  -4.369  0.00  0.00           N  
ATOM    200 H   LGLY    16     -26.948 -14.643  -4.778  0.00  0.00           H  
ATOM    201 CA  LGLY    16     -28.801 -15.051  -3.804  0.00  0.00           C  
ATOM    202 HA2 LGLY    16     -28.930 -13.970  -3.861  0.00  0.00           H  
ATOM    203 HA3 LGLY    16     -29.585 -15.517  -4.401  0.00  0.00           H  
ATOM    204 C   LGLY    16     -28.982 -15.469  -2.344  0.00  0.00           C  
ATOM    205 O   LGLY    16     -30.089 -15.822  -1.937  0.00  0.00           O  
ATOM    206 N   LSER    17     -27.904 -15.480  -1.558  0.00  0.00           N  
ATOM    207 H   LSER    17     -27.011 -15.224  -1.967  0.00  0.00           H  
ATOM    208 CA  LSER    17     -27.958 -15.638  -0.098  0.00  0.00           C  
ATOM    209 HA  LSER    17     -28.759 -16.322   0.175  0.00  0.00           H  
ATOM    210 CB  LSER    17     -26.643 -16.234   0.417  0.00  0.00           C  
ATOM    211 HB2 LSER    17     -25.816 -15.562   0.188  0.00  0.00           H  
ATOM    212 HB3 LSER    17     -26.700 -16.358   1.500  0.00  0.00           H  
ATOM    213 OG  LSER    17     -26.406 -17.489  -0.196  0.00  0.00           O  
ATOM    214 HG  LSER    17     -26.842 -18.170   0.340  0.00  0.00           H  
ATOM    215 C   LSER    17     -28.236 -14.291   0.575  0.00  0.00           C  
ATOM    216 O   LSER    17     -29.181 -14.168   1.354  0.00  0.00           O  
ATOM    217 N   LMET    18     -27.459 -13.271   0.196  0.00  0.00           N  
ATOM    218 H   LMET    18     -26.771 -13.459  -0.525  0.00  0.00           H  
ATOM    219 CA  LMET    18     -27.505 -11.894   0.705  0.00  0.00           C  
ATOM    220 HA  LMET    18     -28.267 -11.812   1.482  0.00  0.00           H  
ATOM    221 CB  LMET    18     -26.133 -11.597   1.338  0.00  0.00           C  
ATOM    222 HB2 LMET    18     -26.004 -12.255   2.199  0.00  0.00           H  
ATOM    223 HB3 LMET    18     -25.356 -11.834   0.610  0.00  0.00           H  
ATOM    224 CG  LMET    18     -25.930 -10.149   1.800  0.00  0.00           C  
ATOM    225 HG2 LMET    18     -25.864  -9.499   0.927  0.00  0.00           H  
ATOM    226 HG3 LMET    18     -26.798  -9.850   2.387  0.00  0.00           H  
ATOM    227 SD  LMET    18     -24.453  -9.883   2.823  0.00  0.00           S  
ATOM    228 CE  LMET    18     -23.132 -10.331   1.662  0.00  0.00           C  
ATOM    229 HE1 LMET    18     -22.166 -10.208   2.150  0.00  0.00           H  
ATOM    230 HE2 LMET    18     -23.238 -11.371   1.355  0.00  0.00           H  
ATOM    231 HE3 LMET    18     -23.176  -9.684   0.787  0.00  0.00           H  
ATOM    232 C   LMET    18     -27.862 -10.908  -0.420  0.00  0.00           C  
ATOM    233 O   LMET    18     -27.558 -11.166  -1.584  0.00  0.00           O  
ATOM    234 N   LTHR    19     -28.472  -9.764  -0.095  0.00  0.00           N  
ATOM    235 H   LTHR    19     -28.684  -9.600   0.878  0.00  0.00           H  
ATOM    236 CA  LTHR    19     -28.699  -8.650  -1.040  0.00  0.00           C  
ATOM    237 HA  LTHR    19     -28.568  -9.037  -2.044  0.00  0.00           H  
ATOM    238 CB  LTHR    19     -30.148  -8.118  -0.979  0.00  0.00           C  
ATOM    239 HB  LTHR    19     -30.812  -8.859  -1.425  0.00  0.00           H  
ATOM    240 CG2 LTHR    19     -30.650  -7.820   0.433  0.00  0.00           C  
ATOM    241 HG21LTHR    19     -29.991  -7.106   0.915  0.00  0.00           H  
ATOM    242 HG22LTHR    19     -31.651  -7.394   0.380  0.00  0.00           H  
ATOM    243 HG23LTHR    19     -30.692  -8.736   1.021  0.00  0.00           H  
ATOM    244 OG1 LTHR    19     -30.282  -6.905  -1.689  0.00  0.00           O  
ATOM    245 HG1 LTHR    19     -30.623  -7.114  -2.589  0.00  0.00           H  
ATOM    246 C   LTHR    19     -27.655  -7.538  -0.867  0.00  0.00           C  
ATOM    247 O   LTHR    19     -27.172  -7.298   0.241  0.00  0.00           O  
ATOM    248 N   LALA    20     -27.326  -6.819  -1.945  0.00  0.00           N  
ATOM    249 H   LALA    20     -27.734  -7.076  -2.838  0.00  0.00           H  
ATOM    250 CA  LALA    20     -26.461  -5.635  -1.890  0.00  0.00           C  
ATOM    251 HA  LALA    20     -25.468  -5.940  -1.554  0.00  0.00           H  
ATOM    252 CB  LALA    20     -26.340  -5.078  -3.313  0.00  0.00           C  
ATOM    253 HB1 LALA    20     -27.317  -4.750  -3.672  0.00  0.00           H  
ATOM    254 HB2 LALA    20     -25.655  -4.229  -3.315  0.00  0.00           H  
ATOM    255 HB3 LALA    20     -25.954  -5.848  -3.982  0.00  0.00           H  
ATOM    256 C   LALA    20     -26.971  -4.553  -0.907  0.00  0.00           C  
ATOM    257 O   LALA    20     -26.173  -3.837  -0.300  0.00  0.00           O  
ATOM    258 N   LLEU    21     -28.293  -4.463  -0.698  0.00  0.00           N  
ATOM    259 H   LLEU    21     -28.894  -5.097  -1.211  0.00  0.00           H  
ATOM    260 CA  LLEU    21     -28.913  -3.551   0.275  0.00  0.00           C  
ATOM    261 HA  LLEU    21     -28.605  -2.528   0.059  0.00  0.00           H  
ATOM    262 CB  LLEU    21     -30.447  -3.654   0.155  0.00  0.00           C  
ATOM    263 HB2 LLEU    21     -30.739  -4.687   0.352  0.00  0.00           H  
ATOM    264 HB3 LLEU    21     -30.903  -3.031   0.927  0.00  0.00           H  
ATOM    265 CG  LLEU    21     -31.022  -3.241  -1.211  0.00  0.00           C  
ATOM    266 HG  LLEU    21     -30.486  -3.745  -2.015  0.00  0.00           H  
ATOM    267 CD1 LLEU    21     -32.493  -3.644  -1.297  0.00  0.00           C  
ATOM    268 HD11LLEU    21     -32.579  -4.728  -1.213  0.00  0.00           H  
ATOM    269 HD12LLEU    21     -33.058  -3.169  -0.494  0.00  0.00           H  
ATOM    270 HD13LLEU    21     -32.904  -3.341  -2.259  0.00  0.00           H  
ATOM    271 CD2 LLEU    21     -30.932  -1.731  -1.423  0.00  0.00           C  
ATOM    272 HD21LLEU    21     -31.458  -1.212  -0.622  0.00  0.00           H  
ATOM    273 HD22LLEU    21     -29.892  -1.412  -1.431  0.00  0.00           H  
ATOM    274 HD23LLEU    21     -31.383  -1.476  -2.377  0.00  0.00           H  
ATOM    275 C   LLEU    21     -28.465  -3.865   1.712  0.00  0.00           C  
ATOM    276 O   LLEU    21     -27.986  -2.985   2.427  0.00  0.00           O  
ATOM    277 N   LGLU    22     -28.575  -5.138   2.097  0.00  0.00           N  
ATOM    278 H   LGLU    22     -28.906  -5.792   1.406  0.00  0.00           H  
ATOM    279 CA  LGLU    22     -28.158  -5.694   3.391  0.00  0.00           C  
ATOM    280 HA  LGLU    22     -28.696  -5.195   4.200  0.00  0.00           H  
ATOM    281 CB  LGLU    22     -28.533  -7.193   3.397  0.00  0.00           C  
ATOM    282 HB2 LGLU    22     -29.618  -7.285   3.440  0.00  0.00           H  
ATOM    283 HB3 LGLU    22     -28.222  -7.629   2.451  0.00  0.00           H  
ATOM    284 CG  LGLU    22     -27.906  -8.076   4.485  0.00  0.00           C  
ATOM    285 HG2 LGLU    22     -28.169  -9.106   4.253  0.00  0.00           H  
ATOM    286 HG3 LGLU    22     -26.817  -8.005   4.437  0.00  0.00           H  
ATOM    287 CD  LGLU    22     -28.385  -7.778   5.906  0.00  0.00           C  
ATOM    288 OE1 LGLU    22     -27.714  -8.235   6.866  0.00  0.00           O  
ATOM    289 OE2 LGLU    22     -29.424  -7.108   6.082  0.00  0.00           O  
ATOM    290 C   LGLU    22     -26.657  -5.487   3.626  0.00  0.00           C  
ATOM    291 O   LGLU    22     -26.252  -5.126   4.730  0.00  0.00           O  
ATOM    292 N   LALA    23     -25.840  -5.663   2.580  0.00  0.00           N  
ATOM    293 H   LALA    23     -26.248  -5.980   1.709  0.00  0.00           H  
ATOM    294 CA  LALA    23     -24.396  -5.449   2.630  0.00  0.00           C  
ATOM    295 HA  LALA    23     -23.994  -6.040   3.454  0.00  0.00           H  
ATOM    296 CB  LALA    23     -23.798  -5.963   1.312  0.00  0.00           C  
ATOM    297 HB1 LALA    23     -24.084  -7.004   1.152  0.00  0.00           H  
ATOM    298 HB2 LALA    23     -24.157  -5.365   0.474  0.00  0.00           H  
ATOM    299 HB3 LALA    23     -22.712  -5.888   1.346  0.00  0.00           H  
ATOM    300 C   LALA    23     -24.018  -3.977   2.895  0.00  0.00           C  
ATOM    301 O   LALA    23     -23.137  -3.707   3.716  0.00  0.00           O  
ATOM    302 N   LCYS    24     -24.697  -3.027   2.241  0.00  0.00           N  
ATOM    303 H   LCYS    24     -25.384  -3.314   1.552  0.00  0.00           H  
ATOM    304 CA  LCYS    24     -24.521  -1.595   2.496  0.00  0.00           C  
ATOM    305 HA  LCYS    24     -23.464  -1.341   2.396  0.00  0.00           H  
ATOM    306 CB  LCYS    24     -25.312  -0.819   1.433  0.00  0.00           C  
ATOM    307 HB2 LCYS    24     -24.984  -1.129   0.439  0.00  0.00           H  
ATOM    308 HB3 LCYS    24     -26.377  -1.035   1.531  0.00  0.00           H  
ATOM    309 SG  LCYS    24     -25.037   0.968   1.613  0.00  0.00           S  
ATOM    310 HG  LCYS    24     -25.478   1.089   2.873  0.00  0.00           H  
ATOM    311 C   LCYS    24     -24.946  -1.221   3.929  0.00  0.00           C  
ATOM    312 O   LCYS    24     -24.197  -0.558   4.648  0.00  0.00           O  
ATOM    313 N   LASP    25     -26.114  -1.698   4.375  0.00  0.00           N  
ATOM    314 H   LASP    25     -26.685  -2.250   3.744  0.00  0.00           H  
ATOM    315 CA  LASP    25     -26.621  -1.448   5.731  0.00  0.00           C  
ATOM    316 HA  LASP    25     -26.690  -0.369   5.884  0.00  0.00           H  
ATOM    317 CB  LASP    25     -28.022  -2.056   5.894  0.00  0.00           C  
ATOM    318 HB2 LASP    25     -27.997  -3.108   5.608  0.00  0.00           H  
ATOM    319 HB3 LASP    25     -28.299  -2.001   6.948  0.00  0.00           H  
ATOM    320 CG  LASP    25     -29.112  -1.343   5.098  0.00  0.00           C  
ATOM    321 OD1 LASP    25     -30.238  -1.868   5.008  0.00  0.00           O  
ATOM    322 OD2 LASP    25     -28.932  -0.196   4.641  0.00  0.00           O  
ATOM    323 C   LASP    25     -25.699  -1.999   6.825  0.00  0.00           C  
ATOM    324 O   LASP    25     -25.471  -1.316   7.828  0.00  0.00           O  
ATOM    325 N   LALA    26     -25.134  -3.193   6.615  0.00  0.00           N  
ATOM    326 H   LALA    26     -25.416  -3.722   5.796  0.00  0.00           H  
ATOM    327 CA  LALA    26     -24.201  -3.827   7.542  0.00  0.00           C  
ATOM    328 HA  LALA    26     -24.679  -3.898   8.520  0.00  0.00           H  
ATOM    329 CB  LALA    26     -23.893  -5.245   7.046  0.00  0.00           C  
ATOM    330 HB1 LALA    26     -23.456  -5.210   6.048  0.00  0.00           H  
ATOM    331 HB2 LALA    26     -23.191  -5.727   7.726  0.00  0.00           H  
ATOM    332 HB3 LALA    26     -24.808  -5.836   7.013  0.00  0.00           H  
ATOM    333 C   LALA    26     -22.909  -3.015   7.704  0.00  0.00           C  
ATOM    334 O   LALA    26     -22.426  -2.860   8.824  0.00  0.00           O  
ATOM    335 N   LALA    27     -22.358  -2.459   6.620  0.00  0.00           N  
ATOM    336 H   LALA    27     -22.810  -2.590   5.723  0.00  0.00           H  
ATOM    337 CA  LALA    27     -21.160  -1.622   6.689  0.00  0.00           C  
ATOM    338 HA  LALA    27     -20.378  -2.166   7.219  0.00  0.00           H  
ATOM    339 CB  LALA    27     -20.663  -1.357   5.268  0.00  0.00           C  
ATOM    340 HB1 LALA    27     -20.467  -2.298   4.756  0.00  0.00           H  
ATOM    341 HB2 LALA    27     -21.403  -0.784   4.707  0.00  0.00           H  
ATOM    342 HB3 LALA    27     -19.734  -0.793   5.330  0.00  0.00           H  
ATOM    343 C   LALA    27     -21.417  -0.313   7.461  0.00  0.00           C  
ATOM    344 O   LALA    27     -20.627   0.067   8.326  0.00  0.00           O  
ATOM    345 N   LILE    28     -22.564   0.328   7.215  0.00  0.00           N  
ATOM    346 H   LILE    28     -23.162  -0.035   6.479  0.00  0.00           H  
ATOM    347 CA  LILE    28     -23.003   1.539   7.927  0.00  0.00           C  
ATOM    348 HA  LILE    28     -22.211   2.288   7.868  0.00  0.00           H  
ATOM    349 CB  LILE    28     -24.251   2.110   7.205  0.00  0.00           C  
ATOM    350 HB  LILE    28     -24.972   1.302   7.073  0.00  0.00           H  
ATOM    351 CG2 LILE    28     -24.940   3.223   8.014  0.00  0.00           C  
ATOM    352 HG21LILE    28     -25.828   3.577   7.494  0.00  0.00           H  
ATOM    353 HG22LILE    28     -25.259   2.851   8.987  0.00  0.00           H  
ATOM    354 HG23LILE    28     -24.254   4.058   8.157  0.00  0.00           H  
ATOM    355 CG1 LILE    28     -23.832   2.632   5.806  0.00  0.00           C  
ATOM    356 HG12LILE    28     -23.187   3.501   5.927  0.00  0.00           H  
ATOM    357 HG13LILE    28     -23.252   1.871   5.286  0.00  0.00           H  
ATOM    358 CD1 LILE    28     -24.995   3.006   4.880  0.00  0.00           C  
ATOM    359 HD11LILE    28     -24.602   3.246   3.891  0.00  0.00           H  
ATOM    360 HD12LILE    28     -25.688   2.169   4.794  0.00  0.00           H  
ATOM    361 HD13LILE    28     -25.512   3.882   5.264  0.00  0.00           H  
ATOM    362 C   LILE    28     -23.221   1.250   9.427  0.00  0.00           C  
ATOM    363 O   LILE    28     -22.793   2.032  10.280  0.00  0.00           O  
ATOM    364 N   LALA    29     -23.793   0.091   9.772  0.00  0.00           N  
ATOM    365 H   LALA    29     -24.156  -0.508   9.038  0.00  0.00           H  
ATOM    366 CA  LALA    29     -23.924  -0.358  11.161  0.00  0.00           C  
ATOM    367 HA  LALA    29     -24.387   0.442  11.740  0.00  0.00           H  
ATOM    368 CB  LALA    29     -24.850  -1.580  11.192  0.00  0.00           C  
ATOM    369 HB1 LALA    29     -24.413  -2.402  10.625  0.00  0.00           H  
ATOM    370 HB2 LALA    29     -25.001  -1.899  12.224  0.00  0.00           H  
ATOM    371 HB3 LALA    29     -25.818  -1.327  10.760  0.00  0.00           H  
ATOM    372 C   LALA    29     -22.569  -0.672  11.824  0.00  0.00           C  
ATOM    373 O   LALA    29     -22.383  -0.385  13.009  0.00  0.00           O  
ATOM    374 N   LARG    30     -21.609  -1.231  11.071  0.00  0.00           N  
ATOM    375 H   LARG    30     -21.852  -1.478  10.116  0.00  0.00           H  
ATOM    376 CA  LARG    30     -20.241  -1.520  11.541  0.00  0.00           C  
ATOM    377 HA  LARG    30     -20.304  -2.071  12.479  0.00  0.00           H  
ATOM    378 CB  LARG    30     -19.488  -2.380  10.507  0.00  0.00           C  
ATOM    379 HB2 LARG    30     -19.619  -1.957   9.513  0.00  0.00           H  
ATOM    380 HB3 LARG    30     -18.422  -2.385  10.738  0.00  0.00           H  
ATOM    381 CG  LARG    30     -19.995  -3.828  10.535  0.00  0.00           C  
ATOM    382 HG2 LARG    30     -19.561  -4.335  11.394  0.00  0.00           H  
ATOM    383 HG3 LARG    30     -21.076  -3.834  10.671  0.00  0.00           H  
ATOM    384 CD  LARG    30     -19.661  -4.614   9.262  0.00  0.00           C  
ATOM    385 HD2 LARG    30     -19.985  -4.048   8.387  0.00  0.00           H  
ATOM    386 HD3 LARG    30     -18.582  -4.775   9.201  0.00  0.00           H  
ATOM    387 NE  LARG    30     -20.375  -5.899   9.291  0.00  0.00           N  
ATOM    388 HE  LARG    30     -21.165  -5.965   9.917  0.00  0.00           H  
ATOM    389 CZ  LARG    30     -20.112  -6.996   8.614  0.00  0.00           C  
ATOM    390 NH1 LARG    30     -19.228  -7.094   7.674  0.00  0.00           N  
ATOM    391 HH11LARG    30     -18.781  -6.245   7.331  0.00  0.00           H  
ATOM    392 HH12LARG    30     -19.222  -7.921   7.090  0.00  0.00           H  
ATOM    393 NH2 LARG    30     -20.777  -8.060   8.929  0.00  0.00           N  
ATOM    394 HH21LARG    30     -21.442  -7.978   9.679  0.00  0.00           H  
ATOM    395 HH22LARG    30     -20.420  -8.967   8.654  0.00  0.00           H  
ATOM    396 C   LARG    30     -19.471  -0.245  11.873  0.00  0.00           C  
ATOM    397 O   LARG    30     -18.825  -0.225  12.914  0.00  0.00           O  
ATOM    398 N   LILE    31     -19.591   0.812  11.069  0.00  0.00           N  
ATOM    399 H   LILE    31     -20.118   0.700  10.209  0.00  0.00           H  
ATOM    400 CA  LILE    31     -19.016   2.136  11.373  0.00  0.00           C  
ATOM    401 HA  LILE    31     -17.944   2.025  11.540  0.00  0.00           H  
ATOM    402 CB  LILE    31     -19.208   3.083  10.161  0.00  0.00           C  
ATOM    403 HB  LILE    31     -20.251   3.018   9.849  0.00  0.00           H  
ATOM    404 CG2 LILE    31     -18.905   4.556  10.494  0.00  0.00           C  
ATOM    405 HG21LILE    31     -17.860   4.680  10.774  0.00  0.00           H  
ATOM    406 HG22LILE    31     -19.112   5.189   9.632  0.00  0.00           H  
ATOM    407 HG23LILE    31     -19.540   4.912  11.306  0.00  0.00           H  
ATOM    408 CG1 LILE    31     -18.314   2.615   8.986  0.00  0.00           C  
ATOM    409 HG12LILE    31     -17.275   2.878   9.189  0.00  0.00           H  
ATOM    410 HG13LILE    31     -18.364   1.530   8.893  0.00  0.00           H  
ATOM    411 CD1 LILE    31     -18.727   3.197   7.628  0.00  0.00           C  
ATOM    412 HD11LILE    31     -18.112   2.753   6.845  0.00  0.00           H  
ATOM    413 HD12LILE    31     -19.774   2.966   7.427  0.00  0.00           H  
ATOM    414 HD13LILE    31     -18.582   4.276   7.617  0.00  0.00           H  
ATOM    415 C   LILE    31     -19.609   2.681  12.685  0.00  0.00           C  
ATOM    416 O   LILE    31     -18.868   2.923  13.640  0.00  0.00           O  
ATOM    417 N   LGLU    32     -20.942   2.734  12.794  0.00  0.00           N  
ATOM    418 H   LGLU    32     -21.496   2.507  11.977  0.00  0.00           H  
ATOM    419 CA  LGLU    32     -21.650   3.218  13.994  0.00  0.00           C  
ATOM    420 HA  LGLU    32     -21.339   4.246  14.170  0.00  0.00           H  
ATOM    421 CB  LGLU    32     -23.164   3.215  13.691  0.00  0.00           C  
ATOM    422 HB2 LGLU    32     -23.344   3.830  12.808  0.00  0.00           H  
ATOM    423 HB3 LGLU    32     -23.448   2.194  13.434  0.00  0.00           H  
ATOM    424 CG  LGLU    32     -24.114   3.692  14.808  0.00  0.00           C  
ATOM    425 HG2 LGLU    32     -25.132   3.446  14.499  0.00  0.00           H  
ATOM    426 HG3 LGLU    32     -23.916   3.136  15.726  0.00  0.00           H  
ATOM    427 CD  LGLU    32     -24.041   5.202  15.091  0.00  0.00           C  
ATOM    428 OE1 LGLU    32     -22.923   5.750  15.242  0.00  0.00           O  
ATOM    429 OE2 LGLU    32     -25.101   5.867  15.166  0.00  0.00           O  
ATOM    430 C   LGLU    32     -21.301   2.421  15.272  0.00  0.00           C  
ATOM    431 O   LGLU    32     -21.290   2.970  16.376  0.00  0.00           O  
ATOM    432 N   LGLN    33     -20.948   1.136  15.139  0.00  0.00           N  
ATOM    433 H   LGLN    33     -21.042   0.716  14.221  0.00  0.00           H  
ATOM    434 CA  LGLN    33     -20.488   0.302  16.253  0.00  0.00           C  
ATOM    435 HA  LGLN    33     -21.000   0.645  17.152  0.00  0.00           H  
ATOM    436 CB  LGLN    33     -20.946  -1.147  15.999  0.00  0.00           C  
ATOM    437 HB2 LGLN    33     -22.002  -1.128  15.725  0.00  0.00           H  
ATOM    438 HB3 LGLN    33     -20.384  -1.573  15.166  0.00  0.00           H  
ATOM    439 CG  LGLN    33     -20.793  -2.041  17.242  0.00  0.00           C  
ATOM    440 HG2 LGLN    33     -19.737  -2.222  17.437  0.00  0.00           H  
ATOM    441 HG3 LGLN    33     -21.208  -1.514  18.102  0.00  0.00           H  
ATOM    442 CD  LGLN    33     -21.506  -3.389  17.125  0.00  0.00           C  
ATOM    443 OE1 LGLN    33     -21.791  -3.906  16.050  0.00  0.00           O  
ATOM    444 NE2 LGLN    33     -21.817  -4.033  18.230  0.00  0.00           N  
ATOM    445 HE21LGLN    33     -22.313  -4.904  18.162  0.00  0.00           H  
ATOM    446 HE22LGLN    33     -21.606  -3.618  19.132  0.00  0.00           H  
ATOM    447 C   LGLN    33     -18.974   0.403  16.556  0.00  0.00           C  
ATOM    448 O   LGLN    33     -18.598   0.239  17.722  0.00  0.00           O  
ATOM    449 N   LARG    34     -18.109   0.645  15.551  0.00  0.00           N  
ATOM    450 H   LARG    34     -18.504   0.786  14.625  0.00  0.00           H  
ATOM    451 CA  LARG    34     -16.641   0.442  15.643  0.00  0.00           C  
ATOM    452 HA  LARG    34     -16.393   0.115  16.654  0.00  0.00           H  
ATOM    453 CB  LARG    34     -16.186  -0.666  14.669  0.00  0.00           C  
ATOM    454 HB2 LARG    34     -16.353  -0.322  13.649  0.00  0.00           H  
ATOM    455 HB3 LARG    34     -15.112  -0.822  14.792  0.00  0.00           H  
ATOM    456 CG  LARG    34     -16.890  -2.016  14.859  0.00  0.00           C  
ATOM    457 HG2 LARG    34     -16.660  -2.408  15.849  0.00  0.00           H  
ATOM    458 HG3 LARG    34     -17.967  -1.874  14.783  0.00  0.00           H  
ATOM    459 CD  LARG    34     -16.456  -3.036  13.796  0.00  0.00           C  
ATOM    460 HD2 LARG    34     -16.454  -2.553  12.817  0.00  0.00           H  
ATOM    461 HD3 LARG    34     -15.445  -3.381  14.020  0.00  0.00           H  
ATOM    462 NE  LARG    34     -17.403  -4.164  13.770  0.00  0.00           N  
ATOM    463 HE  LARG    34     -18.229  -4.045  14.334  0.00  0.00           H  
ATOM    464 CZ  LARG    34     -17.327  -5.295  13.095  0.00  0.00           C  
ATOM    465 NH1 LARG    34     -16.287  -5.674  12.405  0.00  0.00           N  
ATOM    466 HH11LARG    34     -15.471  -5.070  12.354  0.00  0.00           H  
ATOM    467 HH12LARG    34     -16.268  -6.564  11.916  0.00  0.00           H  
ATOM    468 NH2 LARG    34     -18.356  -6.085  13.117  0.00  0.00           N  
ATOM    469 HH21LARG    34     -19.243  -5.771  13.497  0.00  0.00           H  
ATOM    470 HH22LARG    34     -18.334  -6.935  12.564  0.00  0.00           H  
ATOM    471 C   LARG    34     -15.755   1.667  15.385  0.00  0.00           C  
ATOM    472 O   LARG    34     -14.695   1.733  15.995  0.00  0.00           O  
ATOM    473 N   LASP    35     -16.109   2.583  14.484  0.00  0.00           N  
ATOM    474 H   LASP    35     -17.017   2.507  14.044  0.00  0.00           H  
ATOM    475 CA  LASP    35     -15.181   3.611  13.965  0.00  0.00           C  
ATOM    476 HA  LASP    35     -14.248   3.122  13.684  0.00  0.00           H  
ATOM    477 CB  LASP    35     -15.781   4.212  12.684  0.00  0.00           C  
ATOM    478 HB2 LASP    35     -15.947   3.417  11.958  0.00  0.00           H  
ATOM    479 HB3 LASP    35     -16.752   4.644  12.930  0.00  0.00           H  
ATOM    480 CG  LASP    35     -14.905   5.293  12.035  0.00  0.00           C  
ATOM    481 OD1 LASP    35     -13.827   4.978  11.475  0.00  0.00           O  
ATOM    482 OD2 LASP    35     -15.347   6.462  12.062  0.00  0.00           O  
ATOM    483 C   LASP    35     -14.807   4.724  14.968  0.00  0.00           C  
ATOM    484 O   LASP    35     -13.722   5.286  14.858  0.00  0.00           O  
ATOM    485 N   LGLY    36     -15.644   5.023  15.968  0.00  0.00           N  
ATOM    486 H   LGLY    36     -16.525   4.524  16.006  0.00  0.00           H  
ATOM    487 CA  LGLY    36     -15.487   6.158  16.898  0.00  0.00           C  
ATOM    488 HA2 LGLY    36     -15.791   7.071  16.384  0.00  0.00           H  
ATOM    489 HA3 LGLY    36     -16.172   6.010  17.732  0.00  0.00           H  
ATOM    490 C   LGLY    36     -14.081   6.389  17.492  0.00  0.00           C  
ATOM    491 O   LGLY    36     -13.563   7.505  17.374  0.00  0.00           O  
ATOM    492 N   LPRO    37     -13.424   5.387  18.114  0.00  0.00           N  
ATOM    493 CD  LPRO    37     -13.981   4.100  18.513  0.00  0.00           C  
ATOM    494 HD2 LPRO    37     -14.351   3.540  17.658  0.00  0.00           H  
ATOM    495 HD3 LPRO    37     -14.785   4.257  19.232  0.00  0.00           H  
ATOM    496 CG  LPRO    37     -12.840   3.330  19.178  0.00  0.00           C  
ATOM    497 HG2 LPRO    37     -12.313   2.736  18.431  0.00  0.00           H  
ATOM    498 HG3 LPRO    37     -13.199   2.695  19.989  0.00  0.00           H  
ATOM    499 CB  LPRO    37     -11.920   4.439  19.685  0.00  0.00           C  
ATOM    500 HB2 LPRO    37     -10.894   4.089  19.811  0.00  0.00           H  
ATOM    501 HB3 LPRO    37     -12.302   4.832  20.627  0.00  0.00           H  
ATOM    502 CA  LPRO    37     -12.045   5.512  18.600  0.00  0.00           C  
ATOM    503 HA  LPRO    37     -11.889   6.494  19.045  0.00  0.00           H  
ATOM    504 C   LPRO    37     -10.978   5.306  17.510  0.00  0.00           C  
ATOM    505 O   LPRO    37      -9.809   5.611  17.742  0.00  0.00           O  
ATOM    506 N   LILE    38     -11.344   4.762  16.345  0.00  0.00           N  
ATOM    507 H   LILE    38     -12.333   4.618  16.178  0.00  0.00           H  
ATOM    508 CA  LILE    38     -10.420   4.459  15.242  0.00  0.00           C  
ATOM    509 HA  LILE    38      -9.456   4.176  15.666  0.00  0.00           H  
ATOM    510 CB  LILE    38     -10.924   3.271  14.386  0.00  0.00           C  
ATOM    511 HB  LILE    38     -11.779   3.604  13.796  0.00  0.00           H  
ATOM    512 CG2 LILE    38      -9.811   2.817  13.421  0.00  0.00           C  
ATOM    513 HG21LILE    38     -10.210   2.126  12.680  0.00  0.00           H  
ATOM    514 HG22LILE    38      -9.385   3.665  12.891  0.00  0.00           H  
ATOM    515 HG23LILE    38      -9.008   2.331  13.979  0.00  0.00           H  
ATOM    516 CG1 LILE    38     -11.369   2.079  15.261  0.00  0.00           C  
ATOM    517 HG12LILE    38     -10.526   1.761  15.873  0.00  0.00           H  
ATOM    518 HG13LILE    38     -12.170   2.396  15.926  0.00  0.00           H  
ATOM    519 CD1 LILE    38     -11.893   0.872  14.472  0.00  0.00           C  
ATOM    520 HD11LILE    38     -12.674   1.187  13.780  0.00  0.00           H  
ATOM    521 HD12LILE    38     -11.077   0.406  13.924  0.00  0.00           H  
ATOM    522 HD13LILE    38     -12.305   0.139  15.166  0.00  0.00           H  
ATOM    523 C   LILE    38     -10.193   5.700  14.372  0.00  0.00           C  
ATOM    524 O   LILE    38      -9.051   5.970  14.001  0.00  0.00           O  
ATOM    525 N   LASN    39     -11.259   6.460  14.080  0.00  0.00           N  
ATOM    526 H   LASN    39     -12.161   6.153  14.429  0.00  0.00           H  
ATOM    527 CA  LASN    39     -11.245   7.678  13.259  0.00  0.00           C  
ATOM    528 HA  LASN    39     -12.279   7.989  13.104  0.00  0.00           H  
ATOM    529 CB  LASN    39     -10.549   8.776  14.090  0.00  0.00           C  
ATOM    530 HB2 LASN    39     -10.891   8.686  15.117  0.00  0.00           H  
ATOM    531 HB3 LASN    39      -9.479   8.603  14.077  0.00  0.00           H  
ATOM    532 CG  LASN    39     -10.810  10.216  13.684  0.00  0.00           C  
ATOM    533 OD1 LASN    39     -11.270  11.025  14.474  0.00  0.00           O  
ATOM    534 ND2 LASN    39     -10.459  10.596  12.480  0.00  0.00           N  
ATOM    535 HD21LASN    39     -10.648  11.563  12.239  0.00  0.00           H  
ATOM    536 HD22LASN    39     -10.116   9.914  11.824  0.00  0.00           H  
ATOM    537 C   LASN    39     -10.676   7.385  11.854  0.00  0.00           C  
ATOM    538 O   LASN    39      -9.723   8.025  11.394  0.00  0.00           O  
ATOM    539 N   LALA    40     -11.205   6.338  11.204  0.00  0.00           N  
ATOM    540 H   LALA    40     -12.026   5.887  11.604  0.00  0.00           H  
ATOM    541 CA  LALA    40     -10.707   5.817   9.930  0.00  0.00           C  
ATOM    542 HA  LALA    40      -9.711   6.218   9.739  0.00  0.00           H  
ATOM    543 CB  LALA    40     -10.574   4.292  10.028  0.00  0.00           C  
ATOM    544 HB1 LALA    40      -9.794   4.041  10.743  0.00  0.00           H  
ATOM    545 HB2 LALA    40     -11.519   3.848  10.345  0.00  0.00           H  
ATOM    546 HB3 LALA    40     -10.294   3.885   9.057  0.00  0.00           H  
ATOM    547 C   LALA    40     -11.583   6.220   8.737  0.00  0.00           C  
ATOM    548 O   LALA    40     -11.051   6.728   7.749  0.00  0.00           O  
ATOM    549 N   LVAL    41     -12.903   6.005   8.797  0.00  0.00           N  
ATOM    550 H   LVAL    41     -13.289   5.633   9.667  0.00  0.00           H  
ATOM    551 CA  LVAL    41     -13.825   6.300   7.678  0.00  0.00           C  
ATOM    552 HA  LVAL    41     -13.269   6.223   6.744  0.00  0.00           H  
ATOM    553 CB  LVAL    41     -14.977   5.273   7.585  0.00  0.00           C  
ATOM    554 HB  LVAL    41     -15.624   5.360   8.459  0.00  0.00           H  
ATOM    555 CG1 LVAL    41     -15.811   5.504   6.314  0.00  0.00           C  
ATOM    556 HG11LVAL    41     -15.164   5.508   5.436  0.00  0.00           H  
ATOM    557 HG12LVAL    41     -16.556   4.718   6.207  0.00  0.00           H  
ATOM    558 HG13LVAL    41     -16.333   6.459   6.370  0.00  0.00           H  
ATOM    559 CG2 LVAL    41     -14.440   3.834   7.526  0.00  0.00           C  
ATOM    560 HG21LVAL    41     -13.917   3.595   8.451  0.00  0.00           H  
ATOM    561 HG22LVAL    41     -15.269   3.135   7.416  0.00  0.00           H  
ATOM    562 HG23LVAL    41     -13.757   3.721   6.683  0.00  0.00           H  
ATOM    563 C   LVAL    41     -14.313   7.747   7.779  0.00  0.00           C  
ATOM    564 O   LVAL    41     -15.430   8.019   8.208  0.00  0.00           O  
ATOM    565 N   LVAL    42     -13.435   8.706   7.492  0.00  0.00           N  
ATOM    566 H   LVAL    42     -12.516   8.416   7.185  0.00  0.00           H  
ATOM    567 CA  LVAL    42     -13.646  10.135   7.811  0.00  0.00           C  
ATOM    568 HA  LVAL    42     -14.159  10.193   8.771  0.00  0.00           H  
ATOM    569 CB  LVAL    42     -12.307  10.863   7.997  0.00  0.00           C  
ATOM    570 HB  LVAL    42     -12.520  11.918   8.164  0.00  0.00           H  
ATOM    571 CG1 LVAL    42     -11.595  10.329   9.246  0.00  0.00           C  
ATOM    572 HG11LVAL    42     -12.215  10.521  10.124  0.00  0.00           H  
ATOM    573 HG12LVAL    42     -11.433   9.255   9.176  0.00  0.00           H  
ATOM    574 HG13LVAL    42     -10.641  10.834   9.382  0.00  0.00           H  
ATOM    575 CG2 LVAL    42     -11.397  10.754   6.766  0.00  0.00           C  
ATOM    576 HG21LVAL    42     -11.126   9.718   6.575  0.00  0.00           H  
ATOM    577 HG22LVAL    42     -11.901  11.163   5.892  0.00  0.00           H  
ATOM    578 HG23LVAL    42     -10.492  11.337   6.936  0.00  0.00           H  
ATOM    579 C   LVAL    42     -14.545  10.901   6.832  0.00  0.00           C  
ATOM    580 O   LVAL    42     -14.972  12.013   7.143  0.00  0.00           O  
ATOM    581 N   LVAL    43     -14.883  10.328   5.674  0.00  0.00           N  
ATOM    582 H   LVAL    43     -14.512   9.404   5.480  0.00  0.00           H  
ATOM    583 CA  LVAL    43     -15.852  10.895   4.714  0.00  0.00           C  
ATOM    584 HA  LVAL    43     -16.389  11.719   5.181  0.00  0.00           H  
ATOM    585 CB  LVAL    43     -15.145  11.454   3.463  0.00  0.00           C  
ATOM    586 HB  LVAL    43     -14.546  10.657   3.033  0.00  0.00           H  
ATOM    587 CG1 LVAL    43     -16.121  11.937   2.382  0.00  0.00           C  
ATOM    588 HG11LVAL    43     -16.758  11.122   2.041  0.00  0.00           H  
ATOM    589 HG12LVAL    43     -16.744  12.744   2.769  0.00  0.00           H  
ATOM    590 HG13LVAL    43     -15.557  12.294   1.523  0.00  0.00           H  
ATOM    591 CG2 LVAL    43     -14.219  12.630   3.800  0.00  0.00           C  
ATOM    592 HG21LVAL    43     -13.731  12.998   2.897  0.00  0.00           H  
ATOM    593 HG22LVAL    43     -14.789  13.441   4.254  0.00  0.00           H  
ATOM    594 HG23LVAL    43     -13.443  12.315   4.496  0.00  0.00           H  
ATOM    595 C   LVAL    43     -16.885   9.833   4.347  0.00  0.00           C  
ATOM    596 O   LVAL    43     -16.525   8.676   4.132  0.00  0.00           O  
ATOM    597 N   LARG    44     -18.161  10.220   4.249  0.00  0.00           N  
ATOM    598 H   LARG    44     -18.362  11.208   4.382  0.00  0.00           H  
ATOM    599 CA  LARG    44     -19.301   9.330   3.953  0.00  0.00           C  
ATOM    600 HA  LARG    44     -18.947   8.301   3.863  0.00  0.00           H  
ATOM    601 CB  LARG    44     -20.305   9.385   5.119  0.00  0.00           C  
ATOM    602 HB2 LARG    44     -20.669  10.410   5.220  0.00  0.00           H  
ATOM    603 HB3 LARG    44     -21.158   8.745   4.884  0.00  0.00           H  
ATOM    604 CG  LARG    44     -19.703   8.925   6.463  0.00  0.00           C  
ATOM    605 HG2 LARG    44     -19.425   7.873   6.394  0.00  0.00           H  
ATOM    606 HG3 LARG    44     -18.811   9.508   6.696  0.00  0.00           H  
ATOM    607 CD  LARG    44     -20.713   9.119   7.600  0.00  0.00           C  
ATOM    608 HD2 LARG    44     -20.964  10.178   7.664  0.00  0.00           H  
ATOM    609 HD3 LARG    44     -21.619   8.562   7.362  0.00  0.00           H  
ATOM    610 NE  LARG    44     -20.175   8.683   8.901  0.00  0.00           N  
ATOM    611 HE  LARG    44     -19.164   8.598   9.005  0.00  0.00           H  
ATOM    612 CZ  LARG    44     -20.846   8.367   9.991  0.00  0.00           C  
ATOM    613 NH1 LARG    44     -22.144   8.390  10.039  0.00  0.00           N  
ATOM    614 HH11LARG    44     -22.668   8.535   9.195  0.00  0.00           H  
ATOM    615 HH12LARG    44     -22.586   8.090  10.892  0.00  0.00           H  
ATOM    616 NH2 LARG    44     -20.234   8.024  11.079  0.00  0.00           N  
ATOM    617 HH21LARG    44     -19.215   8.056  11.123  0.00  0.00           H  
ATOM    618 HH22LARG    44     -20.744   7.653  11.872  0.00  0.00           H  
ATOM    619 C   LARG    44     -19.960   9.686   2.612  0.00  0.00           C  
ATOM    620 O   LARG    44     -19.881  10.835   2.182  0.00  0.00           O  
ATOM    621 N   LASP    45     -20.596   8.690   1.991  0.00  0.00           N  
ATOM    622 H   LASP    45     -20.493   7.766   2.393  0.00  0.00           H  
ATOM    623 CA  LASP    45     -21.271   8.743   0.676  0.00  0.00           C  
ATOM    624 HA  LASP    45     -21.511   9.785   0.449  0.00  0.00           H  
ATOM    625 CB  LASP    45     -20.297   8.193  -0.395  0.00  0.00           C  
ATOM    626 HB2 LASP    45     -19.283   8.478  -0.117  0.00  0.00           H  
ATOM    627 HB3 LASP    45     -20.333   7.102  -0.396  0.00  0.00           H  
ATOM    628 CG  LASP    45     -20.541   8.716  -1.817  0.00  0.00           C  
ATOM    629 OD1 LASP    45     -21.117   9.806  -1.980  0.00  0.00           O  
ATOM    630 OD2 LASP    45     -20.075   8.095  -2.801  0.00  0.00           O  
ATOM    631 C   LASP    45     -22.604   7.948   0.694  0.00  0.00           C  
ATOM    632 O   LASP    45     -23.020   7.347  -0.299  0.00  0.00           O  
ATOM    633 N   LPHE    46     -23.230   7.815   1.872  0.00  0.00           N  
ATOM    634 H   LPHE    46     -22.911   8.401   2.630  0.00  0.00           H  
ATOM    635 CA  LPHE    46     -24.227   6.767   2.160  0.00  0.00           C  
ATOM    636 HA  LPHE    46     -23.802   5.802   1.888  0.00  0.00           H  
ATOM    637 CB  LPHE    46     -24.549   6.751   3.664  0.00  0.00           C  
ATOM    638 HB2 LPHE    46     -24.943   7.731   3.937  0.00  0.00           H  
ATOM    639 HB3 LPHE    46     -25.349   6.027   3.824  0.00  0.00           H  
ATOM    640 CG  LPHE    46     -23.438   6.398   4.645  0.00  0.00           C  
ATOM    641 CD1 LPHE    46     -22.194   5.876   4.233  0.00  0.00           C  
ATOM    642 HD1 LPHE    46     -21.983   5.717   3.187  0.00  0.00           H  
ATOM    643 CE1 LPHE    46     -21.208   5.550   5.183  0.00  0.00           C  
ATOM    644 HE1 LPHE    46     -20.252   5.164   4.857  0.00  0.00           H  
ATOM    645 CZ  LPHE    46     -21.469   5.714   6.554  0.00  0.00           C  
ATOM    646 HZ  LPHE    46     -20.722   5.452   7.291  0.00  0.00           H  
ATOM    647 CE2 LPHE    46     -22.713   6.212   6.969  0.00  0.00           C  
ATOM    648 HE2 LPHE    46     -22.920   6.322   8.023  0.00  0.00           H  
ATOM    649 CD2 LPHE    46     -23.689   6.558   6.020  0.00  0.00           C  
ATOM    650 HD2 LPHE    46     -24.643   6.939   6.352  0.00  0.00           H  
ATOM    651 C   LPHE    46     -25.537   6.902   1.369  0.00  0.00           C  
ATOM    652 O   LPHE    46     -26.172   5.898   1.043  0.00  0.00           O  
ATOM    653 N   LASP    47     -25.948   8.126   1.051  0.00  0.00           N  
ATOM    654 H   LASP    47     -25.316   8.904   1.234  0.00  0.00           H  
ATOM    655 CA  LASP    47     -27.105   8.446   0.210  0.00  0.00           C  
ATOM    656 HA  LASP    47     -27.975   7.914   0.592  0.00  0.00           H  
ATOM    657 CB  LASP    47     -27.394   9.959   0.281  0.00  0.00           C  
ATOM    658 HB2 LASP    47     -28.249  10.186  -0.354  0.00  0.00           H  
ATOM    659 HB3 LASP    47     -27.678  10.204   1.305  0.00  0.00           H  
ATOM    660 CG  LASP    47     -26.223  10.867  -0.122  0.00  0.00           C  
ATOM    661 OD1 LASP    47     -26.505  11.896  -0.772  0.00  0.00           O  
ATOM    662 OD2 LASP    47     -25.075  10.541   0.257  0.00  0.00           O  
ATOM    663 C   LASP    47     -26.913   8.007  -1.253  0.00  0.00           C  
ATOM    664 O   LASP    47     -27.901   7.722  -1.938  0.00  0.00           O  
ATOM    665 N   LARG    48     -25.667   7.890  -1.728  0.00  0.00           N  
ATOM    666 H   LARG    48     -24.902   8.201  -1.132  0.00  0.00           H  
ATOM    667 CA  LARG    48     -25.344   7.293  -3.033  0.00  0.00           C  
ATOM    668 HA  LARG    48     -26.210   7.378  -3.691  0.00  0.00           H  
ATOM    669 CB  LARG    48     -24.196   8.062  -3.686  0.00  0.00           C  
ATOM    670 HB2 LARG    48     -23.326   8.070  -3.027  0.00  0.00           H  
ATOM    671 HB3 LARG    48     -23.927   7.559  -4.617  0.00  0.00           H  
ATOM    672 CG  LARG    48     -24.635   9.501  -3.995  0.00  0.00           C  
ATOM    673 HG2 LARG    48     -25.625   9.491  -4.450  0.00  0.00           H  
ATOM    674 HG3 LARG    48     -24.678  10.087  -3.075  0.00  0.00           H  
ATOM    675 CD  LARG    48     -23.678  10.161  -4.979  0.00  0.00           C  
ATOM    676 HD2 LARG    48     -23.628   9.560  -5.887  0.00  0.00           H  
ATOM    677 HD3 LARG    48     -24.068  11.148  -5.221  0.00  0.00           H  
ATOM    678 NE  LARG    48     -22.341  10.301  -4.400  0.00  0.00           N  
ATOM    679 HE  LARG    48     -22.222  10.085  -3.406  0.00  0.00           H  
ATOM    680 CZ  LARG    48     -21.296  10.867  -4.946  0.00  0.00           C  
ATOM    681 NH1 LARG    48     -21.283  11.294  -6.172  0.00  0.00           N  
ATOM    682 HH11LARG    48     -22.119  11.208  -6.727  0.00  0.00           H  
ATOM    683 HH12LARG    48     -20.466  11.809  -6.475  0.00  0.00           H  
ATOM    684 NH2 LARG    48     -20.215  11.010  -4.257  0.00  0.00           N  
ATOM    685 HH21LARG    48     -20.267  10.660  -3.294  0.00  0.00           H  
ATOM    686 HH22LARG    48     -19.408  11.457  -4.657  0.00  0.00           H  
ATOM    687 C   LARG    48     -25.042   5.803  -2.941  0.00  0.00           C  
ATOM    688 O   LARG    48     -25.561   5.048  -3.763  0.00  0.00           O  
ATOM    689 N   LALA    49     -24.333   5.355  -1.904  0.00  0.00           N  
ATOM    690 H   LALA    49     -23.878   6.049  -1.318  0.00  0.00           H  
ATOM    691 CA  LALA    49     -24.030   3.941  -1.668  0.00  0.00           C  
ATOM    692 HA  LALA    49     -23.415   3.575  -2.492  0.00  0.00           H  
ATOM    693 CB  LALA    49     -23.225   3.829  -0.368  0.00  0.00           C  
ATOM    694 HB1 LALA    49     -22.826   2.819  -0.274  0.00  0.00           H  
ATOM    695 HB2 LALA    49     -22.399   4.540  -0.381  0.00  0.00           H  
ATOM    696 HB3 LALA    49     -23.861   4.041   0.490  0.00  0.00           H  
ATOM    697 C   LALA    49     -25.308   3.082  -1.595  0.00  0.00           C  
ATOM    698 O   LALA    49     -25.409   2.035  -2.237  0.00  0.00           O  
ATOM    699 N   LARG    50     -26.336   3.568  -0.884  0.00  0.00           N  
ATOM    700 H   LARG    50     -26.179   4.426  -0.360  0.00  0.00           H  
ATOM    701 CA  LARG    50     -27.662   2.931  -0.807  0.00  0.00           C  
ATOM    702 HA  LARG    50     -27.551   1.900  -0.465  0.00  0.00           H  
ATOM    703 CB  LARG    50     -28.530   3.711   0.183  0.00  0.00           C  
ATOM    704 HB2 LARG    50     -28.433   4.782  -0.010  0.00  0.00           H  
ATOM    705 HB3 LARG    50     -29.573   3.444   0.029  0.00  0.00           H  
ATOM    706 CG  LARG    50     -28.175   3.403   1.638  0.00  0.00           C  
ATOM    707 HG2 LARG    50     -28.279   2.335   1.833  0.00  0.00           H  
ATOM    708 HG3 LARG    50     -27.149   3.703   1.849  0.00  0.00           H  
ATOM    709 CD  LARG    50     -29.145   4.182   2.523  0.00  0.00           C  
ATOM    710 HD2 LARG    50     -29.174   5.219   2.185  0.00  0.00           H  
ATOM    711 HD3 LARG    50     -30.144   3.757   2.414  0.00  0.00           H  
ATOM    712 NE  LARG    50     -28.742   4.110   3.930  0.00  0.00           N  
ATOM    713 HE  LARG    50     -28.694   3.196   4.368  0.00  0.00           H  
ATOM    714 CZ  LARG    50     -28.335   5.099   4.694  0.00  0.00           C  
ATOM    715 NH1 LARG    50     -28.290   6.340   4.307  0.00  0.00           N  
ATOM    716 HH11LARG    50     -28.582   6.618   3.382  0.00  0.00           H  
ATOM    717 HH12LARG    50     -27.905   7.015   4.956  0.00  0.00           H  
ATOM    718 NH2 LARG    50     -27.969   4.835   5.907  0.00  0.00           N  
ATOM    719 HH21LARG    50     -28.011   3.872   6.222  0.00  0.00           H  
ATOM    720 HH22LARG    50     -27.686   5.575   6.530  0.00  0.00           H  
ATOM    721 C   LARG    50     -28.391   2.871  -2.145  0.00  0.00           C  
ATOM    722 O   LARG    50     -29.150   1.936  -2.387  0.00  0.00           O  
ATOM    723 N   LASP    51     -28.228   3.871  -3.001  0.00  0.00           N  
ATOM    724 H   LASP    51     -27.582   4.611  -2.761  0.00  0.00           H  
ATOM    725 CA  LASP    51     -28.895   3.924  -4.305  0.00  0.00           C  
ATOM    726 HA  LASP    51     -29.875   3.457  -4.221  0.00  0.00           H  
ATOM    727 CB  LASP    51     -29.131   5.385  -4.697  0.00  0.00           C  
ATOM    728 HB2 LASP    51     -28.204   5.948  -4.584  0.00  0.00           H  
ATOM    729 HB3 LASP    51     -29.407   5.407  -5.747  0.00  0.00           H  
ATOM    730 CG  LASP    51     -30.255   6.079  -3.913  0.00  0.00           C  
ATOM    731 OD1 LASP    51     -30.868   5.467  -2.996  0.00  0.00           O  
ATOM    732 OD2 LASP    51     -30.576   7.219  -4.318  0.00  0.00           O  
ATOM    733 C   LASP    51     -28.147   3.125  -5.388  0.00  0.00           C  
ATOM    734 O   LASP    51     -28.787   2.535  -6.265  0.00  0.00           O  
ATOM    735 N   LALA    52     -26.821   3.004  -5.272  0.00  0.00           N  
ATOM    736 H   LALA    52     -26.348   3.569  -4.572  0.00  0.00           H  
ATOM    737 CA  LALA    52     -26.020   2.015  -5.989  0.00  0.00           C  
ATOM    738 HA  LALA    52     -26.219   2.102  -7.059  0.00  0.00           H  
ATOM    739 CB  LALA    52     -24.538   2.324  -5.745  0.00  0.00           C  
ATOM    740 HB1 LALA    52     -24.306   2.263  -4.682  0.00  0.00           H  
ATOM    741 HB2 LALA    52     -23.918   1.604  -6.280  0.00  0.00           H  
ATOM    742 HB3 LALA    52     -24.301   3.327  -6.100  0.00  0.00           H  
ATOM    743 C   LALA    52     -26.386   0.584  -5.555  0.00  0.00           C  
ATOM    744 O   LALA    52     -26.601  -0.279  -6.404  0.00  0.00           O  
ATOM    745 N   LALA    53     -26.574   0.333  -4.254  0.00  0.00           N  
ATOM    746 H   LALA    53     -26.301   1.044  -3.581  0.00  0.00           H  
ATOM    747 CA  LALA    53     -27.041  -0.959  -3.745  0.00  0.00           C  
ATOM    748 HA  LALA    53     -26.338  -1.726  -4.074  0.00  0.00           H  
ATOM    749 CB  LALA    53     -27.010  -0.921  -2.214  0.00  0.00           C  
ATOM    750 HB1 LALA    53     -25.998  -0.703  -1.870  0.00  0.00           H  
ATOM    751 HB2 LALA    53     -27.688  -0.158  -1.836  0.00  0.00           H  
ATOM    752 HB3 LALA    53     -27.312  -1.890  -1.824  0.00  0.00           H  
ATOM    753 C   LALA    53     -28.432  -1.350  -4.293  0.00  0.00           C  
ATOM    754 O   LALA    53     -28.637  -2.509  -4.659  0.00  0.00           O  
ATOM    755 N   LLYS    54     -29.364  -0.393  -4.446  0.00  0.00           N  
ATOM    756 H   LLYS    54     -29.158   0.524  -4.064  0.00  0.00           H  
ATOM    757 CA  LLYS    54     -30.653  -0.612  -5.141  0.00  0.00           C  
ATOM    758 HA  LLYS    54     -31.185  -1.430  -4.655  0.00  0.00           H  
ATOM    759 CB  LLYS    54     -31.526   0.657  -5.088  0.00  0.00           C  
ATOM    760 HB2 LLYS    54     -30.940   1.504  -5.437  0.00  0.00           H  
ATOM    761 HB3 LLYS    54     -32.368   0.536  -5.772  0.00  0.00           H  
ATOM    762 CG  LLYS    54     -32.088   0.969  -3.693  0.00  0.00           C  
ATOM    763 HG2 LLYS    54     -32.819   0.210  -3.415  0.00  0.00           H  
ATOM    764 HG3 LLYS    54     -31.285   0.939  -2.965  0.00  0.00           H  
ATOM    765 CD  LLYS    54     -32.759   2.353  -3.670  0.00  0.00           C  
ATOM    766 HD2 LLYS    54     -32.135   3.084  -4.184  0.00  0.00           H  
ATOM    767 HD3 LLYS    54     -33.710   2.292  -4.198  0.00  0.00           H  
ATOM    768 CE  LLYS    54     -33.019   2.848  -2.245  0.00  0.00           C  
ATOM    769 HE2 LLYS    54     -33.690   3.712  -2.296  0.00  0.00           H  
ATOM    770 HE3 LLYS    54     -33.516   2.062  -1.671  0.00  0.00           H  
ATOM    771 NZ  LLYS    54     -31.762   3.260  -1.581  0.00  0.00           N  
ATOM    772 HZ1 LLYS    54     -31.333   4.032  -2.098  0.00  0.00           H  
ATOM    773 HZ2 LLYS    54     -31.954   3.582  -0.637  0.00  0.00           H  
ATOM    774 HZ3 LLYS    54     -31.097   2.493  -1.517  0.00  0.00           H  
ATOM    775 C   LLYS    54     -30.461  -1.039  -6.602  0.00  0.00           C  
ATOM    776 O   LLYS    54     -31.138  -1.965  -7.055  0.00  0.00           O  
ATOM    777 N   LALA    55     -29.549  -0.385  -7.326  0.00  0.00           N  
ATOM    778 H   LALA    55     -29.030   0.361  -6.879  0.00  0.00           H  
ATOM    779 CA  LALA    55     -29.233  -0.694  -8.723  0.00  0.00           C  
ATOM    780 HA  LALA    55     -30.164  -0.751  -9.288  0.00  0.00           H  
ATOM    781 CB  LALA    55     -28.398   0.459  -9.293  0.00  0.00           C  
ATOM    782 HB1 LALA    55     -27.450   0.543  -8.760  0.00  0.00           H  
ATOM    783 HB2 LALA    55     -28.186   0.270 -10.346  0.00  0.00           H  
ATOM    784 HB3 LALA    55     -28.944   1.398  -9.206  0.00  0.00           H  
ATOM    785 C   LALA    55     -28.510  -2.046  -8.894  0.00  0.00           C  
ATOM    786 O   LALA    55     -28.771  -2.757  -9.871  0.00  0.00           O  
ATOM    787 N   LALA    56     -27.645  -2.416  -7.944  0.00  0.00           N  
ATOM    788 H   LALA    56     -27.398  -1.732  -7.237  0.00  0.00           H  
ATOM    789 CA  LALA    56     -26.969  -3.711  -7.891  0.00  0.00           C  
ATOM    790 HA  LALA    56     -26.507  -3.912  -8.856  0.00  0.00           H  
ATOM    791 CB  LALA    56     -25.859  -3.644  -6.835  0.00  0.00           C  
ATOM    792 HB1 LALA    56     -25.146  -2.861  -7.098  0.00  0.00           H  
ATOM    793 HB2 LALA    56     -26.284  -3.426  -5.855  0.00  0.00           H  
ATOM    794 HB3 LALA    56     -25.336  -4.600  -6.793  0.00  0.00           H  
ATOM    795 C   LALA    56     -27.959  -4.851  -7.611  0.00  0.00           C  
ATOM    796 O   LALA    56     -27.942  -5.861  -8.313  0.00  0.00           O  
ATOM    797 N   LASP    57     -28.882  -4.668  -6.660  0.00  0.00           N  
ATOM    798 H   LASP    57     -28.821  -3.837  -6.077  0.00  0.00           H  
ATOM    799 CA  LASP    57     -29.942  -5.640  -6.373  0.00  0.00           C  
ATOM    800 HA  LASP    57     -29.470  -6.589  -6.113  0.00  0.00           H  
ATOM    801 CB  LASP    57     -30.757  -5.152  -5.164  0.00  0.00           C  
ATOM    802 HB2 LASP    57     -30.074  -4.886  -4.356  0.00  0.00           H  
ATOM    803 HB3 LASP    57     -31.328  -4.261  -5.435  0.00  0.00           H  
ATOM    804 CG  LASP    57     -31.697  -6.240  -4.653  0.00  0.00           C  
ATOM    805 OD1 LASP    57     -32.934  -6.096  -4.787  0.00  0.00           O  
ATOM    806 OD2 LASP    57     -31.178  -7.267  -4.154  0.00  0.00           O  
ATOM    807 C   LASP    57     -30.848  -5.882  -7.599  0.00  0.00           C  
ATOM    808 O   LASP    57     -31.169  -7.028  -7.928  0.00  0.00           O  
ATOM    809 N   LALA    58     -31.200  -4.812  -8.320  0.00  0.00           N  
ATOM    810 H   LALA    58     -30.922  -3.897  -7.985  0.00  0.00           H  
ATOM    811 CA  LALA    58     -31.968  -4.883  -9.563  0.00  0.00           C  
ATOM    812 HA  LALA    58     -32.860  -5.487  -9.384  0.00  0.00           H  
ATOM    813 CB  LALA    58     -32.418  -3.462  -9.922  0.00  0.00           C  
ATOM    814 HB1 LALA    58     -31.551  -2.824 -10.098  0.00  0.00           H  
ATOM    815 HB2 LALA    58     -33.028  -3.488 -10.825  0.00  0.00           H  
ATOM    816 HB3 LALA    58     -33.015  -3.045  -9.109  0.00  0.00           H  
ATOM    817 C   LALA    58     -31.191  -5.535 -10.728  0.00  0.00           C  
ATOM    818 O   LALA    58     -31.801  -6.205 -11.565  0.00  0.00           O  
ATOM    819 N   LGLU    59     -29.862  -5.375 -10.788  0.00  0.00           N  
ATOM    820 H   LGLU    59     -29.421  -4.785 -10.091  0.00  0.00           H  
ATOM    821 CA  LGLU    59     -28.998  -6.034 -11.780  0.00  0.00           C  
ATOM    822 HA  LGLU    59     -29.469  -5.944 -12.760  0.00  0.00           H  
ATOM    823 CB  LGLU    59     -27.632  -5.328 -11.849  0.00  0.00           C  
ATOM    824 HB2 LGLU    59     -27.807  -4.283 -12.095  0.00  0.00           H  
ATOM    825 HB3 LGLU    59     -27.131  -5.379 -10.882  0.00  0.00           H  
ATOM    826 CG  LGLU    59     -26.727  -5.940 -12.929  0.00  0.00           C  
ATOM    827 HG2 LGLU    59     -26.276  -6.861 -12.555  0.00  0.00           H  
ATOM    828 HG3 LGLU    59     -27.354  -6.193 -13.787  0.00  0.00           H  
ATOM    829 CD  LGLU    59     -25.631  -4.985 -13.417  0.00  0.00           C  
ATOM    830 OE1 LGLU    59     -25.361  -4.996 -14.644  0.00  0.00           O  
ATOM    831 OE2 LGLU    59     -25.087  -4.182 -12.619  0.00  0.00           O  
ATOM    832 C   LGLU    59     -28.836  -7.535 -11.501  0.00  0.00           C  
ATOM    833 O   LGLU    59     -28.998  -8.348 -12.415  0.00  0.00           O  
ATOM    834 N   LILE    60     -28.613  -7.914 -10.236  0.00  0.00           N  
ATOM    835 H   LILE    60     -28.469  -7.191  -9.534  0.00  0.00           H  
ATOM    836 CA  LILE    60     -28.629  -9.316  -9.803  0.00  0.00           C  
ATOM    837 HA  LILE    60     -27.845  -9.851 -10.336  0.00  0.00           H  
ATOM    838 CB  LILE    60     -28.377  -9.438  -8.279  0.00  0.00           C  
ATOM    839 HB  LILE    60     -29.018  -8.714  -7.775  0.00  0.00           H  
ATOM    840 CG2 LILE    60     -28.756 -10.832  -7.740  0.00  0.00           C  
ATOM    841 HG21LILE    60     -28.420 -10.925  -6.710  0.00  0.00           H  
ATOM    842 HG22LILE    60     -29.838 -10.966  -7.749  0.00  0.00           H  
ATOM    843 HG23LILE    60     -28.289 -11.616  -8.335  0.00  0.00           H  
ATOM    844 CG1 LILE    60     -26.922  -9.095  -7.890  0.00  0.00           C  
ATOM    845 HG12LILE    60     -26.642  -8.149  -8.350  0.00  0.00           H  
ATOM    846 HG13LILE    60     -26.880  -8.952  -6.810  0.00  0.00           H  
ATOM    847 CD1 LILE    60     -25.877 -10.152  -8.271  0.00  0.00           C  
ATOM    848 HD11LILE    60     -26.045 -11.071  -7.712  0.00  0.00           H  
ATOM    849 HD12LILE    60     -25.921 -10.360  -9.338  0.00  0.00           H  
ATOM    850 HD13LILE    60     -24.886  -9.777  -8.023  0.00  0.00           H  
ATOM    851 C   LILE    60     -29.960  -9.954 -10.201  0.00  0.00           C  
ATOM    852 O   LILE    60     -29.966 -10.960 -10.909  0.00  0.00           O  
ATOM    853 N   LALA    61     -31.087  -9.347  -9.817  0.00  0.00           N  
ATOM    854 H   LALA    61     -31.017  -8.493  -9.273  0.00  0.00           H  
ATOM    855 CA  LALA    61     -32.414  -9.900 -10.075  0.00  0.00           C  
ATOM    856 HA  LALA    61     -32.439 -10.921  -9.689  0.00  0.00           H  
ATOM    857 CB  LALA    61     -33.432  -9.075  -9.291  0.00  0.00           C  
ATOM    858 HB1 LALA    61     -33.459  -8.050  -9.665  0.00  0.00           H  
ATOM    859 HB2 LALA    61     -34.418  -9.525  -9.391  0.00  0.00           H  
ATOM    860 HB3 LALA    61     -33.163  -9.072  -8.236  0.00  0.00           H  
ATOM    861 C   LALA    61     -32.757  -9.979 -11.575  0.00  0.00           C  
ATOM    862 O   LALA    61     -33.438 -10.917 -11.998  0.00  0.00           O  
ATOM    863 N   LALA    62     -32.211  -9.087 -12.414  0.00  0.00           N  
ATOM    864 H   LALA    62     -31.671  -8.325 -12.018  0.00  0.00           H  
ATOM    865 CA  LALA    62     -32.299  -9.173 -13.878  0.00  0.00           C  
ATOM    866 HA  LALA    62     -33.354  -9.241 -14.144  0.00  0.00           H  
ATOM    867 CB  LALA    62     -31.744  -7.879 -14.490  0.00  0.00           C  
ATOM    868 HB1 LALA    62     -31.875  -7.902 -15.572  0.00  0.00           H  
ATOM    869 HB2 LALA    62     -32.278  -7.019 -14.089  0.00  0.00           H  
ATOM    870 HB3 LALA    62     -30.682  -7.783 -14.267  0.00  0.00           H  
ATOM    871 C   LALA    62     -31.604 -10.422 -14.476  0.00  0.00           C  
ATOM    872 O   LALA    62     -31.710 -10.655 -15.684  0.00  0.00           O  
ATOM    873 N   LALA    63     -30.959 -11.234 -13.627  0.00  0.00           N  
ATOM    874 H   LALA    63     -30.944 -10.945 -12.656  0.00  0.00           H  
ATOM    875 CA  LALA    63     -30.168 -12.429 -13.915  0.00  0.00           C  
ATOM    876 HA  LALA    63     -29.989 -12.883 -12.939  0.00  0.00           H  
ATOM    877 CB  LALA    63     -31.013 -13.454 -14.695  0.00  0.00           C  
ATOM    878 HB1 LALA    63     -32.016 -13.509 -14.274  0.00  0.00           H  
ATOM    879 HB2 LALA    63     -31.086 -13.165 -15.743  0.00  0.00           H  
ATOM    880 HB3 LALA    63     -30.563 -14.441 -14.629  0.00  0.00           H  
ATOM    881 C   LALA    63     -28.754 -12.146 -14.468  0.00  0.00           C  
ATOM    882 O   LALA    63     -28.159 -13.020 -15.102  0.00  0.00           O  
ATOM    883 N   LVAL    64     -28.208 -10.950 -14.211  0.00  0.00           N  
ATOM    884 H   LVAL    64     -28.735 -10.307 -13.628  0.00  0.00           H  
ATOM    885 CA  LVAL    64     -26.853 -10.508 -14.605  0.00  0.00           C  
ATOM    886 HA  LVAL    64     -26.493 -11.142 -15.415  0.00  0.00           H  
ATOM    887 CB  LVAL    64     -26.921  -9.057 -15.136  0.00  0.00           C  
ATOM    888 HB  LVAL    64     -27.348  -8.424 -14.364  0.00  0.00           H  
ATOM    889 CG1 LVAL    64     -25.561  -8.464 -15.526  0.00  0.00           C  
ATOM    890 HG11LVAL    64     -24.937  -8.331 -14.642  0.00  0.00           H  
ATOM    891 HG12LVAL    64     -25.058  -9.109 -16.244  0.00  0.00           H  
ATOM    892 HG13LVAL    64     -25.704  -7.475 -15.961  0.00  0.00           H  
ATOM    893 CG2 LVAL    64     -27.826  -8.970 -16.376  0.00  0.00           C  
ATOM    894 HG21LVAL    64     -28.844  -9.269 -16.123  0.00  0.00           H  
ATOM    895 HG22LVAL    64     -27.862  -7.943 -16.737  0.00  0.00           H  
ATOM    896 HG23LVAL    64     -27.448  -9.622 -17.163  0.00  0.00           H  
ATOM    897 C   LVAL    64     -25.866 -10.655 -13.433  0.00  0.00           C  
ATOM    898 O   LVAL    64     -26.278 -10.664 -12.271  0.00  0.00           O  
ATOM    899 N   LARG    65     -24.561 -10.798 -13.712  0.00  0.00           N  
ATOM    900 H   LARG    65     -24.277 -10.794 -14.686  0.00  0.00           H  
ATOM    901 CA  LARG    65     -23.482 -10.942 -12.711  0.00  0.00           C  
ATOM    902 HA  LARG    65     -23.821 -10.559 -11.748  0.00  0.00           H  
ATOM    903 CB  LARG    65     -23.122 -12.436 -12.546  0.00  0.00           C  
ATOM    904 HB2 LARG    65     -22.753 -12.804 -13.500  0.00  0.00           H  
ATOM    905 HB3 LARG    65     -22.299 -12.533 -11.839  0.00  0.00           H  
ATOM    906 CG  LARG    65     -24.263 -13.371 -12.098  0.00  0.00           C  
ATOM    907 HG2 LARG    65     -25.096 -13.297 -12.798  0.00  0.00           H  
ATOM    908 HG3 LARG    65     -23.894 -14.397 -12.136  0.00  0.00           H  
ATOM    909 CD  LARG    65     -24.765 -13.097 -10.674  0.00  0.00           C  
ATOM    910 HD2 LARG    65     -23.942 -13.259  -9.979  0.00  0.00           H  
ATOM    911 HD3 LARG    65     -25.074 -12.057 -10.582  0.00  0.00           H  
ATOM    912 NE  LARG    65     -25.875 -13.995 -10.306  0.00  0.00           N  
ATOM    913 HE  LARG    65     -25.649 -14.872  -9.847  0.00  0.00           H  
ATOM    914 CZ  LARG    65     -27.171 -13.775 -10.418  0.00  0.00           C  
ATOM    915 NH1 LARG    65     -27.685 -12.688 -10.915  0.00  0.00           N  
ATOM    916 HH11LARG    65     -27.081 -11.953 -11.265  0.00  0.00           H  
ATOM    917 HH12LARG    65     -28.689 -12.538 -10.869  0.00  0.00           H  
ATOM    918 NH2 LARG    65     -27.994 -14.686 -10.015  0.00  0.00           N  
ATOM    919 HH21LARG    65     -27.623 -15.527  -9.592  0.00  0.00           H  
ATOM    920 HH22LARG    65     -28.993 -14.510 -10.052  0.00  0.00           H  
ATOM    921 C   LARG    65     -22.242 -10.125 -13.113  0.00  0.00           C  
ATOM    922 O   LARG    65     -21.934 -10.046 -14.304  0.00  0.00           O  
ATOM    923 N   LLYS    66     -21.493  -9.575 -12.146  0.00  0.00           N  
ATOM    924 H   LLYS    66     -21.771  -9.767 -11.188  0.00  0.00           H  
ATOM    925 CA  LLYS    66     -20.169  -8.932 -12.358  0.00  0.00           C  
ATOM    926 HA  LLYS    66     -19.742  -9.350 -13.270  0.00  0.00           H  
ATOM    927 CB  LLYS    66     -20.250  -7.400 -12.541  0.00  0.00           C  
ATOM    928 HB2 LLYS    66     -20.465  -6.926 -11.586  0.00  0.00           H  
ATOM    929 HB3 LLYS    66     -19.263  -7.053 -12.841  0.00  0.00           H  
ATOM    930 CG  LLYS    66     -21.249  -6.869 -13.575  0.00  0.00           C  
ATOM    931 HG2 LLYS    66     -21.167  -7.433 -14.504  0.00  0.00           H  
ATOM    932 HG3 LLYS    66     -22.262  -6.965 -13.182  0.00  0.00           H  
ATOM    933 CD  LLYS    66     -20.927  -5.392 -13.847  0.00  0.00           C  
ATOM    934 HD2 LLYS    66     -20.814  -4.867 -12.899  0.00  0.00           H  
ATOM    935 HD3 LLYS    66     -19.987  -5.316 -14.393  0.00  0.00           H  
ATOM    936 CE  LLYS    66     -22.045  -4.746 -14.663  0.00  0.00           C  
ATOM    937 HE2 LLYS    66     -22.144  -5.275 -15.610  0.00  0.00           H  
ATOM    938 HE3 LLYS    66     -22.987  -4.855 -14.116  0.00  0.00           H  
ATOM    939 NZ  LLYS    66     -21.794  -3.310 -14.919  0.00  0.00           N  
ATOM    940 HZ1 LLYS    66     -20.973  -3.149 -15.493  0.00  0.00           H  
ATOM    941 HZ2 LLYS    66     -22.604  -2.918 -15.398  0.00  0.00           H  
ATOM    942 HZ3 LLYS    66     -21.698  -2.797 -14.049  0.00  0.00           H  
ATOM    943 C   LLYS    66     -19.203  -9.255 -11.204  0.00  0.00           C  
ATOM    944 O   LLYS    66     -19.674  -9.649 -10.136  0.00  0.00           O  
ATOM    945 N   LPRO    67     -17.871  -9.108 -11.359  0.00  0.00           N  
ATOM    946 CD  LPRO    67     -17.158  -8.704 -12.565  0.00  0.00           C  
ATOM    947 HD2 LPRO    67     -16.984  -7.627 -12.540  0.00  0.00           H  
ATOM    948 HD3 LPRO    67     -17.686  -8.976 -13.478  0.00  0.00           H  
ATOM    949 CG  LPRO    67     -15.823  -9.440 -12.507  0.00  0.00           C  
ATOM    950 HG2 LPRO    67     -15.038  -8.920 -13.056  0.00  0.00           H  
ATOM    951 HG3 LPRO    67     -15.946 -10.460 -12.876  0.00  0.00           H  
ATOM    952 CB  LPRO    67     -15.534  -9.460 -11.012  0.00  0.00           C  
ATOM    953 HB2 LPRO    67     -15.098  -8.505 -10.714  0.00  0.00           H  
ATOM    954 HB3 LPRO    67     -14.880 -10.290 -10.753  0.00  0.00           H  
ATOM    955 CA  LPRO    67     -16.915  -9.633 -10.380  0.00  0.00           C  
ATOM    956 HA  LPRO    67     -17.104 -10.703 -10.272  0.00  0.00           H  
ATOM    957 C   LPRO    67     -16.965  -9.017  -8.973  0.00  0.00           C  
ATOM    958 O   LPRO    67     -16.602  -9.703  -8.027  0.00  0.00           O  
ATOM    959 N   LLEU    68     -17.434  -7.777  -8.797  0.00  0.00           N  
ATOM    960 H   LLEU    68     -17.696  -7.227  -9.608  0.00  0.00           H  
ATOM    961 CA  LLEU    68     -17.643  -7.164  -7.473  0.00  0.00           C  
ATOM    962 HA  LLEU    68     -17.493  -7.919  -6.702  0.00  0.00           H  
ATOM    963 CB  LLEU    68     -16.613  -6.037  -7.231  0.00  0.00           C  
ATOM    964 HB2 LLEU    68     -16.670  -5.336  -8.064  0.00  0.00           H  
ATOM    965 HB3 LLEU    68     -16.890  -5.494  -6.326  0.00  0.00           H  
ATOM    966 CG  LLEU    68     -15.154  -6.493  -7.052  0.00  0.00           C  
ATOM    967 HG  LLEU    68     -14.837  -7.059  -7.927  0.00  0.00           H  
ATOM    968 CD1 LLEU    68     -14.255  -5.263  -6.909  0.00  0.00           C  
ATOM    969 HD11LLEU    68     -14.390  -4.600  -7.762  0.00  0.00           H  
ATOM    970 HD12LLEU    68     -14.504  -4.720  -5.996  0.00  0.00           H  
ATOM    971 HD13LLEU    68     -13.211  -5.572  -6.861  0.00  0.00           H  
ATOM    972 CD2 LLEU    68     -14.952  -7.347  -5.797  0.00  0.00           C  
ATOM    973 HD21LLEU    68     -15.319  -6.817  -4.918  0.00  0.00           H  
ATOM    974 HD22LLEU    68     -15.480  -8.295  -5.894  0.00  0.00           H  
ATOM    975 HD23LLEU    68     -13.892  -7.563  -5.664  0.00  0.00           H  
ATOM    976 C   LLEU    68     -19.094  -6.702  -7.260  0.00  0.00           C  
ATOM    977 O   LLEU    68     -19.343  -5.850  -6.411  0.00  0.00           O  
ATOM    978 N   LLEU    69     -20.058  -7.242  -8.018  0.00  0.00           N  
ATOM    979 H   LLEU    69     -19.807  -7.990  -8.650  0.00  0.00           H  
ATOM    980 CA  LLEU    69     -21.447  -6.771  -8.016  0.00  0.00           C  
ATOM    981 HA  LLEU    69     -21.435  -5.732  -8.333  0.00  0.00           H  
ATOM    982 CB  LLEU    69     -22.263  -7.564  -9.052  0.00  0.00           C  
ATOM    983 HB2 LLEU    69     -21.762  -7.491 -10.010  0.00  0.00           H  
ATOM    984 HB3 LLEU    69     -22.270  -8.615  -8.763  0.00  0.00           H  
ATOM    985 CG  LLEU    69     -23.721  -7.098  -9.236  0.00  0.00           C  
ATOM    986 HG  LLEU    69     -24.286  -7.301  -8.327  0.00  0.00           H  
ATOM    987 CD1 LLEU    69     -23.837  -5.611  -9.574  0.00  0.00           C  
ATOM    988 HD11LLEU    69     -24.873  -5.367  -9.805  0.00  0.00           H  
ATOM    989 HD12LLEU    69     -23.527  -4.999  -8.728  0.00  0.00           H  
ATOM    990 HD13LLEU    69     -23.219  -5.374 -10.440  0.00  0.00           H  
ATOM    991 CD2 LLEU    69     -24.343  -7.873 -10.399  0.00  0.00           C  
ATOM    992 HD21LLEU    69     -24.219  -8.941 -10.233  0.00  0.00           H  
ATOM    993 HD22LLEU    69     -25.408  -7.651 -10.456  0.00  0.00           H  
ATOM    994 HD23LLEU    69     -23.868  -7.595 -11.339  0.00  0.00           H  
ATOM    995 C   LLEU    69     -22.076  -6.817  -6.615  0.00  0.00           C  
ATOM    996 O   LLEU    69     -22.365  -7.898  -6.099  0.00  0.00           O  
ATOM    997 N   LGLY    70     -22.285  -5.632  -6.032  0.00  0.00           N  
ATOM    998 H   LGLY    70     -21.917  -4.813  -6.509  0.00  0.00           H  
ATOM    999 CA  LGLY    70     -22.870  -5.429  -4.704  0.00  0.00           C  
ATOM   1000 HA2 LGLY    70     -23.383  -4.468  -4.697  0.00  0.00           H  
ATOM   1001 HA3 LGLY    70     -23.608  -6.209  -4.519  0.00  0.00           H  
ATOM   1002 C   LGLY    70     -21.883  -5.432  -3.527  0.00  0.00           C  
ATOM   1003 O   LGLY    70     -22.330  -5.299  -2.390  0.00  0.00           O  
ATOM   1004 N   LVAL    71     -20.571  -5.576  -3.755  0.00  0.00           N  
ATOM   1005 H   LVAL    71     -20.252  -5.646  -4.717  0.00  0.00           H  
ATOM   1006 CA  LVAL    71     -19.550  -5.559  -2.687  0.00  0.00           C  
ATOM   1007 HA  LVAL    71     -19.910  -6.178  -1.869  0.00  0.00           H  
ATOM   1008 CB  LVAL    71     -18.213  -6.165  -3.165  0.00  0.00           C  
ATOM   1009 HB  LVAL    71     -17.835  -5.591  -4.011  0.00  0.00           H  
ATOM   1010 CG1 LVAL    71     -17.146  -6.158  -2.059  0.00  0.00           C  
ATOM   1011 HG11LVAL    71     -16.890  -5.134  -1.783  0.00  0.00           H  
ATOM   1012 HG12LVAL    71     -17.509  -6.688  -1.179  0.00  0.00           H  
ATOM   1013 HG13LVAL    71     -16.238  -6.643  -2.417  0.00  0.00           H  
ATOM   1014 CG2 LVAL    71     -18.389  -7.619  -3.610  0.00  0.00           C  
ATOM   1015 HG21LVAL    71     -18.765  -8.218  -2.786  0.00  0.00           H  
ATOM   1016 HG22LVAL    71     -19.086  -7.682  -4.443  0.00  0.00           H  
ATOM   1017 HG23LVAL    71     -17.426  -8.018  -3.929  0.00  0.00           H  
ATOM   1018 C   LVAL    71     -19.315  -4.124  -2.183  0.00  0.00           C  
ATOM   1019 O   LVAL    71     -18.849  -3.300  -2.971  0.00  0.00           O  
ATOM   1020 N   LPRO    72     -19.590  -3.798  -0.905  0.00  0.00           N  
ATOM   1021 CD  LPRO    72     -20.180  -4.656   0.112  0.00  0.00           C  
ATOM   1022 HD2 LPRO    72     -19.589  -5.559   0.249  0.00  0.00           H  
ATOM   1023 HD3 LPRO    72     -21.203  -4.905  -0.169  0.00  0.00           H  
ATOM   1024 CG  LPRO    72     -20.187  -3.850   1.410  0.00  0.00           C  
ATOM   1025 HG2 LPRO    72     -19.281  -4.061   1.981  0.00  0.00           H  
ATOM   1026 HG3 LPRO    72     -21.073  -4.059   2.007  0.00  0.00           H  
ATOM   1027 CB  LPRO    72     -20.167  -2.404   0.921  0.00  0.00           C  
ATOM   1028 HB2 LPRO    72     -19.747  -1.733   1.666  0.00  0.00           H  
ATOM   1029 HB3 LPRO    72     -21.179  -2.093   0.655  0.00  0.00           H  
ATOM   1030 CA  LPRO    72     -19.306  -2.480  -0.340  0.00  0.00           C  
ATOM   1031 HA  LPRO    72     -19.627  -1.705  -1.029  0.00  0.00           H  
ATOM   1032 C   LPRO    72     -17.808  -2.299  -0.035  0.00  0.00           C  
ATOM   1033 O   LPRO    72     -17.139  -3.252   0.358  0.00  0.00           O  
ATOM   1034 N   LMET    73     -17.286  -1.079  -0.173  0.00  0.00           N  
ATOM   1035 H   LMET    73     -17.875  -0.360  -0.584  0.00  0.00           H  
ATOM   1036 CA  LMET    73     -15.889  -0.705   0.100  0.00  0.00           C  
ATOM   1037 HA  LMET    73     -15.557  -1.221   1.000  0.00  0.00           H  
ATOM   1038 CB  LMET    73     -14.997  -1.170  -1.069  0.00  0.00           C  
ATOM   1039 HB2 LMET    73     -13.966  -1.007  -0.778  0.00  0.00           H  
ATOM   1040 HB3 LMET    73     -15.130  -2.242  -1.221  0.00  0.00           H  
ATOM   1041 CG  LMET    73     -15.230  -0.449  -2.405  0.00  0.00           C  
ATOM   1042 HG2 LMET    73     -16.259  -0.623  -2.721  0.00  0.00           H  
ATOM   1043 HG3 LMET    73     -15.095   0.624  -2.266  0.00  0.00           H  
ATOM   1044 SD  LMET    73     -14.124  -0.995  -3.742  0.00  0.00           S  
ATOM   1045 CE  LMET    73     -12.519  -0.407  -3.122  0.00  0.00           C  
ATOM   1046 HE1 LMET    73     -12.292  -0.861  -2.159  0.00  0.00           H  
ATOM   1047 HE2 LMET    73     -11.733  -0.675  -3.827  0.00  0.00           H  
ATOM   1048 HE3 LMET    73     -12.544   0.676  -3.007  0.00  0.00           H  
ATOM   1049 C   LMET    73     -15.729   0.809   0.346  0.00  0.00           C  
ATOM   1050 O   LMET    73     -16.673   1.578   0.168  0.00  0.00           O  
ATOM   1051 N   LTHR    74     -14.529   1.256   0.719  0.00  0.00           N  
ATOM   1052 H   LTHR    74     -13.780   0.586   0.844  0.00  0.00           H  
ATOM   1053 CA  LTHR    74     -14.118   2.678   0.714  0.00  0.00           C  
ATOM   1054 HA  LTHR    74     -14.921   3.293   0.308  0.00  0.00           H  
ATOM   1055 CB  LTHR    74     -13.817   3.202   2.134  0.00  0.00           C  
ATOM   1056 HB  LTHR    74     -13.402   4.208   2.064  0.00  0.00           H  
ATOM   1057 CG2 LTHR    74     -15.079   3.295   2.991  0.00  0.00           C  
ATOM   1058 HG21LTHR    74     -15.753   4.038   2.568  0.00  0.00           H  
ATOM   1059 HG22LTHR    74     -15.587   2.334   3.029  0.00  0.00           H  
ATOM   1060 HG23LTHR    74     -14.807   3.595   4.002  0.00  0.00           H  
ATOM   1061 OG1 LTHR    74     -12.889   2.395   2.816  0.00  0.00           O  
ATOM   1062 HG1 LTHR    74     -11.986   2.643   2.508  0.00  0.00           H  
ATOM   1063 C   LTHR    74     -12.913   2.877  -0.208  0.00  0.00           C  
ATOM   1064 O   LTHR    74     -12.384   1.911  -0.762  0.00  0.00           O  
ATOM   1065 N   LILE    75     -12.485   4.129  -0.396  0.00  0.00           N  
ATOM   1066 H   LILE    75     -12.984   4.890   0.043  0.00  0.00           H  
ATOM   1067 CA  LILE    75     -11.172   4.435  -0.978  0.00  0.00           C  
ATOM   1068 HA  LILE    75     -10.578   3.526  -0.926  0.00  0.00           H  
ATOM   1069 CB  LILE    75     -11.293   4.803  -2.473  0.00  0.00           C  
ATOM   1070 HB  LILE    75     -12.035   4.138  -2.909  0.00  0.00           H  
ATOM   1071 CG2 LILE    75     -11.771   6.250  -2.687  0.00  0.00           C  
ATOM   1072 HG21LILE    75     -12.035   6.407  -3.732  0.00  0.00           H  
ATOM   1073 HG22LILE    75     -12.647   6.442  -2.068  0.00  0.00           H  
ATOM   1074 HG23LILE    75     -10.986   6.957  -2.411  0.00  0.00           H  
ATOM   1075 CG1 LILE    75      -9.955   4.534  -3.192  0.00  0.00           C  
ATOM   1076 HG12LILE    75      -9.221   5.276  -2.884  0.00  0.00           H  
ATOM   1077 HG13LILE    75      -9.585   3.552  -2.894  0.00  0.00           H  
ATOM   1078 CD1 LILE    75     -10.063   4.539  -4.721  0.00  0.00           C  
ATOM   1079 HD11LILE    75      -9.092   4.293  -5.151  0.00  0.00           H  
ATOM   1080 HD12LILE    75     -10.795   3.799  -5.045  0.00  0.00           H  
ATOM   1081 HD13LILE    75     -10.359   5.525  -5.074  0.00  0.00           H  
ATOM   1082 C   LILE    75     -10.430   5.488  -0.151  0.00  0.00           C  
ATOM   1083 O   LILE    75     -11.041   6.398   0.408  0.00  0.00           O  
ATOM   1084 N   LLYN    76      -9.107   5.409  -0.104  0.00  0.00           N  
ATOM   1085 H   LLYN    76      -8.680   4.543  -0.417  0.00  0.00           H  
ATOM   1086 CA  LLYN    76      -8.244   6.428   0.490  0.00  0.00           C  
ATOM   1087 HA  LLYN    76      -8.376   6.418   1.570  0.00  0.00           H  
ATOM   1088 CB  HLYN    76      -6.815   6.000   0.168  0.00  0.00           C  
ATOM   1089 HB2 HLYN    76      -6.692   4.981   0.548  0.00  0.00           H  
ATOM   1090 HB3 HLYN    76      -6.718   5.911  -0.918  0.00  0.00           H  
ATOM   1091 CG  HLYN    76      -5.712   6.901   0.712  0.00  0.00           C  
ATOM   1092 HG2 HLYN    76      -5.827   7.951   0.394  0.00  0.00           H  
ATOM   1093 HG3 HLYN    76      -5.717   6.895   1.809  0.00  0.00           H  
ATOM   1094 CD  HLYN    76      -4.363   6.393   0.217  0.00  0.00           C  
ATOM   1095 HD2 HLYN    76      -4.231   5.365   0.576  0.00  0.00           H  
ATOM   1096 HD3 HLYN    76      -4.363   6.342  -0.880  0.00  0.00           H  
ATOM   1097 CE  HLYN    76      -3.195   7.240   0.687  0.00  0.00           C  
ATOM   1098 HE2 HLYN    76      -3.178   8.210   0.179  0.00  0.00           H  
ATOM   1099 HE3 HLYN    76      -3.229   7.398   1.768  0.00  0.00           H  
ATOM   1100 NZ  HLYN    76      -1.906   6.544   0.388  0.00  0.00           N  
ATOM   1101 HZ2 HLYN    76      -1.702   6.552  -0.624  0.00  0.00           H  
ATOM   1102 HZ3 HLYN    76      -1.972   5.574   0.742  0.00  0.00           H  
ATOM   1103 C   LLYN    76      -8.547   7.858  -0.017  0.00  0.00           C  
ATOM   1104 O   LLYN    76      -8.718   8.078  -1.218  0.00  0.00           O  
ATOM   1105 N   LGLU    77      -8.593   8.847   0.888  0.00  0.00           N  
ATOM   1106 H   LGLU    77      -8.464   8.599   1.866  0.00  0.00           H  
ATOM   1107 CA  LGLU    77      -9.132  10.195   0.603  0.00  0.00           C  
ATOM   1108 HA  LGLU    77     -10.159  10.053   0.284  0.00  0.00           H  
ATOM   1109 CB  LGLU    77      -9.173  11.036   1.892  0.00  0.00           C  
ATOM   1110 HB2 LGLU    77      -9.593  10.411   2.680  0.00  0.00           H  
ATOM   1111 HB3 LGLU    77      -8.159  11.303   2.185  0.00  0.00           H  
ATOM   1112 CG  LGLU    77     -10.066  12.294   1.801  0.00  0.00           C  
ATOM   1113 HG2 LGLU    77     -10.827  12.143   1.033  0.00  0.00           H  
ATOM   1114 HG3 LGLU    77     -10.599  12.379   2.751  0.00  0.00           H  
ATOM   1115 CD  LGLU    77      -9.350  13.635   1.553  0.00  0.00           C  
ATOM   1116 OE1 LGLU    77      -8.154  13.688   1.198  0.00  0.00           O  
ATOM   1117 OE2 LGLU    77      -9.999  14.691   1.755  0.00  0.00           O  
ATOM   1118 C   LGLU    77      -8.436  10.968  -0.532  0.00  0.00           C  
ATOM   1119 O   LGLU    77      -9.059  11.836  -1.144  0.00  0.00           O  
ATOM   1120 N   LSER    78      -7.192  10.627  -0.868  0.00  0.00           N  
ATOM   1121 H   LSER    78      -6.739   9.884  -0.353  0.00  0.00           H  
ATOM   1122 CA  LSER    78      -6.443  11.238  -1.969  0.00  0.00           C  
ATOM   1123 HA  LSER    78      -6.570  12.315  -1.884  0.00  0.00           H  
ATOM   1124 CB  LSER    78      -4.949  10.942  -1.790  0.00  0.00           C  
ATOM   1125 HB2 LSER    78      -4.409  11.184  -2.705  0.00  0.00           H  
ATOM   1126 HB3 LSER    78      -4.577  11.592  -0.997  0.00  0.00           H  
ATOM   1127 OG  LSER    78      -4.694   9.599  -1.410  0.00  0.00           O  
ATOM   1128 HG  LSER    78      -4.638   9.023  -2.198  0.00  0.00           H  
ATOM   1129 C   LSER    78      -6.930  10.866  -3.379  0.00  0.00           C  
ATOM   1130 O   LSER    78      -6.683  11.638  -4.309  0.00  0.00           O  
ATOM   1131 N   LPHE    79      -7.646   9.749  -3.562  0.00  0.00           N  
ATOM   1132 H   LPHE    79      -7.891   9.197  -2.746  0.00  0.00           H  
ATOM   1133 CA  LPHE    79      -8.313   9.423  -4.834  0.00  0.00           C  
ATOM   1134 HA  LPHE    79      -7.658   9.690  -5.664  0.00  0.00           H  
ATOM   1135 CB  LPHE    79      -8.622   7.924  -4.922  0.00  0.00           C  
ATOM   1136 HB2 LPHE    79      -9.195   7.629  -4.042  0.00  0.00           H  
ATOM   1137 HB3 LPHE    79      -9.261   7.754  -5.791  0.00  0.00           H  
ATOM   1138 CG  LPHE    79      -7.415   7.024  -5.055  0.00  0.00           C  
ATOM   1139 CD1 LPHE    79      -6.870   6.402  -3.920  0.00  0.00           C  
ATOM   1140 HD1 LPHE    79      -7.302   6.591  -2.948  0.00  0.00           H  
ATOM   1141 CE1 LPHE    79      -5.794   5.508  -4.055  0.00  0.00           C  
ATOM   1142 HE1 LPHE    79      -5.396   5.008  -3.183  0.00  0.00           H  
ATOM   1143 CZ  LPHE    79      -5.252   5.250  -5.324  0.00  0.00           C  
ATOM   1144 HZ  LPHE    79      -4.435   4.554  -5.424  0.00  0.00           H  
ATOM   1145 CE2 LPHE    79      -5.793   5.873  -6.462  0.00  0.00           C  
ATOM   1146 HE2 LPHE    79      -5.401   5.654  -7.445  0.00  0.00           H  
ATOM   1147 CD2 LPHE    79      -6.875   6.759  -6.327  0.00  0.00           C  
ATOM   1148 HD2 LPHE    79      -7.306   7.221  -7.204  0.00  0.00           H  
ATOM   1149 C   LPHE    79      -9.631  10.189  -4.994  0.00  0.00           C  
ATOM   1150 O   LPHE    79     -10.423  10.258  -4.057  0.00  0.00           O  
ATOM   1151 N   LASP    80      -9.919  10.708  -6.185  0.00  0.00           N  
ATOM   1152 H   LASP    80      -9.224  10.646  -6.923  0.00  0.00           H  
ATOM   1153 CA  LASP    80     -11.186  11.386  -6.472  0.00  0.00           C  
ATOM   1154 HA  LASP    80     -11.381  12.083  -5.658  0.00  0.00           H  
ATOM   1155 CB  LASP    80     -11.076  12.220  -7.751  0.00  0.00           C  
ATOM   1156 HB2 LASP    80     -10.797  11.565  -8.579  0.00  0.00           H  
ATOM   1157 HB3 LASP    80     -12.057  12.639  -7.970  0.00  0.00           H  
ATOM   1158 CG  LASP    80     -10.079  13.374  -7.655  0.00  0.00           C  
ATOM   1159 OD1 LASP    80     -10.028  14.081  -6.619  0.00  0.00           O  
ATOM   1160 OD2 LASP    80      -9.344  13.585  -8.644  0.00  0.00           O  
ATOM   1161 C   LASP    80     -12.392  10.430  -6.569  0.00  0.00           C  
ATOM   1162 O   LASP    80     -12.465   9.574  -7.456  0.00  0.00           O  
ATOM   1163 N   LILE    81     -13.381  10.657  -5.704  0.00  0.00           N  
ATOM   1164 H   LILE    81     -13.202  11.362  -4.996  0.00  0.00           H  
ATOM   1165 CA  LILE    81     -14.793  10.311  -5.908  0.00  0.00           C  
ATOM   1166 HA  LILE    81     -14.903   9.720  -6.819  0.00  0.00           H  
ATOM   1167 CB  LILE    81     -15.352   9.488  -4.720  0.00  0.00           C  
ATOM   1168 HB  LILE    81     -15.146  10.037  -3.801  0.00  0.00           H  
ATOM   1169 CG2 LILE    81     -16.878   9.312  -4.850  0.00  0.00           C  
ATOM   1170 HG21LILE    81     -17.382  10.274  -4.922  0.00  0.00           H  
ATOM   1171 HG22LILE    81     -17.107   8.719  -5.735  0.00  0.00           H  
ATOM   1172 HG23LILE    81     -17.289   8.813  -3.972  0.00  0.00           H  
ATOM   1173 CG1 LILE    81     -14.653   8.112  -4.633  0.00  0.00           C  
ATOM   1174 HG12LILE    81     -14.798   7.583  -5.573  0.00  0.00           H  
ATOM   1175 HG13LILE    81     -13.583   8.266  -4.495  0.00  0.00           H  
ATOM   1176 CD1 LILE    81     -15.146   7.203  -3.498  0.00  0.00           C  
ATOM   1177 HD11LILE    81     -14.549   6.293  -3.480  0.00  0.00           H  
ATOM   1178 HD12LILE    81     -15.053   7.716  -2.540  0.00  0.00           H  
ATOM   1179 HD13LILE    81     -16.183   6.912  -3.660  0.00  0.00           H  
ATOM   1180 C   LILE    81     -15.547  11.633  -6.093  0.00  0.00           C  
ATOM   1181 O   LILE    81     -15.580  12.472  -5.186  0.00  0.00           O  
ATOM   1182 N   LALA    82     -16.153  11.839  -7.260  0.00  0.00           N  
ATOM   1183 H   LALA    82     -16.132  11.096  -7.955  0.00  0.00           H  
ATOM   1184 CA  LALA    82     -16.862  13.070  -7.590  0.00  0.00           C  
ATOM   1185 HA  LALA    82     -16.137  13.882  -7.574  0.00  0.00           H  
ATOM   1186 CB  LALA    82     -17.413  12.963  -9.012  0.00  0.00           C  
ATOM   1187 HB1 LALA    82     -17.954  13.872  -9.274  0.00  0.00           H  
ATOM   1188 HB2 LALA    82     -16.592  12.822  -9.709  0.00  0.00           H  
ATOM   1189 HB3 LALA    82     -18.077  12.106  -9.086  0.00  0.00           H  
ATOM   1190 C   LALA    82     -17.966  13.390  -6.566  0.00  0.00           C  
ATOM   1191 O   LALA    82     -18.706  12.506  -6.127  0.00  0.00           O  
ATOM   1192 N   LGLY    83     -18.083  14.660  -6.177  0.00  0.00           N  
ATOM   1193 H   LGLY    83     -17.432  15.335  -6.568  0.00  0.00           H  
ATOM   1194 CA  LGLY    83     -19.030  15.126  -5.158  0.00  0.00           C  
ATOM   1195 HA2 LGLY    83     -19.209  16.188  -5.316  0.00  0.00           H  
ATOM   1196 HA3 LGLY    83     -19.975  14.595  -5.278  0.00  0.00           H  
ATOM   1197 C   LGLY    83     -18.579  14.947  -3.701  0.00  0.00           C  
ATOM   1198 O   LGLY    83     -19.255  15.479  -2.820  0.00  0.00           O  
ATOM   1199 N   LLEU    84     -17.447  14.273  -3.450  0.00  0.00           N  
ATOM   1200 H   LLEU    84     -16.950  13.862  -4.231  0.00  0.00           H  
ATOM   1201 CA  LLEU    84     -16.776  14.204  -2.143  0.00  0.00           C  
ATOM   1202 HA  LLEU    84     -17.442  14.621  -1.390  0.00  0.00           H  
ATOM   1203 CB  LLEU    84     -16.477  12.738  -1.775  0.00  0.00           C  
ATOM   1204 HB2 LLEU    84     -15.752  12.349  -2.491  0.00  0.00           H  
ATOM   1205 HB3 LLEU    84     -16.012  12.721  -0.791  0.00  0.00           H  
ATOM   1206 CG  LLEU    84     -17.682  11.786  -1.748  0.00  0.00           C  
ATOM   1207 HG  LLEU    84     -18.094  11.706  -2.752  0.00  0.00           H  
ATOM   1208 CD1 LLEU    84     -17.209  10.401  -1.307  0.00  0.00           C  
ATOM   1209 HD11LLEU    84     -16.981  10.400  -0.242  0.00  0.00           H  
ATOM   1210 HD12LLEU    84     -17.997   9.681  -1.506  0.00  0.00           H  
ATOM   1211 HD13LLEU    84     -16.330  10.100  -1.870  0.00  0.00           H  
ATOM   1212 CD2 LLEU    84     -18.773  12.254  -0.786  0.00  0.00           C  
ATOM   1213 HD21LLEU    84     -18.366  12.412   0.212  0.00  0.00           H  
ATOM   1214 HD22LLEU    84     -19.229  13.176  -1.146  0.00  0.00           H  
ATOM   1215 HD23LLEU    84     -19.562  11.503  -0.723  0.00  0.00           H  
ATOM   1216 C   LLEU    84     -15.464  15.019  -2.131  0.00  0.00           C  
ATOM   1217 O   LLEU    84     -14.891  15.255  -3.203  0.00  0.00           O  
ATOM   1218 N   LPRO    85     -14.942  15.417  -0.952  0.00  0.00           N  
ATOM   1219 CD  LPRO    85     -15.535  15.297   0.372  0.00  0.00           C  
ATOM   1220 HD2 LPRO    85     -15.234  14.348   0.814  0.00  0.00           H  
ATOM   1221 HD3 LPRO    85     -16.618  15.378   0.357  0.00  0.00           H  
ATOM   1222 CG  LPRO    85     -14.939  16.441   1.184  0.00  0.00           C  
ATOM   1223 HG2 LPRO    85     -14.954  16.230   2.254  0.00  0.00           H  
ATOM   1224 HG3 LPRO    85     -15.469  17.368   0.963  0.00  0.00           H  
ATOM   1225 CB  LPRO    85     -13.516  16.510   0.637  0.00  0.00           C  
ATOM   1226 HB2 LPRO    85     -12.901  15.769   1.150  0.00  0.00           H  
ATOM   1227 HB3 LPRO    85     -13.087  17.506   0.752  0.00  0.00           H  
ATOM   1228 CA  LPRO    85     -13.670  16.126  -0.839  0.00  0.00           C  
ATOM   1229 HA  LPRO    85     -13.724  17.043  -1.421  0.00  0.00           H  
ATOM   1230 C   LPRO    85     -12.471  15.295  -1.308  0.00  0.00           C  
ATOM   1231 O   LPRO    85     -12.417  14.079  -1.104  0.00  0.00           O  
ATOM   1232 N   LTHR    86     -11.474  15.983  -1.859  0.00  0.00           N  
ATOM   1233 H   LTHR    86     -11.640  16.964  -2.069  0.00  0.00           H  
ATOM   1234 CA  LTHR    86     -10.107  15.480  -2.043  0.00  0.00           C  
ATOM   1235 HA  LTHR    86      -9.979  14.551  -1.485  0.00  0.00           H  
ATOM   1236 CB  LTHR    86      -9.788  15.193  -3.519  0.00  0.00           C  
ATOM   1237 HB  LTHR    86      -9.797  16.123  -4.090  0.00  0.00           H  
ATOM   1238 CG2 LTHR    86      -8.425  14.522  -3.662  0.00  0.00           C  
ATOM   1239 HG21LTHR    86      -8.299  14.207  -4.689  0.00  0.00           H  
ATOM   1240 HG22LTHR    86      -7.627  15.219  -3.415  0.00  0.00           H  
ATOM   1241 HG23LTHR    86      -8.369  13.648  -3.014  0.00  0.00           H  
ATOM   1242 OG1 LTHR    86     -10.722  14.314  -4.097  0.00  0.00           O  
ATOM   1243 HG1 LTHR    86     -10.441  14.204  -5.038  0.00  0.00           H  
ATOM   1244 C   LTHR    86      -9.149  16.512  -1.453  0.00  0.00           C  
ATOM   1245 O   LTHR    86      -8.538  17.301  -2.174  0.00  0.00           O  
ATOM   1246 N   LSER    87      -9.081  16.575  -0.125  0.00  0.00           N  
ATOM   1247 H   LSER    87      -9.585  15.877   0.419  0.00  0.00           H  
ATOM   1248 CA  LSER    87      -8.291  17.574   0.604  0.00  0.00           C  
ATOM   1249 HA  LSER    87      -8.318  18.507   0.043  0.00  0.00           H  
ATOM   1250 CB  LSER    87      -8.935  17.840   1.971  0.00  0.00           C  
ATOM   1251 HB2 LSER    87      -8.448  18.699   2.429  0.00  0.00           H  
ATOM   1252 HB3 LSER    87      -9.992  18.075   1.838  0.00  0.00           H  
ATOM   1253 OG  LSER    87      -8.798  16.725   2.834  0.00  0.00           O  
ATOM   1254 HG  LSER    87      -9.290  15.968   2.431  0.00  0.00           H  
ATOM   1255 C   LSER    87      -6.818  17.177   0.778  0.00  0.00           C  
ATOM   1256 O   LSER    87      -5.973  18.042   1.014  0.00  0.00           O  
ATOM   1257 N   LTRP    88      -6.501  15.878   0.696  0.00  0.00           N  
ATOM   1258 H   LTRP    88      -7.275  15.223   0.578  0.00  0.00           H  
ATOM   1259 CA  LTRP    88      -5.249  15.273   1.175  0.00  0.00           C  
ATOM   1260 HA  LTRP    88      -5.405  14.193   1.147  0.00  0.00           H  
ATOM   1261 CB  LTRP    88      -4.054  15.568   0.243  0.00  0.00           C  
ATOM   1262 HB2 LTRP    88      -3.951  16.645   0.117  0.00  0.00           H  
ATOM   1263 HB3 LTRP    88      -3.149  15.219   0.741  0.00  0.00           H  
ATOM   1264 CG  LTRP    88      -4.038  14.937  -1.122  0.00  0.00           C  
ATOM   1265 CD1 LTRP    88      -5.105  14.569  -1.872  0.00  0.00           C  
ATOM   1266 HD1 LTRP    88      -6.141  14.683  -1.579  0.00  0.00           H  
ATOM   1267 NE1 LTRP    88      -4.672  14.011  -3.062  0.00  0.00           N  
ATOM   1268 HE1 LTRP    88      -5.292  13.680  -3.796  0.00  0.00           H  
ATOM   1269 CE2 LTRP    88      -3.298  13.972  -3.131  0.00  0.00           C  
ATOM   1270 CZ2 LTRP    88      -2.400  13.475  -4.085  0.00  0.00           C  
ATOM   1271 HZ2 LTRP    88      -2.770  12.996  -4.980  0.00  0.00           H  
ATOM   1272 CH2 LTRP    88      -1.021  13.624  -3.867  0.00  0.00           C  
ATOM   1273 HH2 LTRP    88      -0.314  13.253  -4.596  0.00  0.00           H  
ATOM   1274 CZ3 LTRP    88      -0.558  14.270  -2.707  0.00  0.00           C  
ATOM   1275 HZ3 LTRP    88       0.506  14.394  -2.553  0.00  0.00           H  
ATOM   1276 CE3 LTRP    88      -1.470  14.752  -1.748  0.00  0.00           C  
ATOM   1277 HE3 LTRP    88      -1.101  15.243  -0.862  0.00  0.00           H  
ATOM   1278 CD2 LTRP    88      -2.864  14.604  -1.928  0.00  0.00           C  
ATOM   1279 C   LTRP    88      -4.990  15.589   2.664  0.00  0.00           C  
ATOM   1280 O   LTRP    88      -3.847  15.752   3.094  0.00  0.00           O  
ATOM   1281 N   LGLY    89      -6.063  15.728   3.451  0.00  0.00           N  
ATOM   1282 H   LGLY    89      -6.973  15.616   3.016  0.00  0.00           H  
ATOM   1283 CA  LGLY    89      -6.053  16.049   4.882  0.00  0.00           C  
ATOM   1284 HA2 LGLY    89      -7.017  15.768   5.308  0.00  0.00           H  
ATOM   1285 HA3 LGLY    89      -5.281  15.454   5.367  0.00  0.00           H  
ATOM   1286 C   LGLY    89      -5.805  17.526   5.223  0.00  0.00           C  
ATOM   1287 O   LGLY    89      -5.914  17.907   6.387  0.00  0.00           O  
ATOM   1288 N   LPHE    90      -5.473  18.378   4.249  0.00  0.00           N  
ATOM   1289 H   LPHE    90      -5.453  18.042   3.296  0.00  0.00           H  
ATOM   1290 CA  LPHE    90      -5.287  19.811   4.485  0.00  0.00           C  
ATOM   1291 HA  LPHE    90      -4.625  19.959   5.339  0.00  0.00           H  
ATOM   1292 CB  LPHE    90      -4.652  20.469   3.256  0.00  0.00           C  
ATOM   1293 HB2 LPHE    90      -5.268  20.223   2.398  0.00  0.00           H  
ATOM   1294 HB3 LPHE    90      -4.707  21.550   3.382  0.00  0.00           H  
ATOM   1295 CG  LPHE    90      -3.209  20.112   2.946  0.00  0.00           C  
ATOM   1296 CD1 LPHE    90      -2.170  20.901   3.470  0.00  0.00           C  
ATOM   1297 HD1 LPHE    90      -2.408  21.726   4.123  0.00  0.00           H  
ATOM   1298 CE1 LPHE    90      -0.832  20.640   3.123  0.00  0.00           C  
ATOM   1299 HE1 LPHE    90      -0.040  21.248   3.534  0.00  0.00           H  
ATOM   1300 CZ  LPHE    90      -0.531  19.608   2.216  0.00  0.00           C  
ATOM   1301 HZ  LPHE    90       0.493  19.424   1.918  0.00  0.00           H  
ATOM   1302 CE2 LPHE    90      -1.567  18.827   1.679  0.00  0.00           C  
ATOM   1303 HE2 LPHE    90      -1.344  18.057   0.957  0.00  0.00           H  
ATOM   1304 CD2 LPHE    90      -2.898  19.061   2.063  0.00  0.00           C  
ATOM   1305 HD2 LPHE    90      -3.682  18.449   1.653  0.00  0.00           H  
ATOM   1306 C   LPHE    90      -6.630  20.493   4.782  0.00  0.00           C  
ATOM   1307 O   LPHE    90      -7.547  20.448   3.963  0.00  0.00           O  
ATOM   1308 N   LALA    91      -6.721  21.218   5.896  0.00  0.00           N  
ATOM   1309 H   LALA    91      -5.898  21.326   6.475  0.00  0.00           H  
ATOM   1310 CA  LALA    91      -7.848  22.111   6.162  0.00  0.00           C  
ATOM   1311 HA  LALA    91      -8.777  21.569   5.972  0.00  0.00           H  
ATOM   1312 CB  LALA    91      -7.824  22.481   7.647  0.00  0.00           C  
ATOM   1313 HB1 LALA    91      -6.901  22.998   7.896  0.00  0.00           H  
ATOM   1314 HB2 LALA    91      -8.671  23.126   7.877  0.00  0.00           H  
ATOM   1315 HB3 LALA    91      -7.908  21.578   8.252  0.00  0.00           H  
ATOM   1316 C   LALA    91      -7.832  23.333   5.212  0.00  0.00           C  
ATOM   1317 O   LALA    91      -8.884  23.867   4.878  0.00  0.00           O  
ATOM   1318 N   LGLU    92      -6.670  23.694   4.654  0.00  0.00           N  
ATOM   1319 H   LGLU    92      -5.824  23.300   5.050  0.00  0.00           H  
ATOM   1320 CA  LGLU    92      -6.536  24.608   3.500  0.00  0.00           C  
ATOM   1321 HA  LGLU    92      -6.968  25.577   3.759  0.00  0.00           H  
ATOM   1322 CB  LGLU    92      -5.038  24.798   3.189  0.00  0.00           C  
ATOM   1323 HB2 LGLU    92      -4.542  23.829   3.252  0.00  0.00           H  
ATOM   1324 HB3 LGLU    92      -4.914  25.151   2.165  0.00  0.00           H  
ATOM   1325 CG  LGLU    92      -4.334  25.773   4.145  0.00  0.00           C  
ATOM   1326 HG2 LGLU    92      -4.790  25.728   5.136  0.00  0.00           H  
ATOM   1327 HG3 LGLU    92      -3.295  25.459   4.250  0.00  0.00           H  
ATOM   1328 CD  LGLU    92      -4.347  27.207   3.602  0.00  0.00           C  
ATOM   1329 OE1 LGLU    92      -3.725  27.471   2.547  0.00  0.00           O  
ATOM   1330 OE2 LGLU    92      -4.980  28.098   4.203  0.00  0.00           O  
ATOM   1331 C   LGLU    92      -7.257  24.120   2.220  0.00  0.00           C  
ATOM   1332 O   LGLU    92      -7.473  24.914   1.301  0.00  0.00           O  
ATOM   1333 N   LHID    93      -7.635  22.837   2.146  0.00  0.00           N  
ATOM   1334 H   LHID    93      -7.448  22.242   2.944  0.00  0.00           H  
ATOM   1335 CA  LHID    93      -8.300  22.195   1.002  0.00  0.00           C  
ATOM   1336 HA  LHID    93      -8.481  22.940   0.229  0.00  0.00           H  
ATOM   1337 CB  LHID    93      -7.380  21.117   0.407  0.00  0.00           C  
ATOM   1338 HB2 LHID    93      -7.287  20.322   1.145  0.00  0.00           H  
ATOM   1339 HB3 LHID    93      -7.864  20.698  -0.475  0.00  0.00           H  
ATOM   1340 CG  LHID    93      -5.990  21.519  -0.016  0.00  0.00           C  
ATOM   1341 ND1 LHID    93      -4.933  20.650  -0.124  0.00  0.00           N  
ATOM   1342 HD1 LHID    93      -4.954  19.677   0.169  0.00  0.00           H  
ATOM   1343 CE1 LHID    93      -3.887  21.313  -0.642  0.00  0.00           C  
ATOM   1344 HE1 LHID    93      -2.912  20.880  -0.829  0.00  0.00           H  
ATOM   1345 NE2 LHID    93      -4.233  22.583  -0.920  0.00  0.00           N  
ATOM   1346 CD2 LHID    93      -5.571  22.721  -0.517  0.00  0.00           C  
ATOM   1347 HD2 LHID    93      -6.184  23.604  -0.613  0.00  0.00           H  
ATOM   1348 C   LHID    93      -9.674  21.580   1.359  0.00  0.00           C  
ATOM   1349 O   LHID    93     -10.174  20.729   0.622  0.00  0.00           O  
ATOM   1350 N   LALA    94     -10.290  21.939   2.492  0.00  0.00           N  
ATOM   1351 H   LALA    94      -9.863  22.635   3.089  0.00  0.00           H  
ATOM   1352 CA  LALA    94     -11.484  21.240   2.984  0.00  0.00           C  
ATOM   1353 HA  LALA    94     -11.246  20.176   3.038  0.00  0.00           H  
ATOM   1354 CB  LALA    94     -11.783  21.713   4.408  0.00  0.00           C  
ATOM   1355 HB1 LALA    94     -10.898  21.602   5.035  0.00  0.00           H  
ATOM   1356 HB2 LALA    94     -12.096  22.756   4.394  0.00  0.00           H  
ATOM   1357 HB3 LALA    94     -12.586  21.108   4.833  0.00  0.00           H  
ATOM   1358 C   LALA    94     -12.733  21.371   2.080  0.00  0.00           C  
ATOM   1359 O   LALA    94     -13.607  20.504   2.138  0.00  0.00           O  
ATOM   1360 N   LASP    95     -12.824  22.409   1.234  0.00  0.00           N  
ATOM   1361 H   LASP    95     -12.036  23.045   1.195  0.00  0.00           H  
ATOM   1362 CA  LASP    95     -13.905  22.604   0.244  0.00  0.00           C  
ATOM   1363 HA  LASP    95     -14.690  21.883   0.466  0.00  0.00           H  
ATOM   1364 CB  LASP    95     -14.577  23.982   0.405  0.00  0.00           C  
ATOM   1365 HB2 LASP    95     -15.367  24.080  -0.338  0.00  0.00           H  
ATOM   1366 HB3 LASP    95     -15.064  23.998   1.381  0.00  0.00           H  
ATOM   1367 CG  LASP    95     -13.662  25.203   0.292  0.00  0.00           C  
ATOM   1368 OD1 LASP    95     -12.958  25.389  -0.723  0.00  0.00           O  
ATOM   1369 OD2 LASP    95     -13.680  26.060   1.200  0.00  0.00           O  
ATOM   1370 C   LASP    95     -13.495  22.267  -1.208  0.00  0.00           C  
ATOM   1371 O   LASP    95     -14.248  22.516  -2.151  0.00  0.00           O  
ATOM   1372 N   LHID    96     -12.330  21.635  -1.391  0.00  0.00           N  
ATOM   1373 H   LHID    96     -11.749  21.461  -0.580  0.00  0.00           H  
ATOM   1374 CA  LHID    96     -11.888  21.069  -2.666  0.00  0.00           C  
ATOM   1375 HA  LHID    96     -12.151  21.769  -3.461  0.00  0.00           H  
ATOM   1376 CB  LHID    96     -10.358  20.946  -2.645  0.00  0.00           C  
ATOM   1377 HB2 LHID    96      -9.919  21.920  -2.425  0.00  0.00           H  
ATOM   1378 HB3 LHID    96     -10.065  20.254  -1.857  0.00  0.00           H  
ATOM   1379 CG  LHID    96      -9.789  20.442  -3.941  0.00  0.00           C  
ATOM   1380 ND1 LHID    96      -9.303  19.179  -4.167  0.00  0.00           N  
ATOM   1381 HD1 LHID    96      -9.214  18.444  -3.467  0.00  0.00           H  
ATOM   1382 CE1 LHID    96      -8.936  19.094  -5.452  0.00  0.00           C  
ATOM   1383 HE1 LHID    96      -8.511  18.215  -5.916  0.00  0.00           H  
ATOM   1384 NE2 LHID    96      -9.156  20.262  -6.076  0.00  0.00           N  
ATOM   1385 CD2 LHID    96      -9.715  21.123  -5.123  0.00  0.00           C  
ATOM   1386 HD2 LHID    96     -10.051  22.138  -5.292  0.00  0.00           H  
ATOM   1387 C   LHID    96     -12.615  19.740  -2.962  0.00  0.00           C  
ATOM   1388 O   LHID    96     -12.079  18.644  -2.770  0.00  0.00           O  
ATOM   1389 N   LILE    97     -13.879  19.837  -3.382  0.00  0.00           N  
ATOM   1390 H   LILE    97     -14.275  20.769  -3.440  0.00  0.00           H  
ATOM   1391 CA  LILE    97     -14.727  18.695  -3.760  0.00  0.00           C  
ATOM   1392 HA  LILE    97     -14.448  17.838  -3.155  0.00  0.00           H  
ATOM   1393 CB  LILE    97     -16.219  18.993  -3.463  0.00  0.00           C  
ATOM   1394 HB  LILE    97     -16.444  20.024  -3.746  0.00  0.00           H  
ATOM   1395 CG2 LILE    97     -17.154  18.073  -4.268  0.00  0.00           C  
ATOM   1396 HG21LILE    97     -18.185  18.209  -3.944  0.00  0.00           H  
ATOM   1397 HG22LILE    97     -17.100  18.319  -5.329  0.00  0.00           H  
ATOM   1398 HG23LILE    97     -16.865  17.035  -4.118  0.00  0.00           H  
ATOM   1399 CG1 LILE    97     -16.572  18.794  -1.968  0.00  0.00           C  
ATOM   1400 HG12LILE    97     -17.637  18.993  -1.835  0.00  0.00           H  
ATOM   1401 HG13LILE    97     -16.394  17.756  -1.689  0.00  0.00           H  
ATOM   1402 CD1 LILE    97     -15.819  19.699  -0.988  0.00  0.00           C  
ATOM   1403 HD11LILE    97     -15.972  20.740  -1.267  0.00  0.00           H  
ATOM   1404 HD12LILE    97     -16.198  19.551   0.019  0.00  0.00           H  
ATOM   1405 HD13LILE    97     -14.758  19.457  -0.972  0.00  0.00           H  
ATOM   1406 C   LILE    97     -14.447  18.298  -5.216  0.00  0.00           C  
ATOM   1407 O   LILE    97     -14.354  19.154  -6.097  0.00  0.00           O  
ATOM   1408 N   LALA    98     -14.303  16.997  -5.478  0.00  0.00           N  
ATOM   1409 H   LALA    98     -14.410  16.338  -4.716  0.00  0.00           H  
ATOM   1410 CA  LALA    98     -13.947  16.475  -6.796  0.00  0.00           C  
ATOM   1411 HA  LALA    98     -13.080  17.029  -7.149  0.00  0.00           H  
ATOM   1412 CB  LALA    98     -13.523  15.012  -6.652  0.00  0.00           C  
ATOM   1413 HB1 LALA    98     -13.275  14.605  -7.633  0.00  0.00           H  
ATOM   1414 HB2 LALA    98     -12.644  14.947  -6.010  0.00  0.00           H  
ATOM   1415 HB3 LALA    98     -14.333  14.434  -6.215  0.00  0.00           H  
ATOM   1416 C   LALA    98     -15.065  16.645  -7.843  0.00  0.00           C  
ATOM   1417 O   LALA    98     -16.237  16.351  -7.589  0.00  0.00           O  
ATOM   1418 N   LTHR    99     -14.698  17.065  -9.055  0.00  0.00           N  
ATOM   1419 H   LTHR    99     -13.707  17.224  -9.219  0.00  0.00           H  
ATOM   1420 CA  LTHR    99     -15.615  17.178 -10.200  0.00  0.00           C  
ATOM   1421 HA  LTHR    99     -16.587  17.495  -9.829  0.00  0.00           H  
ATOM   1422 CB  LTHR    99     -15.153  18.291 -11.156  0.00  0.00           C  
ATOM   1423 HB  LTHR    99     -15.063  19.219 -10.590  0.00  0.00           H  
ATOM   1424 CG2 LTHR    99     -13.827  18.035 -11.866  0.00  0.00           C  
ATOM   1425 HG21LTHR    99     -13.623  18.866 -12.534  0.00  0.00           H  
ATOM   1426 HG22LTHR    99     -13.020  17.997 -11.143  0.00  0.00           H  
ATOM   1427 HG23LTHR    99     -13.866  17.114 -12.446  0.00  0.00           H  
ATOM   1428 OG1 LTHR    99     -16.100  18.485 -12.173  0.00  0.00           O  
ATOM   1429 HG1 LTHR    99     -16.809  19.052 -11.799  0.00  0.00           H  
ATOM   1430 C   LTHR    99     -15.837  15.837 -10.913  0.00  0.00           C  
ATOM   1431 O   LTHR    99     -16.970  15.551 -11.309  0.00  0.00           O  
ATOM   1432 N   LALA   100     -14.819  14.969 -11.005  0.00  0.00           N  
ATOM   1433 H   LALA   100     -13.926  15.222 -10.602  0.00  0.00           H  
ATOM   1434 CA  LALA   100     -14.880  13.711 -11.760  0.00  0.00           C  
ATOM   1435 HA  LALA   100     -15.924  13.419 -11.872  0.00  0.00           H  
ATOM   1436 CB  LALA   100     -14.318  13.947 -13.166  0.00  0.00           C  
ATOM   1437 HB1 LALA   100     -14.432  13.044 -13.767  0.00  0.00           H  
ATOM   1438 HB2 LALA   100     -14.853  14.764 -13.652  0.00  0.00           H  
ATOM   1439 HB3 LALA   100     -13.258  14.198 -13.105  0.00  0.00           H  
ATOM   1440 C   LALA   100     -14.162  12.543 -11.057  0.00  0.00           C  
ATOM   1441 O   LALA   100     -13.152  12.734 -10.379  0.00  0.00           O  
ATOM   1442 N   LASP   101     -14.683  11.325 -11.233  0.00  0.00           N  
ATOM   1443 H   LASP   101     -15.513  11.242 -11.807  0.00  0.00           H  
ATOM   1444 CA  LASP   101     -14.129  10.104 -10.629  0.00  0.00           C  
ATOM   1445 HA  LASP   101     -14.041  10.274  -9.554  0.00  0.00           H  
ATOM   1446 CB  LASP   101     -15.088   8.912 -10.840  0.00  0.00           C  
ATOM   1447 HB2 LASP   101     -15.305   8.821 -11.905  0.00  0.00           H  
ATOM   1448 HB3 LASP   101     -14.580   7.998 -10.529  0.00  0.00           H  
ATOM   1449 CG  LASP   101     -16.404   8.999 -10.054  0.00  0.00           C  
ATOM   1450 OD1 LASP   101     -17.409   8.352 -10.446  0.00  0.00           O  
ATOM   1451 OD2 LASP   101     -16.450   9.675  -9.007  0.00  0.00           O  
ATOM   1452 C   LASP   101     -12.718   9.751 -11.145  0.00  0.00           C  
ATOM   1453 O   LASP   101     -12.402   9.872 -12.336  0.00  0.00           O  
ATOM   1454 N   LSER   102     -11.879   9.240 -10.242  0.00  0.00           N  
ATOM   1455 H   LSER   102     -12.182   9.234  -9.271  0.00  0.00           H  
ATOM   1456 CA  LSER   102     -10.600   8.593 -10.554  0.00  0.00           C  
ATOM   1457 HA  LSER   102      -9.976   9.301 -11.095  0.00  0.00           H  
ATOM   1458 CB  LSER   102      -9.909   8.227  -9.234  0.00  0.00           C  
ATOM   1459 HB2 LSER   102      -9.641   9.138  -8.700  0.00  0.00           H  
ATOM   1460 HB3 LSER   102     -10.603   7.660  -8.614  0.00  0.00           H  
ATOM   1461 OG  LSER   102      -8.755   7.440  -9.446  0.00  0.00           O  
ATOM   1462 HG  LSER   102      -8.122   7.957  -9.980  0.00  0.00           H  
ATOM   1463 C   LSER   102     -10.786   7.359 -11.449  0.00  0.00           C  
ATOM   1464 O   LSER   102     -11.832   6.708 -11.415  0.00  0.00           O  
ATOM   1465 N   LLEU   103      -9.778   7.004 -12.255  0.00  0.00           N  
ATOM   1466 H   LLEU   103      -8.909   7.523 -12.203  0.00  0.00           H  
ATOM   1467 CA  LLEU   103      -9.846   5.821 -13.123  0.00  0.00           C  
ATOM   1468 HA  LLEU   103     -10.746   5.910 -13.733  0.00  0.00           H  
ATOM   1469 CB  LLEU   103      -8.647   5.828 -14.090  0.00  0.00           C  
ATOM   1470 HB2 LLEU   103      -8.713   6.763 -14.648  0.00  0.00           H  
ATOM   1471 HB3 LLEU   103      -7.713   5.846 -13.533  0.00  0.00           H  
ATOM   1472 CG  LLEU   103      -8.601   4.670 -15.108  0.00  0.00           C  
ATOM   1473 HG  LLEU   103      -9.611   4.438 -15.443  0.00  0.00           H  
ATOM   1474 CD1 LLEU   103      -7.778   5.105 -16.322  0.00  0.00           C  
ATOM   1475 HD11LLEU   103      -7.737   4.300 -17.054  0.00  0.00           H  
ATOM   1476 HD12LLEU   103      -8.241   5.975 -16.791  0.00  0.00           H  
ATOM   1477 HD13LLEU   103      -6.769   5.370 -16.012  0.00  0.00           H  
ATOM   1478 CD2 LLEU   103      -7.946   3.399 -14.555  0.00  0.00           C  
ATOM   1479 HD21LLEU   103      -7.859   2.653 -15.345  0.00  0.00           H  
ATOM   1480 HD22LLEU   103      -6.957   3.624 -14.163  0.00  0.00           H  
ATOM   1481 HD23LLEU   103      -8.542   2.974 -13.754  0.00  0.00           H  
ATOM   1482 C   LLEU   103     -10.008   4.527 -12.306  0.00  0.00           C  
ATOM   1483 O   LLEU   103     -10.877   3.723 -12.638  0.00  0.00           O  
ATOM   1484 N   LVAL   104      -9.274   4.352 -11.200  0.00  0.00           N  
ATOM   1485 H   LVAL   104      -8.530   5.022 -11.010  0.00  0.00           H  
ATOM   1486 CA  LVAL   104      -9.467   3.227 -10.258  0.00  0.00           C  
ATOM   1487 HA  LVAL   104      -9.271   2.295 -10.787  0.00  0.00           H  
ATOM   1488 CB  LVAL   104      -8.461   3.329  -9.086  0.00  0.00           C  
ATOM   1489 HB  LVAL   104      -8.365   4.375  -8.793  0.00  0.00           H  
ATOM   1490 CG1 LVAL   104      -8.855   2.529  -7.837  0.00  0.00           C  
ATOM   1491 HG11LVAL   104      -9.763   2.936  -7.394  0.00  0.00           H  
ATOM   1492 HG12LVAL   104      -9.008   1.480  -8.089  0.00  0.00           H  
ATOM   1493 HG13LVAL   104      -8.064   2.605  -7.091  0.00  0.00           H  
ATOM   1494 CG2 LVAL   104      -7.085   2.808  -9.527  0.00  0.00           C  
ATOM   1495 HG21LVAL   104      -6.350   3.013  -8.749  0.00  0.00           H  
ATOM   1496 HG22LVAL   104      -7.125   1.734  -9.703  0.00  0.00           H  
ATOM   1497 HG23LVAL   104      -6.767   3.303 -10.443  0.00  0.00           H  
ATOM   1498 C   LVAL   104     -10.920   3.143  -9.766  0.00  0.00           C  
ATOM   1499 O   LVAL   104     -11.518   2.067  -9.813  0.00  0.00           O  
ATOM   1500 N   LVAL   105     -11.523   4.273  -9.375  0.00  0.00           N  
ATOM   1501 H   LVAL   105     -10.989   5.130  -9.414  0.00  0.00           H  
ATOM   1502 CA  LVAL   105     -12.938   4.348  -8.957  0.00  0.00           C  
ATOM   1503 HA  LVAL   105     -13.106   3.623  -8.161  0.00  0.00           H  
ATOM   1504 CB  LVAL   105     -13.274   5.750  -8.399  0.00  0.00           C  
ATOM   1505 HB  LVAL   105     -12.951   6.505  -9.113  0.00  0.00           H  
ATOM   1506 CG1 LVAL   105     -14.772   5.964  -8.142  0.00  0.00           C  
ATOM   1507 HG11LVAL   105     -15.134   5.245  -7.407  0.00  0.00           H  
ATOM   1508 HG12LVAL   105     -14.933   6.975  -7.768  0.00  0.00           H  
ATOM   1509 HG13LVAL   105     -15.339   5.864  -9.067  0.00  0.00           H  
ATOM   1510 CG2 LVAL   105     -12.526   5.986  -7.082  0.00  0.00           C  
ATOM   1511 HG21LVAL   105     -11.452   5.880  -7.230  0.00  0.00           H  
ATOM   1512 HG22LVAL   105     -12.718   6.998  -6.726  0.00  0.00           H  
ATOM   1513 HG23LVAL   105     -12.858   5.274  -6.325  0.00  0.00           H  
ATOM   1514 C   LVAL   105     -13.872   3.963 -10.109  0.00  0.00           C  
ATOM   1515 O   LVAL   105     -14.711   3.080  -9.949  0.00  0.00           O  
ATOM   1516 N   LSER   106     -13.694   4.562 -11.289  0.00  0.00           N  
ATOM   1517 H   LSER   106     -12.970   5.273 -11.346  0.00  0.00           H  
ATOM   1518 CA  LSER   106     -14.500   4.304 -12.492  0.00  0.00           C  
ATOM   1519 HA  LSER   106     -15.539   4.557 -12.275  0.00  0.00           H  
ATOM   1520 CB  LSER   106     -14.006   5.233 -13.611  0.00  0.00           C  
ATOM   1521 HB2 LSER   106     -14.014   6.265 -13.253  0.00  0.00           H  
ATOM   1522 HB3 LSER   106     -12.980   4.967 -13.868  0.00  0.00           H  
ATOM   1523 OG  LSER   106     -14.809   5.145 -14.774  0.00  0.00           O  
ATOM   1524 HG  LSER   106     -15.420   5.902 -14.771  0.00  0.00           H  
ATOM   1525 C   LSER   106     -14.454   2.827 -12.928  0.00  0.00           C  
ATOM   1526 O   LSER   106     -15.473   2.264 -13.338  0.00  0.00           O  
ATOM   1527 N   LARG   107     -13.299   2.162 -12.778  0.00  0.00           N  
ATOM   1528 H   LARG   107     -12.494   2.703 -12.466  0.00  0.00           H  
ATOM   1529 CA  LARG   107     -13.099   0.725 -13.047  0.00  0.00           C  
ATOM   1530 HA  LARG   107     -13.578   0.466 -13.990  0.00  0.00           H  
ATOM   1531 CB  LARG   107     -11.587   0.443 -13.155  0.00  0.00           C  
ATOM   1532 HB2 LARG   107     -11.095   0.834 -12.264  0.00  0.00           H  
ATOM   1533 HB3 LARG   107     -11.417  -0.633 -13.182  0.00  0.00           H  
ATOM   1534 CG  LARG   107     -10.934   1.089 -14.393  0.00  0.00           C  
ATOM   1535 HG2 LARG   107     -11.287   2.111 -14.507  0.00  0.00           H  
ATOM   1536 HG3 LARG   107      -9.856   1.125 -14.239  0.00  0.00           H  
ATOM   1537 CD  LARG   107     -11.220   0.341 -15.699  0.00  0.00           C  
ATOM   1538 HD2 LARG   107     -12.269   0.053 -15.727  0.00  0.00           H  
ATOM   1539 HD3 LARG   107     -11.042   1.009 -16.539  0.00  0.00           H  
ATOM   1540 NE  LARG   107     -10.367  -0.851 -15.820  0.00  0.00           N  
ATOM   1541 HE  LARG   107     -10.666  -1.680 -15.322  0.00  0.00           H  
ATOM   1542 CZ  LARG   107      -9.141  -0.907 -16.306  0.00  0.00           C  
ATOM   1543 NH1 LARG   107      -8.564   0.081 -16.937  0.00  0.00           N  
ATOM   1544 HH11LARG   107      -9.077   0.927 -17.163  0.00  0.00           H  
ATOM   1545 HH12LARG   107      -7.599   0.006 -17.229  0.00  0.00           H  
ATOM   1546 NH2 LARG   107      -8.478  -2.008 -16.129  0.00  0.00           N  
ATOM   1547 HH21LARG   107      -8.892  -2.755 -15.596  0.00  0.00           H  
ATOM   1548 HH22LARG   107      -7.498  -2.074 -16.399  0.00  0.00           H  
ATOM   1549 C   LARG   107     -13.758  -0.172 -11.992  0.00  0.00           C  
ATOM   1550 O   LARG   107     -14.450  -1.125 -12.347  0.00  0.00           O  
ATOM   1551 N   LLEU   108     -13.618   0.142 -10.704  0.00  0.00           N  
ATOM   1552 H   LLEU   108     -13.031   0.934 -10.459  0.00  0.00           H  
ATOM   1553 CA  LLEU   108     -14.300  -0.592  -9.626  0.00  0.00           C  
ATOM   1554 HA  LLEU   108     -14.087  -1.655  -9.740  0.00  0.00           H  
ATOM   1555 CB  LLEU   108     -13.742  -0.125  -8.270  0.00  0.00           C  
ATOM   1556 HB2 LLEU   108     -13.751   0.965  -8.263  0.00  0.00           H  
ATOM   1557 HB3 LLEU   108     -14.394  -0.470  -7.465  0.00  0.00           H  
ATOM   1558 CG  LLEU   108     -12.307  -0.624  -7.996  0.00  0.00           C  
ATOM   1559 HG  LLEU   108     -11.700  -0.507  -8.893  0.00  0.00           H  
ATOM   1560 CD1 LLEU   108     -11.657   0.185  -6.876  0.00  0.00           C  
ATOM   1561 HD11LLEU   108     -12.252   0.105  -5.968  0.00  0.00           H  
ATOM   1562 HD12LLEU   108     -10.650  -0.182  -6.685  0.00  0.00           H  
ATOM   1563 HD13LLEU   108     -11.592   1.231  -7.173  0.00  0.00           H  
ATOM   1564 CD2 LLEU   108     -12.283  -2.099  -7.583  0.00  0.00           C  
ATOM   1565 HD21LLEU   108     -11.255  -2.412  -7.401  0.00  0.00           H  
ATOM   1566 HD22LLEU   108     -12.864  -2.240  -6.670  0.00  0.00           H  
ATOM   1567 HD23LLEU   108     -12.698  -2.721  -8.372  0.00  0.00           H  
ATOM   1568 C   LLEU   108     -15.833  -0.454  -9.719  0.00  0.00           C  
ATOM   1569 O   LLEU   108     -16.545  -1.451  -9.563  0.00  0.00           O  
ATOM   1570 N   LLYS   109     -16.342   0.729 -10.100  0.00  0.00           N  
ATOM   1571 H   LLYS   109     -15.704   1.518 -10.165  0.00  0.00           H  
ATOM   1572 CA  LLYS   109     -17.758   0.944 -10.450  0.00  0.00           C  
ATOM   1573 HA  LLYS   109     -18.370   0.660  -9.594  0.00  0.00           H  
ATOM   1574 CB  LLYS   109     -18.026   2.427 -10.767  0.00  0.00           C  
ATOM   1575 HB2 LLYS   109     -17.279   2.808 -11.464  0.00  0.00           H  
ATOM   1576 HB3 LLYS   109     -19.009   2.512 -11.236  0.00  0.00           H  
ATOM   1577 CG  LLYS   109     -18.031   3.279  -9.494  0.00  0.00           C  
ATOM   1578 HG2 LLYS   109     -18.751   2.852  -8.804  0.00  0.00           H  
ATOM   1579 HG3 LLYS   109     -17.050   3.260  -9.027  0.00  0.00           H  
ATOM   1580 CD  LLYS   109     -18.424   4.731  -9.770  0.00  0.00           C  
ATOM   1581 HD2 LLYS   109     -17.689   5.196 -10.430  0.00  0.00           H  
ATOM   1582 HD3 LLYS   109     -19.405   4.754 -10.250  0.00  0.00           H  
ATOM   1583 CE  LLYS   109     -18.486   5.485  -8.439  0.00  0.00           C  
ATOM   1584 HE2 LLYS   109     -19.162   4.954  -7.761  0.00  0.00           H  
ATOM   1585 HE3 LLYS   109     -17.491   5.499  -7.987  0.00  0.00           H  
ATOM   1586 NZ  LLYS   109     -18.971   6.864  -8.638  0.00  0.00           N  
ATOM   1587 HZ1 LLYS   109     -18.983   7.381  -7.762  0.00  0.00           H  
ATOM   1588 HZ2 LLYS   109     -18.378   7.388  -9.286  0.00  0.00           H  
ATOM   1589 HZ3 LLYS   109     -19.922   6.861  -8.997  0.00  0.00           H  
ATOM   1590 C   LLYS   109     -18.199   0.065 -11.621  0.00  0.00           C  
ATOM   1591 O   LLYS   109     -19.201  -0.648 -11.516  0.00  0.00           O  
ATOM   1592 N   LALA   110     -17.417   0.034 -12.702  0.00  0.00           N  
ATOM   1593 H   LALA   110     -16.629   0.670 -12.741  0.00  0.00           H  
ATOM   1594 CA  LALA   110     -17.685  -0.809 -13.866  0.00  0.00           C  
ATOM   1595 HA  LALA   110     -18.684  -0.568 -14.232  0.00  0.00           H  
ATOM   1596 CB  LALA   110     -16.681  -0.451 -14.969  0.00  0.00           C  
ATOM   1597 HB1 LALA   110     -15.665  -0.670 -14.643  0.00  0.00           H  
ATOM   1598 HB2 LALA   110     -16.897  -1.027 -15.869  0.00  0.00           H  
ATOM   1599 HB3 LALA   110     -16.760   0.610 -15.211  0.00  0.00           H  
ATOM   1600 C   LALA   110     -17.670  -2.323 -13.553  0.00  0.00           C  
ATOM   1601 O   LALA   110     -18.358  -3.076 -14.242  0.00  0.00           O  
ATOM   1602 N   LALA   111     -16.934  -2.773 -12.529  0.00  0.00           N  
ATOM   1603 H   LALA   111     -16.308  -2.116 -12.074  0.00  0.00           H  
ATOM   1604 CA  LALA   111     -16.952  -4.153 -12.020  0.00  0.00           C  
ATOM   1605 HA  LALA   111     -17.113  -4.830 -12.861  0.00  0.00           H  
ATOM   1606 CB  LALA   111     -15.573  -4.460 -11.433  0.00  0.00           C  
ATOM   1607 HB1 LALA   111     -15.540  -5.497 -11.095  0.00  0.00           H  
ATOM   1608 HB2 LALA   111     -14.814  -4.318 -12.201  0.00  0.00           H  
ATOM   1609 HB3 LALA   111     -15.368  -3.801 -10.589  0.00  0.00           H  
ATOM   1610 C   LALA   111     -18.072  -4.454 -10.995  0.00  0.00           C  
ATOM   1611 O   LALA   111     -18.262  -5.617 -10.628  0.00  0.00           O  
ATOM   1612 N   LGLY   112     -18.816  -3.434 -10.551  0.00  0.00           N  
ATOM   1613 H   LGLY   112     -18.587  -2.506 -10.884  0.00  0.00           H  
ATOM   1614 CA  LGLY   112     -20.017  -3.562  -9.715  0.00  0.00           C  
ATOM   1615 HA2 LGLY   112     -20.752  -2.844 -10.075  0.00  0.00           H  
ATOM   1616 HA3 LGLY   112     -20.440  -4.556  -9.843  0.00  0.00           H  
ATOM   1617 C   LGLY   112     -19.848  -3.299  -8.211  0.00  0.00           C  
ATOM   1618 O   LGLY   112     -20.823  -3.465  -7.477  0.00  0.00           O  
ATOM   1619 N   LALA   113     -18.667  -2.868  -7.752  0.00  0.00           N  
ATOM   1620 H   LALA   113     -17.924  -2.683  -8.414  0.00  0.00           H  
ATOM   1621 CA  LALA   113     -18.428  -2.508  -6.347  0.00  0.00           C  
ATOM   1622 HA  LALA   113     -18.729  -3.347  -5.716  0.00  0.00           H  
ATOM   1623 CB  LALA   113     -16.927  -2.268  -6.148  0.00  0.00           C  
ATOM   1624 HB1 LALA   113     -16.720  -2.109  -5.088  0.00  0.00           H  
ATOM   1625 HB2 LALA   113     -16.358  -3.130  -6.491  0.00  0.00           H  
ATOM   1626 HB3 LALA   113     -16.614  -1.385  -6.706  0.00  0.00           H  
ATOM   1627 C   LALA   113     -19.243  -1.271  -5.912  0.00  0.00           C  
ATOM   1628 O   LALA   113     -19.618  -0.455  -6.755  0.00  0.00           O  
ATOM   1629 N   LVAL   114     -19.490  -1.112  -4.610  0.00  0.00           N  
ATOM   1630 H   LVAL   114     -19.121  -1.816  -3.977  0.00  0.00           H  
ATOM   1631 CA  LVAL   114     -20.260  -0.013  -3.994  0.00  0.00           C  
ATOM   1632 HA  LVAL   114     -20.618   0.661  -4.769  0.00  0.00           H  
ATOM   1633 CB  LVAL   114     -21.503  -0.574  -3.265  0.00  0.00           C  
ATOM   1634 HB  LVAL   114     -21.188  -1.368  -2.589  0.00  0.00           H  
ATOM   1635 CG1 LVAL   114     -22.252   0.477  -2.434  0.00  0.00           C  
ATOM   1636 HG11LVAL   114     -22.571   1.300  -3.072  0.00  0.00           H  
ATOM   1637 HG12LVAL   114     -23.132   0.030  -1.972  0.00  0.00           H  
ATOM   1638 HG13LVAL   114     -21.613   0.864  -1.642  0.00  0.00           H  
ATOM   1639 CG2 LVAL   114     -22.500  -1.177  -4.266  0.00  0.00           C  
ATOM   1640 HG21LVAL   114     -22.029  -1.988  -4.822  0.00  0.00           H  
ATOM   1641 HG22LVAL   114     -23.362  -1.578  -3.734  0.00  0.00           H  
ATOM   1642 HG23LVAL   114     -22.833  -0.410  -4.966  0.00  0.00           H  
ATOM   1643 C   LVAL   114     -19.356   0.796  -3.055  0.00  0.00           C  
ATOM   1644 O   LVAL   114     -18.795   0.246  -2.113  0.00  0.00           O  
ATOM   1645 N   LPHE   115     -19.206   2.098  -3.288  0.00  0.00           N  
ATOM   1646 H   LPHE   115     -19.796   2.519  -3.996  0.00  0.00           H  
ATOM   1647 CA  LPHE   115     -18.396   2.995  -2.458  0.00  0.00           C  
ATOM   1648 HA  LPHE   115     -17.595   2.418  -1.995  0.00  0.00           H  
ATOM   1649 CB  LPHE   115     -17.730   4.068  -3.330  0.00  0.00           C  
ATOM   1650 HB2 LPHE   115     -18.480   4.539  -3.968  0.00  0.00           H  
ATOM   1651 HB3 LPHE   115     -17.324   4.843  -2.679  0.00  0.00           H  
ATOM   1652 CG  LPHE   115     -16.596   3.526  -4.178  0.00  0.00           C  
ATOM   1653 CD1 LPHE   115     -16.812   3.159  -5.521  0.00  0.00           C  
ATOM   1654 HD1 LPHE   115     -17.794   3.268  -5.958  0.00  0.00           H  
ATOM   1655 CE1 LPHE   115     -15.754   2.634  -6.286  0.00  0.00           C  
ATOM   1656 HE1 LPHE   115     -15.916   2.340  -7.311  0.00  0.00           H  
ATOM   1657 CZ  LPHE   115     -14.483   2.476  -5.707  0.00  0.00           C  
ATOM   1658 HZ  LPHE   115     -13.668   2.074  -6.285  0.00  0.00           H  
ATOM   1659 CE2 LPHE   115     -14.271   2.824  -4.365  0.00  0.00           C  
ATOM   1660 HE2 LPHE   115     -13.302   2.668  -3.917  0.00  0.00           H  
ATOM   1661 CD2 LPHE   115     -15.324   3.353  -3.601  0.00  0.00           C  
ATOM   1662 HD2 LPHE   115     -15.156   3.617  -2.567  0.00  0.00           H  
ATOM   1663 C   LPHE   115     -19.228   3.628  -1.338  0.00  0.00           C  
ATOM   1664 O   LPHE   115     -20.172   4.367  -1.600  0.00  0.00           O  
ATOM   1665 N   LLEU   116     -18.849   3.361  -0.088  0.00  0.00           N  
ATOM   1666 H   LLEU   116     -18.079   2.709   0.028  0.00  0.00           H  
ATOM   1667 CA  LLEU   116     -19.473   3.886   1.134  0.00  0.00           C  
ATOM   1668 HA  LLEU   116     -20.557   3.900   1.021  0.00  0.00           H  
ATOM   1669 CB  LLEU   116     -19.081   2.964   2.302  0.00  0.00           C  
ATOM   1670 HB2 LLEU   116     -17.996   3.019   2.404  0.00  0.00           H  
ATOM   1671 HB3 LLEU   116     -19.509   3.360   3.225  0.00  0.00           H  
ATOM   1672 CG  LLEU   116     -19.478   1.483   2.175  0.00  0.00           C  
ATOM   1673 HG  LLEU   116     -19.237   1.101   1.184  0.00  0.00           H  
ATOM   1674 CD1 LLEU   116     -18.660   0.696   3.198  0.00  0.00           C  
ATOM   1675 HD11LLEU   116     -18.922  -0.357   3.162  0.00  0.00           H  
ATOM   1676 HD12LLEU   116     -17.601   0.792   2.961  0.00  0.00           H  
ATOM   1677 HD13LLEU   116     -18.838   1.086   4.200  0.00  0.00           H  
ATOM   1678 CD2 LLEU   116     -20.970   1.274   2.437  0.00  0.00           C  
ATOM   1679 HD21LLEU   116     -21.231   1.628   3.435  0.00  0.00           H  
ATOM   1680 HD22LLEU   116     -21.553   1.824   1.699  0.00  0.00           H  
ATOM   1681 HD23LLEU   116     -21.215   0.217   2.355  0.00  0.00           H  
ATOM   1682 C   LLEU   116     -19.015   5.308   1.502  0.00  0.00           C  
ATOM   1683 O   LLEU   116     -19.677   5.986   2.286  0.00  0.00           O  
ATOM   1684 N   LGLY   117     -17.838   5.723   1.032  0.00  0.00           N  
ATOM   1685 H   LGLY   117     -17.347   5.129   0.379  0.00  0.00           H  
ATOM   1686 CA  LGLY   117     -17.109   6.869   1.572  0.00  0.00           C  
ATOM   1687 HA2 LGLY   117     -17.443   7.786   1.090  0.00  0.00           H  
ATOM   1688 HA3 LGLY   117     -17.318   6.942   2.637  0.00  0.00           H  
ATOM   1689 C   LGLY   117     -15.596   6.737   1.387  0.00  0.00           C  
ATOM   1690 O   LGLY   117     -15.134   5.966   0.538  0.00  0.00           O  
ATOM   1691 N   LLYS   118     -14.822   7.481   2.188  0.00  0.00           N  
ATOM   1692 H   LLYS   118     -15.275   7.999   2.937  0.00  0.00           H  
ATOM   1693 CA  LLYS   118     -13.360   7.596   2.053  0.00  0.00           C  
ATOM   1694 HA  LLYS   118     -13.044   6.772   1.423  0.00  0.00           H  
ATOM   1695 CB  LLYS   118     -12.936   8.907   1.357  0.00  0.00           C  
ATOM   1696 HB2 LLYS   118     -12.836   9.691   2.108  0.00  0.00           H  
ATOM   1697 HB3 LLYS   118     -11.945   8.756   0.931  0.00  0.00           H  
ATOM   1698 CG  LLYS   118     -13.889   9.401   0.253  0.00  0.00           C  
ATOM   1699 HG2 LLYS   118     -14.043   8.613  -0.485  0.00  0.00           H  
ATOM   1700 HG3 LLYS   118     -14.850   9.650   0.703  0.00  0.00           H  
ATOM   1701 CD  LLYS   118     -13.360  10.662  -0.441  0.00  0.00           C  
ATOM   1702 HD2 LLYS   118     -14.185  11.156  -0.952  0.00  0.00           H  
ATOM   1703 HD3 LLYS   118     -12.961  11.351   0.305  0.00  0.00           H  
ATOM   1704 CE  LLYS   118     -12.294  10.314  -1.480  0.00  0.00           C  
ATOM   1705 HE2 LLYS   118     -11.556   9.633  -1.051  0.00  0.00           H  
ATOM   1706 HE3 LLYS   118     -12.773   9.793  -2.314  0.00  0.00           H  
ATOM   1707 NZ  LLYS   118     -11.625  11.530  -1.983  0.00  0.00           N  
ATOM   1708 HZ1 LLYS   118     -12.284  12.233  -2.311  0.00  0.00           H  
ATOM   1709 HZ2 LLYS   118     -11.013  11.967  -1.303  0.00  0.00           H  
ATOM   1710 HZ3 LLYS   118     -11.033  11.293  -2.775  0.00  0.00           H  
ATOM   1711 C   LLYS   118     -12.618   7.431   3.381  0.00  0.00           C  
ATOM   1712 O   LLYS   118     -13.124   7.840   4.428  0.00  0.00           O  
ATOM   1713 N   LSER   119     -11.415   6.857   3.327  0.00  0.00           N  
ATOM   1714 H   LSER   119     -11.058   6.580   2.418  0.00  0.00           H  
ATOM   1715 CA  LSER   119     -10.582   6.566   4.503  0.00  0.00           C  
ATOM   1716 HA  LSER   119     -11.223   6.636   5.378  0.00  0.00           H  
ATOM   1717 CB  LSER   119     -10.085   5.121   4.462  0.00  0.00           C  
ATOM   1718 HB2 LSER   119      -9.569   4.896   5.394  0.00  0.00           H  
ATOM   1719 HB3 LSER   119     -10.937   4.445   4.368  0.00  0.00           H  
ATOM   1720 OG  LSER   119      -9.206   4.920   3.379  0.00  0.00           O  
ATOM   1721 HG  LSER   119      -9.631   4.246   2.787  0.00  0.00           H  
ATOM   1722 C   LSER   119      -9.427   7.563   4.713  0.00  0.00           C  
ATOM   1723 O   LSER   119      -8.878   8.123   3.761  0.00  0.00           O  
ATOM   1724 N   LASN   120      -9.078   7.795   5.983  0.00  0.00           N  
ATOM   1725 H   LASN   120      -9.606   7.303   6.696  0.00  0.00           H  
ATOM   1726 CA  LASN   120      -8.191   8.867   6.451  0.00  0.00           C  
ATOM   1727 HA  LASN   120      -8.520   9.790   5.967  0.00  0.00           H  
ATOM   1728 CB  LASN   120      -8.378   9.011   7.969  0.00  0.00           C  
ATOM   1729 HB2 LASN   120      -9.426   8.911   8.231  0.00  0.00           H  
ATOM   1730 HB3 LASN   120      -7.837   8.203   8.451  0.00  0.00           H  
ATOM   1731 CG  LASN   120      -7.900  10.354   8.501  0.00  0.00           C  
ATOM   1732 OD1 LASN   120      -8.013  11.368   7.832  0.00  0.00           O  
ATOM   1733 ND2 LASN   120      -7.317  10.402   9.674  0.00  0.00           N  
ATOM   1734 HD21LASN   120      -7.040  11.295  10.056  0.00  0.00           H  
ATOM   1735 HD22LASN   120      -7.183   9.541  10.193  0.00  0.00           H  
ATOM   1736 C   LASN   120      -6.696   8.682   6.117  0.00  0.00           C  
ATOM   1737 O   LASN   120      -6.228   7.566   5.885  0.00  0.00           O  
ATOM   1738 N   LILE   121      -5.952   9.795   6.139  0.00  0.00           N  
ATOM   1739 H   LILE   121      -6.408  10.647   6.442  0.00  0.00           H  
ATOM   1740 CA  LILE   121      -4.583   9.943   5.615  0.00  0.00           C  
ATOM   1741 HA  LILE   121      -4.097   8.968   5.674  0.00  0.00           H  
ATOM   1742 CB  LILE   121      -4.625  10.366   4.122  0.00  0.00           C  
ATOM   1743 HB  LILE   121      -3.596  10.302   3.776  0.00  0.00           H  
ATOM   1744 CG2 LILE   121      -5.400   9.375   3.241  0.00  0.00           C  
ATOM   1745 HG21LILE   121      -6.470   9.423   3.434  0.00  0.00           H  
ATOM   1746 HG22LILE   121      -5.222   9.598   2.189  0.00  0.00           H  
ATOM   1747 HG23LILE   121      -5.049   8.363   3.448  0.00  0.00           H  
ATOM   1748 CG1 LILE   121      -5.084  11.820   3.833  0.00  0.00           C  
ATOM   1749 HG12LILE   121      -4.344  12.516   4.227  0.00  0.00           H  
ATOM   1750 HG13LILE   121      -5.100  11.960   2.752  0.00  0.00           H  
ATOM   1751 CD1 LILE   121      -6.459  12.235   4.380  0.00  0.00           C  
ATOM   1752 HD11LILE   121      -6.792  13.142   3.879  0.00  0.00           H  
ATOM   1753 HD12LILE   121      -7.197  11.454   4.209  0.00  0.00           H  
ATOM   1754 HD13LILE   121      -6.394  12.433   5.448  0.00  0.00           H  
ATOM   1755 C   LILE   121      -3.739  10.957   6.427  0.00  0.00           C  
ATOM   1756 O   LILE   121      -4.307  11.829   7.089  0.00  0.00           O  
ATOM   1757 N   LPRO   122      -2.392  10.929   6.353  0.00  0.00           N  
ATOM   1758 CD  LPRO   122      -1.580   9.874   5.786  0.00  0.00           C  
ATOM   1759 HD2 LPRO   122      -1.519  10.010   4.707  0.00  0.00           H  
ATOM   1760 HD3 LPRO   122      -1.984   8.890   6.026  0.00  0.00           H  
ATOM   1761 CG  LPRO   122      -0.192  10.027   6.405  0.00  0.00           C  
ATOM   1762 HG2 LPRO   122       0.591   9.749   5.700  0.00  0.00           H  
ATOM   1763 HG3 LPRO   122      -0.124   9.409   7.298  0.00  0.00           H  
ATOM   1764 CB  LPRO   122      -0.091  11.505   6.776  0.00  0.00           C  
ATOM   1765 HB2 LPRO   122       0.484  12.029   6.010  0.00  0.00           H  
ATOM   1766 HB3 LPRO   122       0.390  11.636   7.745  0.00  0.00           H  
ATOM   1767 CA  LPRO   122      -1.535  12.020   6.821  0.00  0.00           C  
ATOM   1768 HA  LPRO   122      -1.798  12.256   7.848  0.00  0.00           H  
ATOM   1769 C   LPRO   122      -1.675  13.269   5.940  0.00  0.00           C  
ATOM   1770 O   LPRO   122      -1.783  13.147   4.714  0.00  0.00           O  
ATOM   1771 N   LVAL   123      -1.592  14.474   6.516  0.00  0.00           N  
ATOM   1772 H   LVAL   123      -1.484  14.508   7.527  0.00  0.00           H  
ATOM   1773 CA  LVAL   123      -1.690  15.739   5.755  0.00  0.00           C  
ATOM   1774 HA  LVAL   123      -2.652  15.718   5.246  0.00  0.00           H  
ATOM   1775 CB  LVAL   123      -1.727  16.969   6.683  0.00  0.00           C  
ATOM   1776 HB  LVAL   123      -2.573  16.833   7.344  0.00  0.00           H  
ATOM   1777 CG1 LVAL   123      -0.501  17.167   7.578  0.00  0.00           C  
ATOM   1778 HG11LVAL   123      -0.321  16.266   8.164  0.00  0.00           H  
ATOM   1779 HG12LVAL   123       0.384  17.403   6.992  0.00  0.00           H  
ATOM   1780 HG13LVAL   123      -0.691  17.987   8.269  0.00  0.00           H  
ATOM   1781 CG2 LVAL   123      -1.962  18.258   5.889  0.00  0.00           C  
ATOM   1782 HG21LVAL   123      -2.147  19.085   6.574  0.00  0.00           H  
ATOM   1783 HG22LVAL   123      -1.094  18.496   5.274  0.00  0.00           H  
ATOM   1784 HG23LVAL   123      -2.831  18.138   5.244  0.00  0.00           H  
ATOM   1785 C   LVAL   123      -0.606  15.848   4.675  0.00  0.00           C  
ATOM   1786 O   LVAL   123       0.587  15.910   4.965  0.00  0.00           O  
ATOM   1787 N   LGLY   124      -0.998  15.832   3.399  0.00  0.00           N  
ATOM   1788 H   LGLY   124      -2.000  15.819   3.214  0.00  0.00           H  
ATOM   1789 CA  LGLY   124      -0.067  15.780   2.262  0.00  0.00           C  
ATOM   1790 HA2 LGLY   124      -0.618  16.018   1.354  0.00  0.00           H  
ATOM   1791 HA3 LGLY   124       0.713  16.531   2.395  0.00  0.00           H  
ATOM   1792 C   LGLY   124       0.606  14.417   2.044  0.00  0.00           C  
ATOM   1793 O   LGLY   124       1.551  14.329   1.268  0.00  0.00           O  
ATOM   1794 N   LLEU   125       0.117  13.356   2.698  0.00  0.00           N  
ATOM   1795 H   LLEU   125      -0.654  13.528   3.335  0.00  0.00           H  
ATOM   1796 CA  HLEU   125       0.540  11.951   2.564  0.00  0.00           C  
ATOM   1797 HA  HLEU   125      -0.090  11.363   3.241  0.00  0.00           H  
ATOM   1798 CB  LLEU   125       0.251  11.410   1.138  0.00  0.00           C  
ATOM   1799 HB2 LLEU   125       0.982  11.849   0.458  0.00  0.00           H  
ATOM   1800 HB3 LLEU   125       0.424  10.334   1.129  0.00  0.00           H  
ATOM   1801 CG  LLEU   125      -1.153  11.674   0.551  0.00  0.00           C  
ATOM   1802 HG  LLEU   125      -1.324  12.749   0.494  0.00  0.00           H  
ATOM   1803 CD1 LLEU   125      -1.242  11.105  -0.868  0.00  0.00           C  
ATOM   1804 HD11LLEU   125      -0.453  11.530  -1.488  0.00  0.00           H  
ATOM   1805 HD12LLEU   125      -1.143  10.018  -0.848  0.00  0.00           H  
ATOM   1806 HD13LLEU   125      -2.201  11.374  -1.306  0.00  0.00           H  
ATOM   1807 CD2 LLEU   125      -2.279  11.046   1.376  0.00  0.00           C  
ATOM   1808 HD21LLEU   125      -3.241  11.258   0.909  0.00  0.00           H  
ATOM   1809 HD22LLEU   125      -2.153   9.965   1.431  0.00  0.00           H  
ATOM   1810 HD23LLEU   125      -2.284  11.470   2.378  0.00  0.00           H  
ATOM   1811 C   HLEU   125       1.968  11.577   2.963  0.00  0.00           C  
ATOM   1812 O   HLEU   125       2.289  10.385   3.021  0.00  0.00           O  
ATOM   1813 N   HALA   126       2.835  12.563   3.299  0.00  0.00           N  
ATOM   1814 H   HALA   126       2.621  13.534   3.111  0.00  0.00           H  
ATOM   1815 CA  LALA   126       4.272  12.313   3.457  0.00  0.00           C  
ATOM   1816 HA  LALA   126       4.578  11.603   2.687  0.00  0.00           H  
ATOM   1817 CB  LALA   126       4.985  13.645   3.171  0.00  0.00           C  
ATOM   1818 HB1 LALA   126       4.721  14.383   3.930  0.00  0.00           H  
ATOM   1819 HB2 LALA   126       6.066  13.499   3.182  0.00  0.00           H  
ATOM   1820 HB3 LALA   126       4.689  14.026   2.192  0.00  0.00           H  
ATOM   1821 C   LALA   126       4.691  11.686   4.818  0.00  0.00           C  
ATOM   1822 O   LALA   126       5.675  12.133   5.409  0.00  0.00           O  
ATOM   1823 N   LASP   127       3.961  10.708   5.376  0.00  0.00           N  
ATOM   1824 H   LASP   127       3.212  10.283   4.839  0.00  0.00           H  
ATOM   1825 CA  LASP   127       4.237  10.176   6.724  0.00  0.00           C  
ATOM   1826 HA  LASP   127       5.321  10.167   6.859  0.00  0.00           H  
ATOM   1827 CB  LASP   127       3.636  11.133   7.772  0.00  0.00           C  
ATOM   1828 HB2 LASP   127       3.713  12.161   7.414  0.00  0.00           H  
ATOM   1829 HB3 LASP   127       2.578  10.903   7.895  0.00  0.00           H  
ATOM   1830 CG  LASP   127       4.319  11.076   9.140  0.00  0.00           C  
ATOM   1831 OD1 LASP   127       5.154  10.184   9.402  0.00  0.00           O  
ATOM   1832 OD2 LASP   127       4.042  11.965   9.972  0.00  0.00           O  
ATOM   1833 C   LASP   127       3.744   8.732   6.959  0.00  0.00           C  
ATOM   1834 O   LASP   127       2.800   8.263   6.326  0.00  0.00           O  
ATOM   1835 N   LTRP   128       4.373   8.051   7.920  0.00  0.00           N  
ATOM   1836 H   LTRP   128       5.067   8.583   8.441  0.00  0.00           H  
ATOM   1837 CA  LTRP   128       4.056   6.715   8.445  0.00  0.00           C  
ATOM   1838 HA  LTRP   128       3.534   6.154   7.671  0.00  0.00           H  
ATOM   1839 CB  LTRP   128       5.371   5.990   8.767  0.00  0.00           C  
ATOM   1840 HB2 LTRP   128       5.885   6.567   9.536  0.00  0.00           H  
ATOM   1841 HB3 LTRP   128       5.142   5.006   9.180  0.00  0.00           H  
ATOM   1842 CG  LTRP   128       6.339   5.776   7.646  0.00  0.00           C  
ATOM   1843 CD1 LTRP   128       6.028   5.563   6.347  0.00  0.00           C  
ATOM   1844 HD1 LTRP   128       5.024   5.540   5.935  0.00  0.00           H  
ATOM   1845 NE1 LTRP   128       7.190   5.417   5.617  0.00  0.00           N  
ATOM   1846 HE1 LTRP   128       7.206   5.267   4.609  0.00  0.00           H  
ATOM   1847 CE2 LTRP   128       8.310   5.498   6.412  0.00  0.00           C  
ATOM   1848 CZ2 LTRP   128       9.683   5.420   6.144  0.00  0.00           C  
ATOM   1849 HZ2 LTRP   128      10.023   5.287   5.129  0.00  0.00           H  
ATOM   1850 CH2 LTRP   128      10.595   5.503   7.210  0.00  0.00           C  
ATOM   1851 HH2 LTRP   128      11.659   5.427   7.027  0.00  0.00           H  
ATOM   1852 CZ3 LTRP   128      10.120   5.672   8.523  0.00  0.00           C  
ATOM   1853 HZ3 LTRP   128      10.826   5.719   9.341  0.00  0.00           H  
ATOM   1854 CE3 LTRP   128       8.738   5.774   8.777  0.00  0.00           C  
ATOM   1855 HE3 LTRP   128       8.387   5.903   9.790  0.00  0.00           H  
ATOM   1856 CD2 LTRP   128       7.796   5.693   7.727  0.00  0.00           C  
ATOM   1857 C   LTRP   128       3.128   6.744   9.681  0.00  0.00           C  
ATOM   1858 O   LTRP   128       3.069   5.775  10.442  0.00  0.00           O  
ATOM   1859 N   LGLN   129       2.398   7.838   9.904  0.00  0.00           N  
ATOM   1860 H   LGLN   129       2.510   8.624   9.279  0.00  0.00           H  
ATOM   1861 CA  LGLN   129       1.309   7.916  10.883  0.00  0.00           C  
ATOM   1862 HA  LGLN   129       0.877   6.921  10.987  0.00  0.00           H  
ATOM   1863 CB  LGLN   129       1.844   8.321  12.271  0.00  0.00           C  
ATOM   1864 HB2 LGLN   129       1.100   8.050  13.018  0.00  0.00           H  
ATOM   1865 HB3 LGLN   129       2.740   7.736  12.478  0.00  0.00           H  
ATOM   1866 CG  LGLN   129       2.176   9.814  12.426  0.00  0.00           C  
ATOM   1867 HG2 LGLN   129       2.829  10.122  11.610  0.00  0.00           H  
ATOM   1868 HG3 LGLN   129       1.258  10.398  12.365  0.00  0.00           H  
ATOM   1869 CD  LGLN   129       2.872  10.156  13.741  0.00  0.00           C  
ATOM   1870 OE1 LGLN   129       3.239   9.311  14.554  0.00  0.00           O  
ATOM   1871 NE2 LGLN   129       3.123  11.420  13.983  0.00  0.00           N  
ATOM   1872 HE21LGLN   129       3.748  11.654  14.744  0.00  0.00           H  
ATOM   1873 HE22LGLN   129       2.888  12.133  13.293  0.00  0.00           H  
ATOM   1874 C   LGLN   129       0.196   8.825  10.345  0.00  0.00           C  
ATOM   1875 O   LGLN   129       0.469   9.879   9.769  0.00  0.00           O  
ATOM   1876 N   LSER   130      -1.058   8.389  10.457  0.00  0.00           N  
ATOM   1877 H   LSER   130      -1.234   7.565  11.021  0.00  0.00           H  
ATOM   1878 CA  LSER   130      -2.180   9.000   9.732  0.00  0.00           C  
ATOM   1879 HA  LSER   130      -1.796   9.510   8.851  0.00  0.00           H  
ATOM   1880 CB  LSER   130      -3.128   7.919   9.209  0.00  0.00           C  
ATOM   1881 HB2 LSER   130      -3.435   7.262  10.023  0.00  0.00           H  
ATOM   1882 HB3 LSER   130      -4.011   8.389   8.771  0.00  0.00           H  
ATOM   1883 OG  LSER   130      -2.456   7.173   8.209  0.00  0.00           O  
ATOM   1884 HG  LSER   130      -1.758   6.639   8.638  0.00  0.00           H  
ATOM   1885 C   LSER   130      -2.884  10.064  10.571  0.00  0.00           C  
ATOM   1886 O   LSER   130      -3.872   9.791  11.252  0.00  0.00           O  
ATOM   1887 N   LVAL   131      -2.366  11.294  10.510  0.00  0.00           N  
ATOM   1888 H   LVAL   131      -1.508  11.417   9.987  0.00  0.00           H  
ATOM   1889 CA  LVAL   131      -2.901  12.469  11.214  0.00  0.00           C  
ATOM   1890 HA  LVAL   131      -3.930  12.249  11.497  0.00  0.00           H  
ATOM   1891 CB  LVAL   131      -2.117  12.728  12.517  0.00  0.00           C  
ATOM   1892 HB  LVAL   131      -2.145  11.810  13.104  0.00  0.00           H  
ATOM   1893 CG1 LVAL   131      -0.647  13.097  12.274  0.00  0.00           C  
ATOM   1894 HG11LVAL   131      -0.152  12.315  11.698  0.00  0.00           H  
ATOM   1895 HG12LVAL   131      -0.568  14.040  11.736  0.00  0.00           H  
ATOM   1896 HG13LVAL   131      -0.127  13.198  13.226  0.00  0.00           H  
ATOM   1897 CG2 LVAL   131      -2.766  13.837  13.356  0.00  0.00           C  
ATOM   1898 HG21LVAL   131      -3.828  13.633  13.492  0.00  0.00           H  
ATOM   1899 HG22LVAL   131      -2.292  13.875  14.336  0.00  0.00           H  
ATOM   1900 HG23LVAL   131      -2.644  14.808  12.875  0.00  0.00           H  
ATOM   1901 C   LVAL   131      -2.952  13.702  10.311  0.00  0.00           C  
ATOM   1902 O   LVAL   131      -2.049  13.952   9.508  0.00  0.00           O  
ATOM   1903 N   LASN   132      -4.024  14.486  10.433  0.00  0.00           N  
ATOM   1904 H   LASN   132      -4.768  14.209  11.065  0.00  0.00           H  
ATOM   1905 CA  LASN   132      -4.208  15.713   9.665  0.00  0.00           C  
ATOM   1906 HA  LASN   132      -3.227  16.178   9.550  0.00  0.00           H  
ATOM   1907 CB  LASN   132      -4.722  15.315   8.268  0.00  0.00           C  
ATOM   1908 HB2 LASN   132      -4.705  16.168   7.607  0.00  0.00           H  
ATOM   1909 HB3 LASN   132      -4.065  14.563   7.833  0.00  0.00           H  
ATOM   1910 CG  LASN   132      -6.134  14.789   8.281  0.00  0.00           C  
ATOM   1911 OD1 LASN   132      -7.082  15.541   8.410  0.00  0.00           O  
ATOM   1912 ND2 LASN   132      -6.300  13.506   8.114  0.00  0.00           N  
ATOM   1913 HD21LASN   132      -7.228  13.101   8.126  0.00  0.00           H  
ATOM   1914 HD22LASN   132      -5.503  12.904   7.938  0.00  0.00           H  
ATOM   1915 C   LASN   132      -5.115  16.736  10.398  0.00  0.00           C  
ATOM   1916 O   LASN   132      -5.858  16.361  11.313  0.00  0.00           O  
ATOM   1917 N   LPRO   133      -5.054  18.035  10.034  0.00  0.00           N  
ATOM   1918 CD  LPRO   133      -4.114  18.618   9.084  0.00  0.00           C  
ATOM   1919 HD2 LPRO   133      -4.106  18.092   8.138  0.00  0.00           H  
ATOM   1920 HD3 LPRO   133      -3.113  18.629   9.521  0.00  0.00           H  
ATOM   1921 CG  LPRO   133      -4.588  20.042   8.842  0.00  0.00           C  
ATOM   1922 HG2 LPRO   133      -5.352  20.047   8.065  0.00  0.00           H  
ATOM   1923 HG3 LPRO   133      -3.764  20.707   8.580  0.00  0.00           H  
ATOM   1924 CB  LPRO   133      -5.216  20.403  10.181  0.00  0.00           C  
ATOM   1925 HB2 LPRO   133      -5.963  21.183  10.045  0.00  0.00           H  
ATOM   1926 HB3 LPRO   133      -4.439  20.724  10.877  0.00  0.00           H  
ATOM   1927 CA  LPRO   133      -5.840  19.093  10.676  0.00  0.00           C  
ATOM   1928 HA  LPRO   133      -5.725  19.030  11.758  0.00  0.00           H  
ATOM   1929 C   LPRO   133      -7.346  19.081  10.364  0.00  0.00           C  
ATOM   1930 O   LPRO   133      -8.106  19.699  11.110  0.00  0.00           O  
ATOM   1931 N   LASN   134      -7.778  18.450   9.268  0.00  0.00           N  
ATOM   1932 H   LASN   134      -7.111  17.937   8.706  0.00  0.00           H  
ATOM   1933 CA  LASN   134      -9.173  18.458   8.813  0.00  0.00           C  
ATOM   1934 HA  LASN   134      -9.619  19.433   9.021  0.00  0.00           H  
ATOM   1935 CB  LASN   134      -9.138  18.249   7.283  0.00  0.00           C  
ATOM   1936 HB2 LASN   134      -8.458  18.974   6.840  0.00  0.00           H  
ATOM   1937 HB3 LASN   134      -8.762  17.252   7.056  0.00  0.00           H  
ATOM   1938 CG  LASN   134     -10.478  18.417   6.591  0.00  0.00           C  
ATOM   1939 OD1 LASN   134     -11.487  18.783   7.172  0.00  0.00           O  
ATOM   1940 ND2 LASN   134     -10.521  18.178   5.305  0.00  0.00           N  
ATOM   1941 HD21LASN   134     -11.443  18.222   4.880  0.00  0.00           H  
ATOM   1942 HD22LASN   134      -9.729  17.810   4.806  0.00  0.00           H  
ATOM   1943 C   LASN   134     -10.032  17.403   9.543  0.00  0.00           C  
ATOM   1944 O   LASN   134     -11.069  17.723  10.123  0.00  0.00           O  
ATOM   1945 N   LTYR   135      -9.563  16.153   9.535  0.00  0.00           N  
ATOM   1946 H   LTYR   135      -8.692  15.994   9.042  0.00  0.00           H  
ATOM   1947 CA  LTYR   135     -10.304  14.959   9.949  0.00  0.00           C  
ATOM   1948 HA  LTYR   135     -11.348  15.226  10.120  0.00  0.00           H  
ATOM   1949 CB  LTYR   135     -10.245  13.929   8.815  0.00  0.00           C  
ATOM   1950 HB2 LTYR   135      -9.230  13.533   8.776  0.00  0.00           H  
ATOM   1951 HB3 LTYR   135     -10.896  13.107   9.091  0.00  0.00           H  
ATOM   1952 CG  LTYR   135     -10.643  14.388   7.422  0.00  0.00           C  
ATOM   1953 CD1 LTYR   135     -11.924  14.920   7.180  0.00  0.00           C  
ATOM   1954 HD1 LTYR   135     -12.617  15.055   8.001  0.00  0.00           H  
ATOM   1955 CE1 LTYR   135     -12.309  15.267   5.869  0.00  0.00           C  
ATOM   1956 HE1 LTYR   135     -13.289  15.677   5.674  0.00  0.00           H  
ATOM   1957 CZ  LTYR   135     -11.416  15.077   4.793  0.00  0.00           C  
ATOM   1958 OH  LTYR   135     -11.798  15.400   3.527  0.00  0.00           O  
ATOM   1959 HH  LTYR   135     -11.148  15.083   2.865  0.00  0.00           H  
ATOM   1960 CE2 LTYR   135     -10.127  14.555   5.041  0.00  0.00           C  
ATOM   1961 HE2 LTYR   135      -9.436  14.410   4.229  0.00  0.00           H  
ATOM   1962 CD2 LTYR   135      -9.745  14.211   6.350  0.00  0.00           C  
ATOM   1963 HD2 LTYR   135      -8.767  13.787   6.530  0.00  0.00           H  
ATOM   1964 C   LTYR   135      -9.789  14.286  11.234  0.00  0.00           C  
ATOM   1965 O   LTYR   135     -10.446  13.370  11.726  0.00  0.00           O  
ATOM   1966 N   LGLY   136      -8.624  14.686  11.761  0.00  0.00           N  
ATOM   1967 H   LGLY   136      -8.101  15.398  11.272  0.00  0.00           H  
ATOM   1968 CA  LGLY   136      -8.046  14.135  12.995  0.00  0.00           C  
ATOM   1969 HA2 LGLY   136      -7.565  14.941  13.546  0.00  0.00           H  
ATOM   1970 HA3 LGLY   136      -8.849  13.752  13.628  0.00  0.00           H  
ATOM   1971 C   LGLY   136      -7.012  13.012  12.806  0.00  0.00           C  
ATOM   1972 O   LGLY   136      -6.491  12.778  11.710  0.00  0.00           O  
ATOM   1973 N   LARG   137      -6.669  12.350  13.921  0.00  0.00           N  
ATOM   1974 H   LARG   137      -7.166  12.609  14.766  0.00  0.00           H  
ATOM   1975 CA  LARG   137      -5.707  11.232  14.020  0.00  0.00           C  
ATOM   1976 HA  LARG   137      -4.979  11.302  13.212  0.00  0.00           H  
ATOM   1977 CB  LARG   137      -4.972  11.325  15.375  0.00  0.00           C  
ATOM   1978 HB2 LARG   137      -4.512  12.311  15.459  0.00  0.00           H  
ATOM   1979 HB3 LARG   137      -5.695  11.219  16.186  0.00  0.00           H  
ATOM   1980 CG  LARG   137      -3.875  10.259  15.544  0.00  0.00           C  
ATOM   1981 HG2 LARG   137      -4.289   9.256  15.441  0.00  0.00           H  
ATOM   1982 HG3 LARG   137      -3.141  10.406  14.754  0.00  0.00           H  
ATOM   1983 CD  LARG   137      -3.165  10.369  16.903  0.00  0.00           C  
ATOM   1984 HD2 LARG   137      -2.160   9.963  16.792  0.00  0.00           H  
ATOM   1985 HD3 LARG   137      -3.078  11.420  17.182  0.00  0.00           H  
ATOM   1986 NE  LARG   137      -3.848   9.612  17.968  0.00  0.00           N  
ATOM   1987 HE  LARG   137      -4.587   8.971  17.698  0.00  0.00           H  
ATOM   1988 CZ  LARG   137      -3.485   9.527  19.234  0.00  0.00           C  
ATOM   1989 NH1 LARG   137      -2.513  10.223  19.750  0.00  0.00           N  
ATOM   1990 HH11LARG   137      -1.951  10.826  19.156  0.00  0.00           H  
ATOM   1991 HH12LARG   137      -2.274  10.092  20.712  0.00  0.00           H  
ATOM   1992 NH2 LARG   137      -4.101   8.708  20.029  0.00  0.00           N  
ATOM   1993 HH21LARG   137      -4.823   8.124  19.619  0.00  0.00           H  
ATOM   1994 HH22LARG   137      -3.825   8.617  20.996  0.00  0.00           H  
ATOM   1995 C   LARG   137      -6.411   9.881  13.903  0.00  0.00           C  
ATOM   1996 O   LARG   137      -7.308   9.612  14.695  0.00  0.00           O  
ATOM   1997 N   LTHR   138      -5.958   9.002  13.013  0.00  0.00           N  
ATOM   1998 H   LTHR   138      -5.215   9.286  12.384  0.00  0.00           H  
ATOM   1999 CA  LTHR   138      -6.374   7.590  13.001  0.00  0.00           C  
ATOM   2000 HA  LTHR   138      -7.417   7.543  13.308  0.00  0.00           H  
ATOM   2001 CB  LTHR   138      -6.286   6.986  11.597  0.00  0.00           C  
ATOM   2002 HB  LTHR   138      -5.254   7.041  11.251  0.00  0.00           H  
ATOM   2003 CG2 LTHR   138      -6.769   5.541  11.485  0.00  0.00           C  
ATOM   2004 HG21LTHR   138      -6.200   4.891  12.148  0.00  0.00           H  
ATOM   2005 HG22LTHR   138      -7.826   5.474  11.741  0.00  0.00           H  
ATOM   2006 HG23LTHR   138      -6.621   5.193  10.465  0.00  0.00           H  
ATOM   2007 OG1 LTHR   138      -7.101   7.743  10.741  0.00  0.00           O  
ATOM   2008 HG1 LTHR   138      -8.016   7.700  11.083  0.00  0.00           H  
ATOM   2009 C   LTHR   138      -5.548   6.764  13.987  0.00  0.00           C  
ATOM   2010 O   LTHR   138      -4.315   6.842  14.008  0.00  0.00           O  
ATOM   2011 N   LASN   139      -6.221   5.946  14.792  0.00  0.00           N  
ATOM   2012 H   LASN   139      -7.229   5.890  14.676  0.00  0.00           H  
ATOM   2013 CA  LASN   139      -5.595   5.063  15.776  0.00  0.00           C  
ATOM   2014 HA  LASN   139      -4.578   5.407  15.970  0.00  0.00           H  
ATOM   2015 CB  LASN   139      -6.370   5.160  17.095  0.00  0.00           C  
ATOM   2016 HB2 LASN   139      -7.396   4.827  16.941  0.00  0.00           H  
ATOM   2017 HB3 LASN   139      -5.909   4.521  17.838  0.00  0.00           H  
ATOM   2018 CG  LASN   139      -6.355   6.575  17.627  0.00  0.00           C  
ATOM   2019 OD1 LASN   139      -5.311   7.137  17.931  0.00  0.00           O  
ATOM   2020 ND2 LASN   139      -7.491   7.210  17.731  0.00  0.00           N  
ATOM   2021 HD21LASN   139      -7.449   8.194  17.961  0.00  0.00           H  
ATOM   2022 HD22LASN   139      -8.369   6.743  17.517  0.00  0.00           H  
ATOM   2023 C   LASN   139      -5.493   3.621  15.268  0.00  0.00           C  
ATOM   2024 O   LASN   139      -6.357   3.143  14.535  0.00  0.00           O  
ATOM   2025 N   LASN   140      -4.443   2.910  15.679  0.00  0.00           N  
ATOM   2026 H   LASN   140      -3.748   3.334  16.281  0.00  0.00           H  
ATOM   2027 CA  LASN   140      -4.290   1.493  15.369  0.00  0.00           C  
ATOM   2028 HA  LASN   140      -4.431   1.369  14.295  0.00  0.00           H  
ATOM   2029 CB  LASN   140      -2.847   1.108  15.716  0.00  0.00           C  
ATOM   2030 HB2 LASN   140      -2.184   1.856  15.299  0.00  0.00           H  
ATOM   2031 HB3 LASN   140      -2.708   1.100  16.792  0.00  0.00           H  
ATOM   2032 CG  LASN   140      -2.445  -0.241  15.173  0.00  0.00           C  
ATOM   2033 OD1 LASN   140      -3.140  -1.225  15.343  0.00  0.00           O  
ATOM   2034 ND2 LASN   140      -1.332  -0.318  14.490  0.00  0.00           N  
ATOM   2035 HD21LASN   140      -1.084  -1.219  14.094  0.00  0.00           H  
ATOM   2036 HD22LASN   140      -0.777   0.514  14.320  0.00  0.00           H  
ATOM   2037 C   LASN   140      -5.334   0.646  16.137  0.00  0.00           C  
ATOM   2038 O   LASN   140      -5.466   0.820  17.351  0.00  0.00           O  
ATOM   2039 N   LPRO   141      -6.066  -0.282  15.486  0.00  0.00           N  
ATOM   2040 CD  LPRO   141      -6.080  -0.533  14.051  0.00  0.00           C  
ATOM   2041 HD2 LPRO   141      -5.076  -0.684  13.655  0.00  0.00           H  
ATOM   2042 HD3 LPRO   141      -6.563   0.304  13.544  0.00  0.00           H  
ATOM   2043 CG  LPRO   141      -6.910  -1.800  13.858  0.00  0.00           C  
ATOM   2044 HG2 LPRO   141      -6.264  -2.677  13.925  0.00  0.00           H  
ATOM   2045 HG3 LPRO   141      -7.448  -1.783  12.911  0.00  0.00           H  
ATOM   2046 CB  LPRO   141      -7.870  -1.772  15.046  0.00  0.00           C  
ATOM   2047 HB2 LPRO   141      -8.222  -2.772  15.306  0.00  0.00           H  
ATOM   2048 HB3 LPRO   141      -8.718  -1.126  14.809  0.00  0.00           H  
ATOM   2049 CA  LPRO   141      -7.046  -1.131  16.168  0.00  0.00           C  
ATOM   2050 HA  LPRO   141      -7.708  -0.509  16.774  0.00  0.00           H  
ATOM   2051 C   LPRO   141      -6.421  -2.188  17.099  0.00  0.00           C  
ATOM   2052 O   LPRO   141      -7.102  -2.662  18.007  0.00  0.00           O  
ATOM   2053 N   LHIE   142      -5.149  -2.567  16.925  0.00  0.00           N  
ATOM   2054 H   LHIE   142      -4.605  -2.136  16.184  0.00  0.00           H  
ATOM   2055 CA  LHIE   142      -4.447  -3.465  17.861  0.00  0.00           C  
ATOM   2056 HA  LHIE   142      -5.085  -4.321  18.091  0.00  0.00           H  
ATOM   2057 CB  LHIE   142      -3.161  -4.008  17.215  0.00  0.00           C  
ATOM   2058 HB2 LHIE   142      -2.494  -3.182  16.969  0.00  0.00           H  
ATOM   2059 HB3 LHIE   142      -2.649  -4.635  17.947  0.00  0.00           H  
ATOM   2060 CG  LHIE   142      -3.395  -4.846  15.978  0.00  0.00           C  
ATOM   2061 ND1 LHIE   142      -3.584  -6.230  15.962  0.00  0.00           N  
ATOM   2062 CE1 LHIE   142      -3.753  -6.574  14.676  0.00  0.00           C  
ATOM   2063 HE1 LHIE   142      -3.901  -7.586  14.316  0.00  0.00           H  
ATOM   2064 NE2 LHIE   142      -3.705  -5.485  13.898  0.00  0.00           N  
ATOM   2065 HE2 LHIE   142      -3.827  -5.484  12.889  0.00  0.00           H  
ATOM   2066 CD2 LHIE   142      -3.465  -4.389  14.694  0.00  0.00           C  
ATOM   2067 HD2 LHIE   142      -3.346  -3.367  14.372  0.00  0.00           H  
ATOM   2068 C   LHIE   142      -4.149  -2.768  19.199  0.00  0.00           C  
ATOM   2069 O   LHIE   142      -4.299  -3.378  20.257  0.00  0.00           O  
ATOM   2070 N   LASP   143      -3.780  -1.484  19.168  0.00  0.00           N  
ATOM   2071 H   LASP   143      -3.714  -1.031  18.269  0.00  0.00           H  
ATOM   2072 CA  LASP   143      -3.620  -0.636  20.356  0.00  0.00           C  
ATOM   2073 HA  LASP   143      -4.425  -0.861  21.057  0.00  0.00           H  
ATOM   2074 CB  LASP   143      -2.284  -0.959  21.047  0.00  0.00           C  
ATOM   2075 HB2 LASP   143      -2.218  -2.035  21.212  0.00  0.00           H  
ATOM   2076 HB3 LASP   143      -1.461  -0.683  20.388  0.00  0.00           H  
ATOM   2077 CG  LASP   143      -2.103  -0.253  22.395  0.00  0.00           C  
ATOM   2078 OD1 LASP   143      -1.590  -0.916  23.321  0.00  0.00           O  
ATOM   2079 OD2 LASP   143      -2.443   0.949  22.540  0.00  0.00           O  
ATOM   2080 C   LASP   143      -3.702   0.851  19.976  0.00  0.00           C  
ATOM   2081 O   LASP   143      -2.852   1.359  19.243  0.00  0.00           O  
ATOM   2082 N   LHID   144      -4.690   1.579  20.504  0.00  0.00           N  
ATOM   2083 H   LHID   144      -5.361   1.105  21.087  0.00  0.00           H  
ATOM   2084 CA  LHID   144      -4.945   2.978  20.134  0.00  0.00           C  
ATOM   2085 HA  LHID   144      -5.047   3.001  19.051  0.00  0.00           H  
ATOM   2086 CB  LHID   144      -6.264   3.445  20.767  0.00  0.00           C  
ATOM   2087 HB2 LHID   144      -6.131   3.474  21.849  0.00  0.00           H  
ATOM   2088 HB3 LHID   144      -6.479   4.460  20.431  0.00  0.00           H  
ATOM   2089 CG  LHID   144      -7.468   2.591  20.460  0.00  0.00           C  
ATOM   2090 ND1 LHID   144      -8.364   2.122  21.390  0.00  0.00           N  
ATOM   2091 HD1 LHID   144      -8.290   2.233  22.401  0.00  0.00           H  
ATOM   2092 CE1 LHID   144      -9.344   1.472  20.747  0.00  0.00           C  
ATOM   2093 HE1 LHID   144     -10.180   0.975  21.226  0.00  0.00           H  
ATOM   2094 NE2 LHID   144      -9.128   1.507  19.423  0.00  0.00           N  
ATOM   2095 CD2 LHID   144      -7.943   2.229  19.227  0.00  0.00           C  
ATOM   2096 HD2 LHID   144      -7.489   2.462  18.273  0.00  0.00           H  
ATOM   2097 C   LHID   144      -3.817   3.968  20.499  0.00  0.00           C  
ATOM   2098 O   LHID   144      -3.841   5.125  20.066  0.00  0.00           O  
ATOM   2099 N   LSER   145      -2.826   3.553  21.294  0.00  0.00           N  
ATOM   2100 H   LSER   145      -2.857   2.590  21.627  0.00  0.00           H  
ATOM   2101 CA  LSER   145      -1.605   4.329  21.558  0.00  0.00           C  
ATOM   2102 HA  LSER   145      -1.875   5.380  21.656  0.00  0.00           H  
ATOM   2103 CB  LSER   145      -0.996   3.882  22.888  0.00  0.00           C  
ATOM   2104 HB2 LSER   145      -0.196   4.572  23.162  0.00  0.00           H  
ATOM   2105 HB3 LSER   145      -1.757   3.900  23.668  0.00  0.00           H  
ATOM   2106 OG  LSER   145      -0.463   2.579  22.796  0.00  0.00           O  
ATOM   2107 HG  LSER   145      -1.217   1.934  22.755  0.00  0.00           H  
ATOM   2108 C   LSER   145      -0.556   4.232  20.435  0.00  0.00           C  
ATOM   2109 O   LSER   145       0.417   4.995  20.438  0.00  0.00           O  
ATOM   2110 N   LARG   146      -0.737   3.307  19.481  0.00  0.00           N  
ATOM   2111 H   LARG   146      -1.569   2.724  19.541  0.00  0.00           H  
ATOM   2112 CA  LARG   146       0.160   3.049  18.346  0.00  0.00           C  
ATOM   2113 HA  LARG   146       1.100   3.559  18.524  0.00  0.00           H  
ATOM   2114 CB  LARG   146       0.462   1.536  18.249  0.00  0.00           C  
ATOM   2115 HB2 LARG   146      -0.455   1.007  17.983  0.00  0.00           H  
ATOM   2116 HB3 LARG   146       1.174   1.378  17.437  0.00  0.00           H  
ATOM   2117 CG  LARG   146       1.039   0.886  19.529  0.00  0.00           C  
ATOM   2118 HG2 LARG   146       0.283   0.887  20.314  0.00  0.00           H  
ATOM   2119 HG3 LARG   146       1.293  -0.150  19.302  0.00  0.00           H  
ATOM   2120 CD  LARG   146       2.292   1.604  20.051  0.00  0.00           C  
ATOM   2121 HD2 LARG   146       2.978   1.745  19.220  0.00  0.00           H  
ATOM   2122 HD3 LARG   146       1.998   2.588  20.415  0.00  0.00           H  
ATOM   2123 NE  LARG   146       2.977   0.892  21.153  0.00  0.00           N  
ATOM   2124 HE  LARG   146       2.609   1.026  22.090  0.00  0.00           H  
ATOM   2125 CZ  LARG   146       4.129   0.244  21.072  0.00  0.00           C  
ATOM   2126 NH1 LARG   146       4.697  -0.078  19.948  0.00  0.00           N  
ATOM   2127 HH11LARG   146       4.192   0.017  19.072  0.00  0.00           H  
ATOM   2128 HH12LARG   146       5.603  -0.524  19.979  0.00  0.00           H  
ATOM   2129 NH2 LARG   146       4.804  -0.090  22.127  0.00  0.00           N  
ATOM   2130 HH21LARG   146       4.534   0.243  23.050  0.00  0.00           H  
ATOM   2131 HH22LARG   146       5.711  -0.507  21.999  0.00  0.00           H  
ATOM   2132 C   LARG   146      -0.374   3.635  17.031  0.00  0.00           C  
ATOM   2133 O   LARG   146      -1.579   3.812  16.839  0.00  0.00           O  
ATOM   2134 N   LSER   147       0.553   3.927  16.120  0.00  0.00           N  
ATOM   2135 H   LSER   147       1.514   3.723  16.366  0.00  0.00           H  
ATOM   2136 CA  LSER   147       0.302   4.425  14.765  0.00  0.00           C  
ATOM   2137 HA  LSER   147      -0.300   5.331  14.830  0.00  0.00           H  
ATOM   2138 CB  LSER   147       1.636   4.782  14.091  0.00  0.00           C  
ATOM   2139 HB2 LSER   147       2.082   5.637  14.601  0.00  0.00           H  
ATOM   2140 HB3 LSER   147       2.316   3.931  14.159  0.00  0.00           H  
ATOM   2141 OG  LSER   147       1.426   5.095  12.726  0.00  0.00           O  
ATOM   2142 HG  LSER   147       2.264   5.326  12.292  0.00  0.00           H  
ATOM   2143 C   LSER   147      -0.448   3.392  13.919  0.00  0.00           C  
ATOM   2144 O   LSER   147      -0.099   2.208  13.921  0.00  0.00           O  
ATOM   2145 N   LALA   148      -1.442   3.836  13.145  0.00  0.00           N  
ATOM   2146 H   LALA   148      -1.631   4.833  13.151  0.00  0.00           H  
ATOM   2147 CA  LALA   148      -2.096   3.019  12.113  0.00  0.00           C  
ATOM   2148 HA  LALA   148      -2.324   2.036  12.529  0.00  0.00           H  
ATOM   2149 CB  LALA   148      -3.416   3.702  11.737  0.00  0.00           C  
ATOM   2150 HB1 LALA   148      -3.948   3.092  11.004  0.00  0.00           H  
ATOM   2151 HB2 LALA   148      -4.042   3.810  12.623  0.00  0.00           H  
ATOM   2152 HB3 LALA   148      -3.222   4.685  11.306  0.00  0.00           H  
ATOM   2153 C   LALA   148      -1.200   2.791  10.871  0.00  0.00           C  
ATOM   2154 O   LALA   148      -1.553   2.038   9.964  0.00  0.00           O  
ATOM   2155 N   LGLY   149      -0.039   3.450  10.826  0.00  0.00           N  
ATOM   2156 H   LGLY   149       0.184   4.050  11.612  0.00  0.00           H  
ATOM   2157 CA  LGLY   149       0.820   3.581   9.657  0.00  0.00           C  
ATOM   2158 HA2 LGLY   149       1.849   3.723   9.977  0.00  0.00           H  
ATOM   2159 HA3 LGLY   149       0.785   2.670   9.068  0.00  0.00           H  
ATOM   2160 C   LGLY   149       0.400   4.759   8.776  0.00  0.00           C  
ATOM   2161 O   LGLY   149      -0.457   5.573   9.137  0.00  0.00           O  
ATOM   2162 N   LGLY   150       0.990   4.846   7.588  0.00  0.00           N  
ATOM   2163 H   LGLY   150       1.725   4.200   7.339  0.00  0.00           H  
ATOM   2164 CA  LGLY   150       0.623   5.854   6.599  0.00  0.00           C  
ATOM   2165 HA2 LGLY   150      -0.447   5.781   6.412  0.00  0.00           H  
ATOM   2166 HA3 LGLY   150       0.823   6.848   7.002  0.00  0.00           H  
ATOM   2167 C   HGLY   150       1.370   5.712   5.272  0.00  0.00           C  
ATOM   2168 O   HGLY   150       2.391   5.014   5.261  0.00  0.00           O  
ATOM   2169 N   HSER   151       0.889   6.333   4.173  0.00  0.00           N  
ATOM   2170 H   HSER   151       1.517   6.362   3.379  0.00  0.00           H  
ATOM   2171 CA  HSER   151      -0.275   7.198   4.086  0.00  0.00           C  
ATOM   2172 HA  HSER   151      -0.359   7.764   5.013  0.00  0.00           H  
ATOM   2173 CB  HSER   151      -0.074   8.191   2.927  0.00  0.00           C  
ATOM   2174 HB2 HSER   151      -0.967   8.838   2.930  0.00  0.00           H  
ATOM   2175 HB3 HSER   151       0.793   8.816   3.164  0.00  0.00           H  
ATOM   2176 OG  HSER   151       0.091   7.534   1.707  0.00  0.00           O  
ATOM   2177 HG  HSER   151      -1.083   7.012   0.925  0.00  0.00           H  
ATOM   2178 C   HSER   151      -1.641   6.506   3.933  0.00  0.00           C  
ATOM   2179 O   HSER   151      -2.646   7.215   3.981  0.00  0.00           O  
ATOM   2180 N   HSER   152      -1.654   5.165   3.753  0.00  0.00           N  
ATOM   2181 H   HSER   152      -0.775   4.665   3.785  0.00  0.00           H  
ATOM   2182 CA  HSER   152      -2.886   4.385   3.660  0.00  0.00           C  
ATOM   2183 HA  HSER   152      -3.674   5.104   3.425  0.00  0.00           H  
ATOM   2184 CB  HSER   152      -2.799   3.327   2.541  0.00  0.00           C  
ATOM   2185 HB2 HSER   152      -2.266   2.433   2.891  0.00  0.00           H  
ATOM   2186 HB3 HSER   152      -3.803   3.029   2.237  0.00  0.00           H  
ATOM   2187 OG  HSER   152      -2.120   3.802   1.358  0.00  0.00           O  
ATOM   2188 HG  HSER   152      -1.181   3.753   1.621  0.00  0.00           H  
ATOM   2189 C   LSER   152      -3.289   3.760   5.022  0.00  0.00           C  
ATOM   2190 O   LSER   152      -3.729   2.611   5.092  0.00  0.00           O  
ATOM   2191 N   LGLY   153      -3.111   4.500   6.124  0.00  0.00           N  
ATOM   2192 H   LGLY   153      -2.820   5.462   6.016  0.00  0.00           H  
ATOM   2193 CA  LGLY   153      -3.396   4.007   7.479  0.00  0.00           C  
ATOM   2194 HA2 LGLY   153      -2.947   3.028   7.619  0.00  0.00           H  
ATOM   2195 HA3 LGLY   153      -2.958   4.683   8.208  0.00  0.00           H  
ATOM   2196 C   LGLY   153      -4.885   3.871   7.792  0.00  0.00           C  
ATOM   2197 O   LGLY   153      -5.289   2.905   8.440  0.00  0.00           O  
ATOM   2198 N   LGLY   154      -5.724   4.791   7.304  0.00  0.00           N  
ATOM   2199 H   LGLY   154      -5.339   5.540   6.743  0.00  0.00           H  
ATOM   2200 CA  LGLY   154      -7.181   4.689   7.441  0.00  0.00           C  
ATOM   2201 HA2 LGLY   154      -7.452   4.629   8.493  0.00  0.00           H  
ATOM   2202 HA3 LGLY   154      -7.640   5.578   7.011  0.00  0.00           H  
ATOM   2203 C   LGLY   154      -7.749   3.460   6.725  0.00  0.00           C  
ATOM   2204 O   LGLY   154      -8.612   2.773   7.271  0.00  0.00           O  
ATOM   2205 N   LALA   155      -7.226   3.148   5.538  0.00  0.00           N  
ATOM   2206 H   LALA   155      -6.540   3.780   5.134  0.00  0.00           H  
ATOM   2207 CA  LALA   155      -7.586   1.976   4.754  0.00  0.00           C  
ATOM   2208 HA  LALA   155      -8.663   1.977   4.585  0.00  0.00           H  
ATOM   2209 CB  LALA   155      -6.865   2.080   3.404  0.00  0.00           C  
ATOM   2210 HB1 LALA   155      -7.251   2.929   2.839  0.00  0.00           H  
ATOM   2211 HB2 LALA   155      -5.793   2.213   3.552  0.00  0.00           H  
ATOM   2212 HB3 LALA   155      -7.021   1.168   2.833  0.00  0.00           H  
ATOM   2213 C   LALA   155      -7.218   0.681   5.492  0.00  0.00           C  
ATOM   2214 O   LALA   155      -8.062  -0.199   5.681  0.00  0.00           O  
ATOM   2215 N   LALA   156      -5.974   0.580   5.971  0.00  0.00           N  
ATOM   2216 H   LALA   156      -5.317   1.335   5.788  0.00  0.00           H  
ATOM   2217 CA  LALA   156      -5.510  -0.587   6.716  0.00  0.00           C  
ATOM   2218 HA  LALA   156      -5.679  -1.471   6.103  0.00  0.00           H  
ATOM   2219 CB  LALA   156      -4.005  -0.441   6.933  0.00  0.00           C  
ATOM   2220 HB1 LALA   156      -3.599  -1.382   7.293  0.00  0.00           H  
ATOM   2221 HB2 LALA   156      -3.516  -0.199   5.991  0.00  0.00           H  
ATOM   2222 HB3 LALA   156      -3.804   0.350   7.657  0.00  0.00           H  
ATOM   2223 C   LALA   156      -6.280  -0.791   8.038  0.00  0.00           C  
ATOM   2224 O   LALA   156      -6.643  -1.924   8.367  0.00  0.00           O  
ATOM   2225 N   LALA   157      -6.600   0.291   8.756  0.00  0.00           N  
ATOM   2226 H   LALA   157      -6.226   1.192   8.471  0.00  0.00           H  
ATOM   2227 CA  LALA   157      -7.415   0.244   9.968  0.00  0.00           C  
ATOM   2228 HA  LALA   157      -6.977  -0.488  10.647  0.00  0.00           H  
ATOM   2229 CB  LALA   157      -7.358   1.616  10.650  0.00  0.00           C  
ATOM   2230 HB1 LALA   157      -7.781   2.381   9.998  0.00  0.00           H  
ATOM   2231 HB2 LALA   157      -7.920   1.585  11.583  0.00  0.00           H  
ATOM   2232 HB3 LALA   157      -6.322   1.873  10.876  0.00  0.00           H  
ATOM   2233 C   LALA   157      -8.866  -0.199   9.685  0.00  0.00           C  
ATOM   2234 O   LALA   157      -9.388  -1.059  10.395  0.00  0.00           O  
ATOM   2235 N   LALA   158      -9.512   0.322   8.634  0.00  0.00           N  
ATOM   2236 H   LALA   158      -9.050   1.042   8.085  0.00  0.00           H  
ATOM   2237 CA  LALA   158     -10.879  -0.059   8.257  0.00  0.00           C  
ATOM   2238 HA  LALA   158     -11.520   0.065   9.131  0.00  0.00           H  
ATOM   2239 CB  LALA   158     -11.366   0.905   7.167  0.00  0.00           C  
ATOM   2240 HB1 LALA   158     -11.308   1.933   7.527  0.00  0.00           H  
ATOM   2241 HB2 LALA   158     -10.747   0.806   6.273  0.00  0.00           H  
ATOM   2242 HB3 LALA   158     -12.402   0.682   6.911  0.00  0.00           H  
ATOM   2243 C   LALA   158     -10.995  -1.533   7.811  0.00  0.00           C  
ATOM   2244 O   LALA   158     -11.989  -2.199   8.127  0.00  0.00           O  
ATOM   2245 N   LLEU   159      -9.967  -2.058   7.131  0.00  0.00           N  
ATOM   2246 H   LLEU   159      -9.223  -1.426   6.844  0.00  0.00           H  
ATOM   2247 CA  LLEU   159      -9.831  -3.480   6.793  0.00  0.00           C  
ATOM   2248 HA  LLEU   159     -10.727  -3.810   6.266  0.00  0.00           H  
ATOM   2249 CB  LLEU   159      -8.603  -3.670   5.882  0.00  0.00           C  
ATOM   2250 HB2 LLEU   159      -7.761  -3.140   6.327  0.00  0.00           H  
ATOM   2251 HB3 LLEU   159      -8.339  -4.728   5.854  0.00  0.00           H  
ATOM   2252 CG  LLEU   159      -8.790  -3.178   4.437  0.00  0.00           C  
ATOM   2253 HG  LLEU   159      -9.257  -2.195   4.424  0.00  0.00           H  
ATOM   2254 CD1 LLEU   159      -7.422  -3.084   3.765  0.00  0.00           C  
ATOM   2255 HD11LLEU   159      -7.556  -2.763   2.735  0.00  0.00           H  
ATOM   2256 HD12LLEU   159      -6.816  -2.339   4.277  0.00  0.00           H  
ATOM   2257 HD13LLEU   159      -6.917  -4.049   3.792  0.00  0.00           H  
ATOM   2258 CD2 LLEU   159      -9.653  -4.150   3.634  0.00  0.00           C  
ATOM   2259 HD21LLEU   159      -9.662  -3.852   2.585  0.00  0.00           H  
ATOM   2260 HD22LLEU   159      -9.268  -5.163   3.728  0.00  0.00           H  
ATOM   2261 HD23LLEU   159     -10.671  -4.125   4.005  0.00  0.00           H  
ATOM   2262 C   LLEU   159      -9.683  -4.359   8.045  0.00  0.00           C  
ATOM   2263 O   LLEU   159     -10.413  -5.345   8.186  0.00  0.00           O  
ATOM   2264 N   LALA   160      -8.765  -3.999   8.949  0.00  0.00           N  
ATOM   2265 H   LALA   160      -8.188  -3.188   8.749  0.00  0.00           H  
ATOM   2266 CA  LALA   160      -8.473  -4.741  10.181  0.00  0.00           C  
ATOM   2267 HA  LALA   160      -8.269  -5.783   9.931  0.00  0.00           H  
ATOM   2268 CB  LALA   160      -7.210  -4.138  10.805  0.00  0.00           C  
ATOM   2269 HB1 LALA   160      -6.975  -4.655  11.736  0.00  0.00           H  
ATOM   2270 HB2 LALA   160      -6.372  -4.248  10.119  0.00  0.00           H  
ATOM   2271 HB3 LALA   160      -7.362  -3.078  11.006  0.00  0.00           H  
ATOM   2272 C   LALA   160      -9.643  -4.724  11.182  0.00  0.00           C  
ATOM   2273 O   LALA   160      -9.930  -5.733  11.823  0.00  0.00           O  
ATOM   2274 N   LALA   161     -10.371  -3.609  11.279  0.00  0.00           N  
ATOM   2275 H   LALA   161     -10.044  -2.782  10.787  0.00  0.00           H  
ATOM   2276 CA  LALA   161     -11.589  -3.481  12.083  0.00  0.00           C  
ATOM   2277 HA  LALA   161     -11.387  -3.882  13.078  0.00  0.00           H  
ATOM   2278 CB  LALA   161     -11.894  -1.987  12.220  0.00  0.00           C  
ATOM   2279 HB1 LALA   161     -12.756  -1.838  12.871  0.00  0.00           H  
ATOM   2280 HB2 LALA   161     -11.031  -1.483  12.655  0.00  0.00           H  
ATOM   2281 HB3 LALA   161     -12.099  -1.555  11.239  0.00  0.00           H  
ATOM   2282 C   LALA   161     -12.799  -4.255  11.510  0.00  0.00           C  
ATOM   2283 O   LALA   161     -13.875  -4.267  12.119  0.00  0.00           O  
ATOM   2284 N   LGLY   162     -12.663  -4.878  10.333  0.00  0.00           N  
ATOM   2285 H   LGLY   162     -11.752  -4.865   9.889  0.00  0.00           H  
ATOM   2286 CA  LGLY   162     -13.730  -5.629   9.669  0.00  0.00           C  
ATOM   2287 HA2 LGLY   162     -13.290  -6.233   8.880  0.00  0.00           H  
ATOM   2288 HA3 LGLY   162     -14.191  -6.306  10.389  0.00  0.00           H  
ATOM   2289 C   LGLY   162     -14.832  -4.760   9.050  0.00  0.00           C  
ATOM   2290 O   LGLY   162     -15.901  -5.278   8.731  0.00  0.00           O  
ATOM   2291 N   LMET   163     -14.614  -3.446   8.912  0.00  0.00           N  
ATOM   2292 H   LMET   163     -13.683  -3.091   9.102  0.00  0.00           H  
ATOM   2293 CA  LMET   163     -15.628  -2.506   8.414  0.00  0.00           C  
ATOM   2294 HA  LMET   163     -16.596  -2.785   8.833  0.00  0.00           H  
ATOM   2295 CB  LMET   163     -15.313  -1.076   8.882  0.00  0.00           C  
ATOM   2296 HB2 LMET   163     -14.346  -0.756   8.492  0.00  0.00           H  
ATOM   2297 HB3 LMET   163     -16.084  -0.407   8.495  0.00  0.00           H  
ATOM   2298 CG  LMET   163     -15.311  -0.983  10.413  0.00  0.00           C  
ATOM   2299 HG2 LMET   163     -16.188  -1.513  10.784  0.00  0.00           H  
ATOM   2300 HG3 LMET   163     -14.427  -1.484  10.806  0.00  0.00           H  
ATOM   2301 SD  LMET   163     -15.385   0.695  11.090  0.00  0.00           S  
ATOM   2302 CE  LMET   163     -13.762   1.359  10.628  0.00  0.00           C  
ATOM   2303 HE1 LMET   163     -13.653   1.354   9.544  0.00  0.00           H  
ATOM   2304 HE2 LMET   163     -13.677   2.386  10.987  0.00  0.00           H  
ATOM   2305 HE3 LMET   163     -12.973   0.759  11.081  0.00  0.00           H  
ATOM   2306 C   LMET   163     -15.785  -2.563   6.890  0.00  0.00           C  
ATOM   2307 O   LMET   163     -16.913  -2.504   6.399  0.00  0.00           O  
ATOM   2308 N   LVAL   164     -14.683  -2.751   6.155  0.00  0.00           N  
ATOM   2309 H   LVAL   164     -13.793  -2.812   6.634  0.00  0.00           H  
ATOM   2310 CA  LVAL   164     -14.674  -2.948   4.693  0.00  0.00           C  
ATOM   2311 HA  LVAL   164     -15.704  -3.089   4.371  0.00  0.00           H  
ATOM   2312 CB  LVAL   164     -14.134  -1.716   3.936  0.00  0.00           C  
ATOM   2313 HB  LVAL   164     -14.190  -1.931   2.868  0.00  0.00           H  
ATOM   2314 CG1 LVAL   164     -15.005  -0.487   4.198  0.00  0.00           C  
ATOM   2315 HG11LVAL   164     -16.046  -0.717   3.976  0.00  0.00           H  
ATOM   2316 HG12LVAL   164     -14.918  -0.169   5.237  0.00  0.00           H  
ATOM   2317 HG13LVAL   164     -14.670   0.327   3.557  0.00  0.00           H  
ATOM   2318 CG2 LVAL   164     -12.676  -1.372   4.263  0.00  0.00           C  
ATOM   2319 HG21LVAL   164     -12.382  -0.470   3.723  0.00  0.00           H  
ATOM   2320 HG22LVAL   164     -12.554  -1.200   5.330  0.00  0.00           H  
ATOM   2321 HG23LVAL   164     -12.017  -2.178   3.947  0.00  0.00           H  
ATOM   2322 C   LVAL   164     -13.884  -4.207   4.305  0.00  0.00           C  
ATOM   2323 O   LVAL   164     -12.920  -4.542   4.993  0.00  0.00           O  
ATOM   2324 N   LPRO   165     -14.254  -4.915   3.220  0.00  0.00           N  
ATOM   2325 CD  LPRO   165     -15.515  -4.774   2.510  0.00  0.00           C  
ATOM   2326 HD2 LPRO   165     -15.587  -3.781   2.071  0.00  0.00           H  
ATOM   2327 HD3 LPRO   165     -16.344  -4.946   3.198  0.00  0.00           H  
ATOM   2328 CG  LPRO   165     -15.526  -5.850   1.422  0.00  0.00           C  
ATOM   2329 HG2 LPRO   165     -15.137  -5.438   0.490  0.00  0.00           H  
ATOM   2330 HG3 LPRO   165     -16.525  -6.261   1.272  0.00  0.00           H  
ATOM   2331 CB  LPRO   165     -14.559  -6.897   1.974  0.00  0.00           C  
ATOM   2332 HB2 LPRO   165     -14.138  -7.519   1.184  0.00  0.00           H  
ATOM   2333 HB3 LPRO   165     -15.073  -7.517   2.709  0.00  0.00           H  
ATOM   2334 CA  LPRO   165     -13.498  -6.044   2.675  0.00  0.00           C  
ATOM   2335 HA  LPRO   165     -13.037  -6.624   3.474  0.00  0.00           H  
ATOM   2336 C   LPRO   165     -12.395  -5.632   1.683  0.00  0.00           C  
ATOM   2337 O   LPRO   165     -11.559  -6.464   1.340  0.00  0.00           O  
ATOM   2338 N   LLEU   166     -12.388  -4.393   1.182  0.00  0.00           N  
ATOM   2339 H   LLEU   166     -13.069  -3.727   1.513  0.00  0.00           H  
ATOM   2340 CA  LLEU   166     -11.484  -3.939   0.121  0.00  0.00           C  
ATOM   2341 HA  LLEU   166     -10.529  -4.455   0.233  0.00  0.00           H  
ATOM   2342 CB  LLEU   166     -12.106  -4.323  -1.242  0.00  0.00           C  
ATOM   2343 HB2 LLEU   166     -12.295  -5.397  -1.247  0.00  0.00           H  
ATOM   2344 HB3 LLEU   166     -13.069  -3.817  -1.325  0.00  0.00           H  
ATOM   2345 CG  LLEU   166     -11.273  -3.977  -2.493  0.00  0.00           C  
ATOM   2346 HG  LLEU   166     -11.063  -2.910  -2.511  0.00  0.00           H  
ATOM   2347 CD1 LLEU   166      -9.951  -4.745  -2.551  0.00  0.00           C  
ATOM   2348 HD11LLEU   166     -10.135  -5.819  -2.590  0.00  0.00           H  
ATOM   2349 HD12LLEU   166      -9.388  -4.433  -3.427  0.00  0.00           H  
ATOM   2350 HD13LLEU   166      -9.349  -4.519  -1.676  0.00  0.00           H  
ATOM   2351 CD2 LLEU   166     -12.065  -4.327  -3.755  0.00  0.00           C  
ATOM   2352 HD21LLEU   166     -11.498  -4.031  -4.637  0.00  0.00           H  
ATOM   2353 HD22LLEU   166     -12.262  -5.399  -3.791  0.00  0.00           H  
ATOM   2354 HD23LLEU   166     -13.012  -3.788  -3.754  0.00  0.00           H  
ATOM   2355 C   LLEU   166     -11.216  -2.431   0.241  0.00  0.00           C  
ATOM   2356 O   LLEU   166     -12.090  -1.680   0.669  0.00  0.00           O  
ATOM   2357 N   LGLU   167     -10.018  -2.011  -0.159  0.00  0.00           N  
ATOM   2358 H   LGLU   167      -9.337  -2.713  -0.431  0.00  0.00           H  
ATOM   2359 CA  LGLU   167      -9.535  -0.624  -0.188  0.00  0.00           C  
ATOM   2360 HA  LGLU   167     -10.353   0.048  -0.458  0.00  0.00           H  
ATOM   2361 CB  LGLU   167      -9.015  -0.248   1.215  0.00  0.00           C  
ATOM   2362 HB2 LGLU   167      -8.957  -1.144   1.835  0.00  0.00           H  
ATOM   2363 HB3 LGLU   167      -8.002   0.146   1.148  0.00  0.00           H  
ATOM   2364 CG  LGLU   167      -9.922   0.762   1.937  0.00  0.00           C  
ATOM   2365 HG2 LGLU   167     -10.960   0.442   1.846  0.00  0.00           H  
ATOM   2366 HG3 LGLU   167      -9.670   0.739   2.998  0.00  0.00           H  
ATOM   2367 CD  LGLU   167      -9.788   2.208   1.433  0.00  0.00           C  
ATOM   2368 OE1 LGLU   167      -9.005   2.467   0.492  0.00  0.00           O  
ATOM   2369 OE2 LGLU   167     -10.475   3.089   2.008  0.00  0.00           O  
ATOM   2370 C   LGLU   167      -8.435  -0.465  -1.262  0.00  0.00           C  
ATOM   2371 O   LGLU   167      -8.010  -1.450  -1.881  0.00  0.00           O  
ATOM   2372 N   LTYR   168      -7.968   0.764  -1.506  0.00  0.00           N  
ATOM   2373 H   LTYR   168      -8.303   1.532  -0.918  0.00  0.00           H  
ATOM   2374 CA  LTYR   168      -6.962   1.071  -2.531  0.00  0.00           C  
ATOM   2375 HA  LTYR   168      -6.328   0.193  -2.656  0.00  0.00           H  
ATOM   2376 CB  LTYR   168      -7.664   1.346  -3.875  0.00  0.00           C  
ATOM   2377 HB2 LTYR   168      -8.687   0.967  -3.836  0.00  0.00           H  
ATOM   2378 HB3 LTYR   168      -7.740   2.423  -4.030  0.00  0.00           H  
ATOM   2379 CG  LTYR   168      -6.988   0.724  -5.084  0.00  0.00           C  
ATOM   2380 CD1 LTYR   168      -5.894   1.368  -5.691  0.00  0.00           C  
ATOM   2381 HD1 LTYR   168      -5.519   2.295  -5.281  0.00  0.00           H  
ATOM   2382 CE1 LTYR   168      -5.302   0.808  -6.839  0.00  0.00           C  
ATOM   2383 HE1 LTYR   168      -4.474   1.293  -7.324  0.00  0.00           H  
ATOM   2384 CZ  LTYR   168      -5.792  -0.396  -7.381  0.00  0.00           C  
ATOM   2385 OH  LTYR   168      -5.190  -0.922  -8.479  0.00  0.00           O  
ATOM   2386 HH  LTYR   168      -5.813  -1.409  -9.045  0.00  0.00           H  
ATOM   2387 CE2 LTYR   168      -6.886  -1.045  -6.772  0.00  0.00           C  
ATOM   2388 HE2 LTYR   168      -7.259  -1.970  -7.184  0.00  0.00           H  
ATOM   2389 CD2 LTYR   168      -7.478  -0.485  -5.621  0.00  0.00           C  
ATOM   2390 HD2 LTYR   168      -8.312  -0.982  -5.142  0.00  0.00           H  
ATOM   2391 C   LTYR   168      -6.055   2.238  -2.102  0.00  0.00           C  
ATOM   2392 O   LTYR   168      -6.532   3.305  -1.720  0.00  0.00           O  
ATOM   2393 N   LGLY   169      -4.737   2.039  -2.180  0.00  0.00           N  
ATOM   2394 H   LGLY   169      -4.411   1.161  -2.570  0.00  0.00           H  
ATOM   2395 CA  LGLY   169      -3.720   2.968  -1.676  0.00  0.00           C  
ATOM   2396 HA2 LGLY   169      -4.197   3.845  -1.242  0.00  0.00           H  
ATOM   2397 HA3 LGLY   169      -3.175   2.477  -0.870  0.00  0.00           H  
ATOM   2398 C   HGLY   169      -2.710   3.455  -2.719  0.00  0.00           C  
ATOM   2399 O   HGLY   169      -2.887   3.211  -3.908  0.00  0.00           O  
ATOM   2400 N   HSER   170      -1.640   4.165  -2.256  0.00  0.00           N  
ATOM   2401 H   HSER   170      -1.550   4.350  -1.265  0.00  0.00           H  
ATOM   2402 CA  HSER   170      -0.693   4.816  -3.143  0.00  0.00           C  
ATOM   2403 HA  HSER   170      -0.599   4.204  -4.039  0.00  0.00           H  
ATOM   2404 CB  HSER   170      -1.208   6.206  -3.590  0.00  0.00           C  
ATOM   2405 HB2 HSER   170      -0.393   6.740  -4.101  0.00  0.00           H  
ATOM   2406 HB3 HSER   170      -2.011   6.029  -4.309  0.00  0.00           H  
ATOM   2407 OG  HSER   170      -1.709   6.972  -2.507  0.00  0.00           O  
ATOM   2408 HG  HSER   170      -2.608   7.289  -2.756  0.00  0.00           H  
ATOM   2409 C   HSER   170       0.652   4.883  -2.412  0.00  0.00           C  
ATOM   2410 O   HSER   170       0.687   5.284  -1.241  0.00  0.00           O  
ATOM   2411 N   HASP   171       1.749   4.462  -3.095  0.00  0.00           N  
ATOM   2412 H   HASP   171       1.630   4.127  -4.052  0.00  0.00           H  
ATOM   2413 CA  HASP   171       3.009   4.134  -2.428  0.00  0.00           C  
ATOM   2414 HA  HASP   171       2.985   4.613  -1.449  0.00  0.00           H  
ATOM   2415 CB  LASP   171       3.061   2.600  -2.184  0.00  0.00           C  
ATOM   2416 HB2 LASP   171       2.125   2.309  -1.718  0.00  0.00           H  
ATOM   2417 HB3 LASP   171       3.121   2.087  -3.145  0.00  0.00           H  
ATOM   2418 CG  LASP   171       4.204   2.096  -1.287  0.00  0.00           C  
ATOM   2419 OD1 LASP   171       5.345   2.599  -1.378  0.00  0.00           O  
ATOM   2420 OD2 LASP   171       3.972   1.163  -0.480  0.00  0.00           O  
ATOM   2421 C   HASP   171       4.269   4.600  -3.187  0.00  0.00           C  
ATOM   2422 O   HASP   171       4.586   4.154  -4.299  0.00  0.00           O  
ATOM   2423 N   HILE   172       5.007   5.478  -2.467  0.00  0.00           N  
ATOM   2424 H   HILE   172       4.571   5.901  -1.647  0.00  0.00           H  
ATOM   2425 CA  HILE   172       6.369   5.868  -2.818  0.00  0.00           C  
ATOM   2426 HA  HILE   172       6.723   5.128  -3.539  0.00  0.00           H  
ATOM   2427 CB  LILE   172       6.400   7.240  -3.534  0.00  0.00           C  
ATOM   2428 HB  LILE   172       5.625   7.223  -4.298  0.00  0.00           H  
ATOM   2429 CG2 LILE   172       6.081   8.401  -2.573  0.00  0.00           C  
ATOM   2430 HG21LILE   172       5.940   9.324  -3.133  0.00  0.00           H  
ATOM   2431 HG22LILE   172       5.154   8.199  -2.032  0.00  0.00           H  
ATOM   2432 HG23LILE   172       6.891   8.540  -1.856  0.00  0.00           H  
ATOM   2433 CG1 LILE   172       7.756   7.435  -4.250  0.00  0.00           C  
ATOM   2434 HG12LILE   172       8.561   7.474  -3.518  0.00  0.00           H  
ATOM   2435 HG13LILE   172       7.932   6.576  -4.900  0.00  0.00           H  
ATOM   2436 CD1 LILE   172       7.842   8.698  -5.112  0.00  0.00           C  
ATOM   2437 HD11LILE   172       7.010   8.727  -5.814  0.00  0.00           H  
ATOM   2438 HD12LILE   172       7.823   9.585  -4.480  0.00  0.00           H  
ATOM   2439 HD13LILE   172       8.779   8.691  -5.668  0.00  0.00           H  
ATOM   2440 C   HILE   172       7.341   5.779  -1.620  0.00  0.00           C  
ATOM   2441 O   HILE   172       8.532   5.540  -1.812  0.00  0.00           O  
ATOM   2442 N   HGLY   173       6.814   6.004  -0.390  0.00  0.00           N  
ATOM   2443 H   HGLY   173       5.850   6.329  -0.271  0.00  0.00           H  
ATOM   2444 CA  HGLY   173       7.588   5.869   0.822  0.00  0.00           C  
ATOM   2445 HA2 HGLY   173       8.637   5.720   0.558  0.00  0.00           H  
ATOM   2446 HA3 HGLY   173       7.511   6.769   1.435  0.00  0.00           H  
ATOM   2447 C   HGLY   173       7.144   4.703   1.688  0.00  0.00           C  
ATOM   2448 O   HGLY   173       7.374   4.667   2.888  0.00  0.00           O  
ATOM   2449 N   HGLY   174       6.518   3.661   1.047  0.00  0.00           N  
ATOM   2450 H   HGLY   174       6.266   3.744   0.064  0.00  0.00           H  
ATOM   2451 CA  HGLY   174       5.981   2.560   1.805  0.00  0.00           C  
ATOM   2452 HA2 HGLY   174       6.176   1.600   1.309  0.00  0.00           H  
ATOM   2453 HA3 HGLY   174       6.498   2.538   2.766  0.00  0.00           H  
ATOM   2454 C   HGLY   174       4.494   2.652   2.121  0.00  0.00           C  
ATOM   2455 O   HGLY   174       3.962   1.832   2.876  0.00  0.00           O  
ATOM   2456 N   HSER   175       3.803   3.674   1.579  0.00  0.00           N  
ATOM   2457 H   HSER   175       4.305   4.394   1.063  0.00  0.00           H  
ATOM   2458 CA  HSER   175       2.492   4.029   2.100  0.00  0.00           C  
ATOM   2459 HA  HSER   175       2.560   4.199   3.186  0.00  0.00           H  
ATOM   2460 CB  HSER   175       2.017   5.294   1.405  0.00  0.00           C  
ATOM   2461 HB2 HSER   175       2.109   5.184   0.331  0.00  0.00           H  
ATOM   2462 HB3 HSER   175       0.972   5.495   1.636  0.00  0.00           H  
ATOM   2463 OG  HSER   175       2.771   6.414   1.870  0.00  0.00           O  
ATOM   2464 C   HSER   175       1.395   2.999   1.907  0.00  0.00           C  
ATOM   2465 O   HSER   175       0.357   3.150   2.546  0.00  0.00           O  
ATOM   2466 N   HILE   176       1.511   2.018   0.960  0.00  0.00           N  
ATOM   2467 H   HILE   176       2.433   1.846   0.550  0.00  0.00           H  
ATOM   2468 CA  LILE   176       0.604   0.853   1.013  0.00  0.00           C  
ATOM   2469 HA  LILE   176      -0.392   1.158   1.340  0.00  0.00           H  
ATOM   2470 CB  LILE   176       0.464   0.209  -0.391  0.00  0.00           C  
ATOM   2471 HB  LILE   176       1.462   0.097  -0.818  0.00  0.00           H  
ATOM   2472 CG2 LILE   176      -0.177  -1.191  -0.334  0.00  0.00           C  
ATOM   2473 HG21LILE   176       0.492  -1.899   0.154  0.00  0.00           H  
ATOM   2474 HG22LILE   176      -1.119  -1.146   0.212  0.00  0.00           H  
ATOM   2475 HG23LILE   176      -0.376  -1.560  -1.338  0.00  0.00           H  
ATOM   2476 CG1 LILE   176      -0.372   1.122  -1.315  0.00  0.00           C  
ATOM   2477 HG12LILE   176      -1.425   1.048  -1.042  0.00  0.00           H  
ATOM   2478 HG13LILE   176      -0.066   2.157  -1.171  0.00  0.00           H  
ATOM   2479 CD1 LILE   176      -0.214   0.793  -2.807  0.00  0.00           C  
ATOM   2480 HD11LILE   176      -0.726  -0.137  -3.044  0.00  0.00           H  
ATOM   2481 HD12LILE   176      -0.653   1.590  -3.403  0.00  0.00           H  
ATOM   2482 HD13LILE   176       0.841   0.705  -3.068  0.00  0.00           H  
ATOM   2483 C   LILE   176       1.125  -0.169   2.039  0.00  0.00           C  
ATOM   2484 O   LILE   176       0.363  -0.723   2.833  0.00  0.00           O  
ATOM   2485 N   LARG   177       2.438  -0.429   2.025  0.00  0.00           N  
ATOM   2486 H   LARG   177       3.034   0.179   1.467  0.00  0.00           H  
ATOM   2487 CA  LARG   177       3.072  -1.574   2.695  0.00  0.00           C  
ATOM   2488 HA  LARG   177       2.472  -2.464   2.509  0.00  0.00           H  
ATOM   2489 CB  LARG   177       4.469  -1.770   2.083  0.00  0.00           C  
ATOM   2490 HB2 LARG   177       5.033  -0.840   2.185  0.00  0.00           H  
ATOM   2491 HB3 LARG   177       4.995  -2.550   2.634  0.00  0.00           H  
ATOM   2492 CG  LARG   177       4.413  -2.185   0.601  0.00  0.00           C  
ATOM   2493 HG2 LARG   177       4.064  -3.217   0.540  0.00  0.00           H  
ATOM   2494 HG3 LARG   177       3.717  -1.558   0.043  0.00  0.00           H  
ATOM   2495 CD  LARG   177       5.796  -2.087  -0.050  0.00  0.00           C  
ATOM   2496 HD2 LARG   177       6.525  -2.542   0.622  0.00  0.00           H  
ATOM   2497 HD3 LARG   177       5.783  -2.658  -0.980  0.00  0.00           H  
ATOM   2498 NE  LARG   177       6.174  -0.690  -0.351  0.00  0.00           N  
ATOM   2499 HE  LARG   177       5.427   0.007  -0.396  0.00  0.00           H  
ATOM   2500 CZ  LARG   177       7.396  -0.247  -0.592  0.00  0.00           C  
ATOM   2501 NH1 LARG   177       8.443  -1.018  -0.519  0.00  0.00           N  
ATOM   2502 HH11LARG   177       8.356  -1.992  -0.251  0.00  0.00           H  
ATOM   2503 HH12LARG   177       9.366  -0.608  -0.626  0.00  0.00           H  
ATOM   2504 NH2 LARG   177       7.597   0.992  -0.922  0.00  0.00           N  
ATOM   2505 HH21LARG   177       6.799   1.618  -1.058  0.00  0.00           H  
ATOM   2506 HH22LARG   177       8.520   1.310  -1.188  0.00  0.00           H  
ATOM   2507 C   LARG   177       3.152  -1.420   4.217  0.00  0.00           C  
ATOM   2508 O   LARG   177       2.818  -2.365   4.933  0.00  0.00           O  
ATOM   2509 N   LVAL   178       3.572  -0.249   4.698  0.00  0.00           N  
ATOM   2510 H   LVAL   178       3.803   0.460   4.009  0.00  0.00           H  
ATOM   2511 CA  LVAL   178       3.755   0.109   6.116  0.00  0.00           C  
ATOM   2512 HA  LVAL   178       4.395  -0.649   6.569  0.00  0.00           H  
ATOM   2513 CB  LVAL   178       4.496   1.459   6.262  0.00  0.00           C  
ATOM   2514 HB  LVAL   178       3.972   2.224   5.691  0.00  0.00           H  
ATOM   2515 CG1 LVAL   178       4.591   1.933   7.720  0.00  0.00           C  
ATOM   2516 HG11LVAL   178       5.200   2.836   7.775  0.00  0.00           H  
ATOM   2517 HG12LVAL   178       3.604   2.169   8.115  0.00  0.00           H  
ATOM   2518 HG13LVAL   178       5.048   1.160   8.339  0.00  0.00           H  
ATOM   2519 CG2 LVAL   178       5.927   1.347   5.721  0.00  0.00           C  
ATOM   2520 HG21LVAL   178       6.494   0.616   6.298  0.00  0.00           H  
ATOM   2521 HG22LVAL   178       5.915   1.045   4.675  0.00  0.00           H  
ATOM   2522 HG23LVAL   178       6.422   2.317   5.791  0.00  0.00           H  
ATOM   2523 C   LVAL   178       2.447   0.091   6.919  0.00  0.00           C  
ATOM   2524 O   LVAL   178       2.425  -0.584   7.945  0.00  0.00           O  
ATOM   2525 N   LPRO   179       1.337   0.735   6.504  0.00  0.00           N  
ATOM   2526 CD  LPRO   179       1.189   1.666   5.393  0.00  0.00           C  
ATOM   2527 HD2 LPRO   179       1.587   1.272   4.460  0.00  0.00           H  
ATOM   2528 HD3 LPRO   179       1.683   2.604   5.642  0.00  0.00           H  
ATOM   2529 CG  LPRO   179      -0.311   1.905   5.245  0.00  0.00           C  
ATOM   2530 HG2 LPRO   179      -0.742   1.173   4.561  0.00  0.00           H  
ATOM   2531 HG3 LPRO   179      -0.522   2.919   4.915  0.00  0.00           H  
ATOM   2532 CB  LPRO   179      -0.848   1.677   6.649  0.00  0.00           C  
ATOM   2533 HB2 LPRO   179      -1.885   1.354   6.630  0.00  0.00           H  
ATOM   2534 HB3 LPRO   179      -0.751   2.598   7.221  0.00  0.00           H  
ATOM   2535 CA  LPRO   179       0.075   0.616   7.238  0.00  0.00           C  
ATOM   2536 HA  LPRO   179       0.234   0.836   8.292  0.00  0.00           H  
ATOM   2537 C   LPRO   179      -0.525  -0.791   7.166  0.00  0.00           C  
ATOM   2538 O   LPRO   179      -1.064  -1.267   8.163  0.00  0.00           O  
ATOM   2539 N   LALA   180      -0.350  -1.512   6.050  0.00  0.00           N  
ATOM   2540 H   LALA   180       0.066  -1.079   5.236  0.00  0.00           H  
ATOM   2541 CA  LALA   180      -0.682  -2.935   5.992  0.00  0.00           C  
ATOM   2542 HA  LALA   180      -1.736  -3.045   6.243  0.00  0.00           H  
ATOM   2543 CB  LALA   180      -0.485  -3.431   4.554  0.00  0.00           C  
ATOM   2544 HB1 LALA   180      -1.151  -2.888   3.883  0.00  0.00           H  
ATOM   2545 HB2 LALA   180       0.542  -3.278   4.233  0.00  0.00           H  
ATOM   2546 HB3 LALA   180      -0.719  -4.492   4.492  0.00  0.00           H  
ATOM   2547 C   LALA   180       0.115  -3.753   7.034  0.00  0.00           C  
ATOM   2548 O   LALA   180      -0.462  -4.606   7.702  0.00  0.00           O  
ATOM   2549 N   LHIE   181       1.397  -3.436   7.255  0.00  0.00           N  
ATOM   2550 H   LHIE   181       1.814  -2.726   6.666  0.00  0.00           H  
ATOM   2551 CA  LHIE   181       2.235  -4.018   8.316  0.00  0.00           C  
ATOM   2552 HA  LHIE   181       2.118  -5.097   8.313  0.00  0.00           H  
ATOM   2553 CB  LHIE   181       3.709  -3.706   7.998  0.00  0.00           C  
ATOM   2554 HB2 LHIE   181       4.000  -4.269   7.113  0.00  0.00           H  
ATOM   2555 HB3 LHIE   181       3.809  -2.651   7.755  0.00  0.00           H  
ATOM   2556 CG  LHIE   181       4.693  -4.010   9.100  0.00  0.00           C  
ATOM   2557 ND1 LHIE   181       4.915  -5.261   9.674  0.00  0.00           N  
ATOM   2558 CE1 LHIE   181       5.858  -5.067  10.611  0.00  0.00           C  
ATOM   2559 HE1 LHIE   181       6.240  -5.835  11.270  0.00  0.00           H  
ATOM   2560 NE2 LHIE   181       6.238  -3.779  10.646  0.00  0.00           N  
ATOM   2561 HE2 LHIE   181       6.885  -3.386  11.329  0.00  0.00           H  
ATOM   2562 CD2 LHIE   181       5.520  -3.098   9.689  0.00  0.00           C  
ATOM   2563 HD2 LHIE   181       5.571  -2.045   9.458  0.00  0.00           H  
ATOM   2564 C   LHIE   181       1.824  -3.596   9.735  0.00  0.00           C  
ATOM   2565 O   LHIE   181       1.816  -4.429  10.638  0.00  0.00           O  
ATOM   2566 N   LPHE   182       1.440  -2.338   9.961  0.00  0.00           N  
ATOM   2567 H   LPHE   182       1.520  -1.668   9.204  0.00  0.00           H  
ATOM   2568 CA  LPHE   182       1.046  -1.852  11.293  0.00  0.00           C  
ATOM   2569 HA  LPHE   182       1.709  -2.296  12.037  0.00  0.00           H  
ATOM   2570 CB  LPHE   182       1.218  -0.326  11.370  0.00  0.00           C  
ATOM   2571 HB2 LPHE   182       0.761   0.128  10.490  0.00  0.00           H  
ATOM   2572 HB3 LPHE   182       0.660   0.028  12.237  0.00  0.00           H  
ATOM   2573 CG  LPHE   182       2.642   0.203  11.514  0.00  0.00           C  
ATOM   2574 CD1 LPHE   182       3.781  -0.622  11.374  0.00  0.00           C  
ATOM   2575 HD1 LPHE   182       3.683  -1.670  11.148  0.00  0.00           H  
ATOM   2576 CE1 LPHE   182       5.072  -0.097  11.556  0.00  0.00           C  
ATOM   2577 HE1 LPHE   182       5.934  -0.744  11.472  0.00  0.00           H  
ATOM   2578 CZ  LPHE   182       5.240   1.261  11.864  0.00  0.00           C  
ATOM   2579 HZ  LPHE   182       6.234   1.662  11.992  0.00  0.00           H  
ATOM   2580 CE2 LPHE   182       4.114   2.087  12.017  0.00  0.00           C  
ATOM   2581 HE2 LPHE   182       4.236   3.130  12.265  0.00  0.00           H  
ATOM   2582 CD2 LPHE   182       2.824   1.556  11.855  0.00  0.00           C  
ATOM   2583 HD2 LPHE   182       1.964   2.189  12.007  0.00  0.00           H  
ATOM   2584 C   LPHE   182      -0.367  -2.284  11.712  0.00  0.00           C  
ATOM   2585 O   LPHE   182      -0.593  -2.514  12.899  0.00  0.00           O  
ATOM   2586 N   LCYS   183      -1.309  -2.437  10.778  0.00  0.00           N  
ATOM   2587 H   LCYS   183      -1.098  -2.146   9.829  0.00  0.00           H  
ATOM   2588 CA  LCYS   183      -2.645  -2.986  11.053  0.00  0.00           C  
ATOM   2589 HA  LCYS   183      -2.871  -2.844  12.111  0.00  0.00           H  
ATOM   2590 CB  LCYS   183      -3.695  -2.192  10.268  0.00  0.00           C  
ATOM   2591 HB2 LCYS   183      -3.481  -2.258   9.205  0.00  0.00           H  
ATOM   2592 HB3 LCYS   183      -4.681  -2.620  10.452  0.00  0.00           H  
ATOM   2593 SG  LCYS   183      -3.710  -0.453  10.805  0.00  0.00           S  
ATOM   2594 HG  LCYS   183      -2.618  -0.035  10.142  0.00  0.00           H  
ATOM   2595 C   LCYS   183      -2.754  -4.507  10.801  0.00  0.00           C  
ATOM   2596 O   LCYS   183      -3.793  -5.106  11.092  0.00  0.00           O  
ATOM   2597 N   LGLY   184      -1.695  -5.152  10.299  0.00  0.00           N  
ATOM   2598 H   LGLY   184      -0.880  -4.611  10.045  0.00  0.00           H  
ATOM   2599 CA  LGLY   184      -1.619  -6.603  10.099  0.00  0.00           C  
ATOM   2600 HA2 LGLY   184      -0.592  -6.854   9.839  0.00  0.00           H  
ATOM   2601 HA3 LGLY   184      -1.875  -7.113  11.028  0.00  0.00           H  
ATOM   2602 C   LGLY   184      -2.524  -7.144   8.988  0.00  0.00           C  
ATOM   2603 O   LGLY   184      -3.164  -8.171   9.179  0.00  0.00           O  
ATOM   2604 N   LVAL   185      -2.623  -6.450   7.854  0.00  0.00           N  
ATOM   2605 H   LVAL   185      -1.991  -5.662   7.748  0.00  0.00           H  
ATOM   2606 CA  LVAL   185      -3.473  -6.806   6.698  0.00  0.00           C  
ATOM   2607 HA  LVAL   185      -3.904  -7.793   6.871  0.00  0.00           H  
ATOM   2608 CB  LVAL   185      -4.656  -5.824   6.544  0.00  0.00           C  
ATOM   2609 HB  LVAL   185      -5.254  -6.141   5.692  0.00  0.00           H  
ATOM   2610 CG1 LVAL   185      -5.578  -5.867   7.767  0.00  0.00           C  
ATOM   2611 HG11LVAL   185      -5.917  -6.889   7.940  0.00  0.00           H  
ATOM   2612 HG12LVAL   185      -5.047  -5.517   8.651  0.00  0.00           H  
ATOM   2613 HG13LVAL   185      -6.444  -5.229   7.599  0.00  0.00           H  
ATOM   2614 CG2 LVAL   185      -4.221  -4.376   6.293  0.00  0.00           C  
ATOM   2615 HG21LVAL   185      -5.104  -3.756   6.146  0.00  0.00           H  
ATOM   2616 HG22LVAL   185      -3.662  -3.998   7.149  0.00  0.00           H  
ATOM   2617 HG23LVAL   185      -3.606  -4.322   5.395  0.00  0.00           H  
ATOM   2618 C   LVAL   185      -2.640  -6.933   5.414  0.00  0.00           C  
ATOM   2619 O   LVAL   185      -1.426  -6.736   5.436  0.00  0.00           O  
ATOM   2620 N   LTRP   186      -3.267  -7.305   4.294  0.00  0.00           N  
ATOM   2621 H   LTRP   186      -4.279  -7.360   4.290  0.00  0.00           H  
ATOM   2622 CA  LTRP   186      -2.602  -7.491   3.001  0.00  0.00           C  
ATOM   2623 HA  LTRP   186      -1.562  -7.765   3.175  0.00  0.00           H  
ATOM   2624 CB  LTRP   186      -3.265  -8.644   2.224  0.00  0.00           C  
ATOM   2625 HB2 LTRP   186      -4.280  -8.359   1.948  0.00  0.00           H  
ATOM   2626 HB3 LTRP   186      -2.707  -8.771   1.301  0.00  0.00           H  
ATOM   2627 CG  LTRP   186      -3.317  -9.994   2.881  0.00  0.00           C  
ATOM   2628 CD1 LTRP   186      -4.017 -10.317   3.993  0.00  0.00           C  
ATOM   2629 HD1 LTRP   186      -4.634  -9.632   4.558  0.00  0.00           H  
ATOM   2630 NE1 LTRP   186      -3.816 -11.646   4.309  0.00  0.00           N  
ATOM   2631 HE1 LTRP   186      -4.227 -12.091   5.131  0.00  0.00           H  
ATOM   2632 CE2 LTRP   186      -2.961 -12.253   3.415  0.00  0.00           C  
ATOM   2633 CZ2 LTRP   186      -2.435 -13.549   3.313  0.00  0.00           C  
ATOM   2634 HZ2 LTRP   186      -2.703 -14.302   4.034  0.00  0.00           H  
ATOM   2635 CH2 LTRP   186      -1.566 -13.861   2.257  0.00  0.00           C  
ATOM   2636 HH2 LTRP   186      -1.153 -14.858   2.175  0.00  0.00           H  
ATOM   2637 CZ3 LTRP   186      -1.246 -12.878   1.305  0.00  0.00           C  
ATOM   2638 HZ3 LTRP   186      -0.586 -13.124   0.486  0.00  0.00           H  
ATOM   2639 CE3 LTRP   186      -1.791 -11.582   1.406  0.00  0.00           C  
ATOM   2640 HE3 LTRP   186      -1.550 -10.836   0.666  0.00  0.00           H  
ATOM   2641 CD2 LTRP   186      -2.642 -11.227   2.476  0.00  0.00           C  
ATOM   2642 C   LTRP   186      -2.631  -6.189   2.180  0.00  0.00           C  
ATOM   2643 O   LTRP   186      -3.676  -5.545   2.073  0.00  0.00           O  
ATOM   2644 N   LGLY   187      -1.515  -5.810   1.549  0.00  0.00           N  
ATOM   2645 H   LGLY   187      -0.669  -6.354   1.698  0.00  0.00           H  
ATOM   2646 CA  LGLY   187      -1.441  -4.615   0.696  0.00  0.00           C  
ATOM   2647 HA2 LGLY   187      -2.379  -4.502   0.151  0.00  0.00           H  
ATOM   2648 HA3 LGLY   187      -1.308  -3.733   1.322  0.00  0.00           H  
ATOM   2649 C   LGLY   187      -0.297  -4.664  -0.316  0.00  0.00           C  
ATOM   2650 O   LGLY   187       0.847  -4.938   0.049  0.00  0.00           O  
ATOM   2651 N   LLEU   188      -0.599  -4.402  -1.592  0.00  0.00           N  
ATOM   2652 H   LLEU   188      -1.551  -4.121  -1.813  0.00  0.00           H  
ATOM   2653 CA  LLEU   188       0.331  -4.596  -2.712  0.00  0.00           C  
ATOM   2654 HA  LLEU   188       1.202  -5.149  -2.360  0.00  0.00           H  
ATOM   2655 CB  LLEU   188      -0.378  -5.476  -3.760  0.00  0.00           C  
ATOM   2656 HB2 LLEU   188      -0.614  -6.436  -3.301  0.00  0.00           H  
ATOM   2657 HB3 LLEU   188      -1.319  -4.991  -4.028  0.00  0.00           H  
ATOM   2658 CG  LLEU   188       0.412  -5.734  -5.058  0.00  0.00           C  
ATOM   2659 HG  LLEU   188       0.653  -4.790  -5.543  0.00  0.00           H  
ATOM   2660 CD1 LLEU   188       1.704  -6.513  -4.811  0.00  0.00           C  
ATOM   2661 HD11LLEU   188       2.381  -5.927  -4.194  0.00  0.00           H  
ATOM   2662 HD12LLEU   188       1.487  -7.461  -4.320  0.00  0.00           H  
ATOM   2663 HD13LLEU   188       2.200  -6.709  -5.762  0.00  0.00           H  
ATOM   2664 CD2 LLEU   188      -0.459  -6.553  -6.007  0.00  0.00           C  
ATOM   2665 HD21LLEU   188      -1.385  -6.017  -6.213  0.00  0.00           H  
ATOM   2666 HD22LLEU   188       0.072  -6.713  -6.945  0.00  0.00           H  
ATOM   2667 HD23LLEU   188      -0.692  -7.518  -5.558  0.00  0.00           H  
ATOM   2668 C   LLEU   188       0.840  -3.272  -3.306  0.00  0.00           C  
ATOM   2669 O   LLEU   188       0.088  -2.547  -3.957  0.00  0.00           O  
ATOM   2670 N   LLYS   189       2.145  -3.002  -3.175  0.00  0.00           N  
ATOM   2671 H   LLYS   189       2.710  -3.670  -2.656  0.00  0.00           H  
ATOM   2672 CA  LLYS   189       2.866  -2.061  -4.048  0.00  0.00           C  
ATOM   2673 HA  LLYS   189       2.280  -1.148  -4.159  0.00  0.00           H  
ATOM   2674 CB  LLYS   189       4.218  -1.721  -3.380  0.00  0.00           C  
ATOM   2675 HB2 LLYS   189       3.993  -1.358  -2.377  0.00  0.00           H  
ATOM   2676 HB3 LLYS   189       4.815  -2.626  -3.273  0.00  0.00           H  
ATOM   2677 CG  LLYS   189       5.077  -0.637  -4.055  0.00  0.00           C  
ATOM   2678 HG2 LLYS   189       4.433   0.185  -4.359  0.00  0.00           H  
ATOM   2679 HG3 LLYS   189       5.774  -0.251  -3.309  0.00  0.00           H  
ATOM   2680 CD  LLYS   189       5.906  -1.136  -5.250  0.00  0.00           C  
ATOM   2681 HD2 LLYS   189       6.614  -1.893  -4.910  0.00  0.00           H  
ATOM   2682 HD3 LLYS   189       5.251  -1.588  -5.985  0.00  0.00           H  
ATOM   2683 CE  LLYS   189       6.668   0.020  -5.910  0.00  0.00           C  
ATOM   2684 HE2 LLYS   189       5.976   0.847  -6.086  0.00  0.00           H  
ATOM   2685 HE3 LLYS   189       7.440   0.375  -5.221  0.00  0.00           H  
ATOM   2686 NZ  LLYS   189       7.283  -0.383  -7.195  0.00  0.00           N  
ATOM   2687 HZ1 LLYS   189       7.932  -1.157  -7.051  0.00  0.00           H  
ATOM   2688 HZ2 LLYS   189       6.586  -0.717  -7.850  0.00  0.00           H  
ATOM   2689 HZ3 LLYS   189       7.814   0.382  -7.607  0.00  0.00           H  
ATOM   2690 C   LLYS   189       2.998  -2.739  -5.416  0.00  0.00           C  
ATOM   2691 O   LLYS   189       3.614  -3.795  -5.506  0.00  0.00           O  
ATOM   2692 N   LTHR   190       2.400  -2.185  -6.467  0.00  0.00           N  
ATOM   2693 H   LTHR   190       1.897  -1.321  -6.344  0.00  0.00           H  
ATOM   2694 CA  LTHR   190       2.371  -2.810  -7.808  0.00  0.00           C  
ATOM   2695 HA  LTHR   190       2.317  -3.894  -7.691  0.00  0.00           H  
ATOM   2696 CB  LTHR   190       1.106  -2.389  -8.580  0.00  0.00           C  
ATOM   2697 HB  LTHR   190       1.136  -2.832  -9.576  0.00  0.00           H  
ATOM   2698 CG2 LTHR   190      -0.184  -2.844  -7.901  0.00  0.00           C  
ATOM   2699 HG21LTHR   190      -0.239  -2.468  -6.880  0.00  0.00           H  
ATOM   2700 HG22LTHR   190      -1.039  -2.472  -8.465  0.00  0.00           H  
ATOM   2701 HG23LTHR   190      -0.217  -3.933  -7.886  0.00  0.00           H  
ATOM   2702 OG1 LTHR   190       1.035  -0.989  -8.719  0.00  0.00           O  
ATOM   2703 HG1 LTHR   190       0.293  -0.656  -8.175  0.00  0.00           H  
ATOM   2704 C   LTHR   190       3.635  -2.528  -8.639  0.00  0.00           C  
ATOM   2705 O   LTHR   190       4.448  -1.655  -8.313  0.00  0.00           O  
ATOM   2706 N   LTHR   191       3.805  -3.270  -9.737  0.00  0.00           N  
ATOM   2707 H   LTHR   191       3.151  -4.036  -9.900  0.00  0.00           H  
ATOM   2708 CA  LTHR   191       4.815  -3.021 -10.778  0.00  0.00           C  
ATOM   2709 HA  LTHR   191       5.807  -3.219 -10.374  0.00  0.00           H  
ATOM   2710 CB  LTHR   191       4.583  -3.942 -11.989  0.00  0.00           C  
ATOM   2711 HB  LTHR   191       3.530  -3.918 -12.267  0.00  0.00           H  
ATOM   2712 CG2 LTHR   191       5.418  -3.578 -13.217  0.00  0.00           C  
ATOM   2713 HG21LTHR   191       5.094  -2.625 -13.630  0.00  0.00           H  
ATOM   2714 HG22LTHR   191       6.475  -3.526 -12.956  0.00  0.00           H  
ATOM   2715 HG23LTHR   191       5.270  -4.326 -13.989  0.00  0.00           H  
ATOM   2716 OG1 LTHR   191       4.941  -5.265 -11.680  0.00  0.00           O  
ATOM   2717 HG1 LTHR   191       4.116  -5.754 -11.472  0.00  0.00           H  
ATOM   2718 C   LTHR   191       4.750  -1.567 -11.238  0.00  0.00           C  
ATOM   2719 O   LTHR   191       3.668  -1.052 -11.544  0.00  0.00           O  
ATOM   2720 N   LPHE   192       5.900  -0.894 -11.320  0.00  0.00           N  
ATOM   2721 H   LPHE   192       6.767  -1.348 -11.047  0.00  0.00           H  
ATOM   2722 CA  LPHE   192       5.940   0.499 -11.755  0.00  0.00           C  
ATOM   2723 HA  LPHE   192       5.322   1.064 -11.064  0.00  0.00           H  
ATOM   2724 CB  LPHE   192       7.362   1.054 -11.644  0.00  0.00           C  
ATOM   2725 HB2 LPHE   192       7.681   1.002 -10.603  0.00  0.00           H  
ATOM   2726 HB3 LPHE   192       8.033   0.427 -12.231  0.00  0.00           H  
ATOM   2727 CG  LPHE   192       7.464   2.489 -12.118  0.00  0.00           C  
ATOM   2728 CD1 LPHE   192       8.184   2.795 -13.287  0.00  0.00           C  
ATOM   2729 HD1 LPHE   192       8.706   2.015 -13.822  0.00  0.00           H  
ATOM   2730 CE1 LPHE   192       8.213   4.114 -13.768  0.00  0.00           C  
ATOM   2731 HE1 LPHE   192       8.775   4.352 -14.658  0.00  0.00           H  
ATOM   2732 CZ  LPHE   192       7.502   5.124 -13.098  0.00  0.00           C  
ATOM   2733 HZ  LPHE   192       7.528   6.136 -13.473  0.00  0.00           H  
ATOM   2734 CE2 LPHE   192       6.763   4.817 -11.944  0.00  0.00           C  
ATOM   2735 HE2 LPHE   192       6.208   5.591 -11.433  0.00  0.00           H  
ATOM   2736 CD2 LPHE   192       6.763   3.506 -11.440  0.00  0.00           C  
ATOM   2737 HD2 LPHE   192       6.211   3.285 -10.537  0.00  0.00           H  
ATOM   2738 C   LPHE   192       5.325   0.702 -13.152  0.00  0.00           C  
ATOM   2739 O   LPHE   192       5.540  -0.084 -14.073  0.00  0.00           O  
ATOM   2740 N   LASP   193       4.550   1.778 -13.301  0.00  0.00           N  
ATOM   2741 H   LASP   193       4.454   2.383 -12.501  0.00  0.00           H  
ATOM   2742 CA  LASP   193       3.747   2.118 -14.485  0.00  0.00           C  
ATOM   2743 HA  LASP   193       3.271   3.066 -14.250  0.00  0.00           H  
ATOM   2744 CB  LASP   193       4.661   2.369 -15.704  0.00  0.00           C  
ATOM   2745 HB2 LASP   193       5.577   2.854 -15.363  0.00  0.00           H  
ATOM   2746 HB3 LASP   193       4.937   1.413 -16.152  0.00  0.00           H  
ATOM   2747 CG  LASP   193       4.044   3.268 -16.781  0.00  0.00           C  
ATOM   2748 OD1 LASP   193       3.405   4.291 -16.449  0.00  0.00           O  
ATOM   2749 OD2 LASP   193       4.312   3.044 -17.990  0.00  0.00           O  
ATOM   2750 C   LASP   193       2.575   1.170 -14.814  0.00  0.00           C  
ATOM   2751 O   LASP   193       1.834   1.470 -15.743  0.00  0.00           O  
ATOM   2752 N   LALA   194       2.342   0.071 -14.089  0.00  0.00           N  
ATOM   2753 H   LALA   194       2.986  -0.180 -13.350  0.00  0.00           H  
ATOM   2754 CA  LALA   194       1.265  -0.875 -14.422  0.00  0.00           C  
ATOM   2755 HA  LALA   194       1.356  -1.127 -15.478  0.00  0.00           H  
ATOM   2756 CB  LALA   194       1.472  -2.160 -13.621  0.00  0.00           C  
ATOM   2757 HB1 LALA   194       1.368  -1.968 -12.553  0.00  0.00           H  
ATOM   2758 HB2 LALA   194       0.714  -2.885 -13.918  0.00  0.00           H  
ATOM   2759 HB3 LALA   194       2.460  -2.570 -13.829  0.00  0.00           H  
ATOM   2760 C   LALA   194      -0.171  -0.338 -14.227  0.00  0.00           C  
ATOM   2761 O   LALA   194      -1.088  -0.813 -14.896  0.00  0.00           O  
ATOM   2762 N   LVAL   195      -0.382   0.650 -13.350  0.00  0.00           N  
ATOM   2763 H   LVAL   195       0.406   0.948 -12.788  0.00  0.00           H  
ATOM   2764 CA  LVAL   195      -1.711   1.206 -13.025  0.00  0.00           C  
ATOM   2765 HA  LVAL   195      -2.424   0.838 -13.763  0.00  0.00           H  
ATOM   2766 CB  LVAL   195      -2.214   0.724 -11.644  0.00  0.00           C  
ATOM   2767 HB  LVAL   195      -1.675   1.268 -10.872  0.00  0.00           H  
ATOM   2768 CG1 LVAL   195      -3.716   1.000 -11.483  0.00  0.00           C  
ATOM   2769 HG11LVAL   195      -4.060   0.638 -10.514  0.00  0.00           H  
ATOM   2770 HG12LVAL   195      -3.918   2.069 -11.533  0.00  0.00           H  
ATOM   2771 HG13LVAL   195      -4.277   0.487 -12.264  0.00  0.00           H  
ATOM   2772 CG2 LVAL   195      -1.987  -0.774 -11.386  0.00  0.00           C  
ATOM   2773 HG21LVAL   195      -2.446  -1.063 -10.440  0.00  0.00           H  
ATOM   2774 HG22LVAL   195      -2.414  -1.369 -12.190  0.00  0.00           H  
ATOM   2775 HG23LVAL   195      -0.922  -0.988 -11.318  0.00  0.00           H  
ATOM   2776 C   LVAL   195      -1.711   2.739 -13.128  0.00  0.00           C  
ATOM   2777 O   LVAL   195      -0.758   3.407 -12.725  0.00  0.00           O  
ATOM   2778 N   LSER   196      -2.768   3.313 -13.699  0.00  0.00           N  
ATOM   2779 H   LSER   196      -3.529   2.704 -13.985  0.00  0.00           H  
ATOM   2780 CA  LSER   196      -2.946   4.755 -13.914  0.00  0.00           C  
ATOM   2781 HA  LSER   196      -2.046   5.156 -14.376  0.00  0.00           H  
ATOM   2782 CB  LSER   196      -4.101   4.962 -14.892  0.00  0.00           C  
ATOM   2783 HB2 LSER   196      -3.855   4.498 -15.849  0.00  0.00           H  
ATOM   2784 HB3 LSER   196      -5.001   4.500 -14.491  0.00  0.00           H  
ATOM   2785 OG  LSER   196      -4.332   6.337 -15.077  0.00  0.00           O  
ATOM   2786 HG  LSER   196      -4.510   6.502 -16.022  0.00  0.00           H  
ATOM   2787 C   LSER   196      -3.208   5.537 -12.618  0.00  0.00           C  
ATOM   2788 O   LSER   196      -3.994   5.107 -11.773  0.00  0.00           O  
ATOM   2789 N   LLEU   197      -2.596   6.721 -12.488  0.00  0.00           N  
ATOM   2790 H   LLEU   197      -2.029   7.054 -13.260  0.00  0.00           H  
ATOM   2791 CA  LLEU   197      -2.809   7.663 -11.376  0.00  0.00           C  
ATOM   2792 HA  LLEU   197      -3.213   7.115 -10.523  0.00  0.00           H  
ATOM   2793 CB  LLEU   197      -1.460   8.279 -10.939  0.00  0.00           C  
ATOM   2794 HB2 LLEU   197      -0.893   8.561 -11.824  0.00  0.00           H  
ATOM   2795 HB3 LLEU   197      -1.661   9.196 -10.384  0.00  0.00           H  
ATOM   2796 CG  LLEU   197      -0.595   7.407 -10.010  0.00  0.00           C  
ATOM   2797 HG  LLEU   197      -1.150   7.236  -9.090  0.00  0.00           H  
ATOM   2798 CD1 LLEU   197      -0.192   6.047 -10.576  0.00  0.00           C  
ATOM   2799 HD11LLEU   197      -1.071   5.414 -10.679  0.00  0.00           H  
ATOM   2800 HD12LLEU   197       0.290   6.164 -11.543  0.00  0.00           H  
ATOM   2801 HD13LLEU   197       0.498   5.550  -9.894  0.00  0.00           H  
ATOM   2802 CD2 LLEU   197       0.682   8.167  -9.651  0.00  0.00           C  
ATOM   2803 HD21LLEU   197       1.327   7.551  -9.025  0.00  0.00           H  
ATOM   2804 HD22LLEU   197       1.230   8.416 -10.559  0.00  0.00           H  
ATOM   2805 HD23LLEU   197       0.430   9.090  -9.130  0.00  0.00           H  
ATOM   2806 C   LLEU   197      -3.868   8.736 -11.713  0.00  0.00           C  
ATOM   2807 O   LLEU   197      -3.954   9.757 -11.032  0.00  0.00           O  
ATOM   2808 N   LGLU   198      -4.687   8.536 -12.751  0.00  0.00           N  
ATOM   2809 H   LGLU   198      -4.558   7.715 -13.331  0.00  0.00           H  
ATOM   2810 CA  LGLU   198      -5.772   9.466 -13.085  0.00  0.00           C  
ATOM   2811 HA  LGLU   198      -5.319  10.436 -13.267  0.00  0.00           H  
ATOM   2812 CB  LGLU   198      -6.492   9.031 -14.371  0.00  0.00           C  
ATOM   2813 HB2 LGLU   198      -6.754   7.979 -14.277  0.00  0.00           H  
ATOM   2814 HB3 LGLU   198      -7.415   9.601 -14.478  0.00  0.00           H  
ATOM   2815 CG  LGLU   198      -5.647   9.213 -15.643  0.00  0.00           C  
ATOM   2816 HG2 LGLU   198      -4.649   8.803 -15.491  0.00  0.00           H  
ATOM   2817 HG3 LGLU   198      -6.120   8.654 -16.453  0.00  0.00           H  
ATOM   2818 CD  LGLU   198      -5.517  10.677 -16.058  0.00  0.00           C  
ATOM   2819 OE1 LGLU   198      -6.419  11.193 -16.749  0.00  0.00           O  
ATOM   2820 OE2 LGLU   198      -4.499  11.320 -15.694  0.00  0.00           O  
ATOM   2821 C   LGLU   198      -6.758   9.633 -11.911  0.00  0.00           C  
ATOM   2822 O   LGLU   198      -7.250   8.649 -11.344  0.00  0.00           O  
ATOM   2823 N   LGLY   199      -7.015  10.886 -11.527  0.00  0.00           N  
ATOM   2824 H   LGLY   199      -6.632  11.641 -12.081  0.00  0.00           H  
ATOM   2825 CA  LGLY   199      -7.762  11.261 -10.322  0.00  0.00           C  
ATOM   2826 HA2 LGLY   199      -7.938  12.335 -10.369  0.00  0.00           H  
ATOM   2827 HA3 LGLY   199      -8.730  10.769 -10.307  0.00  0.00           H  
ATOM   2828 C   LGLY   199      -7.049  10.988  -8.990  0.00  0.00           C  
ATOM   2829 O   LGLY   199      -7.712  10.727  -7.987  0.00  0.00           O  
ATOM   2830 N   LHIE   200      -5.714  11.016  -8.967  0.00  0.00           N  
ATOM   2831 H   LHIE   200      -5.230  11.115  -9.852  0.00  0.00           H  
ATOM   2832 CA  LHIE   200      -4.884  11.000  -7.752  0.00  0.00           C  
ATOM   2833 HA  LHIE   200      -5.492  11.298  -6.897  0.00  0.00           H  
ATOM   2834 CB  LHIE   200      -4.410   9.568  -7.456  0.00  0.00           C  
ATOM   2835 HB2 LHIE   200      -5.276   8.954  -7.210  0.00  0.00           H  
ATOM   2836 HB3 LHIE   200      -3.945   9.158  -8.353  0.00  0.00           H  
ATOM   2837 CG  LHIE   200      -3.419   9.485  -6.322  0.00  0.00           C  
ATOM   2838 ND1 LHIE   200      -3.545  10.091  -5.070  0.00  0.00           N  
ATOM   2839 CE1 LHIE   200      -2.356   9.937  -4.460  0.00  0.00           C  
ATOM   2840 HE1 LHIE   200      -2.098  10.347  -3.491  0.00  0.00           H  
ATOM   2841 NE2 LHIE   200      -1.547   9.180  -5.216  0.00  0.00           N  
ATOM   2842 HE2 LHIE   200      -0.575   8.967  -5.013  0.00  0.00           H  
ATOM   2843 CD2 LHIE   200      -2.198   8.891  -6.394  0.00  0.00           C  
ATOM   2844 HD2 LHIE   200      -1.794   8.387  -7.257  0.00  0.00           H  
ATOM   2845 C   LHIE   200      -3.773  12.060  -7.870  0.00  0.00           C  
ATOM   2846 O   LHIE   200      -2.596  11.761  -8.104  0.00  0.00           O  
ATOM   2847 N   LTYR   201      -4.185  13.329  -7.773  0.00  0.00           N  
ATOM   2848 H   LTYR   201      -5.153  13.481  -7.505  0.00  0.00           H  
ATOM   2849 CA  LTYR   201      -3.365  14.526  -8.003  0.00  0.00           C  
ATOM   2850 HA  LTYR   201      -2.352  14.222  -8.257  0.00  0.00           H  
ATOM   2851 CB  LTYR   201      -3.932  15.370  -9.161  0.00  0.00           C  
ATOM   2852 HB2 LTYR   201      -4.790  15.921  -8.771  0.00  0.00           H  
ATOM   2853 HB3 LTYR   201      -3.186  16.115  -9.441  0.00  0.00           H  
ATOM   2854 CG  LTYR   201      -4.386  14.662 -10.426  0.00  0.00           C  
ATOM   2855 CD1 LTYR   201      -3.690  13.555 -10.954  0.00  0.00           C  
ATOM   2856 HD1 LTYR   201      -2.818  13.171 -10.446  0.00  0.00           H  
ATOM   2857 CE1 LTYR   201      -4.149  12.924 -12.128  0.00  0.00           C  
ATOM   2858 HE1 LTYR   201      -3.631  12.061 -12.520  0.00  0.00           H  
ATOM   2859 CZ  LTYR   201      -5.313  13.401 -12.768  0.00  0.00           C  
ATOM   2860 OH  LTYR   201      -5.832  12.759 -13.843  0.00  0.00           O  
ATOM   2861 HH  LTYR   201      -5.165  12.356 -14.429  0.00  0.00           H  
ATOM   2862 CE2 LTYR   201      -6.005  14.507 -12.243  0.00  0.00           C  
ATOM   2863 HE2 LTYR   201      -6.894  14.870 -12.738  0.00  0.00           H  
ATOM   2864 CD2 LTYR   201      -5.532  15.145 -11.085  0.00  0.00           C  
ATOM   2865 HD2 LTYR   201      -6.066  16.005 -10.699  0.00  0.00           H  
ATOM   2866 C   LTYR   201      -3.302  15.424  -6.760  0.00  0.00           C  
ATOM   2867 O   LTYR   201      -4.222  15.421  -5.936  0.00  0.00           O  
ATOM   2868 N   LPHE   202      -2.280  16.278  -6.663  0.00  0.00           N  
ATOM   2869 H   LPHE   202      -1.567  16.287  -7.379  0.00  0.00           H  
ATOM   2870 CA  LPHE   202      -2.247  17.297  -5.612  0.00  0.00           C  
ATOM   2871 HA  LPHE   202      -2.315  16.765  -4.666  0.00  0.00           H  
ATOM   2872 CB  LPHE   202      -0.905  18.034  -5.618  0.00  0.00           C  
ATOM   2873 HB2 LPHE   202      -0.102  17.307  -5.741  0.00  0.00           H  
ATOM   2874 HB3 LPHE   202      -0.865  18.718  -6.468  0.00  0.00           H  
ATOM   2875 CG  LPHE   202      -0.662  18.797  -4.331  0.00  0.00           C  
ATOM   2876 CD1 LPHE   202      -1.067  20.139  -4.206  0.00  0.00           C  
ATOM   2877 HD1 LPHE   202      -1.537  20.648  -5.038  0.00  0.00           H  
ATOM   2878 CE1 LPHE   202      -0.868  20.823  -2.994  0.00  0.00           C  
ATOM   2879 HE1 LPHE   202      -1.174  21.855  -2.912  0.00  0.00           H  
ATOM   2880 CZ  LPHE   202      -0.256  20.172  -1.907  0.00  0.00           C  
ATOM   2881 HZ  LPHE   202      -0.081  20.699  -0.979  0.00  0.00           H  
ATOM   2882 CE2 LPHE   202       0.148  18.832  -2.029  0.00  0.00           C  
ATOM   2883 HE2 LPHE   202       0.633  18.338  -1.198  0.00  0.00           H  
ATOM   2884 CD2 LPHE   202      -0.065  18.143  -3.236  0.00  0.00           C  
ATOM   2885 HD2 LPHE   202       0.237  17.108  -3.326  0.00  0.00           H  
ATOM   2886 C   LPHE   202      -3.442  18.277  -5.758  0.00  0.00           C  
ATOM   2887 O   LPHE   202      -3.730  18.696  -6.884  0.00  0.00           O  
ATOM   2888 N   LPRO   203      -4.157  18.649  -4.677  0.00  0.00           N  
ATOM   2889 CD  LPRO   203      -4.024  18.113  -3.327  0.00  0.00           C  
ATOM   2890 HD2 LPRO   203      -3.251  18.661  -2.787  0.00  0.00           H  
ATOM   2891 HD3 LPRO   203      -3.808  17.045  -3.325  0.00  0.00           H  
ATOM   2892 CG  LPRO   203      -5.380  18.337  -2.670  0.00  0.00           C  
ATOM   2893 HG2 LPRO   203      -5.300  18.408  -1.588  0.00  0.00           H  
ATOM   2894 HG3 LPRO   203      -6.055  17.528  -2.953  0.00  0.00           H  
ATOM   2895 CB  LPRO   203      -5.835  19.645  -3.313  0.00  0.00           C  
ATOM   2896 HB2 LPRO   203      -5.310  20.485  -2.862  0.00  0.00           H  
ATOM   2897 HB3 LPRO   203      -6.910  19.786  -3.232  0.00  0.00           H  
ATOM   2898 CA  LPRO   203      -5.372  19.471  -4.760  0.00  0.00           C  
ATOM   2899 HA  LPRO   203      -6.124  18.892  -5.293  0.00  0.00           H  
ATOM   2900 C   LPRO   203      -5.211  20.828  -5.469  0.00  0.00           C  
ATOM   2901 O   LPRO   203      -4.163  21.473  -5.390  0.00  0.00           O  
ATOM   2902 N   LARG   204      -6.282  21.295  -6.127  0.00  0.00           N  
ATOM   2903 H   LARG   204      -7.115  20.708  -6.140  0.00  0.00           H  
ATOM   2904 CA  LARG   204      -6.339  22.533  -6.935  0.00  0.00           C  
ATOM   2905 HA  LARG   204      -7.335  22.556  -7.384  0.00  0.00           H  
ATOM   2906 CB  LARG   204      -6.246  23.790  -6.036  0.00  0.00           C  
ATOM   2907 HB2 LARG   204      -5.256  23.844  -5.584  0.00  0.00           H  
ATOM   2908 HB3 LARG   204      -6.382  24.677  -6.656  0.00  0.00           H  
ATOM   2909 CG  LARG   204      -7.320  23.808  -4.928  0.00  0.00           C  
ATOM   2910 HG2 LARG   204      -8.300  23.751  -5.403  0.00  0.00           H  
ATOM   2911 HG3 LARG   204      -7.203  22.940  -4.278  0.00  0.00           H  
ATOM   2912 CD  LARG   204      -7.289  25.071  -4.055  0.00  0.00           C  
ATOM   2913 HD2 LARG   204      -7.378  25.950  -4.697  0.00  0.00           H  
ATOM   2914 HD3 LARG   204      -8.159  25.040  -3.396  0.00  0.00           H  
ATOM   2915 NE  LARG   204      -6.059  25.173  -3.243  0.00  0.00           N  
ATOM   2916 HE  LARG   204      -5.242  24.685  -3.577  0.00  0.00           H  
ATOM   2917 CZ  LARG   204      -5.895  25.869  -2.130  0.00  0.00           C  
ATOM   2918 NH1 LARG   204      -6.847  26.542  -1.546  0.00  0.00           N  
ATOM   2919 HH11LARG   204      -7.784  26.540  -1.919  0.00  0.00           H  
ATOM   2920 HH12LARG   204      -6.633  26.996  -0.663  0.00  0.00           H  
ATOM   2921 NH2 LARG   204      -4.735  25.890  -1.549  0.00  0.00           N  
ATOM   2922 HH21LARG   204      -3.971  25.337  -1.909  0.00  0.00           H  
ATOM   2923 HH22LARG   204      -4.634  26.416  -0.687  0.00  0.00           H  
ATOM   2924 C   LARG   204      -5.389  22.534  -8.153  0.00  0.00           C  
ATOM   2925 O   LARG   204      -4.964  23.603  -8.604  0.00  0.00           O  
ATOM   2926 N   LTHR   205      -5.080  21.346  -8.692  0.00  0.00           N  
ATOM   2927 H   LTHR   205      -5.489  20.526  -8.260  0.00  0.00           H  
ATOM   2928 CA  LTHR   205      -4.311  21.128  -9.939  0.00  0.00           C  
ATOM   2929 HA  LTHR   205      -4.212  22.084 -10.452  0.00  0.00           H  
ATOM   2930 CB  LTHR   205      -2.881  20.613  -9.681  0.00  0.00           C  
ATOM   2931 HB  LTHR   205      -2.322  20.715 -10.609  0.00  0.00           H  
ATOM   2932 CG2 LTHR   205      -2.116  21.364  -8.592  0.00  0.00           C  
ATOM   2933 HG21LTHR   205      -1.088  21.004  -8.559  0.00  0.00           H  
ATOM   2934 HG22LTHR   205      -2.109  22.430  -8.820  0.00  0.00           H  
ATOM   2935 HG23LTHR   205      -2.580  21.203  -7.619  0.00  0.00           H  
ATOM   2936 OG1 LTHR   205      -2.868  19.246  -9.346  0.00  0.00           O  
ATOM   2937 HG1 LTHR   205      -3.254  19.148  -8.454  0.00  0.00           H  
ATOM   2938 C   LTHR   205      -5.029  20.168 -10.903  0.00  0.00           C  
ATOM   2939 O   LTHR   205      -5.663  19.204 -10.474  0.00  0.00           O  
ATOM   2940 N   LASP   206      -4.922  20.412 -12.215  0.00  0.00           N  
ATOM   2941 H   LASP   206      -4.429  21.244 -12.500  0.00  0.00           H  
ATOM   2942 CA  LASP   206      -5.680  19.676 -13.247  0.00  0.00           C  
ATOM   2943 HA  LASP   206      -6.727  19.664 -12.941  0.00  0.00           H  
ATOM   2944 CB  LASP   206      -5.603  20.406 -14.608  0.00  0.00           C  
ATOM   2945 HB2 LASP   206      -6.359  19.963 -15.257  0.00  0.00           H  
ATOM   2946 HB3 LASP   206      -5.874  21.452 -14.461  0.00  0.00           H  
ATOM   2947 CG  LASP   206      -4.245  20.350 -15.333  0.00  0.00           C  
ATOM   2948 OD1 LASP   206      -3.187  20.441 -14.657  0.00  0.00           O  
ATOM   2949 OD2 LASP   206      -4.236  20.237 -16.583  0.00  0.00           O  
ATOM   2950 C   LASP   206      -5.262  18.206 -13.452  0.00  0.00           C  
ATOM   2951 O   LASP   206      -6.097  17.387 -13.838  0.00  0.00           O  
ATOM   2952 N   LSER   207      -3.976  17.891 -13.261  0.00  0.00           N  
ATOM   2953 H   LSER   207      -3.373  18.661 -13.011  0.00  0.00           H  
ATOM   2954 CA  LSER   207      -3.342  16.696 -13.851  0.00  0.00           C  
ATOM   2955 HA  LSER   207      -4.078  15.895 -13.915  0.00  0.00           H  
ATOM   2956 CB  LSER   207      -2.893  17.057 -15.277  0.00  0.00           C  
ATOM   2957 HB2 LSER   207      -2.503  16.165 -15.770  0.00  0.00           H  
ATOM   2958 HB3 LSER   207      -3.746  17.420 -15.851  0.00  0.00           H  
ATOM   2959 OG  LSER   207      -1.882  18.056 -15.246  0.00  0.00           O  
ATOM   2960 HG  LSER   207      -2.326  18.927 -15.173  0.00  0.00           H  
ATOM   2961 C   LSER   207      -2.133  16.146 -13.070  0.00  0.00           C  
ATOM   2962 O   LSER   207      -1.488  15.186 -13.514  0.00  0.00           O  
ATOM   2963 N   LALA   208      -1.774  16.768 -11.938  0.00  0.00           N  
ATOM   2964 H   LALA   208      -2.386  17.488 -11.578  0.00  0.00           H  
ATOM   2965 CA  LALA   208      -0.472  16.603 -11.289  0.00  0.00           C  
ATOM   2966 HA  LALA   208       0.272  16.498 -12.082  0.00  0.00           H  
ATOM   2967 CB  LALA   208      -0.123  17.890 -10.529  0.00  0.00           C  
ATOM   2968 HB1 LALA   208      -0.296  18.763 -11.159  0.00  0.00           H  
ATOM   2969 HB2 LALA   208      -0.729  17.967  -9.627  0.00  0.00           H  
ATOM   2970 HB3 LALA   208       0.925  17.867 -10.235  0.00  0.00           H  
ATOM   2971 C   LALA   208      -0.362  15.336 -10.415  0.00  0.00           C  
ATOM   2972 O   LALA   208      -0.298  15.400  -9.182  0.00  0.00           O  
ATOM   2973 N   LLYS   209      -0.288  14.165 -11.055  0.00  0.00           N  
ATOM   2974 H   LLYS   209      -0.433  14.192 -12.059  0.00  0.00           H  
ATOM   2975 CA  LLYS   209       0.173  12.909 -10.430  0.00  0.00           C  
ATOM   2976 HA  LLYS   209      -0.423  12.739  -9.530  0.00  0.00           H  
ATOM   2977 CB  LLYS   209      -0.091  11.718 -11.373  0.00  0.00           C  
ATOM   2978 HB2 LLYS   209       0.208  10.796 -10.876  0.00  0.00           H  
ATOM   2979 HB3 LLYS   209      -1.170  11.656 -11.527  0.00  0.00           H  
ATOM   2980 CG  LLYS   209       0.571  11.767 -12.763  0.00  0.00           C  
ATOM   2981 HG2 LLYS   209       0.043  11.052 -13.394  0.00  0.00           H  
ATOM   2982 HG3 LLYS   209       0.434  12.756 -13.203  0.00  0.00           H  
ATOM   2983 CD  LLYS   209       2.063  11.394 -12.795  0.00  0.00           C  
ATOM   2984 HD2 LLYS   209       2.655  12.104 -12.224  0.00  0.00           H  
ATOM   2985 HD3 LLYS   209       2.199  10.395 -12.378  0.00  0.00           H  
ATOM   2986 CE  LLYS   209       2.532  11.433 -14.250  0.00  0.00           C  
ATOM   2987 HE2 LLYS   209       1.866  10.808 -14.851  0.00  0.00           H  
ATOM   2988 HE3 LLYS   209       2.440  12.462 -14.610  0.00  0.00           H  
ATOM   2989 NZ  LLYS   209       3.928  10.964 -14.402  0.00  0.00           N  
ATOM   2990 HZ1 LLYS   209       4.012   9.977 -14.164  0.00  0.00           H  
ATOM   2991 HZ2 LLYS   209       4.255  11.104 -15.350  0.00  0.00           H  
ATOM   2992 HZ3 LLYS   209       4.569  11.466 -13.783  0.00  0.00           H  
ATOM   2993 C   LLYS   209       1.639  12.997  -9.972  0.00  0.00           C  
ATOM   2994 O   LLYS   209       2.380  13.873 -10.430  0.00  0.00           O  
ATOM   2995 N   LALA   210       2.059  12.078  -9.101  0.00  0.00           N  
ATOM   2996 H   LALA   210       1.379  11.425  -8.736  0.00  0.00           H  
ATOM   2997 CA  LALA   210       3.441  11.944  -8.635  0.00  0.00           C  
ATOM   2998 HA  LALA   210       3.944  12.908  -8.735  0.00  0.00           H  
ATOM   2999 CB  LALA   210       3.427  11.589  -7.144  0.00  0.00           C  
ATOM   3000 HB1 LALA   210       2.907  12.365  -6.580  0.00  0.00           H  
ATOM   3001 HB2 LALA   210       2.929  10.632  -6.990  0.00  0.00           H  
ATOM   3002 HB3 LALA   210       4.451  11.515  -6.777  0.00  0.00           H  
ATOM   3003 C   LALA   210       4.240  10.907  -9.452  0.00  0.00           C  
ATOM   3004 O   LALA   210       3.818   9.760  -9.613  0.00  0.00           O  
ATOM   3005 N   LASP   211       5.416  11.300  -9.941  0.00  0.00           N  
ATOM   3006 H   LASP   211       5.698  12.262  -9.773  0.00  0.00           H  
ATOM   3007 CA  LASP   211       6.387  10.414 -10.597  0.00  0.00           C  
ATOM   3008 HA  LASP   211       5.873   9.890 -11.402  0.00  0.00           H  
ATOM   3009 CB  LASP   211       7.513  11.270 -11.206  0.00  0.00           C  
ATOM   3010 HB2 LASP   211       7.944  11.877 -10.411  0.00  0.00           H  
ATOM   3011 HB3 LASP   211       8.299  10.616 -11.586  0.00  0.00           H  
ATOM   3012 CG  LASP   211       7.071  12.196 -12.346  0.00  0.00           C  
ATOM   3013 OD1 LASP   211       6.058  11.934 -13.034  0.00  0.00           O  
ATOM   3014 OD2 LASP   211       7.767  13.199 -12.615  0.00  0.00           O  
ATOM   3015 C   LASP   211       6.963   9.338  -9.647  0.00  0.00           C  
ATOM   3016 O   LASP   211       6.973   9.517  -8.430  0.00  0.00           O  
ATOM   3017 N   LLEU   212       7.440   8.214 -10.208  0.00  0.00           N  
ATOM   3018 H   LLEU   212       7.420   8.182 -11.223  0.00  0.00           H  
ATOM   3019 CA  LLEU   212       7.970   7.000  -9.536  0.00  0.00           C  
ATOM   3020 HA  LLEU   212       8.196   6.305 -10.341  0.00  0.00           H  
ATOM   3021 CB  LLEU   212       9.321   7.324  -8.862  0.00  0.00           C  
ATOM   3022 HB2 LLEU   212       9.959   7.831  -9.587  0.00  0.00           H  
ATOM   3023 HB3 LLEU   212       9.141   8.014  -8.037  0.00  0.00           H  
ATOM   3024 CG  LLEU   212      10.082   6.099  -8.310  0.00  0.00           C  
ATOM   3025 HG  LLEU   212       9.488   5.605  -7.543  0.00  0.00           H  
ATOM   3026 CD1 LLEU   212      10.423   5.091  -9.413  0.00  0.00           C  
ATOM   3027 HD11LLEU   212      10.921   5.594 -10.241  0.00  0.00           H  
ATOM   3028 HD12LLEU   212      11.076   4.313  -9.018  0.00  0.00           H  
ATOM   3029 HD13LLEU   212       9.516   4.616  -9.780  0.00  0.00           H  
ATOM   3030 CD2 LLEU   212      11.391   6.552  -7.663  0.00  0.00           C  
ATOM   3031 HD21LLEU   212      11.909   5.691  -7.242  0.00  0.00           H  
ATOM   3032 HD22LLEU   212      12.028   7.032  -8.404  0.00  0.00           H  
ATOM   3033 HD23LLEU   212      11.178   7.258  -6.860  0.00  0.00           H  
ATOM   3034 C   LLEU   212       6.994   6.233  -8.604  0.00  0.00           C  
ATOM   3035 O   LLEU   212       7.104   5.013  -8.450  0.00  0.00           O  
ATOM   3036 N   LSER   213       6.013   6.917  -8.019  0.00  0.00           N  
ATOM   3037 H   LSER   213       6.040   7.925  -8.125  0.00  0.00           H  
ATOM   3038 CA  LSER   213       4.946   6.337  -7.196  0.00  0.00           C  
ATOM   3039 HA  LSER   213       5.400   5.828  -6.347  0.00  0.00           H  
ATOM   3040 CB  LSER   213       4.079   7.473  -6.651  0.00  0.00           C  
ATOM   3041 HB2 LSER   213       4.706   8.225  -6.172  0.00  0.00           H  
ATOM   3042 HB3 LSER   213       3.543   7.941  -7.478  0.00  0.00           H  
ATOM   3043 OG  LSER   213       3.154   6.972  -5.710  0.00  0.00           O  
ATOM   3044 HG  LSER   213       2.331   7.494  -5.809  0.00  0.00           H  
ATOM   3045 C   LSER   213       4.075   5.323  -7.960  0.00  0.00           C  
ATOM   3046 O   LSER   213       3.983   5.369  -9.193  0.00  0.00           O  
ATOM   3047 N   LVAL   214       3.404   4.430  -7.227  0.00  0.00           N  
ATOM   3048 H   LVAL   214       3.489   4.495  -6.217  0.00  0.00           H  
ATOM   3049 CA  LVAL   214       2.416   3.472  -7.759  0.00  0.00           C  
ATOM   3050 HA  LVAL   214       2.108   3.811  -8.746  0.00  0.00           H  
ATOM   3051 CB  LVAL   214       2.986   2.048  -7.918  0.00  0.00           C  
ATOM   3052 HB  LVAL   214       2.215   1.436  -8.382  0.00  0.00           H  
ATOM   3053 CG1 LVAL   214       4.203   2.012  -8.843  0.00  0.00           C  
ATOM   3054 HG11LVAL   214       4.489   0.974  -9.009  0.00  0.00           H  
ATOM   3055 HG12LVAL   214       3.936   2.469  -9.796  0.00  0.00           H  
ATOM   3056 HG13LVAL   214       5.038   2.551  -8.399  0.00  0.00           H  
ATOM   3057 CG2 LVAL   214       3.355   1.387  -6.585  0.00  0.00           C  
ATOM   3058 HG21LVAL   214       4.089   1.994  -6.056  0.00  0.00           H  
ATOM   3059 HG22LVAL   214       2.470   1.271  -5.961  0.00  0.00           H  
ATOM   3060 HG23LVAL   214       3.767   0.399  -6.778  0.00  0.00           H  
ATOM   3061 C   LVAL   214       1.158   3.417  -6.894  0.00  0.00           C  
ATOM   3062 O   LVAL   214       1.210   3.682  -5.692  0.00  0.00           O  
ATOM   3063 N   LVAL   215       0.032   3.028  -7.487  0.00  0.00           N  
ATOM   3064 H   LVAL   215       0.065   2.841  -8.486  0.00  0.00           H  
ATOM   3065 CA  LVAL   215      -1.217   2.703  -6.771  0.00  0.00           C  
ATOM   3066 HA  LVAL   215      -1.142   3.068  -5.751  0.00  0.00           H  
ATOM   3067 CB  LVAL   215      -2.428   3.422  -7.399  0.00  0.00           C  
ATOM   3068 HB  LVAL   215      -3.304   3.187  -6.798  0.00  0.00           H  
ATOM   3069 CG1 LVAL   215      -2.237   4.943  -7.377  0.00  0.00           C  
ATOM   3070 HG11LVAL   215      -3.112   5.435  -7.800  0.00  0.00           H  
ATOM   3071 HG12LVAL   215      -2.100   5.278  -6.353  0.00  0.00           H  
ATOM   3072 HG13LVAL   215      -1.362   5.220  -7.962  0.00  0.00           H  
ATOM   3073 CG2 LVAL   215      -2.723   2.996  -8.838  0.00  0.00           C  
ATOM   3074 HG21LVAL   215      -3.650   3.461  -9.178  0.00  0.00           H  
ATOM   3075 HG22LVAL   215      -1.916   3.306  -9.499  0.00  0.00           H  
ATOM   3076 HG23LVAL   215      -2.836   1.915  -8.887  0.00  0.00           H  
ATOM   3077 C   LVAL   215      -1.418   1.185  -6.660  0.00  0.00           C  
ATOM   3078 O   LVAL   215      -0.856   0.422  -7.449  0.00  0.00           O  
ATOM   3079 N   LGLY   216      -2.203   0.720  -5.685  0.00  0.00           N  
ATOM   3080 H   LGLY   216      -2.628   1.365  -5.027  0.00  0.00           H  
ATOM   3081 CA  LGLY   216      -2.488  -0.713  -5.531  0.00  0.00           C  
ATOM   3082 HA2 LGLY   216      -2.849  -1.082  -6.490  0.00  0.00           H  
ATOM   3083 HA3 LGLY   216      -1.565  -1.239  -5.296  0.00  0.00           H  
ATOM   3084 C   LGLY   216      -3.521  -1.060  -4.447  0.00  0.00           C  
ATOM   3085 O   LGLY   216      -3.753  -0.252  -3.544  0.00  0.00           O  
ATOM   3086 N   LPRO   217      -4.161  -2.242  -4.536  0.00  0.00           N  
ATOM   3087 CD  LPRO   217      -3.961  -3.242  -5.580  0.00  0.00           C  
ATOM   3088 HD2 LPRO   217      -2.912  -3.531  -5.654  0.00  0.00           H  
ATOM   3089 HD3 LPRO   217      -4.312  -2.848  -6.534  0.00  0.00           H  
ATOM   3090 CG  LPRO   217      -4.814  -4.446  -5.186  0.00  0.00           C  
ATOM   3091 HG2 LPRO   217      -4.223  -5.124  -4.570  0.00  0.00           H  
ATOM   3092 HG3 LPRO   217      -5.206  -4.967  -6.059  0.00  0.00           H  
ATOM   3093 CB  LPRO   217      -5.931  -3.817  -4.354  0.00  0.00           C  
ATOM   3094 HB2 LPRO   217      -6.382  -4.534  -3.667  0.00  0.00           H  
ATOM   3095 HB3 LPRO   217      -6.691  -3.410  -5.020  0.00  0.00           H  
ATOM   3096 CA  LPRO   217      -5.230  -2.663  -3.629  0.00  0.00           C  
ATOM   3097 HA  LPRO   217      -5.943  -1.848  -3.504  0.00  0.00           H  
ATOM   3098 C   LPRO   217      -4.739  -3.089  -2.234  0.00  0.00           C  
ATOM   3099 O   LPRO   217      -3.573  -3.453  -2.038  0.00  0.00           O  
ATOM   3100 N   LMET   218      -5.671  -3.096  -1.274  0.00  0.00           N  
ATOM   3101 H   LMET   218      -6.596  -2.746  -1.514  0.00  0.00           H  
ATOM   3102 CA  LMET   218      -5.486  -3.528   0.120  0.00  0.00           C  
ATOM   3103 HA  LMET   218      -4.609  -4.169   0.178  0.00  0.00           H  
ATOM   3104 CB  LMET   218      -5.241  -2.300   1.017  0.00  0.00           C  
ATOM   3105 HB2 LMET   218      -6.101  -1.632   0.949  0.00  0.00           H  
ATOM   3106 HB3 LMET   218      -5.136  -2.632   2.049  0.00  0.00           H  
ATOM   3107 CG  LMET   218      -3.975  -1.522   0.623  0.00  0.00           C  
ATOM   3108 HG2 LMET   218      -3.107  -2.149   0.825  0.00  0.00           H  
ATOM   3109 HG3 LMET   218      -3.999  -1.320  -0.446  0.00  0.00           H  
ATOM   3110 SD  LMET   218      -3.738   0.087   1.423  0.00  0.00           S  
ATOM   3111 CE  LMET   218      -3.448  -0.409   3.141  0.00  0.00           C  
ATOM   3112 HE1 LMET   218      -2.584  -1.070   3.194  0.00  0.00           H  
ATOM   3113 HE2 LMET   218      -3.256   0.480   3.741  0.00  0.00           H  
ATOM   3114 HE3 LMET   218      -4.328  -0.918   3.535  0.00  0.00           H  
ATOM   3115 C   LMET   218      -6.703  -4.354   0.591  0.00  0.00           C  
ATOM   3116 O   LMET   218      -7.839  -4.013   0.261  0.00  0.00           O  
ATOM   3117 N   LALA   219      -6.483  -5.452   1.327  0.00  0.00           N  
ATOM   3118 H   LALA   219      -5.534  -5.636   1.643  0.00  0.00           H  
ATOM   3119 CA  LALA   219      -7.509  -6.457   1.660  0.00  0.00           C  
ATOM   3120 HA  LALA   219      -8.454  -5.951   1.855  0.00  0.00           H  
ATOM   3121 CB  LALA   219      -7.710  -7.358   0.431  0.00  0.00           C  
ATOM   3122 HB1 LALA   219      -8.521  -8.062   0.616  0.00  0.00           H  
ATOM   3123 HB2 LALA   219      -7.978  -6.754  -0.437  0.00  0.00           H  
ATOM   3124 HB3 LALA   219      -6.796  -7.913   0.220  0.00  0.00           H  
ATOM   3125 C   LALA   219      -7.151  -7.312   2.901  0.00  0.00           C  
ATOM   3126 O   LALA   219      -6.049  -7.219   3.441  0.00  0.00           O  
ATOM   3127 N   LARG   220      -8.059  -8.198   3.342  0.00  0.00           N  
ATOM   3128 H   LARG   220      -8.972  -8.220   2.890  0.00  0.00           H  
ATOM   3129 CA  LARG   220      -7.775  -9.263   4.333  0.00  0.00           C  
ATOM   3130 HA  LARG   220      -6.952  -8.946   4.974  0.00  0.00           H  
ATOM   3131 CB  LARG   220      -9.001  -9.497   5.234  0.00  0.00           C  
ATOM   3132 HB2 LARG   220      -9.880  -9.682   4.615  0.00  0.00           H  
ATOM   3133 HB3 LARG   220      -8.828 -10.388   5.839  0.00  0.00           H  
ATOM   3134 CG  LARG   220      -9.268  -8.334   6.200  0.00  0.00           C  
ATOM   3135 HG2 LARG   220      -8.354  -8.106   6.750  0.00  0.00           H  
ATOM   3136 HG3 LARG   220      -9.574  -7.446   5.645  0.00  0.00           H  
ATOM   3137 CD  LARG   220     -10.357  -8.727   7.209  0.00  0.00           C  
ATOM   3138 HD2 LARG   220     -10.055  -9.647   7.710  0.00  0.00           H  
ATOM   3139 HD3 LARG   220     -10.440  -7.950   7.970  0.00  0.00           H  
ATOM   3140 NE  LARG   220     -11.662  -8.943   6.555  0.00  0.00           N  
ATOM   3141 HE  LARG   220     -11.892  -9.892   6.265  0.00  0.00           H  
ATOM   3142 CZ  LARG   220     -12.538  -8.014   6.236  0.00  0.00           C  
ATOM   3143 NH1 LARG   220     -12.364  -6.763   6.553  0.00  0.00           N  
ATOM   3144 HH11LARG   220     -11.546  -6.479   7.077  0.00  0.00           H  
ATOM   3145 HH12LARG   220     -12.936  -6.053   6.109  0.00  0.00           H  
ATOM   3146 NH2 LARG   220     -13.620  -8.315   5.585  0.00  0.00           N  
ATOM   3147 HH21LARG   220     -13.786  -9.256   5.255  0.00  0.00           H  
ATOM   3148 HH22LARG   220     -14.340  -7.608   5.488  0.00  0.00           H  
ATOM   3149 C   LARG   220      -7.318 -10.594   3.715  0.00  0.00           C  
ATOM   3150 O   LARG   220      -7.066 -11.541   4.460  0.00  0.00           O  
ATOM   3151 N   LTHR   221      -7.214 -10.700   2.388  0.00  0.00           N  
ATOM   3152 H   LTHR   221      -7.406  -9.889   1.822  0.00  0.00           H  
ATOM   3153 CA  LTHR   221      -6.861 -11.948   1.680  0.00  0.00           C  
ATOM   3154 HA  LTHR   221      -6.292 -12.579   2.361  0.00  0.00           H  
ATOM   3155 CB  LTHR   221      -8.112 -12.742   1.241  0.00  0.00           C  
ATOM   3156 HB  LTHR   221      -7.802 -13.753   0.986  0.00  0.00           H  
ATOM   3157 CG2 LTHR   221      -9.230 -12.848   2.279  0.00  0.00           C  
ATOM   3158 HG21LTHR   221      -8.840 -13.295   3.193  0.00  0.00           H  
ATOM   3159 HG22LTHR   221      -9.653 -11.868   2.499  0.00  0.00           H  
ATOM   3160 HG23LTHR   221     -10.017 -13.492   1.890  0.00  0.00           H  
ATOM   3161 OG1 LTHR   221      -8.671 -12.174   0.085  0.00  0.00           O  
ATOM   3162 HG1 LTHR   221      -9.395 -11.583   0.363  0.00  0.00           H  
ATOM   3163 C   LTHR   221      -5.987 -11.680   0.442  0.00  0.00           C  
ATOM   3164 O   LTHR   221      -6.061 -10.584  -0.122  0.00  0.00           O  
ATOM   3165 N   LPRO   222      -5.195 -12.661  -0.038  0.00  0.00           N  
ATOM   3166 CD  LPRO   222      -4.913 -13.935   0.610  0.00  0.00           C  
ATOM   3167 HD2 LPRO   222      -5.822 -14.461   0.899  0.00  0.00           H  
ATOM   3168 HD3 LPRO   222      -4.299 -13.761   1.490  0.00  0.00           H  
ATOM   3169 CG  LPRO   222      -4.136 -14.773  -0.400  0.00  0.00           C  
ATOM   3170 HG2 LPRO   222      -4.827 -15.392  -0.972  0.00  0.00           H  
ATOM   3171 HG3 LPRO   222      -3.385 -15.392   0.091  0.00  0.00           H  
ATOM   3172 CB  LPRO   222      -3.502 -13.741  -1.327  0.00  0.00           C  
ATOM   3173 HB2 LPRO   222      -3.389 -14.155  -2.328  0.00  0.00           H  
ATOM   3174 HB3 LPRO   222      -2.529 -13.444  -0.942  0.00  0.00           H  
ATOM   3175 CA  LPRO   222      -4.456 -12.539  -1.297  0.00  0.00           C  
ATOM   3176 HA  LPRO   222      -3.873 -11.617  -1.297  0.00  0.00           H  
ATOM   3177 C   LPRO   222      -5.373 -12.530  -2.532  0.00  0.00           C  
ATOM   3178 O   LPRO   222      -5.128 -11.785  -3.482  0.00  0.00           O  
ATOM   3179 N   LALA   223      -6.434 -13.342  -2.533  0.00  0.00           N  
ATOM   3180 H   LALA   223      -6.618 -13.908  -1.718  0.00  0.00           H  
ATOM   3181 CA  LALA   223      -7.302 -13.518  -3.698  0.00  0.00           C  
ATOM   3182 HA  LALA   223      -6.679 -13.752  -4.562  0.00  0.00           H  
ATOM   3183 CB  LALA   223      -8.209 -14.722  -3.430  0.00  0.00           C  
ATOM   3184 HB1 LALA   223      -8.864 -14.515  -2.586  0.00  0.00           H  
ATOM   3185 HB2 LALA   223      -8.811 -14.932  -4.314  0.00  0.00           H  
ATOM   3186 HB3 LALA   223      -7.608 -15.601  -3.204  0.00  0.00           H  
ATOM   3187 C   LALA   223      -8.104 -12.246  -4.041  0.00  0.00           C  
ATOM   3188 O   LALA   223      -8.273 -11.926  -5.221  0.00  0.00           O  
ATOM   3189 N   LASP   224      -8.526 -11.477  -3.030  0.00  0.00           N  
ATOM   3190 H   LASP   224      -8.400 -11.813  -2.081  0.00  0.00           H  
ATOM   3191 CA  LASP   224      -9.187 -10.180  -3.228  0.00  0.00           C  
ATOM   3192 HA  LASP   224     -10.050 -10.324  -3.881  0.00  0.00           H  
ATOM   3193 CB  LASP   224      -9.688  -9.624  -1.888  0.00  0.00           C  
ATOM   3194 HB2 LASP   224      -8.819  -9.458  -1.250  0.00  0.00           H  
ATOM   3195 HB3 LASP   224     -10.157  -8.655  -2.067  0.00  0.00           H  
ATOM   3196 CG  LASP   224     -10.685 -10.504  -1.125  0.00  0.00           C  
ATOM   3197 OD1 LASP   224     -10.770 -10.320   0.111  0.00  0.00           O  
ATOM   3198 OD2 LASP   224     -11.374 -11.368  -1.712  0.00  0.00           O  
ATOM   3199 C   LASP   224      -8.256  -9.147  -3.893  0.00  0.00           C  
ATOM   3200 O   LASP   224      -8.702  -8.389  -4.756  0.00  0.00           O  
ATOM   3201 N   LLEU   225      -6.955  -9.141  -3.555  0.00  0.00           N  
ATOM   3202 H   LLEU   225      -6.639  -9.805  -2.860  0.00  0.00           H  
ATOM   3203 CA  LLEU   225      -5.960  -8.286  -4.223  0.00  0.00           C  
ATOM   3204 HA  LLEU   225      -6.306  -7.253  -4.192  0.00  0.00           H  
ATOM   3205 CB  LLEU   225      -4.581  -8.380  -3.542  0.00  0.00           C  
ATOM   3206 HB2 LLEU   225      -4.208  -9.400  -3.637  0.00  0.00           H  
ATOM   3207 HB3 LLEU   225      -3.896  -7.736  -4.096  0.00  0.00           H  
ATOM   3208 CG  LLEU   225      -4.514  -7.989  -2.059  0.00  0.00           C  
ATOM   3209 HG  LLEU   225      -5.123  -8.667  -1.470  0.00  0.00           H  
ATOM   3210 CD1 LLEU   225      -3.061  -8.084  -1.595  0.00  0.00           C  
ATOM   3211 HD11LLEU   225      -2.976  -7.706  -0.580  0.00  0.00           H  
ATOM   3212 HD12LLEU   225      -2.736  -9.125  -1.621  0.00  0.00           H  
ATOM   3213 HD13LLEU   225      -2.420  -7.485  -2.239  0.00  0.00           H  
ATOM   3214 CD2 LLEU   225      -4.978  -6.560  -1.810  0.00  0.00           C  
ATOM   3215 HD21LLEU   225      -4.379  -5.874  -2.401  0.00  0.00           H  
ATOM   3216 HD22LLEU   225      -6.032  -6.455  -2.065  0.00  0.00           H  
ATOM   3217 HD23LLEU   225      -4.853  -6.324  -0.755  0.00  0.00           H  
ATOM   3218 C   LLEU   225      -5.802  -8.665  -5.699  0.00  0.00           C  
ATOM   3219 O   LLEU   225      -5.778  -7.787  -6.564  0.00  0.00           O  
ATOM   3220 N   LALA   226      -5.721  -9.968  -5.990  0.00  0.00           N  
ATOM   3221 H   LALA   226      -5.738 -10.633  -5.224  0.00  0.00           H  
ATOM   3222 CA  LALA   226      -5.624 -10.473  -7.356  0.00  0.00           C  
ATOM   3223 HA  LALA   226      -4.765 -10.002  -7.836  0.00  0.00           H  
ATOM   3224 CB  LALA   226      -5.387 -11.986  -7.314  0.00  0.00           C  
ATOM   3225 HB1 LALA   226      -4.478 -12.204  -6.760  0.00  0.00           H  
ATOM   3226 HB2 LALA   226      -6.229 -12.489  -6.838  0.00  0.00           H  
ATOM   3227 HB3 LALA   226      -5.274 -12.362  -8.329  0.00  0.00           H  
ATOM   3228 C   LALA   226      -6.866 -10.123  -8.192  0.00  0.00           C  
ATOM   3229 O   LALA   226      -6.733  -9.842  -9.381  0.00  0.00           O  
ATOM   3230 N   LLEU   227      -8.059 -10.096  -7.591  0.00  0.00           N  
ATOM   3231 H   LLEU   227      -8.120 -10.404  -6.625  0.00  0.00           H  
ATOM   3232 CA  LLEU   227      -9.274  -9.629  -8.257  0.00  0.00           C  
ATOM   3233 HA  LLEU   227      -9.325 -10.103  -9.238  0.00  0.00           H  
ATOM   3234 CB  LLEU   227     -10.489 -10.092  -7.431  0.00  0.00           C  
ATOM   3235 HB2 LLEU   227     -10.505 -11.183  -7.417  0.00  0.00           H  
ATOM   3236 HB3 LLEU   227     -10.372  -9.747  -6.403  0.00  0.00           H  
ATOM   3237 CG  LLEU   227     -11.839  -9.577  -7.959  0.00  0.00           C  
ATOM   3238 HG  LLEU   227     -11.863  -8.489  -7.898  0.00  0.00           H  
ATOM   3239 CD1 LLEU   227     -12.095 -10.004  -9.404  0.00  0.00           C  
ATOM   3240 HD11LLEU   227     -12.055 -11.090  -9.487  0.00  0.00           H  
ATOM   3241 HD12LLEU   227     -13.074  -9.648  -9.702  0.00  0.00           H  
ATOM   3242 HD13LLEU   227     -11.359  -9.558 -10.072  0.00  0.00           H  
ATOM   3243 CD2 LLEU   227     -12.978 -10.124  -7.104  0.00  0.00           C  
ATOM   3244 HD21LLEU   227     -13.030 -11.208  -7.202  0.00  0.00           H  
ATOM   3245 HD22LLEU   227     -12.815  -9.867  -6.057  0.00  0.00           H  
ATOM   3246 HD23LLEU   227     -13.925  -9.694  -7.427  0.00  0.00           H  
ATOM   3247 C   LLEU   227      -9.257  -8.107  -8.492  0.00  0.00           C  
ATOM   3248 O   LLEU   227      -9.479  -7.645  -9.611  0.00  0.00           O  
ATOM   3249 N   LALA   228      -8.970  -7.316  -7.455  0.00  0.00           N  
ATOM   3250 H   LALA   228      -8.793  -7.746  -6.550  0.00  0.00           H  
ATOM   3251 CA  LALA   228      -8.998  -5.855  -7.529  0.00  0.00           C  
ATOM   3252 HA  LALA   228      -9.983  -5.545  -7.879  0.00  0.00           H  
ATOM   3253 CB  LALA   228      -8.800  -5.311  -6.113  0.00  0.00           C  
ATOM   3254 HB1 LALA   228      -9.588  -5.696  -5.464  0.00  0.00           H  
ATOM   3255 HB2 LALA   228      -7.834  -5.631  -5.722  0.00  0.00           H  
ATOM   3256 HB3 LALA   228      -8.849  -4.222  -6.124  0.00  0.00           H  
ATOM   3257 C   LALA   228      -7.960  -5.281  -8.513  0.00  0.00           C  
ATOM   3258 O   LALA   228      -8.251  -4.312  -9.224  0.00  0.00           O  
ATOM   3259 N   LLEU   229      -6.769  -5.884  -8.602  0.00  0.00           N  
ATOM   3260 H   LLEU   229      -6.563  -6.650  -7.967  0.00  0.00           H  
ATOM   3261 CA  LLEU   229      -5.754  -5.500  -9.586  0.00  0.00           C  
ATOM   3262 HA  LLEU   229      -5.659  -4.415  -9.557  0.00  0.00           H  
ATOM   3263 CB  LLEU   229      -4.400  -6.100  -9.165  0.00  0.00           C  
ATOM   3264 HB2 LLEU   229      -4.159  -5.746  -8.162  0.00  0.00           H  
ATOM   3265 HB3 LLEU   229      -4.501  -7.183  -9.112  0.00  0.00           H  
ATOM   3266 CG  LLEU   229      -3.227  -5.749 -10.104  0.00  0.00           C  
ATOM   3267 HG  LLEU   229      -3.441  -6.108 -11.110  0.00  0.00           H  
ATOM   3268 CD1 LLEU   229      -2.969  -4.240 -10.145  0.00  0.00           C  
ATOM   3269 HD11LLEU   229      -2.808  -3.862  -9.137  0.00  0.00           H  
ATOM   3270 HD12LLEU   229      -2.087  -4.038 -10.755  0.00  0.00           H  
ATOM   3271 HD13LLEU   229      -3.817  -3.720 -10.589  0.00  0.00           H  
ATOM   3272 CD2 LLEU   229      -1.950  -6.423  -9.606  0.00  0.00           C  
ATOM   3273 HD21LLEU   229      -1.139  -6.235 -10.312  0.00  0.00           H  
ATOM   3274 HD22LLEU   229      -1.672  -6.029  -8.631  0.00  0.00           H  
ATOM   3275 HD23LLEU   229      -2.100  -7.499  -9.531  0.00  0.00           H  
ATOM   3276 C   LLEU   229      -6.173  -5.873 -11.022  0.00  0.00           C  
ATOM   3277 O   LLEU   229      -6.081  -5.030 -11.912  0.00  0.00           O  
ATOM   3278 N   LASP   230      -6.723  -7.072 -11.249  0.00  0.00           N  
ATOM   3279 H   LASP   230      -6.807  -7.723 -10.478  0.00  0.00           H  
ATOM   3280 CA  LASP   230      -7.213  -7.512 -12.571  0.00  0.00           C  
ATOM   3281 HA  LASP   230      -6.388  -7.434 -13.281  0.00  0.00           H  
ATOM   3282 CB  LASP   230      -7.634  -8.988 -12.467  0.00  0.00           C  
ATOM   3283 HB2 LASP   230      -6.887  -9.518 -11.880  0.00  0.00           H  
ATOM   3284 HB3 LASP   230      -8.587  -9.057 -11.938  0.00  0.00           H  
ATOM   3285 CG  LASP   230      -7.736  -9.730 -13.803  0.00  0.00           C  
ATOM   3286 OD1 LASP   230      -8.347 -10.825 -13.827  0.00  0.00           O  
ATOM   3287 OD2 LASP   230      -7.145  -9.305 -14.821  0.00  0.00           O  
ATOM   3288 C   LASP   230      -8.375  -6.646 -13.108  0.00  0.00           C  
ATOM   3289 O   LASP   230      -8.558  -6.513 -14.320  0.00  0.00           O  
ATOM   3290 N   LILE   231      -9.136  -5.998 -12.218  0.00  0.00           N  
ATOM   3291 H   LILE   231      -8.999  -6.235 -11.241  0.00  0.00           H  
ATOM   3292 CA  LILE   231     -10.171  -5.009 -12.564  0.00  0.00           C  
ATOM   3293 HA  LILE   231     -10.737  -5.380 -13.420  0.00  0.00           H  
ATOM   3294 CB  LILE   231     -11.151  -4.868 -11.371  0.00  0.00           C  
ATOM   3295 HB  LILE   231     -10.562  -4.772 -10.458  0.00  0.00           H  
ATOM   3296 CG2 LILE   231     -12.053  -3.621 -11.474  0.00  0.00           C  
ATOM   3297 HG21LILE   231     -12.756  -3.587 -10.645  0.00  0.00           H  
ATOM   3298 HG22LILE   231     -11.461  -2.709 -11.425  0.00  0.00           H  
ATOM   3299 HG23LILE   231     -12.607  -3.637 -12.411  0.00  0.00           H  
ATOM   3300 CG1 LILE   231     -12.021  -6.143 -11.264  0.00  0.00           C  
ATOM   3301 HG12LILE   231     -12.777  -6.140 -12.050  0.00  0.00           H  
ATOM   3302 HG13LILE   231     -11.401  -7.028 -11.411  0.00  0.00           H  
ATOM   3303 CD1 LILE   231     -12.705  -6.298  -9.902  0.00  0.00           C  
ATOM   3304 HD11LILE   231     -13.234  -7.249  -9.871  0.00  0.00           H  
ATOM   3305 HD12LILE   231     -11.960  -6.281  -9.107  0.00  0.00           H  
ATOM   3306 HD13LILE   231     -13.424  -5.499  -9.742  0.00  0.00           H  
ATOM   3307 C   LILE   231      -9.579  -3.649 -12.982  0.00  0.00           C  
ATOM   3308 O   LILE   231     -10.131  -2.992 -13.871  0.00  0.00           O  
ATOM   3309 N   LTHR   232      -8.490  -3.201 -12.344  0.00  0.00           N  
ATOM   3310 H   LTHR   232      -8.032  -3.839 -11.704  0.00  0.00           H  
ATOM   3311 CA  LTHR   232      -8.021  -1.793 -12.363  0.00  0.00           C  
ATOM   3312 HA  LTHR   232      -8.785  -1.170 -12.824  0.00  0.00           H  
ATOM   3313 CB  LTHR   232      -7.821  -1.269 -10.928  0.00  0.00           C  
ATOM   3314 HB  LTHR   232      -7.355  -0.284 -10.983  0.00  0.00           H  
ATOM   3315 CG2 LTHR   232      -9.128  -1.125 -10.152  0.00  0.00           C  
ATOM   3316 HG21LTHR   232      -9.793  -0.439 -10.674  0.00  0.00           H  
ATOM   3317 HG22LTHR   232      -9.617  -2.092 -10.039  0.00  0.00           H  
ATOM   3318 HG23LTHR   232      -8.918  -0.718  -9.162  0.00  0.00           H  
ATOM   3319 OG1 LTHR   232      -6.984  -2.116 -10.171  0.00  0.00           O  
ATOM   3320 HG1 LTHR   232      -7.516  -2.887  -9.891  0.00  0.00           H  
ATOM   3321 C   LTHR   232      -6.736  -1.532 -13.164  0.00  0.00           C  
ATOM   3322 O   LTHR   232      -6.517  -0.399 -13.598  0.00  0.00           O  
ATOM   3323 N   LSER   233      -5.905  -2.553 -13.384  0.00  0.00           N  
ATOM   3324 H   LSER   233      -6.142  -3.449 -12.971  0.00  0.00           H  
ATOM   3325 CA  LSER   233      -4.612  -2.464 -14.080  0.00  0.00           C  
ATOM   3326 HA  LSER   233      -4.020  -1.685 -13.605  0.00  0.00           H  
ATOM   3327 CB  LSER   233      -3.883  -3.798 -13.892  0.00  0.00           C  
ATOM   3328 HB2 LSER   233      -3.771  -3.995 -12.828  0.00  0.00           H  
ATOM   3329 HB3 LSER   233      -4.472  -4.603 -14.331  0.00  0.00           H  
ATOM   3330 OG  LSER   233      -2.603  -3.780 -14.481  0.00  0.00           O  
ATOM   3331 HG  LSER   233      -2.118  -4.543 -14.100  0.00  0.00           H  
ATOM   3332 C   LSER   233      -4.721  -2.109 -15.571  0.00  0.00           C  
ATOM   3333 O   LSER   233      -5.757  -2.333 -16.201  0.00  0.00           O  
ATOM   3334 N   LLYS   234      -3.640  -1.592 -16.171  0.00  0.00           N  
ATOM   3335 H   LLYS   234      -2.802  -1.464 -15.605  0.00  0.00           H  
ATOM   3336 CA  LLYS   234      -3.533  -1.380 -17.630  0.00  0.00           C  
ATOM   3337 HA  LLYS   234      -4.400  -0.818 -17.979  0.00  0.00           H  
ATOM   3338 CB  LLYS   234      -2.256  -0.598 -17.952  0.00  0.00           C  
ATOM   3339 HB2 LLYS   234      -1.404  -1.128 -17.524  0.00  0.00           H  
ATOM   3340 HB3 LLYS   234      -2.124  -0.577 -19.032  0.00  0.00           H  
ATOM   3341 CG  LLYS   234      -2.273   0.851 -17.454  0.00  0.00           C  
ATOM   3342 HG2 LLYS   234      -3.066   1.409 -17.954  0.00  0.00           H  
ATOM   3343 HG3 LLYS   234      -2.439   0.878 -16.377  0.00  0.00           H  
ATOM   3344 CD  LLYS   234      -0.917   1.475 -17.783  0.00  0.00           C  
ATOM   3345 HD2 LLYS   234      -0.130   0.823 -17.398  0.00  0.00           H  
ATOM   3346 HD3 LLYS   234      -0.808   1.563 -18.865  0.00  0.00           H  
ATOM   3347 CE  LLYS   234      -0.778   2.848 -17.134  0.00  0.00           C  
ATOM   3348 HE2 LLYS   234      -1.492   3.543 -17.585  0.00  0.00           H  
ATOM   3349 HE3 LLYS   234      -1.009   2.748 -16.069  0.00  0.00           H  
ATOM   3350 NZ  LLYS   234       0.610   3.331 -17.281  0.00  0.00           N  
ATOM   3351 HZ1 LLYS   234       1.238   2.595 -16.957  0.00  0.00           H  
ATOM   3352 HZ2 LLYS   234       0.849   3.550 -18.232  0.00  0.00           H  
ATOM   3353 HZ3 LLYS   234       0.791   4.110 -16.651  0.00  0.00           H  
ATOM   3354 C   LLYS   234      -3.505  -2.682 -18.438  0.00  0.00           C  
ATOM   3355 O   LLYS   234      -3.696  -2.640 -19.654  0.00  0.00           O  
ATOM   3356 N   LVAL   235      -3.248  -3.817 -17.787  0.00  0.00           N  
ATOM   3357 H   LVAL   235      -3.113  -3.758 -16.786  0.00  0.00           H  
ATOM   3358 CA  LVAL   235      -3.233  -5.162 -18.385  0.00  0.00           C  
ATOM   3359 HA  LVAL   235      -3.470  -5.081 -19.442  0.00  0.00           H  
ATOM   3360 CB  LVAL   235      -1.835  -5.813 -18.300  0.00  0.00           C  
ATOM   3361 HB  LVAL   235      -1.894  -6.801 -18.755  0.00  0.00           H  
ATOM   3362 CG1 LVAL   235      -0.802  -5.005 -19.093  0.00  0.00           C  
ATOM   3363 HG11LVAL   235      -0.657  -4.020 -18.650  0.00  0.00           H  
ATOM   3364 HG12LVAL   235       0.150  -5.537 -19.100  0.00  0.00           H  
ATOM   3365 HG13LVAL   235      -1.139  -4.898 -20.123  0.00  0.00           H  
ATOM   3366 CG2 LVAL   235      -1.321  -5.992 -16.866  0.00  0.00           C  
ATOM   3367 HG21LVAL   235      -0.370  -6.524 -16.887  0.00  0.00           H  
ATOM   3368 HG22LVAL   235      -1.173  -5.022 -16.393  0.00  0.00           H  
ATOM   3369 HG23LVAL   235      -2.031  -6.580 -16.286  0.00  0.00           H  
ATOM   3370 C   LVAL   235      -4.296  -6.058 -17.731  0.00  0.00           C  
ATOM   3371 O   LVAL   235      -4.651  -5.828 -16.569  0.00  0.00           O  
ATOM   3372 N   LPRO   236      -4.784  -7.117 -18.404  0.00  0.00           N  
ATOM   3373 CD  LPRO   236      -4.678  -7.392 -19.833  0.00  0.00           C  
ATOM   3374 HD2 LPRO   236      -3.724  -7.074 -20.254  0.00  0.00           H  
ATOM   3375 HD3 LPRO   236      -5.502  -6.906 -20.353  0.00  0.00           H  
ATOM   3376 CG  LPRO   236      -4.830  -8.899 -19.982  0.00  0.00           C  
ATOM   3377 HG2 LPRO   236      -3.849  -9.358 -19.895  0.00  0.00           H  
ATOM   3378 HG3 LPRO   236      -5.298  -9.167 -20.930  0.00  0.00           H  
ATOM   3379 CB  LPRO   236      -5.701  -9.279 -18.785  0.00  0.00           C  
ATOM   3380 HB2 LPRO   236      -5.546 -10.317 -18.495  0.00  0.00           H  
ATOM   3381 HB3 LPRO   236      -6.748  -9.104 -19.028  0.00  0.00           H  
ATOM   3382 CA  LPRO   236      -5.263  -8.299 -17.692  0.00  0.00           C  
ATOM   3383 HA  LPRO   236      -6.109  -8.050 -17.052  0.00  0.00           H  
ATOM   3384 C   LPRO   236      -4.113  -8.856 -16.838  0.00  0.00           C  
ATOM   3385 O   LPRO   236      -3.001  -9.034 -17.340  0.00  0.00           O  
ATOM   3386 N   LLEU   237      -4.357  -9.095 -15.549  0.00  0.00           N  
ATOM   3387 H   LLEU   237      -5.313  -8.990 -15.217  0.00  0.00           H  
ATOM   3388 CA  LLEU   237      -3.335  -9.545 -14.597  0.00  0.00           C  
ATOM   3389 HA  LLEU   237      -2.464  -8.897 -14.689  0.00  0.00           H  
ATOM   3390 CB  LLEU   237      -3.901  -9.372 -13.174  0.00  0.00           C  
ATOM   3391 HB2 LLEU   237      -4.001  -8.304 -12.973  0.00  0.00           H  
ATOM   3392 HB3 LLEU   237      -4.898  -9.802 -13.151  0.00  0.00           H  
ATOM   3393 CG  LLEU   237      -3.089 -10.023 -12.035  0.00  0.00           C  
ATOM   3394 HG  LLEU   237      -2.980 -11.093 -12.207  0.00  0.00           H  
ATOM   3395 CD1 LLEU   237      -1.706  -9.409 -11.896  0.00  0.00           C  
ATOM   3396 HD11LLEU   237      -1.220  -9.744 -10.982  0.00  0.00           H  
ATOM   3397 HD12LLEU   237      -1.098  -9.734 -12.734  0.00  0.00           H  
ATOM   3398 HD13LLEU   237      -1.765  -8.320 -11.895  0.00  0.00           H  
ATOM   3399 CD2 LLEU   237      -3.833  -9.838 -10.719  0.00  0.00           C  
ATOM   3400 HD21LLEU   237      -4.110  -8.794 -10.599  0.00  0.00           H  
ATOM   3401 HD22LLEU   237      -4.732 -10.448 -10.746  0.00  0.00           H  
ATOM   3402 HD23LLEU   237      -3.214 -10.145  -9.879  0.00  0.00           H  
ATOM   3403 C   LLEU   237      -2.930 -11.001 -14.901  0.00  0.00           C  
ATOM   3404 O   LLEU   237      -3.769 -11.889 -14.704  0.00  0.00           O  
ATOM   3405 N   LPRO   238      -1.688 -11.283 -15.349  0.00  0.00           N  
ATOM   3406 CD  LPRO   238      -0.606 -10.348 -15.644  0.00  0.00           C  
ATOM   3407 HD2 LPRO   238      -0.411  -9.681 -14.808  0.00  0.00           H  
ATOM   3408 HD3 LPRO   238      -0.847  -9.763 -16.527  0.00  0.00           H  
ATOM   3409 CG  LPRO   238       0.636 -11.191 -15.932  0.00  0.00           C  
ATOM   3410 HG2 LPRO   238       1.214 -11.327 -15.021  0.00  0.00           H  
ATOM   3411 HG3 LPRO   238       1.257 -10.739 -16.706  0.00  0.00           H  
ATOM   3412 CB  LPRO   238       0.059 -12.529 -16.385  0.00  0.00           C  
ATOM   3413 HB2 LPRO   238       0.741 -13.357 -16.185  0.00  0.00           H  
ATOM   3414 HB3 LPRO   238      -0.170 -12.474 -17.449  0.00  0.00           H  
ATOM   3415 CA  LPRO   238      -1.245 -12.649 -15.592  0.00  0.00           C  
ATOM   3416 HA  LPRO   238      -1.980 -13.170 -16.205  0.00  0.00           H  
ATOM   3417 C   LPRO   238      -1.077 -13.396 -14.263  0.00  0.00           C  
ATOM   3418 O   LPRO   238      -0.348 -12.962 -13.368  0.00  0.00           O  
ATOM   3419 N   LGLN   239      -1.778 -14.519 -14.124  0.00  0.00           N  
ATOM   3420 H   LGLN   239      -2.391 -14.794 -14.882  0.00  0.00           H  
ATOM   3421 CA  LGLN   239      -1.759 -15.336 -12.908  0.00  0.00           C  
ATOM   3422 HA  LGLN   239      -1.685 -14.659 -12.059  0.00  0.00           H  
ATOM   3423 CB  LGLN   239      -3.094 -16.092 -12.757  0.00  0.00           C  
ATOM   3424 HB2 LGLN   239      -3.252 -16.721 -13.634  0.00  0.00           H  
ATOM   3425 HB3 LGLN   239      -3.047 -16.730 -11.874  0.00  0.00           H  
ATOM   3426 CG  LGLN   239      -4.276 -15.106 -12.605  0.00  0.00           C  
ATOM   3427 HG2 LGLN   239      -4.183 -14.563 -11.667  0.00  0.00           H  
ATOM   3428 HG3 LGLN   239      -4.239 -14.371 -13.408  0.00  0.00           H  
ATOM   3429 CD  LGLN   239      -5.656 -15.759 -12.651  0.00  0.00           C  
ATOM   3430 OE1 LGLN   239      -5.863 -16.897 -12.248  0.00  0.00           O  
ATOM   3431 NE2 LGLN   239      -6.654 -15.061 -13.141  0.00  0.00           N  
ATOM   3432 HE21LGLN   239      -7.564 -15.488 -13.196  0.00  0.00           H  
ATOM   3433 HE22LGLN   239      -6.529 -14.076 -13.358  0.00  0.00           H  
ATOM   3434 C   LGLN   239      -0.509 -16.238 -12.863  0.00  0.00           C  
ATOM   3435 O   LGLN   239      -0.005 -16.690 -13.898  0.00  0.00           O  
ATOM   3436 N   LSER   240       0.029 -16.472 -11.666  0.00  0.00           N  
ATOM   3437 H   LSER   240      -0.417 -16.052 -10.857  0.00  0.00           H  
ATOM   3438 CA  LSER   240       1.347 -17.088 -11.464  0.00  0.00           C  
ATOM   3439 HA  LSER   240       2.069 -16.526 -12.056  0.00  0.00           H  
ATOM   3440 CB  LSER   240       1.763 -16.950 -10.000  0.00  0.00           C  
ATOM   3441 HB2 LSER   240       1.707 -15.903  -9.697  0.00  0.00           H  
ATOM   3442 HB3 LSER   240       1.089 -17.535  -9.375  0.00  0.00           H  
ATOM   3443 OG  LSER   240       3.089 -17.413  -9.841  0.00  0.00           O  
ATOM   3444 HG  LSER   240       3.671 -16.654 -10.099  0.00  0.00           H  
ATOM   3445 C   LSER   240       1.421 -18.560 -11.898  0.00  0.00           C  
ATOM   3446 O   LSER   240       0.466 -19.331 -11.743  0.00  0.00           O  
ATOM   3447 N   LARG   241       2.588 -18.981 -12.405  0.00  0.00           N  
ATOM   3448 H   LARG   241       3.330 -18.293 -12.509  0.00  0.00           H  
ATOM   3449 CA  LARG   241       2.898 -20.392 -12.712  0.00  0.00           C  
ATOM   3450 HA  LARG   241       1.978 -20.901 -12.993  0.00  0.00           H  
ATOM   3451 CB  LARG   241       3.880 -20.453 -13.898  0.00  0.00           C  
ATOM   3452 HB2 LARG   241       4.740 -19.821 -13.674  0.00  0.00           H  
ATOM   3453 HB3 LARG   241       4.241 -21.475 -14.020  0.00  0.00           H  
ATOM   3454 CG  LARG   241       3.259 -20.001 -15.232  0.00  0.00           C  
ATOM   3455 HG2 LARG   241       2.852 -18.995 -15.127  0.00  0.00           H  
ATOM   3456 HG3 LARG   241       4.044 -19.972 -15.988  0.00  0.00           H  
ATOM   3457 CD  LARG   241       2.154 -20.957 -15.706  0.00  0.00           C  
ATOM   3458 HD2 LARG   241       2.568 -21.961 -15.811  0.00  0.00           H  
ATOM   3459 HD3 LARG   241       1.363 -21.003 -14.958  0.00  0.00           H  
ATOM   3460 NE  LARG   241       1.541 -20.498 -16.964  0.00  0.00           N  
ATOM   3461 HE  LARG   241       0.947 -19.683 -16.897  0.00  0.00           H  
ATOM   3462 CZ  LARG   241       1.559 -21.119 -18.130  0.00  0.00           C  
ATOM   3463 NH1 LARG   241       2.255 -22.198 -18.352  0.00  0.00           N  
ATOM   3464 HH11LARG   241       2.811 -22.634 -17.628  0.00  0.00           H  
ATOM   3465 HH12LARG   241       2.250 -22.684 -19.235  0.00  0.00           H  
ATOM   3466 NH2 LARG   241       0.863 -20.635 -19.118  0.00  0.00           N  
ATOM   3467 HH21LARG   241       0.385 -19.749 -18.995  0.00  0.00           H  
ATOM   3468 HH22LARG   241       0.763 -21.172 -19.966  0.00  0.00           H  
ATOM   3469 C   LARG   241       3.407 -21.200 -11.511  0.00  0.00           C  
ATOM   3470 O   LARG   241       3.547 -22.416 -11.631  0.00  0.00           O  
ATOM   3471 N   LILE   242       3.643 -20.565 -10.360  0.00  0.00           N  
ATOM   3472 H   LILE   242       3.501 -19.562 -10.333  0.00  0.00           H  
ATOM   3473 CA  LILE   242       4.066 -21.228  -9.115  0.00  0.00           C  
ATOM   3474 HA  LILE   242       4.834 -21.965  -9.350  0.00  0.00           H  
ATOM   3475 CB  LILE   242       4.675 -20.186  -8.143  0.00  0.00           C  
ATOM   3476 HB  LILE   242       3.898 -19.460  -7.900  0.00  0.00           H  
ATOM   3477 CG2 LILE   242       5.123 -20.860  -6.831  0.00  0.00           C  
ATOM   3478 HG21LILE   242       4.300 -21.399  -6.365  0.00  0.00           H  
ATOM   3479 HG22LILE   242       5.943 -21.554  -7.023  0.00  0.00           H  
ATOM   3480 HG23LILE   242       5.462 -20.109  -6.118  0.00  0.00           H  
ATOM   3481 CG1 LILE   242       5.856 -19.418  -8.789  0.00  0.00           C  
ATOM   3482 HG12LILE   242       6.714 -20.080  -8.889  0.00  0.00           H  
ATOM   3483 HG13LILE   242       5.583 -19.072  -9.785  0.00  0.00           H  
ATOM   3484 CD1 LILE   242       6.275 -18.171  -8.005  0.00  0.00           C  
ATOM   3485 HD11LILE   242       7.050 -17.639  -8.558  0.00  0.00           H  
ATOM   3486 HD12LILE   242       5.419 -17.509  -7.868  0.00  0.00           H  
ATOM   3487 HD13LILE   242       6.675 -18.457  -7.035  0.00  0.00           H  
ATOM   3488 C   LILE   242       2.861 -21.954  -8.490  0.00  0.00           C  
ATOM   3489 O   LILE   242       1.880 -21.308  -8.129  0.00  0.00           O  
ATOM   3490 N   LALA   243       2.902 -23.282  -8.354  0.00  0.00           N  
ATOM   3491 H   LALA   243       3.733 -23.769  -8.675  0.00  0.00           H  
ATOM   3492 CA  LALA   243       1.797 -24.087  -7.807  0.00  0.00           C  
ATOM   3493 HA  LALA   243       0.895 -23.478  -7.745  0.00  0.00           H  
ATOM   3494 CB  LALA   243       1.518 -25.231  -8.788  0.00  0.00           C  
ATOM   3495 HB1 LALA   243       0.657 -25.805  -8.448  0.00  0.00           H  
ATOM   3496 HB2 LALA   243       1.308 -24.827  -9.780  0.00  0.00           H  
ATOM   3497 HB3 LALA   243       2.386 -25.890  -8.845  0.00  0.00           H  
ATOM   3498 C   LALA   243       2.067 -24.632  -6.390  0.00  0.00           C  
ATOM   3499 O   LALA   243       1.141 -24.748  -5.583  0.00  0.00           O  
ATOM   3500 N   LASN   244       3.325 -24.960  -6.088  0.00  0.00           N  
ATOM   3501 H   LASN   244       4.029 -24.795  -6.801  0.00  0.00           H  
ATOM   3502 CA  LASN   244       3.821 -25.454  -4.797  0.00  0.00           C  
ATOM   3503 HA  LASN   244       3.084 -25.264  -4.014  0.00  0.00           H  
ATOM   3504 CB  LASN   244       4.101 -26.971  -4.895  0.00  0.00           C  
ATOM   3505 HB2 LASN   244       4.964 -27.111  -5.542  0.00  0.00           H  
ATOM   3506 HB3 LASN   244       4.354 -27.348  -3.904  0.00  0.00           H  
ATOM   3507 CG  LASN   244       2.977 -27.831  -5.452  0.00  0.00           C  
ATOM   3508 OD1 LASN   244       3.179 -28.681  -6.309  0.00  0.00           O  
ATOM   3509 ND2 LASN   244       1.768 -27.673  -4.987  0.00  0.00           N  
ATOM   3510 HD21LASN   244       1.013 -28.203  -5.394  0.00  0.00           H  
ATOM   3511 HD22LASN   244       1.599 -27.021  -4.231  0.00  0.00           H  
ATOM   3512 C   LASN   244       5.115 -24.698  -4.439  0.00  0.00           C  
ATOM   3513 O   LASN   244       5.727 -24.110  -5.328  0.00  0.00           O  
ATOM   3514 N   LLEU   245       5.591 -24.754  -3.190  0.00  0.00           N  
ATOM   3515 H   LLEU   245       5.079 -25.256  -2.474  0.00  0.00           H  
ATOM   3516 CA  LLEU   245       6.899 -24.178  -2.818  0.00  0.00           C  
ATOM   3517 HA  LLEU   245       7.008 -23.220  -3.326  0.00  0.00           H  
ATOM   3518 CB  LLEU   245       6.938 -23.913  -1.300  0.00  0.00           C  
ATOM   3519 HB2 LLEU   245       6.663 -24.830  -0.783  0.00  0.00           H  
ATOM   3520 HB3 LLEU   245       7.956 -23.654  -1.005  0.00  0.00           H  
ATOM   3521 CG  LLEU   245       5.990 -22.791  -0.842  0.00  0.00           C  
ATOM   3522 HG  LLEU   245       4.984 -23.024  -1.183  0.00  0.00           H  
ATOM   3523 CD1 LLEU   245       5.966 -22.693   0.679  0.00  0.00           C  
ATOM   3524 HD11LLEU   245       5.625 -23.634   1.107  0.00  0.00           H  
ATOM   3525 HD12LLEU   245       6.962 -22.461   1.042  0.00  0.00           H  
ATOM   3526 HD13LLEU   245       5.283 -21.905   0.995  0.00  0.00           H  
ATOM   3527 CD2 LLEU   245       6.400 -21.419  -1.382  0.00  0.00           C  
ATOM   3528 HD21LLEU   245       7.446 -21.226  -1.142  0.00  0.00           H  
ATOM   3529 HD22LLEU   245       6.256 -21.382  -2.459  0.00  0.00           H  
ATOM   3530 HD23LLEU   245       5.791 -20.637  -0.929  0.00  0.00           H  
ATOM   3531 C   LLEU   245       8.109 -25.006  -3.306  0.00  0.00           C  
ATOM   3532 O   LLEU   245       9.238 -24.528  -3.232  0.00  0.00           O  
ATOM   3533 N   LSER   246       7.880 -26.195  -3.878  0.00  0.00           N  
ATOM   3534 H   LSER   246       6.941 -26.552  -3.850  0.00  0.00           H  
ATOM   3535 CA  LSER   246       8.904 -27.082  -4.447  0.00  0.00           C  
ATOM   3536 HA  LSER   246       9.502 -27.475  -3.625  0.00  0.00           H  
ATOM   3537 CB  LSER   246       8.243 -28.284  -5.147  0.00  0.00           C  
ATOM   3538 HB2 LSER   246       9.022 -28.891  -5.605  0.00  0.00           H  
ATOM   3539 HB3 LSER   246       7.742 -28.899  -4.403  0.00  0.00           H  
ATOM   3540 OG  LSER   246       7.303 -27.924  -6.152  0.00  0.00           O  
ATOM   3541 HG  LSER   246       6.731 -28.697  -6.322  0.00  0.00           H  
ATOM   3542 C   LSER   246       9.846 -26.353  -5.412  0.00  0.00           C  
ATOM   3543 O   LSER   246       9.446 -25.913  -6.491  0.00  0.00           O  
ATOM   3544 N   LGLY   247      11.117 -26.234  -5.042  0.00  0.00           N  
ATOM   3545 H   LGLY   247      11.379 -26.592  -4.128  0.00  0.00           H  
ATOM   3546 CA  LGLY   247      12.163 -25.581  -5.826  0.00  0.00           C  
ATOM   3547 HA2 LGLY   247      13.129 -25.904  -5.448  0.00  0.00           H  
ATOM   3548 HA3 LGLY   247      12.085 -25.908  -6.862  0.00  0.00           H  
ATOM   3549 C   LGLY   247      12.158 -24.049  -5.817  0.00  0.00           C  
ATOM   3550 O   LGLY   247      12.968 -23.477  -6.540  0.00  0.00           O  
ATOM   3551 N   LLEU   248      11.287 -23.372  -5.058  0.00  0.00           N  
ATOM   3552 H   LLEU   248      10.647 -23.883  -4.458  0.00  0.00           H  
ATOM   3553 CA  LLEU   248      11.207 -21.906  -5.074  0.00  0.00           C  
ATOM   3554 HA  LLEU   248      11.062 -21.599  -6.111  0.00  0.00           H  
ATOM   3555 CB  LLEU   248       9.985 -21.446  -4.255  0.00  0.00           C  
ATOM   3556 HB2 LLEU   248       9.101 -21.997  -4.577  0.00  0.00           H  
ATOM   3557 HB3 LLEU   248      10.168 -21.690  -3.208  0.00  0.00           H  
ATOM   3558 CG  LLEU   248       9.708 -19.934  -4.379  0.00  0.00           C  
ATOM   3559 HG  LLEU   248      10.639 -19.374  -4.294  0.00  0.00           H  
ATOM   3560 CD1 LLEU   248       9.038 -19.603  -5.713  0.00  0.00           C  
ATOM   3561 HD11LLEU   248       8.848 -18.532  -5.772  0.00  0.00           H  
ATOM   3562 HD12LLEU   248       9.689 -19.882  -6.540  0.00  0.00           H  
ATOM   3563 HD13LLEU   248       8.098 -20.145  -5.809  0.00  0.00           H  
ATOM   3564 CD2 LLEU   248       8.774 -19.457  -3.269  0.00  0.00           C  
ATOM   3565 HD21LLEU   248       9.187 -19.727  -2.299  0.00  0.00           H  
ATOM   3566 HD22LLEU   248       8.680 -18.373  -3.315  0.00  0.00           H  
ATOM   3567 HD23LLEU   248       7.793 -19.911  -3.389  0.00  0.00           H  
ATOM   3568 C   LLEU   248      12.515 -21.263  -4.571  0.00  0.00           C  
ATOM   3569 O   LLEU   248      12.957 -21.540  -3.454  0.00  0.00           O  
ATOM   3570 N   LARG   249      13.120 -20.396  -5.388  0.00  0.00           N  
ATOM   3571 H   LARG   249      12.681 -20.220  -6.291  0.00  0.00           H  
ATOM   3572 CA  LARG   249      14.393 -19.710  -5.117  0.00  0.00           C  
ATOM   3573 HA  LARG   249      15.031 -20.351  -4.506  0.00  0.00           H  
ATOM   3574 CB  LARG   249      15.114 -19.442  -6.449  0.00  0.00           C  
ATOM   3575 HB2 LARG   249      14.483 -18.798  -7.061  0.00  0.00           H  
ATOM   3576 HB3 LARG   249      16.046 -18.913  -6.245  0.00  0.00           H  
ATOM   3577 CG  LARG   249      15.437 -20.723  -7.239  0.00  0.00           C  
ATOM   3578 HG2 LARG   249      16.104 -21.350  -6.645  0.00  0.00           H  
ATOM   3579 HG3 LARG   249      14.523 -21.283  -7.441  0.00  0.00           H  
ATOM   3580 CD  LARG   249      16.114 -20.402  -8.576  0.00  0.00           C  
ATOM   3581 HD2 LARG   249      17.031 -19.846  -8.378  0.00  0.00           H  
ATOM   3582 HD3 LARG   249      16.380 -21.342  -9.064  0.00  0.00           H  
ATOM   3583 NE  LARG   249      15.232 -19.622  -9.466  0.00  0.00           N  
ATOM   3584 HE  LARG   249      14.264 -19.505  -9.184  0.00  0.00           H  
ATOM   3585 CZ  LARG   249      15.550 -19.072 -10.621  0.00  0.00           C  
ATOM   3586 NH1 LARG   249      16.731 -19.150 -11.160  0.00  0.00           N  
ATOM   3587 HH11LARG   249      17.484 -19.636 -10.687  0.00  0.00           H  
ATOM   3588 HH12LARG   249      16.911 -18.592 -11.984  0.00  0.00           H  
ATOM   3589 NH2 LARG   249      14.658 -18.397 -11.271  0.00  0.00           N  
ATOM   3590 HH21LARG   249      13.734 -18.324 -10.860  0.00  0.00           H  
ATOM   3591 HH22LARG   249      14.811 -18.174 -12.251  0.00  0.00           H  
ATOM   3592 C   LARG   249      14.152 -18.411  -4.346  0.00  0.00           C  
ATOM   3593 O   LARG   249      13.770 -17.395  -4.938  0.00  0.00           O  
ATOM   3594 N   LILE   250      14.358 -18.453  -3.029  0.00  0.00           N  
ATOM   3595 H   LILE   250      14.681 -19.330  -2.633  0.00  0.00           H  
ATOM   3596 CA  LILE   250      14.161 -17.321  -2.109  0.00  0.00           C  
ATOM   3597 HA  LILE   250      13.530 -16.575  -2.592  0.00  0.00           H  
ATOM   3598 CB  LILE   250      13.429 -17.785  -0.824  0.00  0.00           C  
ATOM   3599 HB  LILE   250      14.019 -18.587  -0.376  0.00  0.00           H  
ATOM   3600 CG2 LILE   250      13.323 -16.640   0.207  0.00  0.00           C  
ATOM   3601 HG21LILE   250      12.772 -15.800  -0.219  0.00  0.00           H  
ATOM   3602 HG22LILE   250      12.814 -16.977   1.108  0.00  0.00           H  
ATOM   3603 HG23LILE   250      14.312 -16.302   0.514  0.00  0.00           H  
ATOM   3604 CG1 LILE   250      12.024 -18.346  -1.154  0.00  0.00           C  
ATOM   3605 HG12LILE   250      11.386 -17.540  -1.520  0.00  0.00           H  
ATOM   3606 HG13LILE   250      12.106 -19.093  -1.943  0.00  0.00           H  
ATOM   3607 CD1 LILE   250      11.334 -19.032   0.034  0.00  0.00           C  
ATOM   3608 HD11LILE   250      10.421 -19.515  -0.310  0.00  0.00           H  
ATOM   3609 HD12LILE   250      11.994 -19.787   0.463  0.00  0.00           H  
ATOM   3610 HD13LILE   250      11.066 -18.304   0.798  0.00  0.00           H  
ATOM   3611 C   LILE   250      15.505 -16.657  -1.777  0.00  0.00           C  
ATOM   3612 O   LILE   250      16.423 -17.321  -1.288  0.00  0.00           O  
ATOM   3613 N   LLEU   251      15.595 -15.338  -1.969  0.00  0.00           N  
ATOM   3614 H   LLEU   251      14.805 -14.869  -2.402  0.00  0.00           H  
ATOM   3615 CA  LLEU   251      16.631 -14.498  -1.357  0.00  0.00           C  
ATOM   3616 HA  LLEU   251      17.518 -15.106  -1.177  0.00  0.00           H  
ATOM   3617 CB  LLEU   251      17.010 -13.368  -2.332  0.00  0.00           C  
ATOM   3618 HB2 LLEU   251      17.344 -13.802  -3.273  0.00  0.00           H  
ATOM   3619 HB3 LLEU   251      16.113 -12.784  -2.537  0.00  0.00           H  
ATOM   3620 CG  LLEU   251      18.107 -12.419  -1.813  0.00  0.00           C  
ATOM   3621 HG  LLEU   251      17.820 -12.024  -0.840  0.00  0.00           H  
ATOM   3622 CD1 LLEU   251      19.470 -13.102  -1.689  0.00  0.00           C  
ATOM   3623 HD11LLEU   251      19.771 -13.522  -2.650  0.00  0.00           H  
ATOM   3624 HD12LLEU   251      20.215 -12.381  -1.355  0.00  0.00           H  
ATOM   3625 HD13LLEU   251      19.421 -13.899  -0.951  0.00  0.00           H  
ATOM   3626 CD2 LLEU   251      18.264 -11.246  -2.778  0.00  0.00           C  
ATOM   3627 HD21LLEU   251      19.023 -10.564  -2.401  0.00  0.00           H  
ATOM   3628 HD22LLEU   251      18.558 -11.615  -3.759  0.00  0.00           H  
ATOM   3629 HD23LLEU   251      17.324 -10.705  -2.858  0.00  0.00           H  
ATOM   3630 C   LLEU   251      16.125 -13.955  -0.008  0.00  0.00           C  
ATOM   3631 O   LLEU   251      15.068 -13.331   0.035  0.00  0.00           O  
ATOM   3632 N   LLEU   252      16.865 -14.172   1.079  0.00  0.00           N  
ATOM   3633 H   LLEU   252      17.723 -14.702   0.966  0.00  0.00           H  
ATOM   3634 CA  LLEU   252      16.504 -13.771   2.444  0.00  0.00           C  
ATOM   3635 HA  LLEU   252      15.470 -13.423   2.457  0.00  0.00           H  
ATOM   3636 CB  LLEU   252      16.585 -15.022   3.340  0.00  0.00           C  
ATOM   3637 HB2 LLEU   252      15.811 -15.719   3.018  0.00  0.00           H  
ATOM   3638 HB3 LLEU   252      17.555 -15.496   3.182  0.00  0.00           H  
ATOM   3639 CG  LLEU   252      16.426 -14.768   4.850  0.00  0.00           C  
ATOM   3640 HG  LLEU   252      17.227 -14.122   5.207  0.00  0.00           H  
ATOM   3641 CD1 LLEU   252      15.083 -14.130   5.201  0.00  0.00           C  
ATOM   3642 HD11LLEU   252      15.006 -14.044   6.285  0.00  0.00           H  
ATOM   3643 HD12LLEU   252      15.015 -13.132   4.768  0.00  0.00           H  
ATOM   3644 HD13LLEU   252      14.264 -14.744   4.829  0.00  0.00           H  
ATOM   3645 CD2 LLEU   252      16.520 -16.095   5.596  0.00  0.00           C  
ATOM   3646 HD21LLEU   252      17.452 -16.592   5.333  0.00  0.00           H  
ATOM   3647 HD22LLEU   252      16.508 -15.918   6.670  0.00  0.00           H  
ATOM   3648 HD23LLEU   252      15.689 -16.744   5.330  0.00  0.00           H  
ATOM   3649 C   LLEU   252      17.390 -12.615   2.939  0.00  0.00           C  
ATOM   3650 O   LLEU   252      18.555 -12.825   3.288  0.00  0.00           O  
ATOM   3651 N   LLEU   253      16.819 -11.406   2.992  0.00  0.00           N  
ATOM   3652 H   LLEU   253      15.837 -11.331   2.742  0.00  0.00           H  
ATOM   3653 CA  LLEU   253      17.503 -10.188   3.442  0.00  0.00           C  
ATOM   3654 HA  LLEU   253      18.566 -10.402   3.558  0.00  0.00           H  
ATOM   3655 CB  LLEU   253      17.377  -9.072   2.385  0.00  0.00           C  
ATOM   3656 HB2 LLEU   253      16.328  -8.786   2.310  0.00  0.00           H  
ATOM   3657 HB3 LLEU   253      17.932  -8.204   2.743  0.00  0.00           H  
ATOM   3658 CG  LLEU   253      17.878  -9.426   0.971  0.00  0.00           C  
ATOM   3659 HG  LLEU   253      17.268 -10.232   0.565  0.00  0.00           H  
ATOM   3660 CD1 LLEU   253      17.731  -8.208   0.057  0.00  0.00           C  
ATOM   3661 HD11LLEU   253      16.697  -7.866   0.063  0.00  0.00           H  
ATOM   3662 HD12LLEU   253      18.373  -7.398   0.404  0.00  0.00           H  
ATOM   3663 HD13LLEU   253      18.007  -8.476  -0.962  0.00  0.00           H  
ATOM   3664 CD2 LLEU   253      19.347  -9.851   0.946  0.00  0.00           C  
ATOM   3665 HD21LLEU   253      19.471 -10.792   1.483  0.00  0.00           H  
ATOM   3666 HD22LLEU   253      19.676 -10.003  -0.081  0.00  0.00           H  
ATOM   3667 HD23LLEU   253      19.967  -9.087   1.414  0.00  0.00           H  
ATOM   3668 C   LLEU   253      16.981  -9.726   4.812  0.00  0.00           C  
ATOM   3669 O   LLEU   253      15.823  -9.327   4.951  0.00  0.00           O  
ATOM   3670 N   LTHR   254      17.857  -9.745   5.816  0.00  0.00           N  
ATOM   3671 H   LTHR   254      18.778 -10.125   5.615  0.00  0.00           H  
ATOM   3672 CA  LTHR   254      17.577  -9.345   7.211  0.00  0.00           C  
ATOM   3673 HA  LTHR   254      16.670  -8.740   7.226  0.00  0.00           H  
ATOM   3674 CB  LTHR   254      17.323 -10.575   8.101  0.00  0.00           C  
ATOM   3675 HB  LTHR   254      17.239 -10.247   9.134  0.00  0.00           H  
ATOM   3676 CG2 LTHR   254      16.033 -11.308   7.729  0.00  0.00           C  
ATOM   3677 HG21LTHR   254      15.190 -10.620   7.781  0.00  0.00           H  
ATOM   3678 HG22LTHR   254      16.107 -11.710   6.719  0.00  0.00           H  
ATOM   3679 HG23LTHR   254      15.865 -12.130   8.424  0.00  0.00           H  
ATOM   3680 OG1 LTHR   254      18.374 -11.510   8.016  0.00  0.00           O  
ATOM   3681 HG1 LTHR   254      19.072 -11.240   8.641  0.00  0.00           H  
ATOM   3682 C   LTHR   254      18.672  -8.459   7.822  0.00  0.00           C  
ATOM   3683 O   LTHR   254      18.452  -7.848   8.869  0.00  0.00           O  
ATOM   3684 N   LALA   255      19.816  -8.320   7.148  0.00  0.00           N  
ATOM   3685 H   LALA   255      19.947  -8.881   6.313  0.00  0.00           H  
ATOM   3686 CA  LALA   255      20.878  -7.360   7.432  0.00  0.00           C  
ATOM   3687 HA  LALA   255      20.667  -6.845   8.371  0.00  0.00           H  
ATOM   3688 CB  LALA   255      22.184  -8.146   7.602  0.00  0.00           C  
ATOM   3689 HB1 LALA   255      22.075  -8.869   8.411  0.00  0.00           H  
ATOM   3690 HB2 LALA   255      22.424  -8.670   6.677  0.00  0.00           H  
ATOM   3691 HB3 LALA   255      23.001  -7.468   7.840  0.00  0.00           H  
ATOM   3692 C   LALA   255      20.963  -6.301   6.312  0.00  0.00           C  
ATOM   3693 O   LALA   255      20.868  -6.634   5.125  0.00  0.00           O  
ATOM   3694 N   LHIE   256      21.145  -5.028   6.682  0.00  0.00           N  
ATOM   3695 H   LHIE   256      21.275  -4.828   7.666  0.00  0.00           H  
ATOM   3696 CA  LHIE   256      21.245  -3.891   5.757  0.00  0.00           C  
ATOM   3697 HA  LHIE   256      21.575  -4.272   4.792  0.00  0.00           H  
ATOM   3698 CB  LHIE   256      19.849  -3.267   5.568  0.00  0.00           C  
ATOM   3699 HB2 LHIE   256      19.139  -4.061   5.334  0.00  0.00           H  
ATOM   3700 HB3 LHIE   256      19.529  -2.806   6.500  0.00  0.00           H  
ATOM   3701 CG  LHIE   256      19.774  -2.235   4.471  0.00  0.00           C  
ATOM   3702 ND1 LHIE   256      20.411  -0.991   4.473  0.00  0.00           N  
ATOM   3703 CE1 LHIE   256      20.137  -0.436   3.281  0.00  0.00           C  
ATOM   3704 HE1 LHIE   256      20.521   0.518   2.941  0.00  0.00           H  
ATOM   3705 NE2 LHIE   256      19.344  -1.244   2.559  0.00  0.00           N  
ATOM   3706 HE2 LHIE   256      19.000  -1.051   1.617  0.00  0.00           H  
ATOM   3707 CD2 LHIE   256      19.106  -2.384   3.291  0.00  0.00           C  
ATOM   3708 HD2 LHIE   256      18.527  -3.246   2.987  0.00  0.00           H  
ATOM   3709 C   LHIE   256      22.282  -2.863   6.265  0.00  0.00           C  
ATOM   3710 O   LHIE   256      22.292  -2.553   7.459  0.00  0.00           O  
ATOM   3711 N   LPRO   257      23.173  -2.326   5.407  0.00  0.00           N  
ATOM   3712 CD  LPRO   257      23.291  -2.613   3.985  0.00  0.00           C  
ATOM   3713 HD2 LPRO   257      22.336  -2.529   3.469  0.00  0.00           H  
ATOM   3714 HD3 LPRO   257      23.695  -3.617   3.860  0.00  0.00           H  
ATOM   3715 CG  LPRO   257      24.276  -1.588   3.433  0.00  0.00           C  
ATOM   3716 HG2 LPRO   257      23.751  -0.664   3.190  0.00  0.00           H  
ATOM   3717 HG3 LPRO   257      24.814  -1.969   2.565  0.00  0.00           H  
ATOM   3718 CB  LPRO   257      25.206  -1.365   4.623  0.00  0.00           C  
ATOM   3719 HB2 LPRO   257      25.722  -0.408   4.560  0.00  0.00           H  
ATOM   3720 HB3 LPRO   257      25.931  -2.178   4.664  0.00  0.00           H  
ATOM   3721 CA  LPRO   257      24.273  -1.456   5.838  0.00  0.00           C  
ATOM   3722 HA  LPRO   257      24.808  -1.936   6.658  0.00  0.00           H  
ATOM   3723 C   LPRO   257      23.852  -0.059   6.328  0.00  0.00           C  
ATOM   3724 O   LPRO   257      24.668   0.624   6.945  0.00  0.00           O  
ATOM   3725 N   LGLU   258      22.612   0.377   6.075  0.00  0.00           N  
ATOM   3726 H   LGLU   258      22.000  -0.230   5.540  0.00  0.00           H  
ATOM   3727 CA  LGLU   258      22.113   1.724   6.408  0.00  0.00           C  
ATOM   3728 HA  LGLU   258      22.873   2.260   6.978  0.00  0.00           H  
ATOM   3729 CB  LGLU   258      21.840   2.524   5.116  0.00  0.00           C  
ATOM   3730 HB2 LGLU   258      20.915   2.153   4.674  0.00  0.00           H  
ATOM   3731 HB3 LGLU   258      21.672   3.568   5.385  0.00  0.00           H  
ATOM   3732 CG  LGLU   258      22.923   2.478   4.026  0.00  0.00           C  
ATOM   3733 HG2 LGLU   258      22.929   1.477   3.591  0.00  0.00           H  
ATOM   3734 HG3 LGLU   258      22.640   3.175   3.235  0.00  0.00           H  
ATOM   3735 CD  LGLU   258      24.329   2.834   4.520  0.00  0.00           C  
ATOM   3736 OE1 LGLU   258      25.296   2.154   4.096  0.00  0.00           O  
ATOM   3737 OE2 LGLU   258      24.458   3.781   5.331  0.00  0.00           O  
ATOM   3738 C   LGLU   258      20.835   1.711   7.277  0.00  0.00           C  
ATOM   3739 O   LGLU   258      20.236   2.765   7.514  0.00  0.00           O  
ATOM   3740 N   LTHR   259      20.345   0.540   7.699  0.00  0.00           N  
ATOM   3741 H   LTHR   259      20.898  -0.296   7.543  0.00  0.00           H  
ATOM   3742 CA  LTHR   259      18.973   0.351   8.216  0.00  0.00           C  
ATOM   3743 HA  LTHR   259      18.718   1.199   8.848  0.00  0.00           H  
ATOM   3744 CB  LTHR   259      18.009   0.323   7.011  0.00  0.00           C  
ATOM   3745 HB  LTHR   259      18.523  -0.132   6.166  0.00  0.00           H  
ATOM   3746 CG2 LTHR   259      16.708  -0.445   7.203  0.00  0.00           C  
ATOM   3747 HG21LTHR   259      16.028  -0.257   6.378  0.00  0.00           H  
ATOM   3748 HG22LTHR   259      16.933  -1.509   7.224  0.00  0.00           H  
ATOM   3749 HG23LTHR   259      16.223  -0.157   8.132  0.00  0.00           H  
ATOM   3750 OG1 LTHR   259      17.671   1.649   6.656  0.00  0.00           O  
ATOM   3751 HG1 LTHR   259      18.483   2.172   6.758  0.00  0.00           H  
ATOM   3752 C   LTHR   259      18.858  -0.906   9.092  0.00  0.00           C  
ATOM   3753 O   LTHR   259      19.546  -1.891   8.848  0.00  0.00           O  
ATOM   3754 N   LVAL   260      18.006  -0.901  10.125  0.00  0.00           N  
ATOM   3755 H   LVAL   260      17.410  -0.087  10.247  0.00  0.00           H  
ATOM   3756 CA  LVAL   260      18.025  -1.917  11.206  0.00  0.00           C  
ATOM   3757 HA  LVAL   260      18.627  -2.760  10.884  0.00  0.00           H  
ATOM   3758 CB  LVAL   260      18.698  -1.364  12.480  0.00  0.00           C  
ATOM   3759 HB  LVAL   260      18.570  -2.095  13.278  0.00  0.00           H  
ATOM   3760 CG1 LVAL   260      20.205  -1.155  12.297  0.00  0.00           C  
ATOM   3761 HG11LVAL   260      20.681  -2.096  12.028  0.00  0.00           H  
ATOM   3762 HG12LVAL   260      20.405  -0.416  11.521  0.00  0.00           H  
ATOM   3763 HG13LVAL   260      20.641  -0.808  13.234  0.00  0.00           H  
ATOM   3764 CG2 LVAL   260      18.077  -0.044  12.941  0.00  0.00           C  
ATOM   3765 HG21LVAL   260      18.422   0.165  13.952  0.00  0.00           H  
ATOM   3766 HG22LVAL   260      18.379   0.771  12.282  0.00  0.00           H  
ATOM   3767 HG23LVAL   260      16.993  -0.116  12.937  0.00  0.00           H  
ATOM   3768 C   LVAL   260      16.660  -2.532  11.539  0.00  0.00           C  
ATOM   3769 O   LVAL   260      15.611  -1.942  11.263  0.00  0.00           O  
ATOM   3770 N   LALA   261      16.680  -3.727  12.147  0.00  0.00           N  
ATOM   3771 H   LALA   261      17.573  -4.174  12.316  0.00  0.00           H  
ATOM   3772 CA  LALA   261      15.496  -4.476  12.571  0.00  0.00           C  
ATOM   3773 HA  LALA   261      14.683  -3.766  12.710  0.00  0.00           H  
ATOM   3774 CB  LALA   261      15.100  -5.449  11.451  0.00  0.00           C  
ATOM   3775 HB1 LALA   261      14.865  -4.896  10.543  0.00  0.00           H  
ATOM   3776 HB2 LALA   261      15.921  -6.138  11.250  0.00  0.00           H  
ATOM   3777 HB3 LALA   261      14.222  -6.020  11.753  0.00  0.00           H  
ATOM   3778 C   LALA   261      15.663  -5.212  13.919  0.00  0.00           C  
ATOM   3779 O   LALA   261      16.767  -5.528  14.364  0.00  0.00           O  
ATOM   3780 N   LASP   262      14.533  -5.483  14.570  0.00  0.00           N  
ATOM   3781 H   LASP   262      13.669  -5.163  14.147  0.00  0.00           H  
ATOM   3782 CA  LASP   262      14.413  -6.272  15.794  0.00  0.00           C  
ATOM   3783 HA  LASP   262      15.117  -5.890  16.535  0.00  0.00           H  
ATOM   3784 CB  LASP   262      12.984  -6.152  16.346  0.00  0.00           C  
ATOM   3785 HB2 LASP   262      12.266  -6.337  15.545  0.00  0.00           H  
ATOM   3786 HB3 LASP   262      12.831  -6.918  17.109  0.00  0.00           H  
ATOM   3787 CG  LASP   262      12.696  -4.807  16.994  0.00  0.00           C  
ATOM   3788 OD1 LASP   262      11.507  -4.426  17.079  0.00  0.00           O  
ATOM   3789 OD2 LASP   262      13.621  -4.171  17.550  0.00  0.00           O  
ATOM   3790 C   LASP   262      14.706  -7.757  15.583  0.00  0.00           C  
ATOM   3791 O   LASP   262      14.364  -8.336  14.550  0.00  0.00           O  
ATOM   3792 N   LSER   263      15.216  -8.397  16.636  0.00  0.00           N  
ATOM   3793 H   LSER   263      15.404  -7.857  17.475  0.00  0.00           H  
ATOM   3794 CA  LSER   263      15.392  -9.850  16.702  0.00  0.00           C  
ATOM   3795 HA  LSER   263      16.106 -10.152  15.935  0.00  0.00           H  
ATOM   3796 CB  LSER   263      15.987 -10.203  18.065  0.00  0.00           C  
ATOM   3797 HB2 LSER   263      16.978  -9.759  18.145  0.00  0.00           H  
ATOM   3798 HB3 LSER   263      15.365  -9.777  18.849  0.00  0.00           H  
ATOM   3799 OG  LSER   263      16.086 -11.595  18.283  0.00  0.00           O  
ATOM   3800 HG  LSER   263      16.461 -11.691  19.180  0.00  0.00           H  
ATOM   3801 C   LSER   263      14.075 -10.591  16.432  0.00  0.00           C  
ATOM   3802 O   LSER   263      14.057 -11.482  15.591  0.00  0.00           O  
ATOM   3803 N   LALA   264      12.946 -10.168  17.016  0.00  0.00           N  
ATOM   3804 H   LALA   264      13.015  -9.488  17.763  0.00  0.00           H  
ATOM   3805 CA  LALA   264      11.625 -10.749  16.743  0.00  0.00           C  
ATOM   3806 HA  LALA   264      11.668 -11.814  16.976  0.00  0.00           H  
ATOM   3807 CB  LALA   264      10.607 -10.105  17.691  0.00  0.00           C  
ATOM   3808 HB1 LALA   264      10.883 -10.315  18.725  0.00  0.00           H  
ATOM   3809 HB2 LALA   264      10.573  -9.026  17.538  0.00  0.00           H  
ATOM   3810 HB3 LALA   264       9.617 -10.525  17.507  0.00  0.00           H  
ATOM   3811 C   LALA   264      11.178 -10.615  15.268  0.00  0.00           C  
ATOM   3812 O   LALA   264      10.614 -11.562  14.713  0.00  0.00           O  
ATOM   3813 N   LTHR   265      11.468  -9.484  14.609  0.00  0.00           N  
ATOM   3814 H   LTHR   265      11.955  -8.758  15.114  0.00  0.00           H  
ATOM   3815 CA  LTHR   265      11.191  -9.272  13.174  0.00  0.00           C  
ATOM   3816 HA  LTHR   265      10.153  -9.532  12.968  0.00  0.00           H  
ATOM   3817 CB  LTHR   265      11.400  -7.796  12.778  0.00  0.00           C  
ATOM   3818 HB  LTHR   265      12.236  -7.375  13.336  0.00  0.00           H  
ATOM   3819 CG2 LTHR   265      11.641  -7.557  11.285  0.00  0.00           C  
ATOM   3820 HG21LTHR   265      12.634  -7.907  11.005  0.00  0.00           H  
ATOM   3821 HG22LTHR   265      10.890  -8.080  10.693  0.00  0.00           H  
ATOM   3822 HG23LTHR   265      11.586  -6.491  11.072  0.00  0.00           H  
ATOM   3823 OG1 LTHR   265      10.230  -7.073  13.076  0.00  0.00           O  
ATOM   3824 HG1 LTHR   265      10.013  -7.226  14.020  0.00  0.00           H  
ATOM   3825 C   LTHR   265      12.052 -10.189  12.312  0.00  0.00           C  
ATOM   3826 O   LTHR   265      11.526 -10.909  11.464  0.00  0.00           O  
ATOM   3827 N   LILE   266      13.365 -10.210  12.558  0.00  0.00           N  
ATOM   3828 H   LILE   266      13.729  -9.606  13.292  0.00  0.00           H  
ATOM   3829 CA  LILE   266      14.314 -11.072  11.844  0.00  0.00           C  
ATOM   3830 HA  LILE   266      14.254 -10.858  10.776  0.00  0.00           H  
ATOM   3831 CB  LILE   266      15.752 -10.766  12.323  0.00  0.00           C  
ATOM   3832 HB  LILE   266      15.763 -10.807  13.414  0.00  0.00           H  
ATOM   3833 CG2 LILE   266      16.758 -11.812  11.808  0.00  0.00           C  
ATOM   3834 HG21LILE   266      17.772 -11.547  12.101  0.00  0.00           H  
ATOM   3835 HG22LILE   266      16.540 -12.790  12.237  0.00  0.00           H  
ATOM   3836 HG23LILE   266      16.710 -11.884  10.722  0.00  0.00           H  
ATOM   3837 CG1 LILE   266      16.152  -9.335  11.885  0.00  0.00           C  
ATOM   3838 HG12LILE   266      16.278  -9.296  10.805  0.00  0.00           H  
ATOM   3839 HG13LILE   266      15.357  -8.635  12.139  0.00  0.00           H  
ATOM   3840 CD1 LILE   266      17.424  -8.819  12.563  0.00  0.00           C  
ATOM   3841 HD11LILE   266      17.551  -7.761  12.335  0.00  0.00           H  
ATOM   3842 HD12LILE   266      17.333  -8.938  13.642  0.00  0.00           H  
ATOM   3843 HD13LILE   266      18.298  -9.360  12.202  0.00  0.00           H  
ATOM   3844 C   LILE   266      13.914 -12.540  12.030  0.00  0.00           C  
ATOM   3845 O   LILE   266      13.794 -13.269  11.055  0.00  0.00           O  
ATOM   3846 N   LSER   267      13.591 -12.940  13.258  0.00  0.00           N  
ATOM   3847 H   LSER   267      13.744 -12.273  14.009  0.00  0.00           H  
ATOM   3848 CA  LSER   267      13.097 -14.265  13.646  0.00  0.00           C  
ATOM   3849 HA  LSER   267      13.859 -15.006  13.408  0.00  0.00           H  
ATOM   3850 CB  LSER   267      12.911 -14.234  15.162  0.00  0.00           C  
ATOM   3851 HB2 LSER   267      13.878 -13.978  15.589  0.00  0.00           H  
ATOM   3852 HB3 LSER   267      12.206 -13.448  15.427  0.00  0.00           H  
ATOM   3853 OG  LSER   267      12.480 -15.441  15.759  0.00  0.00           O  
ATOM   3854 HG  LSER   267      12.914 -15.401  16.629  0.00  0.00           H  
ATOM   3855 C   LSER   267      11.799 -14.664  12.943  0.00  0.00           C  
ATOM   3856 O   LSER   267      11.681 -15.804  12.498  0.00  0.00           O  
ATOM   3857 N   LALA   268      10.845 -13.741  12.779  0.00  0.00           N  
ATOM   3858 H   LALA   268      10.995 -12.813  13.160  0.00  0.00           H  
ATOM   3859 CA  LALA   268       9.594 -13.993  12.062  0.00  0.00           C  
ATOM   3860 HA  LALA   268       9.157 -14.917  12.442  0.00  0.00           H  
ATOM   3861 CB  LALA   268       8.620 -12.848  12.364  0.00  0.00           C  
ATOM   3862 HB1 LALA   268       8.437 -12.789  13.437  0.00  0.00           H  
ATOM   3863 HB2 LALA   268       9.036 -11.902  12.017  0.00  0.00           H  
ATOM   3864 HB3 LALA   268       7.671 -13.030  11.858  0.00  0.00           H  
ATOM   3865 C   LALA   268       9.805 -14.166  10.544  0.00  0.00           C  
ATOM   3866 O   LALA   268       9.190 -15.051   9.943  0.00  0.00           O  
ATOM   3867 N   LVAL   269      10.679 -13.359   9.929  0.00  0.00           N  
ATOM   3868 H   LVAL   269      11.127 -12.634  10.486  0.00  0.00           H  
ATOM   3869 CA  LVAL   269      11.040 -13.452   8.499  0.00  0.00           C  
ATOM   3870 HA  LVAL   269      10.126 -13.571   7.918  0.00  0.00           H  
ATOM   3871 CB  LVAL   269      11.722 -12.145   8.035  0.00  0.00           C  
ATOM   3872 HB  LVAL   269      12.572 -11.936   8.686  0.00  0.00           H  
ATOM   3873 CG1 LVAL   269      12.231 -12.211   6.591  0.00  0.00           C  
ATOM   3874 HG11LVAL   269      12.989 -12.983   6.502  0.00  0.00           H  
ATOM   3875 HG12LVAL   269      11.413 -12.440   5.910  0.00  0.00           H  
ATOM   3876 HG13LVAL   269      12.683 -11.260   6.309  0.00  0.00           H  
ATOM   3877 CG2 LVAL   269      10.747 -10.959   8.103  0.00  0.00           C  
ATOM   3878 HG21LVAL   269      10.383 -10.821   9.120  0.00  0.00           H  
ATOM   3879 HG22LVAL   269      11.253 -10.043   7.798  0.00  0.00           H  
ATOM   3880 HG23LVAL   269       9.894 -11.132   7.446  0.00  0.00           H  
ATOM   3881 C   LVAL   269      11.902 -14.695   8.219  0.00  0.00           C  
ATOM   3882 O   LVAL   269      11.646 -15.418   7.257  0.00  0.00           O  
ATOM   3883 N   LGLU   270      12.851 -15.015   9.103  0.00  0.00           N  
ATOM   3884 H   LGLU   270      13.048 -14.355   9.849  0.00  0.00           H  
ATOM   3885 CA  LGLU   270      13.604 -16.278   9.111  0.00  0.00           C  
ATOM   3886 HA  LGLU   270      14.161 -16.378   8.178  0.00  0.00           H  
ATOM   3887 CB  LGLU   270      14.594 -16.306  10.290  0.00  0.00           C  
ATOM   3888 HB2 LGLU   270      14.073 -15.962  11.183  0.00  0.00           H  
ATOM   3889 HB3 LGLU   270      14.900 -17.334  10.491  0.00  0.00           H  
ATOM   3890 CG  LGLU   270      15.840 -15.427  10.081  0.00  0.00           C  
ATOM   3891 HG2 LGLU   270      15.596 -14.579   9.438  0.00  0.00           H  
ATOM   3892 HG3 LGLU   270      16.128 -15.028  11.056  0.00  0.00           H  
ATOM   3893 CD  LGLU   270      17.055 -16.168   9.504  0.00  0.00           C  
ATOM   3894 OE1 LGLU   270      16.935 -17.311   9.008  0.00  0.00           O  
ATOM   3895 OE2 LGLU   270      18.174 -15.602   9.577  0.00  0.00           O  
ATOM   3896 C   LGLU   270      12.659 -17.479   9.216  0.00  0.00           C  
ATOM   3897 O   LGLU   270      12.772 -18.402   8.414  0.00  0.00           O  
ATOM   3898 N   LARG   271      11.677 -17.451  10.130  0.00  0.00           N  
ATOM   3899 H   LARG   271      11.672 -16.684  10.798  0.00  0.00           H  
ATOM   3900 CA  LARG   271      10.645 -18.492  10.259  0.00  0.00           C  
ATOM   3901 HA  LARG   271      11.142 -19.448  10.430  0.00  0.00           H  
ATOM   3902 CB  LARG   271       9.762 -18.177  11.480  0.00  0.00           C  
ATOM   3903 HB2 LARG   271      10.386 -18.185  12.375  0.00  0.00           H  
ATOM   3904 HB3 LARG   271       9.339 -17.180  11.369  0.00  0.00           H  
ATOM   3905 CG  LARG   271       8.613 -19.177  11.673  0.00  0.00           C  
ATOM   3906 HG2 LARG   271       7.980 -19.183  10.787  0.00  0.00           H  
ATOM   3907 HG3 LARG   271       9.025 -20.174  11.824  0.00  0.00           H  
ATOM   3908 CD  LARG   271       7.751 -18.782  12.874  0.00  0.00           C  
ATOM   3909 HD2 LARG   271       8.328 -18.906  13.792  0.00  0.00           H  
ATOM   3910 HD3 LARG   271       7.485 -17.729  12.772  0.00  0.00           H  
ATOM   3911 NE  LARG   271       6.521 -19.591  12.952  0.00  0.00           N  
ATOM   3912 HE  LARG   271       6.521 -20.506  12.525  0.00  0.00           H  
ATOM   3913 CZ  LARG   271       5.391 -19.222  13.531  0.00  0.00           C  
ATOM   3914 NH1 LARG   271       5.250 -18.069  14.118  0.00  0.00           N  
ATOM   3915 HH11LARG   271       5.956 -17.352  14.035  0.00  0.00           H  
ATOM   3916 HH12LARG   271       4.364 -17.884  14.575  0.00  0.00           H  
ATOM   3917 NH2 LARG   271       4.364 -20.017  13.536  0.00  0.00           N  
ATOM   3918 HH21LARG   271       4.408 -20.941  13.116  0.00  0.00           H  
ATOM   3919 HH22LARG   271       3.479 -19.692  13.895  0.00  0.00           H  
ATOM   3920 C   LARG   271       9.826 -18.653   8.976  0.00  0.00           C  
ATOM   3921 O   LARG   271       9.560 -19.782   8.577  0.00  0.00           O  
ATOM   3922 N   LALA   272       9.462 -17.558   8.305  0.00  0.00           N  
ATOM   3923 H   LALA   272       9.705 -16.655   8.693  0.00  0.00           H  
ATOM   3924 CA  LALA   272       8.750 -17.609   7.027  0.00  0.00           C  
ATOM   3925 HA  LALA   272       7.843 -18.202   7.157  0.00  0.00           H  
ATOM   3926 CB  LALA   272       8.337 -16.183   6.640  0.00  0.00           C  
ATOM   3927 HB1 LALA   272       7.690 -16.218   5.765  0.00  0.00           H  
ATOM   3928 HB2 LALA   272       7.796 -15.718   7.464  0.00  0.00           H  
ATOM   3929 HB3 LALA   272       9.213 -15.581   6.405  0.00  0.00           H  
ATOM   3930 C   LALA   272       9.583 -18.293   5.926  0.00  0.00           C  
ATOM   3931 O   LALA   272       9.074 -19.157   5.210  0.00  0.00           O  
ATOM   3932 N   LALA   273      10.875 -17.966   5.820  0.00  0.00           N  
ATOM   3933 H   LALA   273      11.244 -17.237   6.424  0.00  0.00           H  
ATOM   3934 CA  LALA   273      11.797 -18.634   4.899  0.00  0.00           C  
ATOM   3935 HA  LALA   273      11.354 -18.636   3.901  0.00  0.00           H  
ATOM   3936 CB  LALA   273      13.089 -17.813   4.842  0.00  0.00           C  
ATOM   3937 HB1 LALA   273      12.872 -16.795   4.520  0.00  0.00           H  
ATOM   3938 HB2 LALA   273      13.555 -17.782   5.827  0.00  0.00           H  
ATOM   3939 HB3 LALA   273      13.780 -18.266   4.133  0.00  0.00           H  
ATOM   3940 C   LALA   273      12.064 -20.106   5.285  0.00  0.00           C  
ATOM   3941 O   LALA   273      12.086 -20.972   4.413  0.00  0.00           O  
ATOM   3942 N   LALA   274      12.196 -20.413   6.578  0.00  0.00           N  
ATOM   3943 H   LALA   274      12.195 -19.654   7.248  0.00  0.00           H  
ATOM   3944 CA  LALA   274      12.431 -21.762   7.096  0.00  0.00           C  
ATOM   3945 HA  LALA   274      13.293 -22.191   6.581  0.00  0.00           H  
ATOM   3946 CB  LALA   274      12.763 -21.659   8.588  0.00  0.00           C  
ATOM   3947 HB1 LALA   274      11.944 -21.183   9.125  0.00  0.00           H  
ATOM   3948 HB2 LALA   274      12.919 -22.656   8.997  0.00  0.00           H  
ATOM   3949 HB3 LALA   274      13.674 -21.074   8.725  0.00  0.00           H  
ATOM   3950 C   LALA   274      11.234 -22.697   6.866  0.00  0.00           C  
ATOM   3951 O   LALA   274      11.428 -23.836   6.442  0.00  0.00           O  
ATOM   3952 N   LALA   275      10.005 -22.206   7.069  0.00  0.00           N  
ATOM   3953 H   LALA   275       9.916 -21.284   7.484  0.00  0.00           H  
ATOM   3954 CA  LALA   275       8.773 -22.919   6.732  0.00  0.00           C  
ATOM   3955 HA  LALA   275       8.770 -23.885   7.242  0.00  0.00           H  
ATOM   3956 CB  LALA   275       7.582 -22.099   7.246  0.00  0.00           C  
ATOM   3957 HB1 LALA   275       7.672 -21.956   8.323  0.00  0.00           H  
ATOM   3958 HB2 LALA   275       7.550 -21.125   6.755  0.00  0.00           H  
ATOM   3959 HB3 LALA   275       6.655 -22.636   7.043  0.00  0.00           H  
ATOM   3960 C   LALA   275       8.664 -23.179   5.217  0.00  0.00           C  
ATOM   3961 O   LALA   275       8.172 -24.229   4.801  0.00  0.00           O  
ATOM   3962 N   LCYS   276       9.171 -22.264   4.379  0.00  0.00           N  
ATOM   3963 H   LCYS   276       9.531 -21.400   4.762  0.00  0.00           H  
ATOM   3964 CA  LCYS   276       9.305 -22.506   2.942  0.00  0.00           C  
ATOM   3965 HA  LCYS   276       8.361 -22.910   2.585  0.00  0.00           H  
ATOM   3966 CB  LCYS   276       9.571 -21.194   2.191  0.00  0.00           C  
ATOM   3967 HB2 LCYS   276      10.467 -20.707   2.575  0.00  0.00           H  
ATOM   3968 HB3 LCYS   276       9.726 -21.420   1.136  0.00  0.00           H  
ATOM   3969 SG  LCYS   276       8.151 -20.076   2.325  0.00  0.00           S  
ATOM   3970 HG  LCYS   276       8.333 -19.749   3.616  0.00  0.00           H  
ATOM   3971 C   LCYS   276      10.375 -23.564   2.621  0.00  0.00           C  
ATOM   3972 O   LCYS   276      10.132 -24.423   1.776  0.00  0.00           O  
ATOM   3973 N   LGLU   277      11.529 -23.557   3.294  0.00  0.00           N  
ATOM   3974 H   LGLU   277      11.707 -22.791   3.937  0.00  0.00           H  
ATOM   3975 CA  LGLU   277      12.582 -24.574   3.121  0.00  0.00           C  
ATOM   3976 HA  LGLU   277      12.824 -24.628   2.059  0.00  0.00           H  
ATOM   3977 CB  LGLU   277      13.854 -24.138   3.878  0.00  0.00           C  
ATOM   3978 HB2 LGLU   277      13.932 -23.053   3.788  0.00  0.00           H  
ATOM   3979 HB3 LGLU   277      13.762 -24.362   4.940  0.00  0.00           H  
ATOM   3980 CG  LGLU   277      15.168 -24.709   3.307  0.00  0.00           C  
ATOM   3981 HG2 LGLU   277      15.126 -24.668   2.217  0.00  0.00           H  
ATOM   3982 HG3 LGLU   277      15.973 -24.039   3.610  0.00  0.00           H  
ATOM   3983 CD  LGLU   277      15.554 -26.127   3.760  0.00  0.00           C  
ATOM   3984 OE1 LGLU   277      15.138 -26.585   4.852  0.00  0.00           O  
ATOM   3985 OE2 LGLU   277      16.315 -26.793   3.017  0.00  0.00           O  
ATOM   3986 C   LGLU   277      12.083 -25.969   3.540  0.00  0.00           C  
ATOM   3987 O   LGLU   277      12.263 -26.925   2.791  0.00  0.00           O  
ATOM   3988 N   LALA   278      11.319 -26.059   4.638  0.00  0.00           N  
ATOM   3989 H   LALA   278      11.224 -25.221   5.204  0.00  0.00           H  
ATOM   3990 CA  LALA   278      10.539 -27.231   5.072  0.00  0.00           C  
ATOM   3991 HA  LALA   278      11.192 -28.103   5.035  0.00  0.00           H  
ATOM   3992 CB  LALA   278      10.129 -27.001   6.533  0.00  0.00           C  
ATOM   3993 HB1 LALA   278      11.010 -26.808   7.146  0.00  0.00           H  
ATOM   3994 HB2 LALA   278       9.451 -26.149   6.604  0.00  0.00           H  
ATOM   3995 HB3 LALA   278       9.623 -27.885   6.922  0.00  0.00           H  
ATOM   3996 C   LALA   278       9.305 -27.549   4.185  0.00  0.00           C  
ATOM   3997 O   LALA   278       8.519 -28.459   4.476  0.00  0.00           O  
ATOM   3998 N   LSER   279       9.132 -26.798   3.095  0.00  0.00           N  
ATOM   3999 H   LSER   279       9.793 -26.043   2.958  0.00  0.00           H  
ATOM   4000 CA  LSER   279       8.109 -26.958   2.054  0.00  0.00           C  
ATOM   4001 HA  LSER   279       7.559 -27.880   2.237  0.00  0.00           H  
ATOM   4002 CB  LSER   279       7.111 -25.796   2.099  0.00  0.00           C  
ATOM   4003 HB2 LSER   279       7.624 -24.863   1.876  0.00  0.00           H  
ATOM   4004 HB3 LSER   279       6.340 -25.947   1.345  0.00  0.00           H  
ATOM   4005 OG  LSER   279       6.491 -25.704   3.363  0.00  0.00           O  
ATOM   4006 HG  LSER   279       7.115 -25.240   3.961  0.00  0.00           H  
ATOM   4007 C   LSER   279       8.722 -27.088   0.650  0.00  0.00           C  
ATOM   4008 O   LSER   279       8.024 -26.901  -0.345  0.00  0.00           O  
ATOM   4009 N   LGLY   280      10.018 -27.401   0.551  0.00  0.00           N  
ATOM   4010 H   LGLY   280      10.543 -27.535   1.406  0.00  0.00           H  
ATOM   4011 CA  LGLY   280      10.723 -27.642  -0.712  0.00  0.00           C  
ATOM   4012 HA2 LGLY   280      11.522 -28.360  -0.531  0.00  0.00           H  
ATOM   4013 HA3 LGLY   280      10.034 -28.093  -1.428  0.00  0.00           H  
ATOM   4014 C   LGLY   280      11.352 -26.409  -1.371  0.00  0.00           C  
ATOM   4015 O   LGLY   280      11.979 -26.551  -2.420  0.00  0.00           O  
ATOM   4016 N   LALA   281      11.236 -25.208  -0.800  0.00  0.00           N  
ATOM   4017 H   LALA   281      10.735 -25.126   0.076  0.00  0.00           H  
ATOM   4018 CA  LALA   281      11.981 -24.043  -1.285  0.00  0.00           C  
ATOM   4019 HA  LALA   281      11.852 -23.972  -2.366  0.00  0.00           H  
ATOM   4020 CB  LALA   281      11.395 -22.770  -0.663  0.00  0.00           C  
ATOM   4021 HB1 LALA   281      11.806 -21.892  -1.159  0.00  0.00           H  
ATOM   4022 HB2 LALA   281      10.311 -22.765  -0.782  0.00  0.00           H  
ATOM   4023 HB3 LALA   281      11.660 -22.721   0.391  0.00  0.00           H  
ATOM   4024 C   LALA   281      13.492 -24.175  -0.998  0.00  0.00           C  
ATOM   4025 O   LALA   281      13.926 -25.045  -0.237  0.00  0.00           O  
ATOM   4026 N   LTHR   282      14.294 -23.276  -1.572  0.00  0.00           N  
ATOM   4027 H   LTHR   282      13.885 -22.584  -2.196  0.00  0.00           H  
ATOM   4028 CA  LTHR   282      15.716 -23.131  -1.238  0.00  0.00           C  
ATOM   4029 HA  LTHR   282      15.885 -23.653  -0.297  0.00  0.00           H  
ATOM   4030 CB  LTHR   282      16.629 -23.815  -2.267  0.00  0.00           C  
ATOM   4031 HB  LTHR   282      16.368 -24.872  -2.311  0.00  0.00           H  
ATOM   4032 CG2 LTHR   282      16.532 -23.244  -3.684  0.00  0.00           C  
ATOM   4033 HG21LTHR   282      16.739 -22.176  -3.690  0.00  0.00           H  
ATOM   4034 HG22LTHR   282      17.248 -23.753  -4.328  0.00  0.00           H  
ATOM   4035 HG23LTHR   282      15.530 -23.412  -4.079  0.00  0.00           H  
ATOM   4036 OG1 LTHR   282      17.965 -23.718  -1.809  0.00  0.00           O  
ATOM   4037 HG1 LTHR   282      17.987 -24.330  -1.041  0.00  0.00           H  
ATOM   4038 C   LTHR   282      16.075 -21.669  -0.979  0.00  0.00           C  
ATOM   4039 O   LTHR   282      15.687 -20.764  -1.725  0.00  0.00           O  
ATOM   4040 N   LVAL   283      16.788 -21.434   0.126  0.00  0.00           N  
ATOM   4041 H   LVAL   283      17.125 -22.230   0.657  0.00  0.00           H  
ATOM   4042 CA  LVAL   283      17.006 -20.100   0.701  0.00  0.00           C  
ATOM   4043 HA  LVAL   283      16.440 -19.367   0.128  0.00  0.00           H  
ATOM   4044 CB  LVAL   283      16.488 -20.034   2.154  0.00  0.00           C  
ATOM   4045 HB  LVAL   283      17.065 -20.726   2.768  0.00  0.00           H  
ATOM   4046 CG1 LVAL   283      16.644 -18.626   2.739  0.00  0.00           C  
ATOM   4047 HG11LVAL   283      16.105 -17.907   2.121  0.00  0.00           H  
ATOM   4048 HG12LVAL   283      16.245 -18.602   3.753  0.00  0.00           H  
ATOM   4049 HG13LVAL   283      17.696 -18.343   2.785  0.00  0.00           H  
ATOM   4050 CG2 LVAL   283      15.006 -20.426   2.261  0.00  0.00           C  
ATOM   4051 HG21LVAL   283      14.854 -21.447   1.912  0.00  0.00           H  
ATOM   4052 HG22LVAL   283      14.689 -20.382   3.303  0.00  0.00           H  
ATOM   4053 HG23LVAL   283      14.392 -19.747   1.670  0.00  0.00           H  
ATOM   4054 C   LVAL   283      18.484 -19.722   0.624  0.00  0.00           C  
ATOM   4055 O   LVAL   283      19.337 -20.438   1.161  0.00  0.00           O  
ATOM   4056 N   LALA   284      18.777 -18.588  -0.011  0.00  0.00           N  
ATOM   4057 H   LALA   284      18.013 -18.060  -0.425  0.00  0.00           H  
ATOM   4058 CA  LALA   284      20.092 -17.951  -0.004  0.00  0.00           C  
ATOM   4059 HA  LALA   284      20.819 -18.604   0.477  0.00  0.00           H  
ATOM   4060 CB  LALA   284      20.558 -17.730  -1.446  0.00  0.00           C  
ATOM   4061 HB1 LALA   284      21.597 -17.401  -1.447  0.00  0.00           H  
ATOM   4062 HB2 LALA   284      20.477 -18.657  -2.015  0.00  0.00           H  
ATOM   4063 HB3 LALA   284      19.949 -16.957  -1.909  0.00  0.00           H  
ATOM   4064 C   LALA   284      20.045 -16.628   0.776  0.00  0.00           C  
ATOM   4065 O   LALA   284      19.083 -15.871   0.665  0.00  0.00           O  
ATOM   4066 N   LTHR   285      21.103 -16.312   1.516  0.00  0.00           N  
ATOM   4067 H   LTHR   285      21.858 -16.985   1.578  0.00  0.00           H  
ATOM   4068 CA  LTHR   285      21.324 -14.984   2.115  0.00  0.00           C  
ATOM   4069 HA  LTHR   285      20.377 -14.595   2.491  0.00  0.00           H  
ATOM   4070 CB  LTHR   285      22.302 -15.078   3.297  0.00  0.00           C  
ATOM   4071 HB  LTHR   285      22.447 -14.080   3.708  0.00  0.00           H  
ATOM   4072 CG2 LTHR   285      21.763 -15.987   4.400  0.00  0.00           C  
ATOM   4073 HG21LTHR   285      21.805 -17.030   4.091  0.00  0.00           H  
ATOM   4074 HG22LTHR   285      22.356 -15.856   5.302  0.00  0.00           H  
ATOM   4075 HG23LTHR   285      20.729 -15.724   4.623  0.00  0.00           H  
ATOM   4076 OG1 LTHR   285      23.567 -15.580   2.909  0.00  0.00           O  
ATOM   4077 HG1 LTHR   285      24.061 -15.705   3.737  0.00  0.00           H  
ATOM   4078 C   LTHR   285      21.869 -13.951   1.125  0.00  0.00           C  
ATOM   4079 O   LTHR   285      21.830 -12.757   1.403  0.00  0.00           O  
ATOM   4080 N   LSER   286      22.420 -14.373  -0.016  0.00  0.00           N  
ATOM   4081 H   LSER   286      22.407 -15.364  -0.210  0.00  0.00           H  
ATOM   4082 CA  LSER   286      23.282 -13.526  -0.851  0.00  0.00           C  
ATOM   4083 HA  LSER   286      22.910 -12.502  -0.817  0.00  0.00           H  
ATOM   4084 CB  LSER   286      24.707 -13.534  -0.271  0.00  0.00           C  
ATOM   4085 HB2 LSER   286      25.330 -12.833  -0.826  0.00  0.00           H  
ATOM   4086 HB3 LSER   286      24.675 -13.215   0.773  0.00  0.00           H  
ATOM   4087 OG  LSER   286      25.281 -14.827  -0.351  0.00  0.00           O  
ATOM   4088 HG  LSER   286      26.216 -14.771  -0.067  0.00  0.00           H  
ATOM   4089 C   LSER   286      23.310 -13.954  -2.322  0.00  0.00           C  
ATOM   4090 O   LSER   286      22.954 -15.082  -2.671  0.00  0.00           O  
ATOM   4091 N   LSER   287      23.768 -13.050  -3.191  0.00  0.00           N  
ATOM   4092 H   LSER   287      24.007 -12.129  -2.832  0.00  0.00           H  
ATOM   4093 CA  LSER   287      23.932 -13.250  -4.633  0.00  0.00           C  
ATOM   4094 HA  LSER   287      24.119 -14.307  -4.820  0.00  0.00           H  
ATOM   4095 CB  LSER   287      22.636 -12.846  -5.337  0.00  0.00           C  
ATOM   4096 HB2 LSER   287      21.810 -13.422  -4.921  0.00  0.00           H  
ATOM   4097 HB3 LSER   287      22.445 -11.787  -5.158  0.00  0.00           H  
ATOM   4098 OG  LSER   287      22.739 -13.067  -6.730  0.00  0.00           O  
ATOM   4099 HG  LSER   287      22.634 -14.030  -6.894  0.00  0.00           H  
ATOM   4100 C   LSER   287      25.086 -12.402  -5.192  0.00  0.00           C  
ATOM   4101 O   LSER   287      25.253 -11.261  -4.754  0.00  0.00           O  
ATOM   4102 N   LPRO   288      25.859 -12.884  -6.186  0.00  0.00           N  
ATOM   4103 CD  LPRO   288      25.831 -14.232  -6.740  0.00  0.00           C  
ATOM   4104 HD2 LPRO   288      24.818 -14.583  -6.916  0.00  0.00           H  
ATOM   4105 HD3 LPRO   288      26.350 -14.911  -6.064  0.00  0.00           H  
ATOM   4106 CG  LPRO   288      26.577 -14.150  -8.068  0.00  0.00           C  
ATOM   4107 HG2 LPRO   288      25.892 -13.832  -8.856  0.00  0.00           H  
ATOM   4108 HG3 LPRO   288      27.050 -15.096  -8.328  0.00  0.00           H  
ATOM   4109 CB  LPRO   288      27.599 -13.052  -7.787  0.00  0.00           C  
ATOM   4110 HB2 LPRO   288      27.982 -12.612  -8.703  0.00  0.00           H  
ATOM   4111 HB3 LPRO   288      28.423 -13.454  -7.197  0.00  0.00           H  
ATOM   4112 CA  LPRO   288      26.810 -12.054  -6.938  0.00  0.00           C  
ATOM   4113 HA  LPRO   288      27.494 -11.550  -6.255  0.00  0.00           H  
ATOM   4114 C   LPRO   288      26.131 -10.982  -7.816  0.00  0.00           C  
ATOM   4115 O   LPRO   288      26.806 -10.080  -8.320  0.00  0.00           O  
ATOM   4116 N   LASP   289      24.805 -11.061  -7.989  0.00  0.00           N  
ATOM   4117 H   LASP   289      24.318 -11.850  -7.582  0.00  0.00           H  
ATOM   4118 CA  LASP   289      23.987 -10.108  -8.746  0.00  0.00           C  
ATOM   4119 HA  LASP   289      24.642  -9.555  -9.418  0.00  0.00           H  
ATOM   4120 CB  LASP   289      22.965 -10.863  -9.620  0.00  0.00           C  
ATOM   4121 HB2 LASP   289      22.354 -11.498  -8.977  0.00  0.00           H  
ATOM   4122 HB3 LASP   289      22.291 -10.143 -10.084  0.00  0.00           H  
ATOM   4123 CG  LASP   289      23.539 -11.720 -10.752  0.00  0.00           C  
ATOM   4124 OD1 LASP   289      22.722 -12.204 -11.564  0.00  0.00           O  
ATOM   4125 OD2 LASP   289      24.764 -11.941 -10.885  0.00  0.00           O  
ATOM   4126 C   LASP   289      23.277  -9.054  -7.865  0.00  0.00           C  
ATOM   4127 O   LASP   289      22.450  -8.290  -8.372  0.00  0.00           O  
ATOM   4128 N   LLEU   290      23.543  -8.988  -6.553  0.00  0.00           N  
ATOM   4129 H   LLEU   290      24.238  -9.606  -6.155  0.00  0.00           H  
ATOM   4130 CA  LLEU   290      22.890  -7.996  -5.688  0.00  0.00           C  
ATOM   4131 HA  LLEU   290      21.824  -8.079  -5.882  0.00  0.00           H  
ATOM   4132 CB  LLEU   290      23.122  -8.331  -4.200  0.00  0.00           C  
ATOM   4133 HB2 LLEU   290      23.017  -9.405  -4.045  0.00  0.00           H  
ATOM   4134 HB3 LLEU   290      24.146  -8.056  -3.944  0.00  0.00           H  
ATOM   4135 CG  LLEU   290      22.142  -7.591  -3.260  0.00  0.00           C  
ATOM   4136 HG  LLEU   290      21.988  -6.574  -3.610  0.00  0.00           H  
ATOM   4137 CD1 LLEU   290      20.786  -8.297  -3.208  0.00  0.00           C  
ATOM   4138 HD11LLEU   290      20.918  -9.311  -2.833  0.00  0.00           H  
ATOM   4139 HD12LLEU   290      20.112  -7.753  -2.547  0.00  0.00           H  
ATOM   4140 HD13LLEU   290      20.341  -8.336  -4.200  0.00  0.00           H  
ATOM   4141 CD2 LLEU   290      22.664  -7.506  -1.827  0.00  0.00           C  
ATOM   4142 HD21LLEU   290      23.591  -6.938  -1.816  0.00  0.00           H  
ATOM   4143 HD22LLEU   290      21.937  -6.987  -1.204  0.00  0.00           H  
ATOM   4144 HD23LLEU   290      22.829  -8.505  -1.429  0.00  0.00           H  
ATOM   4145 C   LLEU   290      23.356  -6.558  -6.029  0.00  0.00           C  
ATOM   4146 O   LLEU   290      24.563  -6.327  -6.152  0.00  0.00           O  
ATOM   4147 N   LPRO   291      22.448  -5.573  -6.171  0.00  0.00           N  
ATOM   4148 CD  LPRO   291      21.003  -5.725  -6.281  0.00  0.00           C  
ATOM   4149 HD2 LPRO   291      20.596  -6.357  -5.493  0.00  0.00           H  
ATOM   4150 HD3 LPRO   291      20.757  -6.136  -7.260  0.00  0.00           H  
ATOM   4151 CG  LPRO   291      20.427  -4.320  -6.149  0.00  0.00           C  
ATOM   4152 HG2 LPRO   291      20.240  -4.109  -5.096  0.00  0.00           H  
ATOM   4153 HG3 LPRO   291      19.522  -4.204  -6.741  0.00  0.00           H  
ATOM   4154 CB  LPRO   291      21.548  -3.423  -6.667  0.00  0.00           C  
ATOM   4155 HB2 LPRO   291      21.481  -2.417  -6.251  0.00  0.00           H  
ATOM   4156 HB3 LPRO   291      21.508  -3.387  -7.756  0.00  0.00           H  
ATOM   4157 CA  LPRO   291      22.819  -4.157  -6.228  0.00  0.00           C  
ATOM   4158 HA  LPRO   291      23.590  -4.007  -6.983  0.00  0.00           H  
ATOM   4159 C   LPRO   291      23.357  -3.633  -4.882  0.00  0.00           C  
ATOM   4160 O   LPRO   291      23.273  -4.292  -3.845  0.00  0.00           O  
ATOM   4161 N   LASP   292      23.930  -2.432  -4.895  0.00  0.00           N  
ATOM   4162 H   LASP   292      23.998  -1.933  -5.775  0.00  0.00           H  
ATOM   4163 CA  LASP   292      24.462  -1.754  -3.708  0.00  0.00           C  
ATOM   4164 HA  LASP   292      25.092  -2.447  -3.149  0.00  0.00           H  
ATOM   4165 CB  LASP   292      25.355  -0.612  -4.203  0.00  0.00           C  
ATOM   4166 HB2 LASP   292      26.164  -1.040  -4.797  0.00  0.00           H  
ATOM   4167 HB3 LASP   292      24.766   0.033  -4.856  0.00  0.00           H  
ATOM   4168 CG  LASP   292      25.978   0.254  -3.111  0.00  0.00           C  
ATOM   4169 OD1 LASP   292      25.811  -0.028  -1.903  0.00  0.00           O  
ATOM   4170 OD2 LASP   292      26.655   1.230  -3.493  0.00  0.00           O  
ATOM   4171 C   LASP   292      23.344  -1.256  -2.770  0.00  0.00           C  
ATOM   4172 O   LASP   292      22.623  -0.303  -3.084  0.00  0.00           O  
ATOM   4173 N   LLEU   293      23.215  -1.886  -1.597  0.00  0.00           N  
ATOM   4174 H   LLEU   293      23.840  -2.655  -1.389  0.00  0.00           H  
ATOM   4175 CA  LLEU   293      22.185  -1.545  -0.610  0.00  0.00           C  
ATOM   4176 HA  LLEU   293      21.225  -1.524  -1.119  0.00  0.00           H  
ATOM   4177 CB  LLEU   293      22.111  -2.636   0.472  0.00  0.00           C  
ATOM   4178 HB2 LLEU   293      23.080  -2.705   0.966  0.00  0.00           H  
ATOM   4179 HB3 LLEU   293      21.387  -2.312   1.216  0.00  0.00           H  
ATOM   4180 CG  LLEU   293      21.704  -4.043  -0.007  0.00  0.00           C  
ATOM   4181 HG  LLEU   293      22.519  -4.479  -0.586  0.00  0.00           H  
ATOM   4182 CD1 LLEU   293      21.445  -4.919   1.219  0.00  0.00           C  
ATOM   4183 HD11LLEU   293      22.324  -4.913   1.861  0.00  0.00           H  
ATOM   4184 HD12LLEU   293      20.593  -4.540   1.782  0.00  0.00           H  
ATOM   4185 HD13LLEU   293      21.243  -5.944   0.911  0.00  0.00           H  
ATOM   4186 CD2 LLEU   293      20.431  -4.060  -0.857  0.00  0.00           C  
ATOM   4187 HD21LLEU   293      20.630  -3.594  -1.820  0.00  0.00           H  
ATOM   4188 HD22LLEU   293      20.119  -5.088  -1.040  0.00  0.00           H  
ATOM   4189 HD23LLEU   293      19.628  -3.527  -0.347  0.00  0.00           H  
ATOM   4190 C   LLEU   293      22.364  -0.151   0.023  0.00  0.00           C  
ATOM   4191 O   LLEU   293      21.382   0.427   0.490  0.00  0.00           O  
ATOM   4192 N   LSER   294      23.577   0.416   0.008  0.00  0.00           N  
ATOM   4193 H   LSER   294      24.334  -0.064  -0.467  0.00  0.00           H  
ATOM   4194 CA  LSER   294      23.824   1.786   0.485  0.00  0.00           C  
ATOM   4195 HA  LSER   294      23.253   1.950   1.395  0.00  0.00           H  
ATOM   4196 CB  LSER   294      25.301   2.010   0.812  0.00  0.00           C  
ATOM   4197 HB2 LSER   294      25.896   1.887  -0.092  0.00  0.00           H  
ATOM   4198 HB3 LSER   294      25.437   3.025   1.186  0.00  0.00           H  
ATOM   4199 OG  LSER   294      25.734   1.083   1.793  0.00  0.00           O  
ATOM   4200 HG  LSER   294      25.553   1.488   2.683  0.00  0.00           H  
ATOM   4201 C   LSER   294      23.351   2.819  -0.536  0.00  0.00           C  
ATOM   4202 O   LSER   294      22.594   3.725  -0.188  0.00  0.00           O  
ATOM   4203 N   LALA   295      23.676   2.626  -1.820  0.00  0.00           N  
ATOM   4204 H   LALA   295      24.305   1.865  -2.046  0.00  0.00           H  
ATOM   4205 CA  LALA   295      23.131   3.438  -2.912  0.00  0.00           C  
ATOM   4206 HA  LALA   295      23.449   4.473  -2.777  0.00  0.00           H  
ATOM   4207 CB  LALA   295      23.691   2.920  -4.237  0.00  0.00           C  
ATOM   4208 HB1 LALA   295      23.417   1.876  -4.380  0.00  0.00           H  
ATOM   4209 HB2 LALA   295      23.272   3.505  -5.055  0.00  0.00           H  
ATOM   4210 HB3 LALA   295      24.776   3.017  -4.243  0.00  0.00           H  
ATOM   4211 C   LALA   295      21.593   3.410  -2.941  0.00  0.00           C  
ATOM   4212 O   LALA   295      20.950   4.444  -3.132  0.00  0.00           O  
ATOM   4213 N   LLEU   296      20.999   2.242  -2.673  0.00  0.00           N  
ATOM   4214 H   LLEU   296      21.595   1.425  -2.569  0.00  0.00           H  
ATOM   4215 CA  LLEU   296      19.552   2.058  -2.532  0.00  0.00           C  
ATOM   4216 HA  LLEU   296      19.078   2.429  -3.440  0.00  0.00           H  
ATOM   4217 CB  LLEU   296      19.256   0.553  -2.389  0.00  0.00           C  
ATOM   4218 HB2 LLEU   296      20.066   0.087  -1.836  0.00  0.00           H  
ATOM   4219 HB3 LLEU   296      18.343   0.399  -1.816  0.00  0.00           H  
ATOM   4220 CG  LLEU   296      19.096  -0.122  -3.758  0.00  0.00           C  
ATOM   4221 HG  LLEU   296      19.775   0.339  -4.474  0.00  0.00           H  
ATOM   4222 CD1 LLEU   296      19.397  -1.616  -3.698  0.00  0.00           C  
ATOM   4223 HD11LLEU   296      20.446  -1.764  -3.446  0.00  0.00           H  
ATOM   4224 HD12LLEU   296      18.775  -2.099  -2.945  0.00  0.00           H  
ATOM   4225 HD13LLEU   296      19.212  -2.058  -4.674  0.00  0.00           H  
ATOM   4226 CD2 LLEU   296      17.654   0.051  -4.238  0.00  0.00           C  
ATOM   4227 HD21LLEU   296      17.314   1.067  -4.052  0.00  0.00           H  
ATOM   4228 HD22LLEU   296      17.590  -0.170  -5.301  0.00  0.00           H  
ATOM   4229 HD23LLEU   296      17.007  -0.622  -3.682  0.00  0.00           H  
ATOM   4230 C   LLEU   296      18.912   2.856  -1.385  0.00  0.00           C  
ATOM   4231 O   LLEU   296      17.689   2.973  -1.377  0.00  0.00           O  
ATOM   4232 N   LVAL   297      19.674   3.433  -0.452  0.00  0.00           N  
ATOM   4233 H   LVAL   297      20.673   3.256  -0.473  0.00  0.00           H  
ATOM   4234 CA  LVAL   297      19.168   4.423   0.518  0.00  0.00           C  
ATOM   4235 HA  LVAL   297      18.080   4.451   0.470  0.00  0.00           H  
ATOM   4236 CB  LVAL   297      19.528   4.017   1.962  0.00  0.00           C  
ATOM   4237 HB  LVAL   297      20.598   3.825   2.030  0.00  0.00           H  
ATOM   4238 CG1 LVAL   297      19.156   5.095   2.989  0.00  0.00           C  
ATOM   4239 HG11LVAL   297      19.354   4.727   3.997  0.00  0.00           H  
ATOM   4240 HG12LVAL   297      19.769   5.984   2.840  0.00  0.00           H  
ATOM   4241 HG13LVAL   297      18.102   5.357   2.903  0.00  0.00           H  
ATOM   4242 CG2 LVAL   297      18.763   2.740   2.335  0.00  0.00           C  
ATOM   4243 HG21LVAL   297      19.067   1.921   1.684  0.00  0.00           H  
ATOM   4244 HG22LVAL   297      18.980   2.462   3.366  0.00  0.00           H  
ATOM   4245 HG23LVAL   297      17.690   2.902   2.231  0.00  0.00           H  
ATOM   4246 C   LVAL   297      19.630   5.839   0.164  0.00  0.00           C  
ATOM   4247 O   LVAL   297      18.802   6.750   0.129  0.00  0.00           O  
ATOM   4248 N   LALA   298      20.910   6.040  -0.156  0.00  0.00           N  
ATOM   4249 H   LALA   298      21.547   5.250  -0.112  0.00  0.00           H  
ATOM   4250 CA  LALA   298      21.495   7.359  -0.406  0.00  0.00           C  
ATOM   4251 HA  LALA   298      21.254   8.006   0.438  0.00  0.00           H  
ATOM   4252 CB  LALA   298      23.019   7.191  -0.449  0.00  0.00           C  
ATOM   4253 HB1 LALA   298      23.493   8.165  -0.551  0.00  0.00           H  
ATOM   4254 HB2 LALA   298      23.368   6.734   0.480  0.00  0.00           H  
ATOM   4255 HB3 LALA   298      23.310   6.555  -1.286  0.00  0.00           H  
ATOM   4256 C   LALA   298      20.957   8.046  -1.680  0.00  0.00           C  
ATOM   4257 O   LALA   298      20.588   9.225  -1.642  0.00  0.00           O  
ATOM   4258 N   LASP   299      20.861   7.326  -2.803  0.00  0.00           N  
ATOM   4259 H   LASP   299      21.142   6.350  -2.783  0.00  0.00           H  
ATOM   4260 CA  LASP   299      20.272   7.857  -4.040  0.00  0.00           C  
ATOM   4261 HA  LASP   299      20.635   8.873  -4.190  0.00  0.00           H  
ATOM   4262 CB  LASP   299      20.704   7.026  -5.266  0.00  0.00           C  
ATOM   4263 HB2 LASP   299      20.375   5.995  -5.137  0.00  0.00           H  
ATOM   4264 HB3 LASP   299      20.188   7.423  -6.140  0.00  0.00           H  
ATOM   4265 CG  LASP   299      22.212   7.045  -5.567  0.00  0.00           C  
ATOM   4266 OD1 LASP   299      22.941   7.908  -5.004  0.00  0.00           O  
ATOM   4267 OD2 LASP   299      22.642   6.250  -6.439  0.00  0.00           O  
ATOM   4268 C   LASP   299      18.741   7.950  -3.937  0.00  0.00           C  
ATOM   4269 O   LASP   299      18.151   8.958  -4.335  0.00  0.00           O  
ATOM   4270 N   LTYR   300      18.096   6.947  -3.332  0.00  0.00           N  
ATOM   4271 H   LTYR   300      18.640   6.154  -3.020  0.00  0.00           H  
ATOM   4272 CA  LTYR   300      16.647   6.941  -3.106  0.00  0.00           C  
ATOM   4273 HA  LTYR   300      16.143   7.015  -4.071  0.00  0.00           H  
ATOM   4274 CB  LTYR   300      16.237   5.617  -2.453  0.00  0.00           C  
ATOM   4275 HB2 LTYR   300      16.364   4.810  -3.175  0.00  0.00           H  
ATOM   4276 HB3 LTYR   300      16.914   5.427  -1.620  0.00  0.00           H  
ATOM   4277 CG  LTYR   300      14.812   5.590  -1.926  0.00  0.00           C  
ATOM   4278 CD1 LTYR   300      13.720   5.652  -2.814  0.00  0.00           C  
ATOM   4279 HD1 LTYR   300      13.894   5.737  -3.877  0.00  0.00           H  
ATOM   4280 CE1 LTYR   300      12.401   5.626  -2.316  0.00  0.00           C  
ATOM   4281 HE1 LTYR   300      11.564   5.707  -2.988  0.00  0.00           H  
ATOM   4282 CZ  LTYR   300      12.171   5.503  -0.929  0.00  0.00           C  
ATOM   4283 OH  LTYR   300      10.913   5.439  -0.422  0.00  0.00           O  
ATOM   4284 HH  LTYR   300      10.205   5.448  -1.088  0.00  0.00           H  
ATOM   4285 CE2 LTYR   300      13.267   5.452  -0.044  0.00  0.00           C  
ATOM   4286 HE2 LTYR   300      13.081   5.358   1.013  0.00  0.00           H  
ATOM   4287 CD2 LTYR   300      14.583   5.517  -0.538  0.00  0.00           C  
ATOM   4288 HD2 LTYR   300      15.416   5.483   0.152  0.00  0.00           H  
ATOM   4289 C   LTYR   300      16.175   8.131  -2.258  0.00  0.00           C  
ATOM   4290 O   LTYR   300      15.238   8.819  -2.658  0.00  0.00           O  
ATOM   4291 N   LTHR   301      16.849   8.427  -1.139  0.00  0.00           N  
ATOM   4292 H   LTHR   301      17.610   7.814  -0.866  0.00  0.00           H  
ATOM   4293 CA  LTHR   301      16.495   9.547  -0.245  0.00  0.00           C  
ATOM   4294 HA  LTHR   301      15.483   9.391   0.129  0.00  0.00           H  
ATOM   4295 CB  LTHR   301      17.446   9.625   0.967  0.00  0.00           C  
ATOM   4296 HB  LTHR   301      18.464   9.791   0.616  0.00  0.00           H  
ATOM   4297 CG2 LTHR   301      17.072  10.738   1.946  0.00  0.00           C  
ATOM   4298 HG21LTHR   301      16.038  10.616   2.270  0.00  0.00           H  
ATOM   4299 HG22LTHR   301      17.728  10.691   2.815  0.00  0.00           H  
ATOM   4300 HG23LTHR   301      17.193  11.713   1.476  0.00  0.00           H  
ATOM   4301 OG1 LTHR   301      17.421   8.425   1.706  0.00  0.00           O  
ATOM   4302 HG1 LTHR   301      17.909   7.759   1.189  0.00  0.00           H  
ATOM   4303 C   LTHR   301      16.509  10.876  -1.005  0.00  0.00           C  
ATOM   4304 O   LTHR   301      15.541  11.636  -0.954  0.00  0.00           O  
ATOM   4305 N   LARG   302      17.570  11.124  -1.787  0.00  0.00           N  
ATOM   4306 H   LARG   302      18.311  10.433  -1.809  0.00  0.00           H  
ATOM   4307 CA  LARG   302      17.705  12.318  -2.635  0.00  0.00           C  
ATOM   4308 HA  LARG   302      17.626  13.207  -2.005  0.00  0.00           H  
ATOM   4309 CB  LARG   302      19.093  12.299  -3.293  0.00  0.00           C  
ATOM   4310 HB2 LARG   302      19.847  12.356  -2.507  0.00  0.00           H  
ATOM   4311 HB3 LARG   302      19.224  11.356  -3.826  0.00  0.00           H  
ATOM   4312 CG  LARG   302      19.308  13.462  -4.277  0.00  0.00           C  
ATOM   4313 HG2 LARG   302      18.650  13.346  -5.140  0.00  0.00           H  
ATOM   4314 HG3 LARG   302      19.063  14.399  -3.776  0.00  0.00           H  
ATOM   4315 CD  LARG   302      20.755  13.544  -4.772  0.00  0.00           C  
ATOM   4316 HD2 LARG   302      20.844  14.430  -5.401  0.00  0.00           H  
ATOM   4317 HD3 LARG   302      21.420  13.681  -3.918  0.00  0.00           H  
ATOM   4318 NE  LARG   302      21.158  12.366  -5.567  0.00  0.00           N  
ATOM   4319 HE  LARG   302      20.982  12.394  -6.568  0.00  0.00           H  
ATOM   4320 CZ  LARG   302      21.844  11.311  -5.173  0.00  0.00           C  
ATOM   4321 NH1 LARG   302      22.256  11.175  -3.944  0.00  0.00           N  
ATOM   4322 HH11LARG   302      22.032  11.878  -3.267  0.00  0.00           H  
ATOM   4323 HH12LARG   302      22.803  10.366  -3.685  0.00  0.00           H  
ATOM   4324 NH2 LARG   302      22.134  10.361  -6.009  0.00  0.00           N  
ATOM   4325 HH21LARG   302      21.683  10.345  -6.919  0.00  0.00           H  
ATOM   4326 HH22LARG   302      22.573   9.506  -5.683  0.00  0.00           H  
ATOM   4327 C   LARG   302      16.583  12.427  -3.670  0.00  0.00           C  
ATOM   4328 O   LARG   302      16.040  13.516  -3.842  0.00  0.00           O  
ATOM   4329 N   LMET   303      16.232  11.327  -4.338  0.00  0.00           N  
ATOM   4330 H   LMET   303      16.731  10.468  -4.137  0.00  0.00           H  
ATOM   4331 CA  LMET   303      15.188  11.309  -5.370  0.00  0.00           C  
ATOM   4332 HA  LMET   303      15.361  12.148  -6.045  0.00  0.00           H  
ATOM   4333 CB  LMET   303      15.317  10.010  -6.181  0.00  0.00           C  
ATOM   4334 HB2 LMET   303      16.340   9.921  -6.546  0.00  0.00           H  
ATOM   4335 HB3 LMET   303      15.099   9.151  -5.544  0.00  0.00           H  
ATOM   4336 CG  LMET   303      14.375  10.000  -7.387  0.00  0.00           C  
ATOM   4337 HG2 LMET   303      13.340  10.031  -7.045  0.00  0.00           H  
ATOM   4338 HG3 LMET   303      14.570  10.896  -7.975  0.00  0.00           H  
ATOM   4339 SD  LMET   303      14.584   8.563  -8.466  0.00  0.00           S  
ATOM   4340 CE  LMET   303      13.646   9.150  -9.897  0.00  0.00           C  
ATOM   4341 HE1 LMET   303      13.671   8.384 -10.668  0.00  0.00           H  
ATOM   4342 HE2 LMET   303      12.613   9.344  -9.608  0.00  0.00           H  
ATOM   4343 HE3 LMET   303      14.093  10.067 -10.281  0.00  0.00           H  
ATOM   4344 C   LMET   303      13.775  11.479  -4.787  0.00  0.00           C  
ATOM   4345 O   LMET   303      12.962  12.217  -5.345  0.00  0.00           O  
ATOM   4346 N   LLEU   304      13.492  10.844  -3.645  0.00  0.00           N  
ATOM   4347 H   LLEU   304      14.203  10.236  -3.248  0.00  0.00           H  
ATOM   4348 CA  LLEU   304      12.222  10.951  -2.921  0.00  0.00           C  
ATOM   4349 HA  LLEU   304      11.416  10.636  -3.585  0.00  0.00           H  
ATOM   4350 CB  LLEU   304      12.275   9.993  -1.713  0.00  0.00           C  
ATOM   4351 HB2 LLEU   304      12.383   8.970  -2.079  0.00  0.00           H  
ATOM   4352 HB3 LLEU   304      13.166  10.229  -1.129  0.00  0.00           H  
ATOM   4353 CG  LLEU   304      11.061  10.058  -0.767  0.00  0.00           C  
ATOM   4354 HG  LLEU   304      10.941  11.074  -0.396  0.00  0.00           H  
ATOM   4355 CD1 LLEU   304       9.763   9.621  -1.450  0.00  0.00           C  
ATOM   4356 HD11LLEU   304       9.528  10.293  -2.274  0.00  0.00           H  
ATOM   4357 HD12LLEU   304       9.864   8.602  -1.821  0.00  0.00           H  
ATOM   4358 HD13LLEU   304       8.945   9.660  -0.731  0.00  0.00           H  
ATOM   4359 CD2 LLEU   304      11.300   9.144   0.433  0.00  0.00           C  
ATOM   4360 HD21LLEU   304      12.191   9.468   0.972  0.00  0.00           H  
ATOM   4361 HD22LLEU   304      10.448   9.195   1.109  0.00  0.00           H  
ATOM   4362 HD23LLEU   304      11.434   8.115   0.104  0.00  0.00           H  
ATOM   4363 C   LLEU   304      11.934  12.400  -2.501  0.00  0.00           C  
ATOM   4364 O   LLEU   304      10.822  12.888  -2.710  0.00  0.00           O  
ATOM   4365 N   LLEU   305      12.943  13.111  -1.983  0.00  0.00           N  
ATOM   4366 H   LLEU   305      13.827  12.640  -1.821  0.00  0.00           H  
ATOM   4367 CA  LLEU   305      12.820  14.516  -1.576  0.00  0.00           C  
ATOM   4368 HA  LLEU   305      12.058  14.584  -0.801  0.00  0.00           H  
ATOM   4369 CB  LLEU   305      14.162  14.996  -0.992  0.00  0.00           C  
ATOM   4370 HB2 LLEU   305      14.961  14.691  -1.667  0.00  0.00           H  
ATOM   4371 HB3 LLEU   305      14.165  16.086  -0.949  0.00  0.00           H  
ATOM   4372 CG  LLEU   305      14.455  14.453   0.419  0.00  0.00           C  
ATOM   4373 HG  LLEU   305      14.229  13.389   0.462  0.00  0.00           H  
ATOM   4374 CD1 LLEU   305      15.931  14.649   0.763  0.00  0.00           C  
ATOM   4375 HD11LLEU   305      16.137  14.248   1.755  0.00  0.00           H  
ATOM   4376 HD12LLEU   305      16.550  14.126   0.036  0.00  0.00           H  
ATOM   4377 HD13LLEU   305      16.182  15.711   0.752  0.00  0.00           H  
ATOM   4378 CD2 LLEU   305      13.621  15.168   1.483  0.00  0.00           C  
ATOM   4379 HD21LLEU   305      13.898  14.794   2.467  0.00  0.00           H  
ATOM   4380 HD22LLEU   305      13.811  16.242   1.455  0.00  0.00           H  
ATOM   4381 HD23LLEU   305      12.559  14.988   1.329  0.00  0.00           H  
ATOM   4382 C   LLEU   305      12.355  15.439  -2.715  0.00  0.00           C  
ATOM   4383 O   LLEU   305      11.589  16.363  -2.454  0.00  0.00           O  
ATOM   4384 N   LVAL   306      12.721  15.171  -3.976  0.00  0.00           N  
ATOM   4385 H   LVAL   306      13.338  14.387  -4.143  0.00  0.00           H  
ATOM   4386 CA  LVAL   306      12.229  15.950  -5.133  0.00  0.00           C  
ATOM   4387 HA  LVAL   306      12.411  17.006  -4.935  0.00  0.00           H  
ATOM   4388 CB  LVAL   306      12.965  15.577  -6.438  0.00  0.00           C  
ATOM   4389 HB  LVAL   306      12.693  14.560  -6.718  0.00  0.00           H  
ATOM   4390 CG1 LVAL   306      12.574  16.518  -7.585  0.00  0.00           C  
ATOM   4391 HG11LVAL   306      12.783  17.552  -7.310  0.00  0.00           H  
ATOM   4392 HG12LVAL   306      13.142  16.269  -8.482  0.00  0.00           H  
ATOM   4393 HG13LVAL   306      11.517  16.412  -7.822  0.00  0.00           H  
ATOM   4394 CG2 LVAL   306      14.488  15.642  -6.296  0.00  0.00           C  
ATOM   4395 HG21LVAL   306      14.828  14.913  -5.566  0.00  0.00           H  
ATOM   4396 HG22LVAL   306      14.961  15.401  -7.248  0.00  0.00           H  
ATOM   4397 HG23LVAL   306      14.798  16.640  -5.984  0.00  0.00           H  
ATOM   4398 C   LVAL   306      10.717  15.773  -5.329  0.00  0.00           C  
ATOM   4399 O   LVAL   306      10.010  16.742  -5.613  0.00  0.00           O  
ATOM   4400 N   LVAL   307      10.203  14.551  -5.148  0.00  0.00           N  
ATOM   4401 H   LVAL   307      10.833  13.810  -4.860  0.00  0.00           H  
ATOM   4402 CA  LVAL   307       8.767  14.238  -5.278  0.00  0.00           C  
ATOM   4403 HA  LVAL   307       8.396  14.735  -6.175  0.00  0.00           H  
ATOM   4404 CB  LVAL   307       8.527  12.722  -5.450  0.00  0.00           C  
ATOM   4405 HB  LVAL   307       8.833  12.200  -4.543  0.00  0.00           H  
ATOM   4406 CG1 LVAL   307       7.044  12.420  -5.710  0.00  0.00           C  
ATOM   4407 HG11LVAL   307       6.684  12.999  -6.559  0.00  0.00           H  
ATOM   4408 HG12LVAL   307       6.912  11.360  -5.928  0.00  0.00           H  
ATOM   4409 HG13LVAL   307       6.449  12.659  -4.829  0.00  0.00           H  
ATOM   4410 CG2 LVAL   307       9.328  12.156  -6.629  0.00  0.00           C  
ATOM   4411 HG21LVAL   307      10.395  12.235  -6.422  0.00  0.00           H  
ATOM   4412 HG22LVAL   307       9.089  11.101  -6.771  0.00  0.00           H  
ATOM   4413 HG23LVAL   307       9.091  12.701  -7.542  0.00  0.00           H  
ATOM   4414 C   LVAL   307       7.963  14.794  -4.098  0.00  0.00           C  
ATOM   4415 O   LVAL   307       6.889  15.362  -4.312  0.00  0.00           O  
ATOM   4416 N   LLEU   308       8.499  14.707  -2.873  0.00  0.00           N  
ATOM   4417 H   LLEU   308       9.377  14.205  -2.772  0.00  0.00           H  
ATOM   4418 CA  LLEU   308       7.915  15.336  -1.678  0.00  0.00           C  
ATOM   4419 HA  LLEU   308       6.877  15.015  -1.580  0.00  0.00           H  
ATOM   4420 CB  LLEU   308       8.690  14.905  -0.415  0.00  0.00           C  
ATOM   4421 HB2 LLEU   308       9.735  15.194  -0.532  0.00  0.00           H  
ATOM   4422 HB3 LLEU   308       8.288  15.464   0.433  0.00  0.00           H  
ATOM   4423 CG  LLEU   308       8.632  13.404  -0.064  0.00  0.00           C  
ATOM   4424 HG  LLEU   308       9.077  12.819  -0.865  0.00  0.00           H  
ATOM   4425 CD1 LLEU   308       9.428  13.152   1.218  0.00  0.00           C  
ATOM   4426 HD11LLEU   308       8.997  13.713   2.049  0.00  0.00           H  
ATOM   4427 HD12LLEU   308       9.412  12.091   1.468  0.00  0.00           H  
ATOM   4428 HD13LLEU   308      10.464  13.459   1.079  0.00  0.00           H  
ATOM   4429 CD2 LLEU   308       7.202  12.910   0.151  0.00  0.00           C  
ATOM   4430 HD21LLEU   308       6.694  13.559   0.862  0.00  0.00           H  
ATOM   4431 HD22LLEU   308       6.661  12.910  -0.793  0.00  0.00           H  
ATOM   4432 HD23LLEU   308       7.216  11.891   0.540  0.00  0.00           H  
ATOM   4433 C   LLEU   308       7.886  16.870  -1.797  0.00  0.00           C  
ATOM   4434 O   LLEU   308       6.876  17.492  -1.470  0.00  0.00           O  
ATOM   4435 N   LALA   309       8.948  17.477  -2.335  0.00  0.00           N  
ATOM   4436 H   LALA   309       9.781  16.925  -2.515  0.00  0.00           H  
ATOM   4437 CA  LALA   309       9.017  18.909  -2.634  0.00  0.00           C  
ATOM   4438 HA  LALA   309       8.576  19.440  -1.795  0.00  0.00           H  
ATOM   4439 CB  LALA   309      10.492  19.311  -2.740  0.00  0.00           C  
ATOM   4440 HB1 LALA   309      11.015  19.008  -1.834  0.00  0.00           H  
ATOM   4441 HB2 LALA   309      10.949  18.830  -3.606  0.00  0.00           H  
ATOM   4442 HB3 LALA   309      10.571  20.394  -2.844  0.00  0.00           H  
ATOM   4443 C   LALA   309       8.232  19.335  -3.890  0.00  0.00           C  
ATOM   4444 O   LALA   309       8.194  20.524  -4.216  0.00  0.00           O  
ATOM   4445 N   LARG   310       7.617  18.387  -4.612  0.00  0.00           N  
ATOM   4446 H   LARG   310       7.691  17.434  -4.274  0.00  0.00           H  
ATOM   4447 CA  LARG   310       6.861  18.611  -5.857  0.00  0.00           C  
ATOM   4448 HA  LARG   310       6.702  17.634  -6.315  0.00  0.00           H  
ATOM   4449 CB  LARG   310       5.465  19.196  -5.542  0.00  0.00           C  
ATOM   4450 HB2 LARG   310       5.570  20.154  -5.031  0.00  0.00           H  
ATOM   4451 HB3 LARG   310       4.935  19.363  -6.480  0.00  0.00           H  
ATOM   4452 CG  LARG   310       4.633  18.235  -4.674  0.00  0.00           C  
ATOM   4453 HG2 LARG   310       4.621  17.260  -5.160  0.00  0.00           H  
ATOM   4454 HG3 LARG   310       5.099  18.119  -3.696  0.00  0.00           H  
ATOM   4455 CD  LARG   310       3.175  18.674  -4.479  0.00  0.00           C  
ATOM   4456 HD2 LARG   310       2.686  18.732  -5.450  0.00  0.00           H  
ATOM   4457 HD3 LARG   310       2.667  17.893  -3.910  0.00  0.00           H  
ATOM   4458 NE  LARG   310       3.044  19.945  -3.737  0.00  0.00           N  
ATOM   4459 HE  LARG   310       3.335  19.934  -2.766  0.00  0.00           H  
ATOM   4460 CZ  LARG   310       2.452  21.052  -4.155  0.00  0.00           C  
ATOM   4461 NH1 LARG   310       2.053  21.219  -5.388  0.00  0.00           N  
ATOM   4462 HH11LARG   310       2.261  20.526  -6.092  0.00  0.00           H  
ATOM   4463 HH12LARG   310       1.548  22.060  -5.654  0.00  0.00           H  
ATOM   4464 NH2 LARG   310       2.260  22.041  -3.329  0.00  0.00           N  
ATOM   4465 HH21LARG   310       2.674  22.011  -2.397  0.00  0.00           H  
ATOM   4466 HH22LARG   310       1.895  22.909  -3.681  0.00  0.00           H  
ATOM   4467 C   LARG   310       7.669  19.399  -6.902  0.00  0.00           C  
ATOM   4468 O   LARG   310       7.181  20.365  -7.488  0.00  0.00           O  
ATOM   4469 N   LGLY   311       8.917  18.983  -7.134  0.00  0.00           N  
ATOM   4470 H   LGLY   311       9.247  18.184  -6.601  0.00  0.00           H  
ATOM   4471 CA  LGLY   311       9.796  19.510  -8.189  0.00  0.00           C  
ATOM   4472 HA2 LGLY   311      10.565  18.765  -8.392  0.00  0.00           H  
ATOM   4473 HA3 LGLY   311       9.214  19.649  -9.101  0.00  0.00           H  
ATOM   4474 C   LGLY   311      10.513  20.833  -7.881  0.00  0.00           C  
ATOM   4475 O   LGLY   311      11.039  21.456  -8.807  0.00  0.00           O  
ATOM   4476 N   LLEU   312      10.528  21.276  -6.620  0.00  0.00           N  
ATOM   4477 H   LLEU   312      10.041  20.733  -5.921  0.00  0.00           H  
ATOM   4478 CA  LLEU   312      11.295  22.437  -6.147  0.00  0.00           C  
ATOM   4479 HA  LLEU   312      11.430  23.139  -6.967  0.00  0.00           H  
ATOM   4480 CB  LLEU   312      10.519  23.138  -5.019  0.00  0.00           C  
ATOM   4481 HB2 LLEU   312      10.222  22.388  -4.286  0.00  0.00           H  
ATOM   4482 HB3 LLEU   312      11.183  23.840  -4.512  0.00  0.00           H  
ATOM   4483 CG  LLEU   312       9.275  23.904  -5.496  0.00  0.00           C  
ATOM   4484 HG  LLEU   312       8.655  23.263  -6.123  0.00  0.00           H  
ATOM   4485 CD1 LLEU   312       8.458  24.338  -4.283  0.00  0.00           C  
ATOM   4486 HD11LLEU   312       7.562  24.865  -4.610  0.00  0.00           H  
ATOM   4487 HD12LLEU   312       8.149  23.453  -3.728  0.00  0.00           H  
ATOM   4488 HD13LLEU   312       9.058  24.978  -3.639  0.00  0.00           H  
ATOM   4489 CD2 LLEU   312       9.665  25.161  -6.276  0.00  0.00           C  
ATOM   4490 HD21LLEU   312      10.375  25.759  -5.705  0.00  0.00           H  
ATOM   4491 HD22LLEU   312      10.107  24.887  -7.232  0.00  0.00           H  
ATOM   4492 HD23LLEU   312       8.773  25.754  -6.466  0.00  0.00           H  
ATOM   4493 C   LLEU   312      12.696  22.064  -5.641  0.00  0.00           C  
ATOM   4494 O   LLEU   312      12.869  21.048  -4.965  0.00  0.00           O  
ATOM   4495 N   LALA   313      13.670  22.942  -5.892  0.00  0.00           N  
ATOM   4496 H   LALA   313      13.454  23.766  -6.442  0.00  0.00           H  
ATOM   4497 CA  LALA   313      14.968  22.933  -5.219  0.00  0.00           C  
ATOM   4498 HA  LALA   313      15.387  21.932  -5.313  0.00  0.00           H  
ATOM   4499 CB  LALA   313      15.896  23.911  -5.957  0.00  0.00           C  
ATOM   4500 HB1 LALA   313      15.530  24.931  -5.849  0.00  0.00           H  
ATOM   4501 HB2 LALA   313      16.906  23.854  -5.550  0.00  0.00           H  
ATOM   4502 HB3 LALA   313      15.938  23.654  -7.017  0.00  0.00           H  
ATOM   4503 C   LALA   313      14.827  23.282  -3.712  0.00  0.00           C  
ATOM   4504 O   LALA   313      13.791  23.816  -3.293  0.00  0.00           O  
ATOM   4505 N   LPRO   314      15.836  22.997  -2.865  0.00  0.00           N  
ATOM   4506 CD  LPRO   314      17.063  22.276  -3.181  0.00  0.00           C  
ATOM   4507 HD2 LPRO   314      17.817  22.977  -3.542  0.00  0.00           H  
ATOM   4508 HD3 LPRO   314      16.908  21.485  -3.913  0.00  0.00           H  
ATOM   4509 CG  LPRO   314      17.516  21.670  -1.858  0.00  0.00           C  
ATOM   4510 HG2 LPRO   314      18.591  21.489  -1.844  0.00  0.00           H  
ATOM   4511 HG3 LPRO   314      16.964  20.750  -1.664  0.00  0.00           H  
ATOM   4512 CB  LPRO   314      17.100  22.749  -0.860  0.00  0.00           C  
ATOM   4513 HB2 LPRO   314      17.842  23.546  -0.866  0.00  0.00           H  
ATOM   4514 HB3 LPRO   314      16.977  22.338   0.141  0.00  0.00           H  
ATOM   4515 CA  LPRO   314      15.778  23.271  -1.425  0.00  0.00           C  
ATOM   4516 HA  LPRO   314      14.966  22.679  -1.001  0.00  0.00           H  
ATOM   4517 C   LPRO   314      15.536  24.754  -1.088  0.00  0.00           C  
ATOM   4518 O   LPRO   314      15.907  25.650  -1.852  0.00  0.00           O  
ATOM   4519 N   LGLU   315      14.885  25.021   0.049  0.00  0.00           N  
ATOM   4520 H   LGLU   315      14.715  24.249   0.690  0.00  0.00           H  
ATOM   4521 CA  LGLU   315      14.320  26.337   0.435  0.00  0.00           C  
ATOM   4522 HA  LGLU   315      13.720  26.167   1.331  0.00  0.00           H  
ATOM   4523 CB  LGLU   315      15.415  27.356   0.822  0.00  0.00           C  
ATOM   4524 HB2 LGLU   315      15.854  27.771  -0.087  0.00  0.00           H  
ATOM   4525 HB3 LGLU   315      14.935  28.177   1.355  0.00  0.00           H  
ATOM   4526 CG  LGLU   315      16.559  26.835   1.700  0.00  0.00           C  
ATOM   4527 HG2 LGLU   315      17.252  26.287   1.057  0.00  0.00           H  
ATOM   4528 HG3 LGLU   315      17.105  27.686   2.112  0.00  0.00           H  
ATOM   4529 CD  LGLU   315      16.112  25.921   2.842  0.00  0.00           C  
ATOM   4530 OE1 LGLU   315      15.149  26.262   3.566  0.00  0.00           O  
ATOM   4531 OE2 LGLU   315      16.775  24.864   3.005  0.00  0.00           O  
ATOM   4532 C   LGLU   315      13.341  26.958  -0.592  0.00  0.00           C  
ATOM   4533 O   LGLU   315      13.000  28.138  -0.495  0.00  0.00           O  
ATOM   4534 N   LGLY   316      12.904  26.203  -1.609  0.00  0.00           N  
ATOM   4535 H   LGLY   316      13.263  25.262  -1.703  0.00  0.00           H  
ATOM   4536 CA  LGLY   316      11.992  26.685  -2.649  0.00  0.00           C  
ATOM   4537 HA2 LGLY   316      11.708  25.841  -3.275  0.00  0.00           H  
ATOM   4538 HA3 LGLY   316      11.094  27.084  -2.176  0.00  0.00           H  
ATOM   4539 C   LGLY   316      12.583  27.771  -3.559  0.00  0.00           C  
ATOM   4540 O   LGLY   316      11.823  28.522  -4.172  0.00  0.00           O  
ATOM   4541 N   LTHR   317      13.912  27.899  -3.648  0.00  0.00           N  
ATOM   4542 H   LTHR   317      14.485  27.269  -3.099  0.00  0.00           H  
ATOM   4543 CA  LTHR   317      14.568  29.009  -4.373  0.00  0.00           C  
ATOM   4544 HA  LTHR   317      14.181  29.940  -3.958  0.00  0.00           H  
ATOM   4545 CB  LTHR   317      16.086  29.004  -4.105  0.00  0.00           C  
ATOM   4546 HB  LTHR   317      16.243  28.973  -3.026  0.00  0.00           H  
ATOM   4547 CG2 LTHR   317      16.824  27.819  -4.726  0.00  0.00           C  
ATOM   4548 HG21LTHR   317      16.361  26.880  -4.426  0.00  0.00           H  
ATOM   4549 HG22LTHR   317      16.826  27.902  -5.811  0.00  0.00           H  
ATOM   4550 HG23LTHR   317      17.854  27.825  -4.380  0.00  0.00           H  
ATOM   4551 OG1 LTHR   317      16.680  30.182  -4.601  0.00  0.00           O  
ATOM   4552 HG1 LTHR   317      16.384  30.901  -4.008  0.00  0.00           H  
ATOM   4553 C   LTHR   317      14.236  29.045  -5.876  0.00  0.00           C  
ATOM   4554 O   LTHR   317      14.000  30.118  -6.433  0.00  0.00           O  
ATOM   4555 N   LGLU   318      14.113  27.882  -6.525  0.00  0.00           N  
ATOM   4556 H   LGLU   318      14.303  27.028  -6.019  0.00  0.00           H  
ATOM   4557 CA  LGLU   318      13.706  27.728  -7.931  0.00  0.00           C  
ATOM   4558 HA  LGLU   318      12.906  28.440  -8.135  0.00  0.00           H  
ATOM   4559 CB  LGLU   318      14.891  28.079  -8.858  0.00  0.00           C  
ATOM   4560 HB2 LGLU   318      14.523  28.175  -9.878  0.00  0.00           H  
ATOM   4561 HB3 LGLU   318      15.281  29.051  -8.565  0.00  0.00           H  
ATOM   4562 CG  LGLU   318      16.047  27.068  -8.869  0.00  0.00           C  
ATOM   4563 HG2 LGLU   318      16.476  26.994  -7.869  0.00  0.00           H  
ATOM   4564 HG3 LGLU   318      15.646  26.089  -9.132  0.00  0.00           H  
ATOM   4565 CD  LGLU   318      17.151  27.444  -9.872  0.00  0.00           C  
ATOM   4566 OE1 LGLU   318      17.298  28.652 -10.177  0.00  0.00           O  
ATOM   4567 OE2 LGLU   318      17.837  26.496 -10.339  0.00  0.00           O  
ATOM   4568 C   LGLU   318      13.162  26.304  -8.198  0.00  0.00           C  
ATOM   4569 O   LGLU   318      13.392  25.400  -7.388  0.00  0.00           O  
ATOM   4570 N   LPRO   319      12.432  26.056  -9.302  0.00  0.00           N  
ATOM   4571 CD  LPRO   319      11.844  27.033 -10.211  0.00  0.00           C  
ATOM   4572 HD2 LPRO   319      12.573  27.754 -10.575  0.00  0.00           H  
ATOM   4573 HD3 LPRO   319      11.028  27.551  -9.706  0.00  0.00           H  
ATOM   4574 CG  LPRO   319      11.290  26.228 -11.387  0.00  0.00           C  
ATOM   4575 HG2 LPRO   319      12.062  26.108 -12.148  0.00  0.00           H  
ATOM   4576 HG3 LPRO   319      10.405  26.698 -11.813  0.00  0.00           H  
ATOM   4577 CB  LPRO   319      10.969  24.874 -10.757  0.00  0.00           C  
ATOM   4578 HB2 LPRO   319      10.955  24.073 -11.497  0.00  0.00           H  
ATOM   4579 HB3 LPRO   319      10.011  24.930 -10.238  0.00  0.00           H  
ATOM   4580 CA  LPRO   319      12.093  24.700  -9.733  0.00  0.00           C  
ATOM   4581 HA  LPRO   319      11.714  24.124  -8.891  0.00  0.00           H  
ATOM   4582 C   LPRO   319      13.297  23.953 -10.336  0.00  0.00           C  
ATOM   4583 O   LPRO   319      14.175  24.544 -10.972  0.00  0.00           O  
ATOM   4584 N   LVAL   320      13.298  22.625 -10.198  0.00  0.00           N  
ATOM   4585 H   LVAL   320      12.557  22.210  -9.642  0.00  0.00           H  
ATOM   4586 CA  LVAL   320      14.220  21.707 -10.896  0.00  0.00           C  
ATOM   4587 HA  LVAL   320      15.242  22.045 -10.727  0.00  0.00           H  
ATOM   4588 CB  LVAL   320      14.090  20.282 -10.309  0.00  0.00           C  
ATOM   4589 HB  LVAL   320      13.046  19.971 -10.365  0.00  0.00           H  
ATOM   4590 CG1 LVAL   320      14.929  19.235 -11.049  0.00  0.00           C  
ATOM   4591 HG11LVAL   320      15.975  19.542 -11.079  0.00  0.00           H  
ATOM   4592 HG12LVAL   320      14.858  18.274 -10.538  0.00  0.00           H  
ATOM   4593 HG13LVAL   320      14.559  19.099 -12.063  0.00  0.00           H  
ATOM   4594 CG2 LVAL   320      14.514  20.266  -8.834  0.00  0.00           C  
ATOM   4595 HG21LVAL   320      13.870  20.915  -8.242  0.00  0.00           H  
ATOM   4596 HG22LVAL   320      14.436  19.256  -8.432  0.00  0.00           H  
ATOM   4597 HG23LVAL   320      15.546  20.610  -8.739  0.00  0.00           H  
ATOM   4598 C   LVAL   320      13.957  21.735 -12.412  0.00  0.00           C  
ATOM   4599 O   LVAL   320      12.807  21.851 -12.839  0.00  0.00           O  
ATOM   4600 N   LSER   321      14.994  21.619 -13.243  0.00  0.00           N  
ATOM   4601 H   LSER   321      15.910  21.479 -12.826  0.00  0.00           H  
ATOM   4602 CA  LSER   321      14.882  21.533 -14.708  0.00  0.00           C  
ATOM   4603 HA  LSER   321      14.096  22.213 -15.037  0.00  0.00           H  
ATOM   4604 CB  LSER   321      16.194  21.987 -15.356  0.00  0.00           C  
ATOM   4605 HB2 LSER   321      16.443  22.988 -15.000  0.00  0.00           H  
ATOM   4606 HB3 LSER   321      16.993  21.303 -15.065  0.00  0.00           H  
ATOM   4607 OG  LSER   321      16.091  22.012 -16.771  0.00  0.00           O  
ATOM   4608 HG  LSER   321      15.577  22.815 -17.010  0.00  0.00           H  
ATOM   4609 C   LSER   321      14.515  20.108 -15.145  0.00  0.00           C  
ATOM   4610 O   LSER   321      15.096  19.135 -14.661  0.00  0.00           O  
ATOM   4611 N   LLEU   322      13.569  19.941 -16.079  0.00  0.00           N  
ATOM   4612 H   LLEU   322      13.166  20.753 -16.528  0.00  0.00           H  
ATOM   4613 CA  LLEU   322      13.066  18.603 -16.432  0.00  0.00           C  
ATOM   4614 HA  LLEU   322      12.788  18.112 -15.499  0.00  0.00           H  
ATOM   4615 CB  LLEU   322      11.803  18.733 -17.299  0.00  0.00           C  
ATOM   4616 HB2 LLEU   322      11.092  19.384 -16.788  0.00  0.00           H  
ATOM   4617 HB3 LLEU   322      12.075  19.201 -18.245  0.00  0.00           H  
ATOM   4618 CG  LLEU   322      11.110  17.390 -17.610  0.00  0.00           C  
ATOM   4619 HG  LLEU   322      11.771  16.759 -18.202  0.00  0.00           H  
ATOM   4620 CD1 LLEU   322      10.694  16.645 -16.341  0.00  0.00           C  
ATOM   4621 HD11LLEU   322      10.183  17.321 -15.656  0.00  0.00           H  
ATOM   4622 HD12LLEU   322      10.020  15.828 -16.597  0.00  0.00           H  
ATOM   4623 HD13LLEU   322      11.579  16.225 -15.870  0.00  0.00           H  
ATOM   4624 CD2 LLEU   322       9.854  17.657 -18.426  0.00  0.00           C  
ATOM   4625 HD21LLEU   322      10.106  18.240 -19.310  0.00  0.00           H  
ATOM   4626 HD22LLEU   322       9.412  16.714 -18.745  0.00  0.00           H  
ATOM   4627 HD23LLEU   322       9.119  18.194 -17.829  0.00  0.00           H  
ATOM   4628 C   LLEU   322      14.135  17.716 -17.094  0.00  0.00           C  
ATOM   4629 O   LLEU   322      14.130  16.502 -16.903  0.00  0.00           O  
ATOM   4630 N   LASN   323      15.096  18.325 -17.793  0.00  0.00           N  
ATOM   4631 H   LASN   323      15.039  19.329 -17.881  0.00  0.00           H  
ATOM   4632 CA  LASN   323      16.264  17.645 -18.359  0.00  0.00           C  
ATOM   4633 HA  LASN   323      15.927  16.907 -19.088  0.00  0.00           H  
ATOM   4634 CB  LASN   323      17.094  18.729 -19.073  0.00  0.00           C  
ATOM   4635 HB2 LASN   323      16.427  19.361 -19.657  0.00  0.00           H  
ATOM   4636 HB3 LASN   323      17.575  19.358 -18.327  0.00  0.00           H  
ATOM   4637 CG  LASN   323      18.178  18.207 -20.001  0.00  0.00           C  
ATOM   4638 OD1 LASN   323      19.043  17.431 -19.624  0.00  0.00           O  
ATOM   4639 ND2 LASN   323      18.212  18.662 -21.233  0.00  0.00           N  
ATOM   4640 HD21LASN   323      19.022  18.436 -21.802  0.00  0.00           H  
ATOM   4641 HD22LASN   323      17.565  19.387 -21.508  0.00  0.00           H  
ATOM   4642 C   LASN   323      17.064  16.903 -17.265  0.00  0.00           C  
ATOM   4643 O   LASN   323      17.419  15.735 -17.446  0.00  0.00           O  
ATOM   4644 N   LALA   324      17.255  17.552 -16.110  0.00  0.00           N  
ATOM   4645 H   LALA   324      16.861  18.476 -16.012  0.00  0.00           H  
ATOM   4646 CA  LALA   324      17.940  17.008 -14.941  0.00  0.00           C  
ATOM   4647 HA  LALA   324      18.871  16.542 -15.271  0.00  0.00           H  
ATOM   4648 CB  LALA   324      18.293  18.177 -14.009  0.00  0.00           C  
ATOM   4649 HB1 LALA   324      17.391  18.636 -13.605  0.00  0.00           H  
ATOM   4650 HB2 LALA   324      18.895  17.819 -13.175  0.00  0.00           H  
ATOM   4651 HB3 LALA   324      18.870  18.927 -14.548  0.00  0.00           H  
ATOM   4652 C   LALA   324      17.104  15.935 -14.217  0.00  0.00           C  
ATOM   4653 O   LALA   324      17.641  14.882 -13.866  0.00  0.00           O  
ATOM   4654 N   LTRP   325      15.790  16.145 -14.058  0.00  0.00           N  
ATOM   4655 H   LTRP   325      15.423  17.055 -14.314  0.00  0.00           H  
ATOM   4656 CA  LTRP   325      14.883  15.152 -13.458  0.00  0.00           C  
ATOM   4657 HA  LTRP   325      15.301  14.849 -12.497  0.00  0.00           H  
ATOM   4658 CB  LTRP   325      13.514  15.799 -13.197  0.00  0.00           C  
ATOM   4659 HB2 LTRP   325      13.657  16.642 -12.519  0.00  0.00           H  
ATOM   4660 HB3 LTRP   325      13.137  16.197 -14.138  0.00  0.00           H  
ATOM   4661 CG  LTRP   325      12.463  14.901 -12.602  0.00  0.00           C  
ATOM   4662 CD1 LTRP   325      11.245  14.638 -13.134  0.00  0.00           C  
ATOM   4663 HD1 LTRP   325      10.877  15.024 -14.076  0.00  0.00           H  
ATOM   4664 NE1 LTRP   325      10.539  13.792 -12.299  0.00  0.00           N  
ATOM   4665 HE1 LTRP   325       9.592  13.455 -12.501  0.00  0.00           H  
ATOM   4666 CE2 LTRP   325      11.284  13.436 -11.195  0.00  0.00           C  
ATOM   4667 CZ2 LTRP   325      11.031  12.598 -10.098  0.00  0.00           C  
ATOM   4668 HZ2 LTRP   325      10.103  12.057 -10.021  0.00  0.00           H  
ATOM   4669 CH2 LTRP   325      12.004  12.474  -9.094  0.00  0.00           C  
ATOM   4670 HH2 LTRP   325      11.829  11.839  -8.235  0.00  0.00           H  
ATOM   4671 CZ3 LTRP   325      13.207  13.189  -9.197  0.00  0.00           C  
ATOM   4672 HZ3 LTRP   325      13.939  13.110  -8.405  0.00  0.00           H  
ATOM   4673 CE3 LTRP   325      13.461  14.013 -10.309  0.00  0.00           C  
ATOM   4674 HE3 LTRP   325      14.396  14.552 -10.365  0.00  0.00           H  
ATOM   4675 CD2 LTRP   325      12.510  14.155 -11.343  0.00  0.00           C  
ATOM   4676 C   LTRP   325      14.763  13.875 -14.309  0.00  0.00           C  
ATOM   4677 O   LTRP   325      14.781  12.765 -13.778  0.00  0.00           O  
ATOM   4678 N   LTYR   326      14.734  13.998 -15.639  0.00  0.00           N  
ATOM   4679 H   LTYR   326      14.682  14.930 -16.041  0.00  0.00           H  
ATOM   4680 CA  LTYR   326      14.816  12.852 -16.551  0.00  0.00           C  
ATOM   4681 HA  LTYR   326      14.040  12.132 -16.296  0.00  0.00           H  
ATOM   4682 CB  LTYR   326      14.606  13.317 -17.996  0.00  0.00           C  
ATOM   4683 HB2 LTYR   326      15.215  14.205 -18.176  0.00  0.00           H  
ATOM   4684 HB3 LTYR   326      14.985  12.534 -18.655  0.00  0.00           H  
ATOM   4685 CG  LTYR   326      13.182  13.604 -18.442  0.00  0.00           C  
ATOM   4686 CD1 LTYR   326      12.993  13.997 -19.779  0.00  0.00           C  
ATOM   4687 HD1 LTYR   326      13.853  14.143 -20.417  0.00  0.00           H  
ATOM   4688 CE1 LTYR   326      11.696  14.190 -20.284  0.00  0.00           C  
ATOM   4689 HE1 LTYR   326      11.544  14.481 -21.311  0.00  0.00           H  
ATOM   4690 CZ  LTYR   326      10.580  13.997 -19.447  0.00  0.00           C  
ATOM   4691 OH  LTYR   326       9.340  14.132 -19.976  0.00  0.00           O  
ATOM   4692 HH  LTYR   326       8.611  13.988 -19.340  0.00  0.00           H  
ATOM   4693 CE2 LTYR   326      10.759  13.615 -18.103  0.00  0.00           C  
ATOM   4694 HE2 LTYR   326       9.900  13.477 -17.461  0.00  0.00           H  
ATOM   4695 CD2 LTYR   326      12.060  13.430 -17.599  0.00  0.00           C  
ATOM   4696 HD2 LTYR   326      12.179  13.156 -16.561  0.00  0.00           H  
ATOM   4697 C   LTYR   326      16.140  12.092 -16.435  0.00  0.00           C  
ATOM   4698 O   LTYR   326      16.124  10.863 -16.496  0.00  0.00           O  
ATOM   4699 N   LALA   327      17.265  12.778 -16.211  0.00  0.00           N  
ATOM   4700 H   LALA   327      17.236  13.789 -16.177  0.00  0.00           H  
ATOM   4701 CA  LALA   327      18.528  12.105 -15.919  0.00  0.00           C  
ATOM   4702 HA  LALA   327      18.715  11.374 -16.705  0.00  0.00           H  
ATOM   4703 CB  LALA   327      19.663  13.135 -15.955  0.00  0.00           C  
ATOM   4704 HB1 LALA   327      20.624  12.620 -15.911  0.00  0.00           H  
ATOM   4705 HB2 LALA   327      19.619  13.704 -16.883  0.00  0.00           H  
ATOM   4706 HB3 LALA   327      19.592  13.818 -15.111  0.00  0.00           H  
ATOM   4707 C   LALA   327      18.464  11.333 -14.586  0.00  0.00           C  
ATOM   4708 O   LALA   327      18.951  10.205 -14.504  0.00  0.00           O  
ATOM   4709 N   LMET   328      17.822  11.891 -13.554  0.00  0.00           N  
ATOM   4710 H   LMET   328      17.492  12.845 -13.654  0.00  0.00           H  
ATOM   4711 CA  LMET   328      17.618  11.215 -12.264  0.00  0.00           C  
ATOM   4712 HA  LMET   328      18.589  10.857 -11.917  0.00  0.00           H  
ATOM   4713 CB  LMET   328      17.118  12.259 -11.247  0.00  0.00           C  
ATOM   4714 HB2 LMET   328      17.787  13.121 -11.280  0.00  0.00           H  
ATOM   4715 HB3 LMET   328      16.118  12.593 -11.521  0.00  0.00           H  
ATOM   4716 CG  LMET   328      17.085  11.734  -9.809  0.00  0.00           C  
ATOM   4717 HG2 LMET   328      16.314  10.966  -9.736  0.00  0.00           H  
ATOM   4718 HG3 LMET   328      18.048  11.279  -9.578  0.00  0.00           H  
ATOM   4719 SD  LMET   328      16.751  12.997  -8.551  0.00  0.00           S  
ATOM   4720 CE  LMET   328      18.405  13.711  -8.355  0.00  0.00           C  
ATOM   4721 HE1 LMET   328      18.364  14.530  -7.635  0.00  0.00           H  
ATOM   4722 HE2 LMET   328      19.087  12.945  -7.985  0.00  0.00           H  
ATOM   4723 HE3 LMET   328      18.768  14.088  -9.311  0.00  0.00           H  
ATOM   4724 C   LMET   328      16.696   9.978 -12.377  0.00  0.00           C  
ATOM   4725 O   LMET   328      16.918   8.980 -11.690  0.00  0.00           O  
ATOM   4726 N   LLEU   329      15.713   9.997 -13.288  0.00  0.00           N  
ATOM   4727 H   LLEU   329      15.534  10.881 -13.752  0.00  0.00           H  
ATOM   4728 CA  LLEU   329      14.876   8.840 -13.658  0.00  0.00           C  
ATOM   4729 HA  LLEU   329      14.571   8.323 -12.748  0.00  0.00           H  
ATOM   4730 CB  LLEU   329      13.616   9.352 -14.383  0.00  0.00           C  
ATOM   4731 HB2 LLEU   329      13.926  10.083 -15.129  0.00  0.00           H  
ATOM   4732 HB3 LLEU   329      13.144   8.526 -14.917  0.00  0.00           H  
ATOM   4733 CG  LLEU   329      12.575   9.986 -13.440  0.00  0.00           C  
ATOM   4734 HG  LLEU   329      13.074  10.532 -12.640  0.00  0.00           H  
ATOM   4735 CD1 LLEU   329      11.690  10.963 -14.215  0.00  0.00           C  
ATOM   4736 HD11LLEU   329      12.289  11.817 -14.526  0.00  0.00           H  
ATOM   4737 HD12LLEU   329      11.261  10.471 -15.085  0.00  0.00           H  
ATOM   4738 HD13LLEU   329      10.890  11.322 -13.568  0.00  0.00           H  
ATOM   4739 CD2 LLEU   329      11.662   8.918 -12.831  0.00  0.00           C  
ATOM   4740 HD21LLEU   329      11.032   8.471 -13.600  0.00  0.00           H  
ATOM   4741 HD22LLEU   329      12.253   8.131 -12.367  0.00  0.00           H  
ATOM   4742 HD23LLEU   329      11.024   9.373 -12.072  0.00  0.00           H  
ATOM   4743 C   LLEU   329      15.605   7.792 -14.528  0.00  0.00           C  
ATOM   4744 O   LLEU   329      15.283   6.604 -14.454  0.00  0.00           O  
ATOM   4745 N   LASP   330      16.586   8.195 -15.338  0.00  0.00           N  
ATOM   4746 H   LASP   330      16.754   9.192 -15.422  0.00  0.00           H  
ATOM   4747 CA  LASP   330      17.415   7.286 -16.146  0.00  0.00           C  
ATOM   4748 HA  LASP   330      16.756   6.606 -16.689  0.00  0.00           H  
ATOM   4749 CB  LASP   330      18.192   8.133 -17.169  0.00  0.00           C  
ATOM   4750 HB2 LASP   330      17.488   8.780 -17.693  0.00  0.00           H  
ATOM   4751 HB3 LASP   330      18.901   8.768 -16.639  0.00  0.00           H  
ATOM   4752 CG  LASP   330      18.947   7.325 -18.225  0.00  0.00           C  
ATOM   4753 OD1 LASP   330      18.367   6.391 -18.831  0.00  0.00           O  
ATOM   4754 OD2 LASP   330      20.129   7.661 -18.494  0.00  0.00           O  
ATOM   4755 C   LASP   330      18.358   6.427 -15.273  0.00  0.00           C  
ATOM   4756 O   LASP   330      18.606   5.259 -15.589  0.00  0.00           O  
ATOM   4757 N   LASP   331      18.827   6.979 -14.145  0.00  0.00           N  
ATOM   4758 H   LASP   331      18.633   7.962 -13.990  0.00  0.00           H  
ATOM   4759 CA  LASP   331      19.523   6.236 -13.079  0.00  0.00           C  
ATOM   4760 HA  LASP   331      20.334   5.657 -13.518  0.00  0.00           H  
ATOM   4761 CB  LASP   331      20.113   7.203 -12.037  0.00  0.00           C  
ATOM   4762 HB2 LASP   331      19.342   7.900 -11.707  0.00  0.00           H  
ATOM   4763 HB3 LASP   331      20.438   6.626 -11.169  0.00  0.00           H  
ATOM   4764 CG  LASP   331      21.320   7.981 -12.550  0.00  0.00           C  
ATOM   4765 OD1 LASP   331      21.996   7.464 -13.473  0.00  0.00           O  
ATOM   4766 OD2 LASP   331      21.582   9.084 -12.020  0.00  0.00           O  
ATOM   4767 C   LASP   331      18.610   5.238 -12.366  0.00  0.00           C  
ATOM   4768 O   LASP   331      19.015   4.097 -12.138  0.00  0.00           O  
ATOM   4769 N   LGLN   332      17.368   5.630 -12.073  0.00  0.00           N  
ATOM   4770 H   LGLN   332      17.110   6.590 -12.261  0.00  0.00           H  
ATOM   4771 CA  LGLN   332      16.364   4.729 -11.507  0.00  0.00           C  
ATOM   4772 HA  LGLN   332      16.761   4.312 -10.579  0.00  0.00           H  
ATOM   4773 CB  LGLN   332      15.118   5.564 -11.159  0.00  0.00           C  
ATOM   4774 HB2 LGLN   332      15.429   6.372 -10.497  0.00  0.00           H  
ATOM   4775 HB3 LGLN   332      14.707   6.021 -12.056  0.00  0.00           H  
ATOM   4776 CG  LGLN   332      14.016   4.772 -10.446  0.00  0.00           C  
ATOM   4777 HG2 LGLN   332      14.464   4.148  -9.674  0.00  0.00           H  
ATOM   4778 HG3 LGLN   332      13.346   5.475  -9.955  0.00  0.00           H  
ATOM   4779 CD  LGLN   332      13.185   3.920 -11.398  0.00  0.00           C  
ATOM   4780 OE1 LGLN   332      12.680   4.389 -12.413  0.00  0.00           O  
ATOM   4781 NE2 LGLN   332      13.043   2.648 -11.117  0.00  0.00           N  
ATOM   4782 HE21LGLN   332      12.554   2.074 -11.798  0.00  0.00           H  
ATOM   4783 HE22LGLN   332      13.564   2.239 -10.347  0.00  0.00           H  
ATOM   4784 C   LGLN   332      16.088   3.542 -12.454  0.00  0.00           C  
ATOM   4785 O   LGLN   332      16.071   2.392 -12.018  0.00  0.00           O  
ATOM   4786 N   LALA   333      15.990   3.789 -13.766  0.00  0.00           N  
ATOM   4787 H   LALA   333      15.985   4.755 -14.075  0.00  0.00           H  
ATOM   4788 CA  LALA   333      15.857   2.728 -14.769  0.00  0.00           C  
ATOM   4789 HA  LALA   333      14.974   2.134 -14.523  0.00  0.00           H  
ATOM   4790 CB  LALA   333      15.638   3.371 -16.142  0.00  0.00           C  
ATOM   4791 HB1 LALA   333      14.725   3.962 -16.138  0.00  0.00           H  
ATOM   4792 HB2 LALA   333      16.477   4.017 -16.395  0.00  0.00           H  
ATOM   4793 HB3 LALA   333      15.549   2.593 -16.899  0.00  0.00           H  
ATOM   4794 C   LALA   333      17.064   1.767 -14.802  0.00  0.00           C  
ATOM   4795 O   LALA   333      16.885   0.568 -15.024  0.00  0.00           O  
ATOM   4796 N   LARG   334      18.292   2.255 -14.557  0.00  0.00           N  
ATOM   4797 H   LARG   334      18.382   3.247 -14.364  0.00  0.00           H  
ATOM   4798 CA  LARG   334      19.478   1.388 -14.416  0.00  0.00           C  
ATOM   4799 HA  LARG   334      19.505   0.698 -15.259  0.00  0.00           H  
ATOM   4800 CB  LARG   334      20.774   2.218 -14.411  0.00  0.00           C  
ATOM   4801 HB2 LARG   334      20.622   3.153 -13.875  0.00  0.00           H  
ATOM   4802 HB3 LARG   334      21.553   1.652 -13.902  0.00  0.00           H  
ATOM   4803 CG  LARG   334      21.274   2.508 -15.829  0.00  0.00           C  
ATOM   4804 HG2 LARG   334      21.528   1.560 -16.304  0.00  0.00           H  
ATOM   4805 HG3 LARG   334      20.484   2.986 -16.404  0.00  0.00           H  
ATOM   4806 CD  LARG   334      22.525   3.396 -15.824  0.00  0.00           C  
ATOM   4807 HD2 LARG   334      23.214   3.037 -15.060  0.00  0.00           H  
ATOM   4808 HD3 LARG   334      23.032   3.310 -16.785  0.00  0.00           H  
ATOM   4809 NE  LARG   334      22.210   4.811 -15.564  0.00  0.00           N  
ATOM   4810 HE  LARG   334      22.454   5.168 -14.644  0.00  0.00           H  
ATOM   4811 CZ  LARG   334      21.720   5.683 -16.426  0.00  0.00           C  
ATOM   4812 NH1 LARG   334      21.442   5.376 -17.659  0.00  0.00           N  
ATOM   4813 HH11LARG   334      21.544   4.422 -17.979  0.00  0.00           H  
ATOM   4814 HH12LARG   334      20.973   6.083 -18.217  0.00  0.00           H  
ATOM   4815 NH2 LARG   334      21.494   6.912 -16.091  0.00  0.00           N  
ATOM   4816 HH21LARG   334      21.638   7.211 -15.125  0.00  0.00           H  
ATOM   4817 HH22LARG   334      21.137   7.558 -16.777  0.00  0.00           H  
ATOM   4818 C   LARG   334      19.390   0.492 -13.177  0.00  0.00           C  
ATOM   4819 O   LARG   334      19.623  -0.707 -13.316  0.00  0.00           O  
ATOM   4820 N   LMET   335      18.974   1.026 -12.025  0.00  0.00           N  
ATOM   4821 H   LMET   335      18.809   2.025 -11.993  0.00  0.00           H  
ATOM   4822 CA  LMET   335      18.742   0.232 -10.806  0.00  0.00           C  
ATOM   4823 HA  LMET   335      19.664  -0.298 -10.562  0.00  0.00           H  
ATOM   4824 CB  LMET   335      18.401   1.169  -9.634  0.00  0.00           C  
ATOM   4825 HB2 LMET   335      19.231   1.855  -9.466  0.00  0.00           H  
ATOM   4826 HB3 LMET   335      17.521   1.760  -9.886  0.00  0.00           H  
ATOM   4827 CG  LMET   335      18.102   0.404  -8.336  0.00  0.00           C  
ATOM   4828 HG2 LMET   335      17.831   1.123  -7.570  0.00  0.00           H  
ATOM   4829 HG3 LMET   335      17.230  -0.231  -8.491  0.00  0.00           H  
ATOM   4830 SD  LMET   335      19.446  -0.632  -7.688  0.00  0.00           S  
ATOM   4831 CE  LMET   335      20.671   0.625  -7.228  0.00  0.00           C  
ATOM   4832 HE1 LMET   335      20.218   1.351  -6.553  0.00  0.00           H  
ATOM   4833 HE2 LMET   335      21.510   0.145  -6.724  0.00  0.00           H  
ATOM   4834 HE3 LMET   335      21.033   1.134  -8.120  0.00  0.00           H  
ATOM   4835 C   LMET   335      17.649  -0.830 -11.007  0.00  0.00           C  
ATOM   4836 O   LMET   335      17.802  -1.974 -10.577  0.00  0.00           O  
ATOM   4837 N   LMET   336      16.570  -0.491 -11.719  0.00  0.00           N  
ATOM   4838 H   LMET   336      16.442   0.482 -11.982  0.00  0.00           H  
ATOM   4839 CA  LMET   336      15.545  -1.468 -12.087  0.00  0.00           C  
ATOM   4840 HA  LMET   336      15.177  -1.925 -11.170  0.00  0.00           H  
ATOM   4841 CB  LMET   336      14.359  -0.766 -12.761  0.00  0.00           C  
ATOM   4842 HB2 LMET   336      13.890  -0.111 -12.027  0.00  0.00           H  
ATOM   4843 HB3 LMET   336      14.704  -0.153 -13.593  0.00  0.00           H  
ATOM   4844 CG  LMET   336      13.311  -1.770 -13.262  0.00  0.00           C  
ATOM   4845 HG2 LMET   336      13.295  -2.634 -12.599  0.00  0.00           H  
ATOM   4846 HG3 LMET   336      12.335  -1.298 -13.192  0.00  0.00           H  
ATOM   4847 SD  LMET   336      13.533  -2.355 -14.966  0.00  0.00           S  
ATOM   4848 CE  LMET   336      12.900  -0.907 -15.846  0.00  0.00           C  
ATOM   4849 HE1 LMET   336      13.534  -0.044 -15.639  0.00  0.00           H  
ATOM   4850 HE2 LMET   336      12.894  -1.116 -16.914  0.00  0.00           H  
ATOM   4851 HE3 LMET   336      11.883  -0.694 -15.514  0.00  0.00           H  
ATOM   4852 C   LMET   336      16.116  -2.614 -12.933  0.00  0.00           C  
ATOM   4853 O   LMET   336      15.860  -3.776 -12.616  0.00  0.00           O  
ATOM   4854 N   LARG   337      16.937  -2.338 -13.956  0.00  0.00           N  
ATOM   4855 H   LARG   337      17.112  -1.366 -14.192  0.00  0.00           H  
ATOM   4856 CA  LARG   337      17.570  -3.409 -14.752  0.00  0.00           C  
ATOM   4857 HA  LARG   337      16.796  -4.127 -15.028  0.00  0.00           H  
ATOM   4858 CB  LARG   337      18.180  -2.856 -16.042  0.00  0.00           C  
ATOM   4859 HB2 LARG   337      18.874  -2.047 -15.808  0.00  0.00           H  
ATOM   4860 HB3 LARG   337      18.734  -3.659 -16.533  0.00  0.00           H  
ATOM   4861 CG  LARG   337      17.088  -2.357 -17.002  0.00  0.00           C  
ATOM   4862 HG2 LARG   337      16.269  -3.077 -17.027  0.00  0.00           H  
ATOM   4863 HG3 LARG   337      16.693  -1.406 -16.650  0.00  0.00           H  
ATOM   4864 CD  LARG   337      17.616  -2.199 -18.430  0.00  0.00           C  
ATOM   4865 HD2 LARG   337      17.857  -3.189 -18.820  0.00  0.00           H  
ATOM   4866 HD3 LARG   337      16.825  -1.782 -19.050  0.00  0.00           H  
ATOM   4867 NE  LARG   337      18.825  -1.362 -18.510  0.00  0.00           N  
ATOM   4868 HE  LARG   337      19.705  -1.858 -18.608  0.00  0.00           H  
ATOM   4869 CZ  LARG   337      18.903  -0.046 -18.505  0.00  0.00           C  
ATOM   4870 NH1 LARG   337      17.879   0.755 -18.391  0.00  0.00           N  
ATOM   4871 HH11LARG   337      16.946   0.364 -18.327  0.00  0.00           H  
ATOM   4872 HH12LARG   337      18.026   1.755 -18.415  0.00  0.00           H  
ATOM   4873 NH2 LARG   337      20.076   0.498 -18.619  0.00  0.00           N  
ATOM   4874 HH21LARG   337      20.857  -0.133 -18.735  0.00  0.00           H  
ATOM   4875 HH22LARG   337      20.161   1.503 -18.641  0.00  0.00           H  
ATOM   4876 C   LARG   337      18.602  -4.227 -13.971  0.00  0.00           C  
ATOM   4877 O   LARG   337      18.754  -5.411 -14.270  0.00  0.00           O  
ATOM   4878 N   LALA   338      19.246  -3.649 -12.955  0.00  0.00           N  
ATOM   4879 H   LALA   338      19.127  -2.655 -12.810  0.00  0.00           H  
ATOM   4880 CA  LALA   338      20.127  -4.385 -12.049  0.00  0.00           C  
ATOM   4881 HA  LALA   338      20.890  -4.886 -12.646  0.00  0.00           H  
ATOM   4882 CB  LALA   338      20.834  -3.398 -11.111  0.00  0.00           C  
ATOM   4883 HB1 LALA   338      21.300  -2.603 -11.695  0.00  0.00           H  
ATOM   4884 HB2 LALA   338      20.130  -2.956 -10.408  0.00  0.00           H  
ATOM   4885 HB3 LALA   338      21.606  -3.924 -10.547  0.00  0.00           H  
ATOM   4886 C   LALA   338      19.357  -5.473 -11.280  0.00  0.00           C  
ATOM   4887 O   LALA   338      19.704  -6.652 -11.373  0.00  0.00           O  
ATOM   4888 N   LPHE   339      18.261  -5.127 -10.598  0.00  0.00           N  
ATOM   4889 H   LPHE   339      18.003  -4.147 -10.543  0.00  0.00           H  
ATOM   4890 CA  LPHE   339      17.392  -6.136  -9.974  0.00  0.00           C  
ATOM   4891 HA  LPHE   339      17.992  -6.749  -9.300  0.00  0.00           H  
ATOM   4892 CB  LPHE   339      16.297  -5.450  -9.149  0.00  0.00           C  
ATOM   4893 HB2 LPHE   339      15.961  -4.557  -9.674  0.00  0.00           H  
ATOM   4894 HB3 LPHE   339      15.447  -6.131  -9.079  0.00  0.00           H  
ATOM   4895 CG  LPHE   339      16.666  -5.074  -7.728  0.00  0.00           C  
ATOM   4896 CD1 LPHE   339      16.761  -3.720  -7.354  0.00  0.00           C  
ATOM   4897 HD1 LPHE   339      16.654  -2.941  -8.095  0.00  0.00           H  
ATOM   4898 CE1 LPHE   339      16.969  -3.377  -6.006  0.00  0.00           C  
ATOM   4899 HE1 LPHE   339      17.020  -2.339  -5.720  0.00  0.00           H  
ATOM   4900 CZ  LPHE   339      17.111  -4.383  -5.033  0.00  0.00           C  
ATOM   4901 HZ  LPHE   339      17.280  -4.118  -3.998  0.00  0.00           H  
ATOM   4902 CE2 LPHE   339      17.038  -5.736  -5.408  0.00  0.00           C  
ATOM   4903 HE2 LPHE   339      17.144  -6.509  -4.659  0.00  0.00           H  
ATOM   4904 CD2 LPHE   339      16.806  -6.080  -6.752  0.00  0.00           C  
ATOM   4905 HD2 LPHE   339      16.715  -7.121  -7.031  0.00  0.00           H  
ATOM   4906 C   LPHE   339      16.774  -7.104 -11.006  0.00  0.00           C  
ATOM   4907 O   LPHE   339      16.605  -8.282 -10.701  0.00  0.00           O  
ATOM   4908 N   LASP   340      16.500  -6.668 -12.241  0.00  0.00           N  
ATOM   4909 H   LASP   340      16.588  -5.678 -12.432  0.00  0.00           H  
ATOM   4910 CA  LASP   340      15.883  -7.528 -13.263  0.00  0.00           C  
ATOM   4911 HA  LASP   340      15.009  -7.997 -12.806  0.00  0.00           H  
ATOM   4912 CB  LASP   340      15.396  -6.678 -14.449  0.00  0.00           C  
ATOM   4913 HB2 LASP   340      14.989  -5.738 -14.077  0.00  0.00           H  
ATOM   4914 HB3 LASP   340      16.235  -6.451 -15.108  0.00  0.00           H  
ATOM   4915 CG  LASP   340      14.279  -7.376 -15.229  0.00  0.00           C  
ATOM   4916 OD1 LASP   340      14.427  -7.594 -16.451  0.00  0.00           O  
ATOM   4917 OD2 LASP   340      13.234  -7.699 -14.627  0.00  0.00           O  
ATOM   4918 C   LASP   340      16.800  -8.675 -13.737  0.00  0.00           C  
ATOM   4919 O   LASP   340      16.301  -9.688 -14.225  0.00  0.00           O  
ATOM   4920 N   LARG   341      18.129  -8.566 -13.552  0.00  0.00           N  
ATOM   4921 H   LARG   341      18.485  -7.697 -13.170  0.00  0.00           H  
ATOM   4922 CA  LARG   341      19.046  -9.715 -13.696  0.00  0.00           C  
ATOM   4923 HA  LARG   341      18.752 -10.278 -14.582  0.00  0.00           H  
ATOM   4924 CB  LARG   341      20.506  -9.251 -13.868  0.00  0.00           C  
ATOM   4925 HB2 LARG   341      20.543  -8.364 -14.501  0.00  0.00           H  
ATOM   4926 HB3 LARG   341      20.921  -8.993 -12.893  0.00  0.00           H  
ATOM   4927 CG  LARG   341      21.360 -10.353 -14.524  0.00  0.00           C  
ATOM   4928 HG2 LARG   341      21.140 -11.320 -14.074  0.00  0.00           H  
ATOM   4929 HG3 LARG   341      21.107 -10.401 -15.585  0.00  0.00           H  
ATOM   4930 CD  LARG   341      22.864 -10.090 -14.369  0.00  0.00           C  
ATOM   4931 HD2 LARG   341      23.068  -9.047 -14.616  0.00  0.00           H  
ATOM   4932 HD3 LARG   341      23.149 -10.255 -13.329  0.00  0.00           H  
ATOM   4933 NE  LARG   341      23.673 -10.950 -15.255  0.00  0.00           N  
ATOM   4934 HE  LARG   341      23.969 -10.544 -16.132  0.00  0.00           H  
ATOM   4935 CZ  LARG   341      24.001 -12.218 -15.079  0.00  0.00           C  
ATOM   4936 NH1 LARG   341      23.592 -12.939 -14.078  0.00  0.00           N  
ATOM   4937 HH11LARG   341      23.106 -12.498 -13.294  0.00  0.00           H
[truncated: 402,328 more chars]
