# Supplementary material for: Unveiling the enzymatic pathway of UMG-SP2 urethanase: insights into polyurethane degradation at the atomic level
Source: Chem Sci. 2024 Dec 18;16(5):2437–52. doi: 10.1039/d4sc06688j (PMC11708778; doi:10.1039/d4sc06688j)
Supplement: SC-016-D4SC06688J-s001 [file SC-016-D4SC06688J-s001.zip › 12_INT5.pdb]

ATOM      0 N   LMET     1     -15.551 -10.081  13.401  0.00  0.00           N  
ATOM      1 H1  LMET     1     -15.562  -9.623  12.494  0.00  0.00           H  
ATOM      2 H2  LMET     1     -14.875  -9.596  13.970  0.00  0.00           H  
ATOM      3 H3  LMET     1     -16.459  -9.991  13.832  0.00  0.00           H  
ATOM      4 CA  LMET     1     -15.169 -11.494  13.233  0.00  0.00           C  
ATOM      5 HA  LMET     1     -14.183 -11.516  12.767  0.00  0.00           H  
ATOM      6 CB  LMET     1     -15.099 -12.276  14.554  0.00  0.00           C  
ATOM      7 HB2 LMET     1     -16.043 -12.174  15.091  0.00  0.00           H  
ATOM      8 HB3 LMET     1     -14.943 -13.333  14.332  0.00  0.00           H  
ATOM      9 CG  LMET     1     -13.950 -11.806  15.452  0.00  0.00           C  
ATOM     10 HG2 LMET     1     -14.135 -10.778  15.761  0.00  0.00           H  
ATOM     11 HG3 LMET     1     -13.940 -12.426  16.350  0.00  0.00           H  
ATOM     12 SD  LMET     1     -12.315 -11.902  14.672  0.00  0.00           S  
ATOM     13 CE  LMET     1     -11.292 -11.190  15.991  0.00  0.00           C  
ATOM     14 HE1 LMET     1     -10.248 -11.173  15.676  0.00  0.00           H  
ATOM     15 HE2 LMET     1     -11.615 -10.170  16.201  0.00  0.00           H  
ATOM     16 HE3 LMET     1     -11.384 -11.792  16.896  0.00  0.00           H  
ATOM     17 C   LMET     1     -16.118 -12.168  12.264  0.00  0.00           C  
ATOM     18 O   LMET     1     -17.317 -11.867  12.264  0.00  0.00           O  
ATOM     19 N   LSER     2     -15.559 -13.065  11.451  0.00  0.00           N  
ATOM     20 H   LSER     2     -14.559 -13.211  11.530  0.00  0.00           H  
ATOM     21 CA  LSER     2     -16.239 -13.840  10.401  0.00  0.00           C  
ATOM     22 HA  LSER     2     -15.468 -14.440   9.919  0.00  0.00           H  
ATOM     23 CB  LSER     2     -17.224 -14.852  11.005  0.00  0.00           C  
ATOM     24 HB2 LSER     2     -18.032 -14.323  11.511  0.00  0.00           H  
ATOM     25 HB3 LSER     2     -17.647 -15.459  10.205  0.00  0.00           H  
ATOM     26 OG  LSER     2     -16.552 -15.696  11.928  0.00  0.00           O  
ATOM     27 HG  LSER     2     -17.208 -16.126  12.500  0.00  0.00           H  
ATOM     28 C   LSER     2     -16.861 -13.008   9.266  0.00  0.00           C  
ATOM     29 O   LSER     2     -17.588 -13.559   8.439  0.00  0.00           O  
ATOM     30 N   LGLU     3     -16.572 -11.702   9.186  0.00  0.00           N  
ATOM     31 H   LGLU     3     -15.881 -11.335   9.828  0.00  0.00           H  
ATOM     32 CA  LGLU     3     -16.974 -10.853   8.051  0.00  0.00           C  
ATOM     33 HA  LGLU     3     -18.037 -11.006   7.875  0.00  0.00           H  
ATOM     34 CB  LGLU     3     -16.794  -9.351   8.336  0.00  0.00           C  
ATOM     35 HB2 LGLU     3     -17.016  -8.813   7.416  0.00  0.00           H  
ATOM     36 HB3 LGLU     3     -17.537  -9.043   9.072  0.00  0.00           H  
ATOM     37 CG  LGLU     3     -15.404  -8.910   8.814  0.00  0.00           C  
ATOM     38 HG2 LGLU     3     -14.628  -9.439   8.259  0.00  0.00           H  
ATOM     39 HG3 LGLU     3     -15.289  -7.847   8.609  0.00  0.00           H  
ATOM     40 CD  LGLU     3     -15.244  -9.141  10.316  0.00  0.00           C  
ATOM     41 OE1 LGLU     3     -14.525 -10.085  10.714  0.00  0.00           O  
ATOM     42 OE2 LGLU     3     -15.896  -8.460  11.145  0.00  0.00           O  
ATOM     43 C   LGLU     3     -16.269 -11.285   6.759  0.00  0.00           C  
ATOM     44 O   LGLU     3     -15.108 -11.691   6.779  0.00  0.00           O  
ATOM     45 N   LLEU     4     -16.995 -11.253   5.644  0.00  0.00           N  
ATOM     46 H   LLEU     4     -17.912 -10.833   5.682  0.00  0.00           H  
ATOM     47 CA  LLEU     4     -16.603 -11.942   4.413  0.00  0.00           C  
ATOM     48 HA  LLEU     4     -16.274 -12.939   4.689  0.00  0.00           H  
ATOM     49 CB  LLEU     4     -17.823 -12.077   3.483  0.00  0.00           C  
ATOM     50 HB2 LLEU     4     -18.074 -11.078   3.149  0.00  0.00           H  
ATOM     51 HB3 LLEU     4     -17.536 -12.667   2.612  0.00  0.00           H  
ATOM     52 CG  LLEU     4     -19.102 -12.676   4.094  0.00  0.00           C  
ATOM     53 HG  LLEU     4     -19.444 -12.031   4.902  0.00  0.00           H  
ATOM     54 CD1 LLEU     4     -20.206 -12.714   3.037  0.00  0.00           C  
ATOM     55 HD11LLEU     4     -20.342 -11.717   2.620  0.00  0.00           H  
ATOM     56 HD12LLEU     4     -19.940 -13.403   2.234  0.00  0.00           H  
ATOM     57 HD13LLEU     4     -21.143 -13.025   3.496  0.00  0.00           H  
ATOM     58 CD2 LLEU     4     -18.891 -14.083   4.647  0.00  0.00           C  
ATOM     59 HD21LLEU     4     -18.528 -14.748   3.865  0.00  0.00           H  
ATOM     60 HD22LLEU     4     -18.161 -14.045   5.453  0.00  0.00           H  
ATOM     61 HD23LLEU     4     -19.823 -14.466   5.055  0.00  0.00           H  
ATOM     62 C   LLEU     4     -15.426 -11.275   3.678  0.00  0.00           C  
ATOM     63 O   LLEU     4     -15.262 -10.053   3.717  0.00  0.00           O  
ATOM     64 N   LSER     5     -14.651 -12.074   2.941  0.00  0.00           N  
ATOM     65 H   LSER     5     -14.801 -13.071   2.996  0.00  0.00           H  
ATOM     66 CA  LSER     5     -13.706 -11.586   1.924  0.00  0.00           C  
ATOM     67 HA  LSER     5     -13.016 -10.882   2.391  0.00  0.00           H  
ATOM     68 CB  LSER     5     -12.876 -12.756   1.371  0.00  0.00           C  
ATOM     69 HB2 LSER     5     -12.116 -12.362   0.699  0.00  0.00           H  
ATOM     70 HB3 LSER     5     -12.370 -13.257   2.197  0.00  0.00           H  
ATOM     71 OG  LSER     5     -13.663 -13.701   0.663  0.00  0.00           O  
ATOM     72 HG  LSER     5     -13.718 -14.521   1.205  0.00  0.00           H  
ATOM     73 C   LSER     5     -14.445 -10.842   0.798  0.00  0.00           C  
ATOM     74 O   LSER     5     -15.676 -10.920   0.692  0.00  0.00           O  
ATOM     75 N   LALA     6     -13.733 -10.103  -0.057  0.00  0.00           N  
ATOM     76 H   LALA     6     -12.717 -10.115   0.004  0.00  0.00           H  
ATOM     77 CA  LALA     6     -14.374  -9.419  -1.188  0.00  0.00           C  
ATOM     78 HA  LALA     6     -15.188  -8.806  -0.799  0.00  0.00           H  
ATOM     79 CB  LALA     6     -13.372  -8.483  -1.875  0.00  0.00           C  
ATOM     80 HB1 LALA     6     -13.899  -7.852  -2.591  0.00  0.00           H  
ATOM     81 HB2 LALA     6     -12.881  -7.849  -1.135  0.00  0.00           H  
ATOM     82 HB3 LALA     6     -12.623  -9.062  -2.414  0.00  0.00           H  
ATOM     83 C   LALA     6     -14.993 -10.435  -2.168  0.00  0.00           C  
ATOM     84 O   LALA     6     -16.144 -10.265  -2.581  0.00  0.00           O  
ATOM     85 N   LILE     7     -14.277 -11.528  -2.459  0.00  0.00           N  
ATOM     86 H   LILE     7     -13.320 -11.580  -2.108  0.00  0.00           H  
ATOM     87 CA  LILE     7     -14.770 -12.635  -3.293  0.00  0.00           C  
ATOM     88 HA  LILE     7     -15.134 -12.216  -4.233  0.00  0.00           H  
ATOM     89 CB  LILE     7     -13.609 -13.599  -3.636  0.00  0.00           C  
ATOM     90 HB  LILE     7     -13.045 -13.801  -2.724  0.00  0.00           H  
ATOM     91 CG2 LILE     7     -14.100 -14.945  -4.202  0.00  0.00           C  
ATOM     92 HG21LILE     7     -14.698 -14.789  -5.100  0.00  0.00           H  
ATOM     93 HG22LILE     7     -13.257 -15.589  -4.449  0.00  0.00           H  
ATOM     94 HG23LILE     7     -14.695 -15.486  -3.464  0.00  0.00           H  
ATOM     95 CG1 LILE     7     -12.688 -12.901  -4.663  0.00  0.00           C  
ATOM     96 HG12LILE     7     -13.192 -12.872  -5.629  0.00  0.00           H  
ATOM     97 HG13LILE     7     -12.499 -11.874  -4.350  0.00  0.00           H  
ATOM     98 CD1 LILE     7     -11.323 -13.568  -4.838  0.00  0.00           C  
ATOM     99 HD11LILE     7     -11.431 -14.573  -5.243  0.00  0.00           H  
ATOM    100 HD12LILE     7     -10.725 -12.978  -5.532  0.00  0.00           H  
ATOM    101 HD13LILE     7     -10.819 -13.609  -3.874  0.00  0.00           H  
ATOM    102 C   LILE     7     -15.973 -13.343  -2.652  0.00  0.00           C  
ATOM    103 O   LILE     7     -16.997 -13.496  -3.320  0.00  0.00           O  
ATOM    104 N   LGLU     8     -15.928 -13.714  -1.365  0.00  0.00           N  
ATOM    105 H   LGLU     8     -15.071 -13.589  -0.835  0.00  0.00           H  
ATOM    106 CA  LGLU     8     -17.075 -14.385  -0.729  0.00  0.00           C  
ATOM    107 HA  LGLU     8     -17.408 -15.165  -1.415  0.00  0.00           H  
ATOM    108 CB  LGLU     8     -16.659 -15.103   0.569  0.00  0.00           C  
ATOM    109 HB2 LGLU     8     -15.811 -15.743   0.333  0.00  0.00           H  
ATOM    110 HB3 LGLU     8     -16.357 -14.375   1.323  0.00  0.00           H  
ATOM    111 CG  LGLU     8     -17.797 -15.983   1.120  0.00  0.00           C  
ATOM    112 HG2 LGLU     8     -18.546 -15.338   1.579  0.00  0.00           H  
ATOM    113 HG3 LGLU     8     -18.276 -16.494   0.281  0.00  0.00           H  
ATOM    114 CD  LGLU     8     -17.369 -17.055   2.140  0.00  0.00           C  
ATOM    115 OE1 LGLU     8     -16.300 -16.951   2.783  0.00  0.00           O  
ATOM    116 OE2 LGLU     8     -18.168 -17.993   2.374  0.00  0.00           O  
ATOM    117 C   LGLU     8     -18.276 -13.436  -0.539  0.00  0.00           C  
ATOM    118 O   LGLU     8     -19.422 -13.870  -0.643  0.00  0.00           O  
ATOM    119 N   LTHR     9     -18.049 -12.125  -0.372  0.00  0.00           N  
ATOM    120 H   LTHR     9     -17.086 -11.815  -0.284  0.00  0.00           H  
ATOM    121 CA  LTHR     9     -19.127 -11.116  -0.419  0.00  0.00           C  
ATOM    122 HA  LTHR     9     -19.890 -11.390   0.308  0.00  0.00           H  
ATOM    123 CB  LTHR     9     -18.632  -9.697  -0.088  0.00  0.00           C  
ATOM    124 HB  LTHR     9     -17.912  -9.368  -0.838  0.00  0.00           H  
ATOM    125 CG2 LTHR     9     -19.777  -8.685  -0.009  0.00  0.00           C  
ATOM    126 HG21LTHR     9     -20.529  -9.028   0.700  0.00  0.00           H  
ATOM    127 HG22LTHR     9     -19.383  -7.727   0.323  0.00  0.00           H  
ATOM    128 HG23LTHR     9     -20.242  -8.552  -0.985  0.00  0.00           H  
ATOM    129 OG1 LTHR     9     -18.019  -9.655   1.173  0.00  0.00           O  
ATOM    130 HG1 LTHR     9     -17.156 -10.106   1.079  0.00  0.00           H  
ATOM    131 C   LTHR     9     -19.794 -11.093  -1.793  0.00  0.00           C  
ATOM    132 O   LTHR     9     -21.021 -11.167  -1.883  0.00  0.00           O  
ATOM    133 N   LALA    10     -18.999 -11.036  -2.868  0.00  0.00           N  
ATOM    134 H   LALA    10     -17.992 -10.977  -2.740  0.00  0.00           H  
ATOM    135 CA  LALA    10     -19.513 -11.097  -4.231  0.00  0.00           C  
ATOM    136 HA  LALA    10     -20.228 -10.284  -4.371  0.00  0.00           H  
ATOM    137 CB  LALA    10     -18.357 -10.900  -5.221  0.00  0.00           C  
ATOM    138 HB1 LALA    10     -17.894  -9.927  -5.077  0.00  0.00           H  
ATOM    139 HB2 LALA    10     -17.598 -11.665  -5.073  0.00  0.00           H  
ATOM    140 HB3 LALA    10     -18.732 -10.960  -6.244  0.00  0.00           H  
ATOM    141 C   LALA    10     -20.252 -12.418  -4.494  0.00  0.00           C  
ATOM    142 O   LALA    10     -21.299 -12.394  -5.132  0.00  0.00           O  
ATOM    143 N   LALA    11     -19.760 -13.545  -3.975  0.00  0.00           N  
ATOM    144 H   LALA    11     -18.888 -13.491  -3.459  0.00  0.00           H  
ATOM    145 CA  LALA    11     -20.345 -14.870  -4.175  0.00  0.00           C  
ATOM    146 HA  LALA    11     -20.529 -15.013  -5.240  0.00  0.00           H  
ATOM    147 CB  LALA    11     -19.320 -15.916  -3.729  0.00  0.00           C  
ATOM    148 HB1 LALA    11     -19.232 -15.919  -2.642  0.00  0.00           H  
ATOM    149 HB2 LALA    11     -19.635 -16.900  -4.073  0.00  0.00           H  
ATOM    150 HB3 LALA    11     -18.344 -15.714  -4.158  0.00  0.00           H  
ATOM    151 C   LALA    11     -21.686 -15.048  -3.438  0.00  0.00           C  
ATOM    152 O   LALA    11     -22.650 -15.553  -4.022  0.00  0.00           O  
ATOM    153 N   LALA    12     -21.775 -14.582  -2.186  0.00  0.00           N  
ATOM    154 H   LALA    12     -20.927 -14.238  -1.744  0.00  0.00           H  
ATOM    155 CA  LALA    12     -22.991 -14.627  -1.372  0.00  0.00           C  
ATOM    156 HA  LALA    12     -23.349 -15.657  -1.331  0.00  0.00           H  
ATOM    157 CB  LALA    12     -22.626 -14.176   0.048  0.00  0.00           C  
ATOM    158 HB1 LALA    12     -21.860 -14.836   0.458  0.00  0.00           H  
ATOM    159 HB2 LALA    12     -22.239 -13.156   0.030  0.00  0.00           H  
ATOM    160 HB3 LALA    12     -23.508 -14.220   0.688  0.00  0.00           H  
ATOM    161 C   LALA    12     -24.117 -13.752  -1.954  0.00  0.00           C  
ATOM    162 O   LALA    12     -25.300 -14.094  -1.839  0.00  0.00           O  
ATOM    163 N   LILE    13     -23.757 -12.637  -2.600  0.00  0.00           N  
ATOM    164 H   LILE    13     -22.775 -12.381  -2.595  0.00  0.00           H  
ATOM    165 CA  LILE    13     -24.691 -11.794  -3.357  0.00  0.00           C  
ATOM    166 HA  LILE    13     -25.615 -11.725  -2.793  0.00  0.00           H  
ATOM    167 CB  LILE    13     -24.130 -10.358  -3.496  0.00  0.00           C  
ATOM    168 HB  LILE    13     -23.121 -10.418  -3.911  0.00  0.00           H  
ATOM    169 CG2 LILE    13     -24.989  -9.497  -4.440  0.00  0.00           C  
ATOM    170 HG21LILE    13     -25.034  -9.947  -5.430  0.00  0.00           H  
ATOM    171 HG22LILE    13     -25.996  -9.389  -4.040  0.00  0.00           H  
ATOM    172 HG23LILE    13     -24.545  -8.511  -4.562  0.00  0.00           H  
ATOM    173 CG1 LILE    13     -24.061  -9.697  -2.098  0.00  0.00           C  
ATOM    174 HG12LILE    13     -25.070  -9.560  -1.707  0.00  0.00           H  
ATOM    175 HG13LILE    13     -23.528 -10.356  -1.413  0.00  0.00           H  
ATOM    176 CD1 LILE    13     -23.334  -8.348  -2.077  0.00  0.00           C  
ATOM    177 HD11LILE    13     -23.927  -7.593  -2.590  0.00  0.00           H  
ATOM    178 HD12LILE    13     -23.191  -8.029  -1.045  0.00  0.00           H  
ATOM    179 HD13LILE    13     -22.359  -8.441  -2.557  0.00  0.00           H  
ATOM    180 C   LILE    13     -25.057 -12.456  -4.695  0.00  0.00           C  
ATOM    181 O   LILE    13     -26.245 -12.561  -5.018  0.00  0.00           O  
ATOM    182 N   LALA    14     -24.075 -12.986  -5.432  0.00  0.00           N  
ATOM    183 H   LALA    14     -23.117 -12.843  -5.134  0.00  0.00           H  
ATOM    184 CA  LALA    14     -24.280 -13.631  -6.728  0.00  0.00           C  
ATOM    185 HA  LALA    14     -24.708 -12.905  -7.419  0.00  0.00           H  
ATOM    186 CB  LALA    14     -22.934 -14.107  -7.297  0.00  0.00           C  
ATOM    187 HB1 LALA    14     -23.094 -14.627  -8.241  0.00  0.00           H  
ATOM    188 HB2 LALA    14     -22.274 -13.261  -7.473  0.00  0.00           H  
ATOM    189 HB3 LALA    14     -22.447 -14.791  -6.603  0.00  0.00           H  
ATOM    190 C   LALA    14     -25.255 -14.800  -6.602  0.00  0.00           C  
ATOM    191 O   LALA    14     -26.263 -14.835  -7.302  0.00  0.00           O  
ATOM    192 N   LGLY    15     -24.998 -15.707  -5.657  0.00  0.00           N  
ATOM    193 H   LGLY    15     -24.159 -15.567  -5.097  0.00  0.00           H  
ATOM    194 CA  LGLY    15     -25.805 -16.894  -5.379  0.00  0.00           C  
ATOM    195 HA2 LGLY    15     -26.102 -17.333  -6.328  0.00  0.00           H  
ATOM    196 HA3 LGLY    15     -25.189 -17.616  -4.850  0.00  0.00           H  
ATOM    197 C   LGLY    15     -27.081 -16.654  -4.564  0.00  0.00           C  
ATOM    198 O   LGLY    15     -27.680 -17.623  -4.088  0.00  0.00           O  
ATOM    199 N   LGLY    16     -27.492 -15.397  -4.369  0.00  0.00           N  
ATOM    200 H   LGLY    16     -26.947 -14.647  -4.777  0.00  0.00           H  
ATOM    201 CA  LGLY    16     -28.800 -15.055  -3.804  0.00  0.00           C  
ATOM    202 HA2 LGLY    16     -28.929 -13.974  -3.861  0.00  0.00           H  
ATOM    203 HA3 LGLY    16     -29.584 -15.521  -4.401  0.00  0.00           H  
ATOM    204 C   LGLY    16     -28.980 -15.473  -2.344  0.00  0.00           C  
ATOM    205 O   LGLY    16     -30.088 -15.826  -1.937  0.00  0.00           O  
ATOM    206 N   LSER    17     -27.902 -15.483  -1.558  0.00  0.00           N  
ATOM    207 H   LSER    17     -27.010 -15.228  -1.967  0.00  0.00           H  
ATOM    208 CA  LSER    17     -27.956 -15.642  -0.098  0.00  0.00           C  
ATOM    209 HA  LSER    17     -28.758 -16.326   0.176  0.00  0.00           H  
ATOM    210 CB  LSER    17     -26.642 -16.237   0.417  0.00  0.00           C  
ATOM    211 HB2 LSER    17     -25.814 -15.566   0.188  0.00  0.00           H  
ATOM    212 HB3 LSER    17     -26.698 -16.362   1.500  0.00  0.00           H  
ATOM    213 OG  LSER    17     -26.405 -17.493  -0.196  0.00  0.00           O  
ATOM    214 HG  LSER    17     -26.841 -18.174   0.340  0.00  0.00           H  
ATOM    215 C   LSER    17     -28.234 -14.295   0.575  0.00  0.00           C  
ATOM    216 O   LSER    17     -29.179 -14.172   1.355  0.00  0.00           O  
ATOM    217 N   LMET    18     -27.458 -13.275   0.197  0.00  0.00           N  
ATOM    218 H   LMET    18     -26.770 -13.462  -0.525  0.00  0.00           H  
ATOM    219 CA  LMET    18     -27.503 -11.898   0.705  0.00  0.00           C  
ATOM    220 HA  LMET    18     -28.265 -11.816   1.482  0.00  0.00           H  
ATOM    221 CB  LMET    18     -26.131 -11.601   1.338  0.00  0.00           C  
ATOM    222 HB2 LMET    18     -26.003 -12.259   2.199  0.00  0.00           H  
ATOM    223 HB3 LMET    18     -25.354 -11.838   0.610  0.00  0.00           H  
ATOM    224 CG  LMET    18     -25.928 -10.153   1.800  0.00  0.00           C  
ATOM    225 HG2 LMET    18     -25.863  -9.503   0.927  0.00  0.00           H  
ATOM    226 HG3 LMET    18     -26.796  -9.854   2.387  0.00  0.00           H  
ATOM    227 SD  LMET    18     -24.452  -9.887   2.823  0.00  0.00           S  
ATOM    228 CE  LMET    18     -23.131 -10.333   1.661  0.00  0.00           C  
ATOM    229 HE1 LMET    18     -22.164 -10.210   2.149  0.00  0.00           H  
ATOM    230 HE2 LMET    18     -23.236 -11.373   1.354  0.00  0.00           H  
ATOM    231 HE3 LMET    18     -23.175  -9.686   0.786  0.00  0.00           H  
ATOM    232 C   LMET    18     -27.860 -10.911  -0.420  0.00  0.00           C  
ATOM    233 O   LMET    18     -27.557 -11.170  -1.584  0.00  0.00           O  
ATOM    234 N   LTHR    19     -28.470  -9.768  -0.095  0.00  0.00           N  
ATOM    235 H   LTHR    19     -28.681  -9.604   0.878  0.00  0.00           H  
ATOM    236 CA  LTHR    19     -28.697  -8.654  -1.040  0.00  0.00           C  
ATOM    237 HA  LTHR    19     -28.567  -9.041  -2.044  0.00  0.00           H  
ATOM    238 CB  LTHR    19     -30.146  -8.121  -0.979  0.00  0.00           C  
ATOM    239 HB  LTHR    19     -30.810  -8.863  -1.424  0.00  0.00           H  
ATOM    240 CG2 LTHR    19     -30.647  -7.823   0.434  0.00  0.00           C  
ATOM    241 HG21LTHR    19     -29.988  -7.110   0.916  0.00  0.00           H  
ATOM    242 HG22LTHR    19     -31.649  -7.397   0.381  0.00  0.00           H  
ATOM    243 HG23LTHR    19     -30.690  -8.739   1.022  0.00  0.00           H  
ATOM    244 OG1 LTHR    19     -30.280  -6.909  -1.689  0.00  0.00           O  
ATOM    245 HG1 LTHR    19     -30.622  -7.118  -2.589  0.00  0.00           H  
ATOM    246 C   LTHR    19     -27.653  -7.542  -0.867  0.00  0.00           C  
ATOM    247 O   LTHR    19     -27.169  -7.302   0.240  0.00  0.00           O  
ATOM    248 N   LALA    20     -27.324  -6.823  -1.945  0.00  0.00           N  
ATOM    249 H   LALA    20     -27.732  -7.081  -2.839  0.00  0.00           H  
ATOM    250 CA  LALA    20     -26.458  -5.639  -1.891  0.00  0.00           C  
ATOM    251 HA  LALA    20     -25.466  -5.944  -1.554  0.00  0.00           H  
ATOM    252 CB  LALA    20     -26.337  -5.083  -3.314  0.00  0.00           C  
ATOM    253 HB1 LALA    20     -27.314  -4.756  -3.674  0.00  0.00           H  
ATOM    254 HB2 LALA    20     -25.652  -4.233  -3.316  0.00  0.00           H  
ATOM    255 HB3 LALA    20     -25.949  -5.853  -3.982  0.00  0.00           H  
ATOM    256 C   LALA    20     -26.969  -4.557  -0.908  0.00  0.00           C  
ATOM    257 O   LALA    20     -26.171  -3.841  -0.302  0.00  0.00           O  
ATOM    258 N   LLEU    21     -28.290  -4.467  -0.699  0.00  0.00           N  
ATOM    259 H   LLEU    21     -28.892  -5.101  -1.211  0.00  0.00           H  
ATOM    260 CA  LLEU    21     -28.911  -3.555   0.274  0.00  0.00           C  
ATOM    261 HA  LLEU    21     -28.603  -2.532   0.058  0.00  0.00           H  
ATOM    262 CB  LLEU    21     -30.445  -3.659   0.155  0.00  0.00           C  
ATOM    263 HB2 LLEU    21     -30.736  -4.692   0.352  0.00  0.00           H  
ATOM    264 HB3 LLEU    21     -30.900  -3.036   0.927  0.00  0.00           H  
ATOM    265 CG  LLEU    21     -31.020  -3.245  -1.211  0.00  0.00           C  
ATOM    266 HG  LLEU    21     -30.484  -3.750  -2.015  0.00  0.00           H  
ATOM    267 CD1 LLEU    21     -32.492  -3.650  -1.296  0.00  0.00           C  
ATOM    268 HD11LLEU    21     -32.577  -4.734  -1.212  0.00  0.00           H  
ATOM    269 HD12LLEU    21     -33.057  -3.175  -0.493  0.00  0.00           H  
ATOM    270 HD13LLEU    21     -32.903  -3.347  -2.259  0.00  0.00           H  
ATOM    271 CD2 LLEU    21     -30.931  -1.736  -1.423  0.00  0.00           C  
ATOM    272 HD21LLEU    21     -31.457  -1.217  -0.622  0.00  0.00           H  
ATOM    273 HD22LLEU    21     -29.891  -1.416  -1.431  0.00  0.00           H  
ATOM    274 HD23LLEU    21     -31.383  -1.481  -2.376  0.00  0.00           H  
ATOM    275 C   LLEU    21     -28.462  -3.869   1.711  0.00  0.00           C  
ATOM    276 O   LLEU    21     -27.984  -2.989   2.426  0.00  0.00           O  
ATOM    277 N   LGLU    22     -28.570  -5.142   2.095  0.00  0.00           N  
ATOM    278 H   LGLU    22     -28.899  -5.797   1.404  0.00  0.00           H  
ATOM    279 CA  LGLU    22     -28.153  -5.698   3.390  0.00  0.00           C  
ATOM    280 HA  LGLU    22     -28.691  -5.198   4.199  0.00  0.00           H  
ATOM    281 CB  LGLU    22     -28.527  -7.196   3.397  0.00  0.00           C  
ATOM    282 HB2 LGLU    22     -29.613  -7.288   3.439  0.00  0.00           H  
ATOM    283 HB3 LGLU    22     -28.215  -7.633   2.452  0.00  0.00           H  
ATOM    284 CG  LGLU    22     -27.901  -8.079   4.486  0.00  0.00           C  
ATOM    285 HG2 LGLU    22     -28.163  -9.109   4.253  0.00  0.00           H  
ATOM    286 HG3 LGLU    22     -26.813  -8.007   4.440  0.00  0.00           H  
ATOM    287 CD  LGLU    22     -28.384  -7.782   5.906  0.00  0.00           C  
ATOM    288 OE1 LGLU    22     -27.714  -8.238   6.867  0.00  0.00           O  
ATOM    289 OE2 LGLU    22     -29.423  -7.112   6.080  0.00  0.00           O  
ATOM    290 C   LGLU    22     -26.651  -5.490   3.624  0.00  0.00           C  
ATOM    291 O   LGLU    22     -26.246  -5.129   4.728  0.00  0.00           O  
ATOM    292 N   LALA    23     -25.834  -5.665   2.579  0.00  0.00           N  
ATOM    293 H   LALA    23     -26.241  -5.982   1.707  0.00  0.00           H  
ATOM    294 CA  LALA    23     -24.390  -5.449   2.628  0.00  0.00           C  
ATOM    295 HA  LALA    23     -23.987  -6.039   3.453  0.00  0.00           H  
ATOM    296 CB  LALA    23     -23.791  -5.960   1.311  0.00  0.00           C  
ATOM    297 HB1 LALA    23     -24.073  -7.002   1.151  0.00  0.00           H  
ATOM    298 HB2 LALA    23     -24.151  -5.363   0.473  0.00  0.00           H  
ATOM    299 HB3 LALA    23     -22.705  -5.882   1.344  0.00  0.00           H  
ATOM    300 C   LALA    23     -24.014  -3.976   2.894  0.00  0.00           C  
ATOM    301 O   LALA    23     -23.133  -3.706   3.715  0.00  0.00           O  
ATOM    302 N   LCYS    24     -24.694  -3.027   2.241  0.00  0.00           N  
ATOM    303 H   LCYS    24     -25.381  -3.314   1.552  0.00  0.00           H  
ATOM    304 CA  LCYS    24     -24.520  -1.595   2.497  0.00  0.00           C  
ATOM    305 HA  LCYS    24     -23.464  -1.340   2.397  0.00  0.00           H  
ATOM    306 CB  LCYS    24     -25.312  -0.819   1.434  0.00  0.00           C  
ATOM    307 HB2 LCYS    24     -24.984  -1.129   0.440  0.00  0.00           H  
ATOM    308 HB3 LCYS    24     -26.376  -1.036   1.531  0.00  0.00           H  
ATOM    309 SG  LCYS    24     -25.037   0.968   1.614  0.00  0.00           S  
ATOM    310 HG  LCYS    24     -25.478   1.088   2.874  0.00  0.00           H  
ATOM    311 C   LCYS    24     -24.947  -1.221   3.930  0.00  0.00           C  
ATOM    312 O   LCYS    24     -24.199  -0.557   4.648  0.00  0.00           O  
ATOM    313 N   LASP    25     -26.113  -1.700   4.375  0.00  0.00           N  
ATOM    314 H   LASP    25     -26.684  -2.253   3.744  0.00  0.00           H  
ATOM    315 CA  LASP    25     -26.622  -1.451   5.731  0.00  0.00           C  
ATOM    316 HA  LASP    25     -26.691  -0.373   5.884  0.00  0.00           H  
ATOM    317 CB  LASP    25     -28.022  -2.060   5.894  0.00  0.00           C  
ATOM    318 HB2 LASP    25     -27.996  -3.112   5.606  0.00  0.00           H  
ATOM    319 HB3 LASP    25     -28.299  -2.006   6.948  0.00  0.00           H  
ATOM    320 CG  LASP    25     -29.112  -1.347   5.099  0.00  0.00           C  
ATOM    321 OD1 LASP    25     -30.238  -1.872   5.008  0.00  0.00           O  
ATOM    322 OD2 LASP    25     -28.933  -0.199   4.641  0.00  0.00           O  
ATOM    323 C   LASP    25     -25.698  -2.001   6.825  0.00  0.00           C  
ATOM    324 O   LASP    25     -25.471  -1.319   7.828  0.00  0.00           O  
ATOM    325 N   LALA    26     -25.133  -3.196   6.615  0.00  0.00           N  
ATOM    326 H   LALA    26     -25.415  -3.724   5.796  0.00  0.00           H  
ATOM    327 CA  LALA    26     -24.200  -3.829   7.541  0.00  0.00           C  
ATOM    328 HA  LALA    26     -24.677  -3.900   8.520  0.00  0.00           H  
ATOM    329 CB  LALA    26     -23.892  -5.247   7.046  0.00  0.00           C  
ATOM    330 HB1 LALA    26     -23.456  -5.212   6.047  0.00  0.00           H  
ATOM    331 HB2 LALA    26     -23.189  -5.728   7.725  0.00  0.00           H  
ATOM    332 HB3 LALA    26     -24.806  -5.838   7.013  0.00  0.00           H  
ATOM    333 C   LALA    26     -22.907  -3.016   7.702  0.00  0.00           C  
ATOM    334 O   LALA    26     -22.424  -2.860   8.822  0.00  0.00           O  
ATOM    335 N   LALA    27     -22.358  -2.460   6.617  0.00  0.00           N  
ATOM    336 H   LALA    27     -22.810  -2.592   5.721  0.00  0.00           H  
ATOM    337 CA  LALA    27     -21.160  -1.622   6.686  0.00  0.00           C  
ATOM    338 HA  LALA    27     -20.377  -2.166   7.213  0.00  0.00           H  
ATOM    339 CB  LALA    27     -20.666  -1.355   5.264  0.00  0.00           C  
ATOM    340 HB1 LALA    27     -20.469  -2.295   4.750  0.00  0.00           H  
ATOM    341 HB2 LALA    27     -21.408  -0.783   4.705  0.00  0.00           H  
ATOM    342 HB3 LALA    27     -19.739  -0.788   5.324  0.00  0.00           H  
ATOM    343 C   LALA    27     -21.417  -0.314   7.459  0.00  0.00           C  
ATOM    344 O   LALA    27     -20.627   0.065   8.324  0.00  0.00           O  
ATOM    345 N   LILE    28     -22.564   0.326   7.215  0.00  0.00           N  
ATOM    346 H   LILE    28     -23.162  -0.036   6.478  0.00  0.00           H  
ATOM    347 CA  LILE    28     -23.003   1.538   7.927  0.00  0.00           C  
ATOM    348 HA  LILE    28     -22.210   2.286   7.869  0.00  0.00           H  
ATOM    349 CB  LILE    28     -24.249   2.110   7.205  0.00  0.00           C  
ATOM    350 HB  LILE    28     -24.971   1.302   7.072  0.00  0.00           H  
ATOM    351 CG2 LILE    28     -24.938   3.223   8.014  0.00  0.00           C  
ATOM    352 HG21LILE    28     -25.826   3.576   7.495  0.00  0.00           H  
ATOM    353 HG22LILE    28     -25.257   2.851   8.988  0.00  0.00           H  
ATOM    354 HG23LILE    28     -24.253   4.058   8.157  0.00  0.00           H  
ATOM    355 CG1 LILE    28     -23.830   2.633   5.807  0.00  0.00           C  
ATOM    356 HG12LILE    28     -23.183   3.500   5.928  0.00  0.00           H  
ATOM    357 HG13LILE    28     -23.251   1.871   5.286  0.00  0.00           H  
ATOM    358 CD1 LILE    28     -24.992   3.010   4.881  0.00  0.00           C  
ATOM    359 HD11LILE    28     -24.599   3.250   3.893  0.00  0.00           H  
ATOM    360 HD12LILE    28     -25.687   2.174   4.795  0.00  0.00           H  
ATOM    361 HD13LILE    28     -25.507   3.886   5.265  0.00  0.00           H  
ATOM    362 C   LILE    28     -23.220   1.248   9.427  0.00  0.00           C  
ATOM    363 O   LILE    28     -22.793   2.030  10.280  0.00  0.00           O  
ATOM    364 N   LALA    29     -23.793   0.088   9.771  0.00  0.00           N  
ATOM    365 H   LALA    29     -24.156  -0.510   9.037  0.00  0.00           H  
ATOM    366 CA  LALA    29     -23.925  -0.361  11.160  0.00  0.00           C  
ATOM    367 HA  LALA    29     -24.387   0.438  11.740  0.00  0.00           H  
ATOM    368 CB  LALA    29     -24.850  -1.583  11.190  0.00  0.00           C  
ATOM    369 HB1 LALA    29     -24.412  -2.405  10.624  0.00  0.00           H  
ATOM    370 HB2 LALA    29     -25.001  -1.902  12.222  0.00  0.00           H  
ATOM    371 HB3 LALA    29     -25.818  -1.330  10.758  0.00  0.00           H  
ATOM    372 C   LALA    29     -22.570  -0.675  11.824  0.00  0.00           C  
ATOM    373 O   LALA    29     -22.383  -0.387  13.008  0.00  0.00           O  
ATOM    374 N   LARG    30     -21.609  -1.234  11.071  0.00  0.00           N  
ATOM    375 H   LARG    30     -21.853  -1.481  10.115  0.00  0.00           H  
ATOM    376 CA  LARG    30     -20.241  -1.523  11.540  0.00  0.00           C  
ATOM    377 HA  LARG    30     -20.305  -2.074  12.479  0.00  0.00           H  
ATOM    378 CB  LARG    30     -19.489  -2.383  10.507  0.00  0.00           C  
ATOM    379 HB2 LARG    30     -19.620  -1.960   9.512  0.00  0.00           H  
ATOM    380 HB3 LARG    30     -18.422  -2.388  10.737  0.00  0.00           H  
ATOM    381 CG  LARG    30     -19.996  -3.831  10.534  0.00  0.00           C  
ATOM    382 HG2 LARG    30     -19.562  -4.338  11.394  0.00  0.00           H  
ATOM    383 HG3 LARG    30     -21.076  -3.837  10.670  0.00  0.00           H  
ATOM    384 CD  LARG    30     -19.662  -4.617   9.261  0.00  0.00           C  
ATOM    385 HD2 LARG    30     -19.985  -4.051   8.386  0.00  0.00           H  
ATOM    386 HD3 LARG    30     -18.583  -4.778   9.201  0.00  0.00           H  
ATOM    387 NE  LARG    30     -20.376  -5.902   9.290  0.00  0.00           N  
ATOM    388 HE  LARG    30     -21.165  -5.968   9.917  0.00  0.00           H  
ATOM    389 CZ  LARG    30     -20.112  -6.999   8.614  0.00  0.00           C  
ATOM    390 NH1 LARG    30     -19.228  -7.097   7.674  0.00  0.00           N  
ATOM    391 HH11LARG    30     -18.780  -6.249   7.331  0.00  0.00           H  
ATOM    392 HH12LARG    30     -19.221  -7.925   7.090  0.00  0.00           H  
ATOM    393 NH2 LARG    30     -20.776  -8.063   8.929  0.00  0.00           N  
ATOM    394 HH21LARG    30     -21.441  -7.981   9.679  0.00  0.00           H  
ATOM    395 HH22LARG    30     -20.419  -8.970   8.654  0.00  0.00           H  
ATOM    396 C   LARG    30     -19.472  -0.249  11.873  0.00  0.00           C  
ATOM    397 O   LARG    30     -18.826  -0.228  12.914  0.00  0.00           O  
ATOM    398 N   LILE    31     -19.592   0.809  11.069  0.00  0.00           N  
ATOM    399 H   LILE    31     -20.118   0.697  10.209  0.00  0.00           H  
ATOM    400 CA  LILE    31     -19.016   2.133  11.373  0.00  0.00           C  
ATOM    401 HA  LILE    31     -17.945   2.022  11.540  0.00  0.00           H  
ATOM    402 CB  LILE    31     -19.207   3.079  10.160  0.00  0.00           C  
ATOM    403 HB  LILE    31     -20.250   3.014   9.847  0.00  0.00           H  
ATOM    404 CG2 LILE    31     -18.905   4.553  10.493  0.00  0.00           C  
ATOM    405 HG21LILE    31     -17.860   4.677  10.774  0.00  0.00           H  
ATOM    406 HG22LILE    31     -19.111   5.185   9.631  0.00  0.00           H  
ATOM    407 HG23LILE    31     -19.540   4.908  11.305  0.00  0.00           H  
ATOM    408 CG1 LILE    31     -18.312   2.610   8.987  0.00  0.00           C  
ATOM    409 HG12LILE    31     -17.273   2.873   9.192  0.00  0.00           H  
ATOM    410 HG13LILE    31     -18.363   1.526   8.893  0.00  0.00           H  
ATOM    411 CD1 LILE    31     -18.722   3.193   7.628  0.00  0.00           C  
ATOM    412 HD11LILE    31     -18.106   2.749   6.846  0.00  0.00           H  
ATOM    413 HD12LILE    31     -19.769   2.965   7.426  0.00  0.00           H  
ATOM    414 HD13LILE    31     -18.574   4.273   7.617  0.00  0.00           H  
ATOM    415 C   LILE    31     -19.610   2.678  12.684  0.00  0.00           C  
ATOM    416 O   LILE    31     -18.868   2.920  13.640  0.00  0.00           O  
ATOM    417 N   LGLU    32     -20.942   2.731  12.794  0.00  0.00           N  
ATOM    418 H   LGLU    32     -21.496   2.504  11.976  0.00  0.00           H  
ATOM    419 CA  LGLU    32     -21.650   3.215  13.994  0.00  0.00           C  
ATOM    420 HA  LGLU    32     -21.339   4.243  14.170  0.00  0.00           H  
ATOM    421 CB  LGLU    32     -23.164   3.212  13.691  0.00  0.00           C  
ATOM    422 HB2 LGLU    32     -23.345   3.827  12.808  0.00  0.00           H  
ATOM    423 HB3 LGLU    32     -23.448   2.191  13.434  0.00  0.00           H  
ATOM    424 CG  LGLU    32     -24.115   3.689  14.808  0.00  0.00           C  
ATOM    425 HG2 LGLU    32     -25.133   3.443  14.499  0.00  0.00           H  
ATOM    426 HG3 LGLU    32     -23.917   3.132  15.725  0.00  0.00           H  
ATOM    427 CD  LGLU    32     -24.042   5.198  15.091  0.00  0.00           C  
ATOM    428 OE1 LGLU    32     -22.924   5.746  15.242  0.00  0.00           O  
ATOM    429 OE2 LGLU    32     -25.102   5.864  15.166  0.00  0.00           O  
ATOM    430 C   LGLU    32     -21.301   2.417  15.271  0.00  0.00           C  
ATOM    431 O   LGLU    32     -21.290   2.967  16.376  0.00  0.00           O  
ATOM    432 N   LGLN    33     -20.948   1.133  15.139  0.00  0.00           N  
ATOM    433 H   LGLN    33     -21.043   0.712  14.221  0.00  0.00           H  
ATOM    434 CA  LGLN    33     -20.488   0.299  16.253  0.00  0.00           C  
ATOM    435 HA  LGLN    33     -21.000   0.642  17.152  0.00  0.00           H  
ATOM    436 CB  LGLN    33     -20.946  -1.150  15.998  0.00  0.00           C  
ATOM    437 HB2 LGLN    33     -22.002  -1.131  15.725  0.00  0.00           H  
ATOM    438 HB3 LGLN    33     -20.384  -1.576  15.166  0.00  0.00           H  
ATOM    439 CG  LGLN    33     -20.793  -2.044  17.242  0.00  0.00           C  
ATOM    440 HG2 LGLN    33     -19.737  -2.225  17.437  0.00  0.00           H  
ATOM    441 HG3 LGLN    33     -21.208  -1.517  18.102  0.00  0.00           H  
ATOM    442 CD  LGLN    33     -21.506  -3.392  17.125  0.00  0.00           C  
ATOM    443 OE1 LGLN    33     -21.791  -3.909  16.050  0.00  0.00           O  
ATOM    444 NE2 LGLN    33     -21.817  -4.036  18.230  0.00  0.00           N  
ATOM    445 HE21LGLN    33     -22.313  -4.907  18.162  0.00  0.00           H  
ATOM    446 HE22LGLN    33     -21.606  -3.621  19.133  0.00  0.00           H  
ATOM    447 C   LGLN    33     -18.974   0.400  16.556  0.00  0.00           C  
ATOM    448 O   LGLN    33     -18.599   0.236  17.722  0.00  0.00           O  
ATOM    449 N   LARG    34     -18.109   0.642  15.551  0.00  0.00           N  
ATOM    450 H   LARG    34     -18.504   0.783  14.625  0.00  0.00           H  
ATOM    451 CA  LARG    34     -16.641   0.439  15.642  0.00  0.00           C  
ATOM    452 HA  LARG    34     -16.393   0.112  16.654  0.00  0.00           H  
ATOM    453 CB  LARG    34     -16.186  -0.669  14.668  0.00  0.00           C  
ATOM    454 HB2 LARG    34     -16.353  -0.324  13.648  0.00  0.00           H  
ATOM    455 HB3 LARG    34     -15.112  -0.824  14.791  0.00  0.00           H  
ATOM    456 CG  LARG    34     -16.890  -2.019  14.858  0.00  0.00           C  
ATOM    457 HG2 LARG    34     -16.660  -2.410  15.848  0.00  0.00           H  
ATOM    458 HG3 LARG    34     -17.967  -1.877  14.782  0.00  0.00           H  
ATOM    459 CD  LARG    34     -16.457  -3.039  13.794  0.00  0.00           C  
ATOM    460 HD2 LARG    34     -16.455  -2.555  12.816  0.00  0.00           H  
ATOM    461 HD3 LARG    34     -15.446  -3.383  14.019  0.00  0.00           H  
ATOM    462 NE  LARG    34     -17.404  -4.166  13.769  0.00  0.00           N  
ATOM    463 HE  LARG    34     -18.229  -4.047  14.332  0.00  0.00           H  
ATOM    464 CZ  LARG    34     -17.328  -5.298  13.094  0.00  0.00           C  
ATOM    465 NH1 LARG    34     -16.288  -5.676  12.404  0.00  0.00           N  
ATOM    466 HH11LARG    34     -15.471  -5.073  12.353  0.00  0.00           H  
ATOM    467 HH12LARG    34     -16.269  -6.567  11.915  0.00  0.00           H  
ATOM    468 NH2 LARG    34     -18.356  -6.088  13.117  0.00  0.00           N  
ATOM    469 HH21LARG    34     -19.243  -5.774  13.497  0.00  0.00           H  
ATOM    470 HH22LARG    34     -18.334  -6.938  12.564  0.00  0.00           H  
ATOM    471 C   LARG    34     -15.755   1.665  15.385  0.00  0.00           C  
ATOM    472 O   LARG    34     -14.696   1.730  15.995  0.00  0.00           O  
ATOM    473 N   LASP    35     -16.109   2.580  14.484  0.00  0.00           N  
ATOM    474 H   LASP    35     -17.017   2.504  14.044  0.00  0.00           H  
ATOM    475 CA  LASP    35     -15.181   3.608  13.964  0.00  0.00           C  
ATOM    476 HA  LASP    35     -14.247   3.119  13.684  0.00  0.00           H  
ATOM    477 CB  LASP    35     -15.780   4.209  12.683  0.00  0.00           C  
ATOM    478 HB2 LASP    35     -15.945   3.413  11.957  0.00  0.00           H  
ATOM    479 HB3 LASP    35     -16.752   4.640  12.928  0.00  0.00           H  
ATOM    480 CG  LASP    35     -14.904   5.291  12.034  0.00  0.00           C  
ATOM    481 OD1 LASP    35     -13.826   4.976  11.475  0.00  0.00           O  
ATOM    482 OD2 LASP    35     -15.347   6.459  12.062  0.00  0.00           O  
ATOM    483 C   LASP    35     -14.808   4.722  14.968  0.00  0.00           C  
ATOM    484 O   LASP    35     -13.723   5.284  14.858  0.00  0.00           O  
ATOM    485 N   LGLY    36     -15.645   5.020  15.968  0.00  0.00           N  
ATOM    486 H   LGLY    36     -16.526   4.520  16.005  0.00  0.00           H  
ATOM    487 CA  LGLY    36     -15.489   6.155  16.898  0.00  0.00           C  
ATOM    488 HA2 LGLY    36     -15.793   7.068  16.384  0.00  0.00           H  
ATOM    489 HA3 LGLY    36     -16.174   6.007  17.731  0.00  0.00           H  
ATOM    490 C   LGLY    36     -14.083   6.387  17.492  0.00  0.00           C  
ATOM    491 O   LGLY    36     -13.565   7.502  17.373  0.00  0.00           O  
ATOM    492 N   LPRO    37     -13.427   5.384  18.115  0.00  0.00           N  
ATOM    493 CD  LPRO    37     -13.984   4.098  18.515  0.00  0.00           C  
ATOM    494 HD2 LPRO    37     -14.353   3.538  17.660  0.00  0.00           H  
ATOM    495 HD3 LPRO    37     -14.789   4.255  19.233  0.00  0.00           H  
ATOM    496 CG  LPRO    37     -12.843   3.328  19.180  0.00  0.00           C  
ATOM    497 HG2 LPRO    37     -12.316   2.733  18.433  0.00  0.00           H  
ATOM    498 HG3 LPRO    37     -13.202   2.693  19.990  0.00  0.00           H  
ATOM    499 CB  LPRO    37     -11.923   4.437  19.687  0.00  0.00           C  
ATOM    500 HB2 LPRO    37     -10.897   4.087  19.813  0.00  0.00           H  
ATOM    501 HB3 LPRO    37     -12.306   4.830  20.629  0.00  0.00           H  
ATOM    502 CA  LPRO    37     -12.048   5.509  18.602  0.00  0.00           C  
ATOM    503 HA  LPRO    37     -11.892   6.492  19.047  0.00  0.00           H  
ATOM    504 C   LPRO    37     -10.981   5.304  17.513  0.00  0.00           C  
ATOM    505 O   LPRO    37      -9.812   5.609  17.744  0.00  0.00           O  
ATOM    506 N   LILE    38     -11.346   4.759  16.348  0.00  0.00           N  
ATOM    507 H   LILE    38     -12.335   4.614  16.181  0.00  0.00           H  
ATOM    508 CA  LILE    38     -10.421   4.456  15.246  0.00  0.00           C  
ATOM    509 HA  LILE    38      -9.458   4.171  15.671  0.00  0.00           H  
ATOM    510 CB  LILE    38     -10.925   3.268  14.388  0.00  0.00           C  
ATOM    511 HB  LILE    38     -11.781   3.601  13.800  0.00  0.00           H  
ATOM    512 CG2 LILE    38      -9.813   2.816  13.422  0.00  0.00           C  
ATOM    513 HG21LILE    38     -10.212   2.125  12.682  0.00  0.00           H  
ATOM    514 HG22LILE    38      -9.389   3.665  12.892  0.00  0.00           H  
ATOM    515 HG23LILE    38      -9.009   2.332  13.979  0.00  0.00           H  
ATOM    516 CG1 LILE    38     -11.369   2.075  15.263  0.00  0.00           C  
ATOM    517 HG12LILE    38     -10.524   1.757  15.873  0.00  0.00           H  
ATOM    518 HG13LILE    38     -12.169   2.391  15.929  0.00  0.00           H  
ATOM    519 CD1 LILE    38     -11.892   0.869  14.474  0.00  0.00           C  
ATOM    520 HD11LILE    38     -12.675   1.184  13.783  0.00  0.00           H  
ATOM    521 HD12LILE    38     -11.077   0.404  13.924  0.00  0.00           H  
ATOM    522 HD13LILE    38     -12.304   0.135  15.167  0.00  0.00           H  
ATOM    523 C   LILE    38     -10.193   5.697  14.377  0.00  0.00           C  
ATOM    524 O   LILE    38      -9.051   5.967  14.008  0.00  0.00           O  
ATOM    525 N   LASN    39     -11.258   6.457  14.082  0.00  0.00           N  
ATOM    526 H   LASN    39     -12.161   6.149  14.430  0.00  0.00           H  
ATOM    527 CA  LASN    39     -11.245   7.674  13.262  0.00  0.00           C  
ATOM    528 HA  LASN    39     -12.279   7.984  13.105  0.00  0.00           H  
ATOM    529 CB  LASN    39     -10.551   8.773  14.093  0.00  0.00           C  
ATOM    530 HB2 LASN    39     -10.897   8.685  15.119  0.00  0.00           H  
ATOM    531 HB3 LASN    39      -9.480   8.598  14.084  0.00  0.00           H  
ATOM    532 CG  LASN    39     -10.808  10.212  13.684  0.00  0.00           C  
ATOM    533 OD1 LASN    39     -11.269  11.023  14.472  0.00  0.00           O  
ATOM    534 ND2 LASN    39     -10.454  10.590  12.480  0.00  0.00           N  
ATOM    535 HD21LASN    39     -10.641  11.557  12.237  0.00  0.00           H  
ATOM    536 HD22LASN    39     -10.110   9.906  11.826  0.00  0.00           H  
ATOM    537 C   LASN    39     -10.674   7.380  11.857  0.00  0.00           C  
ATOM    538 O   LASN    39      -9.719   8.019  11.399  0.00  0.00           O  
ATOM    539 N   LALA    40     -11.203   6.335  11.206  0.00  0.00           N  
ATOM    540 H   LALA    40     -12.025   5.884  11.605  0.00  0.00           H  
ATOM    541 CA  LALA    40     -10.706   5.814   9.932  0.00  0.00           C  
ATOM    542 HA  LALA    40      -9.709   6.214   9.741  0.00  0.00           H  
ATOM    543 CB  LALA    40     -10.574   4.289  10.028  0.00  0.00           C  
ATOM    544 HB1 LALA    40      -9.795   4.036  10.742  0.00  0.00           H  
ATOM    545 HB2 LALA    40     -11.520   3.846  10.344  0.00  0.00           H  
ATOM    546 HB3 LALA    40     -10.296   3.883   9.056  0.00  0.00           H  
ATOM    547 C   LALA    40     -11.581   6.220   8.739  0.00  0.00           C  
ATOM    548 O   LALA    40     -11.048   6.730   7.752  0.00  0.00           O  
ATOM    549 N   LVAL    41     -12.901   6.004   8.798  0.00  0.00           N  
ATOM    550 H   LVAL    41     -13.287   5.630   9.667  0.00  0.00           H  
ATOM    551 CA  LVAL    41     -13.822   6.298   7.678  0.00  0.00           C  
ATOM    552 HA  LVAL    41     -13.266   6.221   6.744  0.00  0.00           H  
ATOM    553 CB  LVAL    41     -14.973   5.270   7.585  0.00  0.00           C  
ATOM    554 HB  LVAL    41     -15.623   5.359   8.457  0.00  0.00           H  
ATOM    555 CG1 LVAL    41     -15.803   5.497   6.310  0.00  0.00           C  
ATOM    556 HG11LVAL    41     -15.155   5.494   5.434  0.00  0.00           H  
ATOM    557 HG12LVAL    41     -16.551   4.712   6.206  0.00  0.00           H  
ATOM    558 HG13LVAL    41     -16.323   6.453   6.360  0.00  0.00           H  
ATOM    559 CG2 LVAL    41     -14.436   3.831   7.531  0.00  0.00           C  
ATOM    560 HG21LVAL    41     -13.917   3.594   8.459  0.00  0.00           H  
ATOM    561 HG22LVAL    41     -15.265   3.131   7.419  0.00  0.00           H  
ATOM    562 HG23LVAL    41     -13.750   3.716   6.691  0.00  0.00           H  
ATOM    563 C   LVAL    41     -14.312   7.745   7.778  0.00  0.00           C  
ATOM    564 O   LVAL    41     -15.430   8.016   8.205  0.00  0.00           O  
ATOM    565 N   LVAL    42     -13.433   8.704   7.493  0.00  0.00           N  
ATOM    566 H   LVAL    42     -12.514   8.413   7.190  0.00  0.00           H  
ATOM    567 CA  LVAL    42     -13.645  10.133   7.812  0.00  0.00           C  
ATOM    568 HA  LVAL    42     -14.161  10.191   8.771  0.00  0.00           H  
ATOM    569 CB  LVAL    42     -12.306  10.861   8.001  0.00  0.00           C  
ATOM    570 HB  LVAL    42     -12.519  11.915   8.168  0.00  0.00           H  
ATOM    571 CG1 LVAL    42     -11.597  10.326   9.252  0.00  0.00           C  
ATOM    572 HG11LVAL    42     -12.220  10.518  10.128  0.00  0.00           H  
ATOM    573 HG12LVAL    42     -11.434   9.253   9.182  0.00  0.00           H  
ATOM    574 HG13LVAL    42     -10.643  10.832   9.392  0.00  0.00           H  
ATOM    575 CG2 LVAL    42     -11.391  10.751   6.773  0.00  0.00           C  
ATOM    576 HG21LVAL    42     -11.121   9.715   6.583  0.00  0.00           H  
ATOM    577 HG22LVAL    42     -11.892  11.160   5.898  0.00  0.00           H  
ATOM    578 HG23LVAL    42     -10.487  11.332   6.946  0.00  0.00           H  
ATOM    579 C   LVAL    42     -14.541  10.899   6.831  0.00  0.00           C  
ATOM    580 O   LVAL    42     -14.972  12.010   7.141  0.00  0.00           O  
ATOM    581 N   LVAL    43     -14.873  10.326   5.670  0.00  0.00           N  
ATOM    582 H   LVAL    43     -14.500   9.403   5.477  0.00  0.00           H  
ATOM    583 CA  LVAL    43     -15.837  10.893   4.705  0.00  0.00           C  
ATOM    584 HA  LVAL    43     -16.375  11.719   5.168  0.00  0.00           H  
ATOM    585 CB  LVAL    43     -15.123  11.448   3.456  0.00  0.00           C  
ATOM    586 HB  LVAL    43     -14.521  10.650   3.032  0.00  0.00           H  
ATOM    587 CG1 LVAL    43     -16.093  11.927   2.369  0.00  0.00           C  
ATOM    588 HG11LVAL    43     -16.730  11.112   2.030  0.00  0.00           H  
ATOM    589 HG12LVAL    43     -16.718  12.737   2.751  0.00  0.00           H  
ATOM    590 HG13LVAL    43     -15.525  12.280   1.512  0.00  0.00           H  
ATOM    591 CG2 LVAL    43     -14.199  12.626   3.795  0.00  0.00           C  
ATOM    592 HG21LVAL    43     -13.707  12.991   2.894  0.00  0.00           H  
ATOM    593 HG22LVAL    43     -14.773  13.438   4.243  0.00  0.00           H  
ATOM    594 HG23LVAL    43     -13.428  12.313   4.497  0.00  0.00           H  
ATOM    595 C   LVAL    43     -16.869   9.831   4.335  0.00  0.00           C  
ATOM    596 O   LVAL    43     -16.505   8.677   4.109  0.00  0.00           O  
ATOM    597 N   LARG    44     -18.147  10.216   4.246  0.00  0.00           N  
ATOM    598 H   LARG    44     -18.349  11.202   4.386  0.00  0.00           H  
ATOM    599 CA  LARG    44     -19.286   9.326   3.950  0.00  0.00           C  
ATOM    600 HA  LARG    44     -18.932   8.297   3.862  0.00  0.00           H  
ATOM    601 CB  LARG    44     -20.292   9.383   5.116  0.00  0.00           C  
ATOM    602 HB2 LARG    44     -20.656  10.407   5.214  0.00  0.00           H  
ATOM    603 HB3 LARG    44     -21.144   8.742   4.881  0.00  0.00           H  
ATOM    604 CG  LARG    44     -19.693   8.926   6.462  0.00  0.00           C  
ATOM    605 HG2 LARG    44     -19.412   7.874   6.395  0.00  0.00           H  
ATOM    606 HG3 LARG    44     -18.803   9.511   6.698  0.00  0.00           H  
ATOM    607 CD  LARG    44     -20.708   9.118   7.596  0.00  0.00           C  
ATOM    608 HD2 LARG    44     -20.961  10.176   7.659  0.00  0.00           H  
ATOM    609 HD3 LARG    44     -21.611   8.559   7.355  0.00  0.00           H  
ATOM    610 NE  LARG    44     -20.173   8.682   8.899  0.00  0.00           N  
ATOM    611 HE  LARG    44     -19.163   8.598   9.005  0.00  0.00           H  
ATOM    612 CZ  LARG    44     -20.846   8.364   9.987  0.00  0.00           C  
ATOM    613 NH1 LARG    44     -22.144   8.385  10.033  0.00  0.00           N  
ATOM    614 HH11LARG    44     -22.668   8.531   9.188  0.00  0.00           H  
ATOM    615 HH12LARG    44     -22.587   8.083  10.885  0.00  0.00           H  
ATOM    616 NH2 LARG    44     -20.236   8.021  11.076  0.00  0.00           N  
ATOM    617 HH21LARG    44     -19.217   8.054  11.122  0.00  0.00           H  
ATOM    618 HH22LARG    44     -20.747   7.650  11.868  0.00  0.00           H  
ATOM    619 C   LARG    44     -19.947   9.680   2.610  0.00  0.00           C  
ATOM    620 O   LARG    44     -19.872  10.830   2.182  0.00  0.00           O  
ATOM    621 N   LASP    45     -20.582   8.684   1.989  0.00  0.00           N  
ATOM    622 H   LASP    45     -20.475   7.760   2.389  0.00  0.00           H  
ATOM    623 CA  LASP    45     -21.259   8.738   0.674  0.00  0.00           C  
ATOM    624 HA  LASP    45     -21.498   9.780   0.448  0.00  0.00           H  
ATOM    625 CB  LASP    45     -20.286   8.187  -0.398  0.00  0.00           C  
ATOM    626 HB2 LASP    45     -19.272   8.474  -0.122  0.00  0.00           H  
ATOM    627 HB3 LASP    45     -20.321   7.097  -0.397  0.00  0.00           H  
ATOM    628 CG  LASP    45     -20.534   8.709  -1.819  0.00  0.00           C  
ATOM    629 OD1 LASP    45     -21.115   9.797  -1.982  0.00  0.00           O  
ATOM    630 OD2 LASP    45     -20.067   8.089  -2.804  0.00  0.00           O  
ATOM    631 C   LASP    45     -22.593   7.944   0.692  0.00  0.00           C  
ATOM    632 O   LASP    45     -23.008   7.341  -0.300  0.00  0.00           O  
ATOM    633 N   LPHE    46     -23.220   7.814   1.869  0.00  0.00           N  
ATOM    634 H   LPHE    46     -22.902   8.402   2.626  0.00  0.00           H  
ATOM    635 CA  LPHE    46     -24.215   6.765   2.159  0.00  0.00           C  
ATOM    636 HA  LPHE    46     -23.790   5.801   1.888  0.00  0.00           H  
ATOM    637 CB  LPHE    46     -24.535   6.750   3.664  0.00  0.00           C  
ATOM    638 HB2 LPHE    46     -24.929   7.731   3.936  0.00  0.00           H  
ATOM    639 HB3 LPHE    46     -25.336   6.027   3.824  0.00  0.00           H  
ATOM    640 CG  LPHE    46     -23.423   6.398   4.643  0.00  0.00           C  
ATOM    641 CD1 LPHE    46     -22.177   5.883   4.229  0.00  0.00           C  
ATOM    642 HD1 LPHE    46     -21.964   5.729   3.183  0.00  0.00           H  
ATOM    643 CE1 LPHE    46     -21.191   5.556   5.179  0.00  0.00           C  
ATOM    644 HE1 LPHE    46     -20.233   5.175   4.852  0.00  0.00           H  
ATOM    645 CZ  LPHE    46     -21.453   5.714   6.550  0.00  0.00           C  
ATOM    646 HZ  LPHE    46     -20.706   5.452   7.287  0.00  0.00           H  
ATOM    647 CE2 LPHE    46     -22.699   6.206   6.967  0.00  0.00           C  
ATOM    648 HE2 LPHE    46     -22.907   6.312   8.021  0.00  0.00           H  
ATOM    649 CD2 LPHE    46     -23.676   6.552   6.018  0.00  0.00           C  
ATOM    650 HD2 LPHE    46     -24.632   6.928   6.351  0.00  0.00           H  
ATOM    651 C   LPHE    46     -25.527   6.899   1.369  0.00  0.00           C  
ATOM    652 O   LPHE    46     -26.161   5.894   1.043  0.00  0.00           O  
ATOM    653 N   LASP    47     -25.941   8.121   1.052  0.00  0.00           N  
ATOM    654 H   LASP    47     -25.310   8.901   1.235  0.00  0.00           H  
ATOM    655 CA  LASP    47     -27.100   8.440   0.214  0.00  0.00           C  
ATOM    656 HA  LASP    47     -27.969   7.907   0.598  0.00  0.00           H  
ATOM    657 CB  LASP    47     -27.392   9.952   0.285  0.00  0.00           C  
ATOM    658 HB2 LASP    47     -28.249  10.177  -0.347  0.00  0.00           H  
ATOM    659 HB3 LASP    47     -27.673  10.197   1.310  0.00  0.00           H  
ATOM    660 CG  LASP    47     -26.223  10.862  -0.121  0.00  0.00           C  
ATOM    661 OD1 LASP    47     -26.508  11.890  -0.772  0.00  0.00           O  
ATOM    662 OD2 LASP    47     -25.074  10.538   0.256  0.00  0.00           O  
ATOM    663 C   LASP    47     -26.911   8.001  -1.249  0.00  0.00           C  
ATOM    664 O   LASP    47     -27.899   7.715  -1.933  0.00  0.00           O  
ATOM    665 N   LARG    48     -25.666   7.885  -1.725  0.00  0.00           N  
ATOM    666 H   LARG    48     -24.900   8.198  -1.132  0.00  0.00           H  
ATOM    667 CA  LARG    48     -25.343   7.289  -3.031  0.00  0.00           C  
ATOM    668 HA  LARG    48     -26.209   7.373  -3.688  0.00  0.00           H  
ATOM    669 CB  LARG    48     -24.196   8.058  -3.685  0.00  0.00           C  
ATOM    670 HB2 LARG    48     -23.325   8.066  -3.027  0.00  0.00           H  
ATOM    671 HB3 LARG    48     -23.928   7.556  -4.617  0.00  0.00           H  
ATOM    672 CG  LARG    48     -24.636   9.497  -3.993  0.00  0.00           C  
ATOM    673 HG2 LARG    48     -25.626   9.488  -4.447  0.00  0.00           H  
ATOM    674 HG3 LARG    48     -24.678  10.083  -3.072  0.00  0.00           H  
ATOM    675 CD  LARG    48     -23.679  10.158  -4.976  0.00  0.00           C  
ATOM    676 HD2 LARG    48     -23.631   9.558  -5.886  0.00  0.00           H  
ATOM    677 HD3 LARG    48     -24.069  11.146  -5.218  0.00  0.00           H  
ATOM    678 NE  LARG    48     -22.342  10.297  -4.399  0.00  0.00           N  
ATOM    679 HE  LARG    48     -22.222  10.079  -3.406  0.00  0.00           H  
ATOM    680 CZ  LARG    48     -21.297  10.862  -4.946  0.00  0.00           C  
ATOM    681 NH1 LARG    48     -21.285  11.291  -6.171  0.00  0.00           N  
ATOM    682 HH11LARG    48     -22.122  11.205  -6.726  0.00  0.00           H  
ATOM    683 HH12LARG    48     -20.468  11.805  -6.475  0.00  0.00           H  
ATOM    684 NH2 LARG    48     -20.215  11.003  -4.258  0.00  0.00           N  
ATOM    685 HH21LARG    48     -20.266  10.652  -3.295  0.00  0.00           H  
ATOM    686 HH22LARG    48     -19.408  11.450  -4.659  0.00  0.00           H  
ATOM    687 C   LARG    48     -25.040   5.799  -2.940  0.00  0.00           C  
ATOM    688 O   LARG    48     -25.560   5.044  -3.761  0.00  0.00           O  
ATOM    689 N   LALA    49     -24.329   5.351  -1.904  0.00  0.00           N  
ATOM    690 H   LALA    49     -23.874   6.045  -1.318  0.00  0.00           H  
ATOM    691 CA  LALA    49     -24.027   3.936  -1.668  0.00  0.00           C  
ATOM    692 HA  LALA    49     -23.413   3.571  -2.494  0.00  0.00           H  
ATOM    693 CB  LALA    49     -23.219   3.823  -0.370  0.00  0.00           C  
ATOM    694 HB1 LALA    49     -22.824   2.812  -0.275  0.00  0.00           H  
ATOM    695 HB2 LALA    49     -22.391   4.532  -0.386  0.00  0.00           H  
ATOM    696 HB3 LALA    49     -23.853   4.039   0.489  0.00  0.00           H  
ATOM    697 C   LALA    49     -25.305   3.078  -1.594  0.00  0.00           C  
ATOM    698 O   LALA    49     -25.406   2.031  -2.236  0.00  0.00           O  
ATOM    699 N   LARG    50     -26.333   3.564  -0.883  0.00  0.00           N  
ATOM    700 H   LARG    50     -26.175   4.423  -0.359  0.00  0.00           H  
ATOM    701 CA  LARG    50     -27.659   2.928  -0.806  0.00  0.00           C  
ATOM    702 HA  LARG    50     -27.549   1.897  -0.465  0.00  0.00           H  
ATOM    703 CB  LARG    50     -28.527   3.708   0.183  0.00  0.00           C  
ATOM    704 HB2 LARG    50     -28.429   4.779  -0.009  0.00  0.00           H  
ATOM    705 HB3 LARG    50     -29.570   3.441   0.030  0.00  0.00           H  
ATOM    706 CG  LARG    50     -28.172   3.400   1.638  0.00  0.00           C  
ATOM    707 HG2 LARG    50     -28.274   2.332   1.833  0.00  0.00           H  
ATOM    708 HG3 LARG    50     -27.147   3.702   1.850  0.00  0.00           H  
ATOM    709 CD  LARG    50     -29.144   4.177   2.523  0.00  0.00           C  
ATOM    710 HD2 LARG    50     -29.175   5.214   2.185  0.00  0.00           H  
ATOM    711 HD3 LARG    50     -30.142   3.750   2.413  0.00  0.00           H  
ATOM    712 NE  LARG    50     -28.741   4.106   3.930  0.00  0.00           N  
ATOM    713 HE  LARG    50     -28.695   3.192   4.368  0.00  0.00           H  
ATOM    714 CZ  LARG    50     -28.334   5.095   4.694  0.00  0.00           C  
ATOM    715 NH1 LARG    50     -28.289   6.335   4.306  0.00  0.00           N  
ATOM    716 HH11LARG    50     -28.581   6.613   3.381  0.00  0.00           H  
ATOM    717 HH12LARG    50     -27.904   7.010   4.956  0.00  0.00           H  
ATOM    718 NH2 LARG    50     -27.969   4.830   5.907  0.00  0.00           N  
ATOM    719 HH21LARG    50     -28.012   3.868   6.223  0.00  0.00           H  
ATOM    720 HH22LARG    50     -27.686   5.571   6.530  0.00  0.00           H  
ATOM    721 C   LARG    50     -28.389   2.868  -2.144  0.00  0.00           C  
ATOM    722 O   LARG    50     -29.147   1.933  -2.386  0.00  0.00           O  
ATOM    723 N   LASP    51     -28.227   3.868  -3.000  0.00  0.00           N  
ATOM    724 H   LASP    51     -27.581   4.608  -2.760  0.00  0.00           H  
ATOM    725 CA  LASP    51     -28.893   3.920  -4.304  0.00  0.00           C  
ATOM    726 HA  LASP    51     -29.874   3.453  -4.220  0.00  0.00           H  
ATOM    727 CB  LASP    51     -29.131   5.381  -4.696  0.00  0.00           C  
ATOM    728 HB2 LASP    51     -28.204   5.945  -4.583  0.00  0.00           H  
ATOM    729 HB3 LASP    51     -29.407   5.403  -5.746  0.00  0.00           H  
ATOM    730 CG  LASP    51     -30.255   6.075  -3.913  0.00  0.00           C  
ATOM    731 OD1 LASP    51     -30.868   5.463  -2.995  0.00  0.00           O  
ATOM    732 OD2 LASP    51     -30.576   7.215  -4.317  0.00  0.00           O  
ATOM    733 C   LASP    51     -28.146   3.121  -5.387  0.00  0.00           C  
ATOM    734 O   LASP    51     -28.786   2.531  -6.264  0.00  0.00           O  
ATOM    735 N   LALA    52     -26.820   3.000  -5.271  0.00  0.00           N  
ATOM    736 H   LALA    52     -26.347   3.565  -4.571  0.00  0.00           H  
ATOM    737 CA  LALA    52     -26.019   2.012  -5.988  0.00  0.00           C  
ATOM    738 HA  LALA    52     -26.218   2.098  -7.058  0.00  0.00           H  
ATOM    739 CB  LALA    52     -24.537   2.319  -5.744  0.00  0.00           C  
ATOM    740 HB1 LALA    52     -24.305   2.258  -4.680  0.00  0.00           H  
ATOM    741 HB2 LALA    52     -23.917   1.599  -6.279  0.00  0.00           H  
ATOM    742 HB3 LALA    52     -24.299   3.323  -6.098  0.00  0.00           H  
ATOM    743 C   LALA    52     -26.386   0.580  -5.554  0.00  0.00           C  
ATOM    744 O   LALA    52     -26.601  -0.282  -6.403  0.00  0.00           O  
ATOM    745 N   LALA    53     -26.573   0.329  -4.253  0.00  0.00           N  
ATOM    746 H   LALA    53     -26.300   1.040  -3.580  0.00  0.00           H  
ATOM    747 CA  LALA    53     -27.040  -0.963  -3.745  0.00  0.00           C  
ATOM    748 HA  LALA    53     -26.337  -1.730  -4.073  0.00  0.00           H  
ATOM    749 CB  LALA    53     -27.009  -0.925  -2.214  0.00  0.00           C  
ATOM    750 HB1 LALA    53     -25.997  -0.707  -1.869  0.00  0.00           H  
ATOM    751 HB2 LALA    53     -27.688  -0.162  -1.835  0.00  0.00           H  
ATOM    752 HB3 LALA    53     -27.311  -1.894  -1.824  0.00  0.00           H  
ATOM    753 C   LALA    53     -28.431  -1.354  -4.292  0.00  0.00           C  
ATOM    754 O   LALA    53     -28.636  -2.513  -4.658  0.00  0.00           O  
ATOM    755 N   LLYS    54     -29.363  -0.397  -4.445  0.00  0.00           N  
ATOM    756 H   LLYS    54     -29.158   0.521  -4.064  0.00  0.00           H  
ATOM    757 CA  LLYS    54     -30.652  -0.616  -5.141  0.00  0.00           C  
ATOM    758 HA  LLYS    54     -31.185  -1.434  -4.654  0.00  0.00           H  
ATOM    759 CB  LLYS    54     -31.526   0.653  -5.087  0.00  0.00           C  
ATOM    760 HB2 LLYS    54     -30.940   1.500  -5.437  0.00  0.00           H  
ATOM    761 HB3 LLYS    54     -32.368   0.532  -5.770  0.00  0.00           H  
ATOM    762 CG  LLYS    54     -32.087   0.966  -3.692  0.00  0.00           C  
ATOM    763 HG2 LLYS    54     -32.818   0.206  -3.414  0.00  0.00           H  
ATOM    764 HG3 LLYS    54     -31.283   0.936  -2.965  0.00  0.00           H  
ATOM    765 CD  LLYS    54     -32.758   2.349  -3.669  0.00  0.00           C  
ATOM    766 HD2 LLYS    54     -32.134   3.081  -4.183  0.00  0.00           H  
ATOM    767 HD3 LLYS    54     -33.709   2.288  -4.198  0.00  0.00           H  
ATOM    768 CE  LLYS    54     -33.018   2.844  -2.244  0.00  0.00           C  
ATOM    769 HE2 LLYS    54     -33.689   3.708  -2.295  0.00  0.00           H  
ATOM    770 HE3 LLYS    54     -33.515   2.058  -1.670  0.00  0.00           H  
ATOM    771 NZ  LLYS    54     -31.761   3.255  -1.580  0.00  0.00           N  
ATOM    772 HZ1 LLYS    54     -31.332   4.028  -2.097  0.00  0.00           H  
ATOM    773 HZ2 LLYS    54     -31.954   3.578  -0.636  0.00  0.00           H  
ATOM    774 HZ3 LLYS    54     -31.096   2.488  -1.516  0.00  0.00           H  
ATOM    775 C   LLYS    54     -30.460  -1.043  -6.601  0.00  0.00           C  
ATOM    776 O   LLYS    54     -31.138  -1.969  -7.054  0.00  0.00           O  
ATOM    777 N   LALA    55     -29.549  -0.389  -7.326  0.00  0.00           N  
ATOM    778 H   LALA    55     -29.030   0.357  -6.879  0.00  0.00           H  
ATOM    779 CA  LALA    55     -29.233  -0.698  -8.722  0.00  0.00           C  
ATOM    780 HA  LALA    55     -30.164  -0.755  -9.288  0.00  0.00           H  
ATOM    781 CB  LALA    55     -28.398   0.455  -9.293  0.00  0.00           C  
ATOM    782 HB1 LALA    55     -27.450   0.540  -8.760  0.00  0.00           H  
ATOM    783 HB2 LALA    55     -28.186   0.267 -10.346  0.00  0.00           H  
ATOM    784 HB3 LALA    55     -28.944   1.395  -9.205  0.00  0.00           H  
ATOM    785 C   LALA    55     -28.510  -2.050  -8.894  0.00  0.00           C  
ATOM    786 O   LALA    55     -28.771  -2.761  -9.871  0.00  0.00           O  
ATOM    787 N   LALA    56     -27.645  -2.420  -7.944  0.00  0.00           N  
ATOM    788 H   LALA    56     -27.398  -1.736  -7.237  0.00  0.00           H  
ATOM    789 CA  LALA    56     -26.969  -3.715  -7.890  0.00  0.00           C  
ATOM    790 HA  LALA    56     -26.506  -3.916  -8.856  0.00  0.00           H  
ATOM    791 CB  LALA    56     -25.859  -3.648  -6.834  0.00  0.00           C  
ATOM    792 HB1 LALA    56     -25.146  -2.864  -7.098  0.00  0.00           H  
ATOM    793 HB2 LALA    56     -26.284  -3.429  -5.855  0.00  0.00           H  
ATOM    794 HB3 LALA    56     -25.336  -4.604  -6.791  0.00  0.00           H  
ATOM    795 C   LALA    56     -27.959  -4.855  -7.610  0.00  0.00           C  
ATOM    796 O   LALA    56     -27.942  -5.864  -8.312  0.00  0.00           O  
ATOM    797 N   LASP    57     -28.881  -4.671  -6.659  0.00  0.00           N  
ATOM    798 H   LASP    57     -28.821  -3.841  -6.077  0.00  0.00           H  
ATOM    799 CA  LASP    57     -29.941  -5.644  -6.373  0.00  0.00           C  
ATOM    800 HA  LASP    57     -29.469  -6.593  -6.113  0.00  0.00           H  
ATOM    801 CB  LASP    57     -30.757  -5.156  -5.164  0.00  0.00           C  
ATOM    802 HB2 LASP    57     -30.074  -4.890  -4.355  0.00  0.00           H  
ATOM    803 HB3 LASP    57     -31.328  -4.266  -5.435  0.00  0.00           H  
ATOM    804 CG  LASP    57     -31.697  -6.245  -4.652  0.00  0.00           C  
ATOM    805 OD1 LASP    57     -32.934  -6.100  -4.787  0.00  0.00           O  
ATOM    806 OD2 LASP    57     -31.178  -7.271  -4.154  0.00  0.00           O  
ATOM    807 C   LASP    57     -30.848  -5.886  -7.598  0.00  0.00           C  
ATOM    808 O   LASP    57     -31.169  -7.032  -7.928  0.00  0.00           O  
ATOM    809 N   LALA    58     -31.200  -4.816  -8.319  0.00  0.00           N  
ATOM    810 H   LALA    58     -30.921  -3.901  -7.984  0.00  0.00           H  
ATOM    811 CA  LALA    58     -31.968  -4.887  -9.563  0.00  0.00           C  
ATOM    812 HA  LALA    58     -32.859  -5.491  -9.384  0.00  0.00           H  
ATOM    813 CB  LALA    58     -32.418  -3.466  -9.922  0.00  0.00           C  
ATOM    814 HB1 LALA    58     -31.551  -2.828 -10.098  0.00  0.00           H  
ATOM    815 HB2 LALA    58     -33.028  -3.492 -10.825  0.00  0.00           H  
ATOM    816 HB3 LALA    58     -33.014  -3.050  -9.109  0.00  0.00           H  
ATOM    817 C   LALA    58     -31.190  -5.539 -10.727  0.00  0.00           C  
ATOM    818 O   LALA    58     -31.801  -6.209 -11.565  0.00  0.00           O  
ATOM    819 N   LGLU    59     -29.861  -5.379 -10.787  0.00  0.00           N  
ATOM    820 H   LGLU    59     -29.420  -4.789 -10.090  0.00  0.00           H  
ATOM    821 CA  LGLU    59     -28.997  -6.038 -11.780  0.00  0.00           C  
ATOM    822 HA  LGLU    59     -29.468  -5.947 -12.759  0.00  0.00           H  
ATOM    823 CB  LGLU    59     -27.631  -5.332 -11.848  0.00  0.00           C  
ATOM    824 HB2 LGLU    59     -27.806  -4.287 -12.094  0.00  0.00           H  
ATOM    825 HB3 LGLU    59     -27.130  -5.383 -10.881  0.00  0.00           H  
ATOM    826 CG  LGLU    59     -26.726  -5.944 -12.927  0.00  0.00           C  
ATOM    827 HG2 LGLU    59     -26.274  -6.864 -12.552  0.00  0.00           H  
ATOM    828 HG3 LGLU    59     -27.352  -6.199 -13.785  0.00  0.00           H  
ATOM    829 CD  LGLU    59     -25.631  -4.989 -13.416  0.00  0.00           C  
ATOM    830 OE1 LGLU    59     -25.362  -5.000 -14.643  0.00  0.00           O  
ATOM    831 OE2 LGLU    59     -25.086  -4.186 -12.618  0.00  0.00           O  
ATOM    832 C   LGLU    59     -28.836  -7.539 -11.501  0.00  0.00           C  
ATOM    833 O   LGLU    59     -28.997  -8.352 -12.414  0.00  0.00           O  
ATOM    834 N   LILE    60     -28.613  -7.917 -10.235  0.00  0.00           N  
ATOM    835 H   LILE    60     -28.468  -7.195  -9.533  0.00  0.00           H  
ATOM    836 CA  LILE    60     -28.628  -9.320  -9.802  0.00  0.00           C  
ATOM    837 HA  LILE    60     -27.844  -9.855 -10.335  0.00  0.00           H  
ATOM    838 CB  LILE    60     -28.376  -9.442  -8.279  0.00  0.00           C  
ATOM    839 HB  LILE    60     -29.017  -8.718  -7.775  0.00  0.00           H  
ATOM    840 CG2 LILE    60     -28.755 -10.836  -7.739  0.00  0.00           C  
ATOM    841 HG21LILE    60     -28.419 -10.930  -6.710  0.00  0.00           H  
ATOM    842 HG22LILE    60     -29.837 -10.970  -7.749  0.00  0.00           H  
ATOM    843 HG23LILE    60     -28.288 -11.620  -8.335  0.00  0.00           H  
ATOM    844 CG1 LILE    60     -26.921  -9.099  -7.890  0.00  0.00           C  
ATOM    845 HG12LILE    60     -26.641  -8.153  -8.349  0.00  0.00           H  
ATOM    846 HG13LILE    60     -26.879  -8.956  -6.810  0.00  0.00           H  
ATOM    847 CD1 LILE    60     -25.876 -10.155  -8.272  0.00  0.00           C  
ATOM    848 HD11LILE    60     -26.044 -11.075  -7.714  0.00  0.00           H  
ATOM    849 HD12LILE    60     -25.919 -10.361  -9.339  0.00  0.00           H  
ATOM    850 HD13LILE    60     -24.885  -9.780  -8.022  0.00  0.00           H  
ATOM    851 C   LILE    60     -29.959  -9.958 -10.201  0.00  0.00           C  
ATOM    852 O   LILE    60     -29.965 -10.964 -10.908  0.00  0.00           O  
ATOM    853 N   LALA    61     -31.086  -9.351  -9.816  0.00  0.00           N  
ATOM    854 H   LALA    61     -31.017  -8.498  -9.272  0.00  0.00           H  
ATOM    855 CA  LALA    61     -32.413  -9.904 -10.075  0.00  0.00           C  
ATOM    856 HA  LALA    61     -32.438 -10.925  -9.688  0.00  0.00           H  
ATOM    857 CB  LALA    61     -33.431  -9.079  -9.290  0.00  0.00           C  
ATOM    858 HB1 LALA    61     -33.459  -8.054  -9.664  0.00  0.00           H  
ATOM    859 HB2 LALA    61     -34.417  -9.530  -9.391  0.00  0.00           H  
ATOM    860 HB3 LALA    61     -33.162  -9.077  -8.235  0.00  0.00           H  
ATOM    861 C   LALA    61     -32.757  -9.983 -11.575  0.00  0.00           C  
ATOM    862 O   LALA    61     -33.437 -10.921 -11.998  0.00  0.00           O  
ATOM    863 N   LALA    62     -32.210  -9.091 -12.413  0.00  0.00           N  
ATOM    864 H   LALA    62     -31.670  -8.329 -12.018  0.00  0.00           H  
ATOM    865 CA  LALA    62     -32.298  -9.178 -13.878  0.00  0.00           C  
ATOM    866 HA  LALA    62     -33.354  -9.245 -14.144  0.00  0.00           H  
ATOM    867 CB  LALA    62     -31.743  -7.884 -14.490  0.00  0.00           C  
ATOM    868 HB1 LALA    62     -31.874  -7.906 -15.572  0.00  0.00           H  
ATOM    869 HB2 LALA    62     -32.278  -7.024 -14.088  0.00  0.00           H  
ATOM    870 HB3 LALA    62     -30.681  -7.787 -14.267  0.00  0.00           H  
ATOM    871 C   LALA    62     -31.604 -10.426 -14.476  0.00  0.00           C  
ATOM    872 O   LALA    62     -31.709 -10.659 -15.684  0.00  0.00           O  
ATOM    873 N   LALA    63     -30.958 -11.239 -13.627  0.00  0.00           N  
ATOM    874 H   LALA    63     -30.944 -10.949 -12.655  0.00  0.00           H  
ATOM    875 CA  LALA    63     -30.168 -12.433 -13.915  0.00  0.00           C  
ATOM    876 HA  LALA    63     -29.988 -12.887 -12.939  0.00  0.00           H  
ATOM    877 CB  LALA    63     -31.012 -13.458 -14.694  0.00  0.00           C  
ATOM    878 HB1 LALA    63     -32.015 -13.513 -14.273  0.00  0.00           H  
ATOM    879 HB2 LALA    63     -31.085 -13.169 -15.743  0.00  0.00           H  
ATOM    880 HB3 LALA    63     -30.562 -14.445 -14.629  0.00  0.00           H  
ATOM    881 C   LALA    63     -28.753 -12.150 -14.468  0.00  0.00           C  
ATOM    882 O   LALA    63     -28.158 -13.024 -15.102  0.00  0.00           O  
ATOM    883 N   LVAL    64     -28.207 -10.954 -14.210  0.00  0.00           N  
ATOM    884 H   LVAL    64     -28.734 -10.311 -13.627  0.00  0.00           H  
ATOM    885 CA  LVAL    64     -26.853 -10.511 -14.604  0.00  0.00           C  
ATOM    886 HA  LVAL    64     -26.492 -11.146 -15.414  0.00  0.00           H  
ATOM    887 CB  LVAL    64     -26.921  -9.061 -15.136  0.00  0.00           C  
ATOM    888 HB  LVAL    64     -27.348  -8.428 -14.364  0.00  0.00           H  
ATOM    889 CG1 LVAL    64     -25.561  -8.468 -15.525  0.00  0.00           C  
ATOM    890 HG11LVAL    64     -24.937  -8.335 -14.642  0.00  0.00           H  
ATOM    891 HG12LVAL    64     -25.057  -9.112 -16.243  0.00  0.00           H  
ATOM    892 HG13LVAL    64     -25.704  -7.479 -15.961  0.00  0.00           H  
ATOM    893 CG2 LVAL    64     -27.825  -8.975 -16.376  0.00  0.00           C  
ATOM    894 HG21LVAL    64     -28.843  -9.274 -16.124  0.00  0.00           H  
ATOM    895 HG22LVAL    64     -27.861  -7.947 -16.738  0.00  0.00           H  
ATOM    896 HG23LVAL    64     -27.447  -9.626 -17.163  0.00  0.00           H  
ATOM    897 C   LVAL    64     -25.865 -10.659 -13.432  0.00  0.00           C  
ATOM    898 O   LVAL    64     -26.277 -10.667 -12.270  0.00  0.00           O  
ATOM    899 N   LARG    65     -24.560 -10.801 -13.711  0.00  0.00           N  
ATOM    900 H   LARG    65     -24.276 -10.797 -14.685  0.00  0.00           H  
ATOM    901 CA  LARG    65     -23.482 -10.945 -12.709  0.00  0.00           C  
ATOM    902 HA  LARG    65     -23.821 -10.562 -11.746  0.00  0.00           H  
ATOM    903 CB  LARG    65     -23.121 -12.439 -12.545  0.00  0.00           C  
ATOM    904 HB2 LARG    65     -22.752 -12.806 -13.499  0.00  0.00           H  
ATOM    905 HB3 LARG    65     -22.298 -12.536 -11.838  0.00  0.00           H  
ATOM    906 CG  LARG    65     -24.262 -13.374 -12.098  0.00  0.00           C  
ATOM    907 HG2 LARG    65     -25.095 -13.300 -12.797  0.00  0.00           H  
ATOM    908 HG3 LARG    65     -23.893 -14.400 -12.136  0.00  0.00           H  
ATOM    909 CD  LARG    65     -24.764 -13.101 -10.674  0.00  0.00           C  
ATOM    910 HD2 LARG    65     -23.941 -13.262  -9.979  0.00  0.00           H  
ATOM    911 HD3 LARG    65     -25.073 -12.061 -10.581  0.00  0.00           H  
ATOM    912 NE  LARG    65     -25.874 -13.999 -10.306  0.00  0.00           N  
ATOM    913 HE  LARG    65     -25.647 -14.875  -9.846  0.00  0.00           H  
ATOM    914 CZ  LARG    65     -27.170 -13.779 -10.417  0.00  0.00           C  
ATOM    915 NH1 LARG    65     -27.684 -12.692 -10.915  0.00  0.00           N  
ATOM    916 HH11LARG    65     -27.080 -11.957 -11.265  0.00  0.00           H  
ATOM    917 HH12LARG    65     -28.688 -12.542 -10.869  0.00  0.00           H  
ATOM    918 NH2 LARG    65     -27.993 -14.690 -10.015  0.00  0.00           N  
ATOM    919 HH21LARG    65     -27.622 -15.532  -9.591  0.00  0.00           H  
ATOM    920 HH22LARG    65     -28.991 -14.515 -10.051  0.00  0.00           H  
ATOM    921 C   LARG    65     -22.242 -10.128 -13.111  0.00  0.00           C  
ATOM    922 O   LARG    65     -21.933 -10.048 -14.302  0.00  0.00           O  
ATOM    923 N   LLYS    66     -21.493  -9.577 -12.145  0.00  0.00           N  
ATOM    924 H   LLYS    66     -21.771  -9.770 -11.186  0.00  0.00           H  
ATOM    925 CA  LLYS    66     -20.169  -8.933 -12.356  0.00  0.00           C  
ATOM    926 HA  LLYS    66     -19.742  -9.352 -13.268  0.00  0.00           H  
ATOM    927 CB  LLYS    66     -20.251  -7.402 -12.539  0.00  0.00           C  
ATOM    928 HB2 LLYS    66     -20.468  -6.928 -11.584  0.00  0.00           H  
ATOM    929 HB3 LLYS    66     -19.263  -7.054 -12.837  0.00  0.00           H  
ATOM    930 CG  LLYS    66     -21.249  -6.872 -13.574  0.00  0.00           C  
ATOM    931 HG2 LLYS    66     -21.165  -7.436 -14.503  0.00  0.00           H  
ATOM    932 HG3 LLYS    66     -22.262  -6.968 -13.183  0.00  0.00           H  
ATOM    933 CD  LLYS    66     -20.927  -5.395 -13.847  0.00  0.00           C  
ATOM    934 HD2 LLYS    66     -20.814  -4.870 -12.899  0.00  0.00           H  
ATOM    935 HD3 LLYS    66     -19.986  -5.319 -14.392  0.00  0.00           H  
ATOM    936 CE  LLYS    66     -22.044  -4.749 -14.663  0.00  0.00           C  
ATOM    937 HE2 LLYS    66     -22.143  -5.278 -15.610  0.00  0.00           H  
ATOM    938 HE3 LLYS    66     -22.987  -4.859 -14.116  0.00  0.00           H  
ATOM    939 NZ  LLYS    66     -21.794  -3.313 -14.919  0.00  0.00           N  
ATOM    940 HZ1 LLYS    66     -20.973  -3.152 -15.493  0.00  0.00           H  
ATOM    941 HZ2 LLYS    66     -22.604  -2.921 -15.398  0.00  0.00           H  
ATOM    942 HZ3 LLYS    66     -21.698  -2.800 -14.049  0.00  0.00           H  
ATOM    943 C   LLYS    66     -19.203  -9.256 -11.202  0.00  0.00           C  
ATOM    944 O   LLYS    66     -19.673  -9.650 -10.133  0.00  0.00           O  
ATOM    945 N   LPRO    67     -17.871  -9.108 -11.357  0.00  0.00           N  
ATOM    946 CD  LPRO    67     -17.158  -8.704 -12.563  0.00  0.00           C  
ATOM    947 HD2 LPRO    67     -16.984  -7.627 -12.537  0.00  0.00           H  
ATOM    948 HD3 LPRO    67     -17.687  -8.976 -13.476  0.00  0.00           H  
ATOM    949 CG  LPRO    67     -15.823  -9.441 -12.506  0.00  0.00           C  
ATOM    950 HG2 LPRO    67     -15.039  -8.921 -13.055  0.00  0.00           H  
ATOM    951 HG3 LPRO    67     -15.947 -10.460 -12.875  0.00  0.00           H  
ATOM    952 CB  LPRO    67     -15.534  -9.462 -11.011  0.00  0.00           C  
ATOM    953 HB2 LPRO    67     -15.098  -8.508 -10.712  0.00  0.00           H  
ATOM    954 HB3 LPRO    67     -14.881 -10.293 -10.753  0.00  0.00           H  
ATOM    955 CA  LPRO    67     -16.915  -9.635 -10.378  0.00  0.00           C  
ATOM    956 HA  LPRO    67     -17.105 -10.704 -10.271  0.00  0.00           H  
ATOM    957 C   LPRO    67     -16.964  -9.018  -8.971  0.00  0.00           C  
ATOM    958 O   LPRO    67     -16.602  -9.705  -8.025  0.00  0.00           O  
ATOM    959 N   LLEU    68     -17.431  -7.778  -8.794  0.00  0.00           N  
ATOM    960 H   LLEU    68     -17.692  -7.227  -9.605  0.00  0.00           H  
ATOM    961 CA  LLEU    68     -17.637  -7.165  -7.470  0.00  0.00           C  
ATOM    962 HA  LLEU    68     -17.486  -7.920  -6.699  0.00  0.00           H  
ATOM    963 CB  LLEU    68     -16.607  -6.038  -7.229  0.00  0.00           C  
ATOM    964 HB2 LLEU    68     -16.663  -5.338  -8.064  0.00  0.00           H  
ATOM    965 HB3 LLEU    68     -16.882  -5.494  -6.326  0.00  0.00           H  
ATOM    966 CG  LLEU    68     -15.147  -6.496  -7.049  0.00  0.00           C  
ATOM    967 HG  LLEU    68     -14.831  -7.063  -7.925  0.00  0.00           H  
ATOM    968 CD1 LLEU    68     -14.247  -5.266  -6.908  0.00  0.00           C  
ATOM    969 HD11LLEU    68     -14.382  -4.604  -7.762  0.00  0.00           H  
ATOM    970 HD12LLEU    68     -14.496  -4.722  -5.995  0.00  0.00           H  
ATOM    971 HD13LLEU    68     -13.204  -5.576  -6.860  0.00  0.00           H  
ATOM    972 CD2 LLEU    68     -14.947  -7.349  -5.794  0.00  0.00           C  
ATOM    973 HD21LLEU    68     -15.314  -6.817  -4.915  0.00  0.00           H  
ATOM    974 HD22LLEU    68     -15.476  -8.296  -5.890  0.00  0.00           H  
ATOM    975 HD23LLEU    68     -13.888  -7.565  -5.660  0.00  0.00           H  
ATOM    976 C   LLEU    68     -19.088  -6.702  -7.255  0.00  0.00           C  
ATOM    977 O   LLEU    68     -19.335  -5.849  -6.406  0.00  0.00           O  
ATOM    978 N   LLEU    69     -20.053  -7.242  -8.011  0.00  0.00           N  
ATOM    979 H   LLEU    69     -19.803  -7.991  -8.643  0.00  0.00           H  
ATOM    980 CA  LLEU    69     -21.442  -6.771  -8.008  0.00  0.00           C  
ATOM    981 HA  LLEU    69     -21.431  -5.732  -8.325  0.00  0.00           H  
ATOM    982 CB  LLEU    69     -22.258  -7.565  -9.044  0.00  0.00           C  
ATOM    983 HB2 LLEU    69     -21.757  -7.492 -10.002  0.00  0.00           H  
ATOM    984 HB3 LLEU    69     -22.265  -8.616  -8.753  0.00  0.00           H  
ATOM    985 CG  LLEU    69     -23.716  -7.099  -9.229  0.00  0.00           C  
ATOM    986 HG  LLEU    69     -24.282  -7.303  -8.321  0.00  0.00           H  
ATOM    987 CD1 LLEU    69     -23.832  -5.612  -9.565  0.00  0.00           C  
ATOM    988 HD11LLEU    69     -24.868  -5.368  -9.799  0.00  0.00           H  
ATOM    989 HD12LLEU    69     -23.523  -5.000  -8.719  0.00  0.00           H  
ATOM    990 HD13LLEU    69     -23.213  -5.374 -10.430  0.00  0.00           H  
ATOM    991 CD2 LLEU    69     -24.336  -7.874 -10.393  0.00  0.00           C  
ATOM    992 HD21LLEU    69     -24.212  -8.941 -10.228  0.00  0.00           H  
ATOM    993 HD22LLEU    69     -25.401  -7.652 -10.451  0.00  0.00           H  
ATOM    994 HD23LLEU    69     -23.860  -7.594 -11.332  0.00  0.00           H  
ATOM    995 C   LLEU    69     -22.069  -6.817  -6.606  0.00  0.00           C  
ATOM    996 O   LLEU    69     -22.361  -7.898  -6.091  0.00  0.00           O  
ATOM    997 N   LGLY    70     -22.274  -5.632  -6.021  0.00  0.00           N  
ATOM    998 H   LGLY    70     -21.905  -4.814  -6.498  0.00  0.00           H  
ATOM    999 CA  LGLY    70     -22.856  -5.429  -4.692  0.00  0.00           C  
ATOM   1000 HA2 LGLY    70     -23.370  -4.468  -4.685  0.00  0.00           H  
ATOM   1001 HA3 LGLY    70     -23.593  -6.209  -4.505  0.00  0.00           H  
ATOM   1002 C   LGLY    70     -21.867  -5.430  -3.516  0.00  0.00           C  
ATOM   1003 O   LGLY    70     -22.312  -5.300  -2.378  0.00  0.00           O  
ATOM   1004 N   LVAL    71     -20.555  -5.570  -3.747  0.00  0.00           N  
ATOM   1005 H   LVAL    71     -20.237  -5.640  -4.709  0.00  0.00           H  
ATOM   1006 CA  LVAL    71     -19.532  -5.552  -2.680  0.00  0.00           C  
ATOM   1007 HA  LVAL    71     -19.893  -6.168  -1.860  0.00  0.00           H  
ATOM   1008 CB  LVAL    71     -18.198  -6.163  -3.159  0.00  0.00           C  
ATOM   1009 HB  LVAL    71     -17.819  -5.591  -4.006  0.00  0.00           H  
ATOM   1010 CG1 LVAL    71     -17.130  -6.160  -2.053  0.00  0.00           C  
ATOM   1011 HG11LVAL    71     -16.872  -5.137  -1.777  0.00  0.00           H  
ATOM   1012 HG12LVAL    71     -17.494  -6.689  -1.173  0.00  0.00           H  
ATOM   1013 HG13LVAL    71     -16.223  -6.646  -2.412  0.00  0.00           H  
ATOM   1014 CG2 LVAL    71     -18.378  -7.617  -3.603  0.00  0.00           C  
ATOM   1015 HG21LVAL    71     -18.757  -8.215  -2.779  0.00  0.00           H  
ATOM   1016 HG22LVAL    71     -19.076  -7.678  -4.437  0.00  0.00           H  
ATOM   1017 HG23LVAL    71     -17.417  -8.019  -3.922  0.00  0.00           H  
ATOM   1018 C   LVAL    71     -19.292  -4.117  -2.180  0.00  0.00           C  
ATOM   1019 O   LVAL    71     -18.826  -3.296  -2.971  0.00  0.00           O  
ATOM   1020 N   LPRO    72     -19.563  -3.786  -0.902  0.00  0.00           N  
ATOM   1021 CD  LPRO    72     -20.154  -4.641   0.118  0.00  0.00           C  
ATOM   1022 HD2 LPRO    72     -19.563  -5.544   0.259  0.00  0.00           H  
ATOM   1023 HD3 LPRO    72     -21.177  -4.891  -0.163  0.00  0.00           H  
ATOM   1024 CG  LPRO    72     -20.163  -3.829   1.413  0.00  0.00           C  
ATOM   1025 HG2 LPRO    72     -19.259  -4.039   1.986  0.00  0.00           H  
ATOM   1026 HG3 LPRO    72     -21.051  -4.035   2.009  0.00  0.00           H  
ATOM   1027 CB  LPRO    72     -20.140  -2.385   0.918  0.00  0.00           C  
ATOM   1028 HB2 LPRO    72     -19.721  -1.713   1.661  0.00  0.00           H  
ATOM   1029 HB3 LPRO    72     -21.152  -2.075   0.649  0.00  0.00           H  
ATOM   1030 CA  LPRO    72     -19.278  -2.466  -0.342  0.00  0.00           C  
ATOM   1031 HA  LPRO    72     -19.598  -1.694  -1.034  0.00  0.00           H  
ATOM   1032 C   LPRO    72     -17.780  -2.284  -0.035  0.00  0.00           C  
ATOM   1033 O   LPRO    72     -17.112  -3.236   0.362  0.00  0.00           O  
ATOM   1034 N   LMET    73     -17.256  -1.063  -0.176  0.00  0.00           N  
ATOM   1035 H   LMET    73     -17.844  -0.346  -0.591  0.00  0.00           H  
ATOM   1036 CA  LMET    73     -15.856  -0.694   0.091  0.00  0.00           C  
ATOM   1037 HA  LMET    73     -15.524  -1.210   0.991  0.00  0.00           H  
ATOM   1038 CB  LMET    73     -14.971  -1.166  -1.079  0.00  0.00           C  
ATOM   1039 HB2 LMET    73     -13.937  -1.011  -0.792  0.00  0.00           H  
ATOM   1040 HB3 LMET    73     -15.110  -2.237  -1.230  0.00  0.00           H  
ATOM   1041 CG  LMET    73     -15.204  -0.444  -2.415  0.00  0.00           C  
ATOM   1042 HG2 LMET    73     -16.231  -0.626  -2.734  0.00  0.00           H  
ATOM   1043 HG3 LMET    73     -15.077   0.629  -2.276  0.00  0.00           H  
ATOM   1044 SD  LMET    73     -14.090  -0.982  -3.748  0.00  0.00           S  
ATOM   1045 CE  LMET    73     -12.496  -0.366  -3.130  0.00  0.00           C  
ATOM   1046 HE1 LMET    73     -12.264  -0.809  -2.162  0.00  0.00           H  
ATOM   1047 HE2 LMET    73     -11.704  -0.628  -3.830  0.00  0.00           H  
ATOM   1048 HE3 LMET    73     -12.537   0.717  -3.022  0.00  0.00           H  
ATOM   1049 C   LMET    73     -15.684   0.820   0.335  0.00  0.00           C  
ATOM   1050 O   LMET    73     -16.626   1.595   0.167  0.00  0.00           O  
ATOM   1051 N   LTHR    74     -14.477   1.259   0.696  0.00  0.00           N  
ATOM   1052 H   LTHR    74     -13.731   0.582   0.812  0.00  0.00           H  
ATOM   1053 CA  LTHR    74     -14.056   2.678   0.708  0.00  0.00           C  
ATOM   1054 HA  LTHR    74     -14.847   3.300   0.291  0.00  0.00           H  
ATOM   1055 CB  LTHR    74     -13.777   3.191   2.137  0.00  0.00           C  
ATOM   1056 HB  LTHR    74     -13.361   4.198   2.081  0.00  0.00           H  
ATOM   1057 CG2 LTHR    74     -15.051   3.281   2.976  0.00  0.00           C  
ATOM   1058 HG21LTHR    74     -15.716   4.028   2.548  0.00  0.00           H  
ATOM   1059 HG22LTHR    74     -15.561   2.321   3.000  0.00  0.00           H  
ATOM   1060 HG23LTHR    74     -14.793   3.573   3.993  0.00  0.00           H  
ATOM   1061 OG1 LTHR    74     -12.857   2.380   2.826  0.00  0.00           O  
ATOM   1062 HG1 LTHR    74     -11.951   2.625   2.526  0.00  0.00           H  
ATOM   1063 C   LTHR    74     -12.831   2.878  -0.189  0.00  0.00           C  
ATOM   1064 O   LTHR    74     -12.309   1.916  -0.756  0.00  0.00           O  
ATOM   1065 N   LILE    75     -12.381   4.127  -0.345  0.00  0.00           N  
ATOM   1066 H   LILE    75     -12.872   4.885   0.106  0.00  0.00           H  
ATOM   1067 CA  LILE    75     -11.070   4.432  -0.933  0.00  0.00           C  
ATOM   1068 HA  LILE    75     -10.477   3.522  -0.885  0.00  0.00           H  
ATOM   1069 CB  LILE    75     -11.210   4.795  -2.427  0.00  0.00           C  
ATOM   1070 HB  LILE    75     -11.951   4.123  -2.853  0.00  0.00           H  
ATOM   1071 CG2 LILE    75     -11.703   6.239  -2.638  0.00  0.00           C  
ATOM   1072 HG21LILE    75     -11.971   6.394  -3.682  0.00  0.00           H  
ATOM   1073 HG22LILE    75     -12.580   6.422  -2.018  0.00  0.00           H  
ATOM   1074 HG23LILE    75     -10.924   6.952  -2.364  0.00  0.00           H  
ATOM   1075 CG1 LILE    75      -9.880   4.533  -3.161  0.00  0.00           C  
ATOM   1076 HG12LILE    75      -9.151   5.285  -2.869  0.00  0.00           H  
ATOM   1077 HG13LILE    75      -9.496   3.558  -2.860  0.00  0.00           H  
ATOM   1078 CD1 LILE    75     -10.010   4.521  -4.689  0.00  0.00           C  
ATOM   1079 HD11LILE    75      -9.042   4.283  -5.131  0.00  0.00           H  
ATOM   1080 HD12LILE    75     -10.736   3.768  -4.995  0.00  0.00           H  
ATOM   1081 HD13LILE    75     -10.325   5.499  -5.049  0.00  0.00           H  
ATOM   1082 C   LILE    75     -10.319   5.488  -0.112  0.00  0.00           C  
ATOM   1083 O   LILE    75     -10.933   6.392   0.456  0.00  0.00           O  
ATOM   1084 N   LLYN    76      -8.993   5.417  -0.080  0.00  0.00           N  
ATOM   1085 H   LLYN    76      -8.564   4.555  -0.401  0.00  0.00           H  
ATOM   1086 CA  LLYN    76      -8.126   6.441   0.504  0.00  0.00           C  
ATOM   1087 HA  LLYN    76      -8.247   6.428   1.586  0.00  0.00           H  
ATOM   1088 CB  HLYN    76      -6.688   6.034   0.169  0.00  0.00           C  
ATOM   1089 HB2 HLYN    76      -6.557   5.008   0.526  0.00  0.00           H  
ATOM   1090 HB3 HLYN    76      -6.594   5.969  -0.919  0.00  0.00           H  
ATOM   1091 CG  HLYN    76      -5.587   6.933   0.729  0.00  0.00           C  
ATOM   1092 HG2 HLYN    76      -5.709   7.985   0.424  0.00  0.00           H  
ATOM   1093 HG3 HLYN    76      -5.599   6.911   1.825  0.00  0.00           H  
ATOM   1094 CD  HLYN    76      -4.224   6.443   0.240  0.00  0.00           C  
ATOM   1095 HD2 HLYN    76      -4.079   5.417   0.598  0.00  0.00           H  
ATOM   1096 HD3 HLYN    76      -4.214   6.393  -0.857  0.00  0.00           H  
ATOM   1097 CE  HLYN    76      -3.076   7.314   0.725  0.00  0.00           C  
ATOM   1098 HE2 HLYN    76      -3.059   8.276   0.201  0.00  0.00           H  
ATOM   1099 HE3 HLYN    76      -3.130   7.482   1.803  0.00  0.00           H  
ATOM   1100 NZ  HLYN    76      -1.758   6.637   0.464  0.00  0.00           N  
ATOM   1101 HZ2 HLYN    76      -1.551   6.622  -0.549  0.00  0.00           H  
ATOM   1102 HZ3 HLYN    76      -1.813   5.670   0.842  0.00  0.00           H  
ATOM   1103 C   LLYN    76      -8.459   7.866   0.001  0.00  0.00           C  
ATOM   1104 O   LLYN    76      -8.634   8.082  -1.200  0.00  0.00           O  
ATOM   1105 N   LGLU    77      -8.533   8.853   0.907  0.00  0.00           N  
ATOM   1106 H   LGLU    77      -8.407   8.605   1.886  0.00  0.00           H  
ATOM   1107 CA  LGLU    77      -9.105  10.189   0.624  0.00  0.00           C  
ATOM   1108 HA  LGLU    77     -10.132  10.025   0.312  0.00  0.00           H  
ATOM   1109 CB  LGLU    77      -9.153  11.030   1.913  0.00  0.00           C  
ATOM   1110 HB2 LGLU    77      -9.569  10.402   2.700  0.00  0.00           H  
ATOM   1111 HB3 LGLU    77      -8.141  11.302   2.207  0.00  0.00           H  
ATOM   1112 CG  LGLU    77     -10.052  12.284   1.825  0.00  0.00           C  
ATOM   1113 HG2 LGLU    77     -10.819  12.126   1.064  0.00  0.00           H  
ATOM   1114 HG3 LGLU    77     -10.576  12.371   2.779  0.00  0.00           H  
ATOM   1115 CD  LGLU    77      -9.343  13.627   1.565  0.00  0.00           C  
ATOM   1116 OE1 LGLU    77      -8.145  13.683   1.216  0.00  0.00           O  
ATOM   1117 OE2 LGLU    77      -9.998  14.682   1.755  0.00  0.00           O  
ATOM   1118 C   LGLU    77      -8.436  10.976  -0.517  0.00  0.00           C  
ATOM   1119 O   LGLU    77      -9.076  11.838  -1.120  0.00  0.00           O  
ATOM   1120 N   LSER    78      -7.192  10.652  -0.868  0.00  0.00           N  
ATOM   1121 H   LSER    78      -6.724   9.914  -0.359  0.00  0.00           H  
ATOM   1122 CA  LSER    78      -6.462  11.269  -1.977  0.00  0.00           C  
ATOM   1123 HA  LSER    78      -6.607  12.344  -1.900  0.00  0.00           H  
ATOM   1124 CB  LSER    78      -4.966  10.998  -1.801  0.00  0.00           C  
ATOM   1125 HB2 LSER    78      -4.433  11.235  -2.721  0.00  0.00           H  
ATOM   1126 HB3 LSER    78      -4.605  11.665  -1.018  0.00  0.00           H  
ATOM   1127 OG  LSER    78      -4.687   9.664  -1.401  0.00  0.00           O  
ATOM   1128 HG  LSER    78      -4.645   9.076  -2.182  0.00  0.00           H  
ATOM   1129 C   LSER    78      -6.945  10.878  -3.384  0.00  0.00           C  
ATOM   1130 O   LSER    78      -6.707  11.646  -4.319  0.00  0.00           O  
ATOM   1131 N   LPHE    79      -7.644   9.749  -3.561  0.00  0.00           N  
ATOM   1132 H   LPHE    79      -7.881   9.197  -2.742  0.00  0.00           H  
ATOM   1133 CA  LPHE    79      -8.306   9.411  -4.832  0.00  0.00           C  
ATOM   1134 HA  LPHE    79      -7.653   9.680  -5.663  0.00  0.00           H  
ATOM   1135 CB  LPHE    79      -8.600   7.909  -4.915  0.00  0.00           C  
ATOM   1136 HB2 LPHE    79      -9.174   7.614  -4.036  0.00  0.00           H  
ATOM   1137 HB3 LPHE    79      -9.235   7.730  -5.785  0.00  0.00           H  
ATOM   1138 CG  LPHE    79      -7.385   7.018  -5.040  0.00  0.00           C  
ATOM   1139 CD1 LPHE    79      -6.836   6.410  -3.898  0.00  0.00           C  
ATOM   1140 HD1 LPHE    79      -7.271   6.604  -2.929  0.00  0.00           H  
ATOM   1141 CE1 LPHE    79      -5.751   5.525  -4.023  0.00  0.00           C  
ATOM   1142 HE1 LPHE    79      -5.350   5.036  -3.146  0.00  0.00           H  
ATOM   1143 CZ  LPHE    79      -5.203   5.264  -5.289  0.00  0.00           C  
ATOM   1144 HZ  LPHE    79      -4.377   4.577  -5.381  0.00  0.00           H  
ATOM   1145 CE2 LPHE    79      -5.748   5.872  -6.433  0.00  0.00           C  
ATOM   1146 HE2 LPHE    79      -5.352   5.649  -7.413  0.00  0.00           H  
ATOM   1147 CD2 LPHE    79      -6.840   6.748  -6.308  0.00  0.00           C  
ATOM   1148 HD2 LPHE    79      -7.274   7.198  -7.190  0.00  0.00           H  
ATOM   1149 C   LPHE    79      -9.629  10.168  -4.995  0.00  0.00           C  
ATOM   1150 O   LPHE    79     -10.425  10.230  -4.061  0.00  0.00           O  
ATOM   1151 N   LASP    80      -9.914  10.694  -6.184  0.00  0.00           N  
ATOM   1152 H   LASP    80      -9.216  10.638  -6.920  0.00  0.00           H  
ATOM   1153 CA  LASP    80     -11.180  11.375  -6.470  0.00  0.00           C  
ATOM   1154 HA  LASP    80     -11.373  12.071  -5.655  0.00  0.00           H  
ATOM   1155 CB  LASP    80     -11.070  12.210  -7.750  0.00  0.00           C  
ATOM   1156 HB2 LASP    80     -10.790  11.556  -8.577  0.00  0.00           H  
ATOM   1157 HB3 LASP    80     -12.051  12.628  -7.969  0.00  0.00           H  
ATOM   1158 CG  LASP    80     -10.076  13.367  -7.652  0.00  0.00           C  
ATOM   1159 OD1 LASP    80     -10.025  14.071  -6.615  0.00  0.00           O  
ATOM   1160 OD2 LASP    80      -9.344  13.582  -8.642  0.00  0.00           O  
ATOM   1161 C   LASP    80     -12.387  10.422  -6.569  0.00  0.00           C  
ATOM   1162 O   LASP    80     -12.457   9.560  -7.449  0.00  0.00           O  
ATOM   1163 N   LILE    81     -13.380  10.659  -5.710  0.00  0.00           N  
ATOM   1164 H   LILE    81     -13.203  11.369  -5.007  0.00  0.00           H  
ATOM   1165 CA  LILE    81     -14.790  10.305  -5.911  0.00  0.00           C  
ATOM   1166 HA  LILE    81     -14.899   9.715  -6.822  0.00  0.00           H  
ATOM   1167 CB  LILE    81     -15.340   9.480  -4.722  0.00  0.00           C  
ATOM   1168 HB  LILE    81     -15.144  10.036  -3.805  0.00  0.00           H  
ATOM   1169 CG2 LILE    81     -16.864   9.284  -4.856  0.00  0.00           C  
ATOM   1170 HG21LILE    81     -17.378  10.240  -4.931  0.00  0.00           H  
ATOM   1171 HG22LILE    81     -17.082   8.686  -5.740  0.00  0.00           H  
ATOM   1172 HG23LILE    81     -17.270   8.782  -3.977  0.00  0.00           H  
ATOM   1173 CG1 LILE    81     -14.623   8.113  -4.624  0.00  0.00           C  
ATOM   1174 HG12LILE    81     -14.765   7.573  -5.558  0.00  0.00           H  
ATOM   1175 HG13LILE    81     -13.554   8.282  -4.491  0.00  0.00           H  
ATOM   1176 CD1 LILE    81     -15.100   7.211  -3.477  0.00  0.00           C  
ATOM   1177 HD11LILE    81     -14.486   6.312  -3.448  0.00  0.00           H  
ATOM   1178 HD12LILE    81     -15.014   7.737  -2.526  0.00  0.00           H  
ATOM   1179 HD13LILE    81     -16.132   6.902  -3.634  0.00  0.00           H  
ATOM   1180 C   LILE    81     -15.550  11.625  -6.092  0.00  0.00           C  
ATOM   1181 O   LILE    81     -15.584  12.462  -5.184  0.00  0.00           O  
ATOM   1182 N   LALA    82     -16.156  11.832  -7.259  0.00  0.00           N  
ATOM   1183 H   LALA    82     -16.133  11.090  -7.955  0.00  0.00           H  
ATOM   1184 CA  LALA    82     -16.864  13.064  -7.588  0.00  0.00           C  
ATOM   1185 HA  LALA    82     -16.139  13.875  -7.571  0.00  0.00           H  
ATOM   1186 CB  LALA    82     -17.414  12.958  -9.011  0.00  0.00           C  
ATOM   1187 HB1 LALA    82     -17.955  13.867  -9.272  0.00  0.00           H  
ATOM   1188 HB2 LALA    82     -16.593  12.817  -9.707  0.00  0.00           H  
ATOM   1189 HB3 LALA    82     -18.079  12.101  -9.085  0.00  0.00           H  
ATOM   1190 C   LALA    82     -17.968  13.383  -6.565  0.00  0.00           C  
ATOM   1191 O   LALA    82     -18.707  12.500  -6.126  0.00  0.00           O  
ATOM   1192 N   LGLY    83     -18.085  14.654  -6.175  0.00  0.00           N  
ATOM   1193 H   LGLY    83     -17.434  15.329  -6.567  0.00  0.00           H  
ATOM   1194 CA  LGLY    83     -19.032  15.118  -5.156  0.00  0.00           C  
ATOM   1195 HA2 LGLY    83     -19.210  16.181  -5.312  0.00  0.00           H  
ATOM   1196 HA3 LGLY    83     -19.977  14.588  -5.275  0.00  0.00           H  
ATOM   1197 C   LGLY    83     -18.580  14.939  -3.699  0.00  0.00           C  
ATOM   1198 O   LGLY    83     -19.254  15.473  -2.818  0.00  0.00           O  
ATOM   1199 N   LLEU    84     -17.450  14.262  -3.449  0.00  0.00           N  
ATOM   1200 H   LLEU    84     -16.954  13.850  -4.230  0.00  0.00           H  
ATOM   1201 CA  LLEU    84     -16.777  14.193  -2.143  0.00  0.00           C  
ATOM   1202 HA  LLEU    84     -17.443  14.607  -1.388  0.00  0.00           H  
ATOM   1203 CB  LLEU    84     -16.473  12.727  -1.777  0.00  0.00           C  
ATOM   1204 HB2 LLEU    84     -15.746  12.342  -2.493  0.00  0.00           H  
ATOM   1205 HB3 LLEU    84     -16.007  12.710  -0.794  0.00  0.00           H  
ATOM   1206 CG  LLEU    84     -17.674  11.771  -1.751  0.00  0.00           C  
ATOM   1207 HG  LLEU    84     -18.085  11.690  -2.756  0.00  0.00           H  
ATOM   1208 CD1 LLEU    84     -17.196  10.387  -1.311  0.00  0.00           C  
ATOM   1209 HD11LLEU    84     -16.971  10.385  -0.246  0.00  0.00           H  
ATOM   1210 HD12LLEU    84     -17.981   9.664  -1.514  0.00  0.00           H  
ATOM   1211 HD13LLEU    84     -16.314  10.091  -1.873  0.00  0.00           H  
ATOM   1212 CD2 LLEU    84     -18.767  12.235  -0.789  0.00  0.00           C  
ATOM   1213 HD21LLEU    84     -18.360  12.394   0.209  0.00  0.00           H  
ATOM   1214 HD22LLEU    84     -19.226  13.154  -1.149  0.00  0.00           H  
ATOM   1215 HD23LLEU    84     -19.553  11.481  -0.726  0.00  0.00           H  
ATOM   1216 C   LLEU    84     -15.468  15.012  -2.131  0.00  0.00           C  
ATOM   1217 O   LLEU    84     -14.894  15.249  -3.202  0.00  0.00           O  
ATOM   1218 N   LPRO    85     -14.946  15.410  -0.952  0.00  0.00           N  
ATOM   1219 CD  LPRO    85     -15.540  15.291   0.371  0.00  0.00           C  
ATOM   1220 HD2 LPRO    85     -15.241  14.342   0.813  0.00  0.00           H  
ATOM   1221 HD3 LPRO    85     -16.623  15.374   0.356  0.00  0.00           H  
ATOM   1222 CG  LPRO    85     -14.943  16.434   1.185  0.00  0.00           C  
ATOM   1223 HG2 LPRO    85     -14.958  16.222   2.255  0.00  0.00           H  
ATOM   1224 HG3 LPRO    85     -15.471  17.362   0.964  0.00  0.00           H  
ATOM   1225 CB  LPRO    85     -13.520  16.501   0.638  0.00  0.00           C  
ATOM   1226 HB2 LPRO    85     -12.906  15.759   1.150  0.00  0.00           H  
ATOM   1227 HB3 LPRO    85     -13.089  17.497   0.755  0.00  0.00           H  
ATOM   1228 CA  LPRO    85     -13.674  16.120  -0.839  0.00  0.00           C  
ATOM   1229 HA  LPRO    85     -13.729  17.037  -1.419  0.00  0.00           H  
ATOM   1230 C   LPRO    85     -12.475  15.289  -1.309  0.00  0.00           C  
ATOM   1231 O   LPRO    85     -12.421  14.073  -1.108  0.00  0.00           O  
ATOM   1232 N   LTHR    86     -11.478  15.978  -1.859  0.00  0.00           N  
ATOM   1233 H   LTHR    86     -11.645  16.959  -2.068  0.00  0.00           H  
ATOM   1234 CA  LTHR    86     -10.111  15.476  -2.043  0.00  0.00           C  
ATOM   1235 HA  LTHR    86      -9.984  14.548  -1.484  0.00  0.00           H  
ATOM   1236 CB  LTHR    86      -9.790  15.188  -3.518  0.00  0.00           C  
ATOM   1237 HB  LTHR    86      -9.800  16.118  -4.090  0.00  0.00           H  
ATOM   1238 CG2 LTHR    86      -8.427  14.518  -3.658  0.00  0.00           C  
ATOM   1239 HG21LTHR    86      -8.298  14.203  -4.685  0.00  0.00           H  
ATOM   1240 HG22LTHR    86      -7.629  15.216  -3.410  0.00  0.00           H  
ATOM   1241 HG23LTHR    86      -8.372  13.644  -3.009  0.00  0.00           H  
ATOM   1242 OG1 LTHR    86     -10.722  14.307  -4.096  0.00  0.00           O  
ATOM   1243 HG1 LTHR    86     -10.441  14.197  -5.036  0.00  0.00           H  
ATOM   1244 C   LTHR    86      -9.154  16.508  -1.452  0.00  0.00           C  
ATOM   1245 O   LTHR    86      -8.541  17.297  -2.173  0.00  0.00           O  
ATOM   1246 N   LSER    87      -9.087  16.572  -0.124  0.00  0.00           N  
ATOM   1247 H   LSER    87      -9.592  15.874   0.420  0.00  0.00           H  
ATOM   1248 CA  LSER    87      -8.299  17.572   0.605  0.00  0.00           C  
ATOM   1249 HA  LSER    87      -8.326  18.504   0.043  0.00  0.00           H  
ATOM   1250 CB  LSER    87      -8.945  17.839   1.971  0.00  0.00           C  
ATOM   1251 HB2 LSER    87      -8.460  18.699   2.429  0.00  0.00           H  
ATOM   1252 HB3 LSER    87     -10.003  18.073   1.836  0.00  0.00           H  
ATOM   1253 OG  LSER    87      -8.810  16.725   2.834  0.00  0.00           O  
ATOM   1254 HG  LSER    87      -9.298  15.966   2.430  0.00  0.00           H  
ATOM   1255 C   LSER    87      -6.826  17.176   0.781  0.00  0.00           C  
ATOM   1256 O   LSER    87      -5.982  18.041   1.020  0.00  0.00           O  
ATOM   1257 N   LTRP    88      -6.508  15.877   0.698  0.00  0.00           N  
ATOM   1258 H   LTRP    88      -7.281  15.222   0.580  0.00  0.00           H  
ATOM   1259 CA  LTRP    88      -5.257  15.272   1.182  0.00  0.00           C  
ATOM   1260 HA  LTRP    88      -5.412  14.192   1.148  0.00  0.00           H  
ATOM   1261 CB  LTRP    88      -4.057  15.573   0.258  0.00  0.00           C  
ATOM   1262 HB2 LTRP    88      -3.952  16.651   0.142  0.00  0.00           H  
ATOM   1263 HB3 LTRP    88      -3.155  15.219   0.757  0.00  0.00           H  
ATOM   1264 CG  LTRP    88      -4.033  14.955  -1.113  0.00  0.00           C  
ATOM   1265 CD1 LTRP    88      -5.094  14.590  -1.871  0.00  0.00           C  
ATOM   1266 HD1 LTRP    88      -6.132  14.696  -1.582  0.00  0.00           H  
ATOM   1267 NE1 LTRP    88      -4.653  14.047  -3.065  0.00  0.00           N  
ATOM   1268 HE1 LTRP    88      -5.268  13.725  -3.807  0.00  0.00           H  
ATOM   1269 CE2 LTRP    88      -3.278  14.014  -3.127  0.00  0.00           C  
ATOM   1270 CZ2 LTRP    88      -2.373  13.528  -4.080  0.00  0.00           C  
ATOM   1271 HZ2 LTRP    88      -2.736  13.052  -4.980  0.00  0.00           H  
ATOM   1272 CH2 LTRP    88      -0.995  13.684  -3.855  0.00  0.00           C  
ATOM   1273 HH2 LTRP    88      -0.283  13.322  -4.582  0.00  0.00           H  
ATOM   1274 CZ3 LTRP    88      -0.542  14.325  -2.689  0.00  0.00           C  
ATOM   1275 HZ3 LTRP    88       0.520  14.454  -2.529  0.00  0.00           H  
ATOM   1276 CE3 LTRP    88      -1.461  14.796  -1.731  0.00  0.00           C  
ATOM   1277 HE3 LTRP    88      -1.098  15.283  -0.841  0.00  0.00           H  
ATOM   1278 CD2 LTRP    88      -2.853  14.639  -1.917  0.00  0.00           C  
ATOM   1279 C   LTRP    88      -5.006  15.582   2.674  0.00  0.00           C  
ATOM   1280 O   LTRP    88      -3.865  15.735   3.111  0.00  0.00           O  
ATOM   1281 N   LGLY    89      -6.081  15.727   3.455  0.00  0.00           N  
ATOM   1282 H   LGLY    89      -6.990  15.619   3.017  0.00  0.00           H  
ATOM   1283 CA  LGLY    89      -6.075  16.051   4.885  0.00  0.00           C  
ATOM   1284 HA2 LGLY    89      -7.043  15.782   5.308  0.00  0.00           H  
ATOM   1285 HA3 LGLY    89      -5.312  15.448   5.376  0.00  0.00           H  
ATOM   1286 C   LGLY    89      -5.811  17.526   5.224  0.00  0.00           C  
ATOM   1287 O   LGLY    89      -5.909  17.908   6.389  0.00  0.00           O  
ATOM   1288 N   LPHE    90      -5.478  18.375   4.248  0.00  0.00           N  
ATOM   1289 H   LPHE    90      -5.468  18.040   3.294  0.00  0.00           H  
ATOM   1290 CA  LPHE    90      -5.289  19.809   4.482  0.00  0.00           C  
ATOM   1291 HA  LPHE    90      -4.626  19.957   5.336  0.00  0.00           H  
ATOM   1292 CB  LPHE    90      -4.655  20.465   3.252  0.00  0.00           C  
ATOM   1293 HB2 LPHE    90      -5.274  20.219   2.395  0.00  0.00           H  
ATOM   1294 HB3 LPHE    90      -4.711  21.546   3.377  0.00  0.00           H  
ATOM   1295 CG  LPHE    90      -3.213  20.110   2.939  0.00  0.00           C  
ATOM   1296 CD1 LPHE    90      -2.174  20.882   3.486  0.00  0.00           C  
ATOM   1297 HD1 LPHE    90      -2.413  21.689   4.162  0.00  0.00           H  
ATOM   1298 CE1 LPHE    90      -0.835  20.630   3.133  0.00  0.00           C  
ATOM   1299 HE1 LPHE    90      -0.043  21.226   3.562  0.00  0.00           H  
ATOM   1300 CZ  LPHE    90      -0.534  19.625   2.197  0.00  0.00           C  
ATOM   1301 HZ  LPHE    90       0.490  19.450   1.893  0.00  0.00           H  
ATOM   1302 CE2 LPHE    90      -1.571  18.863   1.634  0.00  0.00           C  
ATOM   1303 HE2 LPHE    90      -1.348  18.117   0.887  0.00  0.00           H  
ATOM   1304 CD2 LPHE    90      -2.902  19.086   2.025  0.00  0.00           C  
ATOM   1305 HD2 LPHE    90      -3.686  18.488   1.595  0.00  0.00           H  
ATOM   1306 C   LPHE    90      -6.631  20.491   4.780  0.00  0.00           C  
ATOM   1307 O   LPHE    90      -7.549  20.445   3.961  0.00  0.00           O  
ATOM   1308 N   LALA    91      -6.723  21.216   5.895  0.00  0.00           N  
ATOM   1309 H   LALA    91      -5.899  21.324   6.473  0.00  0.00           H  
ATOM   1310 CA  LALA    91      -7.850  22.108   6.160  0.00  0.00           C  
ATOM   1311 HA  LALA    91      -8.778  21.566   5.970  0.00  0.00           H  
ATOM   1312 CB  LALA    91      -7.827  22.478   7.646  0.00  0.00           C  
ATOM   1313 HB1 LALA    91      -6.904  22.995   7.895  0.00  0.00           H  
ATOM   1314 HB2 LALA    91      -8.673  23.122   7.876  0.00  0.00           H  
ATOM   1315 HB3 LALA    91      -7.910  21.574   8.251  0.00  0.00           H  
ATOM   1316 C   LALA    91      -7.835  23.330   5.211  0.00  0.00           C  
ATOM   1317 O   LALA    91      -8.888  23.864   4.877  0.00  0.00           O  
ATOM   1318 N   LGLU    92      -6.673  23.692   4.654  0.00  0.00           N  
ATOM   1319 H   LGLU    92      -5.828  23.299   5.050  0.00  0.00           H  
ATOM   1320 CA  LGLU    92      -6.540  24.606   3.500  0.00  0.00           C  
ATOM   1321 HA  LGLU    92      -6.972  25.575   3.758  0.00  0.00           H  
ATOM   1322 CB  LGLU    92      -5.042  24.796   3.188  0.00  0.00           C  
ATOM   1323 HB2 LGLU    92      -4.546  23.828   3.250  0.00  0.00           H  
ATOM   1324 HB3 LGLU    92      -4.918  25.150   2.164  0.00  0.00           H  
ATOM   1325 CG  LGLU    92      -4.338  25.771   4.145  0.00  0.00           C  
ATOM   1326 HG2 LGLU    92      -4.794  25.726   5.136  0.00  0.00           H  
ATOM   1327 HG3 LGLU    92      -3.299  25.456   4.249  0.00  0.00           H  
ATOM   1328 CD  LGLU    92      -4.350  27.205   3.602  0.00  0.00           C  
ATOM   1329 OE1 LGLU    92      -3.728  27.469   2.548  0.00  0.00           O  
ATOM   1330 OE2 LGLU    92      -4.984  28.096   4.204  0.00  0.00           O  
ATOM   1331 C   LGLU    92      -7.262  24.119   2.220  0.00  0.00           C  
ATOM   1332 O   LGLU    92      -7.478  24.913   1.300  0.00  0.00           O  
ATOM   1333 N   LHID    93      -7.641  22.836   2.146  0.00  0.00           N  
ATOM   1334 H   LHID    93      -7.453  22.241   2.944  0.00  0.00           H  
ATOM   1335 CA  LHID    93      -8.306  22.195   1.003  0.00  0.00           C  
ATOM   1336 HA  LHID    93      -8.489  22.939   0.230  0.00  0.00           H  
ATOM   1337 CB  LHID    93      -7.386  21.117   0.405  0.00  0.00           C  
ATOM   1338 HB2 LHID    93      -7.292  20.322   1.142  0.00  0.00           H  
ATOM   1339 HB3 LHID    93      -7.872  20.699  -0.477  0.00  0.00           H  
ATOM   1340 CG  LHID    93      -5.997  21.521  -0.019  0.00  0.00           C  
ATOM   1341 ND1 LHID    93      -4.940  20.653  -0.130  0.00  0.00           N  
ATOM   1342 HD1 LHID    93      -4.962  19.679   0.162  0.00  0.00           H  
ATOM   1343 CE1 LHID    93      -3.896  21.316  -0.647  0.00  0.00           C  
ATOM   1344 HE1 LHID    93      -2.920  20.884  -0.836  0.00  0.00           H  
ATOM   1345 NE2 LHID    93      -4.242  22.587  -0.923  0.00  0.00           N  
ATOM   1346 CD2 LHID    93      -5.580  22.723  -0.519  0.00  0.00           C  
ATOM   1347 HD2 LHID    93      -6.193  23.607  -0.613  0.00  0.00           H  
ATOM   1348 C   LHID    93      -9.680  21.578   1.361  0.00  0.00           C  
ATOM   1349 O   LHID    93     -10.179  20.726   0.624  0.00  0.00           O  
ATOM   1350 N   LALA    94     -10.295  21.938   2.493  0.00  0.00           N  
ATOM   1351 H   LALA    94      -9.870  22.636   3.089  0.00  0.00           H  
ATOM   1352 CA  LALA    94     -11.489  21.238   2.985  0.00  0.00           C  
ATOM   1353 HA  LALA    94     -11.250  20.175   3.040  0.00  0.00           H  
ATOM   1354 CB  LALA    94     -11.789  21.713   4.409  0.00  0.00           C  
ATOM   1355 HB1 LALA    94     -10.905  21.603   5.036  0.00  0.00           H  
ATOM   1356 HB2 LALA    94     -12.103  22.755   4.394  0.00  0.00           H  
ATOM   1357 HB3 LALA    94     -12.591  21.108   4.834  0.00  0.00           H  
ATOM   1358 C   LALA    94     -12.738  21.369   2.080  0.00  0.00           C  
ATOM   1359 O   LALA    94     -13.611  20.501   2.137  0.00  0.00           O  
ATOM   1360 N   LASP    95     -12.829  22.407   1.235  0.00  0.00           N  
ATOM   1361 H   LASP    95     -12.042  23.044   1.197  0.00  0.00           H  
ATOM   1362 CA  LASP    95     -13.910  22.602   0.244  0.00  0.00           C  
ATOM   1363 HA  LASP    95     -14.695  21.881   0.467  0.00  0.00           H  
ATOM   1364 CB  LASP    95     -14.581  23.980   0.404  0.00  0.00           C  
ATOM   1365 HB2 LASP    95     -15.370  24.078  -0.340  0.00  0.00           H  
ATOM   1366 HB3 LASP    95     -15.069  23.997   1.379  0.00  0.00           H  
ATOM   1367 CG  LASP    95     -13.665  25.201   0.291  0.00  0.00           C  
ATOM   1368 OD1 LASP    95     -12.962  25.386  -0.723  0.00  0.00           O  
ATOM   1369 OD2 LASP    95     -13.682  26.057   1.200  0.00  0.00           O  
ATOM   1370 C   LASP    95     -13.499  22.264  -1.207  0.00  0.00           C  
ATOM   1371 O   LASP    95     -14.253  22.512  -2.151  0.00  0.00           O  
ATOM   1372 N   LHID    96     -12.335  21.632  -1.390  0.00  0.00           N  
ATOM   1373 H   LHID    96     -11.753  21.458  -0.578  0.00  0.00           H  
ATOM   1374 CA  LHID    96     -11.892  21.066  -2.664  0.00  0.00           C  
ATOM   1375 HA  LHID    96     -12.155  21.765  -3.460  0.00  0.00           H  
ATOM   1376 CB  LHID    96     -10.362  20.944  -2.644  0.00  0.00           C  
ATOM   1377 HB2 LHID    96      -9.924  21.918  -2.424  0.00  0.00           H  
ATOM   1378 HB3 LHID    96     -10.068  20.252  -1.855  0.00  0.00           H  
ATOM   1379 CG  LHID    96      -9.792  20.440  -3.939  0.00  0.00           C  
ATOM   1380 ND1 LHID    96      -9.307  19.176  -4.165  0.00  0.00           N  
ATOM   1381 HD1 LHID    96      -9.219  18.441  -3.465  0.00  0.00           H  
ATOM   1382 CE1 LHID    96      -8.940  19.092  -5.450  0.00  0.00           C  
ATOM   1383 HE1 LHID    96      -8.514  18.212  -5.915  0.00  0.00           H  
ATOM   1384 NE2 LHID    96      -9.158  20.260  -6.074  0.00  0.00           N  
ATOM   1385 CD2 LHID    96      -9.717  21.121  -5.121  0.00  0.00           C  
ATOM   1386 HD2 LHID    96     -10.053  22.136  -5.290  0.00  0.00           H  
ATOM   1387 C   LHID    96     -12.618  19.736  -2.961  0.00  0.00           C  
ATOM   1388 O   LHID    96     -12.082  18.640  -2.767  0.00  0.00           O  
ATOM   1389 N   LILE    97     -13.882  19.832  -3.381  0.00  0.00           N  
ATOM   1390 H   LILE    97     -14.278  20.764  -3.441  0.00  0.00           H  
ATOM   1391 CA  LILE    97     -14.729  18.690  -3.760  0.00  0.00           C  
ATOM   1392 HA  LILE    97     -14.450  17.833  -3.154  0.00  0.00           H  
ATOM   1393 CB  LILE    97     -16.221  18.987  -3.463  0.00  0.00           C  
ATOM   1394 HB  LILE    97     -16.446  20.018  -3.745  0.00  0.00           H  
ATOM   1395 CG2 LILE    97     -17.156  18.067  -4.268  0.00  0.00           C  
ATOM   1396 HG21LILE    97     -18.187  18.204  -3.943  0.00  0.00           H  
ATOM   1397 HG22LILE    97     -17.102  18.312  -5.329  0.00  0.00           H  
ATOM   1398 HG23LILE    97     -16.867  17.029  -4.117  0.00  0.00           H  
ATOM   1399 CG1 LILE    97     -16.574  18.788  -1.968  0.00  0.00           C  
ATOM   1400 HG12LILE    97     -17.639  18.987  -1.834  0.00  0.00           H  
ATOM   1401 HG13LILE    97     -16.396  17.750  -1.688  0.00  0.00           H  
ATOM   1402 CD1 LILE    97     -15.821  19.693  -0.987  0.00  0.00           C  
ATOM   1403 HD11LILE    97     -15.974  20.734  -1.266  0.00  0.00           H  
ATOM   1404 HD12LILE    97     -16.199  19.544   0.020  0.00  0.00           H  
ATOM   1405 HD13LILE    97     -14.760  19.451  -0.972  0.00  0.00           H  
ATOM   1406 C   LILE    97     -14.449  18.293  -5.215  0.00  0.00           C  
ATOM   1407 O   LILE    97     -14.354  19.148  -6.097  0.00  0.00           O  
ATOM   1408 N   LALA    98     -14.306  16.992  -5.478  0.00  0.00           N  
ATOM   1409 H   LALA    98     -14.414  16.332  -4.715  0.00  0.00           H  
ATOM   1410 CA  LALA    98     -13.949  16.469  -6.795  0.00  0.00           C  
ATOM   1411 HA  LALA    98     -13.083  17.023  -7.148  0.00  0.00           H  
ATOM   1412 CB  LALA    98     -13.525  15.006  -6.652  0.00  0.00           C  
ATOM   1413 HB1 LALA    98     -13.278  14.598  -7.632  0.00  0.00           H  
ATOM   1414 HB2 LALA    98     -12.646  14.941  -6.010  0.00  0.00           H  
ATOM   1415 HB3 LALA    98     -14.335  14.428  -6.214  0.00  0.00           H  
ATOM   1416 C   LALA    98     -15.067  16.640  -7.843  0.00  0.00           C  
ATOM   1417 O   LALA    98     -16.239  16.345  -7.589  0.00  0.00           O  
ATOM   1418 N   LTHR    99     -14.700  17.060  -9.054  0.00  0.00           N  
ATOM   1419 H   LTHR    99     -13.710  17.220  -9.218  0.00  0.00           H  
ATOM   1420 CA  LTHR    99     -15.617  17.173 -10.199  0.00  0.00           C  
ATOM   1421 HA  LTHR    99     -16.590  17.489  -9.828  0.00  0.00           H  
ATOM   1422 CB  LTHR    99     -15.156  18.286 -11.155  0.00  0.00           C  
ATOM   1423 HB  LTHR    99     -15.067  19.214 -10.589  0.00  0.00           H  
ATOM   1424 CG2 LTHR    99     -13.831  18.030 -11.866  0.00  0.00           C  
ATOM   1425 HG21LTHR    99     -13.627  18.861 -12.535  0.00  0.00           H  
ATOM   1426 HG22LTHR    99     -13.023  17.993 -11.143  0.00  0.00           H  
ATOM   1427 HG23LTHR    99     -13.869  17.109 -12.445  0.00  0.00           H  
ATOM   1428 OG1 LTHR    99     -16.103  18.480 -12.172  0.00  0.00           O  
ATOM   1429 HG1 LTHR    99     -16.812  19.048 -11.799  0.00  0.00           H  
ATOM   1430 C   LTHR    99     -15.839  15.831 -10.912  0.00  0.00           C  
ATOM   1431 O   LTHR    99     -16.972  15.545 -11.308  0.00  0.00           O  
ATOM   1432 N   LALA   100     -14.821  14.964 -11.004  0.00  0.00           N  
ATOM   1433 H   LALA   100     -13.927  15.217 -10.600  0.00  0.00           H  
ATOM   1434 CA  LALA   100     -14.881  13.705 -11.758  0.00  0.00           C  
ATOM   1435 HA  LALA   100     -15.924  13.412 -11.870  0.00  0.00           H  
ATOM   1436 CB  LALA   100     -14.319  13.941 -13.164  0.00  0.00           C  
ATOM   1437 HB1 LALA   100     -14.432  13.038 -13.764  0.00  0.00           H  
ATOM   1438 HB2 LALA   100     -14.854  14.758 -13.650  0.00  0.00           H  
ATOM   1439 HB3 LALA   100     -13.259  14.193 -13.103  0.00  0.00           H  
ATOM   1440 C   LALA   100     -14.162  12.538 -11.054  0.00  0.00           C  
ATOM   1441 O   LALA   100     -13.153  12.730 -10.376  0.00  0.00           O  
ATOM   1442 N   LASP   101     -14.682  11.319 -11.231  0.00  0.00           N  
ATOM   1443 H   LASP   101     -15.512  11.236 -11.805  0.00  0.00           H  
ATOM   1444 CA  LASP   101     -14.128  10.098 -10.627  0.00  0.00           C  
ATOM   1445 HA  LASP   101     -14.040  10.268  -9.551  0.00  0.00           H  
ATOM   1446 CB  LASP   101     -15.087   8.906 -10.838  0.00  0.00           C  
ATOM   1447 HB2 LASP   101     -15.303   8.814 -11.903  0.00  0.00           H  
ATOM   1448 HB3 LASP   101     -14.579   7.992 -10.525  0.00  0.00           H  
ATOM   1449 CG  LASP   101     -16.404   8.993 -10.053  0.00  0.00           C  
ATOM   1450 OD1 LASP   101     -17.409   8.347 -10.446  0.00  0.00           O  
ATOM   1451 OD2 LASP   101     -16.450   9.670  -9.006  0.00  0.00           O  
ATOM   1452 C   LASP   101     -12.716   9.745 -11.142  0.00  0.00           C  
ATOM   1453 O   LASP   101     -12.400   9.866 -12.332  0.00  0.00           O  
ATOM   1454 N   LSER   102     -11.878   9.234 -10.238  0.00  0.00           N  
ATOM   1455 H   LSER   102     -12.182   9.227  -9.268  0.00  0.00           H  
ATOM   1456 CA  LSER   102     -10.598   8.588 -10.549  0.00  0.00           C  
ATOM   1457 HA  LSER   102      -9.975   9.296 -11.092  0.00  0.00           H  
ATOM   1458 CB  LSER   102      -9.906   8.224  -9.229  0.00  0.00           C  
ATOM   1459 HB2 LSER   102      -9.641   9.137  -8.696  0.00  0.00           H  
ATOM   1460 HB3 LSER   102     -10.600   7.656  -8.609  0.00  0.00           H  
ATOM   1461 OG  LSER   102      -8.750   7.440  -9.439  0.00  0.00           O  
ATOM   1462 HG  LSER   102      -8.119   7.957  -9.975  0.00  0.00           H  
ATOM   1463 C   LSER   102     -10.783   7.353 -11.443  0.00  0.00           C  
ATOM   1464 O   LSER   102     -11.828   6.701 -11.408  0.00  0.00           O  
ATOM   1465 N   LLEU   103      -9.775   6.999 -12.250  0.00  0.00           N  
ATOM   1466 H   LLEU   103      -8.907   7.519 -12.199  0.00  0.00           H  
ATOM   1467 CA  LLEU   103      -9.844   5.817 -13.120  0.00  0.00           C  
ATOM   1468 HA  LLEU   103     -10.745   5.906 -13.728  0.00  0.00           H  
ATOM   1469 CB  LLEU   103      -8.647   5.826 -14.088  0.00  0.00           C  
ATOM   1470 HB2 LLEU   103      -8.714   6.762 -14.645  0.00  0.00           H  
ATOM   1471 HB3 LLEU   103      -7.712   5.843 -13.533  0.00  0.00           H  
ATOM   1472 CG  LLEU   103      -8.602   4.669 -15.108  0.00  0.00           C  
ATOM   1473 HG  LLEU   103      -9.613   4.438 -15.443  0.00  0.00           H  
ATOM   1474 CD1 LLEU   103      -7.780   5.106 -16.322  0.00  0.00           C  
ATOM   1475 HD11LLEU   103      -7.740   4.302 -17.055  0.00  0.00           H  
ATOM   1476 HD12LLEU   103      -8.243   5.976 -16.790  0.00  0.00           H  
ATOM   1477 HD13LLEU   103      -6.771   5.370 -16.013  0.00  0.00           H  
ATOM   1478 CD2 LLEU   103      -7.947   3.397 -14.558  0.00  0.00           C  
ATOM   1479 HD21LLEU   103      -7.861   2.652 -15.349  0.00  0.00           H  
ATOM   1480 HD22LLEU   103      -6.957   3.621 -14.166  0.00  0.00           H  
ATOM   1481 HD23LLEU   103      -8.542   2.971 -13.757  0.00  0.00           H  
ATOM   1482 C   LLEU   103     -10.005   4.522 -12.305  0.00  0.00           C  
ATOM   1483 O   LLEU   103     -10.875   3.718 -12.635  0.00  0.00           O  
ATOM   1484 N   LVAL   104      -9.267   4.345 -11.200  0.00  0.00           N  
ATOM   1485 H   LVAL   104      -8.522   5.013 -11.012  0.00  0.00           H  
ATOM   1486 CA  LVAL   104      -9.457   3.218 -10.260  0.00  0.00           C  
ATOM   1487 HA  LVAL   104      -9.262   2.287 -10.791  0.00  0.00           H  
ATOM   1488 CB  LVAL   104      -8.448   3.318  -9.091  0.00  0.00           C  
ATOM   1489 HB  LVAL   104      -8.353   4.364  -8.795  0.00  0.00           H  
ATOM   1490 CG1 LVAL   104      -8.838   2.516  -7.842  0.00  0.00           C  
ATOM   1491 HG11LVAL   104      -9.742   2.924  -7.393  0.00  0.00           H  
ATOM   1492 HG12LVAL   104      -8.996   1.468  -8.096  0.00  0.00           H  
ATOM   1493 HG13LVAL   104      -8.043   2.585  -7.100  0.00  0.00           H  
ATOM   1494 CG2 LVAL   104      -7.073   2.801  -9.536  0.00  0.00           C  
ATOM   1495 HG21LVAL   104      -6.335   3.007  -8.761  0.00  0.00           H  
ATOM   1496 HG22LVAL   104      -7.111   1.726  -9.713  0.00  0.00           H  
ATOM   1497 HG23LVAL   104      -6.759   3.297 -10.453  0.00  0.00           H  
ATOM   1498 C   LVAL   104     -10.909   3.133  -9.765  0.00  0.00           C  
ATOM   1499 O   LVAL   104     -11.507   2.056  -9.812  0.00  0.00           O  
ATOM   1500 N   LVAL   105     -11.511   4.262  -9.372  0.00  0.00           N  
ATOM   1501 H   LVAL   105     -10.977   5.119  -9.411  0.00  0.00           H  
ATOM   1502 CA  LVAL   105     -12.925   4.337  -8.950  0.00  0.00           C  
ATOM   1503 HA  LVAL   105     -13.090   3.611  -8.155  0.00  0.00           H  
ATOM   1504 CB  LVAL   105     -13.257   5.738  -8.387  0.00  0.00           C  
ATOM   1505 HB  LVAL   105     -12.934   6.494  -9.099  0.00  0.00           H  
ATOM   1506 CG1 LVAL   105     -14.755   5.954  -8.127  0.00  0.00           C  
ATOM   1507 HG11LVAL   105     -15.116   5.235  -7.392  0.00  0.00           H  
ATOM   1508 HG12LVAL   105     -14.912   6.965  -7.751  0.00  0.00           H  
ATOM   1509 HG13LVAL   105     -15.324   5.857  -9.051  0.00  0.00           H  
ATOM   1510 CG2 LVAL   105     -12.505   5.969  -7.070  0.00  0.00           C  
ATOM   1511 HG21LVAL   105     -11.432   5.860  -7.220  0.00  0.00           H  
ATOM   1512 HG22LVAL   105     -12.693   6.982  -6.713  0.00  0.00           H  
ATOM   1513 HG23LVAL   105     -12.838   5.257  -6.314  0.00  0.00           H  
ATOM   1514 C   LVAL   105     -13.862   3.955 -10.099  0.00  0.00           C  
ATOM   1515 O   LVAL   105     -14.701   3.071  -9.938  0.00  0.00           O  
ATOM   1516 N   LSER   106     -13.688   4.555 -11.279  0.00  0.00           N  
ATOM   1517 H   LSER   106     -12.964   5.266 -11.338  0.00  0.00           H  
ATOM   1518 CA  LSER   106     -14.499   4.300 -12.480  0.00  0.00           C  
ATOM   1519 HA  LSER   106     -15.537   4.552 -12.259  0.00  0.00           H  
ATOM   1520 CB  LSER   106     -14.008   5.232 -13.598  0.00  0.00           C  
ATOM   1521 HB2 LSER   106     -14.016   6.263 -13.237  0.00  0.00           H  
ATOM   1522 HB3 LSER   106     -12.983   4.967 -13.859  0.00  0.00           H  
ATOM   1523 OG  LSER   106     -14.816   5.146 -14.758  0.00  0.00           O  
ATOM   1524 HG  LSER   106     -15.430   5.900 -14.749  0.00  0.00           H  
ATOM   1525 C   LSER   106     -14.453   2.824 -12.920  0.00  0.00           C  
ATOM   1526 O   LSER   106     -15.472   2.263 -13.332  0.00  0.00           O  
ATOM   1527 N   LARG   107     -13.297   2.159 -12.774  0.00  0.00           N  
ATOM   1528 H   LARG   107     -12.493   2.699 -12.462  0.00  0.00           H  
ATOM   1529 CA  LARG   107     -13.098   0.722 -13.045  0.00  0.00           C  
ATOM   1530 HA  LARG   107     -13.578   0.464 -13.988  0.00  0.00           H  
ATOM   1531 CB  LARG   107     -11.587   0.440 -13.155  0.00  0.00           C  
ATOM   1532 HB2 LARG   107     -11.093   0.830 -12.264  0.00  0.00           H  
ATOM   1533 HB3 LARG   107     -11.417  -0.636 -13.183  0.00  0.00           H  
ATOM   1534 CG  LARG   107     -10.935   1.087 -14.393  0.00  0.00           C  
ATOM   1535 HG2 LARG   107     -11.289   2.109 -14.507  0.00  0.00           H  
ATOM   1536 HG3 LARG   107      -9.856   1.124 -14.240  0.00  0.00           H  
ATOM   1537 CD  LARG   107     -11.220   0.339 -15.699  0.00  0.00           C  
ATOM   1538 HD2 LARG   107     -12.270   0.051 -15.727  0.00  0.00           H  
ATOM   1539 HD3 LARG   107     -11.043   1.007 -16.538  0.00  0.00           H  
ATOM   1540 NE  LARG   107     -10.368  -0.853 -15.820  0.00  0.00           N  
ATOM   1541 HE  LARG   107     -10.667  -1.682 -15.321  0.00  0.00           H  
ATOM   1542 CZ  LARG   107      -9.141  -0.909 -16.305  0.00  0.00           C  
ATOM   1543 NH1 LARG   107      -8.564   0.079 -16.936  0.00  0.00           N  
ATOM   1544 HH11LARG   107      -9.078   0.925 -17.164  0.00  0.00           H  
ATOM   1545 HH12LARG   107      -7.600   0.004 -17.228  0.00  0.00           H  
ATOM   1546 NH2 LARG   107      -8.478  -2.009 -16.127  0.00  0.00           N  
ATOM   1547 HH21LARG   107      -8.892  -2.756 -15.592  0.00  0.00           H  
ATOM   1548 HH22LARG   107      -7.498  -2.075 -16.396  0.00  0.00           H  
ATOM   1549 C   LARG   107     -13.757  -0.176 -11.991  0.00  0.00           C  
ATOM   1550 O   LARG   107     -14.449  -1.128 -12.345  0.00  0.00           O  
ATOM   1551 N   LLEU   108     -13.615   0.137 -10.702  0.00  0.00           N  
ATOM   1552 H   LLEU   108     -13.026   0.928 -10.457  0.00  0.00           H  
ATOM   1553 CA  LLEU   108     -14.296  -0.598  -9.624  0.00  0.00           C  
ATOM   1554 HA  LLEU   108     -14.083  -1.661  -9.739  0.00  0.00           H  
ATOM   1555 CB  LLEU   108     -13.738  -0.131  -8.268  0.00  0.00           C  
ATOM   1556 HB2 LLEU   108     -13.747   0.959  -8.260  0.00  0.00           H  
ATOM   1557 HB3 LLEU   108     -14.389  -0.477  -7.463  0.00  0.00           H  
ATOM   1558 CG  LLEU   108     -12.303  -0.630  -7.996  0.00  0.00           C  
ATOM   1559 HG  LLEU   108     -11.698  -0.515  -8.894  0.00  0.00           H  
ATOM   1560 CD1 LLEU   108     -11.651   0.183  -6.880  0.00  0.00           C  
ATOM   1561 HD11LLEU   108     -12.247   0.109  -5.971  0.00  0.00           H  
ATOM   1562 HD12LLEU   108     -10.645  -0.186  -6.686  0.00  0.00           H  
ATOM   1563 HD13LLEU   108     -11.583   1.228  -7.182  0.00  0.00           H  
ATOM   1564 CD2 LLEU   108     -12.278  -2.103  -7.580  0.00  0.00           C  
ATOM   1565 HD21LLEU   108     -11.250  -2.416  -7.399  0.00  0.00           H  
ATOM   1566 HD22LLEU   108     -12.857  -2.242  -6.665  0.00  0.00           H  
ATOM   1567 HD23LLEU   108     -12.695  -2.727  -8.366  0.00  0.00           H  
ATOM   1568 C   LLEU   108     -15.829  -0.460  -9.717  0.00  0.00           C  
ATOM   1569 O   LLEU   108     -16.541  -1.457  -9.563  0.00  0.00           O  
ATOM   1570 N   LLYS   109     -16.338   0.723 -10.095  0.00  0.00           N  
ATOM   1571 H   LLYS   109     -15.700   1.513 -10.159  0.00  0.00           H  
ATOM   1572 CA  LLYS   109     -17.754   0.940 -10.444  0.00  0.00           C  
ATOM   1573 HA  LLYS   109     -18.366   0.655  -9.589  0.00  0.00           H  
ATOM   1574 CB  LLYS   109     -18.022   2.423 -10.760  0.00  0.00           C  
ATOM   1575 HB2 LLYS   109     -17.276   2.804 -11.458  0.00  0.00           H  
ATOM   1576 HB3 LLYS   109     -19.005   2.509 -11.227  0.00  0.00           H  
ATOM   1577 CG  LLYS   109     -18.024   3.275  -9.487  0.00  0.00           C  
ATOM   1578 HG2 LLYS   109     -18.742   2.848  -8.796  0.00  0.00           H  
ATOM   1579 HG3 LLYS   109     -17.042   3.256  -9.022  0.00  0.00           H  
ATOM   1580 CD  LLYS   109     -18.418   4.727  -9.764  0.00  0.00           C  
ATOM   1581 HD2 LLYS   109     -17.683   5.192 -10.424  0.00  0.00           H  
ATOM   1582 HD3 LLYS   109     -19.399   4.748 -10.244  0.00  0.00           H  
ATOM   1583 CE  LLYS   109     -18.481   5.483  -8.434  0.00  0.00           C  
ATOM   1584 HE2 LLYS   109     -19.156   4.951  -7.755  0.00  0.00           H  
ATOM   1585 HE3 LLYS   109     -17.486   5.500  -7.983  0.00  0.00           H  
ATOM   1586 NZ  LLYS   109     -18.971   6.860  -8.636  0.00  0.00           N  
ATOM   1587 HZ1 LLYS   109     -18.984   7.378  -7.761  0.00  0.00           H  
ATOM   1588 HZ2 LLYS   109     -18.379   7.384  -9.284  0.00  0.00           H  
ATOM   1589 HZ3 LLYS   109     -19.921   6.853  -8.994  0.00  0.00           H  
ATOM   1590 C   LLYS   109     -18.196   0.062 -11.616  0.00  0.00           C  
ATOM   1591 O   LLYS   109     -19.199  -0.651 -11.512  0.00  0.00           O  
ATOM   1592 N   LALA   110     -17.415   0.032 -12.697  0.00  0.00           N  
ATOM   1593 H   LALA   110     -16.626   0.667 -12.737  0.00  0.00           H  
ATOM   1594 CA  LALA   110     -17.684  -0.810 -13.863  0.00  0.00           C  
ATOM   1595 HA  LALA   110     -18.684  -0.568 -14.228  0.00  0.00           H  
ATOM   1596 CB  LALA   110     -16.681  -0.451 -14.966  0.00  0.00           C  
ATOM   1597 HB1 LALA   110     -15.665  -0.671 -14.641  0.00  0.00           H  
ATOM   1598 HB2 LALA   110     -16.898  -1.026 -15.867  0.00  0.00           H  
ATOM   1599 HB3 LALA   110     -16.759   0.610 -15.206  0.00  0.00           H  
ATOM   1600 C   LALA   110     -17.670  -2.324 -13.552  0.00  0.00           C  
ATOM   1601 O   LALA   110     -18.359  -3.076 -14.241  0.00  0.00           O  
ATOM   1602 N   LALA   111     -16.933  -2.776 -12.529  0.00  0.00           N  
ATOM   1603 H   LALA   111     -16.307  -2.119 -12.074  0.00  0.00           H  
ATOM   1604 CA  LALA   111     -16.952  -4.156 -12.022  0.00  0.00           C  
ATOM   1605 HA  LALA   111     -17.114  -4.832 -12.863  0.00  0.00           H  
ATOM   1606 CB  LALA   111     -15.572  -4.466 -11.437  0.00  0.00           C  
ATOM   1607 HB1 LALA   111     -15.540  -5.502 -11.099  0.00  0.00           H  
ATOM   1608 HB2 LALA   111     -14.814  -4.323 -12.205  0.00  0.00           H  
ATOM   1609 HB3 LALA   111     -15.366  -3.807 -10.592  0.00  0.00           H  
ATOM   1610 C   LALA   111     -18.071  -4.457 -10.995  0.00  0.00           C  
ATOM   1611 O   LALA   111     -18.259  -5.620 -10.628  0.00  0.00           O  
ATOM   1612 N   LGLY   112     -18.816  -3.438 -10.552  0.00  0.00           N  
ATOM   1613 H   LGLY   112     -18.588  -2.510 -10.886  0.00  0.00           H  
ATOM   1614 CA  LGLY   112     -20.014  -3.566  -9.713  0.00  0.00           C  
ATOM   1615 HA2 LGLY   112     -20.751  -2.850 -10.073  0.00  0.00           H  
ATOM   1616 HA3 LGLY   112     -20.437  -4.561  -9.839  0.00  0.00           H  
ATOM   1617 C   LGLY   112     -19.843  -3.301  -8.210  0.00  0.00           C  
ATOM   1618 O   LGLY   112     -20.816  -3.465  -7.473  0.00  0.00           O  
ATOM   1619 N   LALA   113     -18.660  -2.870  -7.754  0.00  0.00           N  
ATOM   1620 H   LALA   113     -17.919  -2.686  -8.417  0.00  0.00           H  
ATOM   1621 CA  LALA   113     -18.419  -2.508  -6.350  0.00  0.00           C  
ATOM   1622 HA  LALA   113     -18.717  -3.347  -5.718  0.00  0.00           H  
ATOM   1623 CB  LALA   113     -16.917  -2.267  -6.154  0.00  0.00           C  
ATOM   1624 HB1 LALA   113     -16.708  -2.108  -5.095  0.00  0.00           H  
ATOM   1625 HB2 LALA   113     -16.349  -3.129  -6.498  0.00  0.00           H  
ATOM   1626 HB3 LALA   113     -16.606  -1.384  -6.713  0.00  0.00           H  
ATOM   1627 C   LALA   113     -19.234  -1.272  -5.915  0.00  0.00           C  
ATOM   1628 O   LALA   113     -19.609  -0.455  -6.757  0.00  0.00           O  
ATOM   1629 N   LVAL   114     -19.479  -1.113  -4.612  0.00  0.00           N  
ATOM   1630 H   LVAL   114     -19.109  -1.817  -3.980  0.00  0.00           H  
ATOM   1631 CA  LVAL   114     -20.246  -0.013  -3.995  0.00  0.00           C  
ATOM   1632 HA  LVAL   114     -20.609   0.659  -4.770  0.00  0.00           H  
ATOM   1633 CB  LVAL   114     -21.485  -0.572  -3.258  0.00  0.00           C  
ATOM   1634 HB  LVAL   114     -21.167  -1.366  -2.583  0.00  0.00           H  
ATOM   1635 CG1 LVAL   114     -22.230   0.479  -2.424  0.00  0.00           C  
ATOM   1636 HG11LVAL   114     -22.553   1.301  -3.061  0.00  0.00           H  
ATOM   1637 HG12LVAL   114     -23.106   0.032  -1.955  0.00  0.00           H  
ATOM   1638 HG13LVAL   114     -21.585   0.868  -1.636  0.00  0.00           H  
ATOM   1639 CG2 LVAL   114     -22.488  -1.176  -4.253  0.00  0.00           C  
ATOM   1640 HG21LVAL   114     -22.020  -1.987  -4.812  0.00  0.00           H  
ATOM   1641 HG22LVAL   114     -23.347  -1.576  -3.715  0.00  0.00           H  
ATOM   1642 HG23LVAL   114     -22.825  -0.409  -4.951  0.00  0.00           H  
ATOM   1643 C   LVAL   114     -19.337   0.797  -3.063  0.00  0.00           C  
ATOM   1644 O   LVAL   114     -18.764   0.248  -2.127  0.00  0.00           O  
ATOM   1645 N   LPHE   115     -19.194   2.101  -3.294  0.00  0.00           N  
ATOM   1646 H   LPHE   115     -19.792   2.521  -3.995  0.00  0.00           H  
ATOM   1647 CA  LPHE   115     -18.381   2.998  -2.467  0.00  0.00           C  
ATOM   1648 HA  LPHE   115     -17.577   2.423  -2.007  0.00  0.00           H  
ATOM   1649 CB  LPHE   115     -17.722   4.073  -3.340  0.00  0.00           C  
ATOM   1650 HB2 LPHE   115     -18.474   4.540  -3.979  0.00  0.00           H  
ATOM   1651 HB3 LPHE   115     -17.321   4.852  -2.690  0.00  0.00           H  
ATOM   1652 CG  LPHE   115     -16.584   3.537  -4.188  0.00  0.00           C  
ATOM   1653 CD1 LPHE   115     -16.804   3.144  -5.522  0.00  0.00           C  
ATOM   1654 HD1 LPHE   115     -17.790   3.228  -5.953  0.00  0.00           H  
ATOM   1655 CE1 LPHE   115     -15.743   2.622  -6.285  0.00  0.00           C  
ATOM   1656 HE1 LPHE   115     -15.909   2.307  -7.304  0.00  0.00           H  
ATOM   1657 CZ  LPHE   115     -14.465   2.496  -5.715  0.00  0.00           C  
ATOM   1658 HZ  LPHE   115     -13.648   2.097  -6.292  0.00  0.00           H  
ATOM   1659 CE2 LPHE   115     -14.248   2.874  -4.381  0.00  0.00           C  
ATOM   1660 HE2 LPHE   115     -13.272   2.745  -3.939  0.00  0.00           H  
ATOM   1661 CD2 LPHE   115     -15.304   3.397  -3.618  0.00  0.00           C  
ATOM   1662 HD2 LPHE   115     -15.133   3.682  -2.590  0.00  0.00           H  
ATOM   1663 C   LPHE   115     -19.211   3.627  -1.342  0.00  0.00           C  
ATOM   1664 O   LPHE   115     -20.158   4.364  -1.600  0.00  0.00           O  
ATOM   1665 N   LLEU   116     -18.826   3.358  -0.094  0.00  0.00           N  
ATOM   1666 H   LLEU   116     -18.052   2.709   0.019  0.00  0.00           H  
ATOM   1667 CA  LLEU   116     -19.446   3.883   1.130  0.00  0.00           C  
ATOM   1668 HA  LLEU   116     -20.530   3.899   1.020  0.00  0.00           H  
ATOM   1669 CB  LLEU   116     -19.050   2.962   2.298  0.00  0.00           C  
ATOM   1670 HB2 LLEU   116     -17.966   3.017   2.397  0.00  0.00           H  
ATOM   1671 HB3 LLEU   116     -19.476   3.360   3.221  0.00  0.00           H  
ATOM   1672 CG  LLEU   116     -19.448   1.482   2.175  0.00  0.00           C  
ATOM   1673 HG  LLEU   116     -19.203   1.096   1.186  0.00  0.00           H  
ATOM   1674 CD1 LLEU   116     -18.636   0.698   3.204  0.00  0.00           C  
ATOM   1675 HD11LLEU   116     -18.898  -0.355   3.172  0.00  0.00           H  
ATOM   1676 HD12LLEU   116     -17.576   0.793   2.972  0.00  0.00           H  
ATOM   1677 HD13LLEU   116     -18.819   1.091   4.204  0.00  0.00           H  
ATOM   1678 CD2 LLEU   116     -20.942   1.276   2.431  0.00  0.00           C  
ATOM   1679 HD21LLEU   116     -21.208   1.635   3.426  0.00  0.00           H  
ATOM   1680 HD22LLEU   116     -21.521   1.822   1.687  0.00  0.00           H  
ATOM   1681 HD23LLEU   116     -21.188   0.218   2.354  0.00  0.00           H  
ATOM   1682 C   LLEU   116     -18.984   5.305   1.496  0.00  0.00           C  
ATOM   1683 O   LLEU   116     -19.644   5.985   2.278  0.00  0.00           O  
ATOM   1684 N   LGLY   117     -17.805   5.715   1.024  0.00  0.00           N  
ATOM   1685 H   LGLY   117     -17.317   5.118   0.373  0.00  0.00           H  
ATOM   1686 CA  LGLY   117     -17.073   6.860   1.559  0.00  0.00           C  
ATOM   1687 HA2 LGLY   117     -17.407   7.777   1.075  0.00  0.00           H  
ATOM   1688 HA3 LGLY   117     -17.283   6.937   2.625  0.00  0.00           H  
ATOM   1689 C   LGLY   117     -15.560   6.727   1.375  0.00  0.00           C  
ATOM   1690 O   LGLY   117     -15.098   5.959   0.525  0.00  0.00           O  
ATOM   1691 N   LLYS   118     -14.785   7.467   2.179  0.00  0.00           N  
ATOM   1692 H   LLYS   118     -15.240   7.985   2.928  0.00  0.00           H  
ATOM   1693 CA  LLYS   118     -13.323   7.587   2.044  0.00  0.00           C  
ATOM   1694 HA  LLYS   118     -12.998   6.766   1.412  0.00  0.00           H  
ATOM   1695 CB  LLYS   118     -12.906   8.901   1.350  0.00  0.00           C  
ATOM   1696 HB2 LLYS   118     -12.803   9.682   2.102  0.00  0.00           H  
ATOM   1697 HB3 LLYS   118     -11.919   8.750   0.916  0.00  0.00           H  
ATOM   1698 CG  LLYS   118     -13.867   9.398   0.254  0.00  0.00           C  
ATOM   1699 HG2 LLYS   118     -14.027   8.611  -0.484  0.00  0.00           H  
ATOM   1700 HG3 LLYS   118     -14.825   9.646   0.711  0.00  0.00           H  
ATOM   1701 CD  LLYS   118     -13.343  10.659  -0.441  0.00  0.00           C  
ATOM   1702 HD2 LLYS   118     -14.170  11.151  -0.951  0.00  0.00           H  
ATOM   1703 HD3 LLYS   118     -12.943  11.350   0.303  0.00  0.00           H  
ATOM   1704 CE  LLYS   118     -12.280  10.311  -1.482  0.00  0.00           C  
ATOM   1705 HE2 LLYS   118     -11.535   9.638  -1.051  0.00  0.00           H  
ATOM   1706 HE3 LLYS   118     -12.759   9.781  -2.310  0.00  0.00           H  
ATOM   1707 NZ  LLYS   118     -11.620  11.527  -1.996  0.00  0.00           N  
ATOM   1708 HZ1 LLYS   118     -12.284  12.228  -2.315  0.00  0.00           H  
ATOM   1709 HZ2 LLYS   118     -11.000  11.965  -1.323  0.00  0.00           H  
ATOM   1710 HZ3 LLYS   118     -11.038  11.289  -2.795  0.00  0.00           H  
ATOM   1711 C   LLYS   118     -12.587   7.429   3.376  0.00  0.00           C  
ATOM   1712 O   LLYS   118     -13.102   7.832   4.421  0.00  0.00           O  
ATOM   1713 N   LSER   119     -11.379   6.865   3.329  0.00  0.00           N  
ATOM   1714 H   LSER   119     -11.013   6.593   2.422  0.00  0.00           H  
ATOM   1715 CA  LSER   119     -10.554   6.571   4.509  0.00  0.00           C  
ATOM   1716 HA  LSER   119     -11.200   6.637   5.380  0.00  0.00           H  
ATOM   1717 CB  LSER   119     -10.057   5.126   4.462  0.00  0.00           C  
ATOM   1718 HB2 LSER   119      -9.543   4.897   5.393  0.00  0.00           H  
ATOM   1719 HB3 LSER   119     -10.909   4.451   4.363  0.00  0.00           H  
ATOM   1720 OG  LSER   119      -9.177   4.933   3.378  0.00  0.00           O  
ATOM   1721 HG  LSER   119      -9.591   4.246   2.795  0.00  0.00           H  
ATOM   1722 C   LSER   119      -9.399   7.565   4.726  0.00  0.00           C  
ATOM   1723 O   LSER   119      -8.839   8.123   3.780  0.00  0.00           O  
ATOM   1724 N   LASN   120      -9.061   7.796   5.999  0.00  0.00           N  
ATOM   1725 H   LASN   120      -9.597   7.307   6.708  0.00  0.00           H  
ATOM   1726 CA  LASN   120      -8.175   8.867   6.472  0.00  0.00           C  
ATOM   1727 HA  LASN   120      -8.502   9.790   5.988  0.00  0.00           H  
ATOM   1728 CB  LASN   120      -8.371   9.010   7.990  0.00  0.00           C  
ATOM   1729 HB2 LASN   120      -9.421   8.910   8.245  0.00  0.00           H  
ATOM   1730 HB3 LASN   120      -7.833   8.201   8.473  0.00  0.00           H  
ATOM   1731 CG  LASN   120      -7.896  10.352   8.525  0.00  0.00           C  
ATOM   1732 OD1 LASN   120      -8.006  11.367   7.857  0.00  0.00           O  
ATOM   1733 ND2 LASN   120      -7.317  10.399   9.700  0.00  0.00           N  
ATOM   1734 HD21LASN   120      -7.041  11.292  10.085  0.00  0.00           H  
ATOM   1735 HD22LASN   120      -7.184   9.537  10.219  0.00  0.00           H  
ATOM   1736 C   LASN   120      -6.679   8.682   6.144  0.00  0.00           C  
ATOM   1737 O   LASN   120      -6.211   7.567   5.899  0.00  0.00           O  
ATOM   1738 N   LILE   121      -5.934   9.794   6.182  0.00  0.00           N  
ATOM   1739 H   LILE   121      -6.393  10.642   6.492  0.00  0.00           H  
ATOM   1740 CA  LILE   121      -4.565   9.950   5.662  0.00  0.00           C  
ATOM   1741 HA  LILE   121      -4.077   8.976   5.712  0.00  0.00           H  
ATOM   1742 CB  LILE   121      -4.606  10.389   4.173  0.00  0.00           C  
ATOM   1743 HB  LILE   121      -3.575  10.341   3.830  0.00  0.00           H  
ATOM   1744 CG2 LILE   121      -5.366   9.396   3.280  0.00  0.00           C  
ATOM   1745 HG21LILE   121      -6.437   9.428   3.470  0.00  0.00           H  
ATOM   1746 HG22LILE   121      -5.188   9.631   2.231  0.00  0.00           H  
ATOM   1747 HG23LILE   121      -5.003   8.387   3.479  0.00  0.00           H  
ATOM   1748 CG1 LILE   121      -5.080  11.841   3.896  0.00  0.00           C  
ATOM   1749 HG12LILE   121      -4.352  12.541   4.304  0.00  0.00           H  
ATOM   1750 HG13LILE   121      -5.090  11.992   2.816  0.00  0.00           H  
ATOM   1751 CD1 LILE   121      -6.465  12.234   4.435  0.00  0.00           C  
ATOM   1752 HD11LILE   121      -6.802  13.145   3.945  0.00  0.00           H  
ATOM   1753 HD12LILE   121      -7.194  11.449   4.244  0.00  0.00           H  
ATOM   1754 HD13LILE   121      -6.412  12.417   5.507  0.00  0.00           H  
ATOM   1755 C   LILE   121      -3.726  10.960   6.483  0.00  0.00           C  
ATOM   1756 O   LILE   121      -4.297  11.829   7.146  0.00  0.00           O  
ATOM   1757 N   LPRO   122      -2.379  10.932   6.413  0.00  0.00           N  
ATOM   1758 CD  LPRO   122      -1.566   9.885   5.837  0.00  0.00           C  
ATOM   1759 HD2 LPRO   122      -1.510  10.046   4.764  0.00  0.00           H  
ATOM   1760 HD3 LPRO   122      -1.967   8.896   6.060  0.00  0.00           H  
ATOM   1761 CG  LPRO   122      -0.179  10.036   6.457  0.00  0.00           C  
ATOM   1762 HG2 LPRO   122       0.605   9.762   5.752  0.00  0.00           H  
ATOM   1763 HG3 LPRO   122      -0.109   9.412   7.346  0.00  0.00           H  
ATOM   1764 CB  LPRO   122      -0.079  11.513   6.835  0.00  0.00           C  
ATOM   1765 HB2 LPRO   122       0.503  12.038   6.076  0.00  0.00           H  
ATOM   1766 HB3 LPRO   122       0.392  11.641   7.808  0.00  0.00           H  
ATOM   1767 CA  LPRO   122      -1.523  12.029   6.868  0.00  0.00           C  
ATOM   1768 HA  LPRO   122      -1.788  12.278   7.891  0.00  0.00           H  
ATOM   1769 C   LPRO   122      -1.657  13.267   5.970  0.00  0.00           C  
ATOM   1770 O   LPRO   122      -1.755  13.133   4.745  0.00  0.00           O  
ATOM   1771 N   LVAL   123      -1.579  14.477   6.537  0.00  0.00           N  
ATOM   1772 H   LVAL   123      -1.478  14.519   7.547  0.00  0.00           H  
ATOM   1773 CA  LVAL   123      -1.686  15.737   5.768  0.00  0.00           C  
ATOM   1774 HA  LVAL   123      -2.654  15.712   5.270  0.00  0.00           H  
ATOM   1775 CB  LVAL   123      -1.713  16.971   6.689  0.00  0.00           C  
ATOM   1776 HB  LVAL   123      -2.547  16.837   7.368  0.00  0.00           H  
ATOM   1777 CG1 LVAL   123      -0.470  17.179   7.559  0.00  0.00           C  
ATOM   1778 HG11LVAL   123      -0.279  16.284   8.149  0.00  0.00           H  
ATOM   1779 HG12LVAL   123       0.403  17.410   6.953  0.00  0.00           H  
ATOM   1780 HG13LVAL   123      -0.647  18.005   8.247  0.00  0.00           H  
ATOM   1781 CG2 LVAL   123      -1.966  18.255   5.892  0.00  0.00           C  
ATOM   1782 HG21LVAL   123      -2.141  19.086   6.576  0.00  0.00           H  
ATOM   1783 HG22LVAL   123      -1.110  18.492   5.260  0.00  0.00           H  
ATOM   1784 HG23LVAL   123      -2.846  18.130   5.264  0.00  0.00           H  
ATOM   1785 C   LVAL   123      -0.615  15.842   4.673  0.00  0.00           C  
ATOM   1786 O   LVAL   123       0.584  15.870   4.944  0.00  0.00           O  
ATOM   1787 N   LGLY   124      -1.029  15.862   3.405  0.00  0.00           N  
ATOM   1788 H   LGLY   124      -2.033  15.869   3.237  0.00  0.00           H  
ATOM   1789 CA  LGLY   124      -0.121  15.822   2.250  0.00  0.00           C  
ATOM   1790 HA2 LGLY   124      -0.686  16.089   1.359  0.00  0.00           H  
ATOM   1791 HA3 LGLY   124       0.673  16.558   2.384  0.00  0.00           H  
ATOM   1792 C   LGLY   124       0.526  14.455   1.985  0.00  0.00           C  
ATOM   1793 O   LGLY   124       1.437  14.372   1.169  0.00  0.00           O  
ATOM   1794 N   LLEU   125       0.051  13.389   2.641  0.00  0.00           N  
ATOM   1795 H   LLEU   125      -0.697  13.551   3.306  0.00  0.00           H  
ATOM   1796 CA  HLEU   125       0.473  11.990   2.466  0.00  0.00           C  
ATOM   1797 HA  HLEU   125      -0.129  11.389   3.159  0.00  0.00           H  
ATOM   1798 CB  LLEU   125       0.137  11.466   1.046  0.00  0.00           C  
ATOM   1799 HB2 LLEU   125       0.850  11.908   0.348  0.00  0.00           H  
ATOM   1800 HB3 LLEU   125       0.300  10.389   1.020  0.00  0.00           H  
ATOM   1801 CG  LLEU   125      -1.280  11.742   0.509  0.00  0.00           C  
ATOM   1802 HG  LLEU   125      -1.450  12.818   0.469  0.00  0.00           H  
ATOM   1803 CD1 LLEU   125      -1.403  11.192  -0.914  0.00  0.00           C  
ATOM   1804 HD11LLEU   125      -0.598  11.585  -1.536  0.00  0.00           H  
ATOM   1805 HD12LLEU   125      -1.358  10.102  -0.906  0.00  0.00           H  
ATOM   1806 HD13LLEU   125      -2.346  11.517  -1.345  0.00  0.00           H  
ATOM   1807 CD2 LLEU   125      -2.376  11.108   1.371  0.00  0.00           C  
ATOM   1808 HD21LLEU   125      -3.350  11.259   0.905  0.00  0.00           H  
ATOM   1809 HD22LLEU   125      -2.200  10.037   1.480  0.00  0.00           H  
ATOM   1810 HD23LLEU   125      -2.388  11.578   2.352  0.00  0.00           H  
ATOM   1811 C   HLEU   125       1.920  11.632   2.803  0.00  0.00           C  
ATOM   1812 O   HLEU   125       2.335  10.487   2.600  0.00  0.00           O  
ATOM   1813 N   HALA   126       2.704  12.576   3.379  0.00  0.00           N  
ATOM   1814 H   HALA   126       2.414  13.542   3.454  0.00  0.00           H  
ATOM   1815 CA  LALA   126       4.154  12.394   3.501  0.00  0.00           C  
ATOM   1816 HA  LALA   126       4.491  11.742   2.693  0.00  0.00           H  
ATOM   1817 CB  LALA   126       4.797  13.773   3.274  0.00  0.00           C  
ATOM   1818 HB1 LALA   126       4.494  14.465   4.062  0.00  0.00           H  
ATOM   1819 HB2 LALA   126       5.883  13.683   3.284  0.00  0.00           H  
ATOM   1820 HB3 LALA   126       4.486  14.177   2.309  0.00  0.00           H  
ATOM   1821 C   LALA   126       4.610  11.719   4.823  0.00  0.00           C  
ATOM   1822 O   LALA   126       5.589  12.171   5.416  0.00  0.00           O  
ATOM   1823 N   LASP   127       3.912  10.705   5.361  0.00  0.00           N  
ATOM   1824 H   LASP   127       3.168  10.270   4.831  0.00  0.00           H  
ATOM   1825 CA  LASP   127       4.212  10.166   6.703  0.00  0.00           C  
ATOM   1826 HA  LASP   127       5.297  10.165   6.827  0.00  0.00           H  
ATOM   1827 CB  LASP   127       3.609  11.111   7.764  0.00  0.00           C  
ATOM   1828 HB2 LASP   127       3.657  12.141   7.407  0.00  0.00           H  
ATOM   1829 HB3 LASP   127       2.559  10.858   7.905  0.00  0.00           H  
ATOM   1830 CG  LASP   127       4.314  11.070   9.123  0.00  0.00           C  
ATOM   1831 OD1 LASP   127       5.156  10.184   9.381  0.00  0.00           O  
ATOM   1832 OD2 LASP   127       4.040  11.962   9.953  0.00  0.00           O  
ATOM   1833 C   LASP   127       3.730   8.719   6.940  0.00  0.00           C  
ATOM   1834 O   LASP   127       2.788   8.247   6.306  0.00  0.00           O  
ATOM   1835 N   LTRP   128       4.358   8.045   7.908  0.00  0.00           N  
ATOM   1836 H   LTRP   128       5.055   8.581   8.422  0.00  0.00           H  
ATOM   1837 CA  LTRP   128       4.048   6.711   8.443  0.00  0.00           C  
ATOM   1838 HA  LTRP   128       3.534   6.139   7.672  0.00  0.00           H  
ATOM   1839 CB  LTRP   128       5.367   5.998   8.778  0.00  0.00           C  
ATOM   1840 HB2 LTRP   128       5.876   6.586   9.541  0.00  0.00           H  
ATOM   1841 HB3 LTRP   128       5.143   5.017   9.199  0.00  0.00           H  
ATOM   1842 CG  LTRP   128       6.337   5.778   7.661  0.00  0.00           C  
ATOM   1843 CD1 LTRP   128       6.027   5.557   6.363  0.00  0.00           C  
ATOM   1844 HD1 LTRP   128       5.022   5.525   5.953  0.00  0.00           H  
ATOM   1845 NE1 LTRP   128       7.190   5.411   5.633  0.00  0.00           N  
ATOM   1846 HE1 LTRP   128       7.207   5.267   4.625  0.00  0.00           H  
ATOM   1847 CE2 LTRP   128       8.309   5.493   6.429  0.00  0.00           C  
ATOM   1848 CZ2 LTRP   128       9.682   5.410   6.162  0.00  0.00           C  
ATOM   1849 HZ2 LTRP   128      10.023   5.271   5.148  0.00  0.00           H  
ATOM   1850 CH2 LTRP   128      10.593   5.493   7.228  0.00  0.00           C  
ATOM   1851 HH2 LTRP   128      11.657   5.413   7.046  0.00  0.00           H  
ATOM   1852 CZ3 LTRP   128      10.118   5.668   8.540  0.00  0.00           C  
ATOM   1853 HZ3 LTRP   128      10.824   5.715   9.359  0.00  0.00           H  
ATOM   1854 CE3 LTRP   128       8.736   5.775   8.793  0.00  0.00           C  
ATOM   1855 HE3 LTRP   128       8.385   5.906   9.806  0.00  0.00           H  
ATOM   1856 CD2 LTRP   128       7.795   5.693   7.743  0.00  0.00           C  
ATOM   1857 C   LTRP   128       3.117   6.738   9.677  0.00  0.00           C  
ATOM   1858 O   LTRP   128       3.041   5.760  10.425  0.00  0.00           O  
ATOM   1859 N   LGLN   129       2.404   7.840   9.916  0.00  0.00           N  
ATOM   1860 H   LGLN   129       2.529   8.633   9.303  0.00  0.00           H  
ATOM   1861 CA  LGLN   129       1.320   7.921  10.901  0.00  0.00           C  
ATOM   1862 HA  LGLN   129       0.886   6.926  11.007  0.00  0.00           H  
ATOM   1863 CB  LGLN   129       1.862   8.325  12.285  0.00  0.00           C  
ATOM   1864 HB2 LGLN   129       1.123   8.050  13.036  0.00  0.00           H  
ATOM   1865 HB3 LGLN   129       2.761   7.742  12.487  0.00  0.00           H  
ATOM   1866 CG  LGLN   129       2.189   9.819  12.438  0.00  0.00           C  
ATOM   1867 HG2 LGLN   129       2.843  10.127  11.623  0.00  0.00           H  
ATOM   1868 HG3 LGLN   129       1.269  10.399  12.376  0.00  0.00           H  
ATOM   1869 CD  LGLN   129       2.880  10.165  13.754  0.00  0.00           C  
ATOM   1870 OE1 LGLN   129       3.245   9.321  14.569  0.00  0.00           O  
ATOM   1871 NE2 LGLN   129       3.127  11.430  13.994  0.00  0.00           N  
ATOM   1872 HE21LGLN   129       3.751  11.665  14.756  0.00  0.00           H  
ATOM   1873 HE22LGLN   129       2.892  12.140  13.302  0.00  0.00           H  
ATOM   1874 C   LGLN   129       0.207   8.832  10.370  0.00  0.00           C  
ATOM   1875 O   LGLN   129       0.480   9.888   9.797  0.00  0.00           O  
ATOM   1876 N   LSER   130      -1.047   8.399  10.486  0.00  0.00           N  
ATOM   1877 H   LSER   130      -1.223   7.574  11.049  0.00  0.00           H  
ATOM   1878 CA  LSER   130      -2.168   9.008   9.759  0.00  0.00           C  
ATOM   1879 HA  LSER   130      -1.781   9.519   8.879  0.00  0.00           H  
ATOM   1880 CB  LSER   130      -3.109   7.925   9.230  0.00  0.00           C  
ATOM   1881 HB2 LSER   130      -3.426   7.272  10.043  0.00  0.00           H  
ATOM   1882 HB3 LSER   130      -3.986   8.392   8.778  0.00  0.00           H  
ATOM   1883 OG  LSER   130      -2.422   7.175   8.242  0.00  0.00           O  
ATOM   1884 HG  LSER   130      -1.745   6.627   8.687  0.00  0.00           H  
ATOM   1885 C   LSER   130      -2.877  10.073  10.593  0.00  0.00           C  
ATOM   1886 O   LSER   130      -3.867   9.799  11.269  0.00  0.00           O  
ATOM   1887 N   LVAL   131      -2.360  11.303  10.531  0.00  0.00           N  
ATOM   1888 H   LVAL   131      -1.500  11.427  10.013  0.00  0.00           H  
ATOM   1889 CA  LVAL   131      -2.899  12.480  11.233  0.00  0.00           C  
ATOM   1890 HA  LVAL   131      -3.927  12.259  11.513  0.00  0.00           H  
ATOM   1891 CB  LVAL   131      -2.118  12.741  12.537  0.00  0.00           C  
ATOM   1892 HB  LVAL   131      -2.147  11.823  13.124  0.00  0.00           H  
ATOM   1893 CG1 LVAL   131      -0.647  13.110  12.297  0.00  0.00           C  
ATOM   1894 HG11LVAL   131      -0.150  12.328  11.724  0.00  0.00           H  
ATOM   1895 HG12LVAL   131      -0.567  14.052  11.756  0.00  0.00           H  
ATOM   1896 HG13LVAL   131      -0.130  13.215  13.250  0.00  0.00           H  
ATOM   1897 CG2 LVAL   131      -2.771  13.850  13.373  0.00  0.00           C  
ATOM   1898 HG21LVAL   131      -3.832  13.644  13.507  0.00  0.00           H  
ATOM   1899 HG22LVAL   131      -2.298  13.889  14.355  0.00  0.00           H  
ATOM   1900 HG23LVAL   131      -2.649  14.820  12.891  0.00  0.00           H  
ATOM   1901 C   LVAL   131      -2.948  13.712  10.330  0.00  0.00           C  
ATOM   1902 O   LVAL   131      -2.040  13.968   9.533  0.00  0.00           O  
ATOM   1903 N   LASN   132      -4.024  14.492  10.444  0.00  0.00           N  
ATOM   1904 H   LASN   132      -4.772  14.213  11.070  0.00  0.00           H  
ATOM   1905 CA  LASN   132      -4.207  15.719   9.673  0.00  0.00           C  
ATOM   1906 HA  LASN   132      -3.227  16.184   9.560  0.00  0.00           H  
ATOM   1907 CB  LASN   132      -4.716  15.318   8.275  0.00  0.00           C  
ATOM   1908 HB2 LASN   132      -4.694  16.167   7.610  0.00  0.00           H  
ATOM   1909 HB3 LASN   132      -4.062  14.561   7.845  0.00  0.00           H  
ATOM   1910 CG  LASN   132      -6.131  14.797   8.286  0.00  0.00           C  
ATOM   1911 OD1 LASN   132      -7.078  15.554   8.396  0.00  0.00           O  
ATOM   1912 ND2 LASN   132      -6.300  13.511   8.141  0.00  0.00           N  
ATOM   1913 HD21LASN   132      -7.230  13.109   8.152  0.00  0.00           H  
ATOM   1914 HD22LASN   132      -5.504  12.904   7.981  0.00  0.00           H  
ATOM   1915 C   LASN   132      -5.117  16.742  10.401  0.00  0.00           C  
ATOM   1916 O   LASN   132      -5.863  16.367  11.313  0.00  0.00           O  
ATOM   1917 N   LPRO   133      -5.055  18.040  10.035  0.00  0.00           N  
ATOM   1918 CD  LPRO   133      -4.112  18.622   9.087  0.00  0.00           C  
ATOM   1919 HD2 LPRO   133      -4.100  18.093   8.142  0.00  0.00           H  
ATOM   1920 HD3 LPRO   133      -3.113  18.636   9.527  0.00  0.00           H  
ATOM   1921 CG  LPRO   133      -4.588  20.044   8.839  0.00  0.00           C  
ATOM   1922 HG2 LPRO   133      -5.351  20.046   8.061  0.00  0.00           H  
ATOM   1923 HG3 LPRO   133      -3.765  20.709   8.577  0.00  0.00           H  
ATOM   1924 CB  LPRO   133      -5.219  20.408  10.176  0.00  0.00           C  
ATOM   1925 HB2 LPRO   133      -5.967  21.187  10.037  0.00  0.00           H  
ATOM   1926 HB3 LPRO   133      -4.444  20.732  10.872  0.00  0.00           H  
ATOM   1927 CA  LPRO   133      -5.842  19.099  10.674  0.00  0.00           C  
ATOM   1928 HA  LPRO   133      -5.727  19.039  11.757  0.00  0.00           H  
ATOM   1929 C   LPRO   133      -7.348  19.084  10.362  0.00  0.00           C  
ATOM   1930 O   LPRO   133      -8.109  19.700  11.108  0.00  0.00           O  
ATOM   1931 N   LASN   134      -7.778  18.452   9.266  0.00  0.00           N  
ATOM   1932 H   LASN   134      -7.111  17.940   8.704  0.00  0.00           H  
ATOM   1933 CA  LASN   134      -9.173  18.457   8.811  0.00  0.00           C  
ATOM   1934 HA  LASN   134      -9.622  19.431   9.019  0.00  0.00           H  
ATOM   1935 CB  LASN   134      -9.140  18.248   7.282  0.00  0.00           C  
ATOM   1936 HB2 LASN   134      -8.459  18.973   6.838  0.00  0.00           H  
ATOM   1937 HB3 LASN   134      -8.764  17.251   7.054  0.00  0.00           H  
ATOM   1938 CG  LASN   134     -10.480  18.416   6.590  0.00  0.00           C  
ATOM   1939 OD1 LASN   134     -11.489  18.781   7.172  0.00  0.00           O  
ATOM   1940 ND2 LASN   134     -10.523  18.177   5.305  0.00  0.00           N  
ATOM   1941 HD21LASN   134     -11.446  18.221   4.880  0.00  0.00           H  
ATOM   1942 HD22LASN   134      -9.732  17.810   4.805  0.00  0.00           H  
ATOM   1943 C   LASN   134     -10.030  17.401   9.542  0.00  0.00           C  
ATOM   1944 O   LASN   134     -11.069  17.718  10.121  0.00  0.00           O  
ATOM   1945 N   LTYR   135      -9.558  16.152   9.536  0.00  0.00           N  
ATOM   1946 H   LTYR   135      -8.687  15.994   9.044  0.00  0.00           H  
ATOM   1947 CA  LTYR   135     -10.298  14.957   9.950  0.00  0.00           C  
ATOM   1948 HA  LTYR   135     -11.343  15.223  10.121  0.00  0.00           H  
ATOM   1949 CB  LTYR   135     -10.240  13.928   8.815  0.00  0.00           C  
ATOM   1950 HB2 LTYR   135      -9.225  13.532   8.776  0.00  0.00           H  
ATOM   1951 HB3 LTYR   135     -10.891  13.105   9.091  0.00  0.00           H  
ATOM   1952 CG  LTYR   135     -10.638  14.387   7.423  0.00  0.00           C  
ATOM   1953 CD1 LTYR   135     -11.920  14.918   7.181  0.00  0.00           C  
ATOM   1954 HD1 LTYR   135     -12.613  15.052   8.002  0.00  0.00           H  
ATOM   1955 CE1 LTYR   135     -12.306  15.264   5.869  0.00  0.00           C  
ATOM   1956 HE1 LTYR   135     -13.286  15.673   5.675  0.00  0.00           H  
ATOM   1957 CZ  LTYR   135     -11.412  15.075   4.794  0.00  0.00           C  
ATOM   1958 OH  LTYR   135     -11.795  15.397   3.527  0.00  0.00           O  
ATOM   1959 HH  LTYR   135     -11.146  15.077   2.865  0.00  0.00           H  
ATOM   1960 CE2 LTYR   135     -10.123  14.555   5.042  0.00  0.00           C  
ATOM   1961 HE2 LTYR   135      -9.431  14.410   4.230  0.00  0.00           H  
ATOM   1962 CD2 LTYR   135      -9.741  14.211   6.351  0.00  0.00           C  
ATOM   1963 HD2 LTYR   135      -8.762  13.788   6.531  0.00  0.00           H  
ATOM   1964 C   LTYR   135      -9.784  14.282  11.235  0.00  0.00           C  
ATOM   1965 O   LTYR   135     -10.438  13.362  11.722  0.00  0.00           O  
ATOM   1966 N   LGLY   136      -8.622  14.686  11.765  0.00  0.00           N  
ATOM   1967 H   LGLY   136      -8.101  15.403  11.281  0.00  0.00           H  
ATOM   1968 CA  LGLY   136      -8.045  14.132  12.999  0.00  0.00           C  
ATOM   1969 HA2 LGLY   136      -7.563  14.937  13.551  0.00  0.00           H  
ATOM   1970 HA3 LGLY   136      -8.849  13.751  13.632  0.00  0.00           H  
ATOM   1971 C   LGLY   136      -7.014  13.007  12.810  0.00  0.00           C  
ATOM   1972 O   LGLY   136      -6.495  12.771  11.712  0.00  0.00           O  
ATOM   1973 N   LARG   137      -6.670  12.345  13.925  0.00  0.00           N  
ATOM   1974 H   LARG   137      -7.166  12.606  14.770  0.00  0.00           H  
ATOM   1975 CA  LARG   137      -5.708  11.228  14.024  0.00  0.00           C  
ATOM   1976 HA  LARG   137      -4.979  11.298  13.216  0.00  0.00           H  
ATOM   1977 CB  LARG   137      -4.974  11.322  15.380  0.00  0.00           C  
ATOM   1978 HB2 LARG   137      -4.514  12.308  15.463  0.00  0.00           H  
ATOM   1979 HB3 LARG   137      -5.697  11.217  16.190  0.00  0.00           H  
ATOM   1980 CG  LARG   137      -3.876  10.257  15.550  0.00  0.00           C  
ATOM   1981 HG2 LARG   137      -4.289   9.254  15.447  0.00  0.00           H  
ATOM   1982 HG3 LARG   137      -3.141  10.403  14.760  0.00  0.00           H  
ATOM   1983 CD  LARG   137      -3.167  10.369  16.908  0.00  0.00           C  
ATOM   1984 HD2 LARG   137      -2.161   9.964  16.798  0.00  0.00           H  
ATOM   1985 HD3 LARG   137      -3.081  11.421  17.186  0.00  0.00           H  
ATOM   1986 NE  LARG   137      -3.850   9.613  17.974  0.00  0.00           N  
ATOM   1987 HE  LARG   137      -4.590   8.973  17.704  0.00  0.00           H  
ATOM   1988 CZ  LARG   137      -3.485   9.528  19.239  0.00  0.00           C  
ATOM   1989 NH1 LARG   137      -2.512  10.222  19.754  0.00  0.00           N  
ATOM   1990 HH11LARG   137      -1.950  10.824  19.159  0.00  0.00           H  
ATOM   1991 HH12LARG   137      -2.271  10.091  20.716  0.00  0.00           H  
ATOM   1992 NH2 LARG   137      -4.101   8.709  20.035  0.00  0.00           N  
ATOM   1993 HH21LARG   137      -4.823   8.125  19.626  0.00  0.00           H  
ATOM   1994 HH22LARG   137      -3.823   8.617  21.002  0.00  0.00           H  
ATOM   1995 C   LARG   137      -6.411   9.876  13.908  0.00  0.00           C  
ATOM   1996 O   LARG   137      -7.311   9.610  14.696  0.00  0.00           O  
ATOM   1997 N   LTHR   138      -5.953   8.995  13.023  0.00  0.00           N  
ATOM   1998 H   LTHR   138      -5.207   9.277  12.396  0.00  0.00           H  
ATOM   1999 CA  LTHR   138      -6.370   7.582  13.013  0.00  0.00           C  
ATOM   2000 HA  LTHR   138      -7.412   7.536  13.319  0.00  0.00           H  
ATOM   2001 CB  LTHR   138      -6.282   6.976  11.611  0.00  0.00           C  
ATOM   2002 HB  LTHR   138      -5.250   7.028  11.265  0.00  0.00           H  
ATOM   2003 CG2 LTHR   138      -6.770   5.532  11.499  0.00  0.00           C  
ATOM   2004 HG21LTHR   138      -6.209   4.882  12.167  0.00  0.00           H  
ATOM   2005 HG22LTHR   138      -7.829   5.471  11.748  0.00  0.00           H  
ATOM   2006 HG23LTHR   138      -6.617   5.181  10.481  0.00  0.00           H  
ATOM   2007 OG1 LTHR   138      -7.094   7.734  10.753  0.00  0.00           O  
ATOM   2008 HG1 LTHR   138      -8.010   7.692  11.093  0.00  0.00           H  
ATOM   2009 C   LTHR   138      -5.545   6.756  14.000  0.00  0.00           C  
ATOM   2010 O   LTHR   138      -4.312   6.833  14.021  0.00  0.00           O  
ATOM   2011 N   LASN   139      -6.219   5.940  14.806  0.00  0.00           N  
ATOM   2012 H   LASN   139      -7.227   5.886  14.689  0.00  0.00           H  
ATOM   2013 CA  LASN   139      -5.595   5.058  15.792  0.00  0.00           C  
ATOM   2014 HA  LASN   139      -4.578   5.402  15.986  0.00  0.00           H  
ATOM   2015 CB  LASN   139      -6.371   5.158  17.109  0.00  0.00           C  
ATOM   2016 HB2 LASN   139      -7.397   4.824  16.955  0.00  0.00           H  
ATOM   2017 HB3 LASN   139      -5.910   4.522  17.855  0.00  0.00           H  
ATOM   2018 CG  LASN   139      -6.359   6.575  17.637  0.00  0.00           C  
ATOM   2019 OD1 LASN   139      -5.315   7.137  17.941  0.00  0.00           O  
ATOM   2020 ND2 LASN   139      -7.495   7.209  17.735  0.00  0.00           N  
ATOM   2021 HD21LASN   139      -7.454   8.193  17.963  0.00  0.00           H  
ATOM   2022 HD22LASN   139      -8.372   6.741  17.521  0.00  0.00           H  
ATOM   2023 C   LASN   139      -5.494   3.616  15.286  0.00  0.00           C  
ATOM   2024 O   LASN   139      -6.356   3.140  14.549  0.00  0.00           O  
ATOM   2025 N   LASN   140      -4.446   2.903  15.701  0.00  0.00           N  
ATOM   2026 H   LASN   140      -3.753   3.325  16.307  0.00  0.00           H  
ATOM   2027 CA  LASN   140      -4.295   1.487  15.389  0.00  0.00           C  
ATOM   2028 HA  LASN   140      -4.432   1.364  14.315  0.00  0.00           H  
ATOM   2029 CB  LASN   140      -2.856   1.096  15.743  0.00  0.00           C  
ATOM   2030 HB2 LASN   140      -2.188   1.847  15.341  0.00  0.00           H  
ATOM   2031 HB3 LASN   140      -2.725   1.075  16.820  0.00  0.00           H  
ATOM   2032 CG  LASN   140      -2.452  -0.247  15.188  0.00  0.00           C  
ATOM   2033 OD1 LASN   140      -3.150  -1.232  15.343  0.00  0.00           O  
ATOM   2034 ND2 LASN   140      -1.335  -0.320  14.512  0.00  0.00           N  
ATOM   2035 HD21LASN   140      -1.085  -1.218  14.110  0.00  0.00           H  
ATOM   2036 HD22LASN   140      -0.777   0.512  14.354  0.00  0.00           H  
ATOM   2037 C   LASN   140      -5.344   0.640  16.152  0.00  0.00           C  
ATOM   2038 O   LASN   140      -5.478   0.811  17.366  0.00  0.00           O  
ATOM   2039 N   LPRO   141      -6.076  -0.284  15.496  0.00  0.00           N  
ATOM   2040 CD  LPRO   141      -6.088  -0.532  14.060  0.00  0.00           C  
ATOM   2041 HD2 LPRO   141      -5.083  -0.678  13.665  0.00  0.00           H  
ATOM   2042 HD3 LPRO   141      -6.573   0.305  13.555  0.00  0.00           H  
ATOM   2043 CG  LPRO   141      -6.913  -1.801  13.863  0.00  0.00           C  
ATOM   2044 HG2 LPRO   141      -6.264  -2.676  13.929  0.00  0.00           H  
ATOM   2045 HG3 LPRO   141      -7.449  -1.784  12.915  0.00  0.00           H  
ATOM   2046 CB  LPRO   141      -7.875  -1.779  15.050  0.00  0.00           C  
ATOM   2047 HB2 LPRO   141      -8.222  -2.781  15.308  0.00  0.00           H  
ATOM   2048 HB3 LPRO   141      -8.725  -1.137  14.813  0.00  0.00           H  
ATOM   2049 CA  LPRO   141      -7.055  -1.137  16.174  0.00  0.00           C  
ATOM   2050 HA  LPRO   141      -7.720  -0.518  16.780  0.00  0.00           H  
ATOM   2051 C   LPRO   141      -6.428  -2.192  17.105  0.00  0.00           C  
ATOM   2052 O   LPRO   141      -7.106  -2.666  18.015  0.00  0.00           O  
ATOM   2053 N   LHIE   142      -5.155  -2.570  16.930  0.00  0.00           N  
ATOM   2054 H   LHIE   142      -4.613  -2.141  16.187  0.00  0.00           H  
ATOM   2055 CA  LHIE   142      -4.452  -3.467  17.866  0.00  0.00           C  
ATOM   2056 HA  LHIE   142      -5.088  -4.324  18.096  0.00  0.00           H  
ATOM   2057 CB  LHIE   142      -3.165  -4.009  17.219  0.00  0.00           C  
ATOM   2058 HB2 LHIE   142      -2.499  -3.183  16.970  0.00  0.00           H  
ATOM   2059 HB3 LHIE   142      -2.651  -4.634  17.951  0.00  0.00           H  
ATOM   2060 CG  LHIE   142      -3.399  -4.849  15.983  0.00  0.00           C  
ATOM   2061 ND1 LHIE   142      -3.578  -6.234  15.968  0.00  0.00           N  
ATOM   2062 CE1 LHIE   142      -3.751  -6.581  14.684  0.00  0.00           C  
ATOM   2063 HE1 LHIE   142      -3.893  -7.594  14.325  0.00  0.00           H  
ATOM   2064 NE2 LHIE   142      -3.717  -5.492  13.905  0.00  0.00           N  
ATOM   2065 HE2 LHIE   142      -3.843  -5.493  12.897  0.00  0.00           H  
ATOM   2066 CD2 LHIE   142      -3.482  -4.394  14.700  0.00  0.00           C  
ATOM   2067 HD2 LHIE   142      -3.374  -3.371  14.376  0.00  0.00           H  
ATOM   2068 C   LHIE   142      -4.153  -2.769  19.203  0.00  0.00           C  
ATOM   2069 O   LHIE   142      -4.300  -3.380  20.261  0.00  0.00           O  
ATOM   2070 N   LASP   143      -3.786  -1.485  19.173  0.00  0.00           N  
ATOM   2071 H   LASP   143      -3.724  -1.030  18.274  0.00  0.00           H  
ATOM   2072 CA  LASP   143      -3.625  -0.638  20.362  0.00  0.00           C  
ATOM   2073 HA  LASP   143      -4.428  -0.865  21.064  0.00  0.00           H  
ATOM   2074 CB  LASP   143      -2.287  -0.962  21.051  0.00  0.00           C  
ATOM   2075 HB2 LASP   143      -2.222  -2.038  21.214  0.00  0.00           H  
ATOM   2076 HB3 LASP   143      -1.466  -0.685  20.390  0.00  0.00           H  
ATOM   2077 CG  LASP   143      -2.104  -0.257  22.399  0.00  0.00           C  
ATOM   2078 OD1 LASP   143      -1.588  -0.920  23.322  0.00  0.00           O  
ATOM   2079 OD2 LASP   143      -2.447   0.943  22.547  0.00  0.00           O  
ATOM   2080 C   LASP   143      -3.706   0.850  19.986  0.00  0.00           C  
ATOM   2081 O   LASP   143      -2.854   1.360  19.258  0.00  0.00           O  
ATOM   2082 N   LHID   144      -4.696   1.577  20.513  0.00  0.00           N  
ATOM   2083 H   LHID   144      -5.369   1.101  21.092  0.00  0.00           H  
ATOM   2084 CA  LHID   144      -4.949   2.977  20.144  0.00  0.00           C  
ATOM   2085 HA  LHID   144      -5.048   3.001  19.061  0.00  0.00           H  
ATOM   2086 CB  LHID   144      -6.269   3.443  20.774  0.00  0.00           C  
ATOM   2087 HB2 LHID   144      -6.139   3.471  21.856  0.00  0.00           H  
ATOM   2088 HB3 LHID   144      -6.484   4.459  20.439  0.00  0.00           H  
ATOM   2089 CG  LHID   144      -7.473   2.590  20.463  0.00  0.00           C  
ATOM   2090 ND1 LHID   144      -8.370   2.118  21.392  0.00  0.00           N  
ATOM   2091 HD1 LHID   144      -8.296   2.227  22.403  0.00  0.00           H  
ATOM   2092 CE1 LHID   144      -9.349   1.469  20.747  0.00  0.00           C  
ATOM   2093 HE1 LHID   144     -10.185   0.972  21.224  0.00  0.00           H  
ATOM   2094 NE2 LHID   144      -9.132   1.508  19.422  0.00  0.00           N  
ATOM   2095 CD2 LHID   144      -7.946   2.230  19.229  0.00  0.00           C  
ATOM   2096 HD2 LHID   144      -7.491   2.465  18.276  0.00  0.00           H  
ATOM   2097 C   LHID   144      -3.821   3.966  20.514  0.00  0.00           C  
ATOM   2098 O   LHID   144      -3.842   5.123  20.079  0.00  0.00           O  
ATOM   2099 N   LSER   145      -2.835   3.550  21.314  0.00  0.00           N  
ATOM   2100 H   LSER   145      -2.868   2.587  21.647  0.00  0.00           H  
ATOM   2101 CA  LSER   145      -1.614   4.327  21.584  0.00  0.00           C  
ATOM   2102 HA  LSER   145      -1.884   5.377  21.684  0.00  0.00           H  
ATOM   2103 CB  LSER   145      -1.008   3.875  22.915  0.00  0.00           C  
ATOM   2104 HB2 LSER   145      -0.212   4.567  23.193  0.00  0.00           H  
ATOM   2105 HB3 LSER   145      -1.772   3.888  23.692  0.00  0.00           H  
ATOM   2106 OG  LSER   145      -0.471   2.575  22.817  0.00  0.00           O  
ATOM   2107 HG  LSER   145      -1.223   1.927  22.771  0.00  0.00           H  
ATOM   2108 C   LSER   145      -0.562   4.230  20.465  0.00  0.00           C  
ATOM   2109 O   LSER   145       0.407   4.998  20.466  0.00  0.00           O  
ATOM   2110 N   LARG   146      -0.738   3.301  19.514  0.00  0.00           N  
ATOM   2111 H   LARG   146      -1.567   2.714  19.575  0.00  0.00           H  
ATOM   2112 CA  LARG   146       0.157   3.048  18.378  0.00  0.00           C  
ATOM   2113 HA  LARG   146       1.097   3.558  18.555  0.00  0.00           H  
ATOM   2114 CB  LARG   146       0.459   1.536  18.270  0.00  0.00           C  
ATOM   2115 HB2 LARG   146      -0.458   1.008  18.005  0.00  0.00           H  
ATOM   2116 HB3 LARG   146       1.168   1.383  17.456  0.00  0.00           H  
ATOM   2117 CG  LARG   146       1.041   0.881  19.546  0.00  0.00           C  
ATOM   2118 HG2 LARG   146       0.287   0.877  20.333  0.00  0.00           H  
ATOM   2119 HG3 LARG   146       1.295  -0.154  19.312  0.00  0.00           H  
ATOM   2120 CD  LARG   146       2.294   1.599  20.067  0.00  0.00           C  
ATOM   2121 HD2 LARG   146       2.979   1.742  19.235  0.00  0.00           H  
ATOM   2122 HD3 LARG   146       2.000   2.582  20.434  0.00  0.00           H  
ATOM   2123 NE  LARG   146       2.981   0.885  21.166  0.00  0.00           N  
ATOM   2124 HE  LARG   146       2.615   1.019  22.104  0.00  0.00           H  
ATOM   2125 CZ  LARG   146       4.132   0.236  21.082  0.00  0.00           C  
ATOM   2126 NH1 LARG   146       4.697  -0.084  19.956  0.00  0.00           N  
ATOM   2127 HH11LARG   146       4.191   0.013  19.082  0.00  0.00           H  
ATOM   2128 HH12LARG   146       5.604  -0.530  19.985  0.00  0.00           H  
ATOM   2129 NH2 LARG   146       4.808  -0.100  22.135  0.00  0.00           N  
ATOM   2130 HH21LARG   146       4.541   0.235  23.059  0.00  0.00           H  
ATOM   2131 HH22LARG   146       5.715  -0.516  22.005  0.00  0.00           H  
ATOM   2132 C   LARG   146      -0.382   3.642  17.068  0.00  0.00           C  
ATOM   2133 O   LARG   146      -1.589   3.810  16.878  0.00  0.00           O  
ATOM   2134 N   LSER   147       0.542   3.948  16.161  0.00  0.00           N  
ATOM   2135 H   LSER   147       1.504   3.747  16.404  0.00  0.00           H  
ATOM   2136 CA  LSER   147       0.284   4.438  14.804  0.00  0.00           C  
ATOM   2137 HA  LSER   147      -0.319   5.343  14.865  0.00  0.00           H  
ATOM   2138 CB  LSER   147       1.616   4.792  14.123  0.00  0.00           C  
ATOM   2139 HB2 LSER   147       2.064   5.650  14.627  0.00  0.00           H  
ATOM   2140 HB3 LSER   147       2.296   3.942  14.194  0.00  0.00           H  
ATOM   2141 OG  LSER   147       1.402   5.097  12.757  0.00  0.00           O  
ATOM   2142 HG  LSER   147       2.240   5.320  12.319  0.00  0.00           H  
ATOM   2143 C   LSER   147      -0.466   3.393  13.973  0.00  0.00           C  
ATOM   2144 O   LSER   147      -0.105   2.214  13.977  0.00  0.00           O  
ATOM   2145 N   LALA   148      -1.476   3.823  13.211  0.00  0.00           N  
ATOM   2146 H   LALA   148      -1.672   4.818  13.209  0.00  0.00           H  
ATOM   2147 CA  LALA   148      -2.130   2.991  12.190  0.00  0.00           C  
ATOM   2148 HA  LALA   148      -2.365   2.016  12.621  0.00  0.00           H  
ATOM   2149 CB  LALA   148      -3.445   3.675  11.795  0.00  0.00           C  
ATOM   2150 HB1 LALA   148      -3.975   3.057  11.068  0.00  0.00           H  
ATOM   2151 HB2 LALA   148      -4.075   3.799  12.675  0.00  0.00           H  
ATOM   2152 HB3 LALA   148      -3.242   4.651  11.351  0.00  0.00           H  
ATOM   2153 C   LALA   148      -1.229   2.741  10.957  0.00  0.00           C  
ATOM   2154 O   LALA   148      -1.578   1.979  10.056  0.00  0.00           O  
ATOM   2155 N   LGLY   149      -0.066   3.395  10.915  0.00  0.00           N  
ATOM   2156 H   LGLY   149       0.149   4.005  11.695  0.00  0.00           H  
ATOM   2157 CA  LGLY   149       0.798   3.523   9.752  0.00  0.00           C  
ATOM   2158 HA2 LGLY   149       1.827   3.658  10.078  0.00  0.00           H  
ATOM   2159 HA3 LGLY   149       0.758   2.615   9.159  0.00  0.00           H  
ATOM   2160 C   LGLY   149       0.391   4.709   8.879  0.00  0.00           C  
ATOM   2161 O   LGLY   149      -0.474   5.520   9.227  0.00  0.00           O  
ATOM   2162 N   LGLY   150       1.007   4.801   7.706  0.00  0.00           N  
ATOM   2163 H   LGLY   150       1.744   4.151   7.472  0.00  0.00           H  
ATOM   2164 CA  LGLY   150       0.674   5.816   6.717  0.00  0.00           C  
ATOM   2165 HA2 LGLY   150      -0.399   5.781   6.535  0.00  0.00           H  
ATOM   2166 HA3 LGLY   150       0.915   6.803   7.112  0.00  0.00           H  
ATOM   2167 C   HGLY   150       1.408   5.626   5.387  0.00  0.00           C  
ATOM   2168 O   HGLY   150       2.397   4.883   5.390  0.00  0.00           O  
ATOM   2169 N   HSER   151       0.954   6.245   4.276  0.00  0.00           N  
ATOM   2170 H   HSER   151       1.583   6.213   3.447  0.00  0.00           H  
ATOM   2171 CA  HSER   151      -0.162   7.168   4.211  0.00  0.00           C  
ATOM   2172 HA  HSER   151      -0.275   7.659   5.181  0.00  0.00           H  
ATOM   2173 CB  HSER   151       0.113   8.287   3.197  0.00  0.00           C  
ATOM   2174 HB2 HSER   151      -0.750   8.955   3.206  0.00  0.00           H  
ATOM   2175 HB3 HSER   151       1.000   8.842   3.512  0.00  0.00           H  
ATOM   2176 OG  HSER   151       0.274   7.854   1.858  0.00  0.00           O  
ATOM   2177 HG  HSER   151      -0.970   7.125   0.966  0.00  0.00           H  
ATOM   2178 C   HSER   151      -1.548   6.549   3.949  0.00  0.00           C  
ATOM   2179 O   HSER   151      -2.520   7.306   3.913  0.00  0.00           O  
ATOM   2180 N   HSER   152      -1.610   5.208   3.799  0.00  0.00           N  
ATOM   2181 H   HSER   152      -0.753   4.676   3.885  0.00  0.00           H  
ATOM   2182 CA  HSER   152      -2.866   4.472   3.688  0.00  0.00           C  
ATOM   2183 HA  HSER   152      -3.631   5.222   3.478  0.00  0.00           H  
ATOM   2184 CB  HSER   152      -2.820   3.440   2.539  0.00  0.00           C  
ATOM   2185 HB2 HSER   152      -2.354   2.505   2.867  0.00  0.00           H  
ATOM   2186 HB3 HSER   152      -3.834   3.218   2.203  0.00  0.00           H  
ATOM   2187 OG  HSER   152      -2.077   3.906   1.388  0.00  0.00           O  
ATOM   2188 HG  HSER   152      -1.156   3.702   1.642  0.00  0.00           H  
ATOM   2189 C   LSER   152      -3.271   3.829   5.041  0.00  0.00           C  
ATOM   2190 O   LSER   152      -3.691   2.672   5.100  0.00  0.00           O  
ATOM   2191 N   LGLY   153      -3.110   4.560   6.152  0.00  0.00           N  
ATOM   2192 H   LGLY   153      -2.829   5.526   6.058  0.00  0.00           H  
ATOM   2193 CA  LGLY   153      -3.398   4.048   7.500  0.00  0.00           C  
ATOM   2194 HA2 LGLY   153      -2.936   3.074   7.632  0.00  0.00           H  
ATOM   2195 HA3 LGLY   153      -2.973   4.719   8.240  0.00  0.00           H  
ATOM   2196 C   LGLY   153      -4.886   3.888   7.804  0.00  0.00           C  
ATOM   2197 O   LGLY   153      -5.282   2.907   8.435  0.00  0.00           O  
ATOM   2198 N   LGLY   154      -5.733   4.806   7.326  0.00  0.00           N  
ATOM   2199 H   LGLY   154      -5.355   5.567   6.778  0.00  0.00           H  
ATOM   2200 CA  LGLY   154      -7.189   4.689   7.460  0.00  0.00           C  
ATOM   2201 HA2 LGLY   154      -7.461   4.621   8.512  0.00  0.00           H  
ATOM   2202 HA3 LGLY   154      -7.656   5.576   7.034  0.00  0.00           H  
ATOM   2203 C   LGLY   154      -7.745   3.459   6.738  0.00  0.00           C  
ATOM   2204 O   LGLY   154      -8.610   2.768   7.275  0.00  0.00           O  
ATOM   2205 N   LALA   155      -7.210   3.151   5.556  0.00  0.00           N  
ATOM   2206 H   LALA   155      -6.524   3.787   5.158  0.00  0.00           H  
ATOM   2207 CA  LALA   155      -7.562   1.982   4.763  0.00  0.00           C  
ATOM   2208 HA  LALA   155      -8.637   1.987   4.580  0.00  0.00           H  
ATOM   2209 CB  LALA   155      -6.822   2.091   3.423  0.00  0.00           C  
ATOM   2210 HB1 LALA   155      -7.199   2.943   2.856  0.00  0.00           H  
ATOM   2211 HB2 LALA   155      -5.753   2.222   3.586  0.00  0.00           H  
ATOM   2212 HB3 LALA   155      -6.971   1.182   2.846  0.00  0.00           H  
ATOM   2213 C   LALA   155      -7.207   0.683   5.500  0.00  0.00           C  
ATOM   2214 O   LALA   155      -8.057  -0.192   5.682  0.00  0.00           O  
ATOM   2215 N   LALA   156      -5.967   0.574   5.986  0.00  0.00           N  
ATOM   2216 H   LALA   156      -5.306   1.328   5.814  0.00  0.00           H  
ATOM   2217 CA  LALA   156      -5.516  -0.600   6.729  0.00  0.00           C  
ATOM   2218 HA  LALA   156      -5.696  -1.480   6.114  0.00  0.00           H  
ATOM   2219 CB  LALA   156      -4.010  -0.474   6.947  0.00  0.00           C  
ATOM   2220 HB1 LALA   156      -3.616  -1.426   7.293  0.00  0.00           H  
ATOM   2221 HB2 LALA   156      -3.518  -0.222   6.009  0.00  0.00           H  
ATOM   2222 HB3 LALA   156      -3.802   0.302   7.686  0.00  0.00           H  
ATOM   2223 C   LALA   156      -6.287  -0.797   8.051  0.00  0.00           C  
ATOM   2224 O   LALA   156      -6.655  -1.927   8.383  0.00  0.00           O  
ATOM   2225 N   LALA   157      -6.602   0.288   8.766  0.00  0.00           N  
ATOM   2226 H   LALA   157      -6.225   1.187   8.479  0.00  0.00           H  
ATOM   2227 CA  LALA   157      -7.419   0.246   9.977  0.00  0.00           C  
ATOM   2228 HA  LALA   157      -6.982  -0.483  10.660  0.00  0.00           H  
ATOM   2229 CB  LALA   157      -7.362   1.621  10.653  0.00  0.00           C  
ATOM   2230 HB1 LALA   157      -7.785   2.384   9.998  0.00  0.00           H  
ATOM   2231 HB2 LALA   157      -7.925   1.595  11.586  0.00  0.00           H  
ATOM   2232 HB3 LALA   157      -6.326   1.879  10.878  0.00  0.00           H  
ATOM   2233 C   LALA   157      -8.869  -0.197   9.693  0.00  0.00           C  
ATOM   2234 O   LALA   157      -9.393  -1.056  10.403  0.00  0.00           O  
ATOM   2235 N   LALA   158      -9.513   0.320   8.638  0.00  0.00           N  
ATOM   2236 H   LALA   158      -9.049   1.038   8.088  0.00  0.00           H  
ATOM   2237 CA  LALA   158     -10.878  -0.063   8.258  0.00  0.00           C  
ATOM   2238 HA  LALA   158     -11.521   0.059   9.130  0.00  0.00           H  
ATOM   2239 CB  LALA   158     -11.365   0.901   7.168  0.00  0.00           C  
ATOM   2240 HB1 LALA   158     -11.309   1.929   7.528  0.00  0.00           H  
ATOM   2241 HB2 LALA   158     -10.744   0.803   6.275  0.00  0.00           H  
ATOM   2242 HB3 LALA   158     -12.400   0.677   6.910  0.00  0.00           H  
ATOM   2243 C   LALA   158     -10.991  -1.537   7.810  0.00  0.00           C  
ATOM   2244 O   LALA   158     -11.985  -2.205   8.123  0.00  0.00           O  
ATOM   2245 N   LLEU   159      -9.960  -2.060   7.132  0.00  0.00           N  
ATOM   2246 H   LLEU   159      -9.217  -1.428   6.847  0.00  0.00           H  
ATOM   2247 CA  LLEU   159      -9.822  -3.482   6.795  0.00  0.00           C  
ATOM   2248 HA  LLEU   159     -10.716  -3.812   6.265  0.00  0.00           H  
ATOM   2249 CB  LLEU   159      -8.590  -3.673   5.889  0.00  0.00           C  
ATOM   2250 HB2 LLEU   159      -7.750  -3.144   6.338  0.00  0.00           H  
ATOM   2251 HB3 LLEU   159      -8.327  -4.731   5.862  0.00  0.00           H  
ATOM   2252 CG  LLEU   159      -8.768  -3.181   4.443  0.00  0.00           C  
ATOM   2253 HG  LLEU   159      -9.230  -2.195   4.427  0.00  0.00           H  
ATOM   2254 CD1 LLEU   159      -7.397  -3.096   3.777  0.00  0.00           C  
ATOM   2255 HD11LLEU   159      -7.523  -2.777   2.745  0.00  0.00           H  
ATOM   2256 HD12LLEU   159      -6.789  -2.352   4.289  0.00  0.00           H  
ATOM   2257 HD13LLEU   159      -6.897  -4.064   3.808  0.00  0.00           H  
ATOM   2258 CD2 LLEU   159      -9.633  -4.149   3.637  0.00  0.00           C  
ATOM   2259 HD21LLEU   159      -9.636  -3.852   2.588  0.00  0.00           H  
ATOM   2260 HD22LLEU   159      -9.256  -5.164   3.733  0.00  0.00           H  
ATOM   2261 HD23LLEU   159     -10.653  -4.117   4.004  0.00  0.00           H  
ATOM   2262 C   LLEU   159      -9.679  -4.361   8.047  0.00  0.00           C  
ATOM   2263 O   LLEU   159     -10.411  -5.347   8.187  0.00  0.00           O  
ATOM   2264 N   LALA   160      -8.763  -4.003   8.954  0.00  0.00           N  
ATOM   2265 H   LALA   160      -8.184  -3.192   8.755  0.00  0.00           H  
ATOM   2266 CA  LALA   160      -8.474  -4.745  10.185  0.00  0.00           C  
ATOM   2267 HA  LALA   160      -8.271  -5.788   9.935  0.00  0.00           H  
ATOM   2268 CB  LALA   160      -7.210  -4.145  10.811  0.00  0.00           C  
ATOM   2269 HB1 LALA   160      -6.977  -4.662  11.742  0.00  0.00           H  
ATOM   2270 HB2 LALA   160      -6.371  -4.256  10.126  0.00  0.00           H  
ATOM   2271 HB3 LALA   160      -7.361  -3.085  11.012  0.00  0.00           H  
ATOM   2272 C   LALA   160      -9.645  -4.727  11.185  0.00  0.00           C  
ATOM   2273 O   LALA   160      -9.933  -5.736  11.826  0.00  0.00           O  
ATOM   2274 N   LALA   161     -10.372  -3.611  11.281  0.00  0.00           N  
ATOM   2275 H   LALA   161     -10.044  -2.784  10.790  0.00  0.00           H  
ATOM   2276 CA  LALA   161     -11.590  -3.484  12.084  0.00  0.00           C  
ATOM   2277 HA  LALA   161     -11.390  -3.884  13.079  0.00  0.00           H  
ATOM   2278 CB  LALA   161     -11.896  -1.989  12.221  0.00  0.00           C  
ATOM   2279 HB1 LALA   161     -12.759  -1.841  12.871  0.00  0.00           H  
ATOM   2280 HB2 LALA   161     -11.034  -1.485  12.656  0.00  0.00           H  
ATOM   2281 HB3 LALA   161     -12.100  -1.558  11.240  0.00  0.00           H  
ATOM   2282 C   LALA   161     -12.800  -4.257  11.510  0.00  0.00           C  
ATOM   2283 O   LALA   161     -13.876  -4.269  12.118  0.00  0.00           O  
ATOM   2284 N   LGLY   162     -12.663  -4.882  10.334  0.00  0.00           N  
ATOM   2285 H   LGLY   162     -11.752  -4.870   9.891  0.00  0.00           H  
ATOM   2286 CA  LGLY   162     -13.730  -5.634   9.670  0.00  0.00           C  
ATOM   2287 HA2 LGLY   162     -13.288  -6.238   8.882  0.00  0.00           H  
ATOM   2288 HA3 LGLY   162     -14.191  -6.309  10.390  0.00  0.00           H  
ATOM   2289 C   LGLY   162     -14.830  -4.764   9.048  0.00  0.00           C  
ATOM   2290 O   LGLY   162     -15.900  -5.282   8.730  0.00  0.00           O  
ATOM   2291 N   LMET   163     -14.611  -3.451   8.908  0.00  0.00           N  
ATOM   2292 H   LMET   163     -13.680  -3.097   9.097  0.00  0.00           H  
ATOM   2293 CA  LMET   163     -15.623  -2.511   8.406  0.00  0.00           C  
ATOM   2294 HA  LMET   163     -16.592  -2.790   8.822  0.00  0.00           H  
ATOM   2295 CB  LMET   163     -15.310  -1.081   8.876  0.00  0.00           C  
ATOM   2296 HB2 LMET   163     -14.342  -0.761   8.488  0.00  0.00           H  
ATOM   2297 HB3 LMET   163     -16.080  -0.412   8.487  0.00  0.00           H  
ATOM   2298 CG  LMET   163     -15.312  -0.989  10.407  0.00  0.00           C  
ATOM   2299 HG2 LMET   163     -16.189  -1.520  10.775  0.00  0.00           H  
ATOM   2300 HG3 LMET   163     -14.428  -1.489  10.801  0.00  0.00           H  
ATOM   2301 SD  LMET   163     -15.389   0.688  11.085  0.00  0.00           S  
ATOM   2302 CE  LMET   163     -13.764   1.354  10.627  0.00  0.00           C  
ATOM   2303 HE1 LMET   163     -13.652   1.349   9.544  0.00  0.00           H  
ATOM   2304 HE2 LMET   163     -13.681   2.380  10.987  0.00  0.00           H  
ATOM   2305 HE3 LMET   163     -12.977   0.754  11.083  0.00  0.00           H  
ATOM   2306 C   LMET   163     -15.774  -2.568   6.881  0.00  0.00           C  
ATOM   2307 O   LMET   163     -16.901  -2.511   6.386  0.00  0.00           O  
ATOM   2308 N   LVAL   164     -14.669  -2.754   6.150  0.00  0.00           N  
ATOM   2309 H   LVAL   164     -13.781  -2.814   6.633  0.00  0.00           H  
ATOM   2310 CA  LVAL   164     -14.653  -2.949   4.688  0.00  0.00           C  
ATOM   2311 HA  LVAL   164     -15.681  -3.094   4.361  0.00  0.00           H  
ATOM   2312 CB  LVAL   164     -14.114  -1.713   3.936  0.00  0.00           C  
ATOM   2313 HB  LVAL   164     -14.170  -1.924   2.867  0.00  0.00           H  
ATOM   2314 CG1 LVAL   164     -14.986  -0.485   4.203  0.00  0.00           C  
ATOM   2315 HG11LVAL   164     -16.027  -0.716   3.981  0.00  0.00           H  
ATOM   2316 HG12LVAL   164     -14.898  -0.170   5.242  0.00  0.00           H  
ATOM   2317 HG13LVAL   164     -14.654   0.330   3.562  0.00  0.00           H  
ATOM   2318 CG2 LVAL   164     -12.656  -1.369   4.263  0.00  0.00           C  
ATOM   2319 HG21LVAL   164     -12.364  -0.463   3.729  0.00  0.00           H  
ATOM   2320 HG22LVAL   164     -12.535  -1.203   5.331  0.00  0.00           H  
ATOM   2321 HG23LVAL   164     -11.996  -2.172   3.943  0.00  0.00           H  
ATOM   2322 C   LVAL   164     -13.855  -4.202   4.302  0.00  0.00           C  
ATOM   2323 O   LVAL   164     -12.899  -4.541   5.000  0.00  0.00           O  
ATOM   2324 N   LPRO   165     -14.207  -4.903   3.206  0.00  0.00           N  
ATOM   2325 CD  LPRO   165     -15.460  -4.761   2.481  0.00  0.00           C  
ATOM   2326 HD2 LPRO   165     -15.521  -3.771   2.035  0.00  0.00           H  
ATOM   2327 HD3 LPRO   165     -16.298  -4.923   3.161  0.00  0.00           H  
ATOM   2328 CG  LPRO   165     -15.466  -5.844   1.401  0.00  0.00           C  
ATOM   2329 HG2 LPRO   165     -15.074  -5.437   0.467  0.00  0.00           H  
ATOM   2330 HG3 LPRO   165     -16.464  -6.256   1.250  0.00  0.00           H  
ATOM   2331 CB  LPRO   165     -14.500  -6.887   1.962  0.00  0.00           C  
ATOM   2332 HB2 LPRO   165     -14.074  -7.511   1.178  0.00  0.00           H  
ATOM   2333 HB3 LPRO   165     -15.016  -7.504   2.698  0.00  0.00           H  
ATOM   2334 CA  LPRO   165     -13.444  -6.027   2.664  0.00  0.00           C  
ATOM   2335 HA  LPRO   165     -12.983  -6.604   3.466  0.00  0.00           H  
ATOM   2336 C   LPRO   165     -12.340  -5.613   1.674  0.00  0.00           C  
ATOM   2337 O   LPRO   165     -11.503  -6.445   1.332  0.00  0.00           O  
ATOM   2338 N   LLEU   166     -12.333  -4.374   1.173  0.00  0.00           N  
ATOM   2339 H   LLEU   166     -13.014  -3.707   1.503  0.00  0.00           H  
ATOM   2340 CA  LLEU   166     -11.430  -3.919   0.109  0.00  0.00           C  
ATOM   2341 HA  LLEU   166     -10.475  -4.435   0.219  0.00  0.00           H  
ATOM   2342 CB  LLEU   166     -12.054  -4.306  -1.253  0.00  0.00           C  
ATOM   2343 HB2 LLEU   166     -12.231  -5.382  -1.260  0.00  0.00           H  
ATOM   2344 HB3 LLEU   166     -13.023  -3.810  -1.330  0.00  0.00           H  
ATOM   2345 CG  LLEU   166     -11.232  -3.945  -2.506  0.00  0.00           C  
ATOM   2346 HG  LLEU   166     -11.039  -2.875  -2.523  0.00  0.00           H  
ATOM   2347 CD1 LLEU   166      -9.898  -4.692  -2.570  0.00  0.00           C  
ATOM   2348 HD11LLEU   166     -10.066  -5.769  -2.610  0.00  0.00           H  
ATOM   2349 HD12LLEU   166      -9.344  -4.371  -3.450  0.00  0.00           H  
ATOM   2350 HD13LLEU   166      -9.295  -4.458  -1.698  0.00  0.00           H  
ATOM   2351 CD2 LLEU   166     -12.023  -4.305  -3.766  0.00  0.00           C  
ATOM   2352 HD21LLEU   166     -11.465  -3.999  -4.650  0.00  0.00           H  
ATOM   2353 HD22LLEU   166     -12.204  -5.379  -3.803  0.00  0.00           H  
ATOM   2354 HD23LLEU   166     -12.978  -3.780  -3.759  0.00  0.00           H  
ATOM   2355 C   LLEU   166     -11.160  -2.410   0.224  0.00  0.00           C  
ATOM   2356 O   LLEU   166     -12.036  -1.657   0.645  0.00  0.00           O  
ATOM   2357 N   LGLU   167      -9.959  -1.993  -0.172  0.00  0.00           N  
ATOM   2358 H   LGLU   167      -9.280  -2.697  -0.440  0.00  0.00           H  
ATOM   2359 CA  LGLU   167      -9.464  -0.608  -0.181  0.00  0.00           C  
ATOM   2360 HA  LGLU   167     -10.274   0.073  -0.451  0.00  0.00           H  
ATOM   2361 CB  LGLU   167      -8.956  -0.257   1.233  0.00  0.00           C  
ATOM   2362 HB2 LGLU   167      -8.908  -1.162   1.839  0.00  0.00           H  
ATOM   2363 HB3 LGLU   167      -7.941   0.133   1.181  0.00  0.00           H  
ATOM   2364 CG  LGLU   167      -9.866   0.746   1.960  0.00  0.00           C  
ATOM   2365 HG2 LGLU   167     -10.904   0.429   1.860  0.00  0.00           H  
ATOM   2366 HG3 LGLU   167      -9.621   0.712   3.022  0.00  0.00           H  
ATOM   2367 CD  LGLU   167      -9.728   2.196   1.471  0.00  0.00           C  
ATOM   2368 OE1 LGLU   167      -8.927   2.466   0.548  0.00  0.00           O  
ATOM   2369 OE2 LGLU   167     -10.429   3.070   2.039  0.00  0.00           O  
ATOM   2370 C   LGLU   167      -8.350  -0.443  -1.242  0.00  0.00           C  
ATOM   2371 O   LGLU   167      -7.940  -1.420  -1.881  0.00  0.00           O  
ATOM   2372 N   LTYR   168      -7.854   0.783  -1.453  0.00  0.00           N  
ATOM   2373 H   LTYR   168      -8.182   1.544  -0.853  0.00  0.00           H  
ATOM   2374 CA  LTYR   168      -6.845   1.096  -2.476  0.00  0.00           C  
ATOM   2375 HA  LTYR   168      -6.224   0.212  -2.619  0.00  0.00           H  
ATOM   2376 CB  LTYR   168      -7.550   1.405  -3.812  0.00  0.00           C  
ATOM   2377 HB2 LTYR   168      -8.585   1.061  -3.766  0.00  0.00           H  
ATOM   2378 HB3 LTYR   168      -7.593   2.485  -3.957  0.00  0.00           H  
ATOM   2379 CG  LTYR   168      -6.910   0.772  -5.034  0.00  0.00           C  
ATOM   2380 CD1 LTYR   168      -5.830   1.408  -5.674  0.00  0.00           C  
ATOM   2381 HD1 LTYR   168      -5.439   2.335  -5.278  0.00  0.00           H  
ATOM   2382 CE1 LTYR   168      -5.273   0.841  -6.836  0.00  0.00           C  
ATOM   2383 HE1 LTYR   168      -4.456   1.319  -7.345  0.00  0.00           H  
ATOM   2384 CZ  LTYR   168      -5.782  -0.364  -7.358  0.00  0.00           C  
ATOM   2385 OH  LTYR   168      -5.207  -0.899  -8.467  0.00  0.00           O  
ATOM   2386 HH  LTYR   168      -5.839  -1.391  -9.017  0.00  0.00           H  
ATOM   2387 CE2 LTYR   168      -6.863  -1.005  -6.717  0.00  0.00           C  
ATOM   2388 HE2 LTYR   168      -7.250  -1.930  -7.114  0.00  0.00           H  
ATOM   2389 CD2 LTYR   168      -7.420  -0.437  -5.552  0.00  0.00           C  
ATOM   2390 HD2 LTYR   168      -8.243  -0.927  -5.048  0.00  0.00           H  
ATOM   2391 C   LTYR   168      -5.917   2.245  -2.036  0.00  0.00           C  
ATOM   2392 O   LTYR   168      -6.377   3.310  -1.628  0.00  0.00           O  
ATOM   2393 N   LGLY   169      -4.600   2.039  -2.140  0.00  0.00           N  
ATOM   2394 H   LGLY   169      -4.290   1.165  -2.551  0.00  0.00           H  
ATOM   2395 CA  LGLY   169      -3.565   2.959  -1.650  0.00  0.00           C  
ATOM   2396 HA2 LGLY   169      -4.028   3.830  -1.189  0.00  0.00           H  
ATOM   2397 HA3 LGLY   169      -2.998   2.455  -0.869  0.00  0.00           H  
ATOM   2398 C   HGLY   169      -2.583   3.464  -2.714  0.00  0.00           C  
ATOM   2399 O   HGLY   169      -2.788   3.221  -3.898  0.00  0.00           O  
ATOM   2400 N   HSER   170      -1.507   4.190  -2.278  0.00  0.00           N  
ATOM   2401 H   HSER   170      -1.432   4.414  -1.294  0.00  0.00           H  
ATOM   2402 CA  HSER   170      -0.645   4.917  -3.197  0.00  0.00           C  
ATOM   2403 HA  HSER   170      -0.566   4.327  -4.111  0.00  0.00           H  
ATOM   2404 CB  HSER   170      -1.263   6.284  -3.573  0.00  0.00           C  
ATOM   2405 HB2 HSER   170      -0.497   6.888  -4.084  0.00  0.00           H  
ATOM   2406 HB3 HSER   170      -2.075   6.089  -4.277  0.00  0.00           H  
ATOM   2407 OG  HSER   170      -1.780   6.969  -2.443  0.00  0.00           O  
ATOM   2408 HG  HSER   170      -2.664   7.323  -2.694  0.00  0.00           H  
ATOM   2409 C   HSER   170       0.730   5.067  -2.537  0.00  0.00           C  
ATOM   2410 O   HSER   170       0.802   5.656  -1.448  0.00  0.00           O  
ATOM   2411 N   HASP   171       1.797   4.527  -3.175  0.00  0.00           N  
ATOM   2412 H   HASP   171       1.647   4.099  -4.089  0.00  0.00           H  
ATOM   2413 CA  HASP   171       3.059   4.215  -2.499  0.00  0.00           C  
ATOM   2414 HA  HASP   171       3.041   4.730  -1.537  0.00  0.00           H  
ATOM   2415 CB  LASP   171       3.081   2.693  -2.197  0.00  0.00           C  
ATOM   2416 HB2 LASP   171       2.143   2.442  -1.713  0.00  0.00           H  
ATOM   2417 HB3 LASP   171       3.122   2.146  -3.141  0.00  0.00           H  
ATOM   2418 CG  LASP   171       4.218   2.186  -1.295  0.00  0.00           C  
ATOM   2419 OD1 LASP   171       5.356   2.701  -1.357  0.00  0.00           O  
ATOM   2420 OD2 LASP   171       3.983   1.231  -0.517  0.00  0.00           O  
ATOM   2421 C   HASP   171       4.330   4.627  -3.279  0.00  0.00           C  
ATOM   2422 O   HASP   171       4.626   4.149  -4.384  0.00  0.00           O  
ATOM   2423 N   HILE   172       5.094   5.490  -2.574  0.00  0.00           N  
ATOM   2424 H   HILE   172       4.653   5.940  -1.768  0.00  0.00           H  
ATOM   2425 CA  HILE   172       6.471   5.847  -2.901  0.00  0.00           C  
ATOM   2426 HA  HILE   172       6.849   5.071  -3.569  0.00  0.00           H  
ATOM   2427 CB  LILE   172       6.538   7.183  -3.684  0.00  0.00           C  
ATOM   2428 HB  LILE   172       5.805   7.123  -4.484  0.00  0.00           H  
ATOM   2429 CG2 LILE   172       6.163   8.393  -2.807  0.00  0.00           C  
ATOM   2430 HG21LILE   172       6.070   9.288  -3.421  0.00  0.00           H  
ATOM   2431 HG22LILE   172       5.198   8.224  -2.329  0.00  0.00           H  
ATOM   2432 HG23LILE   172       6.919   8.564  -2.041  0.00  0.00           H  
ATOM   2433 CG1 LILE   172       7.927   7.344  -4.342  0.00  0.00           C  
ATOM   2434 HG12LILE   172       8.701   7.385  -3.578  0.00  0.00           H  
ATOM   2435 HG13LILE   172       8.116   6.471  -4.968  0.00  0.00           H  
ATOM   2436 CD1 LILE   172       8.071   8.589  -5.222  0.00  0.00           C  
ATOM   2437 HD11LILE   172       7.263   8.622  -5.952  0.00  0.00           H  
ATOM   2438 HD12LILE   172       8.049   9.488  -4.608  0.00  0.00           H  
ATOM   2439 HD13LILE   172       9.027   8.553  -5.743  0.00  0.00           H  
ATOM   2440 C   HILE   172       7.398   5.819  -1.661  0.00  0.00           C  
ATOM   2441 O   HILE   172       8.588   5.536  -1.793  0.00  0.00           O  
ATOM   2442 N   HGLY   173       6.840   6.157  -0.472  0.00  0.00           N  
ATOM   2443 H   HGLY   173       5.869   6.472  -0.400  0.00  0.00           H  
ATOM   2444 CA  HGLY   173       7.562   6.087   0.777  0.00  0.00           C  
ATOM   2445 HA2 HGLY   173       8.625   5.952   0.572  0.00  0.00           H  
ATOM   2446 HA3 HGLY   173       7.436   7.013   1.343  0.00  0.00           H  
ATOM   2447 C   HGLY   173       7.110   4.949   1.680  0.00  0.00           C  
ATOM   2448 O   HGLY   173       7.434   4.915   2.859  0.00  0.00           O  
ATOM   2449 N   HGLY   174       6.356   3.962   1.102  0.00  0.00           N  
ATOM   2450 H   HGLY   174       6.135   4.005   0.109  0.00  0.00           H  
ATOM   2451 CA  HGLY   174       5.916   2.815   1.854  0.00  0.00           C  
ATOM   2452 HA2 HGLY   174       6.249   1.874   1.394  0.00  0.00           H  
ATOM   2453 HA3 HGLY   174       6.390   2.873   2.837  0.00  0.00           H  
ATOM   2454 C   HGLY   174       4.416   2.715   2.093  0.00  0.00           C  
ATOM   2455 O   HGLY   174       3.965   1.736   2.706  0.00  0.00           O  
ATOM   2456 N   HSER   175       3.642   3.725   1.664  0.00  0.00           N  
ATOM   2457 H   HSER   175       4.094   4.563   1.303  0.00  0.00           H  
ATOM   2458 CA  HSER   175       2.282   3.910   2.151  0.00  0.00           C  
ATOM   2459 HA  HSER   175       2.309   4.073   3.235  0.00  0.00           H  
ATOM   2460 CB  HSER   175       1.704   5.179   1.454  0.00  0.00           C  
ATOM   2461 HB2 HSER   175       1.830   5.016   0.372  0.00  0.00           H  
ATOM   2462 HB3 HSER   175       0.614   5.157   1.643  0.00  0.00           H  
ATOM   2463 OG  HSER   175       2.299   6.319   1.909  0.00  0.00           O  
ATOM   2464 C   HSER   175       1.299   2.804   1.904  0.00  0.00           C  
ATOM   2465 O   HSER   175       0.245   2.833   2.545  0.00  0.00           O  
ATOM   2466 N   HILE   176       1.453   1.909   0.873  0.00  0.00           N  
ATOM   2467 H   HILE   176       2.391   1.771   0.486  0.00  0.00           H  
ATOM   2468 CA  LILE   176       0.569   0.724   0.847  0.00  0.00           C  
ATOM   2469 HA  LILE   176      -0.448   1.000   1.131  0.00  0.00           H  
ATOM   2470 CB  LILE   176       0.506   0.129  -0.582  0.00  0.00           C  
ATOM   2471 HB  LILE   176       1.524   0.035  -0.964  0.00  0.00           H  
ATOM   2472 CG2 LILE   176      -0.135  -1.270  -0.593  0.00  0.00           C  
ATOM   2473 HG21LILE   176       0.531  -1.995  -0.124  0.00  0.00           H  
ATOM   2474 HG22LILE   176      -1.086  -1.250  -0.061  0.00  0.00           H  
ATOM   2475 HG23LILE   176      -0.324  -1.594  -1.614  0.00  0.00           H  
ATOM   2476 CG1 LILE   176      -0.297   1.062  -1.515  0.00  0.00           C  
ATOM   2477 HG12LILE   176      -1.363   0.942  -1.319  0.00  0.00           H  
ATOM   2478 HG13LILE   176      -0.037   2.097  -1.302  0.00  0.00           H  
ATOM   2479 CD1 LILE   176      -0.031   0.815  -3.007  0.00  0.00           C  
ATOM   2480 HD11LILE   176      -0.477  -0.127  -3.319  0.00  0.00           H  
ATOM   2481 HD12LILE   176      -0.475   1.620  -3.591  0.00  0.00           H  
ATOM   2482 HD13LILE   176       1.040   0.791  -3.204  0.00  0.00           H  
ATOM   2483 C   LILE   176       1.056  -0.318   1.871  0.00  0.00           C  
ATOM   2484 O   LILE   176       0.259  -0.987   2.528  0.00  0.00           O  
ATOM   2485 N   LARG   177       2.378  -0.460   2.020  0.00  0.00           N  
ATOM   2486 H   LARG   177       2.981   0.255   1.611  0.00  0.00           H  
ATOM   2487 CA  LARG   177       3.030  -1.589   2.697  0.00  0.00           C  
ATOM   2488 HA  LARG   177       2.446  -2.492   2.518  0.00  0.00           H  
ATOM   2489 CB  LARG   177       4.431  -1.765   2.087  0.00  0.00           C  
ATOM   2490 HB2 LARG   177       4.987  -0.833   2.205  0.00  0.00           H  
ATOM   2491 HB3 LARG   177       4.960  -2.548   2.630  0.00  0.00           H  
ATOM   2492 CG  LARG   177       4.389  -2.157   0.599  0.00  0.00           C  
ATOM   2493 HG2 LARG   177       4.045  -3.190   0.518  0.00  0.00           H  
ATOM   2494 HG3 LARG   177       3.697  -1.523   0.045  0.00  0.00           H  
ATOM   2495 CD  LARG   177       5.778  -2.042  -0.037  0.00  0.00           C  
ATOM   2496 HD2 LARG   177       6.503  -2.501   0.636  0.00  0.00           H  
ATOM   2497 HD3 LARG   177       5.778  -2.599  -0.975  0.00  0.00           H  
ATOM   2498 NE  LARG   177       6.150  -0.638  -0.313  0.00  0.00           N  
ATOM   2499 HE  LARG   177       5.402   0.059  -0.343  0.00  0.00           H  
ATOM   2500 CZ  LARG   177       7.369  -0.193  -0.564  0.00  0.00           C  
ATOM   2501 NH1 LARG   177       8.415  -0.969  -0.520  0.00  0.00           N  
ATOM   2502 HH11LARG   177       8.327  -1.945  -0.258  0.00  0.00           H  
ATOM   2503 HH12LARG   177       9.337  -0.563  -0.644  0.00  0.00           H  
ATOM   2504 NH2 LARG   177       7.569   1.052  -0.879  0.00  0.00           N  
ATOM   2505 HH21LARG   177       6.769   1.681  -1.000  0.00  0.00           H  
ATOM   2506 HH22LARG   177       8.485   1.366  -1.165  0.00  0.00           H  
ATOM   2507 C   LARG   177       3.108  -1.415   4.214  0.00  0.00           C  
ATOM   2508 O   LARG   177       2.781  -2.351   4.944  0.00  0.00           O  
ATOM   2509 N   LVAL   178       3.519  -0.233   4.677  0.00  0.00           N  
ATOM   2510 H   LVAL   178       3.746   0.468   3.977  0.00  0.00           H  
ATOM   2511 CA  LVAL   178       3.715   0.136   6.091  0.00  0.00           C  
ATOM   2512 HA  LVAL   178       4.379  -0.605   6.538  0.00  0.00           H  
ATOM   2513 CB  LVAL   178       4.427   1.503   6.216  0.00  0.00           C  
ATOM   2514 HB  LVAL   178       3.884   2.249   5.636  0.00  0.00           H  
ATOM   2515 CG1 LVAL   178       4.522   1.998   7.667  0.00  0.00           C  
ATOM   2516 HG11LVAL   178       5.112   2.915   7.705  0.00  0.00           H  
ATOM   2517 HG12LVAL   178       3.532   2.219   8.064  0.00  0.00           H  
ATOM   2518 HG13LVAL   178       5.000   1.244   8.293  0.00  0.00           H  
ATOM   2519 CG2 LVAL   178       5.855   1.412   5.666  0.00  0.00           C  
ATOM   2520 HG21LVAL   178       6.438   0.694   6.244  0.00  0.00           H  
ATOM   2521 HG22LVAL   178       5.842   1.104   4.622  0.00  0.00           H  
ATOM   2522 HG23LVAL   178       6.336   2.390   5.728  0.00  0.00           H  
ATOM   2523 C   LVAL   178       2.421   0.091   6.917  0.00  0.00           C  
ATOM   2524 O   LVAL   178       2.430  -0.574   7.950  0.00  0.00           O  
ATOM   2525 N   LPRO   179       1.290   0.706   6.514  0.00  0.00           N  
ATOM   2526 CD  LPRO   179       1.098   1.596   5.377  0.00  0.00           C  
ATOM   2527 HD2 LPRO   179       1.447   1.161   4.443  0.00  0.00           H  
ATOM   2528 HD3 LPRO   179       1.609   2.537   5.566  0.00  0.00           H  
ATOM   2529 CG  LPRO   179      -0.405   1.843   5.288  0.00  0.00           C  
ATOM   2530 HG2 LPRO   179      -0.867   1.101   4.636  0.00  0.00           H  
ATOM   2531 HG3 LPRO   179      -0.621   2.852   4.943  0.00  0.00           H  
ATOM   2532 CB  LPRO   179      -0.884   1.649   6.716  0.00  0.00           C  
ATOM   2533 HB2 LPRO   179      -1.925   1.343   6.748  0.00  0.00           H  
ATOM   2534 HB3 LPRO   179      -0.746   2.577   7.269  0.00  0.00           H  
ATOM   2535 CA  LPRO   179       0.048   0.583   7.277  0.00  0.00           C  
ATOM   2536 HA  LPRO   179       0.230   0.793   8.329  0.00  0.00           H  
ATOM   2537 C   LPRO   179      -0.553  -0.823   7.201  0.00  0.00           C  
ATOM   2538 O   LPRO   179      -1.096  -1.301   8.194  0.00  0.00           O  
ATOM   2539 N   LALA   180      -0.376  -1.541   6.084  0.00  0.00           N  
ATOM   2540 H   LALA   180       0.050  -1.107   5.278  0.00  0.00           H  
ATOM   2541 CA  LALA   180      -0.699  -2.965   6.021  0.00  0.00           C  
ATOM   2542 HA  LALA   180      -1.750  -3.086   6.279  0.00  0.00           H  
ATOM   2543 CB  LALA   180      -0.508  -3.454   4.580  0.00  0.00           C  
ATOM   2544 HB1 LALA   180      -1.188  -2.919   3.916  0.00  0.00           H  
ATOM   2545 HB2 LALA   180       0.514  -3.286   4.249  0.00  0.00           H  
ATOM   2546 HB3 LALA   180      -0.726  -4.518   4.516  0.00  0.00           H  
ATOM   2547 C   LALA   180       0.113  -3.778   7.055  0.00  0.00           C  
ATOM   2548 O   LALA   180      -0.453  -4.636   7.725  0.00  0.00           O  
ATOM   2549 N   LHIE   181       1.393  -3.450   7.268  0.00  0.00           N  
ATOM   2550 H   LHIE   181       1.803  -2.739   6.675  0.00  0.00           H  
ATOM   2551 CA  LHIE   181       2.237  -4.022   8.329  0.00  0.00           C  
ATOM   2552 HA  LHIE   181       2.127  -5.102   8.329  0.00  0.00           H  
ATOM   2553 CB  LHIE   181       3.709  -3.703   8.007  0.00  0.00           C  
ATOM   2554 HB2 LHIE   181       3.999  -4.264   7.120  0.00  0.00           H  
ATOM   2555 HB3 LHIE   181       3.804  -2.648   7.765  0.00  0.00           H  
ATOM   2556 CG  LHIE   181       4.696  -4.008   9.105  0.00  0.00           C  
ATOM   2557 ND1 LHIE   181       4.917  -5.259   9.680  0.00  0.00           N  
ATOM   2558 CE1 LHIE   181       5.861  -5.065  10.616  0.00  0.00           C  
ATOM   2559 HE1 LHIE   181       6.242  -5.833  11.276  0.00  0.00           H  
ATOM   2560 NE2 LHIE   181       6.243  -3.778  10.649  0.00  0.00           N  
ATOM   2561 HE2 LHIE   181       6.891  -3.385  11.331  0.00  0.00           H  
ATOM   2562 CD2 LHIE   181       5.524  -3.097   9.692  0.00  0.00           C  
ATOM   2563 HD2 LHIE   181       5.576  -2.044   9.460  0.00  0.00           H  
ATOM   2564 C   LHIE   181       1.824  -3.599   9.748  0.00  0.00           C  
ATOM   2565 O   LHIE   181       1.815  -4.432  10.650  0.00  0.00           O  
ATOM   2566 N   LPHE   182       1.440  -2.340   9.974  0.00  0.00           N  
ATOM   2567 H   LPHE   182       1.524  -1.668   9.219  0.00  0.00           H  
ATOM   2568 CA  LPHE   182       1.049  -1.857  11.308  0.00  0.00           C  
ATOM   2569 HA  LPHE   182       1.713  -2.303  12.049  0.00  0.00           H  
ATOM   2570 CB  LPHE   182       1.222  -0.332  11.390  0.00  0.00           C  
ATOM   2571 HB2 LPHE   182       0.772   0.126  10.509  0.00  0.00           H  
ATOM   2572 HB3 LPHE   182       0.658   0.022  12.254  0.00  0.00           H  
ATOM   2573 CG  LPHE   182       2.647   0.194  11.546  0.00  0.00           C  
ATOM   2574 CD1 LPHE   182       3.785  -0.627  11.385  0.00  0.00           C  
ATOM   2575 HD1 LPHE   182       3.686  -1.670  11.135  0.00  0.00           H  
ATOM   2576 CE1 LPHE   182       5.076  -0.108  11.578  0.00  0.00           C  
ATOM   2577 HE1 LPHE   182       5.938  -0.753  11.478  0.00  0.00           H  
ATOM   2578 CZ  LPHE   182       5.246   1.242  11.918  0.00  0.00           C  
ATOM   2579 HZ  LPHE   182       6.240   1.638  12.053  0.00  0.00           H  
ATOM   2580 CE2 LPHE   182       4.120   2.064  12.093  0.00  0.00           C  
ATOM   2581 HE2 LPHE   182       4.243   3.101  12.366  0.00  0.00           H  
ATOM   2582 CD2 LPHE   182       2.829   1.538  11.919  0.00  0.00           C  
ATOM   2583 HD2 LPHE   182       1.971   2.169  12.088  0.00  0.00           H  
ATOM   2584 C   LPHE   182      -0.363  -2.290  11.733  0.00  0.00           C  
ATOM   2585 O   LPHE   182      -0.586  -2.514  12.921  0.00  0.00           O  
ATOM   2586 N   LCYS   183      -1.308  -2.448  10.803  0.00  0.00           N  
ATOM   2587 H   LCYS   183      -1.098  -2.161   9.852  0.00  0.00           H  
ATOM   2588 CA  LCYS   183      -2.644  -2.998  11.079  0.00  0.00           C  
ATOM   2589 HA  LCYS   183      -2.865  -2.864  12.139  0.00  0.00           H  
ATOM   2590 CB  LCYS   183      -3.696  -2.196  10.304  0.00  0.00           C  
ATOM   2591 HB2 LCYS   183      -3.477  -2.241   9.240  0.00  0.00           H  
ATOM   2592 HB3 LCYS   183      -4.680  -2.635  10.475  0.00  0.00           H  
ATOM   2593 SG  LCYS   183      -3.726  -0.467  10.871  0.00  0.00           S  
ATOM   2594 HG  LCYS   183      -2.634  -0.028  10.222  0.00  0.00           H  
ATOM   2595 C   LCYS   183      -2.755  -4.517  10.815  0.00  0.00           C  
ATOM   2596 O   LCYS   183      -3.797  -5.115  11.100  0.00  0.00           O  
ATOM   2597 N   LGLY   184      -1.697  -5.161  10.311  0.00  0.00           N  
ATOM   2598 H   LGLY   184      -0.880  -4.620  10.062  0.00  0.00           H  
ATOM   2599 CA  LGLY   184      -1.620  -6.611  10.107  0.00  0.00           C  
ATOM   2600 HA2 LGLY   184      -0.593  -6.860   9.845  0.00  0.00           H  
ATOM   2601 HA3 LGLY   184      -1.874  -7.124  11.034  0.00  0.00           H  
ATOM   2602 C   LGLY   184      -2.524  -7.151   8.996  0.00  0.00           C  
ATOM   2603 O   LGLY   184      -3.161  -8.182   9.185  0.00  0.00           O  
ATOM   2604 N   LVAL   185      -2.629  -6.456   7.863  0.00  0.00           N  
ATOM   2605 H   LVAL   185      -1.998  -5.669   7.756  0.00  0.00           H  
ATOM   2606 CA  LVAL   185      -3.473  -6.819   6.704  0.00  0.00           C  
ATOM   2607 HA  LVAL   185      -3.898  -7.808   6.876  0.00  0.00           H  
ATOM   2608 CB  LVAL   185      -4.663  -5.846   6.549  0.00  0.00           C  
ATOM   2609 HB  LVAL   185      -5.258  -6.167   5.696  0.00  0.00           H  
ATOM   2610 CG1 LVAL   185      -5.587  -5.897   7.770  0.00  0.00           C  
ATOM   2611 HG11LVAL   185      -5.918  -6.922   7.942  0.00  0.00           H  
ATOM   2612 HG12LVAL   185      -5.060  -5.543   8.656  0.00  0.00           H  
ATOM   2613 HG13LVAL   185      -6.458  -5.266   7.601  0.00  0.00           H  
ATOM   2614 CG2 LVAL   185      -4.240  -4.395   6.299  0.00  0.00           C  
ATOM   2615 HG21LVAL   185      -5.127  -3.781   6.149  0.00  0.00           H  
ATOM   2616 HG22LVAL   185      -3.687  -4.013   7.158  0.00  0.00           H  
ATOM   2617 HG23LVAL   185      -3.621  -4.335   5.404  0.00  0.00           H  
ATOM   2618 C   LVAL   185      -2.635  -6.943   5.423  0.00  0.00           C  
ATOM   2619 O   LVAL   185      -1.420  -6.756   5.454  0.00  0.00           O  
ATOM   2620 N   LTRP   186      -3.257  -7.303   4.297  0.00  0.00           N  
ATOM   2621 H   LTRP   186      -4.270  -7.351   4.285  0.00  0.00           H  
ATOM   2622 CA  LTRP   186      -2.584  -7.489   3.006  0.00  0.00           C  
ATOM   2623 HA  LTRP   186      -1.545  -7.762   3.187  0.00  0.00           H  
ATOM   2624 CB  LTRP   186      -3.241  -8.644   2.227  0.00  0.00           C  
ATOM   2625 HB2 LTRP   186      -4.253  -8.358   1.941  0.00  0.00           H  
ATOM   2626 HB3 LTRP   186      -2.674  -8.773   1.309  0.00  0.00           H  
ATOM   2627 CG  LTRP   186      -3.301  -9.994   2.885  0.00  0.00           C  
ATOM   2628 CD1 LTRP   186      -4.006 -10.314   3.994  0.00  0.00           C  
ATOM   2629 HD1 LTRP   186      -4.622  -9.625   4.557  0.00  0.00           H  
ATOM   2630 NE1 LTRP   186      -3.814 -11.644   4.311  0.00  0.00           N  
ATOM   2631 HE1 LTRP   186      -4.229 -12.086   5.132  0.00  0.00           H  
ATOM   2632 CE2 LTRP   186      -2.960 -12.255   3.418  0.00  0.00           C  
ATOM   2633 CZ2 LTRP   186      -2.442 -13.554   3.317  0.00  0.00           C  
ATOM   2634 HZ2 LTRP   186      -2.716 -14.306   4.037  0.00  0.00           H  
ATOM   2635 CH2 LTRP   186      -1.572 -13.872   2.263  0.00  0.00           C  
ATOM   2636 HH2 LTRP   186      -1.164 -14.871   2.182  0.00  0.00           H  
ATOM   2637 CZ3 LTRP   186      -1.246 -12.891   1.312  0.00  0.00           C  
ATOM   2638 HZ3 LTRP   186      -0.586 -13.141   0.493  0.00  0.00           H  
ATOM   2639 CE3 LTRP   186      -1.784 -11.591   1.412  0.00  0.00           C  
ATOM   2640 HE3 LTRP   186      -1.537 -10.848   0.672  0.00  0.00           H  
ATOM   2641 CD2 LTRP   186      -2.633 -11.231   2.481  0.00  0.00           C  
ATOM   2642 C   LTRP   186      -2.608  -6.189   2.181  0.00  0.00           C  
ATOM   2643 O   LTRP   186      -3.649  -5.537   2.083  0.00  0.00           O  
ATOM   2644 N   LGLY   187      -1.496  -5.826   1.535  0.00  0.00           N  
ATOM   2645 H   LGLY   187      -0.653  -6.377   1.679  0.00  0.00           H  
ATOM   2646 CA  LGLY   187      -1.417  -4.638   0.671  0.00  0.00           C  
ATOM   2647 HA2 LGLY   187      -2.358  -4.518   0.135  0.00  0.00           H  
ATOM   2648 HA3 LGLY   187      -1.264  -3.752   1.288  0.00  0.00           H  
ATOM   2649 C   LGLY   187      -0.284  -4.711  -0.353  0.00  0.00           C  
ATOM   2650 O   LGLY   187       0.862  -4.985   0.006  0.00  0.00           O  
ATOM   2651 N   LLEU   188      -0.593  -4.468  -1.630  0.00  0.00           N  
ATOM   2652 H   LLEU   188      -1.544  -4.181  -1.848  0.00  0.00           H  
ATOM   2653 CA  LLEU   188       0.331  -4.673  -2.754  0.00  0.00           C  
ATOM   2654 HA  LLEU   188       1.208  -5.216  -2.399  0.00  0.00           H  
ATOM   2655 CB  LLEU   188      -0.377  -5.573  -3.785  0.00  0.00           C  
ATOM   2656 HB2 LLEU   188      -0.596  -6.530  -3.312  0.00  0.00           H  
ATOM   2657 HB3 LLEU   188      -1.327  -5.104  -4.049  0.00  0.00           H  
ATOM   2658 CG  LLEU   188       0.403  -5.838  -5.088  0.00  0.00           C  
ATOM   2659 HG  LLEU   188       0.615  -4.897  -5.595  0.00  0.00           H  
ATOM   2660 CD1 LLEU   188       1.716  -6.581  -4.845  0.00  0.00           C  
ATOM   2661 HD11LLEU   188       2.388  -5.968  -4.249  0.00  0.00           H  
ATOM   2662 HD12LLEU   188       1.528  -7.524  -4.332  0.00  0.00           H  
ATOM   2663 HD13LLEU   188       2.202  -6.785  -5.799  0.00  0.00           H  
ATOM   2664 CD2 LLEU   188      -0.463  -6.696  -6.007  0.00  0.00           C  
ATOM   2665 HD21LLEU   188      -1.406  -6.188  -6.207  0.00  0.00           H  
ATOM   2666 HD22LLEU   188       0.056  -6.860  -6.951  0.00  0.00           H  
ATOM   2667 HD23LLEU   188      -0.663  -7.657  -5.535  0.00  0.00           H  
ATOM   2668 C   LLEU   188       0.831  -3.355  -3.370  0.00  0.00           C  
ATOM   2669 O   LLEU   188       0.083  -2.663  -4.061  0.00  0.00           O  
ATOM   2670 N   LLYS   189       2.123  -3.049  -3.201  0.00  0.00           N  
ATOM   2671 H   LLYS   189       2.688  -3.696  -2.656  0.00  0.00           H  
ATOM   2672 CA  LLYS   189       2.846  -2.099  -4.063  0.00  0.00           C  
ATOM   2673 HA  LLYS   189       2.255  -1.189  -4.172  0.00  0.00           H  
ATOM   2674 CB  LLYS   189       4.193  -1.753  -3.385  0.00  0.00           C  
ATOM   2675 HB2 LLYS   189       3.959  -1.395  -2.382  0.00  0.00           H  
ATOM   2676 HB3 LLYS   189       4.793  -2.656  -3.278  0.00  0.00           H  
ATOM   2677 CG  LLYS   189       5.053  -0.663  -4.050  0.00  0.00           C  
ATOM   2678 HG2 LLYS   189       4.407   0.159  -4.353  0.00  0.00           H  
ATOM   2679 HG3 LLYS   189       5.744  -0.279  -3.298  0.00  0.00           H  
ATOM   2680 CD  LLYS   189       5.890  -1.152  -5.244  0.00  0.00           C  
ATOM   2681 HD2 LLYS   189       6.592  -1.915  -4.906  0.00  0.00           H  
ATOM   2682 HD3 LLYS   189       5.239  -1.595  -5.988  0.00  0.00           H  
ATOM   2683 CE  LLYS   189       6.662   0.006  -5.888  0.00  0.00           C  
ATOM   2684 HE2 LLYS   189       5.977   0.840  -6.058  0.00  0.00           H  
ATOM   2685 HE3 LLYS   189       7.433   0.349  -5.192  0.00  0.00           H  
ATOM   2686 NZ  LLYS   189       7.280  -0.386  -7.176  0.00  0.00           N  
ATOM   2687 HZ1 LLYS   189       7.928  -1.162  -7.038  0.00  0.00           H  
ATOM   2688 HZ2 LLYS   189       6.584  -0.715  -7.835  0.00  0.00           H  
ATOM   2689 HZ3 LLYS   189       7.812   0.382  -7.582  0.00  0.00           H  
ATOM   2690 C   LLYS   189       2.990  -2.767  -5.434  0.00  0.00           C  
ATOM   2691 O   LLYS   189       3.607  -3.822  -5.526  0.00  0.00           O  
ATOM   2692 N   LTHR   190       2.399  -2.206  -6.484  0.00  0.00           N  
ATOM   2693 H   LTHR   190       1.894  -1.343  -6.358  0.00  0.00           H  
ATOM   2694 CA  LTHR   190       2.372  -2.823  -7.827  0.00  0.00           C  
ATOM   2695 HA  LTHR   190       2.315  -3.907  -7.716  0.00  0.00           H  
ATOM   2696 CB  LTHR   190       1.110  -2.395  -8.599  0.00  0.00           C  
ATOM   2697 HB  LTHR   190       1.141  -2.825  -9.600  0.00  0.00           H  
ATOM   2698 CG2 LTHR   190      -0.181  -2.859  -7.927  0.00  0.00           C  
ATOM   2699 HG21LTHR   190      -0.239  -2.493  -6.902  0.00  0.00           H  
ATOM   2700 HG22LTHR   190      -1.036  -2.484  -8.489  0.00  0.00           H  
ATOM   2701 HG23LTHR   190      -0.212  -3.948  -7.922  0.00  0.00           H  
ATOM   2702 OG1 LTHR   190       1.038  -0.993  -8.718  0.00  0.00           O  
ATOM   2703 HG1 LTHR   190       0.263  -0.674  -8.213  0.00  0.00           H  
ATOM   2704 C   LTHR   190       3.639  -2.539  -8.653  0.00  0.00           C  
ATOM   2705 O   LTHR   190       4.452  -1.668  -8.323  0.00  0.00           O  
ATOM   2706 N   LTHR   191       3.810  -3.277  -9.753  0.00  0.00           N  
ATOM   2707 H   LTHR   191       3.155  -4.042  -9.918  0.00  0.00           H  
ATOM   2708 CA  LTHR   191       4.820  -3.025 -10.790  0.00  0.00           C  
ATOM   2709 HA  LTHR   191       5.812  -3.223 -10.386  0.00  0.00           H  
ATOM   2710 CB  LTHR   191       4.590  -3.945 -12.003  0.00  0.00           C  
ATOM   2711 HB  LTHR   191       3.537  -3.921 -12.283  0.00  0.00           H  
ATOM   2712 CG2 LTHR   191       5.428  -3.580 -13.228  0.00  0.00           C  
ATOM   2713 HG21LTHR   191       5.103  -2.628 -13.643  0.00  0.00           H  
ATOM   2714 HG22LTHR   191       6.483  -3.527 -12.965  0.00  0.00           H  
ATOM   2715 HG23LTHR   191       5.282  -4.329 -14.001  0.00  0.00           H  
ATOM   2716 OG1 LTHR   191       4.947  -5.268 -11.692  0.00  0.00           O  
ATOM   2717 HG1 LTHR   191       4.122  -5.757 -11.483  0.00  0.00           H  
ATOM   2718 C   LTHR   191       4.755  -1.570 -11.247  0.00  0.00           C  
ATOM   2719 O   LTHR   191       3.672  -1.055 -11.550  0.00  0.00           O  
ATOM   2720 N   LPHE   192       5.905  -0.898 -11.331  0.00  0.00           N  
ATOM   2721 H   LPHE   192       6.772  -1.352 -11.058  0.00  0.00           H  
ATOM   2722 CA  LPHE   192       5.944   0.495 -11.765  0.00  0.00           C  
ATOM   2723 HA  LPHE   192       5.327   1.059 -11.073  0.00  0.00           H  
ATOM   2724 CB  LPHE   192       7.366   1.051 -11.655  0.00  0.00           C  
ATOM   2725 HB2 LPHE   192       7.686   1.001 -10.615  0.00  0.00           H  
ATOM   2726 HB3 LPHE   192       8.036   0.424 -12.243  0.00  0.00           H  
ATOM   2727 CG  LPHE   192       7.466   2.486 -12.130  0.00  0.00           C  
ATOM   2728 CD1 LPHE   192       8.189   2.792 -13.298  0.00  0.00           C  
ATOM   2729 HD1 LPHE   192       8.716   2.013 -13.830  0.00  0.00           H  
ATOM   2730 CE1 LPHE   192       8.216   4.111 -13.780  0.00  0.00           C  
ATOM   2731 HE1 LPHE   192       8.782   4.349 -14.668  0.00  0.00           H  
ATOM   2732 CZ  LPHE   192       7.501   5.119 -13.114  0.00  0.00           C  
ATOM   2733 HZ  LPHE   192       7.525   6.132 -13.490  0.00  0.00           H  
ATOM   2734 CE2 LPHE   192       6.758   4.812 -11.963  0.00  0.00           C  
ATOM   2735 HE2 LPHE   192       6.198   5.585 -11.455  0.00  0.00           H  
ATOM   2736 CD2 LPHE   192       6.761   3.502 -11.456  0.00  0.00           C  
ATOM   2737 HD2 LPHE   192       6.207   3.281 -10.555  0.00  0.00           H  
ATOM   2738 C   LPHE   192       5.325   0.700 -13.160  0.00  0.00           C  
ATOM   2739 O   LPHE   192       5.537  -0.086 -14.082  0.00  0.00           O  
ATOM   2740 N   LASP   193       4.550   1.776 -13.306  0.00  0.00           N  
ATOM   2741 H   LASP   193       4.456   2.380 -12.504  0.00  0.00           H  
ATOM   2742 CA  LASP   193       3.745   2.117 -14.487  0.00  0.00           C  
ATOM   2743 HA  LASP   193       3.271   3.066 -14.251  0.00  0.00           H  
ATOM   2744 CB  LASP   193       4.658   2.367 -15.707  0.00  0.00           C  
ATOM   2745 HB2 LASP   193       5.576   2.850 -15.367  0.00  0.00           H  
ATOM   2746 HB3 LASP   193       4.931   1.411 -16.157  0.00  0.00           H  
ATOM   2747 CG  LASP   193       4.042   3.268 -16.782  0.00  0.00           C  
ATOM   2748 OD1 LASP   193       3.403   4.291 -16.449  0.00  0.00           O  
ATOM   2749 OD2 LASP   193       4.309   3.046 -17.992  0.00  0.00           O  
ATOM   2750 C   LASP   193       2.572   1.170 -14.814  0.00  0.00           C  
ATOM   2751 O   LASP   193       1.830   1.470 -15.742  0.00  0.00           O  
ATOM   2752 N   LALA   194       2.338   0.071 -14.088  0.00  0.00           N  
ATOM   2753 H   LALA   194       2.983  -0.180 -13.349  0.00  0.00           H  
ATOM   2754 CA  LALA   194       1.260  -0.874 -14.418  0.00  0.00           C  
ATOM   2755 HA  LALA   194       1.349  -1.126 -15.475  0.00  0.00           H  
ATOM   2756 CB  LALA   194       1.467  -2.159 -13.618  0.00  0.00           C  
ATOM   2757 HB1 LALA   194       1.366  -1.968 -12.550  0.00  0.00           H  
ATOM   2758 HB2 LALA   194       0.709  -2.884 -13.914  0.00  0.00           H  
ATOM   2759 HB3 LALA   194       2.455  -2.569 -13.828  0.00  0.00           H  
ATOM   2760 C   LALA   194      -0.175  -0.337 -14.221  0.00  0.00           C  
ATOM   2761 O   LALA   194      -1.094  -0.808 -14.891  0.00  0.00           O  
ATOM   2762 N   LVAL   195      -0.385   0.650 -13.341  0.00  0.00           N  
ATOM   2763 H   LVAL   195       0.403   0.944 -12.778  0.00  0.00           H  
ATOM   2764 CA  LVAL   195      -1.714   1.208 -13.016  0.00  0.00           C  
ATOM   2765 HA  LVAL   195      -2.428   0.838 -13.751  0.00  0.00           H  
ATOM   2766 CB  LVAL   195      -2.216   0.732 -11.632  0.00  0.00           C  
ATOM   2767 HB  LVAL   195      -1.676   1.278 -10.861  0.00  0.00           H  
ATOM   2768 CG1 LVAL   195      -3.717   1.010 -11.471  0.00  0.00           C  
ATOM   2769 HG11LVAL   195      -4.061   0.649 -10.502  0.00  0.00           H  
ATOM   2770 HG12LVAL   195      -3.918   2.079 -11.521  0.00  0.00           H  
ATOM   2771 HG13LVAL   195      -4.279   0.497 -12.251  0.00  0.00           H  
ATOM   2772 CG2 LVAL   195      -1.991  -0.766 -11.370  0.00  0.00           C  
ATOM   2773 HG21LVAL   195      -2.446  -1.050 -10.420  0.00  0.00           H  
ATOM   2774 HG22LVAL   195      -2.423  -1.363 -12.170  0.00  0.00           H  
ATOM   2775 HG23LVAL   195      -0.926  -0.983 -11.306  0.00  0.00           H  
ATOM   2776 C   LVAL   195      -1.713   2.740 -13.124  0.00  0.00           C  
ATOM   2777 O   LVAL   195      -0.759   3.409 -12.723  0.00  0.00           O  
ATOM   2778 N   LSER   196      -2.769   3.313 -13.697  0.00  0.00           N  
ATOM   2779 H   LSER   196      -3.531   2.703 -13.982  0.00  0.00           H  
ATOM   2780 CA  LSER   196      -2.947   4.754 -13.914  0.00  0.00           C  
ATOM   2781 HA  LSER   196      -2.048   5.155 -14.377  0.00  0.00           H  
ATOM   2782 CB  LSER   196      -4.102   4.960 -14.892  0.00  0.00           C  
ATOM   2783 HB2 LSER   196      -3.857   4.496 -15.849  0.00  0.00           H  
ATOM   2784 HB3 LSER   196      -5.002   4.498 -14.491  0.00  0.00           H  
ATOM   2785 OG  LSER   196      -4.335   6.336 -15.078  0.00  0.00           O  
ATOM   2786 HG  LSER   196      -4.511   6.500 -16.023  0.00  0.00           H  
ATOM   2787 C   LSER   196      -3.210   5.538 -12.619  0.00  0.00           C  
ATOM   2788 O   LSER   196      -3.996   5.109 -11.774  0.00  0.00           O  
ATOM   2789 N   LLEU   197      -2.597   6.721 -12.488  0.00  0.00           N  
ATOM   2790 H   LLEU   197      -2.028   7.053 -13.260  0.00  0.00           H  
ATOM   2791 CA  LLEU   197      -2.810   7.663 -11.377  0.00  0.00           C  
ATOM   2792 HA  LLEU   197      -3.214   7.116 -10.524  0.00  0.00           H  
ATOM   2793 CB  LLEU   197      -1.462   8.280 -10.940  0.00  0.00           C  
ATOM   2794 HB2 LLEU   197      -0.893   8.561 -11.824  0.00  0.00           H  
ATOM   2795 HB3 LLEU   197      -1.663   9.197 -10.385  0.00  0.00           H  
ATOM   2796 CG  LLEU   197      -0.597   7.408 -10.010  0.00  0.00           C  
ATOM   2797 HG  LLEU   197      -1.153   7.238  -9.090  0.00  0.00           H  
ATOM   2798 CD1 LLEU   197      -0.193   6.049 -10.575  0.00  0.00           C  
ATOM   2799 HD11LLEU   197      -1.072   5.416 -10.681  0.00  0.00           H  
ATOM   2800 HD12LLEU   197       0.292   6.166 -11.540  0.00  0.00           H  
ATOM   2801 HD13LLEU   197       0.495   5.550  -9.891  0.00  0.00           H  
ATOM   2802 CD2 LLEU   197       0.680   8.169  -9.650  0.00  0.00           C  
ATOM   2803 HD21LLEU   197       1.324   7.552  -9.024  0.00  0.00           H  
ATOM   2804 HD22LLEU   197       1.228   8.418 -10.557  0.00  0.00           H  
ATOM   2805 HD23LLEU   197       0.428   9.091  -9.129  0.00  0.00           H  
ATOM   2806 C   LLEU   197      -3.870   8.736 -11.715  0.00  0.00           C  
ATOM   2807 O   LLEU   197      -3.955   9.758 -11.035  0.00  0.00           O  
ATOM   2808 N   LGLU   198      -4.689   8.534 -12.752  0.00  0.00           N  
ATOM   2809 H   LGLU   198      -4.560   7.713 -13.331  0.00  0.00           H  
ATOM   2810 CA  LGLU   198      -5.774   9.464 -13.088  0.00  0.00           C  
ATOM   2811 HA  LGLU   198      -5.321  10.434 -13.270  0.00  0.00           H  
ATOM   2812 CB  LGLU   198      -6.493   9.028 -14.373  0.00  0.00           C  
ATOM   2813 HB2 LGLU   198      -6.754   7.975 -14.279  0.00  0.00           H  
ATOM   2814 HB3 LGLU   198      -7.417   9.597 -14.481  0.00  0.00           H  
ATOM   2815 CG  LGLU   198      -5.648   9.211 -15.644  0.00  0.00           C  
ATOM   2816 HG2 LGLU   198      -4.650   8.801 -15.494  0.00  0.00           H  
ATOM   2817 HG3 LGLU   198      -6.120   8.653 -16.455  0.00  0.00           H  
ATOM   2818 CD  LGLU   198      -5.518  10.676 -16.058  0.00  0.00           C  
ATOM   2819 OE1 LGLU   198      -6.421  11.192 -16.749  0.00  0.00           O  
ATOM   2820 OE2 LGLU   198      -4.501  11.320 -15.694  0.00  0.00           O  
ATOM   2821 C   LGLU   198      -6.760   9.631 -11.914  0.00  0.00           C  
ATOM   2822 O   LGLU   198      -7.250   8.648 -11.343  0.00  0.00           O  
ATOM   2823 N   LGLY   199      -7.021  10.884 -11.533  0.00  0.00           N  
ATOM   2824 H   LGLY   199      -6.640  11.639 -12.090  0.00  0.00           H  
ATOM   2825 CA  LGLY   199      -7.767  11.261 -10.328  0.00  0.00           C  
ATOM   2826 HA2 LGLY   199      -7.943  12.335 -10.376  0.00  0.00           H  
ATOM   2827 HA3 LGLY   199      -8.735  10.769 -10.312  0.00  0.00           H  
ATOM   2828 C   LGLY   199      -7.053  10.990  -8.996  0.00  0.00           C  
ATOM   2829 O   LGLY   199      -7.714  10.728  -7.993  0.00  0.00           O  
ATOM   2830 N   LHIE   200      -5.717  11.021  -8.975  0.00  0.00           N  
ATOM   2831 H   LHIE   200      -5.234  11.120  -9.860  0.00  0.00           H  
ATOM   2832 CA  LHIE   200      -4.888  11.007  -7.760  0.00  0.00           C  
ATOM   2833 HA  LHIE   200      -5.496  11.307  -6.906  0.00  0.00           H  
ATOM   2834 CB  LHIE   200      -4.416   9.575  -7.460  0.00  0.00           C  
ATOM   2835 HB2 LHIE   200      -5.281   8.962  -7.213  0.00  0.00           H  
ATOM   2836 HB3 LHIE   200      -3.949   9.163  -8.355  0.00  0.00           H  
ATOM   2837 CG  LHIE   200      -3.427   9.499  -6.325  0.00  0.00           C  
ATOM   2838 ND1 LHIE   200      -3.553  10.115  -5.077  0.00  0.00           N  
ATOM   2839 CE1 LHIE   200      -2.363   9.971  -4.469  0.00  0.00           C  
ATOM   2840 HE1 LHIE   200      -2.105  10.392  -3.505  0.00  0.00           H  
ATOM   2841 NE2 LHIE   200      -1.551   9.212  -5.221  0.00  0.00           N  
ATOM   2842 HE2 LHIE   200      -0.577   9.009  -5.020  0.00  0.00           H  
ATOM   2843 CD2 LHIE   200      -2.203   8.910  -6.395  0.00  0.00           C  
ATOM   2844 HD2 LHIE   200      -1.796   8.405  -7.255  0.00  0.00           H  
ATOM   2845 C   LHIE   200      -3.776  12.067  -7.877  0.00  0.00           C  
ATOM   2846 O   LHIE   200      -2.600  11.767  -8.111  0.00  0.00           O  
ATOM   2847 N   LTYR   201      -4.188  13.335  -7.780  0.00  0.00           N  
ATOM   2848 H   LTYR   201      -5.157  13.487  -7.512  0.00  0.00           H  
ATOM   2849 CA  LTYR   201      -3.369  14.533  -8.009  0.00  0.00           C  
ATOM   2850 HA  LTYR   201      -2.356  14.228  -8.264  0.00  0.00           H  
ATOM   2851 CB  LTYR   201      -3.935  15.376  -9.167  0.00  0.00           C  
ATOM   2852 HB2 LTYR   201      -4.793  15.928  -8.778  0.00  0.00           H  
ATOM   2853 HB3 LTYR   201      -3.189  16.120  -9.449  0.00  0.00           H  
ATOM   2854 CG  LTYR   201      -4.390  14.667 -10.431  0.00  0.00           C  
ATOM   2855 CD1 LTYR   201      -3.692  13.560 -10.959  0.00  0.00           C  
ATOM   2856 HD1 LTYR   201      -2.819  13.178 -10.452  0.00  0.00           H  
ATOM   2857 CE1 LTYR   201      -4.152  12.927 -12.132  0.00  0.00           C  
ATOM   2858 HE1 LTYR   201      -3.633  12.064 -12.523  0.00  0.00           H  
ATOM   2859 CZ  LTYR   201      -5.319  13.400 -12.770  0.00  0.00           C  
ATOM   2860 OH  LTYR   201      -5.838  12.756 -13.843  0.00  0.00           O  
ATOM   2861 HH  LTYR   201      -5.170  12.354 -14.430  0.00  0.00           H  
ATOM   2862 CE2 LTYR   201      -6.011  14.506 -12.245  0.00  0.00           C  
ATOM   2863 HE2 LTYR   201      -6.902  14.866 -12.739  0.00  0.00           H  
ATOM   2864 CD2 LTYR   201      -5.538  15.146 -11.089  0.00  0.00           C  
ATOM   2865 HD2 LTYR   201      -6.073  16.006 -10.703  0.00  0.00           H  
ATOM   2866 C   LTYR   201      -3.305  15.429  -6.766  0.00  0.00           C  
ATOM   2867 O   LTYR   201      -4.223  15.424  -5.940  0.00  0.00           O  
ATOM   2868 N   LPHE   202      -2.283  16.283  -6.669  0.00  0.00           N  
ATOM   2869 H   LPHE   202      -1.572  16.295  -7.386  0.00  0.00           H  
ATOM   2870 CA  LPHE   202      -2.250  17.302  -5.617  0.00  0.00           C  
ATOM   2871 HA  LPHE   202      -2.316  16.768  -4.671  0.00  0.00           H  
ATOM   2872 CB  LPHE   202      -0.908  18.040  -5.624  0.00  0.00           C  
ATOM   2873 HB2 LPHE   202      -0.105  17.314  -5.749  0.00  0.00           H  
ATOM   2874 HB3 LPHE   202      -0.871  18.726  -6.472  0.00  0.00           H  
ATOM   2875 CG  LPHE   202      -0.664  18.801  -4.336  0.00  0.00           C  
ATOM   2876 CD1 LPHE   202      -1.071  20.142  -4.207  0.00  0.00           C  
ATOM   2877 HD1 LPHE   202      -1.544  20.652  -5.037  0.00  0.00           H  
ATOM   2878 CE1 LPHE   202      -0.871  20.824  -2.994  0.00  0.00           C  
ATOM   2879 HE1 LPHE   202      -1.179  21.855  -2.910  0.00  0.00           H  
ATOM   2880 CZ  LPHE   202      -0.255  20.172  -1.909  0.00  0.00           C  
ATOM   2881 HZ  LPHE   202      -0.078  20.698  -0.982  0.00  0.00           H  
ATOM   2882 CE2 LPHE   202       0.152  18.833  -2.036  0.00  0.00           C  
ATOM   2883 HE2 LPHE   202       0.641  18.338  -1.207  0.00  0.00           H  
ATOM   2884 CD2 LPHE   202      -0.063  18.146  -3.244  0.00  0.00           C  
ATOM   2885 HD2 LPHE   202       0.242  17.113  -3.337  0.00  0.00           H  
ATOM   2886 C   LPHE   202      -3.446  18.280  -5.760  0.00  0.00           C  
ATOM   2887 O   LPHE   202      -3.736  18.699  -6.886  0.00  0.00           O  
ATOM   2888 N   LPRO   203      -4.161  18.652  -4.679  0.00  0.00           N  
ATOM   2889 CD  LPRO   203      -4.026  18.116  -3.329  0.00  0.00           C  
ATOM   2890 HD2 LPRO   203      -3.253  18.665  -2.790  0.00  0.00           H  
ATOM   2891 HD3 LPRO   203      -3.808  17.048  -3.327  0.00  0.00           H  
ATOM   2892 CG  LPRO   203      -5.382  18.337  -2.671  0.00  0.00           C  
ATOM   2893 HG2 LPRO   203      -5.302  18.408  -1.589  0.00  0.00           H  
ATOM   2894 HG3 LPRO   203      -6.056  17.528  -2.954  0.00  0.00           H  
ATOM   2895 CB  LPRO   203      -5.839  19.644  -3.314  0.00  0.00           C  
ATOM   2896 HB2 LPRO   203      -5.316  20.486  -2.863  0.00  0.00           H  
ATOM   2897 HB3 LPRO   203      -6.914  19.784  -3.233  0.00  0.00           H  
ATOM   2898 CA  LPRO   203      -5.376  19.472  -4.761  0.00  0.00           C  
ATOM   2899 HA  LPRO   203      -6.128  18.892  -5.295  0.00  0.00           H  
ATOM   2900 C   LPRO   203      -5.216  20.830  -5.469  0.00  0.00           C  
ATOM   2901 O   LPRO   203      -4.168  21.475  -5.390  0.00  0.00           O  
ATOM   2902 N   LARG   204      -6.287  21.296  -6.128  0.00  0.00           N  
ATOM   2903 H   LARG   204      -7.119  20.709  -6.141  0.00  0.00           H  
ATOM   2904 CA  LARG   204      -6.343  22.534  -6.936  0.00  0.00           C  
ATOM   2905 HA  LARG   204      -7.338  22.558  -7.386  0.00  0.00           H  
ATOM   2906 CB  LARG   204      -6.250  23.791  -6.037  0.00  0.00           C  
ATOM   2907 HB2 LARG   204      -5.260  23.845  -5.586  0.00  0.00           H  
ATOM   2908 HB3 LARG   204      -6.386  24.678  -6.658  0.00  0.00           H  
ATOM   2909 CG  LARG   204      -7.324  23.809  -4.930  0.00  0.00           C  
ATOM   2910 HG2 LARG   204      -8.304  23.753  -5.405  0.00  0.00           H  
ATOM   2911 HG3 LARG   204      -7.208  22.941  -4.280  0.00  0.00           H  
ATOM   2912 CD  LARG   204      -7.293  25.073  -4.057  0.00  0.00           C  
ATOM   2913 HD2 LARG   204      -7.382  25.951  -4.699  0.00  0.00           H  
ATOM   2914 HD3 LARG   204      -8.163  25.041  -3.398  0.00  0.00           H  
ATOM   2915 NE  LARG   204      -6.063  25.174  -3.245  0.00  0.00           N  
ATOM   2916 HE  LARG   204      -5.246  24.686  -3.579  0.00  0.00           H  
ATOM   2917 CZ  LARG   204      -5.899  25.869  -2.131  0.00  0.00           C  
ATOM   2918 NH1 LARG   204      -6.850  26.542  -1.547  0.00  0.00           N  
ATOM   2919 HH11LARG   204      -7.787  26.541  -1.920  0.00  0.00           H  
ATOM   2920 HH12LARG   204      -6.636  26.996  -0.663  0.00  0.00           H  
ATOM   2921 NH2 LARG   204      -4.738  25.891  -1.551  0.00  0.00           N  
ATOM   2922 HH21LARG   204      -3.974  25.337  -1.911  0.00  0.00           H  
ATOM   2923 HH22LARG   204      -4.638  26.416  -0.688  0.00  0.00           H  
ATOM   2924 C   LARG   204      -5.392  22.534  -8.154  0.00  0.00           C  
ATOM   2925 O   LARG   204      -4.967  23.603  -8.605  0.00  0.00           O  
ATOM   2926 N   LTHR   205      -5.083  21.346  -8.692  0.00  0.00           N  
ATOM   2927 H   LTHR   205      -5.491  20.526  -8.260  0.00  0.00           H  
ATOM   2928 CA  LTHR   205      -4.313  21.128  -9.939  0.00  0.00           C  
ATOM   2929 HA  LTHR   205      -4.215  22.084 -10.452  0.00  0.00           H  
ATOM   2930 CB  LTHR   205      -2.883  20.614  -9.681  0.00  0.00           C  
ATOM   2931 HB  LTHR   205      -2.324  20.717 -10.609  0.00  0.00           H  
ATOM   2932 CG2 LTHR   205      -2.119  21.366  -8.592  0.00  0.00           C  
ATOM   2933 HG21LTHR   205      -1.091  21.006  -8.559  0.00  0.00           H  
ATOM   2934 HG22LTHR   205      -2.112  22.432  -8.820  0.00  0.00           H  
ATOM   2935 HG23LTHR   205      -2.582  21.205  -7.619  0.00  0.00           H  
ATOM   2936 OG1 LTHR   205      -2.870  19.247  -9.346  0.00  0.00           O  
ATOM   2937 HG1 LTHR   205      -3.257  19.149  -8.454  0.00  0.00           H  
ATOM   2938 C   LTHR   205      -5.031  20.167 -10.903  0.00  0.00           C  
ATOM   2939 O   LTHR   205      -5.665  19.203 -10.473  0.00  0.00           O  
ATOM   2940 N   LASP   206      -4.925  20.411 -12.214  0.00  0.00           N  
ATOM   2941 H   LASP   206      -4.433  21.243 -12.500  0.00  0.00           H  
ATOM   2942 CA  LASP   206      -5.683  19.675 -13.246  0.00  0.00           C  
ATOM   2943 HA  LASP   206      -6.730  19.662 -12.941  0.00  0.00           H  
ATOM   2944 CB  LASP   206      -5.606  20.404 -14.607  0.00  0.00           C  
ATOM   2945 HB2 LASP   206      -6.362  19.961 -15.256  0.00  0.00           H  
ATOM   2946 HB3 LASP   206      -5.877  21.450 -14.461  0.00  0.00           H  
ATOM   2947 CG  LASP   206      -4.248  20.349 -15.332  0.00  0.00           C  
ATOM   2948 OD1 LASP   206      -3.190  20.440 -14.657  0.00  0.00           O  
ATOM   2949 OD2 LASP   206      -4.238  20.235 -16.583  0.00  0.00           O  
ATOM   2950 C   LASP   206      -5.264  18.205 -13.452  0.00  0.00           C  
ATOM   2951 O   LASP   206      -6.099  17.385 -13.837  0.00  0.00           O  
ATOM   2952 N   LSER   207      -3.978  17.890 -13.261  0.00  0.00           N  
ATOM   2953 H   LSER   207      -3.375  18.661 -13.012  0.00  0.00           H  
ATOM   2954 CA  LSER   207      -3.343  16.695 -13.851  0.00  0.00           C  
ATOM   2955 HA  LSER   207      -4.080  15.894 -13.915  0.00  0.00           H  
ATOM   2956 CB  LSER   207      -2.895  17.056 -15.277  0.00  0.00           C  
ATOM   2957 HB2 LSER   207      -2.505  16.164 -15.770  0.00  0.00           H  
ATOM   2958 HB3 LSER   207      -3.749  17.419 -15.851  0.00  0.00           H  
ATOM   2959 OG  LSER   207      -1.884  18.055 -15.247  0.00  0.00           O  
ATOM   2960 HG  LSER   207      -2.328  18.927 -15.174  0.00  0.00           H  
ATOM   2961 C   LSER   207      -2.135  16.146 -13.070  0.00  0.00           C  
ATOM   2962 O   LSER   207      -1.490  15.186 -13.514  0.00  0.00           O  
ATOM   2963 N   LALA   208      -1.775  16.769 -11.939  0.00  0.00           N  
ATOM   2964 H   LALA   208      -2.386  17.489 -11.580  0.00  0.00           H  
ATOM   2965 CA  LALA   208      -0.473  16.604 -11.290  0.00  0.00           C  
ATOM   2966 HA  LALA   208       0.271  16.499 -12.082  0.00  0.00           H  
ATOM   2967 CB  LALA   208      -0.124  17.891 -10.529  0.00  0.00           C  
ATOM   2968 HB1 LALA   208      -0.296  18.764 -11.160  0.00  0.00           H  
ATOM   2969 HB2 LALA   208      -0.730  17.969  -9.628  0.00  0.00           H  
ATOM   2970 HB3 LALA   208       0.924  17.868 -10.235  0.00  0.00           H  
ATOM   2971 C   LALA   208      -0.363  15.337 -10.415  0.00  0.00           C  
ATOM   2972 O   LALA   208      -0.299  15.402  -9.183  0.00  0.00           O  
ATOM   2973 N   LLYS   209      -0.289  14.166 -11.055  0.00  0.00           N  
ATOM   2974 H   LLYS   209      -0.433  14.192 -12.060  0.00  0.00           H  
ATOM   2975 CA  LLYS   209       0.173  12.910 -10.430  0.00  0.00           C  
ATOM   2976 HA  LLYS   209      -0.423  12.741  -9.530  0.00  0.00           H  
ATOM   2977 CB  LLYS   209      -0.092  11.719 -11.373  0.00  0.00           C  
ATOM   2978 HB2 LLYS   209       0.207  10.797 -10.875  0.00  0.00           H  
ATOM   2979 HB3 LLYS   209      -1.171  11.656 -11.526  0.00  0.00           H  
ATOM   2980 CG  LLYS   209       0.569  11.767 -12.763  0.00  0.00           C  
ATOM   2981 HG2 LLYS   209       0.041  11.051 -13.393  0.00  0.00           H  
ATOM   2982 HG3 LLYS   209       0.432  12.755 -13.204  0.00  0.00           H  
ATOM   2983 CD  LLYS   209       2.061  11.394 -12.795  0.00  0.00           C  
ATOM   2984 HD2 LLYS   209       2.654  12.105 -12.226  0.00  0.00           H  
ATOM   2985 HD3 LLYS   209       2.198  10.396 -12.377  0.00  0.00           H  
ATOM   2986 CE  LLYS   209       2.529  11.432 -14.250  0.00  0.00           C  
ATOM   2987 HE2 LLYS   209       1.863  10.805 -14.851  0.00  0.00           H  
ATOM   2988 HE3 LLYS   209       2.436  12.459 -14.612  0.00  0.00           H  
ATOM   2989 NZ  LLYS   209       3.925  10.963 -14.403  0.00  0.00           N  
ATOM   2990 HZ1 LLYS   209       4.010   9.977 -14.164  0.00  0.00           H  
ATOM   2991 HZ2 LLYS   209       4.251  11.103 -15.352  0.00  0.00           H  
ATOM   2992 HZ3 LLYS   209       4.566  11.467 -13.786  0.00  0.00           H  
ATOM   2993 C   LLYS   209       1.638  12.998  -9.972  0.00  0.00           C  
ATOM   2994 O   LLYS   209       2.379  13.874 -10.430  0.00  0.00           O  
ATOM   2995 N   LALA   210       2.059  12.079  -9.102  0.00  0.00           N  
ATOM   2996 H   LALA   210       1.380  11.426  -8.737  0.00  0.00           H  
ATOM   2997 CA  LALA   210       3.442  11.945  -8.639  0.00  0.00           C  
ATOM   2998 HA  LALA   210       3.945  12.909  -8.739  0.00  0.00           H  
ATOM   2999 CB  LALA   210       3.432  11.589  -7.147  0.00  0.00           C  
ATOM   3000 HB1 LALA   210       2.913  12.365  -6.583  0.00  0.00           H  
ATOM   3001 HB2 LALA   210       2.934  10.632  -6.993  0.00  0.00           H  
ATOM   3002 HB3 LALA   210       4.457  11.515  -6.783  0.00  0.00           H  
ATOM   3003 C   LALA   210       4.238  10.908  -9.458  0.00  0.00           C  
ATOM   3004 O   LALA   210       3.815   9.761  -9.618  0.00  0.00           O  
ATOM   3005 N   LASP   211       5.413  11.299  -9.949  0.00  0.00           N  
ATOM   3006 H   LASP   211       5.697  12.260  -9.780  0.00  0.00           H  
ATOM   3007 CA  LASP   211       6.382  10.413 -10.609  0.00  0.00           C  
ATOM   3008 HA  LASP   211       5.865   9.894 -11.417  0.00  0.00           H  
ATOM   3009 CB  LASP   211       7.509  11.269 -11.215  0.00  0.00           C  
ATOM   3010 HB2 LASP   211       7.940  11.873 -10.417  0.00  0.00           H  
ATOM   3011 HB3 LASP   211       8.295  10.616 -11.596  0.00  0.00           H  
ATOM   3012 CG  LASP   211       7.069  12.199 -12.352  0.00  0.00           C  
ATOM   3013 OD1 LASP   211       6.055  11.941 -13.040  0.00  0.00           O  
ATOM   3014 OD2 LASP   211       7.766  13.202 -12.618  0.00  0.00           O  
ATOM   3015 C   LASP   211       6.957   9.332  -9.665  0.00  0.00           C  
ATOM   3016 O   LASP   211       6.967   9.507  -8.448  0.00  0.00           O  
ATOM   3017 N   LLEU   212       7.431   8.210 -10.231  0.00  0.00           N  
ATOM   3018 H   LLEU   212       7.412   8.182 -11.246  0.00  0.00           H  
ATOM   3019 CA  LLEU   212       7.964   6.994  -9.565  0.00  0.00           C  
ATOM   3020 HA  LLEU   212       8.187   6.300 -10.372  0.00  0.00           H  
ATOM   3021 CB  LLEU   212       9.320   7.316  -8.900  0.00  0.00           C  
ATOM   3022 HB2 LLEU   212       9.957   7.813  -9.633  0.00  0.00           H  
ATOM   3023 HB3 LLEU   212       9.148   8.016  -8.082  0.00  0.00           H  
ATOM   3024 CG  LLEU   212      10.078   6.094  -8.339  0.00  0.00           C  
ATOM   3025 HG  LLEU   212       9.484   5.608  -7.566  0.00  0.00           H  
ATOM   3026 CD1 LLEU   212      10.414   5.077  -9.434  0.00  0.00           C  
ATOM   3027 HD11LLEU   212      10.915   5.570 -10.266  0.00  0.00           H  
ATOM   3028 HD12LLEU   212      11.061   4.297  -9.033  0.00  0.00           H  
ATOM   3029 HD13LLEU   212       9.503   4.604  -9.799  0.00  0.00           H  
ATOM   3030 CD2 LLEU   212      11.389   6.548  -7.698  0.00  0.00           C  
ATOM   3031 HD21LLEU   212      11.907   5.689  -7.272  0.00  0.00           H  
ATOM   3032 HD22LLEU   212      12.026   7.021  -8.443  0.00  0.00           H  
ATOM   3033 HD23LLEU   212      11.181   7.260  -6.899  0.00  0.00           H  
ATOM   3034 C   LLEU   212       6.992   6.225  -8.630  0.00  0.00           C  
ATOM   3035 O   LLEU   212       7.107   5.006  -8.471  0.00  0.00           O  
ATOM   3036 N   LSER   213       6.007   6.906  -8.048  0.00  0.00           N  
ATOM   3037 H   LSER   213       6.030   7.914  -8.156  0.00  0.00           H  
ATOM   3038 CA  LSER   213       4.944   6.324  -7.222  0.00  0.00           C  
ATOM   3039 HA  LSER   213       5.403   5.812  -6.377  0.00  0.00           H  
ATOM   3040 CB  LSER   213       4.080   7.460  -6.671  0.00  0.00           C  
ATOM   3041 HB2 LSER   213       4.712   8.211  -6.195  0.00  0.00           H  
ATOM   3042 HB3 LSER   213       3.543   7.930  -7.496  0.00  0.00           H  
ATOM   3043 OG  LSER   213       3.158   6.962  -5.727  0.00  0.00           O  
ATOM   3044 HG  LSER   213       2.335   7.485  -5.823  0.00  0.00           H  
ATOM   3045 C   LSER   213       4.072   5.308  -7.982  0.00  0.00           C  
ATOM   3046 O   LSER   213       3.971   5.358  -9.214  0.00  0.00           O  
ATOM   3047 N   LVAL   214       3.413   4.407  -7.247  0.00  0.00           N  
ATOM   3048 H   LVAL   214       3.513   4.463  -6.238  0.00  0.00           H  
ATOM   3049 CA  LVAL   214       2.432   3.442  -7.777  0.00  0.00           C  
ATOM   3050 HA  LVAL   214       2.123   3.777  -8.766  0.00  0.00           H  
ATOM   3051 CB  LVAL   214       3.011   2.022  -7.934  0.00  0.00           C  
ATOM   3052 HB  LVAL   214       2.247   1.406  -8.404  0.00  0.00           H  
ATOM   3053 CG1 LVAL   214       4.235   1.995  -8.850  0.00  0.00           C  
ATOM   3054 HG11LVAL   214       4.529   0.959  -9.014  0.00  0.00           H  
ATOM   3055 HG12LVAL   214       3.971   2.452  -9.803  0.00  0.00           H  
ATOM   3056 HG13LVAL   214       5.063   2.539  -8.399  0.00  0.00           H  
ATOM   3057 CG2 LVAL   214       3.375   1.361  -6.600  0.00  0.00           C  
ATOM   3058 HG21LVAL   214       4.099   1.972  -6.063  0.00  0.00           H  
ATOM   3059 HG22LVAL   214       2.485   1.235  -5.983  0.00  0.00           H  
ATOM   3060 HG23LVAL   214       3.795   0.376  -6.791  0.00  0.00           H  
ATOM   3061 C   LVAL   214       1.175   3.378  -6.914  0.00  0.00           C  
ATOM   3062 O   LVAL   214       1.228   3.624  -5.709  0.00  0.00           O  
ATOM   3063 N   LVAL   215       0.046   2.999  -7.509  0.00  0.00           N  
ATOM   3064 H   LVAL   215       0.075   2.823  -8.510  0.00  0.00           H  
ATOM   3065 CA  LVAL   215      -1.204   2.684  -6.793  0.00  0.00           C  
ATOM   3066 HA  LVAL   215      -1.113   3.025  -5.765  0.00  0.00           H  
ATOM   3067 CB  LVAL   215      -2.404   3.443  -7.393  0.00  0.00           C  
ATOM   3068 HB  LVAL   215      -3.280   3.213  -6.790  0.00  0.00           H  
ATOM   3069 CG1 LVAL   215      -2.177   4.959  -7.333  0.00  0.00           C  
ATOM   3070 HG11LVAL   215      -3.047   5.482  -7.725  0.00  0.00           H  
ATOM   3071 HG12LVAL   215      -2.014   5.261  -6.302  0.00  0.00           H  
ATOM   3072 HG13LVAL   215      -1.306   5.232  -7.925  0.00  0.00           H  
ATOM   3073 CG2 LVAL   215      -2.720   3.061  -8.839  0.00  0.00           C  
ATOM   3074 HG21LVAL   215      -3.636   3.558  -9.163  0.00  0.00           H  
ATOM   3075 HG22LVAL   215      -1.908   3.362  -9.499  0.00  0.00           H  
ATOM   3076 HG23LVAL   215      -2.862   1.985  -8.913  0.00  0.00           H  
ATOM   3077 C   LVAL   215      -1.434   1.169  -6.712  0.00  0.00           C  
ATOM   3078 O   LVAL   215      -0.920   0.414  -7.540  0.00  0.00           O  
ATOM   3079 N   LGLY   216      -2.187   0.699  -5.715  0.00  0.00           N  
ATOM   3080 H   LGLY   216      -2.578   1.339  -5.032  0.00  0.00           H  
ATOM   3081 CA  LGLY   216      -2.478  -0.732  -5.564  0.00  0.00           C  
ATOM   3082 HA2 LGLY   216      -2.863  -1.095  -6.517  0.00  0.00           H  
ATOM   3083 HA3 LGLY   216      -1.554  -1.266  -5.351  0.00  0.00           H  
ATOM   3084 C   LGLY   216      -3.490  -1.074  -4.459  0.00  0.00           C  
ATOM   3085 O   LGLY   216      -3.698  -0.265  -3.551  0.00  0.00           O  
ATOM   3086 N   LPRO   217      -4.140  -2.252  -4.538  0.00  0.00           N  
ATOM   3087 CD  LPRO   217      -3.961  -3.253  -5.585  0.00  0.00           C  
ATOM   3088 HD2 LPRO   217      -2.915  -3.552  -5.672  0.00  0.00           H  
ATOM   3089 HD3 LPRO   217      -4.320  -2.855  -6.535  0.00  0.00           H  
ATOM   3090 CG  LPRO   217      -4.820  -4.450  -5.181  0.00  0.00           C  
ATOM   3091 HG2 LPRO   217      -4.228  -5.132  -4.572  0.00  0.00           H  
ATOM   3092 HG3 LPRO   217      -5.227  -4.967  -6.050  0.00  0.00           H  
ATOM   3093 CB  LPRO   217      -5.922  -3.810  -4.337  0.00  0.00           C  
ATOM   3094 HB2 LPRO   217      -6.371  -4.523  -3.645  0.00  0.00           H  
ATOM   3095 HB3 LPRO   217      -6.686  -3.397  -4.994  0.00  0.00           H  
ATOM   3096 CA  LPRO   217      -5.202  -2.663  -3.620  0.00  0.00           C  
ATOM   3097 HA  LPRO   217      -5.905  -1.841  -3.489  0.00  0.00           H  
ATOM   3098 C   LPRO   217      -4.702  -3.091  -2.229  0.00  0.00           C  
ATOM   3099 O   LPRO   217      -3.538  -3.467  -2.043  0.00  0.00           O  
ATOM   3100 N   LMET   218      -5.626  -3.087  -1.262  0.00  0.00           N  
ATOM   3101 H   LMET   218      -6.549  -2.728  -1.498  0.00  0.00           H  
ATOM   3102 CA  LMET   218      -5.441  -3.526   0.129  0.00  0.00           C  
ATOM   3103 HA  LMET   218      -4.568  -4.172   0.183  0.00  0.00           H  
ATOM   3104 CB  LMET   218      -5.187  -2.301   1.030  0.00  0.00           C  
ATOM   3105 HB2 LMET   218      -6.041  -1.626   0.960  0.00  0.00           H  
ATOM   3106 HB3 LMET   218      -5.091  -2.636   2.063  0.00  0.00           H  
ATOM   3107 CG  LMET   218      -3.912  -1.532   0.646  0.00  0.00           C  
ATOM   3108 HG2 LMET   218      -3.048  -2.153   0.879  0.00  0.00           H  
ATOM   3109 HG3 LMET   218      -3.914  -1.352  -0.427  0.00  0.00           H  
ATOM   3110 SD  LMET   218      -3.692   0.095   1.416  0.00  0.00           S  
ATOM   3111 CE  LMET   218      -3.435  -0.369   3.148  0.00  0.00           C  
ATOM   3112 HE1 LMET   218      -2.565  -1.021   3.229  0.00  0.00           H  
ATOM   3113 HE2 LMET   218      -3.264   0.531   3.738  0.00  0.00           H  
ATOM   3114 HE3 LMET   218      -4.318  -0.880   3.531  0.00  0.00           H  
ATOM   3115 C   LMET   218      -6.664  -4.347   0.596  0.00  0.00           C  
ATOM   3116 O   LMET   218      -7.797  -3.998   0.265  0.00  0.00           O  
ATOM   3117 N   LALA   219      -6.454  -5.449   1.329  0.00  0.00           N  
ATOM   3118 H   LALA   219      -5.507  -5.639   1.647  0.00  0.00           H  
ATOM   3119 CA  LALA   219      -7.488  -6.447   1.659  0.00  0.00           C  
ATOM   3120 HA  LALA   219      -8.428  -5.933   1.858  0.00  0.00           H  
ATOM   3121 CB  LALA   219      -7.700  -7.341   0.427  0.00  0.00           C  
ATOM   3122 HB1 LALA   219      -8.518  -8.036   0.610  0.00  0.00           H  
ATOM   3123 HB2 LALA   219      -7.961  -6.731  -0.439  0.00  0.00           H  
ATOM   3124 HB3 LALA   219      -6.791  -7.906   0.213  0.00  0.00           H  
ATOM   3125 C   LALA   219      -7.136  -7.310   2.896  0.00  0.00           C  
ATOM   3126 O   LALA   219      -6.032  -7.226   3.436  0.00  0.00           O  
ATOM   3127 N   LARG   220      -8.049  -8.193   3.335  0.00  0.00           N  
ATOM   3128 H   LARG   220      -8.962  -8.210   2.883  0.00  0.00           H  
ATOM   3129 CA  LARG   220      -7.769  -9.260   4.326  0.00  0.00           C  
ATOM   3130 HA  LARG   220      -6.946  -8.946   4.969  0.00  0.00           H  
ATOM   3131 CB  LARG   220      -8.996  -9.493   5.225  0.00  0.00           C  
ATOM   3132 HB2 LARG   220      -9.875  -9.675   4.605  0.00  0.00           H  
ATOM   3133 HB3 LARG   220      -8.826 -10.386   5.829  0.00  0.00           H  
ATOM   3134 CG  LARG   220      -9.264  -8.333   6.194  0.00  0.00           C  
ATOM   3135 HG2 LARG   220      -8.349  -8.106   6.744  0.00  0.00           H  
ATOM   3136 HG3 LARG   220      -9.571  -7.444   5.641  0.00  0.00           H  
ATOM   3137 CD  LARG   220     -10.352  -8.728   7.203  0.00  0.00           C  
ATOM   3138 HD2 LARG   220     -10.048  -9.650   7.702  0.00  0.00           H  
ATOM   3139 HD3 LARG   220     -10.434  -7.953   7.967  0.00  0.00           H  
ATOM   3140 NE  LARG   220     -11.657  -8.945   6.551  0.00  0.00           N  
ATOM   3141 HE  LARG   220     -11.887  -9.893   6.259  0.00  0.00           H  
ATOM   3142 CZ  LARG   220     -12.534  -8.015   6.234  0.00  0.00           C  
ATOM   3143 NH1 LARG   220     -12.360  -6.766   6.556  0.00  0.00           N  
ATOM   3144 HH11LARG   220     -11.543  -6.483   7.080  0.00  0.00           H  
ATOM   3145 HH12LARG   220     -12.932  -6.054   6.113  0.00  0.00           H  
ATOM   3146 NH2 LARG   220     -13.616  -8.314   5.581  0.00  0.00           N  
ATOM   3147 HH21LARG   220     -13.782  -9.254   5.249  0.00  0.00           H  
ATOM   3148 HH22LARG   220     -14.336  -7.608   5.487  0.00  0.00           H  
ATOM   3149 C   LARG   220      -7.313 -10.592   3.709  0.00  0.00           C  
ATOM   3150 O   LARG   220      -7.061 -11.539   4.455  0.00  0.00           O  
ATOM   3151 N   LTHR   221      -7.211 -10.699   2.382  0.00  0.00           N  
ATOM   3152 H   LTHR   221      -7.402  -9.888   1.815  0.00  0.00           H  
ATOM   3153 CA  LTHR   221      -6.859 -11.948   1.675  0.00  0.00           C  
ATOM   3154 HA  LTHR   221      -6.288 -12.578   2.357  0.00  0.00           H  
ATOM   3155 CB  LTHR   221      -8.111 -12.743   1.240  0.00  0.00           C  
ATOM   3156 HB  LTHR   221      -7.800 -13.755   0.986  0.00  0.00           H  
ATOM   3157 CG2 LTHR   221      -9.226 -12.849   2.280  0.00  0.00           C  
ATOM   3158 HG21LTHR   221      -8.834 -13.296   3.194  0.00  0.00           H  
ATOM   3159 HG22LTHR   221      -9.650 -11.869   2.500  0.00  0.00           H  
ATOM   3160 HG23LTHR   221     -10.014 -13.494   1.893  0.00  0.00           H  
ATOM   3161 OG1 LTHR   221      -8.672 -12.178   0.084  0.00  0.00           O  
ATOM   3162 HG1 LTHR   221      -9.395 -11.586   0.364  0.00  0.00           H  
ATOM   3163 C   LTHR   221      -5.988 -11.681   0.436  0.00  0.00           C  
ATOM   3164 O   LTHR   221      -6.065 -10.587  -0.131  0.00  0.00           O  
ATOM   3165 N   LPRO   222      -5.194 -12.661  -0.043  0.00  0.00           N  
ATOM   3166 CD  LPRO   222      -4.910 -13.934   0.607  0.00  0.00           C  
ATOM   3167 HD2 LPRO   222      -5.818 -14.460   0.896  0.00  0.00           H  
ATOM   3168 HD3 LPRO   222      -4.296 -13.758   1.487  0.00  0.00           H  
ATOM   3169 CG  LPRO   222      -4.132 -14.772  -0.402  0.00  0.00           C  
ATOM   3170 HG2 LPRO   222      -4.822 -15.392  -0.974  0.00  0.00           H  
ATOM   3171 HG3 LPRO   222      -3.380 -15.390   0.089  0.00  0.00           H  
ATOM   3172 CB  LPRO   222      -3.498 -13.740  -1.330  0.00  0.00           C  
ATOM   3173 HB2 LPRO   222      -3.384 -14.155  -2.330  0.00  0.00           H  
ATOM   3174 HB3 LPRO   222      -2.527 -13.441  -0.944  0.00  0.00           H  
ATOM   3175 CA  LPRO   222      -4.455 -12.539  -1.302  0.00  0.00           C  
ATOM   3176 HA  LPRO   222      -3.873 -11.617  -1.303  0.00  0.00           H  
ATOM   3177 C   LPRO   222      -5.371 -12.534  -2.537  0.00  0.00           C  
ATOM   3178 O   LPRO   222      -5.126 -11.791  -3.489  0.00  0.00           O  
ATOM   3179 N   LALA   223      -6.433 -13.345  -2.536  0.00  0.00           N  
ATOM   3180 H   LALA   223      -6.617 -13.910  -1.720  0.00  0.00           H  
ATOM   3181 CA  LALA   223      -7.303 -13.521  -3.699  0.00  0.00           C  
ATOM   3182 HA  LALA   223      -6.681 -13.754  -4.565  0.00  0.00           H  
ATOM   3183 CB  LALA   223      -8.210 -14.725  -3.431  0.00  0.00           C  
ATOM   3184 HB1 LALA   223      -8.863 -14.518  -2.585  0.00  0.00           H  
ATOM   3185 HB2 LALA   223      -8.813 -14.934  -4.314  0.00  0.00           H  
ATOM   3186 HB3 LALA   223      -7.608 -15.604  -3.206  0.00  0.00           H  
ATOM   3187 C   LALA   223      -8.105 -12.248  -4.041  0.00  0.00           C  
ATOM   3188 O   LALA   223      -8.276 -11.928  -5.220  0.00  0.00           O  
ATOM   3189 N   LASP   224      -8.525 -11.479  -3.029  0.00  0.00           N  
ATOM   3190 H   LASP   224      -8.397 -11.815  -2.081  0.00  0.00           H  
ATOM   3191 CA  LASP   224      -9.186 -10.182  -3.226  0.00  0.00           C  
ATOM   3192 HA  LASP   224     -10.049 -10.325  -3.879  0.00  0.00           H  
ATOM   3193 CB  LASP   224      -9.686  -9.626  -1.885  0.00  0.00           C  
ATOM   3194 HB2 LASP   224      -8.817  -9.461  -1.247  0.00  0.00           H  
ATOM   3195 HB3 LASP   224     -10.154  -8.656  -2.064  0.00  0.00           H  
ATOM   3196 CG  LASP   224     -10.684 -10.505  -1.124  0.00  0.00           C  
ATOM   3197 OD1 LASP   224     -10.771 -10.321   0.112  0.00  0.00           O  
ATOM   3198 OD2 LASP   224     -11.374 -11.368  -1.712  0.00  0.00           O  
ATOM   3199 C   LASP   224      -8.255  -9.149  -3.891  0.00  0.00           C  
ATOM   3200 O   LASP   224      -8.701  -8.390  -4.754  0.00  0.00           O  
ATOM   3201 N   LLEU   225      -6.954  -9.143  -3.554  0.00  0.00           N  
ATOM   3202 H   LLEU   225      -6.638  -9.807  -2.859  0.00  0.00           H  
ATOM   3203 CA  LLEU   225      -5.958  -8.290  -4.223  0.00  0.00           C  
ATOM   3204 HA  LLEU   225      -6.302  -7.256  -4.191  0.00  0.00           H  
ATOM   3205 CB  LLEU   225      -4.579  -8.386  -3.542  0.00  0.00           C  
ATOM   3206 HB2 LLEU   225      -4.208  -9.406  -3.636  0.00  0.00           H  
ATOM   3207 HB3 LLEU   225      -3.893  -7.743  -4.095  0.00  0.00           H  
ATOM   3208 CG  LLEU   225      -4.513  -7.994  -2.059  0.00  0.00           C  
ATOM   3209 HG  LLEU   225      -5.129  -8.666  -1.471  0.00  0.00           H  
ATOM   3210 CD1 LLEU   225      -3.063  -8.100  -1.589  0.00  0.00           C  
ATOM   3211 HD11LLEU   225      -2.980  -7.723  -0.574  0.00  0.00           H  
ATOM   3212 HD12LLEU   225      -2.745  -9.142  -1.615  0.00  0.00           H  
ATOM   3213 HD13LLEU   225      -2.416  -7.504  -2.230  0.00  0.00           H  
ATOM   3214 CD2 LLEU   225      -4.968  -6.561  -1.813  0.00  0.00           C  
ATOM   3215 HD21LLEU   225      -4.362  -5.881  -2.404  0.00  0.00           H  
ATOM   3216 HD22LLEU   225      -6.020  -6.449  -2.071  0.00  0.00           H  
ATOM   3217 HD23LLEU   225      -4.843  -6.324  -0.759  0.00  0.00           H  
ATOM   3218 C   LLEU   225      -5.801  -8.669  -5.699  0.00  0.00           C  
ATOM   3219 O   LLEU   225      -5.778  -7.790  -6.564  0.00  0.00           O  
ATOM   3220 N   LALA   226      -5.723  -9.972  -5.990  0.00  0.00           N  
ATOM   3221 H   LALA   226      -5.738 -10.637  -5.224  0.00  0.00           H  
ATOM   3222 CA  LALA   226      -5.627 -10.477  -7.356  0.00  0.00           C  
ATOM   3223 HA  LALA   226      -4.768 -10.008  -7.837  0.00  0.00           H  
ATOM   3224 CB  LALA   226      -5.394 -11.990  -7.315  0.00  0.00           C  
ATOM   3225 HB1 LALA   226      -4.488 -12.211  -6.759  0.00  0.00           H  
ATOM   3226 HB2 LALA   226      -6.239 -12.492  -6.842  0.00  0.00           H  
ATOM   3227 HB3 LALA   226      -5.279 -12.366  -8.330  0.00  0.00           H  
ATOM   3228 C   LALA   226      -6.869 -10.124  -8.191  0.00  0.00           C  
ATOM   3229 O   LALA   226      -6.736  -9.841  -9.380  0.00  0.00           O  
ATOM   3230 N   LLEU   227      -8.061 -10.097  -7.590  0.00  0.00           N  
ATOM   3231 H   LLEU   227      -8.122 -10.406  -6.624  0.00  0.00           H  
ATOM   3232 CA  LLEU   227      -9.277  -9.630  -8.255  0.00  0.00           C  
ATOM   3233 HA  LLEU   227      -9.328 -10.104  -9.236  0.00  0.00           H  
ATOM   3234 CB  LLEU   227     -10.491 -10.093  -7.428  0.00  0.00           C  
ATOM   3235 HB2 LLEU   227     -10.507 -11.184  -7.413  0.00  0.00           H  
ATOM   3236 HB3 LLEU   227     -10.374  -9.747  -6.400  0.00  0.00           H  
ATOM   3237 CG  LLEU   227     -11.841  -9.578  -7.955  0.00  0.00           C  
ATOM   3238 HG  LLEU   227     -11.866  -8.491  -7.894  0.00  0.00           H  
ATOM   3239 CD1 LLEU   227     -12.098 -10.006  -9.400  0.00  0.00           C  
ATOM   3240 HD11LLEU   227     -12.057 -11.092  -9.483  0.00  0.00           H  
ATOM   3241 HD12LLEU   227     -13.077  -9.650  -9.697  0.00  0.00           H  
ATOM   3242 HD13LLEU   227     -11.363  -9.559 -10.068  0.00  0.00           H  
ATOM   3243 CD2 LLEU   227     -12.979 -10.126  -7.099  0.00  0.00           C  
ATOM   3244 HD21LLEU   227     -13.031 -11.210  -7.197  0.00  0.00           H  
ATOM   3245 HD22LLEU   227     -12.816  -9.869  -6.053  0.00  0.00           H  
ATOM   3246 HD23LLEU   227     -13.927  -9.697  -7.422  0.00  0.00           H  
ATOM   3247 C   LLEU   227      -9.259  -8.108  -8.489  0.00  0.00           C  
ATOM   3248 O   LLEU   227      -9.483  -7.646  -9.608  0.00  0.00           O  
ATOM   3249 N   LALA   228      -8.971  -7.318  -7.452  0.00  0.00           N  
ATOM   3250 H   LALA   228      -8.792  -7.748  -6.548  0.00  0.00           H  
ATOM   3251 CA  LALA   228      -8.996  -5.857  -7.526  0.00  0.00           C  
ATOM   3252 HA  LALA   228      -9.982  -5.544  -7.872  0.00  0.00           H  
ATOM   3253 CB  LALA   228      -8.792  -5.313  -6.111  0.00  0.00           C  
ATOM   3254 HB1 LALA   228      -9.577  -5.696  -5.458  0.00  0.00           H  
ATOM   3255 HB2 LALA   228      -7.824  -5.634  -5.723  0.00  0.00           H  
ATOM   3256 HB3 LALA   228      -8.839  -4.223  -6.122  0.00  0.00           H  
ATOM   3257 C   LALA   228      -7.961  -5.284  -8.513  0.00  0.00           C  
ATOM   3258 O   LALA   228      -8.253  -4.318  -9.226  0.00  0.00           O  
ATOM   3259 N   LLEU   229      -6.770  -5.887  -8.602  0.00  0.00           N  
ATOM   3260 H   LLEU   229      -6.563  -6.652  -7.965  0.00  0.00           H  
ATOM   3261 CA  LLEU   229      -5.754  -5.503  -9.585  0.00  0.00           C  
ATOM   3262 HA  LLEU   229      -5.660  -4.417  -9.556  0.00  0.00           H  
ATOM   3263 CB  LLEU   229      -4.400  -6.100  -9.162  0.00  0.00           C  
ATOM   3264 HB2 LLEU   229      -4.161  -5.746  -8.158  0.00  0.00           H  
ATOM   3265 HB3 LLEU   229      -4.499  -7.184  -9.109  0.00  0.00           H  
ATOM   3266 CG  LLEU   229      -3.226  -5.747 -10.098  0.00  0.00           C  
ATOM   3267 HG  LLEU   229      -3.436  -6.108 -11.104  0.00  0.00           H  
ATOM   3268 CD1 LLEU   229      -2.973  -4.237 -10.141  0.00  0.00           C  
ATOM   3269 HD11LLEU   229      -2.818  -3.857  -9.133  0.00  0.00           H  
ATOM   3270 HD12LLEU   229      -2.089  -4.033 -10.746  0.00  0.00           H  
ATOM   3271 HD13LLEU   229      -3.820  -3.721 -10.589  0.00  0.00           H  
ATOM   3272 CD2 LLEU   229      -1.947  -6.417  -9.596  0.00  0.00           C  
ATOM   3273 HD21LLEU   229      -1.135  -6.227 -10.300  0.00  0.00           H  
ATOM   3274 HD22LLEU   229      -1.673  -6.020  -8.621  0.00  0.00           H  
ATOM   3275 HD23LLEU   229      -2.095  -7.493  -9.519  0.00  0.00           H  
ATOM   3276 C   LLEU   229      -6.171  -5.876 -11.021  0.00  0.00           C  
ATOM   3277 O   LLEU   229      -6.078  -5.033 -11.911  0.00  0.00           O  
ATOM   3278 N   LASP   230      -6.721  -7.075 -11.248  0.00  0.00           N  
ATOM   3279 H   LASP   230      -6.807  -7.726 -10.477  0.00  0.00           H  
ATOM   3280 CA  LASP   230      -7.212  -7.515 -12.570  0.00  0.00           C  
ATOM   3281 HA  LASP   230      -6.387  -7.436 -13.280  0.00  0.00           H  
ATOM   3282 CB  LASP   230      -7.634  -8.991 -12.466  0.00  0.00           C  
ATOM   3283 HB2 LASP   230      -6.886  -9.521 -11.879  0.00  0.00           H  
ATOM   3284 HB3 LASP   230      -8.586  -9.059 -11.937  0.00  0.00           H  
ATOM   3285 CG  LASP   230      -7.736  -9.732 -13.803  0.00  0.00           C  
ATOM   3286 OD1 LASP   230      -8.346 -10.827 -13.827  0.00  0.00           O  
ATOM   3287 OD2 LASP   230      -7.144  -9.307 -14.820  0.00  0.00           O  
ATOM   3288 C   LASP   230      -8.374  -6.648 -13.107  0.00  0.00           C  
ATOM   3289 O   LASP   230      -8.557  -6.515 -14.319  0.00  0.00           O  
ATOM   3290 N   LILE   231      -9.134  -6.000 -12.217  0.00  0.00           N  
ATOM   3291 H   LILE   231      -8.997  -6.236 -11.239  0.00  0.00           H  
ATOM   3292 CA  LILE   231     -10.169  -5.011 -12.563  0.00  0.00           C  
ATOM   3293 HA  LILE   231     -10.734  -5.381 -13.420  0.00  0.00           H  
ATOM   3294 CB  LILE   231     -11.150  -4.871 -11.371  0.00  0.00           C  
ATOM   3295 HB  LILE   231     -10.563  -4.774 -10.457  0.00  0.00           H  
ATOM   3296 CG2 LILE   231     -12.053  -3.624 -11.475  0.00  0.00           C  
ATOM   3297 HG21LILE   231     -12.756  -3.590 -10.645  0.00  0.00           H  
ATOM   3298 HG22LILE   231     -11.462  -2.711 -11.426  0.00  0.00           H  
ATOM   3299 HG23LILE   231     -12.607  -3.641 -12.411  0.00  0.00           H  
ATOM   3300 CG1 LILE   231     -12.020  -6.146 -11.265  0.00  0.00           C  
ATOM   3301 HG12LILE   231     -12.775  -6.143 -12.052  0.00  0.00           H  
ATOM   3302 HG13LILE   231     -11.399  -7.030 -11.412  0.00  0.00           H  
ATOM   3303 CD1 LILE   231     -12.706  -6.301  -9.904  0.00  0.00           C  
ATOM   3304 HD11LILE   231     -13.233  -7.252  -9.873  0.00  0.00           H  
ATOM   3305 HD12LILE   231     -11.962  -6.284  -9.108  0.00  0.00           H  
ATOM   3306 HD13LILE   231     -13.425  -5.503  -9.744  0.00  0.00           H  
ATOM   3307 C   LILE   231      -9.576  -3.650 -12.979  0.00  0.00           C  
ATOM   3308 O   LILE   231     -10.127  -2.992 -13.868  0.00  0.00           O  
ATOM   3309 N   LTHR   232      -8.488  -3.203 -12.339  0.00  0.00           N  
ATOM   3310 H   LTHR   232      -8.031  -3.841 -11.698  0.00  0.00           H  
ATOM   3311 CA  LTHR   232      -8.019  -1.795 -12.356  0.00  0.00           C  
ATOM   3312 HA  LTHR   232      -8.783  -1.172 -12.819  0.00  0.00           H  
ATOM   3313 CB  LTHR   232      -7.824  -1.270 -10.921  0.00  0.00           C  
ATOM   3314 HB  LTHR   232      -7.359  -0.285 -10.975  0.00  0.00           H  
ATOM   3315 CG2 LTHR   232      -9.133  -1.128 -10.148  0.00  0.00           C  
ATOM   3316 HG21LTHR   232      -9.797  -0.441 -10.672  0.00  0.00           H  
ATOM   3317 HG22LTHR   232      -9.622  -2.095 -10.039  0.00  0.00           H  
ATOM   3318 HG23LTHR   232      -8.927  -0.723  -9.158  0.00  0.00           H  
ATOM   3319 OG1 LTHR   232      -6.990  -2.115 -10.158  0.00  0.00           O  
ATOM   3320 HG1 LTHR   232      -7.520  -2.888  -9.884  0.00  0.00           H  
ATOM   3321 C   LTHR   232      -6.734  -1.533 -13.156  0.00  0.00           C  
ATOM   3322 O   LTHR   232      -6.514  -0.399 -13.589  0.00  0.00           O  
ATOM   3323 N   LSER   233      -5.903  -2.553 -13.377  0.00  0.00           N  
ATOM   3324 H   LSER   233      -6.140  -3.450 -12.966  0.00  0.00           H  
ATOM   3325 CA  LSER   233      -4.610  -2.464 -14.075  0.00  0.00           C  
ATOM   3326 HA  LSER   233      -4.018  -1.685 -13.601  0.00  0.00           H  
ATOM   3327 CB  LSER   233      -3.881  -3.798 -13.890  0.00  0.00           C  
ATOM   3328 HB2 LSER   233      -3.768  -3.997 -12.826  0.00  0.00           H  
ATOM   3329 HB3 LSER   233      -4.471  -4.603 -14.328  0.00  0.00           H  
ATOM   3330 OG  LSER   233      -2.602  -3.780 -14.480  0.00  0.00           O  
ATOM   3331 HG  LSER   233      -2.116  -4.544 -14.099  0.00  0.00           H  
ATOM   3332 C   LSER   233      -4.721  -2.109 -15.566  0.00  0.00           C  
ATOM   3333 O   LSER   233      -5.758  -2.333 -16.195  0.00  0.00           O  
ATOM   3334 N   LLYS   234      -3.641  -1.592 -16.168  0.00  0.00           N  
ATOM   3335 H   LLYS   234      -2.803  -1.464 -15.602  0.00  0.00           H  
ATOM   3336 CA  LLYS   234      -3.535  -1.380 -17.627  0.00  0.00           C  
ATOM   3337 HA  LLYS   234      -4.402  -0.818 -17.976  0.00  0.00           H  
ATOM   3338 CB  LLYS   234      -2.259  -0.598 -17.950  0.00  0.00           C  
ATOM   3339 HB2 LLYS   234      -1.406  -1.128 -17.521  0.00  0.00           H  
ATOM   3340 HB3 LLYS   234      -2.127  -0.578 -19.030  0.00  0.00           H  
ATOM   3341 CG  LLYS   234      -2.276   0.852 -17.453  0.00  0.00           C  
ATOM   3342 HG2 LLYS   234      -3.068   1.409 -17.954  0.00  0.00           H  
ATOM   3343 HG3 LLYS   234      -2.441   0.880 -16.376  0.00  0.00           H  
ATOM   3344 CD  LLYS   234      -0.919   1.475 -17.782  0.00  0.00           C  
ATOM   3345 HD2 LLYS   234      -0.133   0.823 -17.398  0.00  0.00           H  
ATOM   3346 HD3 LLYS   234      -0.810   1.563 -18.865  0.00  0.00           H  
ATOM   3347 CE  LLYS   234      -0.780   2.848 -17.134  0.00  0.00           C  
ATOM   3348 HE2 LLYS   234      -1.494   3.543 -17.584  0.00  0.00           H  
ATOM   3349 HE3 LLYS   234      -1.010   2.748 -16.069  0.00  0.00           H  
ATOM   3350 NZ  LLYS   234       0.608   3.331 -17.281  0.00  0.00           N  
ATOM   3351 HZ1 LLYS   234       1.236   2.595 -16.958  0.00  0.00           H  
ATOM   3352 HZ2 LLYS   234       0.847   3.550 -18.233  0.00  0.00           H  
ATOM   3353 HZ3 LLYS   234       0.790   4.110 -16.651  0.00  0.00           H  
ATOM   3354 C   LLYS   234      -3.507  -2.682 -18.435  0.00  0.00           C  
ATOM   3355 O   LLYS   234      -3.699  -2.640 -19.651  0.00  0.00           O  
ATOM   3356 N   LVAL   235      -3.249  -3.817 -17.785  0.00  0.00           N  
ATOM   3357 H   LVAL   235      -3.113  -3.758 -16.783  0.00  0.00           H  
ATOM   3358 CA  LVAL   235      -3.234  -5.162 -18.383  0.00  0.00           C  
ATOM   3359 HA  LVAL   235      -3.470  -5.081 -19.440  0.00  0.00           H  
ATOM   3360 CB  LVAL   235      -1.835  -5.812 -18.298  0.00  0.00           C  
ATOM   3361 HB  LVAL   235      -1.894  -6.800 -18.754  0.00  0.00           H  
ATOM   3362 CG1 LVAL   235      -0.803  -5.004 -19.091  0.00  0.00           C  
ATOM   3363 HG11LVAL   235      -0.658  -4.019 -18.648  0.00  0.00           H  
ATOM   3364 HG12LVAL   235       0.150  -5.535 -19.099  0.00  0.00           H  
ATOM   3365 HG13LVAL   235      -1.140  -4.896 -20.122  0.00  0.00           H  
ATOM   3366 CG2 LVAL   235      -1.321  -5.992 -16.864  0.00  0.00           C  
ATOM   3367 HG21LVAL   235      -0.370  -6.523 -16.886  0.00  0.00           H  
ATOM   3368 HG22LVAL   235      -1.172  -5.022 -16.392  0.00  0.00           H  
ATOM   3369 HG23LVAL   235      -2.030  -6.581 -16.285  0.00  0.00           H  
ATOM   3370 C   LVAL   235      -4.296  -6.059 -17.729  0.00  0.00           C  
ATOM   3371 O   LVAL   235      -4.651  -5.829 -16.567  0.00  0.00           O  
ATOM   3372 N   LPRO   236      -4.784  -7.118 -18.402  0.00  0.00           N  
ATOM   3373 CD  LPRO   236      -4.677  -7.393 -19.831  0.00  0.00           C  
ATOM   3374 HD2 LPRO   236      -3.724  -7.075 -20.252  0.00  0.00           H  
ATOM   3375 HD3 LPRO   236      -5.502  -6.907 -20.352  0.00  0.00           H  
ATOM   3376 CG  LPRO   236      -4.829  -8.900 -19.981  0.00  0.00           C  
ATOM   3377 HG2 LPRO   236      -3.847  -9.358 -19.893  0.00  0.00           H  
ATOM   3378 HG3 LPRO   236      -5.296  -9.168 -20.929  0.00  0.00           H  
ATOM   3379 CB  LPRO   236      -5.700  -9.281 -18.784  0.00  0.00           C  
ATOM   3380 HB2 LPRO   236      -5.545 -10.319 -18.494  0.00  0.00           H  
ATOM   3381 HB3 LPRO   236      -6.747  -9.106 -19.027  0.00  0.00           H  
ATOM   3382 CA  LPRO   236      -5.262  -8.301 -17.691  0.00  0.00           C  
ATOM   3383 HA  LPRO   236      -6.109  -8.051 -17.050  0.00  0.00           H  
ATOM   3384 C   LPRO   236      -4.112  -8.857 -16.837  0.00  0.00           C  
ATOM   3385 O   LPRO   236      -3.001  -9.035 -17.339  0.00  0.00           O  
ATOM   3386 N   LLEU   237      -4.356  -9.096 -15.548  0.00  0.00           N  
ATOM   3387 H   LLEU   237      -5.312  -8.991 -15.216  0.00  0.00           H  
ATOM   3388 CA  LLEU   237      -3.334  -9.545 -14.596  0.00  0.00           C  
ATOM   3389 HA  LLEU   237      -2.464  -8.897 -14.687  0.00  0.00           H  
ATOM   3390 CB  LLEU   237      -3.900  -9.372 -13.172  0.00  0.00           C  
ATOM   3391 HB2 LLEU   237      -4.002  -8.304 -12.972  0.00  0.00           H  
ATOM   3392 HB3 LLEU   237      -4.897  -9.803 -13.150  0.00  0.00           H  
ATOM   3393 CG  LLEU   237      -3.089 -10.021 -12.033  0.00  0.00           C  
ATOM   3394 HG  LLEU   237      -2.978 -11.092 -12.204  0.00  0.00           H  
ATOM   3395 CD1 LLEU   237      -1.707  -9.405 -11.893  0.00  0.00           C  
ATOM   3396 HD11LLEU   237      -1.220  -9.742 -10.979  0.00  0.00           H  
ATOM   3397 HD12LLEU   237      -1.099  -9.727 -12.732  0.00  0.00           H  
ATOM   3398 HD13LLEU   237      -1.768  -8.317 -11.888  0.00  0.00           H  
ATOM   3399 CD2 LLEU   237      -3.834  -9.837 -10.717  0.00  0.00           C  
ATOM   3400 HD21LLEU   237      -4.112  -8.793 -10.597  0.00  0.00           H  
ATOM   3401 HD22LLEU   237      -4.732 -10.448 -10.744  0.00  0.00           H  
ATOM   3402 HD23LLEU   237      -3.215 -10.143  -9.877  0.00  0.00           H  
ATOM   3403 C   LLEU   237      -2.929 -11.001 -14.899  0.00  0.00           C  
ATOM   3404 O   LLEU   237      -3.768 -11.890 -14.702  0.00  0.00           O  
ATOM   3405 N   LPRO   238      -1.687 -11.284 -15.348  0.00  0.00           N  
ATOM   3406 CD  LPRO   238      -0.605 -10.349 -15.642  0.00  0.00           C  
ATOM   3407 HD2 LPRO   238      -0.410  -9.682 -14.806  0.00  0.00           H  
ATOM   3408 HD3 LPRO   238      -0.846  -9.763 -16.525  0.00  0.00           H  
ATOM   3409 CG  LPRO   238       0.637 -11.191 -15.931  0.00  0.00           C  
ATOM   3410 HG2 LPRO   238       1.215 -11.328 -15.020  0.00  0.00           H  
ATOM   3411 HG3 LPRO   238       1.258 -10.739 -16.706  0.00  0.00           H  
ATOM   3412 CB  LPRO   238       0.059 -12.529 -16.384  0.00  0.00           C  
ATOM   3413 HB2 LPRO   238       0.741 -13.357 -16.185  0.00  0.00           H  
ATOM   3414 HB3 LPRO   238      -0.170 -12.474 -17.449  0.00  0.00           H  
ATOM   3415 CA  LPRO   238      -1.244 -12.650 -15.591  0.00  0.00           C  
ATOM   3416 HA  LPRO   238      -1.980 -13.170 -16.203  0.00  0.00           H  
ATOM   3417 C   LPRO   238      -1.075 -13.396 -14.262  0.00  0.00           C  
ATOM   3418 O   LPRO   238      -0.347 -12.963 -13.368  0.00  0.00           O  
ATOM   3419 N   LGLN   239      -1.776 -14.520 -14.123  0.00  0.00           N  
ATOM   3420 H   LGLN   239      -2.390 -14.795 -14.881  0.00  0.00           H  
ATOM   3421 CA  LGLN   239      -1.758 -15.337 -12.907  0.00  0.00           C  
ATOM   3422 HA  LGLN   239      -1.683 -14.660 -12.058  0.00  0.00           H  
ATOM   3423 CB  LGLN   239      -3.092 -16.093 -12.756  0.00  0.00           C  
ATOM   3424 HB2 LGLN   239      -3.250 -16.722 -13.634  0.00  0.00           H  
ATOM   3425 HB3 LGLN   239      -3.045 -16.732 -11.873  0.00  0.00           H  
ATOM   3426 CG  LGLN   239      -4.274 -15.107 -12.603  0.00  0.00           C  
ATOM   3427 HG2 LGLN   239      -4.181 -14.565 -11.664  0.00  0.00           H  
ATOM   3428 HG3 LGLN   239      -4.237 -14.371 -13.405  0.00  0.00           H  
ATOM   3429 CD  LGLN   239      -5.654 -15.760 -12.650  0.00  0.00           C  
ATOM   3430 OE1 LGLN   239      -5.861 -16.899 -12.248  0.00  0.00           O  
ATOM   3431 NE2 LGLN   239      -6.652 -15.062 -13.141  0.00  0.00           N  
ATOM   3432 HE21LGLN   239      -7.562 -15.489 -13.196  0.00  0.00           H  
ATOM   3433 HE22LGLN   239      -6.527 -14.077 -13.357  0.00  0.00           H  
ATOM   3434 C   LGLN   239      -0.508 -16.239 -12.862  0.00  0.00           C  
ATOM   3435 O   LGLN   239      -0.003 -16.691 -13.897  0.00  0.00           O  
ATOM   3436 N   LSER   240       0.031 -16.473 -11.665  0.00  0.00           N  
ATOM   3437 H   LSER   240      -0.414 -16.053 -10.856  0.00  0.00           H  
ATOM   3438 CA  LSER   240       1.349 -17.089 -11.464  0.00  0.00           C  
ATOM   3439 HA  LSER   240       2.071 -16.527 -12.055  0.00  0.00           H  
ATOM   3440 CB  LSER   240       1.766 -16.951  -9.999  0.00  0.00           C  
ATOM   3441 HB2 LSER   240       1.710 -15.904  -9.697  0.00  0.00           H  
ATOM   3442 HB3 LSER   240       1.092 -17.536  -9.375  0.00  0.00           H  
ATOM   3443 OG  LSER   240       3.091 -17.413  -9.842  0.00  0.00           O  
ATOM   3444 HG  LSER   240       3.673 -16.654 -10.099  0.00  0.00           H  
ATOM   3445 C   LSER   240       1.424 -18.560 -11.898  0.00  0.00           C  
ATOM   3446 O   LSER   240       0.468 -19.331 -11.744  0.00  0.00           O  
ATOM   3447 N   LARG   241       2.590 -18.982 -12.405  0.00  0.00           N  
ATOM   3448 H   LARG   241       3.333 -18.293 -12.509  0.00  0.00           H  
ATOM   3449 CA  LARG   241       2.900 -20.392 -12.712  0.00  0.00           C  
ATOM   3450 HA  LARG   241       1.980 -20.901 -12.994  0.00  0.00           H  
ATOM   3451 CB  LARG   241       3.882 -20.453 -13.898  0.00  0.00           C  
ATOM   3452 HB2 LARG   241       4.742 -19.820 -13.675  0.00  0.00           H  
ATOM   3453 HB3 LARG   241       4.244 -21.474 -14.021  0.00  0.00           H  
ATOM   3454 CG  LARG   241       3.261 -20.001 -15.232  0.00  0.00           C  
ATOM   3455 HG2 LARG   241       2.854 -18.995 -15.127  0.00  0.00           H  
ATOM   3456 HG3 LARG   241       4.046 -19.972 -15.988  0.00  0.00           H  
ATOM   3457 CD  LARG   241       2.156 -20.957 -15.706  0.00  0.00           C  
ATOM   3458 HD2 LARG   241       2.570 -21.961 -15.811  0.00  0.00           H  
ATOM   3459 HD3 LARG   241       1.365 -21.003 -14.957  0.00  0.00           H  
ATOM   3460 NE  LARG   241       1.543 -20.498 -16.964  0.00  0.00           N  
ATOM   3461 HE  LARG   241       0.949 -19.684 -16.897  0.00  0.00           H  
ATOM   3462 CZ  LARG   241       1.561 -21.120 -18.129  0.00  0.00           C  
ATOM   3463 NH1 LARG   241       2.257 -22.198 -18.351  0.00  0.00           N  
ATOM   3464 HH11LARG   241       2.813 -22.634 -17.627  0.00  0.00           H  
ATOM   3465 HH12LARG   241       2.252 -22.685 -19.235  0.00  0.00           H  
ATOM   3466 NH2 LARG   241       0.865 -20.636 -19.118  0.00  0.00           N  
ATOM   3467 HH21LARG   241       0.387 -19.750 -18.995  0.00  0.00           H  
ATOM   3468 HH22LARG   241       0.765 -21.172 -19.966  0.00  0.00           H  
ATOM   3469 C   LARG   241       3.409 -21.200 -11.511  0.00  0.00           C  
ATOM   3470 O   LARG   241       3.550 -22.416 -11.632  0.00  0.00           O  
ATOM   3471 N   LILE   242       3.645 -20.566 -10.361  0.00  0.00           N  
ATOM   3472 H   LILE   242       3.503 -19.563 -10.333  0.00  0.00           H  
ATOM   3473 CA  LILE   242       4.067 -21.230  -9.116  0.00  0.00           C  
ATOM   3474 HA  LILE   242       4.836 -21.967  -9.350  0.00  0.00           H  
ATOM   3475 CB  LILE   242       4.676 -20.188  -8.142  0.00  0.00           C  
ATOM   3476 HB  LILE   242       3.898 -19.462  -7.899  0.00  0.00           H  
ATOM   3477 CG2 LILE   242       5.123 -20.863  -6.830  0.00  0.00           C  
ATOM   3478 HG21LILE   242       4.299 -21.402  -6.366  0.00  0.00           H  
ATOM   3479 HG22LILE   242       5.943 -21.557  -7.022  0.00  0.00           H  
ATOM   3480 HG23LILE   242       5.461 -20.112  -6.117  0.00  0.00           H  
ATOM   3481 CG1 LILE   242       5.857 -19.419  -8.787  0.00  0.00           C  
ATOM   3482 HG12LILE   242       6.716 -20.082  -8.886  0.00  0.00           H  
ATOM   3483 HG13LILE   242       5.585 -19.074  -9.783  0.00  0.00           H  
ATOM   3484 CD1 LILE   242       6.275 -18.172  -8.002  0.00  0.00           C  
ATOM   3485 HD11LILE   242       7.050 -17.640  -8.555  0.00  0.00           H  
ATOM   3486 HD12LILE   242       5.418 -17.511  -7.867  0.00  0.00           H  
ATOM   3487 HD13LILE   242       6.673 -18.458  -7.032  0.00  0.00           H  
ATOM   3488 C   LILE   242       2.862 -21.957  -8.491  0.00  0.00           C  
ATOM   3489 O   LILE   242       1.880 -21.312  -8.133  0.00  0.00           O  
ATOM   3490 N   LALA   243       2.904 -23.285  -8.354  0.00  0.00           N  
ATOM   3491 H   LALA   243       3.736 -23.771  -8.674  0.00  0.00           H  
ATOM   3492 CA  LALA   243       1.800 -24.090  -7.806  0.00  0.00           C  
ATOM   3493 HA  LALA   243       0.897 -23.481  -7.745  0.00  0.00           H  
ATOM   3494 CB  LALA   243       1.521 -25.234  -8.787  0.00  0.00           C  
ATOM   3495 HB1 LALA   243       0.660 -25.808  -8.447  0.00  0.00           H  
ATOM   3496 HB2 LALA   243       1.310 -24.830  -9.779  0.00  0.00           H  
ATOM   3497 HB3 LALA   243       2.389 -25.892  -8.844  0.00  0.00           H  
ATOM   3498 C   LALA   243       2.069 -24.634  -6.389  0.00  0.00           C  
ATOM   3499 O   LALA   243       1.144 -24.750  -5.583  0.00  0.00           O  
ATOM   3500 N   LASN   244       3.327 -24.962  -6.088  0.00  0.00           N  
ATOM   3501 H   LASN   244       4.031 -24.796  -6.800  0.00  0.00           H  
ATOM   3502 CA  LASN   244       3.824 -25.455  -4.796  0.00  0.00           C  
ATOM   3503 HA  LASN   244       3.087 -25.265  -4.014  0.00  0.00           H  
ATOM   3504 CB  LASN   244       4.104 -26.972  -4.894  0.00  0.00           C  
ATOM   3505 HB2 LASN   244       4.966 -27.112  -5.540  0.00  0.00           H  
ATOM   3506 HB3 LASN   244       4.356 -27.349  -3.903  0.00  0.00           H  
ATOM   3507 CG  LASN   244       2.980 -27.832  -5.451  0.00  0.00           C  
ATOM   3508 OD1 LASN   244       3.182 -28.682  -6.308  0.00  0.00           O  
ATOM   3509 ND2 LASN   244       1.771 -27.674  -4.986  0.00  0.00           N  
ATOM   3510 HD21LASN   244       1.015 -28.205  -5.394  0.00  0.00           H  
ATOM   3511 HD22LASN   244       1.601 -27.022  -4.230  0.00  0.00           H  
ATOM   3512 C   LASN   244       5.118 -24.699  -4.438  0.00  0.00           C  
ATOM   3513 O   LASN   244       5.729 -24.112  -5.327  0.00  0.00           O  
ATOM   3514 N   LLEU   245       5.593 -24.754  -3.190  0.00  0.00           N  
ATOM   3515 H   LLEU   245       5.081 -25.256  -2.473  0.00  0.00           H  
ATOM   3516 CA  LLEU   245       6.902 -24.178  -2.818  0.00  0.00           C  
ATOM   3517 HA  LLEU   245       7.011 -23.221  -3.326  0.00  0.00           H  
ATOM   3518 CB  LLEU   245       6.941 -23.913  -1.300  0.00  0.00           C  
ATOM   3519 HB2 LLEU   245       6.666 -24.830  -0.783  0.00  0.00           H  
ATOM   3520 HB3 LLEU   245       7.958 -23.653  -1.005  0.00  0.00           H  
ATOM   3521 CG  LLEU   245       5.993 -22.790  -0.842  0.00  0.00           C  
ATOM   3522 HG  LLEU   245       4.987 -23.024  -1.183  0.00  0.00           H  
ATOM   3523 CD1 LLEU   245       5.969 -22.692   0.679  0.00  0.00           C  
ATOM   3524 HD11LLEU   245       5.628 -23.633   1.107  0.00  0.00           H  
ATOM   3525 HD12LLEU   245       6.965 -22.460   1.042  0.00  0.00           H  
ATOM   3526 HD13LLEU   245       5.285 -21.905   0.995  0.00  0.00           H  
ATOM   3527 CD2 LLEU   245       6.402 -21.419  -1.383  0.00  0.00           C  
ATOM   3528 HD21LLEU   245       7.448 -21.225  -1.143  0.00  0.00           H  
ATOM   3529 HD22LLEU   245       6.258 -21.383  -2.460  0.00  0.00           H  
ATOM   3530 HD23LLEU   245       5.793 -20.636  -0.930  0.00  0.00           H  
ATOM   3531 C   LLEU   245       8.112 -25.006  -3.306  0.00  0.00           C  
ATOM   3532 O   LLEU   245       9.241 -24.528  -3.232  0.00  0.00           O  
ATOM   3533 N   LSER   246       7.883 -26.195  -3.878  0.00  0.00           N  
ATOM   3534 H   LSER   246       6.944 -26.552  -3.850  0.00  0.00           H  
ATOM   3535 CA  LSER   246       8.907 -27.082  -4.447  0.00  0.00           C  
ATOM   3536 HA  LSER   246       9.505 -27.475  -3.624  0.00  0.00           H  
ATOM   3537 CB  LSER   246       8.246 -28.284  -5.147  0.00  0.00           C  
ATOM   3538 HB2 LSER   246       9.024 -28.891  -5.605  0.00  0.00           H  
ATOM   3539 HB3 LSER   246       7.745 -28.899  -4.403  0.00  0.00           H  
ATOM   3540 OG  LSER   246       7.305 -27.924  -6.152  0.00  0.00           O  
ATOM   3541 HG  LSER   246       6.734 -28.697  -6.322  0.00  0.00           H  
ATOM   3542 C   LSER   246       9.849 -26.353  -5.412  0.00  0.00           C  
ATOM   3543 O   LSER   246       9.449 -25.913  -6.491  0.00  0.00           O  
ATOM   3544 N   LGLY   247      11.120 -26.234  -5.042  0.00  0.00           N  
ATOM   3545 H   LGLY   247      11.381 -26.591  -4.128  0.00  0.00           H  
ATOM   3546 CA  LGLY   247      12.165 -25.580  -5.825  0.00  0.00           C  
ATOM   3547 HA2 LGLY   247      13.132 -25.904  -5.448  0.00  0.00           H  
ATOM   3548 HA3 LGLY   247      12.088 -25.908  -6.862  0.00  0.00           H  
ATOM   3549 C   LGLY   247      12.160 -24.048  -5.817  0.00  0.00           C  
ATOM   3550 O   LGLY   247      12.971 -23.476  -6.540  0.00  0.00           O  
ATOM   3551 N   LLEU   248      11.289 -23.372  -5.058  0.00  0.00           N  
ATOM   3552 H   LLEU   248      10.649 -23.882  -4.458  0.00  0.00           H  
ATOM   3553 CA  LLEU   248      11.209 -21.905  -5.074  0.00  0.00           C  
ATOM   3554 HA  LLEU   248      11.064 -21.598  -6.111  0.00  0.00           H  
ATOM   3555 CB  LLEU   248       9.987 -21.445  -4.255  0.00  0.00           C  
ATOM   3556 HB2 LLEU   248       9.103 -21.997  -4.577  0.00  0.00           H  
ATOM   3557 HB3 LLEU   248      10.170 -21.690  -3.208  0.00  0.00           H  
ATOM   3558 CG  LLEU   248       9.710 -19.934  -4.380  0.00  0.00           C  
ATOM   3559 HG  LLEU   248      10.641 -19.373  -4.295  0.00  0.00           H  
ATOM   3560 CD1 LLEU   248       9.040 -19.603  -5.713  0.00  0.00           C  
ATOM   3561 HD11LLEU   248       8.850 -18.532  -5.772  0.00  0.00           H  
ATOM   3562 HD12LLEU   248       9.690 -19.882  -6.540  0.00  0.00           H  
ATOM   3563 HD13LLEU   248       8.100 -20.145  -5.809  0.00  0.00           H  
ATOM   3564 CD2 LLEU   248       8.777 -19.457  -3.269  0.00  0.00           C  
ATOM   3565 HD21LLEU   248       9.191 -19.726  -2.299  0.00  0.00           H  
ATOM   3566 HD22LLEU   248       8.683 -18.373  -3.315  0.00  0.00           H  
ATOM   3567 HD23LLEU   248       7.796 -19.910  -3.388  0.00  0.00           H  
ATOM   3568 C   LLEU   248      12.517 -21.263  -4.571  0.00  0.00           C  
ATOM   3569 O   LLEU   248      12.959 -21.539  -3.454  0.00  0.00           O  
ATOM   3570 N   LARG   249      13.122 -20.395  -5.387  0.00  0.00           N  
ATOM   3571 H   LARG   249      12.682 -20.218  -6.290  0.00  0.00           H  
ATOM   3572 CA  LARG   249      14.394 -19.709  -5.117  0.00  0.00           C  
ATOM   3573 HA  LARG   249      15.033 -20.350  -4.505  0.00  0.00           H  
ATOM   3574 CB  LARG   249      15.116 -19.441  -6.449  0.00  0.00           C  
ATOM   3575 HB2 LARG   249      14.485 -18.797  -7.060  0.00  0.00           H  
ATOM   3576 HB3 LARG   249      16.048 -18.912  -6.245  0.00  0.00           H  
ATOM   3577 CG  LARG   249      15.439 -20.722  -7.238  0.00  0.00           C  
ATOM   3578 HG2 LARG   249      16.106 -21.349  -6.645  0.00  0.00           H  
ATOM   3579 HG3 LARG   249      14.525 -21.282  -7.441  0.00  0.00           H  
ATOM   3580 CD  LARG   249      16.116 -20.401  -8.576  0.00  0.00           C  
ATOM   3581 HD2 LARG   249      17.032 -19.845  -8.377  0.00  0.00           H  
ATOM   3582 HD3 LARG   249      16.382 -21.341  -9.064  0.00  0.00           H  
ATOM   3583 NE  LARG   249      15.234 -19.621  -9.465  0.00  0.00           N  
ATOM   3584 HE  LARG   249      14.265 -19.504  -9.184  0.00  0.00           H  
ATOM   3585 CZ  LARG   249      15.551 -19.071 -10.621  0.00  0.00           C  
ATOM   3586 NH1 LARG   249      16.732 -19.149 -11.160  0.00  0.00           N  
ATOM   3587 HH11LARG   249      17.486 -19.635 -10.687  0.00  0.00           H  
ATOM   3588 HH12LARG   249      16.912 -18.591 -11.984  0.00  0.00           H  
ATOM   3589 NH2 LARG   249      14.660 -18.396 -11.271  0.00  0.00           N  
ATOM   3590 HH21LARG   249      13.735 -18.323 -10.860  0.00  0.00           H  
ATOM   3591 HH22LARG   249      14.813 -18.173 -12.251  0.00  0.00           H  
ATOM   3592 C   LARG   249      14.153 -18.410  -4.345  0.00  0.00           C  
ATOM   3593 O   LARG   249      13.772 -17.394  -4.938  0.00  0.00           O  
ATOM   3594 N   LILE   250      14.360 -18.451  -3.028  0.00  0.00           N  
ATOM   3595 H   LILE   250      14.683 -19.328  -2.632  0.00  0.00           H  
ATOM   3596 CA  LILE   250      14.163 -17.319  -2.109  0.00  0.00           C  
ATOM   3597 HA  LILE   250      13.532 -16.574  -2.592  0.00  0.00           H  
ATOM   3598 CB  LILE   250      13.431 -17.783  -0.823  0.00  0.00           C  
ATOM   3599 HB  LILE   250      14.020 -18.585  -0.376  0.00  0.00           H  
ATOM   3600 CG2 LILE   250      13.325 -16.638   0.207  0.00  0.00           C  
ATOM   3601 HG21LILE   250      12.775 -15.798  -0.219  0.00  0.00           H  
ATOM   3602 HG22LILE   250      12.815 -16.975   1.108  0.00  0.00           H  
ATOM   3603 HG23LILE   250      14.314 -16.300   0.514  0.00  0.00           H  
ATOM   3604 CG1 LILE   250      12.025 -18.344  -1.153  0.00  0.00           C  
ATOM   3605 HG12LILE   250      11.388 -17.537  -1.519  0.00  0.00           H  
ATOM   3606 HG13LILE   250      12.108 -19.090  -1.943  0.00  0.00           H  
ATOM   3607 CD1 LILE   250      11.337 -19.031   0.034  0.00  0.00           C  
ATOM   3608 HD11LILE   250      10.423 -19.513  -0.310  0.00  0.00           H  
ATOM   3609 HD12LILE   250      11.996 -19.786   0.462  0.00  0.00           H  
ATOM   3610 HD13LILE   250      11.069 -18.304   0.799  0.00  0.00           H  
ATOM   3611 C   LILE   250      15.507 -16.655  -1.776  0.00  0.00           C  
ATOM   3612 O   LILE   250      16.425 -17.319  -1.288  0.00  0.00           O  
ATOM   3613 N   LLEU   251      15.597 -15.336  -1.969  0.00  0.00           N  
ATOM   3614 H   LLEU   251      14.807 -14.867  -2.401  0.00  0.00           H  
ATOM   3615 CA  LLEU   251      16.633 -14.496  -1.356  0.00  0.00           C  
ATOM   3616 HA  LLEU   251      17.520 -15.104  -1.176  0.00  0.00           H  
ATOM   3617 CB  LLEU   251      17.013 -13.367  -2.332  0.00  0.00           C  
ATOM   3618 HB2 LLEU   251      17.347 -13.802  -3.273  0.00  0.00           H  
ATOM   3619 HB3 LLEU   251      16.116 -12.783  -2.538  0.00  0.00           H  
ATOM   3620 CG  LLEU   251      18.109 -12.418  -1.813  0.00  0.00           C  
ATOM   3621 HG  LLEU   251      17.822 -12.022  -0.841  0.00  0.00           H  
ATOM   3622 CD1 LLEU   251      19.472 -13.101  -1.688  0.00  0.00           C  
ATOM   3623 HD11LLEU   251      19.773 -13.522  -2.647  0.00  0.00           H  
ATOM   3624 HD12LLEU   251      20.217 -12.379  -1.354  0.00  0.00           H  
ATOM   3625 HD13LLEU   251      19.422 -13.897  -0.948  0.00  0.00           H  
ATOM   3626 CD2 LLEU   251      18.268 -11.246  -2.779  0.00  0.00           C  
ATOM   3627 HD21LLEU   251      19.026 -10.564  -2.402  0.00  0.00           H  
ATOM   3628 HD22LLEU   251      18.563 -11.616  -3.759  0.00  0.00           H  
ATOM   3629 HD23LLEU   251      17.328 -10.704  -2.861  0.00  0.00           H  
ATOM   3630 C   LLEU   251      16.127 -13.952  -0.008  0.00  0.00           C  
ATOM   3631 O   LLEU   251      15.070 -13.327   0.035  0.00  0.00           O  
ATOM   3632 N   LLEU   252      16.866 -14.170   1.080  0.00  0.00           N  
ATOM   3633 H   LLEU   252      17.724 -14.701   0.966  0.00  0.00           H  
ATOM   3634 CA  LLEU   252      16.505 -13.768   2.444  0.00  0.00           C  
ATOM   3635 HA  LLEU   252      15.471 -13.421   2.457  0.00  0.00           H  
ATOM   3636 CB  LLEU   252      16.586 -15.019   3.340  0.00  0.00           C  
ATOM   3637 HB2 LLEU   252      15.813 -15.717   3.019  0.00  0.00           H  
ATOM   3638 HB3 LLEU   252      17.557 -15.492   3.182  0.00  0.00           H  
ATOM   3639 CG  LLEU   252      16.428 -14.765   4.851  0.00  0.00           C  
ATOM   3640 HG  LLEU   252      17.229 -14.119   5.207  0.00  0.00           H  
ATOM   3641 CD1 LLEU   252      15.086 -14.127   5.202  0.00  0.00           C  
ATOM   3642 HD11LLEU   252      15.009 -14.041   6.286  0.00  0.00           H  
ATOM   3643 HD12LLEU   252      15.016 -13.129   4.769  0.00  0.00           H  
ATOM   3644 HD13LLEU   252      14.266 -14.741   4.830  0.00  0.00           H  
ATOM   3645 CD2 LLEU   252      16.523 -16.092   5.596  0.00  0.00           C  
ATOM   3646 HD21LLEU   252      17.455 -16.589   5.333  0.00  0.00           H  
ATOM   3647 HD22LLEU   252      16.511 -15.915   6.670  0.00  0.00           H  
ATOM   3648 HD23LLEU   252      15.691 -16.741   5.331  0.00  0.00           H  
ATOM   3649 C   LLEU   252      17.390 -12.612   2.938  0.00  0.00           C  
ATOM   3650 O   LLEU   252      18.555 -12.821   3.287  0.00  0.00           O  
ATOM   3651 N   LLEU   253      16.819 -11.403   2.991  0.00  0.00           N  
ATOM   3652 H   LLEU   253      15.837 -11.328   2.741  0.00  0.00           H  
ATOM   3653 CA  LLEU   253      17.502 -10.184   3.440  0.00  0.00           C  
ATOM   3654 HA  LLEU   253      18.565 -10.397   3.556  0.00  0.00           H  
ATOM   3655 CB  LLEU   253      17.375  -9.069   2.382  0.00  0.00           C  
ATOM   3656 HB2 LLEU   253      16.326  -8.784   2.306  0.00  0.00           H  
ATOM   3657 HB3 LLEU   253      17.929  -8.200   2.740  0.00  0.00           H  
ATOM   3658 CG  LLEU   253      17.877  -9.423   0.969  0.00  0.00           C  
ATOM   3659 HG  LLEU   253      17.268 -10.229   0.562  0.00  0.00           H  
ATOM   3660 CD1 LLEU   253      17.731  -8.205   0.055  0.00  0.00           C  
ATOM   3661 HD11LLEU   253      16.697  -7.862   0.060  0.00  0.00           H  
ATOM   3662 HD12LLEU   253      18.373  -7.395   0.402  0.00  0.00           H  
ATOM   3663 HD13LLEU   253      18.007  -8.473  -0.964  0.00  0.00           H  
ATOM   3664 CD2 LLEU   253      19.347  -9.847   0.945  0.00  0.00           C  
ATOM   3665 HD21LLEU   253      19.471 -10.788   1.483  0.00  0.00           H  
ATOM   3666 HD22LLEU   253      19.676  -9.999  -0.081  0.00  0.00           H  
ATOM   3667 HD23LLEU   253      19.966  -9.084   1.415  0.00  0.00           H  
ATOM   3668 C   LLEU   253      16.979  -9.722   4.809  0.00  0.00           C  
ATOM   3669 O   LLEU   253      15.822  -9.322   4.949  0.00  0.00           O  
ATOM   3670 N   LTHR   254      17.857  -9.740   5.813  0.00  0.00           N  
ATOM   3671 H   LTHR   254      18.777 -10.120   5.613  0.00  0.00           H  
ATOM   3672 CA  LTHR   254      17.576  -9.339   7.209  0.00  0.00           C  
ATOM   3673 HA  LTHR   254      16.668  -8.737   7.224  0.00  0.00           H  
ATOM   3674 CB  LTHR   254      17.325 -10.570   8.099  0.00  0.00           C  
ATOM   3675 HB  LTHR   254      17.242 -10.242   9.132  0.00  0.00           H  
ATOM   3676 CG2 LTHR   254      16.035 -11.305   7.728  0.00  0.00           C  
ATOM   3677 HG21LTHR   254      15.191 -10.618   7.782  0.00  0.00           H  
ATOM   3678 HG22LTHR   254      16.109 -11.706   6.718  0.00  0.00           H  
ATOM   3679 HG23LTHR   254      15.869 -12.127   8.424  0.00  0.00           H  
ATOM   3680 OG1 LTHR   254      18.377 -11.504   8.013  0.00  0.00           O  
ATOM   3681 HG1 LTHR   254      19.075 -11.235   8.639  0.00  0.00           H  
ATOM   3682 C   LTHR   254      18.670  -8.451   7.818  0.00  0.00           C  
ATOM   3683 O   LTHR   254      18.447  -7.833   8.860  0.00  0.00           O  
ATOM   3684 N   LALA   255      19.817  -8.319   7.148  0.00  0.00           N  
ATOM   3685 H   LALA   255      19.951  -8.884   6.316  0.00  0.00           H  
ATOM   3686 CA  LALA   255      20.879  -7.358   7.432  0.00  0.00           C  
ATOM   3687 HA  LALA   255      20.669  -6.843   8.370  0.00  0.00           H  
ATOM   3688 CB  LALA   255      22.185  -8.144   7.601  0.00  0.00           C  
ATOM   3689 HB1 LALA   255      22.076  -8.868   8.410  0.00  0.00           H  
ATOM   3690 HB2 LALA   255      22.425  -8.668   6.676  0.00  0.00           H  
ATOM   3691 HB3 LALA   255      23.002  -7.466   7.839  0.00  0.00           H  
ATOM   3692 C   LALA   255      20.964  -6.300   6.311  0.00  0.00           C  
ATOM   3693 O   LALA   255      20.869  -6.633   5.124  0.00  0.00           O  
ATOM   3694 N   LHIE   256      21.145  -5.027   6.680  0.00  0.00           N  
ATOM   3695 H   LHIE   256      21.276  -4.827   7.665  0.00  0.00           H  
ATOM   3696 CA  LHIE   256      21.246  -3.889   5.756  0.00  0.00           C  
ATOM   3697 HA  LHIE   256      21.576  -4.271   4.791  0.00  0.00           H  
ATOM   3698 CB  LHIE   256      19.849  -3.267   5.566  0.00  0.00           C  
ATOM   3699 HB2 LHIE   256      19.140  -4.062   5.331  0.00  0.00           H  
ATOM   3700 HB3 LHIE   256      19.528  -2.807   6.498  0.00  0.00           H  
ATOM   3701 CG  LHIE   256      19.772  -2.233   4.471  0.00  0.00           C  
ATOM   3702 ND1 LHIE   256      20.412  -0.991   4.471  0.00  0.00           N  
ATOM   3703 CE1 LHIE   256      20.134  -0.433   3.282  0.00  0.00           C  
ATOM   3704 HE1 LHIE   256      20.519   0.520   2.941  0.00  0.00           H  
ATOM   3705 NE2 LHIE   256      19.335  -1.238   2.562  0.00  0.00           N  
ATOM   3706 HE2 LHIE   256      18.990  -1.045   1.621  0.00  0.00           H  
ATOM   3707 CD2 LHIE   256      19.099  -2.379   3.294  0.00  0.00           C  
ATOM   3708 HD2 LHIE   256      18.516  -3.239   2.991  0.00  0.00           H  
ATOM   3709 C   LHIE   256      22.282  -2.862   6.264  0.00  0.00           C  
ATOM   3710 O   LHIE   256      22.291  -2.552   7.459  0.00  0.00           O  
ATOM   3711 N   LPRO   257      23.173  -2.323   5.407  0.00  0.00           N  
ATOM   3712 CD  LPRO   257      23.292  -2.610   3.985  0.00  0.00           C  
ATOM   3713 HD2 LPRO   257      22.337  -2.527   3.469  0.00  0.00           H  
ATOM   3714 HD3 LPRO   257      23.697  -3.614   3.860  0.00  0.00           H  
ATOM   3715 CG  LPRO   257      24.277  -1.585   3.434  0.00  0.00           C  
ATOM   3716 HG2 LPRO   257      23.751  -0.662   3.190  0.00  0.00           H  
ATOM   3717 HG3 LPRO   257      24.816  -1.965   2.567  0.00  0.00           H  
ATOM   3718 CB  LPRO   257      25.205  -1.361   4.625  0.00  0.00           C  
ATOM   3719 HB2 LPRO   257      25.721  -0.404   4.562  0.00  0.00           H  
ATOM   3720 HB3 LPRO   257      25.931  -2.173   4.666  0.00  0.00           H  
ATOM   3721 CA  LPRO   257      24.272  -1.452   5.839  0.00  0.00           C  
ATOM   3722 HA  LPRO   257      24.806  -1.931   6.660  0.00  0.00           H  
ATOM   3723 C   LPRO   257      23.849  -0.055   6.328  0.00  0.00           C  
ATOM   3724 O   LPRO   257      24.664   0.628   6.946  0.00  0.00           O  
ATOM   3725 N   LGLU   258      22.609   0.380   6.073  0.00  0.00           N  
ATOM   3726 H   LGLU   258      21.999  -0.228   5.537  0.00  0.00           H  
ATOM   3727 CA  LGLU   258      22.107   1.727   6.405  0.00  0.00           C  
ATOM   3728 HA  LGLU   258      22.866   2.263   6.978  0.00  0.00           H  
ATOM   3729 CB  LGLU   258      21.839   2.528   5.112  0.00  0.00           C  
ATOM   3730 HB2 LGLU   258      20.915   2.158   4.668  0.00  0.00           H  
ATOM   3731 HB3 LGLU   258      21.672   3.572   5.381  0.00  0.00           H  
ATOM   3732 CG  LGLU   258      22.924   2.481   4.024  0.00  0.00           C  
ATOM   3733 HG2 LGLU   258      22.931   1.480   3.590  0.00  0.00           H  
ATOM   3734 HG3 LGLU   258      22.642   3.177   3.232  0.00  0.00           H  
ATOM   3735 CD  LGLU   258      24.330   2.837   4.520  0.00  0.00           C  
ATOM   3736 OE1 LGLU   258      25.297   2.157   4.097  0.00  0.00           O  
ATOM   3737 OE2 LGLU   258      24.457   3.784   5.331  0.00  0.00           O  
ATOM   3738 C   LGLU   258      20.826   1.713   7.268  0.00  0.00           C  
ATOM   3739 O   LGLU   258      20.228   2.767   7.506  0.00  0.00           O  
ATOM   3740 N   LTHR   259      20.332   0.542   7.684  0.00  0.00           N  
ATOM   3741 H   LTHR   259      20.885  -0.294   7.527  0.00  0.00           H  
ATOM   3742 CA  LTHR   259      18.959   0.352   8.196  0.00  0.00           C  
ATOM   3743 HA  LTHR   259      18.701   1.199   8.827  0.00  0.00           H  
ATOM   3744 CB  LTHR   259      17.999   0.323   6.988  0.00  0.00           C  
ATOM   3745 HB  LTHR   259      18.514  -0.134   6.145  0.00  0.00           H  
ATOM   3746 CG2 LTHR   259      16.695  -0.442   7.177  0.00  0.00           C  
ATOM   3747 HG21LTHR   259      16.021  -0.258   6.345  0.00  0.00           H  
ATOM   3748 HG22LTHR   259      16.919  -1.507   7.205  0.00  0.00           H  
ATOM   3749 HG23LTHR   259      16.205  -0.148   8.100  0.00  0.00           H  
ATOM   3750 OG1 LTHR   259      17.662   1.649   6.630  0.00  0.00           O  
ATOM   3751 HG1 LTHR   259      18.473   2.171   6.735  0.00  0.00           H  
ATOM   3752 C   LTHR   259      18.845  -0.905   9.073  0.00  0.00           C  
ATOM   3753 O   LTHR   259      19.543  -1.885   8.838  0.00  0.00           O  
ATOM   3754 N   LVAL   260      17.987  -0.903  10.102  0.00  0.00           N  
ATOM   3755 H   LVAL   260      17.385  -0.093  10.219  0.00  0.00           H  
ATOM   3756 CA  LVAL   260      18.010  -1.914  11.188  0.00  0.00           C  
ATOM   3757 HA  LVAL   260      18.614  -2.757  10.868  0.00  0.00           H  
ATOM   3758 CB  LVAL   260      18.683  -1.353  12.458  0.00  0.00           C  
ATOM   3759 HB  LVAL   260      18.561  -2.082  13.259  0.00  0.00           H  
ATOM   3760 CG1 LVAL   260      20.188  -1.136  12.272  0.00  0.00           C  
ATOM   3761 HG11LVAL   260      20.670  -2.075  12.005  0.00  0.00           H  
ATOM   3762 HG12LVAL   260      20.383  -0.397  11.496  0.00  0.00           H  
ATOM   3763 HG13LVAL   260      20.624  -0.786  13.209  0.00  0.00           H  
ATOM   3764 CG2 LVAL   260      18.055  -0.036  12.916  0.00  0.00           C  
ATOM   3765 HG21LVAL   260      18.401   0.178  13.926  0.00  0.00           H  
ATOM   3766 HG22LVAL   260      18.350   0.779  12.254  0.00  0.00           H  
ATOM   3767 HG23LVAL   260      16.971  -0.114  12.915  0.00  0.00           H  
ATOM   3768 C   LVAL   260      16.647  -2.531  11.525  0.00  0.00           C  
ATOM   3769 O   LVAL   260      15.597  -1.942  11.252  0.00  0.00           O  
ATOM   3770 N   LALA   261      16.671  -3.724  12.137  0.00  0.00           N  
ATOM   3771 H   LALA   261      17.565  -4.169  12.305  0.00  0.00           H  
ATOM   3772 CA  LALA   261      15.489  -4.474  12.565  0.00  0.00           C  
ATOM   3773 HA  LALA   261      14.675  -3.764  12.705  0.00  0.00           H  
ATOM   3774 CB  LALA   261      15.091  -5.449  11.448  0.00  0.00           C  
ATOM   3775 HB1 LALA   261      14.853  -4.898  10.540  0.00  0.00           H  
ATOM   3776 HB2 LALA   261      15.914  -6.137  11.246  0.00  0.00           H  
ATOM   3777 HB3 LALA   261      14.216  -6.022  11.754  0.00  0.00           H  
ATOM   3778 C   LALA   261      15.659  -5.207  13.915  0.00  0.00           C  
ATOM   3779 O   LALA   261      16.764  -5.518  14.360  0.00  0.00           O  
ATOM   3780 N   LASP   262      14.530  -5.481  14.566  0.00  0.00           N  
ATOM   3781 H   LASP   262      13.665  -5.164  14.143  0.00  0.00           H  
ATOM   3782 CA  LASP   262      14.412  -6.270  15.791  0.00  0.00           C  
ATOM   3783 HA  LASP   262      15.117  -5.886  16.531  0.00  0.00           H  
ATOM   3784 CB  LASP   262      12.984  -6.150  16.345  0.00  0.00           C  
ATOM   3785 HB2 LASP   262      12.265  -6.335  15.545  0.00  0.00           H  
ATOM   3786 HB3 LASP   262      12.832  -6.916  17.108  0.00  0.00           H  
ATOM   3787 CG  LASP   262      12.696  -4.806  16.994  0.00  0.00           C  
ATOM   3788 OD1 LASP   262      11.507  -4.425  17.080  0.00  0.00           O  
ATOM   3789 OD2 LASP   262      13.621  -4.171  17.550  0.00  0.00           O  
ATOM   3790 C   LASP   262      14.707  -7.754  15.581  0.00  0.00           C  
ATOM   3791 O   LASP   262      14.365  -8.334  14.548  0.00  0.00           O  
ATOM   3792 N   LSER   263      15.216  -8.394  16.635  0.00  0.00           N  
ATOM   3793 H   LSER   263      15.404  -7.854  17.473  0.00  0.00           H  
ATOM   3794 CA  LSER   263      15.392  -9.846  16.701  0.00  0.00           C  
ATOM   3795 HA  LSER   263      16.107 -10.149  15.935  0.00  0.00           H  
ATOM   3796 CB  LSER   263      15.988 -10.200  18.064  0.00  0.00           C  
ATOM   3797 HB2 LSER   263      16.978  -9.755  18.145  0.00  0.00           H  
ATOM   3798 HB3 LSER   263      15.365  -9.774  18.848  0.00  0.00           H  
ATOM   3799 OG  LSER   263      16.087 -11.592  18.282  0.00  0.00           O  
ATOM   3800 HG  LSER   263      16.463 -11.687  19.179  0.00  0.00           H  
ATOM   3801 C   LSER   263      14.076 -10.588  16.431  0.00  0.00           C  
ATOM   3802 O   LSER   263      14.058 -11.480  15.591  0.00  0.00           O  
ATOM   3803 N   LALA   264      12.946 -10.165  17.015  0.00  0.00           N  
ATOM   3804 H   LALA   264      13.015  -9.486  17.762  0.00  0.00           H  
ATOM   3805 CA  LALA   264      11.627 -10.747  16.743  0.00  0.00           C  
ATOM   3806 HA  LALA   264      11.670 -11.812  16.976  0.00  0.00           H  
ATOM   3807 CB  LALA   264      10.608 -10.104  17.690  0.00  0.00           C  
ATOM   3808 HB1 LALA   264      10.884 -10.314  18.725  0.00  0.00           H  
ATOM   3809 HB2 LALA   264      10.574  -9.025  17.538  0.00  0.00           H  
ATOM   3810 HB3 LALA   264       9.619 -10.525  17.507  0.00  0.00           H  
ATOM   3811 C   LALA   264      11.179 -10.614  15.268  0.00  0.00           C  
ATOM   3812 O   LALA   264      10.615 -11.561  14.713  0.00  0.00           O  
ATOM   3813 N   LTHR   265      11.469  -9.483  14.608  0.00  0.00           N  
ATOM   3814 H   LTHR   265      11.955  -8.757  15.113  0.00  0.00           H  
ATOM   3815 CA  LTHR   265      11.192  -9.272  13.173  0.00  0.00           C  
ATOM   3816 HA  LTHR   265      10.153  -9.532  12.968  0.00  0.00           H  
ATOM   3817 CB  LTHR   265      11.400  -7.796  12.777  0.00  0.00           C  
ATOM   3818 HB  LTHR   265      12.237  -7.374  13.334  0.00  0.00           H  
ATOM   3819 CG2 LTHR   265      11.640  -7.557  11.283  0.00  0.00           C  
ATOM   3820 HG21LTHR   265      12.633  -7.908  11.003  0.00  0.00           H  
ATOM   3821 HG22LTHR   265      10.888  -8.080  10.692  0.00  0.00           H  
ATOM   3822 HG23LTHR   265      11.586  -6.491  11.070  0.00  0.00           H  
ATOM   3823 OG1 LTHR   265      10.230  -7.073  13.076  0.00  0.00           O  
ATOM   3824 HG1 LTHR   265      10.014  -7.226  14.020  0.00  0.00           H  
ATOM   3825 C   LTHR   265      12.053 -10.189  12.312  0.00  0.00           C  
ATOM   3826 O   LTHR   265      11.526 -10.910  11.464  0.00  0.00           O  
ATOM   3827 N   LILE   266      13.365 -10.209  12.557  0.00  0.00           N  
ATOM   3828 H   LILE   266      13.730  -9.604  13.291  0.00  0.00           H  
ATOM   3829 CA  LILE   266      14.315 -11.070  11.843  0.00  0.00           C  
ATOM   3830 HA  LILE   266      14.255 -10.857  10.775  0.00  0.00           H  
ATOM   3831 CB  LILE   266      15.753 -10.764  12.322  0.00  0.00           C  
ATOM   3832 HB  LILE   266      15.764 -10.804  13.413  0.00  0.00           H  
ATOM   3833 CG2 LILE   266      16.760 -11.809  11.807  0.00  0.00           C  
ATOM   3834 HG21LILE   266      17.774 -11.543  12.100  0.00  0.00           H  
ATOM   3835 HG22LILE   266      16.542 -12.787  12.236  0.00  0.00           H  
ATOM   3836 HG23LILE   266      16.712 -11.881  10.721  0.00  0.00           H  
ATOM   3837 CG1 LILE   266      16.152  -9.333  11.884  0.00  0.00           C  
ATOM   3838 HG12LILE   266      16.279  -9.295  10.804  0.00  0.00           H  
ATOM   3839 HG13LILE   266      15.356  -8.634  12.136  0.00  0.00           H  
ATOM   3840 CD1 LILE   266      17.423  -8.815  12.563  0.00  0.00           C  
ATOM   3841 HD11LILE   266      17.549  -7.757  12.335  0.00  0.00           H  
ATOM   3842 HD12LILE   266      17.330  -8.933  13.643  0.00  0.00           H  
ATOM   3843 HD13LILE   266      18.297  -9.356  12.205  0.00  0.00           H  
ATOM   3844 C   LILE   266      13.915 -12.539  12.030  0.00  0.00           C  
ATOM   3845 O   LILE   266      13.797 -13.268  11.055  0.00  0.00           O  
ATOM   3846 N   LSER   267      13.592 -12.939  13.259  0.00  0.00           N  
ATOM   3847 H   LSER   267      13.744 -12.271  14.008  0.00  0.00           H  
ATOM   3848 CA  LSER   267      13.099 -14.263  13.647  0.00  0.00           C  
ATOM   3849 HA  LSER   267      13.861 -15.004  13.409  0.00  0.00           H  
ATOM   3850 CB  LSER   267      12.913 -14.232  15.163  0.00  0.00           C  
ATOM   3851 HB2 LSER   267      13.879 -13.975  15.589  0.00  0.00           H  
ATOM   3852 HB3 LSER   267      12.207 -13.446  15.427  0.00  0.00           H  
ATOM   3853 OG  LSER   267      12.482 -15.439  15.760  0.00  0.00           O  
ATOM   3854 HG  LSER   267      12.916 -15.399  16.630  0.00  0.00           H  
ATOM   3855 C   LSER   267      11.801 -14.663  12.943  0.00  0.00           C  
ATOM   3856 O   LSER   267      11.683 -15.803  12.499  0.00  0.00           O  
ATOM   3857 N   LALA   268      10.846 -13.740  12.779  0.00  0.00           N  
ATOM   3858 H   LALA   268      10.997 -12.812  13.160  0.00  0.00           H  
ATOM   3859 CA  LALA   268       9.596 -13.993  12.062  0.00  0.00           C  
ATOM   3860 HA  LALA   268       9.159 -14.918  12.442  0.00  0.00           H  
ATOM   3861 CB  LALA   268       8.621 -12.849  12.364  0.00  0.00           C  
ATOM   3862 HB1 LALA   268       8.438 -12.790  13.437  0.00  0.00           H  
ATOM   3863 HB2 LALA   268       9.037 -11.902  12.017  0.00  0.00           H  
ATOM   3864 HB3 LALA   268       7.672 -13.031  11.858  0.00  0.00           H  
ATOM   3865 C   LALA   268       9.807 -14.166  10.544  0.00  0.00           C  
ATOM   3866 O   LALA   268       9.193 -15.052   9.944  0.00  0.00           O  
ATOM   3867 N   LVAL   269      10.681 -13.358   9.929  0.00  0.00           N  
ATOM   3868 H   LVAL   269      11.127 -12.633  10.486  0.00  0.00           H  
ATOM   3869 CA  LVAL   269      11.042 -13.451   8.500  0.00  0.00           C  
ATOM   3870 HA  LVAL   269      10.127 -13.570   7.918  0.00  0.00           H  
ATOM   3871 CB  LVAL   269      11.724 -12.143   8.036  0.00  0.00           C  
ATOM   3872 HB  LVAL   269      12.573 -11.934   8.688  0.00  0.00           H  
ATOM   3873 CG1 LVAL   269      12.234 -12.209   6.592  0.00  0.00           C  
ATOM   3874 HG11LVAL   269      12.993 -12.980   6.506  0.00  0.00           H  
ATOM   3875 HG12LVAL   269      11.417 -12.441   5.911  0.00  0.00           H  
ATOM   3876 HG13LVAL   269      12.685 -11.258   6.311  0.00  0.00           H  
ATOM   3877 CG2 LVAL   269      10.748 -10.958   8.103  0.00  0.00           C  
ATOM   3878 HG21LVAL   269      10.383 -10.820   9.120  0.00  0.00           H  
ATOM   3879 HG22LVAL   269      11.254 -10.042   7.798  0.00  0.00           H  
ATOM   3880 HG23LVAL   269       9.896 -11.131   7.446  0.00  0.00           H  
ATOM   3881 C   LVAL   269      11.904 -14.694   8.219  0.00  0.00           C  
ATOM   3882 O   LVAL   269      11.648 -15.417   7.257  0.00  0.00           O  
ATOM   3883 N   LGLU   270      12.853 -15.014   9.103  0.00  0.00           N  
ATOM   3884 H   LGLU   270      13.050 -14.354   9.849  0.00  0.00           H  
ATOM   3885 CA  LGLU   270      13.605 -16.277   9.111  0.00  0.00           C  
ATOM   3886 HA  LGLU   270      14.162 -16.377   8.178  0.00  0.00           H  
ATOM   3887 CB  LGLU   270      14.596 -16.305  10.290  0.00  0.00           C  
ATOM   3888 HB2 LGLU   270      14.075 -15.961  11.183  0.00  0.00           H  
ATOM   3889 HB3 LGLU   270      14.902 -17.332  10.491  0.00  0.00           H  
ATOM   3890 CG  LGLU   270      15.842 -15.426  10.081  0.00  0.00           C  
ATOM   3891 HG2 LGLU   270      15.598 -14.578   9.438  0.00  0.00           H  
ATOM   3892 HG3 LGLU   270      16.130 -15.027  11.056  0.00  0.00           H  
ATOM   3893 CD  LGLU   270      17.057 -16.167   9.504  0.00  0.00           C  
ATOM   3894 OE1 LGLU   270      16.937 -17.310   9.009  0.00  0.00           O  
ATOM   3895 OE2 LGLU   270      18.175 -15.601   9.577  0.00  0.00           O  
ATOM   3896 C   LGLU   270      12.660 -17.478   9.216  0.00  0.00           C  
ATOM   3897 O   LGLU   270      12.774 -18.401   8.415  0.00  0.00           O  
ATOM   3898 N   LARG   271      11.679 -17.449  10.130  0.00  0.00           N  
ATOM   3899 H   LARG   271      11.673 -16.683  10.798  0.00  0.00           H  
ATOM   3900 CA  LARG   271      10.647 -18.491  10.260  0.00  0.00           C  
ATOM   3901 HA  LARG   271      11.144 -19.447  10.430  0.00  0.00           H  
ATOM   3902 CB  LARG   271       9.764 -18.177  11.480  0.00  0.00           C  
ATOM   3903 HB2 LARG   271      10.388 -18.185  12.375  0.00  0.00           H  
ATOM   3904 HB3 LARG   271       9.341 -17.180  11.370  0.00  0.00           H  
ATOM   3905 CG  LARG   271       8.615 -19.177  11.673  0.00  0.00           C  
ATOM   3906 HG2 LARG   271       7.982 -19.183  10.788  0.00  0.00           H  
ATOM   3907 HG3 LARG   271       9.027 -20.174  11.824  0.00  0.00           H  
ATOM   3908 CD  LARG   271       7.753 -18.782  12.874  0.00  0.00           C  
ATOM   3909 HD2 LARG   271       8.329 -18.905  13.792  0.00  0.00           H  
ATOM   3910 HD3 LARG   271       7.487 -17.729  12.772  0.00  0.00           H  
ATOM   3911 NE  LARG   271       6.523 -19.591  12.953  0.00  0.00           N  
ATOM   3912 HE  LARG   271       6.523 -20.506  12.525  0.00  0.00           H  
ATOM   3913 CZ  LARG   271       5.393 -19.222  13.531  0.00  0.00           C  
ATOM   3914 NH1 LARG   271       5.251 -18.069  14.118  0.00  0.00           N  
ATOM   3915 HH11LARG   271       5.957 -17.352  14.035  0.00  0.00           H  
ATOM   3916 HH12LARG   271       4.366 -17.884  14.575  0.00  0.00           H  
ATOM   3917 NH2 LARG   271       4.366 -20.017  13.536  0.00  0.00           N  
ATOM   3918 HH21LARG   271       4.410 -20.941  13.116  0.00  0.00           H  
ATOM   3919 HH22LARG   271       3.480 -19.692  13.895  0.00  0.00           H  
ATOM   3920 C   LARG   271       9.828 -18.652   8.976  0.00  0.00           C  
ATOM   3921 O   LARG   271       9.562 -19.781   8.577  0.00  0.00           O  
ATOM   3922 N   LALA   272       9.464 -17.557   8.306  0.00  0.00           N  
ATOM   3923 H   LALA   272       9.706 -16.654   8.693  0.00  0.00           H  
ATOM   3924 CA  LALA   272       8.751 -17.609   7.028  0.00  0.00           C  
ATOM   3925 HA  LALA   272       7.845 -18.202   7.158  0.00  0.00           H  
ATOM   3926 CB  LALA   272       8.338 -16.183   6.641  0.00  0.00           C  
ATOM   3927 HB1 LALA   272       7.691 -16.217   5.765  0.00  0.00           H  
ATOM   3928 HB2 LALA   272       7.795 -15.719   7.464  0.00  0.00           H  
ATOM   3929 HB3 LALA   272       9.214 -15.580   6.407  0.00  0.00           H  
ATOM   3930 C   LALA   272       9.585 -18.293   5.926  0.00  0.00           C  
ATOM   3931 O   LALA   272       9.076 -19.157   5.211  0.00  0.00           O  
ATOM   3932 N   LALA   273      10.877 -17.965   5.821  0.00  0.00           N  
ATOM   3933 H   LALA   273      11.245 -17.236   6.424  0.00  0.00           H  
ATOM   3934 CA  LALA   273      11.799 -18.632   4.899  0.00  0.00           C  
ATOM   3935 HA  LALA   273      11.356 -18.634   3.902  0.00  0.00           H  
ATOM   3936 CB  LALA   273      13.091 -17.812   4.843  0.00  0.00           C  
ATOM   3937 HB1 LALA   273      12.874 -16.794   4.521  0.00  0.00           H  
ATOM   3938 HB2 LALA   273      13.557 -17.780   5.828  0.00  0.00           H  
ATOM   3939 HB3 LALA   273      13.782 -18.264   4.134  0.00  0.00           H  
ATOM   3940 C   LALA   273      12.066 -20.104   5.285  0.00  0.00           C  
ATOM   3941 O   LALA   273      12.089 -20.971   4.413  0.00  0.00           O  
ATOM   3942 N   LALA   274      12.198 -20.412   6.578  0.00  0.00           N  
ATOM   3943 H   LALA   274      12.196 -19.653   7.249  0.00  0.00           H  
ATOM   3944 CA  LALA   274      12.433 -21.761   7.096  0.00  0.00           C  
ATOM   3945 HA  LALA   274      13.295 -22.190   6.581  0.00  0.00           H  
ATOM   3946 CB  LALA   274      12.765 -21.658   8.588  0.00  0.00           C  
ATOM   3947 HB1 LALA   274      11.946 -21.183   9.126  0.00  0.00           H  
ATOM   3948 HB2 LALA   274      12.921 -22.655   8.997  0.00  0.00           H  
ATOM   3949 HB3 LALA   274      13.676 -21.073   8.726  0.00  0.00           H  
ATOM   3950 C   LALA   274      11.236 -22.696   6.866  0.00  0.00           C  
ATOM   3951 O   LALA   274      11.430 -23.835   6.442  0.00  0.00           O  
ATOM   3952 N   LALA   275      10.007 -22.205   7.069  0.00  0.00           N  
ATOM   3953 H   LALA   275       9.918 -21.283   7.484  0.00  0.00           H  
ATOM   3954 CA  LALA   275       8.775 -22.918   6.731  0.00  0.00           C  
ATOM   3955 HA  LALA   275       8.772 -23.884   7.241  0.00  0.00           H  
ATOM   3956 CB  LALA   275       7.584 -22.098   7.245  0.00  0.00           C  
ATOM   3957 HB1 LALA   275       7.674 -21.955   8.323  0.00  0.00           H  
ATOM   3958 HB2 LALA   275       7.552 -21.124   6.754  0.00  0.00           H  
ATOM   3959 HB3 LALA   275       6.656 -22.635   7.043  0.00  0.00           H  
ATOM   3960 C   LALA   275       8.666 -23.177   5.217  0.00  0.00           C  
ATOM   3961 O   LALA   275       8.174 -24.228   4.800  0.00  0.00           O  
ATOM   3962 N   LCYS   276       9.173 -22.263   4.379  0.00  0.00           N  
ATOM   3963 H   LCYS   276       9.533 -21.399   4.762  0.00  0.00           H  
ATOM   3964 CA  LCYS   276       9.308 -22.505   2.942  0.00  0.00           C  
ATOM   3965 HA  LCYS   276       8.363 -22.908   2.584  0.00  0.00           H  
ATOM   3966 CB  LCYS   276       9.575 -21.193   2.191  0.00  0.00           C  
ATOM   3967 HB2 LCYS   276      10.471 -20.706   2.575  0.00  0.00           H  
ATOM   3968 HB3 LCYS   276       9.730 -21.418   1.136  0.00  0.00           H  
ATOM   3969 SG  LCYS   276       8.155 -20.073   2.324  0.00  0.00           S  
ATOM   3970 HG  LCYS   276       8.337 -19.747   3.616  0.00  0.00           H  
ATOM   3971 C   LCYS   276      10.377 -23.563   2.621  0.00  0.00           C  
ATOM   3972 O   LCYS   276      10.135 -24.422   1.776  0.00  0.00           O  
ATOM   3973 N   LGLU   277      11.532 -23.556   3.294  0.00  0.00           N  
ATOM   3974 H   LGLU   277      11.710 -22.790   3.937  0.00  0.00           H  
ATOM   3975 CA  LGLU   277      12.584 -24.573   3.122  0.00  0.00           C  
ATOM   3976 HA  LGLU   277      12.826 -24.627   2.060  0.00  0.00           H  
ATOM   3977 CB  LGLU   277      13.856 -24.137   3.878  0.00  0.00           C  
ATOM   3978 HB2 LGLU   277      13.934 -23.052   3.788  0.00  0.00           H  
ATOM   3979 HB3 LGLU   277      13.764 -24.361   4.941  0.00  0.00           H  
ATOM   3980 CG  LGLU   277      15.170 -24.708   3.308  0.00  0.00           C  
ATOM   3981 HG2 LGLU   277      15.129 -24.667   2.218  0.00  0.00           H  
ATOM   3982 HG3 LGLU   277      15.975 -24.039   3.611  0.00  0.00           H  
ATOM   3983 CD  LGLU   277      15.557 -26.126   3.760  0.00  0.00           C  
ATOM   3984 OE1 LGLU   277      15.140 -26.585   4.852  0.00  0.00           O  
ATOM   3985 OE2 LGLU   277      16.318 -26.792   3.017  0.00  0.00           O  
ATOM   3986 C   LGLU   277      12.086 -25.968   3.541  0.00  0.00           C  
ATOM   3987 O   LGLU   277      12.265 -26.924   2.791  0.00  0.00           O  
ATOM   3988 N   LALA   278      11.321 -26.058   4.638  0.00  0.00           N  
ATOM   3989 H   LALA   278      11.227 -25.220   5.204  0.00  0.00           H  
ATOM   3990 CA  LALA   278      10.541 -27.230   5.073  0.00  0.00           C  
ATOM   3991 HA  LALA   278      11.194 -28.102   5.035  0.00  0.00           H  
ATOM   3992 CB  LALA   278      10.131 -27.000   6.533  0.00  0.00           C  
ATOM   3993 HB1 LALA   278      11.012 -26.807   7.146  0.00  0.00           H  
ATOM   3994 HB2 LALA   278       9.453 -26.148   6.604  0.00  0.00           H  
ATOM   3995 HB3 LALA   278       9.625 -27.884   6.922  0.00  0.00           H  
ATOM   3996 C   LALA   278       9.307 -27.549   4.185  0.00  0.00           C  
ATOM   3997 O   LALA   278       8.521 -28.459   4.476  0.00  0.00           O  
ATOM   3998 N   LSER   279       9.135 -26.797   3.095  0.00  0.00           N  
ATOM   3999 H   LSER   279       9.795 -26.042   2.959  0.00  0.00           H  
ATOM   4000 CA  LSER   279       8.111 -26.958   2.054  0.00  0.00           C  
ATOM   4001 HA  LSER   279       7.561 -27.879   2.237  0.00  0.00           H  
ATOM   4002 CB  LSER   279       7.113 -25.795   2.099  0.00  0.00           C  
ATOM   4003 HB2 LSER   279       7.627 -24.862   1.876  0.00  0.00           H  
ATOM   4004 HB3 LSER   279       6.343 -25.946   1.346  0.00  0.00           H  
ATOM   4005 OG  LSER   279       6.493 -25.703   3.363  0.00  0.00           O  
ATOM   4006 HG  LSER   279       7.118 -25.239   3.961  0.00  0.00           H  
ATOM   4007 C   LSER   279       8.724 -27.087   0.651  0.00  0.00           C  
ATOM   4008 O   LSER   279       8.026 -26.901  -0.345  0.00  0.00           O  
ATOM   4009 N   LGLY   280      10.020 -27.401   0.551  0.00  0.00           N  
ATOM   4010 H   LGLY   280      10.546 -27.534   1.407  0.00  0.00           H  
ATOM   4011 CA  LGLY   280      10.725 -27.642  -0.712  0.00  0.00           C  
ATOM   4012 HA2 LGLY   280      11.525 -28.360  -0.530  0.00  0.00           H  
ATOM   4013 HA3 LGLY   280      10.037 -28.092  -1.427  0.00  0.00           H  
ATOM   4014 C   LGLY   280      11.354 -26.408  -1.371  0.00  0.00           C  
ATOM   4015 O   LGLY   280      11.982 -26.550  -2.419  0.00  0.00           O  
ATOM   4016 N   LALA   281      11.238 -25.208  -0.800  0.00  0.00           N  
ATOM   4017 H   LALA   281      10.737 -25.125   0.076  0.00  0.00           H  
ATOM   4018 CA  LALA   281      11.983 -24.042  -1.285  0.00  0.00           C  
ATOM   4019 HA  LALA   281      11.854 -23.971  -2.366  0.00  0.00           H  
ATOM   4020 CB  LALA   281      11.397 -22.770  -0.663  0.00  0.00           C  
ATOM   4021 HB1 LALA   281      11.808 -21.891  -1.159  0.00  0.00           H  
ATOM   4022 HB2 LALA   281      10.313 -22.764  -0.782  0.00  0.00           H  
ATOM   4023 HB3 LALA   281      11.662 -22.720   0.391  0.00  0.00           H  
ATOM   4024 C   LALA   281      13.494 -24.174  -0.998  0.00  0.00           C  
ATOM   4025 O   LALA   281      13.928 -25.044  -0.236  0.00  0.00           O  
ATOM   4026 N   LTHR   282      14.296 -23.275  -1.571  0.00  0.00           N  
ATOM   4027 H   LTHR   282      13.887 -22.583  -2.195  0.00  0.00           H  
ATOM   4028 CA  LTHR   282      15.718 -23.130  -1.238  0.00  0.00           C  
ATOM   4029 HA  LTHR   282      15.888 -23.651  -0.297  0.00  0.00           H  
ATOM   4030 CB  LTHR   282      16.632 -23.814  -2.267  0.00  0.00           C  
ATOM   4031 HB  LTHR   282      16.370 -24.871  -2.310  0.00  0.00           H  
ATOM   4032 CG2 LTHR   282      16.534 -23.243  -3.683  0.00  0.00           C  
ATOM   4033 HG21LTHR   282      16.741 -22.175  -3.690  0.00  0.00           H  
ATOM   4034 HG22LTHR   282      17.250 -23.752  -4.328  0.00  0.00           H  
ATOM   4035 HG23LTHR   282      15.532 -23.411  -4.079  0.00  0.00           H  
ATOM   4036 OG1 LTHR   282      17.967 -23.717  -1.809  0.00  0.00           O  
ATOM   4037 HG1 LTHR   282      17.989 -24.329  -1.041  0.00  0.00           H  
ATOM   4038 C   LTHR   282      16.078 -21.668  -0.979  0.00  0.00           C  
ATOM   4039 O   LTHR   282      15.690 -20.763  -1.725  0.00  0.00           O  
ATOM   4040 N   LVAL   283      16.790 -21.433   0.126  0.00  0.00           N  
ATOM   4041 H   LVAL   283      17.127 -22.228   0.658  0.00  0.00           H  
ATOM   4042 CA  LVAL   283      17.008 -20.099   0.701  0.00  0.00           C  
ATOM   4043 HA  LVAL   283      16.441 -19.366   0.128  0.00  0.00           H  
ATOM   4044 CB  LVAL   283      16.490 -20.032   2.154  0.00  0.00           C  
ATOM   4045 HB  LVAL   283      17.066 -20.724   2.769  0.00  0.00           H  
ATOM   4046 CG1 LVAL   283      16.646 -18.624   2.739  0.00  0.00           C  
ATOM   4047 HG11LVAL   283      16.107 -17.905   2.121  0.00  0.00           H  
ATOM   4048 HG12LVAL   283      16.247 -18.600   3.753  0.00  0.00           H  
ATOM   4049 HG13LVAL   283      17.698 -18.341   2.785  0.00  0.00           H  
ATOM   4050 CG2 LVAL   283      15.008 -20.424   2.262  0.00  0.00           C  
ATOM   4051 HG21LVAL   283      14.855 -21.445   1.913  0.00  0.00           H  
ATOM   4052 HG22LVAL   283      14.691 -20.380   3.304  0.00  0.00           H  
ATOM   4053 HG23LVAL   283      14.394 -19.746   1.671  0.00  0.00           H  
ATOM   4054 C   LVAL   283      18.485 -19.721   0.624  0.00  0.00           C  
ATOM   4055 O   LVAL   283      19.339 -20.436   1.161  0.00  0.00           O  
ATOM   4056 N   LALA   284      18.779 -18.587  -0.011  0.00  0.00           N  
ATOM   4057 H   LALA   284      18.015 -18.058  -0.424  0.00  0.00           H  
ATOM   4058 CA  LALA   284      20.093 -17.949  -0.003  0.00  0.00           C  
ATOM   4059 HA  LALA   284      20.821 -18.602   0.477  0.00  0.00           H  
ATOM   4060 CB  LALA   284      20.559 -17.728  -1.445  0.00  0.00           C  
ATOM   4061 HB1 LALA   284      21.598 -17.399  -1.447  0.00  0.00           H  
ATOM   4062 HB2 LALA   284      20.478 -18.654  -2.015  0.00  0.00           H  
ATOM   4063 HB3 LALA   284      19.950 -16.954  -1.909  0.00  0.00           H  
ATOM   4064 C   LALA   284      20.046 -16.627   0.776  0.00  0.00           C  
ATOM   4065 O   LALA   284      19.084 -15.871   0.666  0.00  0.00           O  
ATOM   4066 N   LTHR   285      21.104 -16.310   1.516  0.00  0.00           N  
ATOM   4067 H   LTHR   285      21.860 -16.983   1.578  0.00  0.00           H  
ATOM   4068 CA  LTHR   285      21.325 -14.982   2.116  0.00  0.00           C  
ATOM   4069 HA  LTHR   285      20.378 -14.594   2.491  0.00  0.00           H  
ATOM   4070 CB  LTHR   285      22.304 -15.077   3.298  0.00  0.00           C  
ATOM   4071 HB  LTHR   285      22.448 -14.079   3.709  0.00  0.00           H  
ATOM   4072 CG2 LTHR   285      21.764 -15.985   4.400  0.00  0.00           C  
ATOM   4073 HG21LTHR   285      21.807 -17.029   4.091  0.00  0.00           H  
ATOM   4074 HG22LTHR   285      22.357 -15.855   5.302  0.00  0.00           H  
ATOM   4075 HG23LTHR   285      20.730 -15.723   4.623  0.00  0.00           H  
ATOM   4076 OG1 LTHR   285      23.569 -15.578   2.909  0.00  0.00           O  
ATOM   4077 HG1 LTHR   285      24.062 -15.703   3.737  0.00  0.00           H  
ATOM   4078 C   LTHR   285      21.871 -13.950   1.125  0.00  0.00           C  
ATOM   4079 O   LTHR   285      21.831 -12.755   1.403  0.00  0.00           O  
ATOM   4080 N   LSER   286      22.421 -14.371  -0.016  0.00  0.00           N  
ATOM   4081 H   LSER   286      22.408 -15.362  -0.210  0.00  0.00           H  
ATOM   4082 CA  LSER   286      23.283 -13.525  -0.851  0.00  0.00           C  
ATOM   4083 HA  LSER   286      22.911 -12.501  -0.817  0.00  0.00           H  
ATOM   4084 CB  LSER   286      24.708 -13.532  -0.271  0.00  0.00           C  
ATOM   4085 HB2 LSER   286      25.331 -12.831  -0.826  0.00  0.00           H  
ATOM   4086 HB3 LSER   286      24.676 -13.214   0.773  0.00  0.00           H  
ATOM   4087 OG  LSER   286      25.283 -14.825  -0.351  0.00  0.00           O  
ATOM   4088 HG  LSER   286      26.217 -14.769  -0.067  0.00  0.00           H  
ATOM   4089 C   LSER   286      23.311 -13.953  -2.322  0.00  0.00           C  
ATOM   4090 O   LSER   286      22.955 -15.080  -2.671  0.00  0.00           O  
ATOM   4091 N   LSER   287      23.769 -13.049  -3.191  0.00  0.00           N  
ATOM   4092 H   LSER   287      24.007 -12.127  -2.832  0.00  0.00           H  
ATOM   4093 CA  LSER   287      23.933 -13.248  -4.632  0.00  0.00           C  
ATOM   4094 HA  LSER   287      24.120 -14.305  -4.820  0.00  0.00           H  
ATOM   4095 CB  LSER   287      22.637 -12.844  -5.336  0.00  0.00           C  
ATOM   4096 HB2 LSER   287      21.811 -13.420  -4.921  0.00  0.00           H  
ATOM   4097 HB3 LSER   287      22.446 -11.785  -5.158  0.00  0.00           H  
ATOM   4098 OG  LSER   287      22.740 -13.065  -6.730  0.00  0.00           O  
ATOM   4099 HG  LSER   287      22.635 -14.028  -6.894  0.00  0.00           H  
ATOM   4100 C   LSER   287      25.087 -12.400  -5.192  0.00  0.00           C  
ATOM   4101 O   LSER   287      25.254 -11.259  -4.754  0.00  0.00           O  
ATOM   4102 N   LPRO   288      25.860 -12.882  -6.186  0.00  0.00           N  
ATOM   4103 CD  LPRO   288      25.832 -14.230  -6.740  0.00  0.00           C  
ATOM   4104 HD2 LPRO   288      24.819 -14.581  -6.916  0.00  0.00           H  
ATOM   4105 HD3 LPRO   288      26.351 -14.909  -6.064  0.00  0.00           H  
ATOM   4106 CG  LPRO   288      26.578 -14.148  -8.068  0.00  0.00           C  
ATOM   4107 HG2 LPRO   288      25.893 -13.831  -8.855  0.00  0.00           H  
ATOM   4108 HG3 LPRO   288      27.051 -15.094  -8.328  0.00  0.00           H  
ATOM   4109 CB  LPRO   288      27.600 -13.050  -7.787  0.00  0.00           C  
ATOM   4110 HB2 LPRO   288      27.983 -12.610  -8.703  0.00  0.00           H  
ATOM   4111 HB3 LPRO   288      28.424 -13.452  -7.197  0.00  0.00           H  
ATOM   4112 CA  LPRO   288      26.811 -12.052  -6.938  0.00  0.00           C  
ATOM   4113 HA  LPRO   288      27.495 -11.548  -6.255  0.00  0.00           H  
ATOM   4114 C   LPRO   288      26.132 -10.980  -7.816  0.00  0.00           C  
ATOM   4115 O   LPRO   288      26.807 -10.079  -8.320  0.00  0.00           O  
ATOM   4116 N   LASP   289      24.806 -11.059  -7.988  0.00  0.00           N  
ATOM   4117 H   LASP   289      24.319 -11.848  -7.581  0.00  0.00           H  
ATOM   4118 CA  LASP   289      23.988 -10.106  -8.746  0.00  0.00           C  
ATOM   4119 HA  LASP   289      24.643  -9.553  -9.418  0.00  0.00           H  
ATOM   4120 CB  LASP   289      22.966 -10.861  -9.619  0.00  0.00           C  
ATOM   4121 HB2 LASP   289      22.355 -11.496  -8.976  0.00  0.00           H  
ATOM   4122 HB3 LASP   289      22.292 -10.141 -10.083  0.00  0.00           H  
ATOM   4123 CG  LASP   289      23.540 -11.719 -10.751  0.00  0.00           C  
ATOM   4124 OD1 LASP   289      22.723 -12.202 -11.563  0.00  0.00           O  
ATOM   4125 OD2 LASP   289      24.765 -11.939 -10.885  0.00  0.00           O  
ATOM   4126 C   LASP   289      23.278  -9.052  -7.865  0.00  0.00           C  
ATOM   4127 O   LASP   289      22.451  -8.288  -8.371  0.00  0.00           O  
ATOM   4128 N   LLEU   290      23.543  -8.986  -6.552  0.00  0.00           N  
ATOM   4129 H   LLEU   290      24.239  -9.604  -6.154  0.00  0.00           H  
ATOM   4130 CA  LLEU   290      22.891  -7.994  -5.687  0.00  0.00           C  
ATOM   4131 HA  LLEU   290      21.825  -8.077  -5.882  0.00  0.00           H  
ATOM   4132 CB  LLEU   290      23.123  -8.328  -4.199  0.00  0.00           C  
ATOM   4133 HB2 LLEU   290      23.018  -9.403  -4.044  0.00  0.00           H  
ATOM   4134 HB3 LLEU   290      24.147  -8.053  -3.944  0.00  0.00           H  
ATOM   4135 CG  LLEU   290      22.143  -7.589  -3.259  0.00  0.00           C  
ATOM   4136 HG  LLEU   290      21.988  -6.572  -3.610  0.00  0.00           H  
ATOM   4137 CD1 LLEU   290      20.787  -8.295  -3.207  0.00  0.00           C  
ATOM   4138 HD11LLEU   290      20.920  -9.309  -2.831  0.00  0.00           H  
ATOM   4139 HD12LLEU   290      20.113  -7.751  -2.546  0.00  0.00           H  
ATOM   4140 HD13LLEU   290      20.342  -8.334  -4.198  0.00  0.00           H  
ATOM   4141 CD2 LLEU   290      22.665  -7.504  -1.827  0.00  0.00           C  
ATOM   4142 HD21LLEU   290      23.592  -6.935  -1.816  0.00  0.00           H  
ATOM   4143 HD22LLEU   290      21.938  -6.985  -1.204  0.00  0.00           H  
ATOM   4144 HD23LLEU   290      22.831  -8.502  -1.428  0.00  0.00           H  
ATOM   4145 C   LLEU   290      23.356  -6.556  -6.029  0.00  0.00           C  
ATOM   4146 O   LLEU   290      24.564  -6.324  -6.151  0.00  0.00           O  
ATOM   4147 N   LPRO   291      22.448  -5.571  -6.171  0.00  0.00           N  
ATOM   4148 CD  LPRO   291      21.003  -5.723  -6.279  0.00  0.00           C  
ATOM   4149 HD2 LPRO   291      20.596  -6.356  -5.492  0.00  0.00           H  
ATOM   4150 HD3 LPRO   291      20.757  -6.135  -7.259  0.00  0.00           H  
ATOM   4151 CG  LPRO   291      20.427  -4.319  -6.148  0.00  0.00           C  
ATOM   4152 HG2 LPRO   291      20.240  -4.107  -5.095  0.00  0.00           H  
ATOM   4153 HG3 LPRO   291      19.522  -4.203  -6.740  0.00  0.00           H  
ATOM   4154 CB  LPRO   291      21.548  -3.422  -6.666  0.00  0.00           C  
ATOM   4155 HB2 LPRO   291      21.481  -2.416  -6.251  0.00  0.00           H  
ATOM   4156 HB3 LPRO   291      21.507  -3.385  -7.756  0.00  0.00           H  
ATOM   4157 CA  LPRO   291      22.818  -4.155  -6.227  0.00  0.00           C  
ATOM   4158 HA  LPRO   291      23.590  -4.005  -6.982  0.00  0.00           H  
ATOM   4159 C   LPRO   291      23.356  -3.631  -4.881  0.00  0.00           C  
ATOM   4160 O   LPRO   291      23.273  -4.290  -3.844  0.00  0.00           O  
ATOM   4161 N   LASP   292      23.929  -2.429  -4.894  0.00  0.00           N  
ATOM   4162 H   LASP   292      23.996  -1.930  -5.774  0.00  0.00           H  
ATOM   4163 CA  LASP   292      24.461  -1.751  -3.707  0.00  0.00           C  
ATOM   4164 HA  LASP   292      25.091  -2.444  -3.148  0.00  0.00           H  
ATOM   4165 CB  LASP   292      25.354  -0.609  -4.202  0.00  0.00           C  
ATOM   4166 HB2 LASP   292      26.162  -1.037  -4.796  0.00  0.00           H  
ATOM   4167 HB3 LASP   292      24.765   0.036  -4.855  0.00  0.00           H  
ATOM   4168 CG  LASP   292      25.977   0.256  -3.110  0.00  0.00           C  
ATOM   4169 OD1 LASP   292      25.811  -0.025  -1.903  0.00  0.00           O  
ATOM   4170 OD2 LASP   292      26.654   1.233  -3.493  0.00  0.00           O  
ATOM   4171 C   LASP   292      23.343  -1.253  -2.769  0.00  0.00           C  
ATOM   4172 O   LASP   292      22.622  -0.299  -3.083  0.00  0.00           O  
ATOM   4173 N   LLEU   293      23.213  -1.883  -1.596  0.00  0.00           N  
ATOM   4174 H   LLEU   293      23.837  -2.652  -1.388  0.00  0.00           H  
ATOM   4175 CA  LLEU   293      22.182  -1.541  -0.609  0.00  0.00           C  
ATOM   4176 HA  LLEU   293      21.223  -1.520  -1.118  0.00  0.00           H  
ATOM   4177 CB  LLEU   293      22.109  -2.631   0.474  0.00  0.00           C  
ATOM   4178 HB2 LLEU   293      23.077  -2.700   0.968  0.00  0.00           H  
ATOM   4179 HB3 LLEU   293      21.384  -2.307   1.217  0.00  0.00           H  
ATOM   4180 CG  LLEU   293      21.702  -4.039  -0.005  0.00  0.00           C  
ATOM   4181 HG  LLEU   293      22.517  -4.474  -0.583  0.00  0.00           H  
ATOM   4182 CD1 LLEU   293      21.444  -4.915   1.222  0.00  0.00           C  
ATOM   4183 HD11LLEU   293      22.323  -4.908   1.864  0.00  0.00           H  
ATOM   4184 HD12LLEU   293      20.591  -4.536   1.785  0.00  0.00           H  
ATOM   4185 HD13LLEU   293      21.242  -5.940   0.914  0.00  0.00           H  
ATOM   4186 CD2 LLEU   293      20.429  -4.057  -0.855  0.00  0.00           C  
ATOM   4187 HD21LLEU   293      20.628  -3.591  -1.818  0.00  0.00           H  
ATOM   4188 HD22LLEU   293      20.118  -5.086  -1.037  0.00  0.00           H  
ATOM   4189 HD23LLEU   293      19.626  -3.524  -0.344  0.00  0.00           H  
ATOM   4190 C   LLEU   293      22.363  -0.147   0.023  0.00  0.00           C  
ATOM   4191 O   LLEU   293      21.380   0.432   0.489  0.00  0.00           O  
ATOM   4192 N   LSER   294      23.575   0.420   0.008  0.00  0.00           N  
ATOM   4193 H   LSER   294      24.332  -0.060  -0.467  0.00  0.00           H  
ATOM   4194 CA  LSER   294      23.822   1.790   0.485  0.00  0.00           C  
ATOM   4195 HA  LSER   294      23.252   1.953   1.395  0.00  0.00           H  
ATOM   4196 CB  LSER   294      25.300   2.014   0.811  0.00  0.00           C  
ATOM   4197 HB2 LSER   294      25.895   1.890  -0.093  0.00  0.00           H  
ATOM   4198 HB3 LSER   294      25.435   3.029   1.185  0.00  0.00           H  
ATOM   4199 OG  LSER   294      25.733   1.087   1.792  0.00  0.00           O  
ATOM   4200 HG  LSER   294      25.553   1.492   2.682  0.00  0.00           H  
ATOM   4201 C   LSER   294      23.349   2.822  -0.536  0.00  0.00           C  
ATOM   4202 O   LSER   294      22.592   3.729  -0.188  0.00  0.00           O  
ATOM   4203 N   LALA   295      23.673   2.629  -1.820  0.00  0.00           N  
ATOM   4204 H   LALA   295      24.301   1.868  -2.046  0.00  0.00           H  
ATOM   4205 CA  LALA   295      23.128   3.441  -2.912  0.00  0.00           C  
ATOM   4206 HA  LALA   295      23.446   4.477  -2.777  0.00  0.00           H  
ATOM   4207 CB  LALA   295      23.688   2.923  -4.237  0.00  0.00           C  
ATOM   4208 HB1 LALA   295      23.413   1.879  -4.380  0.00  0.00           H  
ATOM   4209 HB2 LALA   295      23.269   3.509  -5.055  0.00  0.00           H  
ATOM   4210 HB3 LALA   295      24.772   3.020  -4.243  0.00  0.00           H  
ATOM   4211 C   LALA   295      21.589   3.413  -2.940  0.00  0.00           C  
ATOM   4212 O   LALA   295      20.946   4.447  -3.131  0.00  0.00           O  
ATOM   4213 N   LLEU   296      20.995   2.245  -2.672  0.00  0.00           N  
ATOM   4214 H   LLEU   296      21.592   1.428  -2.567  0.00  0.00           H  
ATOM   4215 CA  LLEU   296      19.549   2.060  -2.530  0.00  0.00           C  
ATOM   4216 HA  LLEU   296      19.074   2.432  -3.439  0.00  0.00           H  
ATOM   4217 CB  LLEU   296      19.253   0.556  -2.388  0.00  0.00           C  
ATOM   4218 HB2 LLEU   296      20.062   0.090  -1.834  0.00  0.00           H  
ATOM   4219 HB3 LLEU   296      18.339   0.401  -1.816  0.00  0.00           H  
ATOM   4220 CG  LLEU   296      19.094  -0.120  -3.757  0.00  0.00           C  
ATOM   4221 HG  LLEU   296      19.773   0.341  -4.473  0.00  0.00           H  
ATOM   4222 CD1 LLEU   296      19.396  -1.613  -3.697  0.00  0.00           C  
ATOM   4223 HD11LLEU   296      20.444  -1.761  -3.444  0.00  0.00           H  
ATOM   4224 HD12LLEU   296      18.773  -2.096  -2.944  0.00  0.00           H  
ATOM   4225 HD13LLEU   296      19.211  -2.055  -4.673  0.00  0.00           H  
ATOM   4226 CD2 LLEU   296      17.653   0.053  -4.238  0.00  0.00           C  
ATOM   4227 HD21LLEU   296      17.312   1.069  -4.053  0.00  0.00           H  
ATOM   4228 HD22LLEU   296      17.590  -0.168  -5.301  0.00  0.00           H  
ATOM   4229 HD23LLEU   296      17.005  -0.619  -3.682  0.00  0.00           H  
ATOM   4230 C   LLEU   296      18.909   2.858  -1.383  0.00  0.00           C  
ATOM   4231 O   LLEU   296      17.686   2.976  -1.375  0.00  0.00           O  
ATOM   4232 N   LVAL   297      19.671   3.436  -0.450  0.00  0.00           N  
ATOM   4233 H   LVAL   297      20.670   3.258  -0.471  0.00  0.00           H  
ATOM   4234 CA  LVAL   297      19.165   4.426   0.519  0.00  0.00           C  
ATOM   4235 HA  LVAL   297      18.077   4.454   0.472  0.00  0.00           H  
ATOM   4236 CB  LVAL   297      19.525   4.021   1.964  0.00  0.00           C  
ATOM   4237 HB  LVAL   297      20.596   3.828   2.031  0.00  0.00           H  
ATOM   4238 CG1 LVAL   297      19.156   5.100   2.990  0.00  0.00           C  
ATOM   4239 HG11LVAL   297      19.355   4.733   3.998  0.00  0.00           H  
ATOM   4240 HG12LVAL   297      19.769   5.989   2.839  0.00  0.00           H  
ATOM   4241 HG13LVAL   297      18.102   5.364   2.905  0.00  0.00           H  
ATOM   4242 CG2 LVAL   297      18.759   2.745   2.339  0.00  0.00           C  
ATOM   4243 HG21LVAL   297      19.061   1.926   1.687  0.00  0.00           H  
ATOM   4244 HG22LVAL   297      18.977   2.468   3.370  0.00  0.00           H  
ATOM   4245 HG23LVAL   297      17.686   2.910   2.236  0.00  0.00           H  
ATOM   4246 C   LVAL   297      19.626   5.842   0.164  0.00  0.00           C  
ATOM   4247 O   LVAL   297      18.797   6.753   0.128  0.00  0.00           O  
ATOM   4248 N   LALA   298      20.905   6.043  -0.156  0.00  0.00           N  
ATOM   4249 H   LALA   298      21.543   5.253  -0.111  0.00  0.00           H  
ATOM   4250 CA  LALA   298      21.490   7.362  -0.407  0.00  0.00           C  
ATOM   4251 HA  LALA   298      21.249   8.009   0.438  0.00  0.00           H  
ATOM   4252 CB  LALA   298      23.013   7.194  -0.452  0.00  0.00           C  
ATOM   4253 HB1 LALA   298      23.487   8.169  -0.554  0.00  0.00           H  
ATOM   4254 HB2 LALA   298      23.364   6.737   0.476  0.00  0.00           H  
ATOM   4255 HB3 LALA   298      23.303   6.559  -1.290  0.00  0.00           H  
ATOM   4256 C   LALA   298      20.950   8.049  -1.680  0.00  0.00           C  
ATOM   4257 O   LALA   298      20.582   9.229  -1.642  0.00  0.00           O  
ATOM   4258 N   LASP   299      20.849   7.329  -2.801  0.00  0.00           N  
ATOM   4259 H   LASP   299      21.130   6.352  -2.783  0.00  0.00           H  
ATOM   4260 CA  LASP   299      20.260   7.860  -4.039  0.00  0.00           C  
ATOM   4261 HA  LASP   299      20.624   8.876  -4.188  0.00  0.00           H  
ATOM   4262 CB  LASP   299      20.695   7.030  -5.265  0.00  0.00           C  
ATOM   4263 HB2 LASP   299      20.365   5.999  -5.137  0.00  0.00           H  
ATOM   4264 HB3 LASP   299      20.179   7.427  -6.140  0.00  0.00           H  
ATOM   4265 CG  LASP   299      22.204   7.048  -5.564  0.00  0.00           C  
ATOM   4266 OD1 LASP   299      22.933   7.909  -5.000  0.00  0.00           O  
ATOM   4267 OD2 LASP   299      22.634   6.255  -6.438  0.00  0.00           O  
ATOM   4268 C   LASP   299      18.729   7.954  -3.935  0.00  0.00           C  
ATOM   4269 O   LASP   299      18.140   8.963  -4.334  0.00  0.00           O  
ATOM   4270 N   LTYR   300      18.081   6.955  -3.327  0.00  0.00           N  
ATOM   4271 H   LTYR   300      18.625   6.162  -3.014  0.00  0.00           H  
ATOM   4272 CA  LTYR   300      16.632   6.951  -3.097  0.00  0.00           C  
ATOM   4273 HA  LTYR   300      16.125   7.026  -4.060  0.00  0.00           H  
ATOM   4274 CB  LTYR   300      16.224   5.626  -2.444  0.00  0.00           C  
ATOM   4275 HB2 LTYR   300      16.343   4.820  -3.170  0.00  0.00           H  
ATOM   4276 HB3 LTYR   300      16.909   5.431  -1.619  0.00  0.00           H  
ATOM   4277 CG  LTYR   300      14.805   5.597  -1.902  0.00  0.00           C  
ATOM   4278 CD1 LTYR   300      13.702   5.652  -2.777  0.00  0.00           C  
ATOM   4279 HD1 LTYR   300      13.863   5.737  -3.842  0.00  0.00           H  
ATOM   4280 CE1 LTYR   300      12.388   5.613  -2.264  0.00  0.00           C  
ATOM   4281 HE1 LTYR   300      11.543   5.686  -2.926  0.00  0.00           H  
ATOM   4282 CZ  LTYR   300      12.175   5.487  -0.875  0.00  0.00           C  
ATOM   4283 OH  LTYR   300      10.922   5.410  -0.355  0.00  0.00           O  
ATOM   4284 HH  LTYR   300      10.209   5.421  -1.015  0.00  0.00           H  
ATOM   4285 CE2 LTYR   300      13.281   5.443  -0.003  0.00  0.00           C  
ATOM   4286 HE2 LTYR   300      13.108   5.341   1.055  0.00  0.00           H  
ATOM   4287 CD2 LTYR   300      14.591   5.520  -0.511  0.00  0.00           C  
ATOM   4288 HD2 LTYR   300      15.432   5.488   0.169  0.00  0.00           H  
ATOM   4289 C   LTYR   300      16.163   8.140  -2.246  0.00  0.00           C  
ATOM   4290 O   LTYR   300      15.222   8.828  -2.641  0.00  0.00           O  
ATOM   4291 N   LTHR   301      16.842   8.435  -1.130  0.00  0.00           N  
ATOM   4292 H   LTHR   301      17.604   7.822  -0.861  0.00  0.00           H  
ATOM   4293 CA  LTHR   301      16.493   9.555  -0.234  0.00  0.00           C  
ATOM   4294 HA  LTHR   301      15.483   9.400   0.146  0.00  0.00           H  
ATOM   4295 CB  LTHR   301      17.452   9.632   0.972  0.00  0.00           C  
ATOM   4296 HB  LTHR   301      18.468   9.798   0.614  0.00  0.00           H  
ATOM   4297 CG2 LTHR   301      17.085  10.746   1.953  0.00  0.00           C  
ATOM   4298 HG21LTHR   301      16.054  10.625   2.284  0.00  0.00           H  
ATOM   4299 HG22LTHR   301      17.747  10.700   2.818  0.00  0.00           H  
ATOM   4300 HG23LTHR   301      17.204  11.722   1.481  0.00  0.00           H  
ATOM   4301 OG1 LTHR   301      17.431   8.434   1.712  0.00  0.00           O  
ATOM   4302 HG1 LTHR   301      17.913   7.766   1.192  0.00  0.00           H  
ATOM   4303 C   LTHR   301      16.504  10.884  -0.994  0.00  0.00           C  
ATOM   4304 O   LTHR   301      15.534  11.641  -0.945  0.00  0.00           O  
ATOM   4305 N   LARG   302      17.566  11.133  -1.776  0.00  0.00           N  
ATOM   4306 H   LARG   302      18.307  10.443  -1.795  0.00  0.00           H  
ATOM   4307 CA  LARG   302      17.700  12.325  -2.627  0.00  0.00           C  
ATOM   4308 HA  LARG   302      17.623  13.215  -1.999  0.00  0.00           H  
ATOM   4309 CB  LARG   302      19.087  12.302  -3.288  0.00  0.00           C  
ATOM   4310 HB2 LARG   302      19.843  12.360  -2.503  0.00  0.00           H  
ATOM   4311 HB3 LARG   302      19.216  11.359  -3.819  0.00  0.00           H  
ATOM   4312 CG  LARG   302      19.302  13.463  -4.274  0.00  0.00           C  
ATOM   4313 HG2 LARG   302      18.644  13.346  -5.137  0.00  0.00           H  
ATOM   4314 HG3 LARG   302      19.057  14.402  -3.776  0.00  0.00           H  
ATOM   4315 CD  LARG   302      20.750  13.545  -4.770  0.00  0.00           C  
ATOM   4316 HD2 LARG   302      20.839  14.431  -5.400  0.00  0.00           H  
ATOM   4317 HD3 LARG   302      21.415  13.682  -3.917  0.00  0.00           H  
ATOM   4318 NE  LARG   302      21.153  12.367  -5.565  0.00  0.00           N  
ATOM   4319 HE  LARG   302      20.976  12.395  -6.566  0.00  0.00           H  
ATOM   4320 CZ  LARG   302      21.839  11.312  -5.170  0.00  0.00           C  
ATOM   4321 NH1 LARG   302      22.251  11.176  -3.942  0.00  0.00           N  
ATOM   4322 HH11LARG   302      22.027  11.878  -3.264  0.00  0.00           H  
ATOM   4323 HH12LARG   302      22.798  10.366  -3.683  0.00  0.00           H  
ATOM   4324 NH2 LARG   302      22.129  10.362  -6.007  0.00  0.00           N  
ATOM   4325 HH21LARG   302      21.679  10.347  -6.917  0.00  0.00           H  
ATOM   4326 HH22LARG   302      22.568   9.507  -5.680  0.00  0.00           H  
ATOM   4327 C   LARG   302      16.576  12.432  -3.660  0.00  0.00           C  
ATOM   4328 O   LARG   302      16.037  13.522  -3.839  0.00  0.00           O  
ATOM   4329 N   LMET   303      16.218  11.329  -4.319  0.00  0.00           N  
ATOM   4330 H   LMET   303      16.714  10.469  -4.115  0.00  0.00           H  
ATOM   4331 CA  LMET   303      15.173  11.309  -5.348  0.00  0.00           C  
ATOM   4332 HA  LMET   303      15.349  12.145  -6.027  0.00  0.00           H  
ATOM   4333 CB  LMET   303      15.296  10.008  -6.155  0.00  0.00           C  
ATOM   4334 HB2 LMET   303      16.321   9.910  -6.515  0.00  0.00           H  
ATOM   4335 HB3 LMET   303      15.067   9.152  -5.518  0.00  0.00           H  
ATOM   4336 CG  LMET   303      14.362  10.003  -7.367  0.00  0.00           C  
ATOM   4337 HG2 LMET   303      13.325  10.036  -7.032  0.00  0.00           H  
ATOM   4338 HG3 LMET   303      14.563  10.900  -7.952  0.00  0.00           H  
ATOM   4339 SD  LMET   303      14.574   8.569  -8.449  0.00  0.00           S  
ATOM   4340 CE  LMET   303      13.651   9.162  -9.886  0.00  0.00           C  
ATOM   4341 HE1 LMET   303      13.683   8.400 -10.662  0.00  0.00           H  
ATOM   4342 HE2 LMET   303      12.615   9.355  -9.606  0.00  0.00           H  
ATOM   4343 HE3 LMET   303      14.101  10.082 -10.262  0.00  0.00           H  
ATOM   4344 C   LMET   303      13.760  11.490  -4.765  0.00  0.00           C  
ATOM   4345 O   LMET   303      12.953  12.233  -5.325  0.00  0.00           O  
ATOM   4346 N   LLEU   304      13.469  10.860  -3.621  0.00  0.00           N  
ATOM   4347 H   LLEU   304      14.174  10.248  -3.218  0.00  0.00           H  
ATOM   4348 CA  LLEU   304      12.192  10.980  -2.911  0.00  0.00           C  
ATOM   4349 HA  LLEU   304      11.392  10.689  -3.593  0.00  0.00           H  
ATOM   4350 CB  LLEU   304      12.203  10.006  -1.715  0.00  0.00           C  
ATOM   4351 HB2 LLEU   304      12.306   8.987  -2.092  0.00  0.00           H  
ATOM   4352 HB3 LLEU   304      13.080  10.223  -1.103  0.00  0.00           H  
ATOM   4353 CG  LLEU   304      10.959  10.081  -0.807  0.00  0.00           C  
ATOM   4354 HG  LLEU   304      10.855  11.090  -0.413  0.00  0.00           H  
ATOM   4355 CD1 LLEU   304       9.671   9.699  -1.539  0.00  0.00           C  
ATOM   4356 HD11LLEU   304       9.477  10.398  -2.351  0.00  0.00           H  
ATOM   4357 HD12LLEU   304       9.758   8.687  -1.934  0.00  0.00           H  
ATOM   4358 HD13LLEU   304       8.833   9.740  -0.844  0.00  0.00           H  
ATOM   4359 CD2 LLEU   304      11.124   9.130   0.376  0.00  0.00           C  
ATOM   4360 HD21LLEU   304      11.996   9.419   0.964  0.00  0.00           H  
ATOM   4361 HD22LLEU   304      10.240   9.180   1.011  0.00  0.00           H  
ATOM   4362 HD23LLEU   304      11.252   8.108   0.024  0.00  0.00           H  
ATOM   4363 C   LLEU   304      11.919  12.428  -2.475  0.00  0.00           C  
ATOM   4364 O   LLEU   304      10.805  12.921  -2.656  0.00  0.00           O  
ATOM   4365 N   LLEU   305      12.940  13.134  -1.974  0.00  0.00           N  
ATOM   4366 H   LLEU   305      13.825  12.659  -1.827  0.00  0.00           H  
ATOM   4367 CA  LLEU   305      12.831  14.541  -1.572  0.00  0.00           C  
ATOM   4368 HA  LLEU   305      12.072  14.618  -0.794  0.00  0.00           H  
ATOM   4369 CB  LLEU   305      14.178  15.012  -0.995  0.00  0.00           C  
ATOM   4370 HB2 LLEU   305      14.974  14.691  -1.667  0.00  0.00           H  
ATOM   4371 HB3 LLEU   305      14.194  16.102  -0.964  0.00  0.00           H  
ATOM   4372 CG  LLEU   305      14.464  14.481   0.422  0.00  0.00           C  
ATOM   4373 HG  LLEU   305      14.222  13.421   0.477  0.00  0.00           H  
ATOM   4374 CD1 LLEU   305      15.943  14.658   0.764  0.00  0.00           C  
ATOM   4375 HD11LLEU   305      16.142  14.264   1.760  0.00  0.00           H  
ATOM   4376 HD12LLEU   305      16.554  14.118   0.043  0.00  0.00           H  
ATOM   4377 HD13LLEU   305      16.209  15.716   0.743  0.00  0.00           H  
ATOM   4378 CD2 LLEU   305      13.642  15.221   1.477  0.00  0.00           C  
ATOM   4379 HD21LLEU   305      13.909  14.852   2.466  0.00  0.00           H  
ATOM   4380 HD22LLEU   305      13.852  16.292   1.439  0.00  0.00           H  
ATOM   4381 HD23LLEU   305      12.577  15.060   1.323  0.00  0.00           H  
ATOM   4382 C   LLEU   305      12.365  15.462  -2.713  0.00  0.00           C  
ATOM   4383 O   LLEU   305      11.606  16.393  -2.452  0.00  0.00           O  
ATOM   4384 N   LVAL   306      12.720  15.184  -3.975  0.00  0.00           N  
ATOM   4385 H   LVAL   306      13.332  14.396  -4.141  0.00  0.00           H  
ATOM   4386 CA  LVAL   306      12.222  15.957  -5.133  0.00  0.00           C  
ATOM   4387 HA  LVAL   306      12.402  17.015  -4.939  0.00  0.00           H  
ATOM   4388 CB  LVAL   306      12.957  15.582  -6.438  0.00  0.00           C  
ATOM   4389 HB  LVAL   306      12.684  14.565  -6.717  0.00  0.00           H  
ATOM   4390 CG1 LVAL   306      12.565  16.522  -7.586  0.00  0.00           C  
ATOM   4391 HG11LVAL   306      12.775  17.556  -7.313  0.00  0.00           H  
ATOM   4392 HG12LVAL   306      13.131  16.271  -8.483  0.00  0.00           H  
ATOM   4393 HG13LVAL   306      11.507  16.417  -7.820  0.00  0.00           H  
ATOM   4394 CG2 LVAL   306      14.481  15.647  -6.298  0.00  0.00           C  
ATOM   4395 HG21LVAL   306      14.822  14.917  -5.569  0.00  0.00           H  
ATOM   4396 HG22LVAL   306      14.951  15.405  -7.251  0.00  0.00           H  
ATOM   4397 HG23LVAL   306      14.791  16.644  -5.987  0.00  0.00           H  
ATOM   4398 C   LVAL   306      10.711  15.775  -5.324  0.00  0.00           C  
ATOM   4399 O   LVAL   306      10.000  16.739  -5.612  0.00  0.00           O  
ATOM   4400 N   LVAL   307      10.201  14.551  -5.135  0.00  0.00           N  
ATOM   4401 H   LVAL   307      10.836  13.815  -4.849  0.00  0.00           H  
ATOM   4402 CA  LVAL   307       8.766  14.231  -5.257  0.00  0.00           C  
ATOM   4403 HA  LVAL   307       8.389  14.712  -6.159  0.00  0.00           H  
ATOM   4404 CB  LVAL   307       8.535  12.710  -5.404  0.00  0.00           C  
ATOM   4405 HB  LVAL   307       8.864  12.203  -4.497  0.00  0.00           H  
ATOM   4406 CG1 LVAL   307       7.052  12.385  -5.632  0.00  0.00           C  
ATOM   4407 HG11LVAL   307       6.672  12.942  -6.489  0.00  0.00           H  
ATOM   4408 HG12LVAL   307       6.929  11.319  -5.823  0.00  0.00           H  
ATOM   4409 HG13LVAL   307       6.469  12.639  -4.747  0.00  0.00           H  
ATOM   4410 CG2 LVAL   307       9.322  12.139  -6.592  0.00  0.00           C  
ATOM   4411 HG21LVAL   307      10.391  12.232  -6.406  0.00  0.00           H  
ATOM   4412 HG22LVAL   307       9.092  11.081  -6.717  0.00  0.00           H  
ATOM   4413 HG23LVAL   307       9.062  12.671  -7.507  0.00  0.00           H  
ATOM   4414 C   LVAL   307       7.963  14.800  -4.082  0.00  0.00           C  
ATOM   4415 O   LVAL   307       6.886  15.363  -4.300  0.00  0.00           O  
ATOM   4416 N   LLEU   308       8.501  14.729  -2.857  0.00  0.00           N  
ATOM   4417 H   LLEU   308       9.380  14.228  -2.754  0.00  0.00           H  
ATOM   4418 CA  LLEU   308       7.926  15.370  -1.665  0.00  0.00           C  
ATOM   4419 HA  LLEU   308       6.891  15.049  -1.552  0.00  0.00           H  
ATOM   4420 CB  LLEU   308       8.721  14.960  -0.409  0.00  0.00           C  
ATOM   4421 HB2 LLEU   308       9.772  15.208  -0.566  0.00  0.00           H  
ATOM   4422 HB3 LLEU   308       8.365  15.560   0.430  0.00  0.00           H  
ATOM   4423 CG  LLEU   308       8.617  13.476  -0.007  0.00  0.00           C  
ATOM   4424 HG  LLEU   308       8.955  12.844  -0.825  0.00  0.00           H  
ATOM   4425 CD1 LLEU   308       9.508  13.217   1.209  0.00  0.00           C  
ATOM   4426 HD11LLEU   308       9.185  13.828   2.053  0.00  0.00           H  
ATOM   4427 HD12LLEU   308       9.450  12.166   1.497  0.00  0.00           H  
ATOM   4428 HD13LLEU   308      10.544  13.453   0.968  0.00  0.00           H  
ATOM   4429 CD2 LLEU   308       7.184  13.082   0.353  0.00  0.00           C  
ATOM   4430 HD21LLEU   308       6.785  13.784   1.085  0.00  0.00           H  
ATOM   4431 HD22LLEU   308       6.558  13.089  -0.537  0.00  0.00           H  
ATOM   4432 HD23LLEU   308       7.174  12.080   0.777  0.00  0.00           H  
ATOM   4433 C   LLEU   308       7.895  16.901  -1.799  0.00  0.00           C  
ATOM   4434 O   LLEU   308       6.882  17.523  -1.481  0.00  0.00           O  
ATOM   4435 N   LALA   309       8.958  17.505  -2.338  0.00  0.00           N  
ATOM   4436 H   LALA   309       9.793  16.953  -2.510  0.00  0.00           H  
ATOM   4437 CA  LALA   309       9.025  18.934  -2.644  0.00  0.00           C  
ATOM   4438 HA  LALA   309       8.582  19.468  -1.808  0.00  0.00           H  
ATOM   4439 CB  LALA   309      10.498  19.340  -2.751  0.00  0.00           C  
ATOM   4440 HB1 LALA   309      11.020  19.043  -1.841  0.00  0.00           H  
ATOM   4441 HB2 LALA   309      10.958  18.854  -3.613  0.00  0.00           H  
ATOM   4442 HB3 LALA   309      10.575  20.422  -2.860  0.00  0.00           H  
ATOM   4443 C   LALA   309       8.236  19.353  -3.900  0.00  0.00           C  
ATOM   4444 O   LALA   309       8.193  20.541  -4.231  0.00  0.00           O  
ATOM   4445 N   LARG   310       7.622  18.399  -4.616  0.00  0.00           N  
ATOM   4446 H   LARG   310       7.701  17.449  -4.274  0.00  0.00           H  
ATOM   4447 CA  LARG   310       6.864  18.615  -5.861  0.00  0.00           C  
ATOM   4448 HA  LARG   310       6.707  17.635  -6.315  0.00  0.00           H  
ATOM   4449 CB  LARG   310       5.467  19.198  -5.548  0.00  0.00           C  
ATOM   4450 HB2 LARG   310       5.569  20.157  -5.038  0.00  0.00           H  
ATOM   4451 HB3 LARG   310       4.936  19.361  -6.485  0.00  0.00           H  
ATOM   4452 CG  LARG   310       4.637  18.237  -4.677  0.00  0.00           C  
ATOM   4453 HG2 LARG   310       4.626  17.261  -5.160  0.00  0.00           H  
ATOM   4454 HG3 LARG   310       5.105  18.124  -3.699  0.00  0.00           H  
ATOM   4455 CD  LARG   310       3.179  18.673  -4.480  0.00  0.00           C  
ATOM   4456 HD2 LARG   310       2.689  18.731  -5.451  0.00  0.00           H  
ATOM   4457 HD3 LARG   310       2.672  17.892  -3.911  0.00  0.00           H  
ATOM   4458 NE  LARG   310       3.046  19.944  -3.739  0.00  0.00           N  
ATOM   4459 HE  LARG   310       3.337  19.934  -2.768  0.00  0.00           H  
ATOM   4460 CZ  LARG   310       2.451  21.051  -4.156  0.00  0.00           C  
ATOM   4461 NH1 LARG   310       2.052  21.218  -5.389  0.00  0.00           N  
ATOM   4462 HH11LARG   310       2.261  20.526  -6.094  0.00  0.00           H  
ATOM   4463 HH12LARG   310       1.546  22.058  -5.655  0.00  0.00           H  
ATOM   4464 NH2 LARG   310       2.258  22.039  -3.330  0.00  0.00           N  
ATOM   4465 HH21LARG   310       2.673  22.009  -2.398  0.00  0.00           H  
ATOM   4466 HH22LARG   310       1.892  22.907  -3.681  0.00  0.00           H  
ATOM   4467 C   LARG   310       7.669  19.401  -6.909  0.00  0.00           C  
ATOM   4468 O   LARG   310       7.181  20.368  -7.493  0.00  0.00           O  
ATOM   4469 N   LGLY   311       8.917  18.985  -7.142  0.00  0.00           N  
ATOM   4470 H   LGLY   311       9.246  18.184  -6.610  0.00  0.00           H  
ATOM   4471 CA  LGLY   311       9.795  19.513  -8.196  0.00  0.00           C  
ATOM   4472 HA2 LGLY   311      10.565  18.769  -8.399  0.00  0.00           H  
ATOM   4473 HA3 LGLY   311       9.214  19.653  -9.108  0.00  0.00           H  
ATOM   4474 C   LGLY   311      10.511  20.836  -7.886  0.00  0.00           C  
ATOM   4475 O   LGLY   311      11.038  21.460  -8.811  0.00  0.00           O  
ATOM   4476 N   LLEU   312      10.525  21.279  -6.625  0.00  0.00           N  
ATOM   4477 H   LLEU   312      10.036  20.736  -5.926  0.00  0.00           H  
ATOM   4478 CA  LLEU   312      11.292  22.439  -6.150  0.00  0.00           C  
ATOM   4479 HA  LLEU   312      11.428  23.142  -6.969  0.00  0.00           H  
ATOM   4480 CB  LLEU   312      10.515  23.141  -5.023  0.00  0.00           C  
ATOM   4481 HB2 LLEU   312      10.218  22.391  -4.289  0.00  0.00           H  
ATOM   4482 HB3 LLEU   312      11.179  23.843  -4.516  0.00  0.00           H  
ATOM   4483 CG  LLEU   312       9.272  23.907  -5.500  0.00  0.00           C  
ATOM   4484 HG  LLEU   312       8.652  23.266  -6.128  0.00  0.00           H  
ATOM   4485 CD1 LLEU   312       8.454  24.341  -4.288  0.00  0.00           C  
ATOM   4486 HD11LLEU   312       7.558  24.869  -4.615  0.00  0.00           H  
ATOM   4487 HD12LLEU   312       8.144  23.456  -3.734  0.00  0.00           H  
ATOM   4488 HD13LLEU   312       9.053  24.980  -3.643  0.00  0.00           H  
ATOM   4489 CD2 LLEU   312       9.663  25.164  -6.280  0.00  0.00           C  
ATOM   4490 HD21LLEU   312      10.372  25.761  -5.708  0.00  0.00           H  
ATOM   4491 HD22LLEU   312      10.105  24.891  -7.236  0.00  0.00           H  
ATOM   4492 HD23LLEU   312       8.771  25.757  -6.470  0.00  0.00           H  
ATOM   4493 C   LLEU   312      12.692  22.065  -5.642  0.00  0.00           C  
ATOM   4494 O   LLEU   312      12.863  21.048  -4.966  0.00  0.00           O  
ATOM   4495 N   LALA   313      13.667  22.943  -5.891  0.00  0.00           N  
ATOM   4496 H   LALA   313      13.452  23.767  -6.441  0.00  0.00           H  
ATOM   4497 CA  LALA   313      14.964  22.933  -5.217  0.00  0.00           C  
ATOM   4498 HA  LALA   313      15.384  21.932  -5.313  0.00  0.00           H  
ATOM   4499 CB  LALA   313      15.892  23.913  -5.953  0.00  0.00           C  
ATOM   4500 HB1 LALA   313      15.524  24.933  -5.843  0.00  0.00           H  
ATOM   4501 HB2 LALA   313      16.901  23.856  -5.546  0.00  0.00           H  
ATOM   4502 HB3 LALA   313      15.934  23.658  -7.013  0.00  0.00           H  
ATOM   4503 C   LALA   313      14.823  23.278  -3.709  0.00  0.00           C  
ATOM   4504 O   LALA   313      13.785  23.807  -3.289  0.00  0.00           O  
ATOM   4505 N   LPRO   314      15.833  22.996  -2.864  0.00  0.00           N  
ATOM   4506 CD  LPRO   314      17.061  22.277  -3.181  0.00  0.00           C  
ATOM   4507 HD2 LPRO   314      17.814  22.980  -3.542  0.00  0.00           H  
ATOM   4508 HD3 LPRO   314      16.907  21.486  -3.913  0.00  0.00           H  
ATOM   4509 CG  LPRO   314      17.516  21.672  -1.859  0.00  0.00           C  
ATOM   4510 HG2 LPRO   314      18.591  21.492  -1.845  0.00  0.00           H  
ATOM   4511 HG3 LPRO   314      16.965  20.750  -1.664  0.00  0.00           H  
ATOM   4512 CB  LPRO   314      17.099  22.749  -0.859  0.00  0.00           C  
ATOM   4513 HB2 LPRO   314      17.840  23.548  -0.866  0.00  0.00           H  
ATOM   4514 HB3 LPRO   314      16.977  22.338   0.142  0.00  0.00           H  
ATOM   4515 CA  LPRO   314      15.776  23.269  -1.424  0.00  0.00           C  
ATOM   4516 HA  LPRO   314      14.965  22.677  -0.998  0.00  0.00           H  
ATOM   4517 C   LPRO   314      15.533  24.753  -1.087  0.00  0.00           C  
ATOM   4518 O   LPRO   314      15.903  25.648  -1.852  0.00  0.00           O  
ATOM   4519 N   LGLU   315      14.881  25.020   0.050  0.00  0.00           N  
ATOM   4520 H   LGLU   315      14.712  24.248   0.691  0.00  0.00           H  
ATOM   4521 CA  LGLU   315      14.316  26.336   0.435  0.00  0.00           C  
ATOM   4522 HA  LGLU   315      13.716  26.166   1.332  0.00  0.00           H  
ATOM   4523 CB  LGLU   315      15.410  27.356   0.821  0.00  0.00           C  
ATOM   4524 HB2 LGLU   315      15.849  27.770  -0.088  0.00  0.00           H  
ATOM   4525 HB3 LGLU   315      14.930  28.177   1.355  0.00  0.00           H  
ATOM   4526 CG  LGLU   315      16.555  26.835   1.699  0.00  0.00           C  
ATOM   4527 HG2 LGLU   315      17.248  26.287   1.056  0.00  0.00           H  
ATOM   4528 HG3 LGLU   315      17.101  27.687   2.111  0.00  0.00           H  
ATOM   4529 CD  LGLU   315      16.109  25.922   2.842  0.00  0.00           C  
ATOM   4530 OE1 LGLU   315      15.146  26.263   3.566  0.00  0.00           O  
ATOM   4531 OE2 LGLU   315      16.772  24.865   3.006  0.00  0.00           O  
ATOM   4532 C   LGLU   315      13.336  26.956  -0.591  0.00  0.00           C  
ATOM   4533 O   LGLU   315      12.997  28.137  -0.496  0.00  0.00           O  
ATOM   4534 N   LGLY   316      12.898  26.200  -1.608  0.00  0.00           N  
ATOM   4535 H   LGLY   316      13.254  25.258  -1.699  0.00  0.00           H  
ATOM   4536 CA  LGLY   316      11.987  26.682  -2.648  0.00  0.00           C  
ATOM   4537 HA2 LGLY   316      11.704  25.838  -3.275  0.00  0.00           H  
ATOM   4538 HA3 LGLY   316      11.088  27.080  -2.175  0.00  0.00           H  
ATOM   4539 C   LGLY   316      12.578  27.769  -3.558  0.00  0.00           C  
ATOM   4540 O   LGLY   316      11.818  28.519  -4.171  0.00  0.00           O  
ATOM   4541 N   LTHR   317      13.908  27.897  -3.647  0.00  0.00           N  
ATOM   4542 H   LTHR   317      14.480  27.267  -3.097  0.00  0.00           H  
ATOM   4543 CA  LTHR   317      14.563  29.008  -4.370  0.00  0.00           C  
ATOM   4544 HA  LTHR   317      14.176  29.938  -3.955  0.00  0.00           H  
ATOM   4545 CB  LTHR   317      16.081  29.003  -4.103  0.00  0.00           C  
ATOM   4546 HB  LTHR   317      16.238  28.973  -3.023  0.00  0.00           H  
ATOM   4547 CG2 LTHR   317      16.819  27.818  -4.724  0.00  0.00           C  
ATOM   4548 HG21LTHR   317      16.357  26.879  -4.422  0.00  0.00           H  
ATOM   4549 HG22LTHR   317      16.821  27.901  -5.809  0.00  0.00           H  
ATOM   4550 HG23LTHR   317      17.850  27.825  -4.379  0.00  0.00           H  
ATOM   4551 OG1 LTHR   317      16.674  30.181  -4.599  0.00  0.00           O  
ATOM   4552 HG1 LTHR   317      16.379  30.900  -4.007  0.00  0.00           H  
ATOM   4553 C   LTHR   317      14.232  29.044  -5.874  0.00  0.00           C  
ATOM   4554 O   LTHR   317      13.995  30.118  -6.430  0.00  0.00           O  
ATOM   4555 N   LGLU   318      14.109  27.881  -6.524  0.00  0.00           N  
ATOM   4556 H   LGLU   318      14.299  27.028  -6.018  0.00  0.00           H  
ATOM   4557 CA  LGLU   318      13.703  27.729  -7.930  0.00  0.00           C  
ATOM   4558 HA  LGLU   318      12.903  28.440  -8.134  0.00  0.00           H  
ATOM   4559 CB  LGLU   318      14.888  28.080  -8.856  0.00  0.00           C  
ATOM   4560 HB2 LGLU   318      14.521  28.178  -9.876  0.00  0.00           H  
ATOM   4561 HB3 LGLU   318      15.279  29.052  -8.562  0.00  0.00           H  
ATOM   4562 CG  LGLU   318      16.044  27.068  -8.868  0.00  0.00           C  
ATOM   4563 HG2 LGLU   318      16.473  26.995  -7.869  0.00  0.00           H  
ATOM   4564 HG3 LGLU   318      15.643  26.090  -9.131  0.00  0.00           H  
ATOM   4565 CD  LGLU   318      17.148  27.445  -9.871  0.00  0.00           C  
ATOM   4566 OE1 LGLU   318      17.295  28.653 -10.176  0.00  0.00           O  
ATOM   4567 OE2 LGLU   318      17.834  26.497 -10.339  0.00  0.00           O  
ATOM   4568 C   LGLU   318      13.159  26.305  -8.198  0.00  0.00           C  
ATOM   4569 O   LGLU   318      13.389  25.400  -7.389  0.00  0.00           O  
ATOM   4570 N   LPRO   319      12.429  26.058  -9.303  0.00  0.00           N  
ATOM   4571 CD  LPRO   319      11.843  27.035 -10.212  0.00  0.00           C  
ATOM   4572 HD2 LPRO   319      12.572  27.756 -10.575  0.00  0.00           H  
ATOM   4573 HD3 LPRO   319      11.026  27.553  -9.707  0.00  0.00           H  
ATOM   4574 CG  LPRO   319      11.289  26.231 -11.388  0.00  0.00           C  
ATOM   4575 HG2 LPRO   319      12.062  26.111 -12.148  0.00  0.00           H  
ATOM   4576 HG3 LPRO   319      10.404  26.701 -11.814  0.00  0.00           H  
ATOM   4577 CB  LPRO   319      10.968  24.876 -10.759  0.00  0.00           C  
ATOM   4578 HB2 LPRO   319      10.954  24.076 -11.499  0.00  0.00           H  
ATOM   4579 HB3 LPRO   319      10.009  24.933 -10.241  0.00  0.00           H  
ATOM   4580 CA  LPRO   319      12.091  24.702  -9.735  0.00  0.00           C  
ATOM   4581 HA  LPRO   319      11.711  24.126  -8.893  0.00  0.00           H  
ATOM   4582 C   LPRO   319      13.295  23.955 -10.338  0.00  0.00           C  
ATOM   4583 O   LPRO   319      14.173  24.546 -10.973  0.00  0.00           O  
ATOM   4584 N   LVAL   320      13.297  22.628 -10.199  0.00  0.00           N  
ATOM   4585 H   LVAL   320      12.556  22.212  -9.643  0.00  0.00           H  
ATOM   4586 CA  LVAL   320      14.218  21.709 -10.896  0.00  0.00           C  
ATOM   4587 HA  LVAL   320      15.240  22.047 -10.728  0.00  0.00           H  
ATOM   4588 CB  LVAL   320      14.088  20.284 -10.309  0.00  0.00           C  
ATOM   4589 HB  LVAL   320      13.045  19.973 -10.365  0.00  0.00           H  
ATOM   4590 CG1 LVAL   320      14.927  19.236 -11.049  0.00  0.00           C  
ATOM   4591 HG11LVAL   320      15.973  19.543 -11.079  0.00  0.00           H  
ATOM   4592 HG12LVAL   320      14.856  18.276 -10.538  0.00  0.00           H  
ATOM   4593 HG13LVAL   320      14.557  19.100 -12.063  0.00  0.00           H  
ATOM   4594 CG2 LVAL   320      14.513  20.269  -8.834  0.00  0.00           C  
ATOM   4595 HG21LVAL   320      13.869  20.918  -8.242  0.00  0.00           H  
ATOM   4596 HG22LVAL   320      14.435  19.259  -8.432  0.00  0.00           H  
ATOM   4597 HG23LVAL   320      15.544  20.612  -8.740  0.00  0.00           H  
ATOM   4598 C   LVAL   320      13.955  21.736 -12.412  0.00  0.00           C  
ATOM   4599 O   LVAL   320      12.804  21.852 -12.839  0.00  0.00           O  
ATOM   4600 N   LSER   321      14.992  21.620 -13.243  0.00  0.00           N  
ATOM   4601 H   LSER   321      15.908  21.481 -12.827  0.00  0.00           H  
ATOM   4602 CA  LSER   321      14.879  21.534 -14.708  0.00  0.00           C  
ATOM   4603 HA  LSER   321      14.093  22.214 -15.037  0.00  0.00           H  
ATOM   4604 CB  LSER   321      16.192  21.988 -15.357  0.00  0.00           C  
ATOM   4605 HB2 LSER   321      16.440  22.989 -15.000  0.00  0.00           H  
ATOM   4606 HB3 LSER   321      16.991  21.304 -15.066  0.00  0.00           H  
ATOM   4607 OG  LSER   321      16.088  22.013 -16.772  0.00  0.00           O  
ATOM   4608 HG  LSER   321      15.574  22.816 -17.011  0.00  0.00           H  
ATOM   4609 C   LSER   321      14.513  20.109 -15.145  0.00  0.00           C  
ATOM   4610 O   LSER   321      15.094  19.136 -14.661  0.00  0.00           O  
ATOM   4611 N   LLEU   322      13.567  19.942 -16.079  0.00  0.00           N  
ATOM   4612 H   LLEU   322      13.164  20.753 -16.528  0.00  0.00           H  
ATOM   4613 CA  LLEU   322      13.064  18.603 -16.431  0.00  0.00           C  
ATOM   4614 HA  LLEU   322      12.786  18.112 -15.498  0.00  0.00           H  
ATOM   4615 CB  LLEU   322      11.801  18.733 -17.299  0.00  0.00           C  
ATOM   4616 HB2 LLEU   322      11.090  19.384 -16.787  0.00  0.00           H  
ATOM   4617 HB3 LLEU   322      12.073  19.201 -18.245  0.00  0.00           H  
ATOM   4618 CG  LLEU   322      11.108  17.390 -17.609  0.00  0.00           C  
ATOM   4619 HG  LLEU   322      11.769  16.759 -18.201  0.00  0.00           H  
ATOM   4620 CD1 LLEU   322      10.692  16.645 -16.340  0.00  0.00           C  
ATOM   4621 HD11LLEU   322      10.180  17.321 -15.655  0.00  0.00           H  
ATOM   4622 HD12LLEU   322      10.018  15.828 -16.596  0.00  0.00           H  
ATOM   4623 HD13LLEU   322      11.577  16.225 -15.869  0.00  0.00           H  
ATOM   4624 CD2 LLEU   322       9.852  17.657 -18.425  0.00  0.00           C  
ATOM   4625 HD21LLEU   322      10.103  18.240 -19.309  0.00  0.00           H  
ATOM   4626 HD22LLEU   322       9.409  16.713 -18.744  0.00  0.00           H  
ATOM   4627 HD23LLEU   322       9.117  18.194 -17.828  0.00  0.00           H  
ATOM   4628 C   LLEU   322      14.132  17.716 -17.094  0.00  0.00           C  
ATOM   4629 O   LLEU   322      14.127  16.503 -16.902  0.00  0.00           O  
ATOM   4630 N   LASN   323      15.093  18.325 -17.793  0.00  0.00           N  
ATOM   4631 H   LASN   323      15.036  19.329 -17.881  0.00  0.00           H  
ATOM   4632 CA  LASN   323      16.262  17.646 -18.359  0.00  0.00           C  
ATOM   4633 HA  LASN   323      15.925  16.907 -19.088  0.00  0.00           H  
ATOM   4634 CB  LASN   323      17.091  18.730 -19.073  0.00  0.00           C  
ATOM   4635 HB2 LASN   323      16.424  19.361 -19.657  0.00  0.00           H  
ATOM   4636 HB3 LASN   323      17.572  19.359 -18.326  0.00  0.00           H  
ATOM   4637 CG  LASN   323      18.176  18.208 -20.000  0.00  0.00           C  
ATOM   4638 OD1 LASN   323      19.041  17.432 -19.624  0.00  0.00           O  
ATOM   4639 ND2 LASN   323      18.209  18.663 -21.233  0.00  0.00           N  
ATOM   4640 HD21LASN   323      19.020  18.437 -21.801  0.00  0.00           H  
ATOM   4641 HD22LASN   323      17.562  19.388 -21.507  0.00  0.00           H  
ATOM   4642 C   LASN   323      17.062  16.903 -17.265  0.00  0.00           C  
ATOM   4643 O   LASN   323      17.417  15.736 -17.445  0.00  0.00           O  
ATOM   4644 N   LALA   324      17.252  17.553 -16.109  0.00  0.00           N  
ATOM   4645 H   LALA   324      16.858  18.476 -16.011  0.00  0.00           H  
ATOM   4646 CA  LALA   324      17.938  17.008 -14.940  0.00  0.00           C  
ATOM   4647 HA  LALA   324      18.868  16.543 -15.270  0.00  0.00           H  
ATOM   4648 CB  LALA   324      18.291  18.177 -14.008  0.00  0.00           C  
ATOM   4649 HB1 LALA   324      17.388  18.637 -13.604  0.00  0.00           H  
ATOM   4650 HB2 LALA   324      18.893  17.820 -13.175  0.00  0.00           H  
ATOM   4651 HB3 LALA   324      18.867  18.928 -14.548  0.00  0.00           H  
ATOM   4652 C   LALA   324      17.101  15.935 -14.215  0.00  0.00           C  
ATOM   4653 O   LALA   324      17.638  14.883 -13.865  0.00  0.00           O  
ATOM   4654 N   LTRP   325      15.788  16.146 -14.057  0.00  0.00           N  
ATOM   4655 H   LTRP   325      15.420  17.055 -14.313  0.00  0.00           H  
ATOM   4656 CA  LTRP   325      14.881  15.152 -13.456  0.00  0.00           C  
ATOM   4657 HA  LTRP   325      15.299  14.849 -12.495  0.00  0.00           H  
ATOM   4658 CB  LTRP   325      13.512  15.799 -13.194  0.00  0.00           C  
ATOM   4659 HB2 LTRP   325      13.656  16.642 -12.516  0.00  0.00           H  
ATOM   4660 HB3 LTRP   325      13.135  16.198 -14.135  0.00  0.00           H  
ATOM   4661 CG  LTRP   325      12.461  14.902 -12.599  0.00  0.00           C  
ATOM   4662 CD1 LTRP   325      11.244  14.639 -13.132  0.00  0.00           C  
ATOM   4663 HD1 LTRP   325      10.877  15.024 -14.074  0.00  0.00           H  
ATOM   4664 NE1 LTRP   325      10.536  13.795 -12.297  0.00  0.00           N  
ATOM   4665 HE1 LTRP   325       9.590  13.458 -12.499  0.00  0.00           H  
ATOM   4666 CE2 LTRP   325      11.279  13.440 -11.191  0.00  0.00           C  
ATOM   4667 CZ2 LTRP   325      11.024  12.605 -10.093  0.00  0.00           C  
ATOM   4668 HZ2 LTRP   325      10.095  12.066 -10.015  0.00  0.00           H  
ATOM   4669 CH2 LTRP   325      11.996  12.480  -9.087  0.00  0.00           C  
ATOM   4670 HH2 LTRP   325      11.820  11.848  -8.228  0.00  0.00           H  
ATOM   4671 CZ3 LTRP   325      13.201  13.192  -9.191  0.00  0.00           C  
ATOM   4672 HZ3 LTRP   325      13.933  13.113  -8.400  0.00  0.00           H  
ATOM   4673 CE3 LTRP   325      13.457  14.015 -10.305  0.00  0.00           C  
ATOM   4674 HE3 LTRP   325      14.393  14.551 -10.362  0.00  0.00           H  
ATOM   4675 CD2 LTRP   325      12.507  14.156 -11.340  0.00  0.00           C  
ATOM   4676 C   LTRP   325      14.760  13.875 -14.307  0.00  0.00           C  
ATOM   4677 O   LTRP   325      14.778  12.765 -13.776  0.00  0.00           O  
ATOM   4678 N   LTYR   326      14.732  13.999 -15.637  0.00  0.00           N  
ATOM   4679 H   LTYR   326      14.679  14.930 -16.038  0.00  0.00           H  
ATOM   4680 CA  LTYR   326      14.813  12.852 -16.549  0.00  0.00           C  
ATOM   4681 HA  LTYR   326      14.037  12.133 -16.293  0.00  0.00           H  
ATOM   4682 CB  LTYR   326      14.604  13.317 -17.994  0.00  0.00           C  
ATOM   4683 HB2 LTYR   326      15.213  14.205 -18.174  0.00  0.00           H  
ATOM   4684 HB3 LTYR   326      14.982  12.534 -18.653  0.00  0.00           H  
ATOM   4685 CG  LTYR   326      13.180  13.604 -18.441  0.00  0.00           C  
ATOM   4686 CD1 LTYR   326      12.991  13.997 -19.778  0.00  0.00           C  
ATOM   4687 HD1 LTYR   326      13.851  14.144 -20.415  0.00  0.00           H  
ATOM   4688 CE1 LTYR   326      11.695  14.191 -20.282  0.00  0.00           C  
ATOM   4689 HE1 LTYR   326      11.543  14.482 -21.310  0.00  0.00           H  
ATOM   4690 CZ  LTYR   326      10.578  13.997 -19.446  0.00  0.00           C  
ATOM   4691 OH  LTYR   326       9.338  14.132 -19.975  0.00  0.00           O  
ATOM   4692 HH  LTYR   326       8.609  13.988 -19.340  0.00  0.00           H  
ATOM   4693 CE2 LTYR   326      10.756  13.614 -18.102  0.00  0.00           C  
ATOM   4694 HE2 LTYR   326       9.897  13.477 -17.461  0.00  0.00           H  
ATOM   4695 CD2 LTYR   326      12.058  13.429 -17.598  0.00  0.00           C  
ATOM   4696 HD2 LTYR   326      12.176  13.156 -16.560  0.00  0.00           H  
ATOM   4697 C   LTYR   326      16.137  12.092 -16.432  0.00  0.00           C  
ATOM   4698 O   LTYR   326      16.121  10.864 -16.493  0.00  0.00           O  
ATOM   4699 N   LALA   327      17.262  12.778 -16.209  0.00  0.00           N  
ATOM   4700 H   LALA   327      17.233  13.789 -16.175  0.00  0.00           H  
ATOM   4701 CA  LALA   327      18.525  12.106 -15.918  0.00  0.00           C  
ATOM   4702 HA  LALA   327      18.712  11.374 -16.703  0.00  0.00           H  
ATOM   4703 CB  LALA   327      19.661  13.135 -15.954  0.00  0.00           C  
ATOM   4704 HB1 LALA   327      20.621  12.621 -15.910  0.00  0.00           H  
ATOM   4705 HB2 LALA   327      19.616  13.704 -16.882  0.00  0.00           H  
ATOM   4706 HB3 LALA   327      19.590  13.819 -15.110  0.00  0.00           H  
ATOM   4707 C   LALA   327      18.462  11.334 -14.584  0.00  0.00           C  
ATOM   4708 O   LALA   327      18.948  10.206 -14.502  0.00  0.00           O  
ATOM   4709 N   LMET   328      17.820  11.892 -13.552  0.00  0.00           N  
ATOM   4710 H   LMET   328      17.490  12.846 -13.652  0.00  0.00           H  
ATOM   4711 CA  LMET   328      17.616  11.216 -12.261  0.00  0.00           C  
ATOM   4712 HA  LMET   328      18.588  10.858 -11.915  0.00  0.00           H  
ATOM   4713 CB  LMET   328      17.116  12.259 -11.245  0.00  0.00           C  
ATOM   4714 HB2 LMET   328      17.784  13.121 -11.277  0.00  0.00           H  
ATOM   4715 HB3 LMET   328      16.115  12.593 -11.518  0.00  0.00           H  
ATOM   4716 CG  LMET   328      17.082  11.733  -9.807  0.00  0.00           C  
ATOM   4717 HG2 LMET   328      16.312  10.965  -9.734  0.00  0.00           H  
ATOM   4718 HG3 LMET   328      18.046  11.280  -9.575  0.00  0.00           H  
ATOM   4719 SD  LMET   328      16.745  12.995  -8.548  0.00  0.00           S  
ATOM   4720 CE  LMET   328      18.399  13.712  -8.350  0.00  0.00           C  
ATOM   4721 HE1 LMET   328      18.357  14.529  -7.630  0.00  0.00           H  
ATOM   4722 HE2 LMET   328      19.082  12.946  -7.982  0.00  0.00           H  
ATOM   4723 HE3 LMET   328      18.761  14.090  -9.306  0.00  0.00           H  
ATOM   4724 C   LMET   328      16.695   9.979 -12.375  0.00  0.00           C  
ATOM   4725 O   LMET   328      16.916   8.981 -11.688  0.00  0.00           O  
ATOM   4726 N   LLEU   329      15.712   9.997 -13.286  0.00  0.00           N  
ATOM   4727 H   LLEU   329      15.533  10.881 -13.751  0.00  0.00           H  
ATOM   4728 CA  LLEU   329      14.876   8.839 -13.656  0.00  0.00           C  
ATOM   4729 HA  LLEU   329      14.572   8.322 -12.746  0.00  0.00           H  
ATOM   4730 CB  LLEU   329      13.614   9.351 -14.379  0.00  0.00           C  
ATOM   4731 HB2 LLEU   329      13.922  10.083 -15.125  0.00  0.00           H  
ATOM   4732 HB3 LLEU   329      13.141   8.524 -14.912  0.00  0.00           H  
ATOM   4733 CG  LLEU   329      12.574   9.985 -13.434  0.00  0.00           C  
ATOM   4734 HG  LLEU   329      13.075  10.533 -12.636  0.00  0.00           H  
ATOM   4735 CD1 LLEU   329      11.685  10.959 -14.207  0.00  0.00           C  
ATOM   4736 HD11LLEU   329      12.283  11.813 -14.523  0.00  0.00           H  
ATOM   4737 HD12LLEU   329      11.254  10.464 -15.074  0.00  0.00           H  
ATOM   4738 HD13LLEU   329      10.888  11.319 -13.558  0.00  0.00           H  
ATOM   4739 CD2 LLEU   329      11.664   8.916 -12.820  0.00  0.00           C  
ATOM   4740 HD21LLEU   329      11.035   8.465 -13.587  0.00  0.00           H  
ATOM   4741 HD22LLEU   329      12.258   8.132 -12.355  0.00  0.00           H  
ATOM   4742 HD23LLEU   329      11.026   9.372 -12.062  0.00  0.00           H  
ATOM   4743 C   LLEU   329      15.603   7.792 -14.527  0.00  0.00           C  
ATOM   4744 O   LLEU   329      15.282   6.605 -14.453  0.00  0.00           O  
ATOM   4745 N   LASP   330      16.585   8.196 -15.337  0.00  0.00           N  
ATOM   4746 H   LASP   330      16.752   9.192 -15.421  0.00  0.00           H  
ATOM   4747 CA  LASP   330      17.414   7.287 -16.146  0.00  0.00           C  
ATOM   4748 HA  LASP   330      16.755   6.607 -16.688  0.00  0.00           H  
ATOM   4749 CB  LASP   330      18.190   8.134 -17.168  0.00  0.00           C  
ATOM   4750 HB2 LASP   330      17.486   8.781 -17.693  0.00  0.00           H  
ATOM   4751 HB3 LASP   330      18.899   8.770 -16.638  0.00  0.00           H  
ATOM   4752 CG  LASP   330      18.945   7.327 -18.224  0.00  0.00           C  
ATOM   4753 OD1 LASP   330      18.365   6.393 -18.831  0.00  0.00           O  
ATOM   4754 OD2 LASP   330      20.127   7.662 -18.493  0.00  0.00           O  
ATOM   4755 C   LASP   330      18.357   6.428 -15.273  0.00  0.00           C  
ATOM   4756 O   LASP   330      18.605   5.260 -15.589  0.00  0.00           O  
ATOM   4757 N   LASP   331      18.826   6.980 -14.144  0.00  0.00           N  
ATOM   4758 H   LASP   331      18.632   7.964 -13.989  0.00  0.00           H  
ATOM   4759 CA  LASP   331      19.522   6.238 -13.078  0.00  0.00           C  
ATOM   4760 HA  LASP   331      20.333   5.659 -13.518  0.00  0.00           H  
ATOM   4761 CB  LASP   331      20.112   7.205 -12.036  0.00  0.00           C  
ATOM   4762 HB2 LASP   331      19.341   7.901 -11.707  0.00  0.00           H  
ATOM   4763 HB3 LASP   331      20.437   6.628 -11.169  0.00  0.00           H  
ATOM   4764 CG  LASP   331      21.319   7.983 -12.549  0.00  0.00           C  
ATOM   4765 OD1 LASP   331      21.995   7.466 -13.472  0.00  0.00           O  
ATOM   4766 OD2 LASP   331      21.581   9.086 -12.020  0.00  0.00           O  
ATOM   4767 C   LASP   331      18.610   5.240 -12.366  0.00  0.00           C  
ATOM   4768 O   LASP   331      19.014   4.099 -12.138  0.00  0.00           O  
ATOM   4769 N   LGLN   332      17.368   5.631 -12.072  0.00  0.00           N  
ATOM   4770 H   LGLN   332      17.109   6.591 -12.259  0.00  0.00           H  
ATOM   4771 CA  LGLN   332      16.364   4.729 -11.506  0.00  0.00           C  
ATOM   4772 HA  LGLN   332      16.762   4.312 -10.578  0.00  0.00           H  
ATOM   4773 CB  LGLN   332      15.118   5.563 -11.157  0.00  0.00           C  
ATOM   4774 HB2 LGLN   332      15.428   6.371 -10.495  0.00  0.00           H  
ATOM   4775 HB3 LGLN   332      14.707   6.021 -12.054  0.00  0.00           H  
ATOM   4776 CG  LGLN   332      14.016   4.770 -10.445  0.00  0.00           C  
ATOM   4777 HG2 LGLN   332      14.465   4.147  -9.674  0.00  0.00           H  
ATOM   4778 HG3 LGLN   332      13.345   5.472  -9.954  0.00  0.00           H  
ATOM   4779 CD  LGLN   332      13.186   3.918 -11.398  0.00  0.00           C  
ATOM   4780 OE1 LGLN   332      12.682   4.387 -12.414  0.00  0.00           O  
ATOM   4781 NE2 LGLN   332      13.044   2.646 -11.116  0.00  0.00           N  
ATOM   4782 HE21LGLN   332      12.555   2.072 -11.797  0.00  0.00           H  
ATOM   4783 HE22LGLN   332      13.564   2.238 -10.346  0.00  0.00           H  
ATOM   4784 C   LGLN   332      16.088   3.543 -12.453  0.00  0.00           C  
ATOM   4785 O   LGLN   332      16.072   2.392 -12.018  0.00  0.00           O  
ATOM   4786 N   LALA   333      15.990   3.790 -13.765  0.00  0.00           N  
ATOM   4787 H   LALA   333      15.984   4.755 -14.074  0.00  0.00           H  
ATOM   4788 CA  LALA   333      15.857   2.729 -14.768  0.00  0.00           C  
ATOM   4789 HA  LALA   333      14.974   2.134 -14.522  0.00  0.00           H  
ATOM   4790 CB  LALA   333      15.638   3.372 -16.141  0.00  0.00           C  
ATOM   4791 HB1 LALA   333      14.724   3.962 -16.136  0.00  0.00           H  
ATOM   4792 HB2 LALA   333      16.477   4.018 -16.394  0.00  0.00           H  
ATOM   4793 HB3 LALA   333      15.548   2.593 -16.898  0.00  0.00           H  
ATOM   4794 C   LALA   333      17.064   1.767 -14.801  0.00  0.00           C  
ATOM   4795 O   LALA   333      16.885   0.569 -15.025  0.00  0.00           O  
ATOM   4796 N   LARG   334      18.292   2.256 -14.556  0.00  0.00           N  
ATOM   4797 H   LARG   334      18.382   3.247 -14.362  0.00  0.00           H  
ATOM   4798 CA  LARG   334      19.478   1.389 -14.415  0.00  0.00           C  
ATOM   4799 HA  LARG   334      19.505   0.699 -15.259  0.00  0.00           H  
ATOM   4800 CB  LARG   334      20.774   2.219 -14.410  0.00  0.00           C  
ATOM   4801 HB2 LARG   334      20.622   3.154 -13.874  0.00  0.00           H  
ATOM   4802 HB3 LARG   334      21.553   1.653 -13.903  0.00  0.00           H  
ATOM   4803 CG  LARG   334      21.273   2.509 -15.828  0.00  0.00           C  
ATOM   4804 HG2 LARG   334      21.527   1.562 -16.304  0.00  0.00           H  
ATOM   4805 HG3 LARG   334      20.483   2.987 -16.403  0.00  0.00           H  
ATOM   4806 CD  LARG   334      22.524   3.398 -15.824  0.00  0.00           C  
ATOM   4807 HD2 LARG   334      23.214   3.038 -15.060  0.00  0.00           H  
ATOM   4808 HD3 LARG   334      23.031   3.312 -16.785  0.00  0.00           H  
ATOM   4809 NE  LARG   334      22.209   4.813 -15.564  0.00  0.00           N  
ATOM   4810 HE  LARG   334      22.453   5.169 -14.643  0.00  0.00           H  
ATOM   4811 CZ  LARG   334      21.719   5.684 -16.425  0.00  0.00           C  
ATOM   4812 NH1 LARG   334      21.440   5.377 -17.658  0.00  0.00           N  
ATOM   4813 HH11LARG   334      21.542   4.424 -17.979  0.00  0.00           H  
ATOM   4814 HH12LARG   334      20.972   6.085 -18.216  0.00  0.00           H  
ATOM   4815 NH2 LARG   334      21.493   6.913 -16.090  0.00  0.00           N  
ATOM   4816 HH21LARG   334      21.637   7.212 -15.124  0.00  0.00           H  
ATOM   4817 HH22LARG   334      21.136   7.559 -16.776  0.00  0.00           H  
ATOM   4818 C   LARG   334      19.390   0.493 -13.177  0.00  0.00           C  
ATOM   4819 O   LARG   334      19.623  -0.706 -13.315  0.00  0.00           O  
ATOM   4820 N   LMET   335      18.974   1.026 -12.024  0.00  0.00           N  
ATOM   4821 H   LMET   335      18.808   2.025 -11.992  0.00  0.00           H  
ATOM   4822 CA  LMET   335      18.743   0.233 -10.806  0.00  0.00           C  
ATOM   4823 HA  LMET   335      19.665  -0.297 -10.561  0.00  0.00           H  
ATOM   4824 CB  LMET   335      18.401   1.169  -9.633  0.00  0.00           C  
ATOM   4825 HB2 LMET   335      19.230   1.856  -9.465  0.00  0.00           H  
ATOM   4826 HB3 LMET   335      17.520   1.760  -9.885  0.00  0.00           H  
ATOM   4827 CG  LMET   335      18.103   0.403  -8.335  0.00  0.00           C  
ATOM   4828 HG2 LMET   335      17.830   1.121  -7.569  0.00  0.00           H  
ATOM   4829 HG3 LMET   335      17.231  -0.232  -8.490  0.00  0.00           H  
ATOM   4830 SD  LMET   335      19.448  -0.631  -7.688  0.00  0.00           S  
ATOM   4831 CE  LMET   335      20.670   0.627  -7.226  0.00  0.00           C  
ATOM   4832 HE1 LMET   335      20.217   1.352  -6.551  0.00  0.00           H  
ATOM   4833 HE2 LMET   335      21.510   0.148  -6.722  0.00  0.00           H  
ATOM   4834 HE3 LMET   335      21.032   1.137  -8.118  0.00  0.00           H  
ATOM   4835 C   LMET   335      17.650  -0.830 -11.006  0.00  0.00           C  
ATOM   4836 O   LMET   335      17.803  -1.975 -10.578  0.00  0.00           O  
ATOM   4837 N   LMET   336      16.570  -0.491 -11.718  0.00  0.00           N  
ATOM   4838 H   LMET   336      16.442   0.482 -11.980  0.00  0.00           H  
ATOM   4839 CA  LMET   336      15.545  -1.468 -12.086  0.00  0.00           C  
ATOM   4840 HA  LMET   336      15.177  -1.925 -11.169  0.00  0.00           H  
ATOM   4841 CB  LMET   336      14.359  -0.766 -12.760  0.00  0.00           C  
ATOM   4842 HB2 LMET   336      13.890  -0.111 -12.025  0.00  0.00           H  
ATOM   4843 HB3 LMET   336      14.704  -0.153 -13.591  0.00  0.00           H  
ATOM   4844 CG  LMET   336      13.311  -1.770 -13.261  0.00  0.00           C  
ATOM   4845 HG2 LMET   336      13.295  -2.634 -12.598  0.00  0.00           H  
ATOM   4846 HG3 LMET   336      12.335  -1.298 -13.191  0.00  0.00           H  
ATOM   4847 SD  LMET   336      13.533  -2.354 -14.965  0.00  0.00           S  
ATOM   4848 CE  LMET   336      12.900  -0.906 -15.844  0.00  0.00           C  
ATOM   4849 HE1 LMET   336      13.533  -0.043 -15.637  0.00  0.00           H  
ATOM   4850 HE2 LMET   336      12.894  -1.115 -16.912  0.00  0.00           H  
ATOM   4851 HE3 LMET   336      11.883  -0.693 -15.512  0.00  0.00           H  
ATOM   4852 C   LMET   336      16.116  -2.614 -12.933  0.00  0.00           C  
ATOM   4853 O   LMET   336      15.860  -3.775 -12.615  0.00  0.00           O  
ATOM   4854 N   LARG   337      16.937  -2.337 -13.955  0.00  0.00           N  
ATOM   4855 H   LARG   337      17.112  -1.365 -14.191  0.00  0.00           H  
ATOM   4856 CA  LARG   337      17.570  -3.408 -14.751  0.00  0.00           C  
ATOM   4857 HA  LARG   337      16.797  -4.126 -15.028  0.00  0.00           H  
ATOM   4858 CB  LARG   337      18.180  -2.855 -16.042  0.00  0.00           C  
ATOM   4859 HB2 LARG   337      18.873  -2.046 -15.808  0.00  0.00           H  
ATOM   4860 HB3 LARG   337      18.734  -3.658 -16.532  0.00  0.00           H  
ATOM   4861 CG  LARG   337      17.088  -2.357 -17.001  0.00  0.00           C  
ATOM   4862 HG2 LARG   337      16.269  -3.077 -17.027  0.00  0.00           H  
ATOM   4863 HG3 LARG   337      16.693  -1.405 -16.649  0.00  0.00           H  
ATOM   4864 CD  LARG   337      17.615  -2.198 -18.430  0.00  0.00           C  
ATOM   4865 HD2 LARG   337      17.856  -3.188 -18.820  0.00  0.00           H  
ATOM   4866 HD3 LARG   337      16.824  -1.782 -19.049  0.00  0.00           H  
ATOM   4867 NE  LARG   337      18.825  -1.361 -18.510  0.00  0.00           N  
ATOM   4868 HE  LARG   337      19.704  -1.857 -18.608  0.00  0.00           H  
ATOM   4869 CZ  LARG   337      18.902  -0.045 -18.505  0.00  0.00           C  
ATOM   4870 NH1 LARG   337      17.879   0.756 -18.390  0.00  0.00           N  
ATOM   4871 HH11LARG   337      16.945   0.365 -18.326  0.00  0.00           H  
ATOM   4872 HH12LARG   337      18.025   1.756 -18.414  0.00  0.00           H  
ATOM   4873 NH2 LARG   337      20.075   0.499 -18.619  0.00  0.00           N  
ATOM   4874 HH21LARG   337      20.856  -0.132 -18.734  0.00  0.00           H  
ATOM   4875 HH22LARG   337      20.160   1.504 -18.641  0.00  0.00           H  
ATOM   4876 C   LARG   337      18.602  -4.226 -13.971  0.00  0.00           C  
ATOM   4877 O   LARG   337      18.755  -5.410 -14.270  0.00  0.00           O  
ATOM   4878 N   LALA   338      19.247  -3.649 -12.955  0.00  0.00           N  
ATOM   4879 H   LALA   338      19.127  -2.654 -12.809  0.00  0.00           H  
ATOM   4880 CA  LALA   338      20.127  -4.384 -12.048  0.00  0.00           C  
ATOM   4881 HA  LALA   338      20.890  -4.885 -12.646  0.00  0.00           H  
ATOM   4882 CB  LALA   338      20.835  -3.398 -11.110  0.00  0.00           C  
ATOM   4883 HB1 LALA   338      21.300  -2.603 -11.694  0.00  0.00           H  
ATOM   4884 HB2 LALA   338      20.131  -2.957 -10.407  0.00  0.00           H  
ATOM   4885 HB3 LALA   338      21.607  -3.924 -10.547  0.00  0.00           H  
ATOM   4886 C   LALA   338      19.357  -5.473 -11.280  0.00  0.00           C  
ATOM   4887 O   LALA   338      19.704  -6.651 -11.373  0.00  0.00           O  
ATOM   4888 N   LPHE   339      18.261  -5.126 -10.597  0.00  0.00           N  
ATOM   4889 H   LPHE   339      18.004  -4.146 -10.542  0.00  0.00           H  
ATOM   4890 CA  LPHE   339      17.392  -6.136  -9.974  0.00  0.00           C  
ATOM   4891 HA  LPHE   339      17.992  -6.748  -9.300  0.00  0.00           H  
ATOM   4892 CB  LPHE   339      16.297  -5.450  -9.149  0.00  0.00           C  
ATOM   4893 HB2 LPHE   339      15.961  -4.557  -9.675  0.00  0.00           H  
ATOM   4894 HB3 LPHE   339      15.448  -6.131  -9.079  0.00  0.00           H  
ATOM   4895 CG  LPHE   339      16.667  -5.073  -7.729  0.00  0.00           C  
ATOM   4896 CD1 LPHE   339      16.762  -3.719  -7.355  0.00  0.00           C  
ATOM   4897 HD1 LPHE   339      16.655  -2.940  -8.097  0.00  0.00           H  
ATOM   4898 CE1 LPHE   339      16.969  -3.375  -6.008  0.00  0.00           C  
ATOM   4899 HE1 LPHE   339      17.021  -2.337  -5.722  0.00  0.00           H  
ATOM   4900 CZ  LPHE   339      17.110  -4.380  -5.034  0.00  0.00           C  
ATOM   4901 HZ  LPHE   339      17.279  -4.114  -3.999  0.00  0.00           H  
ATOM   4902 CE2 LPHE   339      17.037  -5.733  -5.408  0.00  0.00           C  
ATOM   4903 HE2 LPHE   339      17.143  -6.505  -4.658  0.00  0.00           H  
ATOM   4904 CD2 LPHE   339      16.806  -6.079  -6.752  0.00  0.00           C  
ATOM   4905 HD2 LPHE   339      16.715  -7.119  -7.030  0.00  0.00           H  
ATOM   4906 C   LPHE   339      16.774  -7.103 -11.006  0.00  0.00           C  
ATOM   4907 O   LPHE   339      16.606  -8.282 -10.702  0.00  0.00           O  
ATOM   4908 N   LASP   340      16.500  -6.668 -12.241  0.00  0.00           N  
ATOM   4909 H   LASP   340      16.588  -5.677 -12.432  0.00  0.00           H  
ATOM   4910 CA  LASP   340      15.884  -7.528 -13.263  0.00  0.00           C  
ATOM   4911 HA  LASP   340      15.010  -7.997 -12.806  0.00  0.00           H  
ATOM   4912 CB  LASP   340      15.396  -6.678 -14.448  0.00  0.00           C  
ATOM   4913 HB2 LASP   340      14.988  -5.738 -14.077  0.00  0.00           H  
ATOM   4914 HB3 LASP   340      16.235  -6.450 -15.108  0.00  0.00           H  
ATOM   4915 CG  LASP   340      14.280  -7.376 -15.229  0.00  0.00           C  
ATOM   4916 OD1 LASP   340      14.428  -7.593 -16.451  0.00  0.00           O  
ATOM   4917 OD2 LASP   340      13.234  -7.699 -14.628  0.00  0.00           O  
ATOM   4918 C   LASP   340      16.801  -8.674 -13.738  0.00  0.00           C  
ATOM   4919 O   LASP   340      16.303  -9.687 -14.227  0.00  0.00           O  
ATOM   4920 N   LARG   341      18.130  -8.565 -13.551  0.00  0.00           N  
ATOM   4921 H   LARG   341      18.485  -7.696 -13.168  0.00  0.00           H  
ATOM   4922 CA  LARG   341      19.047  -9.713 -13.695  0.00  0.00           C  
ATOM   4923 HA  LARG   341      18.753 -10.277 -14.581  0.00  0.00           H  
ATOM   4924 CB  LARG   341      20.507  -9.250 -13.868  0.00  0.00           C  
ATOM   4925 HB2 LARG   341      20.544  -8.363 -14.501  0.00  0.00           H  
ATOM   4926 HB3 LARG   341      20.922  -8.992 -12.892  0.00  0.00           H  
ATOM   4927 CG  LARG   341      21.361 -10.351 -14.524  0.00  0.00           C  
ATOM   4928 HG2 LARG   341      21.141 -11.319 -14.074  0.00  0.00           H  
ATOM   4929 HG3 LARG   341      21.108 -10.399 -15.584  0.00  0.00           H  
ATOM   4930 CD  LARG   341      22.864 -10.088 -14.369  0.00  0.00           C  
ATOM   4931 HD2 LARG   341      23.069  -9.045 -14.615  0.00  0.00           H  
ATOM   4932 HD3 LARG   341      23.149 -10.253 -13.328  0.00  0.00           H  
ATOM   4933 NE  LARG   341      23.674 -10.948 -15.254  0.00  0.00           N  
ATOM   4934 HE  LARG   341      23.970 -10.542 -16.132  0.00  0.00           H  
ATOM   4935 CZ  LARG   341      24.002 -12.216 -15.078  0.00  0.00           C  
ATOM   4936 NH1 LARG   341      23.593 -12.937 -14.078  0.00  0.00           N  
ATOM   4937 HH11LARG   341      23.107 -12.497 -13.294  0.00  0.00           H
[truncated: 402,328 more chars]
