# Supplementary material for: Unveiling the enzymatic pathway of UMG-SP2 urethanase: insights into polyurethane degradation at the atomic level
Source: Chem Sci. 2024 Dec 18;16(5):2437–52. doi: 10.1039/d4sc06688j (PMC11708778; doi:10.1039/d4sc06688j)
Supplement: SC-016-D4SC06688J-s001 [file SC-016-D4SC06688J-s001.zip › 13_TS6.pdb]

ATOM      0 N   LMET     1     -15.553 -10.080  13.399  0.00  0.00           N  
ATOM      1 H1  LMET     1     -15.564  -9.622  12.492  0.00  0.00           H  
ATOM      2 H2  LMET     1     -14.877  -9.594  13.968  0.00  0.00           H  
ATOM      3 H3  LMET     1     -16.462  -9.990  13.830  0.00  0.00           H  
ATOM      4 CA  LMET     1     -15.171 -11.493  13.231  0.00  0.00           C  
ATOM      5 HA  LMET     1     -14.185 -11.515  12.766  0.00  0.00           H  
ATOM      6 CB  LMET     1     -15.101 -12.274  14.553  0.00  0.00           C  
ATOM      7 HB2 LMET     1     -16.045 -12.172  15.090  0.00  0.00           H  
ATOM      8 HB3 LMET     1     -14.946 -13.331  14.331  0.00  0.00           H  
ATOM      9 CG  LMET     1     -13.953 -11.804  15.451  0.00  0.00           C  
ATOM     10 HG2 LMET     1     -14.138 -10.776  15.759  0.00  0.00           H  
ATOM     11 HG3 LMET     1     -13.942 -12.424  16.349  0.00  0.00           H  
ATOM     12 SD  LMET     1     -12.317 -11.901  14.671  0.00  0.00           S  
ATOM     13 CE  LMET     1     -11.295 -11.188  15.989  0.00  0.00           C  
ATOM     14 HE1 LMET     1     -10.251 -11.170  15.674  0.00  0.00           H  
ATOM     15 HE2 LMET     1     -11.618 -10.167  16.198  0.00  0.00           H  
ATOM     16 HE3 LMET     1     -11.387 -11.788  16.895  0.00  0.00           H  
ATOM     17 C   LMET     1     -16.120 -12.167  12.262  0.00  0.00           C  
ATOM     18 O   LMET     1     -17.320 -11.866  12.262  0.00  0.00           O  
ATOM     19 N   LSER     2     -15.561 -13.064  11.449  0.00  0.00           N  
ATOM     20 H   LSER     2     -14.561 -13.210  11.529  0.00  0.00           H  
ATOM     21 CA  LSER     2     -16.240 -13.839  10.400  0.00  0.00           C  
ATOM     22 HA  LSER     2     -15.470 -14.439   9.918  0.00  0.00           H  
ATOM     23 CB  LSER     2     -17.226 -14.851  11.004  0.00  0.00           C  
ATOM     24 HB2 LSER     2     -18.034 -14.322  11.509  0.00  0.00           H  
ATOM     25 HB3 LSER     2     -17.649 -15.458  10.204  0.00  0.00           H  
ATOM     26 OG  LSER     2     -16.554 -15.695  11.926  0.00  0.00           O  
ATOM     27 HG  LSER     2     -17.210 -16.125  12.499  0.00  0.00           H  
ATOM     28 C   LSER     2     -16.863 -13.007   9.265  0.00  0.00           C  
ATOM     29 O   LSER     2     -17.590 -13.558   8.437  0.00  0.00           O  
ATOM     30 N   LGLU     3     -16.574 -11.701   9.185  0.00  0.00           N  
ATOM     31 H   LGLU     3     -15.883 -11.334   9.826  0.00  0.00           H  
ATOM     32 CA  LGLU     3     -16.976 -10.853   8.049  0.00  0.00           C  
ATOM     33 HA  LGLU     3     -18.039 -11.005   7.873  0.00  0.00           H  
ATOM     34 CB  LGLU     3     -16.795  -9.350   8.334  0.00  0.00           C  
ATOM     35 HB2 LGLU     3     -17.017  -8.812   7.414  0.00  0.00           H  
ATOM     36 HB3 LGLU     3     -17.538  -9.042   9.069  0.00  0.00           H  
ATOM     37 CG  LGLU     3     -15.406  -8.910   8.812  0.00  0.00           C  
ATOM     38 HG2 LGLU     3     -14.630  -9.439   8.257  0.00  0.00           H  
ATOM     39 HG3 LGLU     3     -15.290  -7.847   8.607  0.00  0.00           H  
ATOM     40 CD  LGLU     3     -15.246  -9.140  10.314  0.00  0.00           C  
ATOM     41 OE1 LGLU     3     -14.526 -10.085  10.712  0.00  0.00           O  
ATOM     42 OE2 LGLU     3     -15.899  -8.460  11.143  0.00  0.00           O  
ATOM     43 C   LGLU     3     -16.270 -11.284   6.758  0.00  0.00           C  
ATOM     44 O   LGLU     3     -15.110 -11.692   6.777  0.00  0.00           O  
ATOM     45 N   LLEU     4     -16.996 -11.252   5.641  0.00  0.00           N  
ATOM     46 H   LLEU     4     -17.913 -10.831   5.680  0.00  0.00           H  
ATOM     47 CA  LLEU     4     -16.603 -11.941   4.411  0.00  0.00           C  
ATOM     48 HA  LLEU     4     -16.275 -12.939   4.687  0.00  0.00           H  
ATOM     49 CB  LLEU     4     -17.823 -12.076   3.481  0.00  0.00           C  
ATOM     50 HB2 LLEU     4     -18.074 -11.077   3.146  0.00  0.00           H  
ATOM     51 HB3 LLEU     4     -17.536 -12.666   2.610  0.00  0.00           H  
ATOM     52 CG  LLEU     4     -19.102 -12.675   4.091  0.00  0.00           C  
ATOM     53 HG  LLEU     4     -19.444 -12.030   4.899  0.00  0.00           H  
ATOM     54 CD1 LLEU     4     -20.207 -12.713   3.034  0.00  0.00           C  
ATOM     55 HD11LLEU     4     -20.342 -11.716   2.618  0.00  0.00           H  
ATOM     56 HD12LLEU     4     -19.940 -13.403   2.232  0.00  0.00           H  
ATOM     57 HD13LLEU     4     -21.143 -13.024   3.493  0.00  0.00           H  
ATOM     58 CD2 LLEU     4     -18.891 -14.082   4.645  0.00  0.00           C  
ATOM     59 HD21LLEU     4     -18.529 -14.747   3.863  0.00  0.00           H  
ATOM     60 HD22LLEU     4     -18.161 -14.044   5.451  0.00  0.00           H  
ATOM     61 HD23LLEU     4     -19.824 -14.465   5.053  0.00  0.00           H  
ATOM     62 C   LLEU     4     -15.426 -11.274   3.676  0.00  0.00           C  
ATOM     63 O   LLEU     4     -15.262 -10.052   3.716  0.00  0.00           O  
ATOM     64 N   LSER     5     -14.651 -12.073   2.939  0.00  0.00           N  
ATOM     65 H   LSER     5     -14.802 -13.071   2.995  0.00  0.00           H  
ATOM     66 CA  LSER     5     -13.706 -11.586   1.922  0.00  0.00           C  
ATOM     67 HA  LSER     5     -13.016 -10.882   2.389  0.00  0.00           H  
ATOM     68 CB  LSER     5     -12.877 -12.755   1.370  0.00  0.00           C  
ATOM     69 HB2 LSER     5     -12.117 -12.362   0.698  0.00  0.00           H  
ATOM     70 HB3 LSER     5     -12.371 -13.256   2.196  0.00  0.00           H  
ATOM     71 OG  LSER     5     -13.664 -13.701   0.662  0.00  0.00           O  
ATOM     72 HG  LSER     5     -13.719 -14.520   1.205  0.00  0.00           H  
ATOM     73 C   LSER     5     -14.445 -10.842   0.797  0.00  0.00           C  
ATOM     74 O   LSER     5     -15.676 -10.919   0.690  0.00  0.00           O  
ATOM     75 N   LALA     6     -13.733 -10.102  -0.059  0.00  0.00           N  
ATOM     76 H   LALA     6     -12.717 -10.115   0.003  0.00  0.00           H  
ATOM     77 CA  LALA     6     -14.373  -9.419  -1.189  0.00  0.00           C  
ATOM     78 HA  LALA     6     -15.188  -8.805  -0.801  0.00  0.00           H  
ATOM     79 CB  LALA     6     -13.371  -8.483  -1.878  0.00  0.00           C  
ATOM     80 HB1 LALA     6     -13.898  -7.853  -2.594  0.00  0.00           H  
ATOM     81 HB2 LALA     6     -12.881  -7.849  -1.138  0.00  0.00           H  
ATOM     82 HB3 LALA     6     -12.622  -9.063  -2.415  0.00  0.00           H  
ATOM     83 C   LALA     6     -14.993 -10.435  -2.169  0.00  0.00           C  
ATOM     84 O   LALA     6     -16.143 -10.265  -2.583  0.00  0.00           O  
ATOM     85 N   LILE     7     -14.276 -11.528  -2.460  0.00  0.00           N  
ATOM     86 H   LILE     7     -13.320 -11.580  -2.109  0.00  0.00           H  
ATOM     87 CA  LILE     7     -14.770 -12.635  -3.294  0.00  0.00           C  
ATOM     88 HA  LILE     7     -15.133 -12.217  -4.234  0.00  0.00           H  
ATOM     89 CB  LILE     7     -13.609 -13.599  -3.637  0.00  0.00           C  
ATOM     90 HB  LILE     7     -13.045 -13.801  -2.724  0.00  0.00           H  
ATOM     91 CG2 LILE     7     -14.100 -14.945  -4.203  0.00  0.00           C  
ATOM     92 HG21LILE     7     -14.697 -14.789  -5.101  0.00  0.00           H  
ATOM     93 HG22LILE     7     -13.256 -15.589  -4.450  0.00  0.00           H  
ATOM     94 HG23LILE     7     -14.694 -15.486  -3.465  0.00  0.00           H  
ATOM     95 CG1 LILE     7     -12.687 -12.902  -4.664  0.00  0.00           C  
ATOM     96 HG12LILE     7     -13.190 -12.873  -5.630  0.00  0.00           H  
ATOM     97 HG13LILE     7     -12.498 -11.874  -4.351  0.00  0.00           H  
ATOM     98 CD1 LILE     7     -11.322 -13.568  -4.838  0.00  0.00           C  
ATOM     99 HD11LILE     7     -11.430 -14.573  -5.242  0.00  0.00           H  
ATOM    100 HD12LILE     7     -10.724 -12.979  -5.531  0.00  0.00           H  
ATOM    101 HD13LILE     7     -10.818 -13.610  -3.873  0.00  0.00           H  
ATOM    102 C   LILE     7     -15.972 -13.342  -2.653  0.00  0.00           C  
ATOM    103 O   LILE     7     -16.996 -13.496  -3.322  0.00  0.00           O  
ATOM    104 N   LGLU     8     -15.928 -13.713  -1.366  0.00  0.00           N  
ATOM    105 H   LGLU     8     -15.071 -13.589  -0.836  0.00  0.00           H  
ATOM    106 CA  LGLU     8     -17.075 -14.384  -0.730  0.00  0.00           C  
ATOM    107 HA  LGLU     8     -17.408 -15.164  -1.416  0.00  0.00           H  
ATOM    108 CB  LGLU     8     -16.659 -15.103   0.568  0.00  0.00           C  
ATOM    109 HB2 LGLU     8     -15.811 -15.742   0.332  0.00  0.00           H  
ATOM    110 HB3 LGLU     8     -16.358 -14.374   1.322  0.00  0.00           H  
ATOM    111 CG  LGLU     8     -17.797 -15.983   1.118  0.00  0.00           C  
ATOM    112 HG2 LGLU     8     -18.547 -15.338   1.578  0.00  0.00           H  
ATOM    113 HG3 LGLU     8     -18.276 -16.494   0.279  0.00  0.00           H  
ATOM    114 CD  LGLU     8     -17.369 -17.055   2.139  0.00  0.00           C  
ATOM    115 OE1 LGLU     8     -16.300 -16.951   2.782  0.00  0.00           O  
ATOM    116 OE2 LGLU     8     -18.168 -17.993   2.372  0.00  0.00           O  
ATOM    117 C   LGLU     8     -18.276 -13.435  -0.541  0.00  0.00           C  
ATOM    118 O   LGLU     8     -19.422 -13.869  -0.645  0.00  0.00           O  
ATOM    119 N   LTHR     9     -18.049 -12.124  -0.374  0.00  0.00           N  
ATOM    120 H   LTHR     9     -17.086 -11.814  -0.286  0.00  0.00           H  
ATOM    121 CA  LTHR     9     -19.127 -11.115  -0.421  0.00  0.00           C  
ATOM    122 HA  LTHR     9     -19.890 -11.389   0.306  0.00  0.00           H  
ATOM    123 CB  LTHR     9     -18.632  -9.696  -0.091  0.00  0.00           C  
ATOM    124 HB  LTHR     9     -17.912  -9.368  -0.840  0.00  0.00           H  
ATOM    125 CG2 LTHR     9     -19.776  -8.684  -0.012  0.00  0.00           C  
ATOM    126 HG21LTHR     9     -20.529  -9.025   0.697  0.00  0.00           H  
ATOM    127 HG22LTHR     9     -19.382  -7.725   0.319  0.00  0.00           H  
ATOM    128 HG23LTHR     9     -20.241  -8.552  -0.988  0.00  0.00           H  
ATOM    129 OG1 LTHR     9     -18.020  -9.654   1.171  0.00  0.00           O  
ATOM    130 HG1 LTHR     9     -17.156 -10.105   1.077  0.00  0.00           H  
ATOM    131 C   LTHR     9     -19.794 -11.092  -1.795  0.00  0.00           C  
ATOM    132 O   LTHR     9     -21.021 -11.168  -1.885  0.00  0.00           O  
ATOM    133 N   LALA    10     -18.998 -11.035  -2.870  0.00  0.00           N  
ATOM    134 H   LALA    10     -17.992 -10.976  -2.742  0.00  0.00           H  
ATOM    135 CA  LALA    10     -19.512 -11.097  -4.234  0.00  0.00           C  
ATOM    136 HA  LALA    10     -20.228 -10.284  -4.373  0.00  0.00           H  
ATOM    137 CB  LALA    10     -18.357 -10.899  -5.223  0.00  0.00           C  
ATOM    138 HB1 LALA    10     -17.894  -9.927  -5.079  0.00  0.00           H  
ATOM    139 HB2 LALA    10     -17.597 -11.664  -5.075  0.00  0.00           H  
ATOM    140 HB3 LALA    10     -18.731 -10.960  -6.246  0.00  0.00           H  
ATOM    141 C   LALA    10     -20.251 -12.418  -4.497  0.00  0.00           C  
ATOM    142 O   LALA    10     -21.299 -12.395  -5.135  0.00  0.00           O  
ATOM    143 N   LALA    11     -19.759 -13.545  -3.977  0.00  0.00           N  
ATOM    144 H   LALA    11     -18.887 -13.490  -3.461  0.00  0.00           H  
ATOM    145 CA  LALA    11     -20.344 -14.870  -4.177  0.00  0.00           C  
ATOM    146 HA  LALA    11     -20.528 -15.013  -5.242  0.00  0.00           H  
ATOM    147 CB  LALA    11     -19.319 -15.916  -3.730  0.00  0.00           C  
ATOM    148 HB1 LALA    11     -19.232 -15.919  -2.643  0.00  0.00           H  
ATOM    149 HB2 LALA    11     -19.634 -16.900  -4.074  0.00  0.00           H  
ATOM    150 HB3 LALA    11     -18.343 -15.714  -4.158  0.00  0.00           H  
ATOM    151 C   LALA    11     -21.685 -15.048  -3.440  0.00  0.00           C  
ATOM    152 O   LALA    11     -22.649 -15.554  -4.024  0.00  0.00           O  
ATOM    153 N   LALA    12     -21.774 -14.582  -2.188  0.00  0.00           N  
ATOM    154 H   LALA    12     -20.927 -14.238  -1.746  0.00  0.00           H  
ATOM    155 CA  LALA    12     -22.991 -14.627  -1.375  0.00  0.00           C  
ATOM    156 HA  LALA    12     -23.349 -15.657  -1.333  0.00  0.00           H  
ATOM    157 CB  LALA    12     -22.627 -14.176   0.046  0.00  0.00           C  
ATOM    158 HB1 LALA    12     -21.860 -14.836   0.456  0.00  0.00           H  
ATOM    159 HB2 LALA    12     -22.240 -13.156   0.027  0.00  0.00           H  
ATOM    160 HB3 LALA    12     -23.508 -14.220   0.685  0.00  0.00           H  
ATOM    161 C   LALA    12     -24.117 -13.753  -1.957  0.00  0.00           C  
ATOM    162 O   LALA    12     -25.299 -14.095  -1.842  0.00  0.00           O  
ATOM    163 N   LILE    13     -23.757 -12.637  -2.603  0.00  0.00           N  
ATOM    164 H   LILE    13     -22.774 -12.381  -2.597  0.00  0.00           H  
ATOM    165 CA  LILE    13     -24.691 -11.794  -3.360  0.00  0.00           C  
ATOM    166 HA  LILE    13     -25.615 -11.725  -2.796  0.00  0.00           H  
ATOM    167 CB  LILE    13     -24.129 -10.358  -3.499  0.00  0.00           C  
ATOM    168 HB  LILE    13     -23.121 -10.418  -3.913  0.00  0.00           H  
ATOM    169 CG2 LILE    13     -24.988  -9.498  -4.443  0.00  0.00           C  
ATOM    170 HG21LILE    13     -25.034  -9.947  -5.434  0.00  0.00           H  
ATOM    171 HG22LILE    13     -25.995  -9.390  -4.044  0.00  0.00           H  
ATOM    172 HG23LILE    13     -24.544  -8.511  -4.565  0.00  0.00           H  
ATOM    173 CG1 LILE    13     -24.060  -9.697  -2.101  0.00  0.00           C  
ATOM    174 HG12LILE    13     -25.070  -9.560  -1.710  0.00  0.00           H  
ATOM    175 HG13LILE    13     -23.528 -10.356  -1.416  0.00  0.00           H  
ATOM    176 CD1 LILE    13     -23.334  -8.348  -2.080  0.00  0.00           C  
ATOM    177 HD11LILE    13     -23.927  -7.594  -2.593  0.00  0.00           H  
ATOM    178 HD12LILE    13     -23.191  -8.029  -1.048  0.00  0.00           H  
ATOM    179 HD13LILE    13     -22.359  -8.442  -2.561  0.00  0.00           H  
ATOM    180 C   LILE    13     -25.057 -12.457  -4.698  0.00  0.00           C  
ATOM    181 O   LILE    13     -26.244 -12.562  -5.021  0.00  0.00           O  
ATOM    182 N   LALA    14     -24.074 -12.987  -5.434  0.00  0.00           N  
ATOM    183 H   LALA    14     -23.116 -12.843  -5.137  0.00  0.00           H  
ATOM    184 CA  LALA    14     -24.279 -13.632  -6.731  0.00  0.00           C  
ATOM    185 HA  LALA    14     -24.707 -12.906  -7.421  0.00  0.00           H  
ATOM    186 CB  LALA    14     -22.933 -14.108  -7.299  0.00  0.00           C  
ATOM    187 HB1 LALA    14     -23.092 -14.628  -8.243  0.00  0.00           H  
ATOM    188 HB2 LALA    14     -22.273 -13.262  -7.475  0.00  0.00           H  
ATOM    189 HB3 LALA    14     -22.446 -14.792  -6.605  0.00  0.00           H  
ATOM    190 C   LALA    14     -25.254 -14.801  -6.605  0.00  0.00           C  
ATOM    191 O   LALA    14     -26.262 -14.836  -7.305  0.00  0.00           O  
ATOM    192 N   LGLY    15     -24.997 -15.708  -5.659  0.00  0.00           N  
ATOM    193 H   LGLY    15     -24.159 -15.568  -5.099  0.00  0.00           H  
ATOM    194 CA  LGLY    15     -25.804 -16.895  -5.381  0.00  0.00           C  
ATOM    195 HA2 LGLY    15     -26.101 -17.334  -6.331  0.00  0.00           H  
ATOM    196 HA3 LGLY    15     -25.188 -17.617  -4.852  0.00  0.00           H  
ATOM    197 C   LGLY    15     -27.081 -16.655  -4.566  0.00  0.00           C  
ATOM    198 O   LGLY    15     -27.680 -17.623  -4.091  0.00  0.00           O  
ATOM    199 N   LGLY    16     -27.491 -15.397  -4.372  0.00  0.00           N  
ATOM    200 H   LGLY    16     -26.946 -14.648  -4.780  0.00  0.00           H  
ATOM    201 CA  LGLY    16     -28.799 -15.055  -3.807  0.00  0.00           C  
ATOM    202 HA2 LGLY    16     -28.929 -13.974  -3.864  0.00  0.00           H  
ATOM    203 HA3 LGLY    16     -29.584 -15.522  -4.404  0.00  0.00           H  
ATOM    204 C   LGLY    16     -28.980 -15.473  -2.347  0.00  0.00           C  
ATOM    205 O   LGLY    16     -30.087 -15.827  -1.940  0.00  0.00           O  
ATOM    206 N   LSER    17     -27.902 -15.484  -1.561  0.00  0.00           N  
ATOM    207 H   LSER    17     -27.010 -15.228  -1.970  0.00  0.00           H  
ATOM    208 CA  LSER    17     -27.956 -15.642  -0.101  0.00  0.00           C  
ATOM    209 HA  LSER    17     -28.758 -16.326   0.172  0.00  0.00           H  
ATOM    210 CB  LSER    17     -26.642 -16.238   0.415  0.00  0.00           C  
ATOM    211 HB2 LSER    17     -25.814 -15.566   0.184  0.00  0.00           H  
ATOM    212 HB3 LSER    17     -26.699 -16.362   1.497  0.00  0.00           H  
ATOM    213 OG  LSER    17     -26.405 -17.493  -0.199  0.00  0.00           O  
ATOM    214 HG  LSER    17     -26.841 -18.174   0.338  0.00  0.00           H  
ATOM    215 C   LSER    17     -28.234 -14.295   0.572  0.00  0.00           C  
ATOM    216 O   LSER    17     -29.180 -14.172   1.351  0.00  0.00           O  
ATOM    217 N   LMET    18     -27.458 -13.275   0.194  0.00  0.00           N  
ATOM    218 H   LMET    18     -26.769 -13.463  -0.528  0.00  0.00           H  
ATOM    219 CA  LMET    18     -27.503 -11.898   0.702  0.00  0.00           C  
ATOM    220 HA  LMET    18     -28.265 -11.816   1.479  0.00  0.00           H  
ATOM    221 CB  LMET    18     -26.131 -11.601   1.334  0.00  0.00           C  
ATOM    222 HB2 LMET    18     -26.002 -12.259   2.195  0.00  0.00           H  
ATOM    223 HB3 LMET    18     -25.354 -11.838   0.606  0.00  0.00           H  
ATOM    224 CG  LMET    18     -25.928 -10.153   1.797  0.00  0.00           C  
ATOM    225 HG2 LMET    18     -25.863  -9.503   0.924  0.00  0.00           H  
ATOM    226 HG3 LMET    18     -26.796  -9.854   2.384  0.00  0.00           H  
ATOM    227 SD  LMET    18     -24.451  -9.887   2.819  0.00  0.00           S  
ATOM    228 CE  LMET    18     -23.130 -10.333   1.657  0.00  0.00           C  
ATOM    229 HE1 LMET    18     -22.164 -10.210   2.145  0.00  0.00           H  
ATOM    230 HE2 LMET    18     -23.236 -11.372   1.349  0.00  0.00           H  
ATOM    231 HE3 LMET    18     -23.175  -9.685   0.783  0.00  0.00           H  
ATOM    232 C   LMET    18     -27.860 -10.912  -0.424  0.00  0.00           C  
ATOM    233 O   LMET    18     -27.557 -11.171  -1.588  0.00  0.00           O  
ATOM    234 N   LTHR    19     -28.469  -9.768  -0.099  0.00  0.00           N  
ATOM    235 H   LTHR    19     -28.680  -9.603   0.874  0.00  0.00           H  
ATOM    236 CA  LTHR    19     -28.695  -8.654  -1.044  0.00  0.00           C  
ATOM    237 HA  LTHR    19     -28.565  -9.041  -2.048  0.00  0.00           H  
ATOM    238 CB  LTHR    19     -30.145  -8.121  -0.983  0.00  0.00           C  
ATOM    239 HB  LTHR    19     -30.809  -8.863  -1.429  0.00  0.00           H  
ATOM    240 CG2 LTHR    19     -30.646  -7.823   0.429  0.00  0.00           C  
ATOM    241 HG21LTHR    19     -29.986  -7.110   0.911  0.00  0.00           H  
ATOM    242 HG22LTHR    19     -31.647  -7.396   0.376  0.00  0.00           H  
ATOM    243 HG23LTHR    19     -30.689  -8.739   1.017  0.00  0.00           H  
ATOM    244 OG1 LTHR    19     -30.278  -6.909  -1.694  0.00  0.00           O  
ATOM    245 HG1 LTHR    19     -30.620  -7.118  -2.594  0.00  0.00           H  
ATOM    246 C   LTHR    19     -27.652  -7.543  -0.872  0.00  0.00           C  
ATOM    247 O   LTHR    19     -27.167  -7.302   0.235  0.00  0.00           O  
ATOM    248 N   LALA    20     -27.323  -6.823  -1.950  0.00  0.00           N  
ATOM    249 H   LALA    20     -27.730  -7.081  -2.844  0.00  0.00           H  
ATOM    250 CA  LALA    20     -26.457  -5.639  -1.895  0.00  0.00           C  
ATOM    251 HA  LALA    20     -25.464  -5.945  -1.558  0.00  0.00           H  
ATOM    252 CB  LALA    20     -26.334  -5.083  -3.319  0.00  0.00           C  
ATOM    253 HB1 LALA    20     -27.311  -4.757  -3.679  0.00  0.00           H  
ATOM    254 HB2 LALA    20     -25.650  -4.234  -3.320  0.00  0.00           H  
ATOM    255 HB3 LALA    20     -25.946  -5.854  -3.987  0.00  0.00           H  
ATOM    256 C   LALA    20     -26.967  -4.557  -0.913  0.00  0.00           C  
ATOM    257 O   LALA    20     -26.169  -3.841  -0.307  0.00  0.00           O  
ATOM    258 N   LLEU    21     -28.289  -4.467  -0.704  0.00  0.00           N  
ATOM    259 H   LLEU    21     -28.890  -5.101  -1.217  0.00  0.00           H  
ATOM    260 CA  LLEU    21     -28.909  -3.555   0.269  0.00  0.00           C  
ATOM    261 HA  LLEU    21     -28.602  -2.532   0.053  0.00  0.00           H  
ATOM    262 CB  LLEU    21     -30.443  -3.659   0.150  0.00  0.00           C  
ATOM    263 HB2 LLEU    21     -30.734  -4.692   0.346  0.00  0.00           H  
ATOM    264 HB3 LLEU    21     -30.899  -3.036   0.922  0.00  0.00           H  
ATOM    265 CG  LLEU    21     -31.019  -3.246  -1.217  0.00  0.00           C  
ATOM    266 HG  LLEU    21     -30.482  -3.750  -2.020  0.00  0.00           H  
ATOM    267 CD1 LLEU    21     -32.490  -3.651  -1.302  0.00  0.00           C  
ATOM    268 HD11LLEU    21     -32.575  -4.735  -1.218  0.00  0.00           H  
ATOM    269 HD12LLEU    21     -33.055  -3.177  -0.499  0.00  0.00           H  
ATOM    270 HD13LLEU    21     -32.901  -3.347  -2.265  0.00  0.00           H  
ATOM    271 CD2 LLEU    21     -30.930  -1.736  -1.428  0.00  0.00           C  
ATOM    272 HD21LLEU    21     -31.457  -1.218  -0.627  0.00  0.00           H  
ATOM    273 HD22LLEU    21     -29.890  -1.416  -1.436  0.00  0.00           H  
ATOM    274 HD23LLEU    21     -31.382  -1.481  -2.382  0.00  0.00           H  
ATOM    275 C   LLEU    21     -28.461  -3.869   1.706  0.00  0.00           C  
ATOM    276 O   LLEU    21     -27.984  -2.988   2.421  0.00  0.00           O  
ATOM    277 N   LGLU    22     -28.568  -5.142   2.090  0.00  0.00           N  
ATOM    278 H   LGLU    22     -28.896  -5.797   1.399  0.00  0.00           H  
ATOM    279 CA  LGLU    22     -28.151  -5.698   3.385  0.00  0.00           C  
ATOM    280 HA  LGLU    22     -28.689  -5.197   4.193  0.00  0.00           H  
ATOM    281 CB  LGLU    22     -28.525  -7.196   3.392  0.00  0.00           C  
ATOM    282 HB2 LGLU    22     -29.611  -7.288   3.434  0.00  0.00           H  
ATOM    283 HB3 LGLU    22     -28.213  -7.633   2.447  0.00  0.00           H  
ATOM    284 CG  LGLU    22     -27.900  -8.078   4.482  0.00  0.00           C  
ATOM    285 HG2 LGLU    22     -28.161  -9.108   4.249  0.00  0.00           H  
ATOM    286 HG3 LGLU    22     -26.811  -8.005   4.438  0.00  0.00           H  
ATOM    287 CD  LGLU    22     -28.384  -7.781   5.902  0.00  0.00           C  
ATOM    288 OE1 LGLU    22     -27.715  -8.238   6.863  0.00  0.00           O  
ATOM    289 OE2 LGLU    22     -29.424  -7.112   6.075  0.00  0.00           O  
ATOM    290 C   LGLU    22     -26.649  -5.489   3.619  0.00  0.00           C  
ATOM    291 O   LGLU    22     -26.245  -5.128   4.723  0.00  0.00           O  
ATOM    292 N   LALA    23     -25.831  -5.663   2.574  0.00  0.00           N  
ATOM    293 H   LALA    23     -26.238  -5.980   1.701  0.00  0.00           H  
ATOM    294 CA  LALA    23     -24.388  -5.446   2.624  0.00  0.00           C  
ATOM    295 HA  LALA    23     -23.985  -6.036   3.448  0.00  0.00           H  
ATOM    296 CB  LALA    23     -23.787  -5.957   1.306  0.00  0.00           C  
ATOM    297 HB1 LALA    23     -24.069  -6.999   1.146  0.00  0.00           H  
ATOM    298 HB2 LALA    23     -24.148  -5.361   0.468  0.00  0.00           H  
ATOM    299 HB3 LALA    23     -22.701  -5.878   1.341  0.00  0.00           H  
ATOM    300 C   LALA    23     -24.013  -3.974   2.890  0.00  0.00           C  
ATOM    301 O   LALA    23     -23.132  -3.702   3.711  0.00  0.00           O  
ATOM    302 N   LCYS    24     -24.694  -3.025   2.237  0.00  0.00           N  
ATOM    303 H   LCYS    24     -25.380  -3.312   1.547  0.00  0.00           H  
ATOM    304 CA  LCYS    24     -24.520  -1.593   2.493  0.00  0.00           C  
ATOM    305 HA  LCYS    24     -23.464  -1.337   2.393  0.00  0.00           H  
ATOM    306 CB  LCYS    24     -25.312  -0.817   1.429  0.00  0.00           C  
ATOM    307 HB2 LCYS    24     -24.983  -1.127   0.436  0.00  0.00           H  
ATOM    308 HB3 LCYS    24     -26.376  -1.034   1.527  0.00  0.00           H  
ATOM    309 SG  LCYS    24     -25.038   0.970   1.610  0.00  0.00           S  
ATOM    310 HG  LCYS    24     -25.478   1.090   2.870  0.00  0.00           H  
ATOM    311 C   LCYS    24     -24.947  -1.219   3.925  0.00  0.00           C  
ATOM    312 O   LCYS    24     -24.200  -0.554   4.644  0.00  0.00           O  
ATOM    313 N   LASP    25     -26.114  -1.699   4.370  0.00  0.00           N  
ATOM    314 H   LASP    25     -26.684  -2.252   3.739  0.00  0.00           H  
ATOM    315 CA  LASP    25     -26.623  -1.450   5.726  0.00  0.00           C  
ATOM    316 HA  LASP    25     -26.692  -0.372   5.880  0.00  0.00           H  
ATOM    317 CB  LASP    25     -28.023  -2.059   5.889  0.00  0.00           C  
ATOM    318 HB2 LASP    25     -27.997  -3.111   5.601  0.00  0.00           H  
ATOM    319 HB3 LASP    25     -28.300  -2.006   6.942  0.00  0.00           H  
ATOM    320 CG  LASP    25     -29.113  -1.346   5.094  0.00  0.00           C  
ATOM    321 OD1 LASP    25     -30.239  -1.872   5.003  0.00  0.00           O  
ATOM    322 OD2 LASP    25     -28.934  -0.199   4.636  0.00  0.00           O  
ATOM    323 C   LASP    25     -25.699  -2.000   6.820  0.00  0.00           C  
ATOM    324 O   LASP    25     -25.472  -1.317   7.823  0.00  0.00           O  
ATOM    325 N   LALA    26     -25.133  -3.194   6.610  0.00  0.00           N  
ATOM    326 H   LALA    26     -25.415  -3.723   5.791  0.00  0.00           H  
ATOM    327 CA  LALA    26     -24.200  -3.827   7.536  0.00  0.00           C  
ATOM    328 HA  LALA    26     -24.677  -3.897   8.515  0.00  0.00           H  
ATOM    329 CB  LALA    26     -23.892  -5.245   7.041  0.00  0.00           C  
ATOM    330 HB1 LALA    26     -23.457  -5.210   6.043  0.00  0.00           H  
ATOM    331 HB2 LALA    26     -23.188  -5.726   7.721  0.00  0.00           H  
ATOM    332 HB3 LALA    26     -24.806  -5.836   7.010  0.00  0.00           H  
ATOM    333 C   LALA    26     -22.907  -3.014   7.697  0.00  0.00           C  
ATOM    334 O   LALA    26     -22.424  -2.858   8.816  0.00  0.00           O  
ATOM    335 N   LALA    27     -22.358  -2.458   6.612  0.00  0.00           N  
ATOM    336 H   LALA    27     -22.810  -2.590   5.715  0.00  0.00           H  
ATOM    337 CA  LALA    27     -21.161  -1.619   6.679  0.00  0.00           C  
ATOM    338 HA  LALA    27     -20.377  -2.163   7.206  0.00  0.00           H  
ATOM    339 CB  LALA    27     -20.669  -1.350   5.257  0.00  0.00           C  
ATOM    340 HB1 LALA    27     -20.470  -2.290   4.743  0.00  0.00           H  
ATOM    341 HB2 LALA    27     -21.413  -0.780   4.699  0.00  0.00           H  
ATOM    342 HB3 LALA    27     -19.742  -0.782   5.317  0.00  0.00           H  
ATOM    343 C   LALA    27     -21.418  -0.312   7.454  0.00  0.00           C  
ATOM    344 O   LALA    27     -20.628   0.066   8.320  0.00  0.00           O  
ATOM    345 N   LILE    28     -22.565   0.329   7.210  0.00  0.00           N  
ATOM    346 H   LILE    28     -23.162  -0.033   6.473  0.00  0.00           H  
ATOM    347 CA  LILE    28     -23.003   1.540   7.922  0.00  0.00           C  
ATOM    348 HA  LILE    28     -22.210   2.288   7.865  0.00  0.00           H  
ATOM    349 CB  LILE    28     -24.249   2.113   7.201  0.00  0.00           C  
ATOM    350 HB  LILE    28     -24.972   1.306   7.067  0.00  0.00           H  
ATOM    351 CG2 LILE    28     -24.938   3.226   8.010  0.00  0.00           C  
ATOM    352 HG21LILE    28     -25.826   3.579   7.490  0.00  0.00           H  
ATOM    353 HG22LILE    28     -25.257   2.854   8.983  0.00  0.00           H  
ATOM    354 HG23LILE    28     -24.252   4.061   8.152  0.00  0.00           H  
ATOM    355 CG1 LILE    28     -23.829   2.636   5.802  0.00  0.00           C  
ATOM    356 HG12LILE    28     -23.181   3.503   5.924  0.00  0.00           H  
ATOM    357 HG13LILE    28     -23.252   1.874   5.281  0.00  0.00           H  
ATOM    358 CD1 LILE    28     -24.990   3.015   4.877  0.00  0.00           C  
ATOM    359 HD11LILE    28     -24.597   3.254   3.888  0.00  0.00           H  
ATOM    360 HD12LILE    28     -25.686   2.180   4.791  0.00  0.00           H  
ATOM    361 HD13LILE    28     -25.505   3.892   5.261  0.00  0.00           H  
ATOM    362 C   LILE    28     -23.221   1.250   9.422  0.00  0.00           C  
ATOM    363 O   LILE    28     -22.795   2.031  10.276  0.00  0.00           O  
ATOM    364 N   LALA    29     -23.794   0.090   9.766  0.00  0.00           N  
ATOM    365 H   LALA    29     -24.157  -0.508   9.032  0.00  0.00           H  
ATOM    366 CA  LALA    29     -23.926  -0.360  11.154  0.00  0.00           C  
ATOM    367 HA  LALA    29     -24.389   0.439  11.735  0.00  0.00           H  
ATOM    368 CB  LALA    29     -24.852  -1.582  11.184  0.00  0.00           C  
ATOM    369 HB1 LALA    29     -24.413  -2.404  10.618  0.00  0.00           H  
ATOM    370 HB2 LALA    29     -25.003  -1.901  12.216  0.00  0.00           H  
ATOM    371 HB3 LALA    29     -25.819  -1.329  10.752  0.00  0.00           H  
ATOM    372 C   LALA    29     -22.572  -0.674  11.819  0.00  0.00           C  
ATOM    373 O   LALA    29     -22.386  -0.387  13.004  0.00  0.00           O  
ATOM    374 N   LARG    30     -21.611  -1.233  11.066  0.00  0.00           N  
ATOM    375 H   LARG    30     -21.854  -1.479  10.110  0.00  0.00           H  
ATOM    376 CA  LARG    30     -20.243  -1.522  11.536  0.00  0.00           C  
ATOM    377 HA  LARG    30     -20.307  -2.073  12.475  0.00  0.00           H  
ATOM    378 CB  LARG    30     -19.490  -2.382  10.503  0.00  0.00           C  
ATOM    379 HB2 LARG    30     -19.621  -1.959   9.508  0.00  0.00           H  
ATOM    380 HB3 LARG    30     -18.424  -2.387  10.733  0.00  0.00           H  
ATOM    381 CG  LARG    30     -19.997  -3.830  10.531  0.00  0.00           C  
ATOM    382 HG2 LARG    30     -19.563  -4.337  11.390  0.00  0.00           H  
ATOM    383 HG3 LARG    30     -21.078  -3.836  10.666  0.00  0.00           H  
ATOM    384 CD  LARG    30     -19.663  -4.616   9.257  0.00  0.00           C  
ATOM    385 HD2 LARG    30     -19.987  -4.050   8.382  0.00  0.00           H  
ATOM    386 HD3 LARG    30     -18.584  -4.776   9.197  0.00  0.00           H  
ATOM    387 NE  LARG    30     -20.377  -5.900   9.287  0.00  0.00           N  
ATOM    388 HE  LARG    30     -21.167  -5.967   9.913  0.00  0.00           H  
ATOM    389 CZ  LARG    30     -20.113  -6.998   8.611  0.00  0.00           C  
ATOM    390 NH1 LARG    30     -19.228  -7.096   7.671  0.00  0.00           N  
ATOM    391 HH11LARG    30     -18.781  -6.248   7.328  0.00  0.00           H  
ATOM    392 HH12LARG    30     -19.222  -7.924   7.087  0.00  0.00           H  
ATOM    393 NH2 LARG    30     -20.777  -8.062   8.926  0.00  0.00           N  
ATOM    394 HH21LARG    30     -21.443  -7.980   9.676  0.00  0.00           H  
ATOM    395 HH22LARG    30     -20.421  -8.969   8.651  0.00  0.00           H  
ATOM    396 C   LARG    30     -19.474  -0.247  11.869  0.00  0.00           C  
ATOM    397 O   LARG    30     -18.829  -0.227  12.911  0.00  0.00           O  
ATOM    398 N   LILE    31     -19.593   0.810  11.065  0.00  0.00           N  
ATOM    399 H   LILE    31     -20.119   0.698  10.205  0.00  0.00           H  
ATOM    400 CA  LILE    31     -19.018   2.134  11.369  0.00  0.00           C  
ATOM    401 HA  LILE    31     -17.946   2.023  11.537  0.00  0.00           H  
ATOM    402 CB  LILE    31     -19.208   3.080  10.157  0.00  0.00           C  
ATOM    403 HB  LILE    31     -20.250   3.015   9.843  0.00  0.00           H  
ATOM    404 CG2 LILE    31     -18.906   4.554  10.489  0.00  0.00           C  
ATOM    405 HG21LILE    31     -17.861   4.678  10.770  0.00  0.00           H  
ATOM    406 HG22LILE    31     -19.112   5.186   9.627  0.00  0.00           H  
ATOM    407 HG23LILE    31     -19.541   4.909  11.301  0.00  0.00           H  
ATOM    408 CG1 LILE    31     -18.312   2.611   8.984  0.00  0.00           C  
ATOM    409 HG12LILE    31     -17.273   2.873   9.190  0.00  0.00           H  
ATOM    410 HG13LILE    31     -18.364   1.527   8.890  0.00  0.00           H  
ATOM    411 CD1 LILE    31     -18.720   3.195   7.625  0.00  0.00           C  
ATOM    412 HD11LILE    31     -18.105   2.749   6.844  0.00  0.00           H  
ATOM    413 HD12LILE    31     -19.767   2.967   7.422  0.00  0.00           H  
ATOM    414 HD13LILE    31     -18.571   4.274   7.615  0.00  0.00           H  
ATOM    415 C   LILE    31     -19.612   2.679  12.681  0.00  0.00           C  
ATOM    416 O   LILE    31     -18.871   2.922  13.637  0.00  0.00           O  
ATOM    417 N   LGLU    32     -20.944   2.732  12.790  0.00  0.00           N  
ATOM    418 H   LGLU    32     -21.498   2.505  11.972  0.00  0.00           H  
ATOM    419 CA  LGLU    32     -21.653   3.217  13.989  0.00  0.00           C  
ATOM    420 HA  LGLU    32     -21.342   4.244  14.165  0.00  0.00           H  
ATOM    421 CB  LGLU    32     -23.167   3.213  13.686  0.00  0.00           C  
ATOM    422 HB2 LGLU    32     -23.347   3.829  12.803  0.00  0.00           H  
ATOM    423 HB3 LGLU    32     -23.451   2.193  13.429  0.00  0.00           H  
ATOM    424 CG  LGLU    32     -24.117   3.691  14.803  0.00  0.00           C  
ATOM    425 HG2 LGLU    32     -25.135   3.445  14.493  0.00  0.00           H  
ATOM    426 HG3 LGLU    32     -23.920   3.133  15.720  0.00  0.00           H  
ATOM    427 CD  LGLU    32     -24.044   5.200  15.087  0.00  0.00           C  
ATOM    428 OE1 LGLU    32     -22.926   5.748  15.238  0.00  0.00           O  
ATOM    429 OE2 LGLU    32     -25.104   5.865  15.161  0.00  0.00           O  
ATOM    430 C   LGLU    32     -21.304   2.419  15.267  0.00  0.00           C  
ATOM    431 O   LGLU    32     -21.294   2.969  16.372  0.00  0.00           O  
ATOM    432 N   LGLN    33     -20.951   1.135  15.135  0.00  0.00           N  
ATOM    433 H   LGLN    33     -21.045   0.714  14.217  0.00  0.00           H  
ATOM    434 CA  LGLN    33     -20.492   0.301  16.249  0.00  0.00           C  
ATOM    435 HA  LGLN    33     -21.004   0.644  17.148  0.00  0.00           H  
ATOM    436 CB  LGLN    33     -20.949  -1.149  15.995  0.00  0.00           C  
ATOM    437 HB2 LGLN    33     -22.005  -1.129  15.721  0.00  0.00           H  
ATOM    438 HB3 LGLN    33     -20.387  -1.574  15.162  0.00  0.00           H  
ATOM    439 CG  LGLN    33     -20.796  -2.043  17.239  0.00  0.00           C  
ATOM    440 HG2 LGLN    33     -19.740  -2.223  17.433  0.00  0.00           H  
ATOM    441 HG3 LGLN    33     -21.211  -1.515  18.098  0.00  0.00           H  
ATOM    442 CD  LGLN    33     -21.509  -3.390  17.122  0.00  0.00           C  
ATOM    443 OE1 LGLN    33     -21.793  -3.908  16.047  0.00  0.00           O  
ATOM    444 NE2 LGLN    33     -21.820  -4.034  18.226  0.00  0.00           N  
ATOM    445 HE21LGLN    33     -22.316  -4.905  18.159  0.00  0.00           H  
ATOM    446 HE22LGLN    33     -21.609  -3.619  19.129  0.00  0.00           H  
ATOM    447 C   LGLN    33     -18.978   0.402  16.553  0.00  0.00           C  
ATOM    448 O   LGLN    33     -18.602   0.238  17.719  0.00  0.00           O  
ATOM    449 N   LARG    34     -18.112   0.643  15.548  0.00  0.00           N  
ATOM    450 H   LARG    34     -18.507   0.784  14.622  0.00  0.00           H  
ATOM    451 CA  LARG    34     -16.644   0.440  15.640  0.00  0.00           C  
ATOM    452 HA  LARG    34     -16.397   0.113  16.651  0.00  0.00           H  
ATOM    453 CB  LARG    34     -16.189  -0.668  14.665  0.00  0.00           C  
ATOM    454 HB2 LARG    34     -16.356  -0.323  13.645  0.00  0.00           H  
ATOM    455 HB3 LARG    34     -15.115  -0.824  14.788  0.00  0.00           H  
ATOM    456 CG  LARG    34     -16.894  -2.018  14.855  0.00  0.00           C  
ATOM    457 HG2 LARG    34     -16.664  -2.410  15.846  0.00  0.00           H  
ATOM    458 HG3 LARG    34     -17.971  -1.876  14.780  0.00  0.00           H  
ATOM    459 CD  LARG    34     -16.461  -3.038  13.792  0.00  0.00           C  
ATOM    460 HD2 LARG    34     -16.460  -2.556  12.813  0.00  0.00           H  
ATOM    461 HD3 LARG    34     -15.450  -3.383  14.016  0.00  0.00           H  
ATOM    462 NE  LARG    34     -17.408  -4.166  13.767  0.00  0.00           N  
ATOM    463 HE  LARG    34     -18.234  -4.046  14.331  0.00  0.00           H  
ATOM    464 CZ  LARG    34     -17.333  -5.298  13.093  0.00  0.00           C  
ATOM    465 NH1 LARG    34     -16.294  -5.677  12.402  0.00  0.00           N  
ATOM    466 HH11LARG    34     -15.477  -5.075  12.351  0.00  0.00           H  
ATOM    467 HH12LARG    34     -16.275  -6.568  11.914  0.00  0.00           H  
ATOM    468 NH2 LARG    34     -18.361  -6.088  13.116  0.00  0.00           N  
ATOM    469 HH21LARG    34     -19.248  -5.774  13.496  0.00  0.00           H  
ATOM    470 HH22LARG    34     -18.339  -6.938  12.563  0.00  0.00           H  
ATOM    471 C   LARG    34     -15.758   1.666  15.383  0.00  0.00           C  
ATOM    472 O   LARG    34     -14.699   1.731  15.993  0.00  0.00           O  
ATOM    473 N   LASP    35     -16.112   2.581  14.481  0.00  0.00           N  
ATOM    474 H   LASP    35     -17.020   2.505  14.041  0.00  0.00           H  
ATOM    475 CA  LASP    35     -15.185   3.610  13.962  0.00  0.00           C  
ATOM    476 HA  LASP    35     -14.251   3.121  13.682  0.00  0.00           H  
ATOM    477 CB  LASP    35     -15.784   4.210  12.681  0.00  0.00           C  
ATOM    478 HB2 LASP    35     -15.948   3.415  11.955  0.00  0.00           H  
ATOM    479 HB3 LASP    35     -16.756   4.642  12.927  0.00  0.00           H  
ATOM    480 CG  LASP    35     -14.908   5.292  12.033  0.00  0.00           C  
ATOM    481 OD1 LASP    35     -13.829   4.977  11.474  0.00  0.00           O  
ATOM    482 OD2 LASP    35     -15.351   6.460  12.060  0.00  0.00           O  
ATOM    483 C   LASP    35     -14.812   4.723  14.966  0.00  0.00           C  
ATOM    484 O   LASP    35     -13.727   5.286  14.856  0.00  0.00           O  
ATOM    485 N   LGLY    36     -15.649   5.022  15.966  0.00  0.00           N  
ATOM    486 H   LGLY    36     -16.529   4.522  16.003  0.00  0.00           H  
ATOM    487 CA  LGLY    36     -15.493   6.157  16.896  0.00  0.00           C  
ATOM    488 HA2 LGLY    36     -15.796   7.070  16.381  0.00  0.00           H  
ATOM    489 HA3 LGLY    36     -16.178   6.009  17.729  0.00  0.00           H  
ATOM    490 C   LGLY    36     -14.087   6.388  17.490  0.00  0.00           C  
ATOM    491 O   LGLY    36     -13.568   7.503  17.372  0.00  0.00           O  
ATOM    492 N   LPRO    37     -13.431   5.386  18.115  0.00  0.00           N  
ATOM    493 CD  LPRO    37     -13.988   4.099  18.513  0.00  0.00           C  
ATOM    494 HD2 LPRO    37     -14.357   3.539  17.658  0.00  0.00           H  
ATOM    495 HD3 LPRO    37     -14.794   4.256  19.231  0.00  0.00           H  
ATOM    496 CG  LPRO    37     -12.848   3.329  19.179  0.00  0.00           C  
ATOM    497 HG2 LPRO    37     -12.320   2.735  18.432  0.00  0.00           H  
ATOM    498 HG3 LPRO    37     -13.207   2.695  19.989  0.00  0.00           H  
ATOM    499 CB  LPRO    37     -11.928   4.438  19.687  0.00  0.00           C  
ATOM    500 HB2 LPRO    37     -10.902   4.088  19.813  0.00  0.00           H  
ATOM    501 HB3 LPRO    37     -12.311   4.831  20.628  0.00  0.00           H  
ATOM    502 CA  LPRO    37     -12.053   5.511  18.601  0.00  0.00           C  
ATOM    503 HA  LPRO    37     -11.896   6.493  19.046  0.00  0.00           H  
ATOM    504 C   LPRO    37     -10.985   5.305  17.512  0.00  0.00           C  
ATOM    505 O   LPRO    37      -9.816   5.610  17.745  0.00  0.00           O  
ATOM    506 N   LILE    38     -11.351   4.760  16.348  0.00  0.00           N  
ATOM    507 H   LILE    38     -12.340   4.616  16.181  0.00  0.00           H  
ATOM    508 CA  LILE    38     -10.426   4.457  15.246  0.00  0.00           C  
ATOM    509 HA  LILE    38      -9.463   4.171  15.670  0.00  0.00           H  
ATOM    510 CB  LILE    38     -10.932   3.271  14.387  0.00  0.00           C  
ATOM    511 HB  LILE    38     -11.789   3.605  13.800  0.00  0.00           H  
ATOM    512 CG2 LILE    38      -9.821   2.821  13.418  0.00  0.00           C  
ATOM    513 HG21LILE    38     -10.222   2.131  12.677  0.00  0.00           H  
ATOM    514 HG22LILE    38      -9.398   3.671  12.889  0.00  0.00           H  
ATOM    515 HG23LILE    38      -9.016   2.335  13.972  0.00  0.00           H  
ATOM    516 CG1 LILE    38     -11.373   2.076  15.260  0.00  0.00           C  
ATOM    517 HG12LILE    38     -10.527   1.756  15.867  0.00  0.00           H  
ATOM    518 HG13LILE    38     -12.171   2.391  15.930  0.00  0.00           H  
ATOM    519 CD1 LILE    38     -11.900   0.873  14.470  0.00  0.00           C  
ATOM    520 HD11LILE    38     -12.686   1.190  13.783  0.00  0.00           H  
ATOM    521 HD12LILE    38     -11.088   0.410  13.914  0.00  0.00           H  
ATOM    522 HD13LILE    38     -12.309   0.137  15.162  0.00  0.00           H  
ATOM    523 C   LILE    38     -10.197   5.699  14.377  0.00  0.00           C  
ATOM    524 O   LILE    38      -9.054   5.969  14.011  0.00  0.00           O  
ATOM    525 N   LASN    39     -11.262   6.459  14.081  0.00  0.00           N  
ATOM    526 H   LASN    39     -12.164   6.150  14.428  0.00  0.00           H  
ATOM    527 CA  LASN    39     -11.247   7.676  13.260  0.00  0.00           C  
ATOM    528 HA  LASN    39     -12.281   7.986  13.103  0.00  0.00           H  
ATOM    529 CB  LASN    39     -10.552   8.775  14.090  0.00  0.00           C  
ATOM    530 HB2 LASN    39     -10.899   8.687  15.116  0.00  0.00           H  
ATOM    531 HB3 LASN    39      -9.482   8.599  14.081  0.00  0.00           H  
ATOM    532 CG  LASN    39     -10.810  10.214  13.680  0.00  0.00           C  
ATOM    533 OD1 LASN    39     -11.270  11.025  14.468  0.00  0.00           O  
ATOM    534 ND2 LASN    39     -10.455  10.590  12.476  0.00  0.00           N  
ATOM    535 HD21LASN    39     -10.643  11.557  12.232  0.00  0.00           H  
ATOM    536 HD22LASN    39     -10.111   9.906  11.822  0.00  0.00           H  
ATOM    537 C   LASN    39     -10.676   7.380  11.856  0.00  0.00           C  
ATOM    538 O   LASN    39      -9.720   8.017  11.398  0.00  0.00           O  
ATOM    539 N   LALA    40     -11.207   6.335  11.204  0.00  0.00           N  
ATOM    540 H   LALA    40     -12.030   5.886  11.604  0.00  0.00           H  
ATOM    541 CA  LALA    40     -10.711   5.813   9.931  0.00  0.00           C  
ATOM    542 HA  LALA    40      -9.714   6.212   9.740  0.00  0.00           H  
ATOM    543 CB  LALA    40     -10.582   4.288  10.028  0.00  0.00           C  
ATOM    544 HB1 LALA    40      -9.799   4.034  10.738  0.00  0.00           H  
ATOM    545 HB2 LALA    40     -11.527   3.847  10.349  0.00  0.00           H  
ATOM    546 HB3 LALA    40     -10.309   3.880   9.055  0.00  0.00           H  
ATOM    547 C   LALA    40     -11.586   6.220   8.738  0.00  0.00           C  
ATOM    548 O   LALA    40     -11.053   6.731   7.752  0.00  0.00           O  
ATOM    549 N   LVAL    41     -12.905   6.003   8.795  0.00  0.00           N  
ATOM    550 H   LVAL    41     -13.292   5.629   9.664  0.00  0.00           H  
ATOM    551 CA  LVAL    41     -13.825   6.297   7.675  0.00  0.00           C  
ATOM    552 HA  LVAL    41     -13.267   6.220   6.741  0.00  0.00           H  
ATOM    553 CB  LVAL    41     -14.976   5.269   7.580  0.00  0.00           C  
ATOM    554 HB  LVAL    41     -15.628   5.359   8.449  0.00  0.00           H  
ATOM    555 CG1 LVAL    41     -15.802   5.495   6.302  0.00  0.00           C  
ATOM    556 HG11LVAL    41     -15.152   5.488   5.428  0.00  0.00           H  
ATOM    557 HG12LVAL    41     -16.551   4.711   6.198  0.00  0.00           H  
ATOM    558 HG13LVAL    41     -16.321   6.452   6.348  0.00  0.00           H  
ATOM    559 CG2 LVAL    41     -14.439   3.829   7.529  0.00  0.00           C  
ATOM    560 HG21LVAL    41     -13.922   3.593   8.458  0.00  0.00           H  
ATOM    561 HG22LVAL    41     -15.267   3.130   7.415  0.00  0.00           H  
ATOM    562 HG23LVAL    41     -13.751   3.713   6.691  0.00  0.00           H  
ATOM    563 C   LVAL    41     -14.315   7.744   7.773  0.00  0.00           C  
ATOM    564 O   LVAL    41     -15.434   8.015   8.198  0.00  0.00           O  
ATOM    565 N   LVAL    42     -13.436   8.704   7.489  0.00  0.00           N  
ATOM    566 H   LVAL    42     -12.516   8.413   7.188  0.00  0.00           H  
ATOM    567 CA  LVAL    42     -13.650  10.133   7.807  0.00  0.00           C  
ATOM    568 HA  LVAL    42     -14.169  10.191   8.765  0.00  0.00           H  
ATOM    569 CB  LVAL    42     -12.312  10.861   8.001  0.00  0.00           C  
ATOM    570 HB  LVAL    42     -12.526  11.916   8.167  0.00  0.00           H  
ATOM    571 CG1 LVAL    42     -11.607  10.328   9.255  0.00  0.00           C  
ATOM    572 HG11LVAL    42     -12.232  10.520  10.129  0.00  0.00           H  
ATOM    573 HG12LVAL    42     -11.444   9.254   9.186  0.00  0.00           H  
ATOM    574 HG13LVAL    42     -10.654  10.834   9.396  0.00  0.00           H  
ATOM    575 CG2 LVAL    42     -11.394  10.753   6.776  0.00  0.00           C  
ATOM    576 HG21LVAL    42     -11.122   9.717   6.586  0.00  0.00           H  
ATOM    577 HG22LVAL    42     -11.892  11.162   5.899  0.00  0.00           H  
ATOM    578 HG23LVAL    42     -10.490  11.335   6.952  0.00  0.00           H  
ATOM    579 C   LVAL    42     -14.543  10.897   6.823  0.00  0.00           C  
ATOM    580 O   LVAL    42     -14.977  12.007   7.132  0.00  0.00           O  
ATOM    581 N   LVAL    43     -14.868  10.325   5.661  0.00  0.00           N  
ATOM    582 H   LVAL    43     -14.492   9.404   5.468  0.00  0.00           H  
ATOM    583 CA  LVAL    43     -15.828  10.891   4.691  0.00  0.00           C  
ATOM    584 HA  LVAL    43     -16.366  11.720   5.150  0.00  0.00           H  
ATOM    585 CB  LVAL    43     -15.110  11.440   3.443  0.00  0.00           C  
ATOM    586 HB  LVAL    43     -14.508  10.640   3.022  0.00  0.00           H  
ATOM    587 CG1 LVAL    43     -16.077  11.918   2.353  0.00  0.00           C  
ATOM    588 HG11LVAL    43     -16.716  11.103   2.016  0.00  0.00           H  
ATOM    589 HG12LVAL    43     -16.700  12.731   2.730  0.00  0.00           H  
ATOM    590 HG13LVAL    43     -15.507  12.265   1.494  0.00  0.00           H  
ATOM    591 CG2 LVAL    43     -14.185  12.617   3.780  0.00  0.00           C  
ATOM    592 HG21LVAL    43     -13.689  12.979   2.878  0.00  0.00           H  
ATOM    593 HG22LVAL    43     -14.758  13.432   4.224  0.00  0.00           H  
ATOM    594 HG23LVAL    43     -13.416  12.306   4.485  0.00  0.00           H  
ATOM    595 C   LVAL    43     -16.862   9.830   4.322  0.00  0.00           C  
ATOM    596 O   LVAL    43     -16.498   8.677   4.093  0.00  0.00           O  
ATOM    597 N   LARG    44     -18.140  10.216   4.238  0.00  0.00           N  
ATOM    598 H   LARG    44     -18.342  11.202   4.381  0.00  0.00           H  
ATOM    599 CA  LARG    44     -19.280   9.326   3.943  0.00  0.00           C  
ATOM    600 HA  LARG    44     -18.927   8.297   3.855  0.00  0.00           H  
ATOM    601 CB  LARG    44     -20.286   9.385   5.109  0.00  0.00           C  
ATOM    602 HB2 LARG    44     -20.649  10.409   5.206  0.00  0.00           H  
ATOM    603 HB3 LARG    44     -21.139   8.745   4.874  0.00  0.00           H  
ATOM    604 CG  LARG    44     -19.688   8.929   6.456  0.00  0.00           C  
ATOM    605 HG2 LARG    44     -19.406   7.877   6.390  0.00  0.00           H  
ATOM    606 HG3 LARG    44     -18.799   9.515   6.692  0.00  0.00           H  
ATOM    607 CD  LARG    44     -20.705   9.120   7.588  0.00  0.00           C  
ATOM    608 HD2 LARG    44     -20.959  10.178   7.652  0.00  0.00           H  
ATOM    609 HD3 LARG    44     -21.608   8.561   7.346  0.00  0.00           H  
ATOM    610 NE  LARG    44     -20.172   8.684   8.892  0.00  0.00           N  
ATOM    611 HE  LARG    44     -19.162   8.600   8.999  0.00  0.00           H  
ATOM    612 CZ  LARG    44     -20.846   8.365   9.979  0.00  0.00           C  
ATOM    613 NH1 LARG    44     -22.145   8.385  10.024  0.00  0.00           N  
ATOM    614 HH11LARG    44     -22.667   8.531   9.179  0.00  0.00           H  
ATOM    615 HH12LARG    44     -22.588   8.082  10.875  0.00  0.00           H  
ATOM    616 NH2 LARG    44     -20.237   8.022  11.069  0.00  0.00           N  
ATOM    617 HH21LARG    44     -19.218   8.055  11.116  0.00  0.00           H  
ATOM    618 HH22LARG    44     -20.749   7.650  11.861  0.00  0.00           H  
ATOM    619 C   LARG    44     -19.942   9.680   2.603  0.00  0.00           C  
ATOM    620 O   LARG    44     -19.869  10.831   2.176  0.00  0.00           O  
ATOM    621 N   LASP    45     -20.576   8.684   1.982  0.00  0.00           N  
ATOM    622 H   LASP    45     -20.467   7.759   2.381  0.00  0.00           H  
ATOM    623 CA  LASP    45     -21.253   8.737   0.668  0.00  0.00           C  
ATOM    624 HA  LASP    45     -21.492   9.780   0.441  0.00  0.00           H  
ATOM    625 CB  LASP    45     -20.281   8.187  -0.405  0.00  0.00           C  
ATOM    626 HB2 LASP    45     -19.267   8.475  -0.130  0.00  0.00           H  
ATOM    627 HB3 LASP    45     -20.316   7.097  -0.404  0.00  0.00           H  
ATOM    628 CG  LASP    45     -20.532   8.708  -1.827  0.00  0.00           C  
ATOM    629 OD1 LASP    45     -21.116   9.795  -1.989  0.00  0.00           O  
ATOM    630 OD2 LASP    45     -20.065   8.089  -2.811  0.00  0.00           O  
ATOM    631 C   LASP    45     -22.588   7.945   0.685  0.00  0.00           C  
ATOM    632 O   LASP    45     -23.003   7.341  -0.306  0.00  0.00           O  
ATOM    633 N   LPHE    46     -23.216   7.815   1.863  0.00  0.00           N  
ATOM    634 H   LPHE    46     -22.898   8.404   2.619  0.00  0.00           H  
ATOM    635 CA  LPHE    46     -24.210   6.766   2.153  0.00  0.00           C  
ATOM    636 HA  LPHE    46     -23.785   5.802   1.882  0.00  0.00           H  
ATOM    637 CB  LPHE    46     -24.529   6.752   3.658  0.00  0.00           C  
ATOM    638 HB2 LPHE    46     -24.923   7.733   3.930  0.00  0.00           H  
ATOM    639 HB3 LPHE    46     -25.330   6.029   3.819  0.00  0.00           H  
ATOM    640 CG  LPHE    46     -23.416   6.401   4.636  0.00  0.00           C  
ATOM    641 CD1 LPHE    46     -22.169   5.889   4.222  0.00  0.00           C  
ATOM    642 HD1 LPHE    46     -21.955   5.737   3.176  0.00  0.00           H  
ATOM    643 CE1 LPHE    46     -21.183   5.562   5.172  0.00  0.00           C  
ATOM    644 HE1 LPHE    46     -20.224   5.183   4.845  0.00  0.00           H  
ATOM    645 CZ  LPHE    46     -21.446   5.717   6.543  0.00  0.00           C  
ATOM    646 HZ  LPHE    46     -20.698   5.456   7.280  0.00  0.00           H  
ATOM    647 CE2 LPHE    46     -22.693   6.206   6.960  0.00  0.00           C  
ATOM    648 HE2 LPHE    46     -22.901   6.311   8.015  0.00  0.00           H  
ATOM    649 CD2 LPHE    46     -23.670   6.552   6.012  0.00  0.00           C  
ATOM    650 HD2 LPHE    46     -24.626   6.925   6.345  0.00  0.00           H  
ATOM    651 C   LPHE    46     -25.522   6.899   1.364  0.00  0.00           C  
ATOM    652 O   LPHE    46     -26.156   5.894   1.039  0.00  0.00           O  
ATOM    653 N   LASP    47     -25.938   8.121   1.047  0.00  0.00           N  
ATOM    654 H   LASP    47     -25.307   8.902   1.229  0.00  0.00           H  
ATOM    655 CA  LASP    47     -27.098   8.439   0.209  0.00  0.00           C  
ATOM    656 HA  LASP    47     -27.965   7.904   0.594  0.00  0.00           H  
ATOM    657 CB  LASP    47     -27.391   9.951   0.281  0.00  0.00           C  
ATOM    658 HB2 LASP    47     -28.249  10.175  -0.350  0.00  0.00           H  
ATOM    659 HB3 LASP    47     -27.672  10.195   1.307  0.00  0.00           H  
ATOM    660 CG  LASP    47     -26.224  10.862  -0.126  0.00  0.00           C  
ATOM    661 OD1 LASP    47     -26.510  11.889  -0.777  0.00  0.00           O  
ATOM    662 OD2 LASP    47     -25.074  10.540   0.250  0.00  0.00           O  
ATOM    663 C   LASP    47     -26.909   8.000  -1.254  0.00  0.00           C  
ATOM    664 O   LASP    47     -27.897   7.714  -1.937  0.00  0.00           O  
ATOM    665 N   LARG    48     -25.664   7.885  -1.731  0.00  0.00           N  
ATOM    666 H   LARG    48     -24.898   8.198  -1.137  0.00  0.00           H  
ATOM    667 CA  LARG    48     -25.342   7.288  -3.036  0.00  0.00           C  
ATOM    668 HA  LARG    48     -26.208   7.372  -3.693  0.00  0.00           H  
ATOM    669 CB  LARG    48     -24.194   8.058  -3.691  0.00  0.00           C  
ATOM    670 HB2 LARG    48     -23.324   8.066  -3.033  0.00  0.00           H  
ATOM    671 HB3 LARG    48     -23.926   7.555  -4.622  0.00  0.00           H  
ATOM    672 CG  LARG    48     -24.635   9.496  -3.999  0.00  0.00           C  
ATOM    673 HG2 LARG    48     -25.625   9.487  -4.454  0.00  0.00           H  
ATOM    674 HG3 LARG    48     -24.678  10.083  -3.079  0.00  0.00           H  
ATOM    675 CD  LARG    48     -23.678  10.157  -4.983  0.00  0.00           C  
ATOM    676 HD2 LARG    48     -23.630   9.557  -5.892  0.00  0.00           H  
ATOM    677 HD3 LARG    48     -24.068  11.145  -5.224  0.00  0.00           H  
ATOM    678 NE  LARG    48     -22.341  10.296  -4.406  0.00  0.00           N  
ATOM    679 HE  LARG    48     -22.221  10.078  -3.412  0.00  0.00           H  
ATOM    680 CZ  LARG    48     -21.296  10.861  -4.952  0.00  0.00           C  
ATOM    681 NH1 LARG    48     -21.284  11.289  -6.177  0.00  0.00           N  
ATOM    682 HH11LARG    48     -22.120  11.204  -6.732  0.00  0.00           H  
ATOM    683 HH12LARG    48     -20.466  11.803  -6.481  0.00  0.00           H  
ATOM    684 NH2 LARG    48     -20.214  11.002  -4.264  0.00  0.00           N  
ATOM    685 HH21LARG    48     -20.265  10.650  -3.301  0.00  0.00           H  
ATOM    686 HH22LARG    48     -19.407  11.448  -4.665  0.00  0.00           H  
ATOM    687 C   LARG    48     -25.038   5.798  -2.945  0.00  0.00           C  
ATOM    688 O   LARG    48     -25.559   5.043  -3.766  0.00  0.00           O  
ATOM    689 N   LALA    49     -24.327   5.351  -1.909  0.00  0.00           N  
ATOM    690 H   LALA    49     -23.871   6.045  -1.324  0.00  0.00           H  
ATOM    691 CA  LALA    49     -24.025   3.936  -1.674  0.00  0.00           C  
ATOM    692 HA  LALA    49     -23.411   3.570  -2.500  0.00  0.00           H  
ATOM    693 CB  LALA    49     -23.216   3.823  -0.376  0.00  0.00           C  
ATOM    694 HB1 LALA    49     -22.822   2.811  -0.281  0.00  0.00           H  
ATOM    695 HB2 LALA    49     -22.387   4.530  -0.393  0.00  0.00           H  
ATOM    696 HB3 LALA    49     -23.849   4.040   0.483  0.00  0.00           H  
ATOM    697 C   LALA    49     -25.303   3.078  -1.599  0.00  0.00           C  
ATOM    698 O   LALA    49     -25.404   2.030  -2.241  0.00  0.00           O  
ATOM    699 N   LARG    50     -26.331   3.565  -0.889  0.00  0.00           N  
ATOM    700 H   LARG    50     -26.173   4.423  -0.365  0.00  0.00           H  
ATOM    701 CA  LARG    50     -27.657   2.928  -0.812  0.00  0.00           C  
ATOM    702 HA  LARG    50     -27.546   1.897  -0.470  0.00  0.00           H  
ATOM    703 CB  LARG    50     -28.525   3.708   0.178  0.00  0.00           C  
ATOM    704 HB2 LARG    50     -28.427   4.779  -0.015  0.00  0.00           H  
ATOM    705 HB3 LARG    50     -29.568   3.441   0.024  0.00  0.00           H  
ATOM    706 CG  LARG    50     -28.170   3.401   1.633  0.00  0.00           C  
ATOM    707 HG2 LARG    50     -28.272   2.332   1.828  0.00  0.00           H  
ATOM    708 HG3 LARG    50     -27.145   3.704   1.845  0.00  0.00           H  
ATOM    709 CD  LARG    50     -29.143   4.177   2.517  0.00  0.00           C  
ATOM    710 HD2 LARG    50     -29.175   5.214   2.179  0.00  0.00           H  
ATOM    711 HD3 LARG    50     -30.141   3.750   2.407  0.00  0.00           H  
ATOM    712 NE  LARG    50     -28.741   4.107   3.925  0.00  0.00           N  
ATOM    713 HE  LARG    50     -28.695   3.193   4.363  0.00  0.00           H  
ATOM    714 CZ  LARG    50     -28.333   5.095   4.688  0.00  0.00           C  
ATOM    715 NH1 LARG    50     -28.287   6.336   4.300  0.00  0.00           N  
ATOM    716 HH11LARG    50     -28.579   6.613   3.375  0.00  0.00           H  
ATOM    717 HH12LARG    50     -27.902   7.011   4.949  0.00  0.00           H  
ATOM    718 NH2 LARG    50     -27.969   4.831   5.901  0.00  0.00           N  
ATOM    719 HH21LARG    50     -28.012   3.869   6.217  0.00  0.00           H  
ATOM    720 HH22LARG    50     -27.686   5.571   6.524  0.00  0.00           H  
ATOM    721 C   LARG    50     -28.387   2.868  -2.149  0.00  0.00           C  
ATOM    722 O   LARG    50     -29.146   1.933  -2.391  0.00  0.00           O  
ATOM    723 N   LASP    51     -28.225   3.868  -3.005  0.00  0.00           N  
ATOM    724 H   LASP    51     -27.578   4.608  -2.766  0.00  0.00           H  
ATOM    725 CA  LASP    51     -28.892   3.920  -4.309  0.00  0.00           C  
ATOM    726 HA  LASP    51     -29.872   3.453  -4.225  0.00  0.00           H  
ATOM    727 CB  LASP    51     -29.129   5.380  -4.702  0.00  0.00           C  
ATOM    728 HB2 LASP    51     -28.202   5.945  -4.589  0.00  0.00           H  
ATOM    729 HB3 LASP    51     -29.405   5.402  -5.752  0.00  0.00           H  
ATOM    730 CG  LASP    51     -30.253   6.074  -3.919  0.00  0.00           C  
ATOM    731 OD1 LASP    51     -30.867   5.462  -3.001  0.00  0.00           O  
ATOM    732 OD2 LASP    51     -30.575   7.214  -4.324  0.00  0.00           O  
ATOM    733 C   LASP    51     -28.144   3.121  -5.392  0.00  0.00           C  
ATOM    734 O   LASP    51     -28.785   2.531  -6.269  0.00  0.00           O  
ATOM    735 N   LALA    52     -26.818   2.999  -5.276  0.00  0.00           N  
ATOM    736 H   LALA    52     -26.345   3.565  -4.576  0.00  0.00           H  
ATOM    737 CA  LALA    52     -26.017   2.011  -5.993  0.00  0.00           C  
ATOM    738 HA  LALA    52     -26.216   2.097  -7.063  0.00  0.00           H  
ATOM    739 CB  LALA    52     -24.535   2.318  -5.749  0.00  0.00           C  
ATOM    740 HB1 LALA    52     -24.304   2.257  -4.685  0.00  0.00           H  
ATOM    741 HB2 LALA    52     -23.916   1.598  -6.284  0.00  0.00           H  
ATOM    742 HB3 LALA    52     -24.297   3.322  -6.103  0.00  0.00           H  
ATOM    743 C   LALA    52     -26.384   0.579  -5.559  0.00  0.00           C  
ATOM    744 O   LALA    52     -26.600  -0.283  -6.408  0.00  0.00           O  
ATOM    745 N   LALA    53     -26.572   0.328  -4.258  0.00  0.00           N  
ATOM    746 H   LALA    53     -26.298   1.039  -3.585  0.00  0.00           H  
ATOM    747 CA  LALA    53     -27.039  -0.963  -3.749  0.00  0.00           C  
ATOM    748 HA  LALA    53     -26.336  -1.730  -4.078  0.00  0.00           H  
ATOM    749 CB  LALA    53     -27.008  -0.925  -2.218  0.00  0.00           C  
ATOM    750 HB1 LALA    53     -25.996  -0.707  -1.874  0.00  0.00           H  
ATOM    751 HB2 LALA    53     -27.686  -0.162  -1.840  0.00  0.00           H  
ATOM    752 HB3 LALA    53     -27.310  -1.894  -1.828  0.00  0.00           H  
ATOM    753 C   LALA    53     -28.430  -1.355  -4.297  0.00  0.00           C  
ATOM    754 O   LALA    53     -28.635  -2.513  -4.662  0.00  0.00           O  
ATOM    755 N   LLYS    54     -29.362  -0.397  -4.450  0.00  0.00           N  
ATOM    756 H   LLYS    54     -29.156   0.520  -4.070  0.00  0.00           H  
ATOM    757 CA  LLYS    54     -30.651  -0.616  -5.146  0.00  0.00           C  
ATOM    758 HA  LLYS    54     -31.183  -1.434  -4.659  0.00  0.00           H  
ATOM    759 CB  LLYS    54     -31.524   0.652  -5.093  0.00  0.00           C  
ATOM    760 HB2 LLYS    54     -30.938   1.500  -5.443  0.00  0.00           H  
ATOM    761 HB3 LLYS    54     -32.366   0.531  -5.776  0.00  0.00           H  
ATOM    762 CG  LLYS    54     -32.085   0.965  -3.698  0.00  0.00           C  
ATOM    763 HG2 LLYS    54     -32.816   0.205  -3.419  0.00  0.00           H  
ATOM    764 HG3 LLYS    54     -31.281   0.936  -2.971  0.00  0.00           H  
ATOM    765 CD  LLYS    54     -32.757   2.349  -3.675  0.00  0.00           C  
ATOM    766 HD2 LLYS    54     -32.132   3.080  -4.189  0.00  0.00           H  
ATOM    767 HD3 LLYS    54     -33.707   2.288  -4.203  0.00  0.00           H  
ATOM    768 CE  LLYS    54     -33.016   2.844  -2.250  0.00  0.00           C  
ATOM    769 HE2 LLYS    54     -33.687   3.708  -2.301  0.00  0.00           H  
ATOM    770 HE3 LLYS    54     -33.514   2.058  -1.676  0.00  0.00           H  
ATOM    771 NZ  LLYS    54     -31.759   3.255  -1.586  0.00  0.00           N  
ATOM    772 HZ1 LLYS    54     -31.330   4.027  -2.103  0.00  0.00           H  
ATOM    773 HZ2 LLYS    54     -31.952   3.578  -0.642  0.00  0.00           H  
ATOM    774 HZ3 LLYS    54     -31.095   2.488  -1.521  0.00  0.00           H  
ATOM    775 C   LLYS    54     -30.459  -1.044  -6.606  0.00  0.00           C  
ATOM    776 O   LLYS    54     -31.136  -1.969  -7.059  0.00  0.00           O  
ATOM    777 N   LALA    55     -29.547  -0.389  -7.331  0.00  0.00           N  
ATOM    778 H   LALA    55     -29.028   0.356  -6.884  0.00  0.00           H  
ATOM    779 CA  LALA    55     -29.231  -0.699  -8.728  0.00  0.00           C  
ATOM    780 HA  LALA    55     -30.163  -0.756  -9.293  0.00  0.00           H  
ATOM    781 CB  LALA    55     -28.396   0.454  -9.298  0.00  0.00           C  
ATOM    782 HB1 LALA    55     -27.448   0.539  -8.765  0.00  0.00           H  
ATOM    783 HB2 LALA    55     -28.184   0.265 -10.351  0.00  0.00           H  
ATOM    784 HB3 LALA    55     -28.942   1.393  -9.211  0.00  0.00           H  
ATOM    785 C   LALA    55     -28.508  -2.051  -8.899  0.00  0.00           C  
ATOM    786 O   LALA    55     -28.769  -2.762  -9.875  0.00  0.00           O  
ATOM    787 N   LALA    56     -27.643  -2.421  -7.949  0.00  0.00           N  
ATOM    788 H   LALA    56     -27.396  -1.737  -7.242  0.00  0.00           H  
ATOM    789 CA  LALA    56     -26.968  -3.716  -7.894  0.00  0.00           C  
ATOM    790 HA  LALA    56     -26.505  -3.917  -8.860  0.00  0.00           H  
ATOM    791 CB  LALA    56     -25.858  -3.648  -6.838  0.00  0.00           C  
ATOM    792 HB1 LALA    56     -25.145  -2.865  -7.101  0.00  0.00           H  
ATOM    793 HB2 LALA    56     -26.283  -3.429  -5.859  0.00  0.00           H  
ATOM    794 HB3 LALA    56     -25.335  -4.604  -6.795  0.00  0.00           H  
ATOM    795 C   LALA    56     -27.958  -4.856  -7.615  0.00  0.00           C  
ATOM    796 O   LALA    56     -27.941  -5.865  -8.316  0.00  0.00           O  
ATOM    797 N   LASP    57     -28.880  -4.672  -6.664  0.00  0.00           N  
ATOM    798 H   LASP    57     -28.820  -3.842  -6.081  0.00  0.00           H  
ATOM    799 CA  LASP    57     -29.940  -5.645  -6.377  0.00  0.00           C  
ATOM    800 HA  LASP    57     -29.468  -6.594  -6.117  0.00  0.00           H  
ATOM    801 CB  LASP    57     -30.756  -5.156  -5.169  0.00  0.00           C  
ATOM    802 HB2 LASP    57     -30.073  -4.891  -4.360  0.00  0.00           H  
ATOM    803 HB3 LASP    57     -31.327  -4.266  -5.440  0.00  0.00           H  
ATOM    804 CG  LASP    57     -31.696  -6.245  -4.657  0.00  0.00           C  
ATOM    805 OD1 LASP    57     -32.933  -6.101  -4.792  0.00  0.00           O  
ATOM    806 OD2 LASP    57     -31.177  -7.272  -4.159  0.00  0.00           O  
ATOM    807 C   LASP    57     -30.846  -5.887  -7.603  0.00  0.00           C  
ATOM    808 O   LASP    57     -31.167  -7.033  -7.932  0.00  0.00           O  
ATOM    809 N   LALA    58     -31.198  -4.817  -8.324  0.00  0.00           N  
ATOM    810 H   LALA    58     -30.920  -3.902  -7.989  0.00  0.00           H  
ATOM    811 CA  LALA    58     -31.966  -4.888  -9.568  0.00  0.00           C  
ATOM    812 HA  LALA    58     -32.858  -5.492  -9.389  0.00  0.00           H  
ATOM    813 CB  LALA    58     -32.416  -3.467  -9.927  0.00  0.00           C  
ATOM    814 HB1 LALA    58     -31.549  -2.829 -10.103  0.00  0.00           H  
ATOM    815 HB2 LALA    58     -33.026  -3.494 -10.830  0.00  0.00           H  
ATOM    816 HB3 LALA    58     -33.013  -3.051  -9.114  0.00  0.00           H  
ATOM    817 C   LALA    58     -31.188  -5.540 -10.732  0.00  0.00           C  
ATOM    818 O   LALA    58     -31.799  -6.211 -11.570  0.00  0.00           O  
ATOM    819 N   LGLU    59     -29.860  -5.380 -10.792  0.00  0.00           N  
ATOM    820 H   LGLU    59     -29.418  -4.790 -10.095  0.00  0.00           H  
ATOM    821 CA  LGLU    59     -28.995  -6.039 -11.784  0.00  0.00           C  
ATOM    822 HA  LGLU    59     -29.466  -5.949 -12.764  0.00  0.00           H  
ATOM    823 CB  LGLU    59     -27.629  -5.334 -11.852  0.00  0.00           C  
ATOM    824 HB2 LGLU    59     -27.804  -4.289 -12.098  0.00  0.00           H  
ATOM    825 HB3 LGLU    59     -27.128  -5.384 -10.885  0.00  0.00           H  
ATOM    826 CG  LGLU    59     -26.723  -5.946 -12.931  0.00  0.00           C  
ATOM    827 HG2 LGLU    59     -26.272  -6.866 -12.555  0.00  0.00           H  
ATOM    828 HG3 LGLU    59     -27.349  -6.201 -13.789  0.00  0.00           H  
ATOM    829 CD  LGLU    59     -25.628  -4.991 -13.420  0.00  0.00           C  
ATOM    830 OE1 LGLU    59     -25.359  -5.002 -14.647  0.00  0.00           O  
ATOM    831 OE2 LGLU    59     -25.084  -4.187 -12.622  0.00  0.00           O  
ATOM    832 C   LGLU    59     -28.834  -7.541 -11.505  0.00  0.00           C  
ATOM    833 O   LGLU    59     -28.995  -8.354 -12.418  0.00  0.00           O  
ATOM    834 N   LILE    60     -28.611  -7.919 -10.239  0.00  0.00           N  
ATOM    835 H   LILE    60     -28.466  -7.196  -9.537  0.00  0.00           H  
ATOM    836 CA  LILE    60     -28.627  -9.321  -9.806  0.00  0.00           C  
ATOM    837 HA  LILE    60     -27.843  -9.856 -10.339  0.00  0.00           H  
ATOM    838 CB  LILE    60     -28.374  -9.443  -8.283  0.00  0.00           C  
ATOM    839 HB  LILE    60     -29.015  -8.719  -7.779  0.00  0.00           H  
ATOM    840 CG2 LILE    60     -28.753 -10.837  -7.743  0.00  0.00           C  
ATOM    841 HG21LILE    60     -28.417 -10.931  -6.713  0.00  0.00           H  
ATOM    842 HG22LILE    60     -29.835 -10.971  -7.752  0.00  0.00           H  
ATOM    843 HG23LILE    60     -28.286 -11.621  -8.339  0.00  0.00           H  
ATOM    844 CG1 LILE    60     -26.920  -9.100  -7.894  0.00  0.00           C  
ATOM    845 HG12LILE    60     -26.640  -8.154  -8.353  0.00  0.00           H  
ATOM    846 HG13LILE    60     -26.878  -8.957  -6.814  0.00  0.00           H  
ATOM    847 CD1 LILE    60     -25.874 -10.156  -8.276  0.00  0.00           C  
ATOM    848 HD11LILE    60     -26.043 -11.076  -7.719  0.00  0.00           H  
ATOM    849 HD12LILE    60     -25.917 -10.361  -9.343  0.00  0.00           H  
ATOM    850 HD13LILE    60     -24.883  -9.781  -8.026  0.00  0.00           H  
ATOM    851 C   LILE    60     -29.957  -9.959 -10.205  0.00  0.00           C  
ATOM    852 O   LILE    60     -29.963 -10.965 -10.912  0.00  0.00           O  
ATOM    853 N   LALA    61     -31.084  -9.352  -9.821  0.00  0.00           N  
ATOM    854 H   LALA    61     -31.015  -8.499  -9.277  0.00  0.00           H  
ATOM    855 CA  LALA    61     -32.411  -9.905 -10.079  0.00  0.00           C  
ATOM    856 HA  LALA    61     -32.436 -10.926  -9.693  0.00  0.00           H  
ATOM    857 CB  LALA    61     -33.429  -9.080  -9.295  0.00  0.00           C  
ATOM    858 HB1 LALA    61     -33.457  -8.055  -9.669  0.00  0.00           H  
ATOM    859 HB2 LALA    61     -34.415  -9.531  -9.396  0.00  0.00           H  
ATOM    860 HB3 LALA    61     -33.161  -9.078  -8.240  0.00  0.00           H  
ATOM    861 C   LALA    61     -32.755  -9.984 -11.580  0.00  0.00           C  
ATOM    862 O   LALA    61     -33.435 -10.923 -12.003  0.00  0.00           O  
ATOM    863 N   LALA    62     -32.208  -9.092 -12.418  0.00  0.00           N  
ATOM    864 H   LALA    62     -31.668  -8.331 -12.023  0.00  0.00           H  
ATOM    865 CA  LALA    62     -32.296  -9.179 -13.883  0.00  0.00           C  
ATOM    866 HA  LALA    62     -33.351  -9.247 -14.149  0.00  0.00           H  
ATOM    867 CB  LALA    62     -31.740  -7.885 -14.494  0.00  0.00           C  
ATOM    868 HB1 LALA    62     -31.871  -7.908 -15.577  0.00  0.00           H  
ATOM    869 HB2 LALA    62     -32.275  -7.025 -14.093  0.00  0.00           H  
ATOM    870 HB3 LALA    62     -30.678  -7.788 -14.271  0.00  0.00           H  
ATOM    871 C   LALA    62     -31.601 -10.428 -14.480  0.00  0.00           C  
ATOM    872 O   LALA    62     -31.706 -10.661 -15.688  0.00  0.00           O  
ATOM    873 N   LALA    63     -30.955 -11.240 -13.631  0.00  0.00           N  
ATOM    874 H   LALA    63     -30.941 -10.950 -12.660  0.00  0.00           H  
ATOM    875 CA  LALA    63     -30.165 -12.435 -13.918  0.00  0.00           C  
ATOM    876 HA  LALA    63     -29.986 -12.889 -12.943  0.00  0.00           H  
ATOM    877 CB  LALA    63     -31.010 -13.460 -14.698  0.00  0.00           C  
ATOM    878 HB1 LALA    63     -32.013 -13.514 -14.277  0.00  0.00           H  
ATOM    879 HB2 LALA    63     -31.083 -13.171 -15.747  0.00  0.00           H  
ATOM    880 HB3 LALA    63     -30.559 -14.446 -14.632  0.00  0.00           H  
ATOM    881 C   LALA    63     -28.751 -12.152 -14.471  0.00  0.00           C  
ATOM    882 O   LALA    63     -28.156 -13.026 -15.105  0.00  0.00           O  
ATOM    883 N   LVAL    64     -28.205 -10.955 -14.214  0.00  0.00           N  
ATOM    884 H   LVAL    64     -28.732 -10.313 -13.631  0.00  0.00           H  
ATOM    885 CA  LVAL    64     -26.850 -10.513 -14.607  0.00  0.00           C  
ATOM    886 HA  LVAL    64     -26.490 -11.148 -15.417  0.00  0.00           H  
ATOM    887 CB  LVAL    64     -26.918  -9.063 -15.140  0.00  0.00           C  
ATOM    888 HB  LVAL    64     -27.345  -8.430 -14.368  0.00  0.00           H  
ATOM    889 CG1 LVAL    64     -25.558  -8.470 -15.529  0.00  0.00           C  
ATOM    890 HG11LVAL    64     -24.935  -8.336 -14.645  0.00  0.00           H  
ATOM    891 HG12LVAL    64     -25.054  -9.114 -16.246  0.00  0.00           H  
ATOM    892 HG13LVAL    64     -25.702  -7.481 -15.965  0.00  0.00           H  
ATOM    893 CG2 LVAL    64     -27.822  -8.978 -16.380  0.00  0.00           C  
ATOM    894 HG21LVAL    64     -28.840  -9.277 -16.128  0.00  0.00           H  
ATOM    895 HG22LVAL    64     -27.858  -7.950 -16.742  0.00  0.00           H  
ATOM    896 HG23LVAL    64     -27.443  -9.629 -17.167  0.00  0.00           H  
ATOM    897 C   LVAL    64     -25.863 -10.660 -13.435  0.00  0.00           C  
ATOM    898 O   LVAL    64     -26.275 -10.669 -12.273  0.00  0.00           O  
ATOM    899 N   LARG    65     -24.558 -10.802 -13.714  0.00  0.00           N  
ATOM    900 H   LARG    65     -24.274 -10.798 -14.688  0.00  0.00           H  
ATOM    901 CA  LARG    65     -23.479 -10.946 -12.712  0.00  0.00           C  
ATOM    902 HA  LARG    65     -23.819 -10.563 -11.749  0.00  0.00           H  
ATOM    903 CB  LARG    65     -23.119 -12.440 -12.547  0.00  0.00           C  
ATOM    904 HB2 LARG    65     -22.750 -12.807 -13.502  0.00  0.00           H  
ATOM    905 HB3 LARG    65     -22.296 -12.537 -11.841  0.00  0.00           H  
ATOM    906 CG  LARG    65     -24.260 -13.375 -12.101  0.00  0.00           C  
ATOM    907 HG2 LARG    65     -25.093 -13.301 -12.800  0.00  0.00           H  
ATOM    908 HG3 LARG    65     -23.891 -14.401 -12.139  0.00  0.00           H  
ATOM    909 CD  LARG    65     -24.762 -13.102 -10.677  0.00  0.00           C  
ATOM    910 HD2 LARG    65     -23.939 -13.264  -9.982  0.00  0.00           H  
ATOM    911 HD3 LARG    65     -25.071 -12.062 -10.584  0.00  0.00           H  
ATOM    912 NE  LARG    65     -25.873 -14.000 -10.309  0.00  0.00           N  
ATOM    913 HE  LARG    65     -25.646 -14.876  -9.849  0.00  0.00           H  
ATOM    914 CZ  LARG    65     -27.168 -13.780 -10.421  0.00  0.00           C  
ATOM    915 NH1 LARG    65     -27.682 -12.693 -10.918  0.00  0.00           N  
ATOM    916 HH11LARG    65     -27.078 -11.958 -11.268  0.00  0.00           H  
ATOM    917 HH12LARG    65     -28.686 -12.543 -10.872  0.00  0.00           H  
ATOM    918 NH2 LARG    65     -27.992 -14.691 -10.018  0.00  0.00           N  
ATOM    919 HH21LARG    65     -27.620 -15.533  -9.594  0.00  0.00           H  
ATOM    920 HH22LARG    65     -28.990 -14.516 -10.055  0.00  0.00           H  
ATOM    921 C   LARG    65     -22.239 -10.129 -13.114  0.00  0.00           C  
ATOM    922 O   LARG    65     -21.930 -10.050 -14.304  0.00  0.00           O  
ATOM    923 N   LLYS    66     -21.491  -9.579 -12.147  0.00  0.00           N  
ATOM    924 H   LLYS    66     -21.769  -9.771 -11.188  0.00  0.00           H  
ATOM    925 CA  LLYS    66     -20.167  -8.934 -12.358  0.00  0.00           C  
ATOM    926 HA  LLYS    66     -19.739  -9.353 -13.270  0.00  0.00           H  
ATOM    927 CB  LLYS    66     -20.249  -7.403 -12.541  0.00  0.00           C  
ATOM    928 HB2 LLYS    66     -20.466  -6.929 -11.587  0.00  0.00           H  
ATOM    929 HB3 LLYS    66     -19.261  -7.055 -12.839  0.00  0.00           H  
ATOM    930 CG  LLYS    66     -21.246  -6.873 -13.577  0.00  0.00           C  
ATOM    931 HG2 LLYS    66     -21.162  -7.438 -14.506  0.00  0.00           H  
ATOM    932 HG3 LLYS    66     -22.260  -6.969 -13.186  0.00  0.00           H  
ATOM    933 CD  LLYS    66     -20.925  -5.396 -13.850  0.00  0.00           C  
ATOM    934 HD2 LLYS    66     -20.811  -4.871 -12.902  0.00  0.00           H  
ATOM    935 HD3 LLYS    66     -19.984  -5.320 -14.395  0.00  0.00           H  
ATOM    936 CE  LLYS    66     -22.042  -4.751 -14.666  0.00  0.00           C  
ATOM    937 HE2 LLYS    66     -22.140  -5.280 -15.614  0.00  0.00           H  
ATOM    938 HE3 LLYS    66     -22.984  -4.860 -14.120  0.00  0.00           H  
ATOM    939 NZ  LLYS    66     -21.792  -3.314 -14.923  0.00  0.00           N  
ATOM    940 HZ1 LLYS    66     -20.970  -3.153 -15.496  0.00  0.00           H  
ATOM    941 HZ2 LLYS    66     -22.601  -2.923 -15.402  0.00  0.00           H  
ATOM    942 HZ3 LLYS    66     -21.696  -2.802 -14.052  0.00  0.00           H  
ATOM    943 C   LLYS    66     -19.201  -9.257 -11.203  0.00  0.00           C  
ATOM    944 O   LLYS    66     -19.672  -9.651 -10.135  0.00  0.00           O  
ATOM    945 N   LPRO    67     -17.869  -9.109 -11.358  0.00  0.00           N  
ATOM    946 CD  LPRO    67     -17.156  -8.704 -12.564  0.00  0.00           C  
ATOM    947 HD2 LPRO    67     -16.981  -7.627 -12.538  0.00  0.00           H  
ATOM    948 HD3 LPRO    67     -17.684  -8.975 -13.477  0.00  0.00           H  
ATOM    949 CG  LPRO    67     -15.821  -9.441 -12.507  0.00  0.00           C  
ATOM    950 HG2 LPRO    67     -15.036  -8.921 -13.056  0.00  0.00           H  
ATOM    951 HG3 LPRO    67     -15.945 -10.460 -12.876  0.00  0.00           H  
ATOM    952 CB  LPRO    67     -15.532  -9.462 -11.012  0.00  0.00           C  
ATOM    953 HB2 LPRO    67     -15.096  -8.508 -10.713  0.00  0.00           H  
ATOM    954 HB3 LPRO    67     -14.879 -10.293 -10.754  0.00  0.00           H  
ATOM    955 CA  LPRO    67     -16.913  -9.635 -10.379  0.00  0.00           C  
ATOM    956 HA  LPRO    67     -17.103 -10.704 -10.272  0.00  0.00           H  
ATOM    957 C   LPRO    67     -16.962  -9.019  -8.972  0.00  0.00           C  
ATOM    958 O   LPRO    67     -16.601  -9.706  -8.026  0.00  0.00           O  
ATOM    959 N   LLEU    68     -17.428  -7.778  -8.796  0.00  0.00           N  
ATOM    960 H   LLEU    68     -17.689  -7.227  -9.607  0.00  0.00           H  
ATOM    961 CA  LLEU    68     -17.634  -7.164  -7.471  0.00  0.00           C  
ATOM    962 HA  LLEU    68     -17.482  -7.919  -6.700  0.00  0.00           H  
ATOM    963 CB  LLEU    68     -16.603  -6.037  -7.232  0.00  0.00           C  
ATOM    964 HB2 LLEU    68     -16.659  -5.338  -8.067  0.00  0.00           H  
ATOM    965 HB3 LLEU    68     -16.879  -5.492  -6.329  0.00  0.00           H  
ATOM    966 CG  LLEU    68     -15.144  -6.495  -7.051  0.00  0.00           C  
ATOM    967 HG  LLEU    68     -14.827  -7.063  -7.926  0.00  0.00           H  
ATOM    968 CD1 LLEU    68     -14.244  -5.265  -6.910  0.00  0.00           C  
ATOM    969 HD11LLEU    68     -14.379  -4.604  -7.765  0.00  0.00           H  
ATOM    970 HD12LLEU    68     -14.492  -4.721  -5.998  0.00  0.00           H  
ATOM    971 HD13LLEU    68     -13.200  -5.575  -6.862  0.00  0.00           H  
ATOM    972 CD2 LLEU    68     -14.944  -7.347  -5.795  0.00  0.00           C  
ATOM    973 HD21LLEU    68     -15.311  -6.815  -4.917  0.00  0.00           H  
ATOM    974 HD22LLEU    68     -15.472  -8.295  -5.891  0.00  0.00           H  
ATOM    975 HD23LLEU    68     -13.884  -7.563  -5.661  0.00  0.00           H  
ATOM    976 C   LLEU    68     -19.084  -6.701  -7.255  0.00  0.00           C  
ATOM    977 O   LLEU    68     -19.332  -5.849  -6.407  0.00  0.00           O  
ATOM    978 N   LLEU    69     -20.050  -7.242  -8.012  0.00  0.00           N  
ATOM    979 H   LLEU    69     -19.799  -7.991  -8.643  0.00  0.00           H  
ATOM    980 CA  LLEU    69     -21.439  -6.771  -8.008  0.00  0.00           C  
ATOM    981 HA  LLEU    69     -21.428  -5.733  -8.325  0.00  0.00           H  
ATOM    982 CB  LLEU    69     -22.255  -7.565  -9.044  0.00  0.00           C  
ATOM    983 HB2 LLEU    69     -21.753  -7.493 -10.002  0.00  0.00           H  
ATOM    984 HB3 LLEU    69     -22.262  -8.616  -8.754  0.00  0.00           H  
ATOM    985 CG  LLEU    69     -23.712  -7.100  -9.230  0.00  0.00           C  
ATOM    986 HG  LLEU    69     -24.279  -7.304  -8.322  0.00  0.00           H  
ATOM    987 CD1 LLEU    69     -23.828  -5.612  -9.566  0.00  0.00           C  
ATOM    988 HD11LLEU    69     -24.864  -5.368  -9.800  0.00  0.00           H  
ATOM    989 HD12LLEU    69     -23.520  -5.001  -8.719  0.00  0.00           H  
ATOM    990 HD13LLEU    69     -23.209  -5.374 -10.430  0.00  0.00           H  
ATOM    991 CD2 LLEU    69     -24.332  -7.874 -10.394  0.00  0.00           C  
ATOM    992 HD21LLEU    69     -24.208  -8.942 -10.229  0.00  0.00           H  
ATOM    993 HD22LLEU    69     -25.397  -7.652 -10.453  0.00  0.00           H  
ATOM    994 HD23LLEU    69     -23.856  -7.594 -11.333  0.00  0.00           H  
ATOM    995 C   LLEU    69     -22.066  -6.817  -6.606  0.00  0.00           C  
ATOM    996 O   LLEU    69     -22.359  -7.898  -6.092  0.00  0.00           O  
ATOM    997 N   LGLY    70     -22.269  -5.633  -6.020  0.00  0.00           N  
ATOM    998 H   LGLY    70     -21.898  -4.814  -6.497  0.00  0.00           H  
ATOM    999 CA  LGLY    70     -22.850  -5.429  -4.690  0.00  0.00           C  
ATOM   1000 HA2 LGLY    70     -23.364  -4.469  -4.683  0.00  0.00           H  
ATOM   1001 HA3 LGLY    70     -23.587  -6.209  -4.503  0.00  0.00           H  
ATOM   1002 C   LGLY    70     -21.860  -5.430  -3.515  0.00  0.00           C  
ATOM   1003 O   LGLY    70     -22.305  -5.301  -2.377  0.00  0.00           O  
ATOM   1004 N   LVAL    71     -20.548  -5.569  -3.746  0.00  0.00           N  
ATOM   1005 H   LVAL    71     -20.231  -5.638  -4.709  0.00  0.00           H  
ATOM   1006 CA  LVAL    71     -19.525  -5.550  -2.680  0.00  0.00           C  
ATOM   1007 HA  LVAL    71     -19.885  -6.164  -1.859  0.00  0.00           H  
ATOM   1008 CB  LVAL    71     -18.191  -6.162  -3.159  0.00  0.00           C  
ATOM   1009 HB  LVAL    71     -17.812  -5.591  -4.007  0.00  0.00           H  
ATOM   1010 CG1 LVAL    71     -17.123  -6.159  -2.054  0.00  0.00           C  
ATOM   1011 HG11LVAL    71     -16.864  -5.137  -1.778  0.00  0.00           H  
ATOM   1012 HG12LVAL    71     -17.488  -6.688  -1.173  0.00  0.00           H  
ATOM   1013 HG13LVAL    71     -16.217  -6.647  -2.413  0.00  0.00           H  
ATOM   1014 CG2 LVAL    71     -18.373  -7.616  -3.603  0.00  0.00           C  
ATOM   1015 HG21LVAL    71     -18.753  -8.214  -2.779  0.00  0.00           H  
ATOM   1016 HG22LVAL    71     -19.071  -7.677  -4.437  0.00  0.00           H  
ATOM   1017 HG23LVAL    71     -17.412  -8.020  -3.922  0.00  0.00           H  
ATOM   1018 C   LVAL    71     -19.283  -4.114  -2.183  0.00  0.00           C  
ATOM   1019 O   LVAL    71     -18.817  -3.294  -2.976  0.00  0.00           O  
ATOM   1020 N   LPRO    72     -19.552  -3.781  -0.905  0.00  0.00           N  
ATOM   1021 CD  LPRO    72     -20.144  -4.633   0.117  0.00  0.00           C  
ATOM   1022 HD2 LPRO    72     -19.555  -5.537   0.259  0.00  0.00           H  
ATOM   1023 HD3 LPRO    72     -21.167  -4.882  -0.164  0.00  0.00           H  
ATOM   1024 CG  LPRO    72     -20.151  -3.820   1.410  0.00  0.00           C  
ATOM   1025 HG2 LPRO    72     -19.247  -4.030   1.984  0.00  0.00           H  
ATOM   1026 HG3 LPRO    72     -21.039  -4.023   2.007  0.00  0.00           H  
ATOM   1027 CB  LPRO    72     -20.127  -2.376   0.914  0.00  0.00           C  
ATOM   1028 HB2 LPRO    72     -19.705  -1.704   1.655  0.00  0.00           H  
ATOM   1029 HB3 LPRO    72     -21.138  -2.065   0.645  0.00  0.00           H  
ATOM   1030 CA  LPRO    72     -19.266  -2.460  -0.347  0.00  0.00           C  
ATOM   1031 HA  LPRO    72     -19.586  -1.689  -1.040  0.00  0.00           H  
ATOM   1032 C   LPRO    72     -17.767  -2.278  -0.042  0.00  0.00           C  
ATOM   1033 O   LPRO    72     -17.100  -3.230   0.356  0.00  0.00           O  
ATOM   1034 N   LMET    73     -17.242  -1.058  -0.185  0.00  0.00           N  
ATOM   1035 H   LMET    73     -17.829  -0.340  -0.600  0.00  0.00           H  
ATOM   1036 CA  LMET    73     -15.840  -0.691   0.078  0.00  0.00           C  
ATOM   1037 HA  LMET    73     -15.507  -1.207   0.978  0.00  0.00           H  
ATOM   1038 CB  LMET    73     -14.959  -1.167  -1.094  0.00  0.00           C  
ATOM   1039 HB2 LMET    73     -13.924  -1.016  -0.808  0.00  0.00           H  
ATOM   1040 HB3 LMET    73     -15.104  -2.237  -1.245  0.00  0.00           H  
ATOM   1041 CG  LMET    73     -15.193  -0.444  -2.429  0.00  0.00           C  
ATOM   1042 HG2 LMET    73     -16.219  -0.627  -2.749  0.00  0.00           H  
ATOM   1043 HG3 LMET    73     -15.068   0.630  -2.289  0.00  0.00           H  
ATOM   1044 SD  LMET    73     -14.076  -0.978  -3.761  0.00  0.00           S  
ATOM   1045 CE  LMET    73     -12.486  -0.349  -3.143  0.00  0.00           C  
ATOM   1046 HE1 LMET    73     -12.253  -0.784  -2.172  0.00  0.00           H  
ATOM   1047 HE2 LMET    73     -11.691  -0.611  -3.840  0.00  0.00           H  
ATOM   1048 HE3 LMET    73     -12.533   0.735  -3.044  0.00  0.00           H  
ATOM   1049 C   LMET    73     -15.663   0.824   0.321  0.00  0.00           C  
ATOM   1050 O   LMET    73     -16.604   1.601   0.158  0.00  0.00           O  
ATOM   1051 N   LTHR    74     -14.451   1.257   0.674  0.00  0.00           N  
ATOM   1052 H   LTHR    74     -13.708   0.578   0.784  0.00  0.00           H  
ATOM   1053 CA  LTHR    74     -14.024   2.675   0.691  0.00  0.00           C  
ATOM   1054 HA  LTHR    74     -14.809   3.300   0.267  0.00  0.00           H  
ATOM   1055 CB  LTHR    74     -13.757   3.185   2.123  0.00  0.00           C  
ATOM   1056 HB  LTHR    74     -13.336   4.190   2.073  0.00  0.00           H  
ATOM   1057 CG2 LTHR    74     -15.039   3.279   2.950  0.00  0.00           C  
ATOM   1058 HG21LTHR    74     -15.699   4.026   2.515  0.00  0.00           H  
ATOM   1059 HG22LTHR    74     -15.550   2.320   2.972  0.00  0.00           H  
ATOM   1060 HG23LTHR    74     -14.789   3.574   3.969  0.00  0.00           H  
ATOM   1061 OG1 LTHR    74     -12.848   2.370   2.820  0.00  0.00           O  
ATOM   1062 HG1 LTHR    74     -11.937   2.612   2.529  0.00  0.00           H  
ATOM   1063 C   LTHR    74     -12.790   2.872  -0.195  0.00  0.00           C  
ATOM   1064 O   LTHR    74     -12.273   1.910  -0.767  0.00  0.00           O  
ATOM   1065 N   LILE    75     -12.330   4.118  -0.339  0.00  0.00           N  
ATOM   1066 H   LILE    75     -12.815   4.876   0.120  0.00  0.00           H  
ATOM   1067 CA  LILE    75     -11.020   4.424  -0.929  0.00  0.00           C  
ATOM   1068 HA  LILE    75     -10.426   3.514  -0.883  0.00  0.00           H  
ATOM   1069 CB  LILE    75     -11.166   4.788  -2.422  0.00  0.00           C  
ATOM   1070 HB  LILE    75     -11.902   4.108  -2.847  0.00  0.00           H  
ATOM   1071 CG2 LILE    75     -11.674   6.227  -2.631  0.00  0.00           C  
ATOM   1072 HG21LILE    75     -11.944   6.381  -3.674  0.00  0.00           H  
ATOM   1073 HG22LILE    75     -12.553   6.399  -2.010  0.00  0.00           H  
ATOM   1074 HG23LILE    75     -10.903   6.947  -2.355  0.00  0.00           H  
ATOM   1075 CG1 LILE    75      -9.836   4.539  -3.161  0.00  0.00           C  
ATOM   1076 HG12LILE    75      -9.116   5.302  -2.876  0.00  0.00           H  
ATOM   1077 HG13LILE    75      -9.439   3.571  -2.856  0.00  0.00           H  
ATOM   1078 CD1 LILE    75      -9.973   4.519  -4.688  0.00  0.00           C  
ATOM   1079 HD11LILE    75      -9.005   4.291  -5.134  0.00  0.00           H  
ATOM   1080 HD12LILE    75     -10.691   3.754  -4.987  0.00  0.00           H  
ATOM   1081 HD13LILE    75     -10.304   5.490  -5.051  0.00  0.00           H  
ATOM   1082 C   LILE    75     -10.271   5.482  -0.109  0.00  0.00           C  
ATOM   1083 O   LILE    75     -10.891   6.375   0.471  0.00  0.00           O  
ATOM   1084 N   LLYN    76      -8.942   5.429  -0.092  0.00  0.00           N  
ATOM   1085 H   LLYN    76      -8.503   4.578  -0.431  0.00  0.00           H  
ATOM   1086 CA  LLYN    76      -8.083   6.460   0.497  0.00  0.00           C  
ATOM   1087 HA  LLYN    76      -8.206   6.439   1.579  0.00  0.00           H  
ATOM   1088 CB  HLYN    76      -6.637   6.076   0.164  0.00  0.00           C  
ATOM   1089 HB2 HLYN    76      -6.494   5.046   0.505  0.00  0.00           H  
ATOM   1090 HB3 HLYN    76      -6.534   6.030  -0.925  0.00  0.00           H  
ATOM   1091 CG  HLYN    76      -5.550   6.979   0.747  0.00  0.00           C  
ATOM   1092 HG2 HLYN    76      -5.682   8.034   0.456  0.00  0.00           H  
ATOM   1093 HG3 HLYN    76      -5.580   6.942   1.843  0.00  0.00           H  
ATOM   1094 CD  HLYN    76      -4.169   6.517   0.279  0.00  0.00           C  
ATOM   1095 HD2 HLYN    76      -4.019   5.484   0.614  0.00  0.00           H  
ATOM   1096 HD3 HLYN    76      -4.130   6.494  -0.819  0.00  0.00           H  
ATOM   1097 CE  HLYN    76      -3.031   7.380   0.813  0.00  0.00           C  
ATOM   1098 HE2 HLYN    76      -3.015   8.354   0.308  0.00  0.00           H  
ATOM   1099 HE3 HLYN    76      -3.152   7.544   1.888  0.00  0.00           H  
ATOM   1100 NZ  HLYN    76      -1.696   6.745   0.615  0.00  0.00           N  
ATOM   1101 HZ2 HLYN    76      -1.446   6.750  -0.380  0.00  0.00           H  
ATOM   1102 HZ3 HLYN    76      -1.768   5.772   0.940  0.00  0.00           H  
ATOM   1103 C   LLYN    76      -8.433   7.882   0.000  0.00  0.00           C  
ATOM   1104 O   LLYN    76      -8.623   8.099  -1.199  0.00  0.00           O  
ATOM   1105 N   LGLU    77      -8.506   8.868   0.909  0.00  0.00           N  
ATOM   1106 H   LGLU    77      -8.369   8.618   1.886  0.00  0.00           H  
ATOM   1107 CA  LGLU    77      -9.087  10.200   0.631  0.00  0.00           C  
ATOM   1108 HA  LGLU    77     -10.115  10.031   0.325  0.00  0.00           H  
ATOM   1109 CB  LGLU    77      -9.132  11.039   1.922  0.00  0.00           C  
ATOM   1110 HB2 LGLU    77      -9.541  10.407   2.710  0.00  0.00           H  
ATOM   1111 HB3 LGLU    77      -8.120  11.316   2.211  0.00  0.00           H  
ATOM   1112 CG  LGLU    77     -10.039  12.288   1.842  0.00  0.00           C  
ATOM   1113 HG2 LGLU    77     -10.813  12.125   1.088  0.00  0.00           H  
ATOM   1114 HG3 LGLU    77     -10.555  12.373   2.801  0.00  0.00           H  
ATOM   1115 CD  LGLU    77      -9.340  13.635   1.575  0.00  0.00           C  
ATOM   1116 OE1 LGLU    77      -8.140  13.699   1.237  0.00  0.00           O  
ATOM   1117 OE2 LGLU    77     -10.005  14.686   1.752  0.00  0.00           O  
ATOM   1118 C   LGLU    77      -8.428  10.993  -0.512  0.00  0.00           C  
ATOM   1119 O   LGLU    77      -9.074  11.858  -1.106  0.00  0.00           O  
ATOM   1120 N   LSER    78      -7.188  10.671  -0.876  0.00  0.00           N  
ATOM   1121 H   LSER    78      -6.715   9.932  -0.373  0.00  0.00           H  
ATOM   1122 CA  LSER    78      -6.467  11.289  -1.990  0.00  0.00           C  
ATOM   1123 HA  LSER    78      -6.616  12.365  -1.915  0.00  0.00           H  
ATOM   1124 CB  LSER    78      -4.970  11.025  -1.818  0.00  0.00           C  
ATOM   1125 HB2 LSER    78      -4.441  11.253  -2.744  0.00  0.00           H  
ATOM   1126 HB3 LSER    78      -4.607  11.702  -1.045  0.00  0.00           H  
ATOM   1127 OG  LSER    78      -4.688   9.698  -1.405  0.00  0.00           O  
ATOM   1128 HG  LSER    78      -4.620   9.103  -2.178  0.00  0.00           H  
ATOM   1129 C   LSER    78      -6.951  10.892  -3.393  0.00  0.00           C  
ATOM   1130 O   LSER    78      -6.723  11.660  -4.330  0.00  0.00           O  
ATOM   1131 N   LPHE    79      -7.639   9.756  -3.569  0.00  0.00           N  
ATOM   1132 H   LPHE    79      -7.869   9.201  -2.750  0.00  0.00           H  
ATOM   1133 CA  LPHE    79      -8.298   9.412  -4.841  0.00  0.00           C  
ATOM   1134 HA  LPHE    79      -7.644   9.685  -5.671  0.00  0.00           H  
ATOM   1135 CB  LPHE    79      -8.583   7.909  -4.926  0.00  0.00           C  
ATOM   1136 HB2 LPHE    79      -9.166   7.613  -4.052  0.00  0.00           H  
ATOM   1137 HB3 LPHE    79      -9.207   7.726  -5.802  0.00  0.00           H  
ATOM   1138 CG  LPHE    79      -7.363   7.021  -5.033  0.00  0.00           C  
ATOM   1139 CD1 LPHE    79      -6.813   6.439  -3.879  0.00  0.00           C  
ATOM   1140 HD1 LPHE    79      -7.250   6.653  -2.914  0.00  0.00           H  
ATOM   1141 CE1 LPHE    79      -5.728   5.553  -3.982  0.00  0.00           C  
ATOM   1142 HE1 LPHE    79      -5.328   5.086  -3.093  0.00  0.00           H  
ATOM   1143 CZ  LPHE    79      -5.178   5.264  -5.241  0.00  0.00           C  
ATOM   1144 HZ  LPHE    79      -4.350   4.577  -5.317  0.00  0.00           H  
ATOM   1145 CE2 LPHE    79      -5.724   5.845  -6.399  0.00  0.00           C  
ATOM   1146 HE2 LPHE    79      -5.327   5.601  -7.374  0.00  0.00           H  
ATOM   1147 CD2 LPHE    79      -6.817   6.723  -6.295  0.00  0.00           C  
ATOM   1148 HD2 LPHE    79      -7.252   7.151  -7.187  0.00  0.00           H  
ATOM   1149 C   LPHE    79      -9.624  10.163  -5.006  0.00  0.00           C  
ATOM   1150 O   LPHE    79     -10.421  10.220  -4.073  0.00  0.00           O  
ATOM   1151 N   LASP    80      -9.909  10.691  -6.194  0.00  0.00           N  
ATOM   1152 H   LASP    80      -9.210  10.640  -6.930  0.00  0.00           H  
ATOM   1153 CA  LASP    80     -11.176  11.372  -6.478  0.00  0.00           C  
ATOM   1154 HA  LASP    80     -11.368  12.068  -5.662  0.00  0.00           H  
ATOM   1155 CB  LASP    80     -11.068  12.209  -7.757  0.00  0.00           C  
ATOM   1156 HB2 LASP    80     -10.788  11.555  -8.585  0.00  0.00           H  
ATOM   1157 HB3 LASP    80     -12.050  12.625  -7.974  0.00  0.00           H  
ATOM   1158 CG  LASP    80     -10.076  13.367  -7.660  0.00  0.00           C  
ATOM   1159 OD1 LASP    80     -10.026  14.072  -6.623  0.00  0.00           O  
ATOM   1160 OD2 LASP    80      -9.344  13.582  -8.650  0.00  0.00           O  
ATOM   1161 C   LASP    80     -12.383  10.420  -6.575  0.00  0.00           C  
ATOM   1162 O   LASP    80     -12.454   9.556  -7.454  0.00  0.00           O  
ATOM   1163 N   LILE    81     -13.377  10.660  -5.718  0.00  0.00           N  
ATOM   1164 H   LILE    81     -13.200  11.371  -5.016  0.00  0.00           H  
ATOM   1165 CA  LILE    81     -14.786  10.304  -5.917  0.00  0.00           C  
ATOM   1166 HA  LILE    81     -14.895   9.713  -6.828  0.00  0.00           H  
ATOM   1167 CB  LILE    81     -15.333   9.477  -4.728  0.00  0.00           C  
ATOM   1168 HB  LILE    81     -15.141  10.037  -3.812  0.00  0.00           H  
ATOM   1169 CG2 LILE    81     -16.855   9.274  -4.863  0.00  0.00           C  
ATOM   1170 HG21LILE    81     -17.375  10.227  -4.942  0.00  0.00           H  
ATOM   1171 HG22LILE    81     -17.070   8.674  -5.747  0.00  0.00           H  
ATOM   1172 HG23LILE    81     -17.260   8.771  -3.985  0.00  0.00           H  
ATOM   1173 CG1 LILE    81     -14.609   8.115  -4.626  0.00  0.00           C  
ATOM   1174 HG12LILE    81     -14.747   7.571  -5.558  0.00  0.00           H  
ATOM   1175 HG13LILE    81     -13.540   8.289  -4.492  0.00  0.00           H  
ATOM   1176 CD1 LILE    81     -15.081   7.215  -3.476  0.00  0.00           C  
ATOM   1177 HD11LILE    81     -14.461   6.320  -3.442  0.00  0.00           H  
ATOM   1178 HD12LILE    81     -15.002   7.745  -2.527  0.00  0.00           H  
ATOM   1179 HD13LILE    81     -16.111   6.897  -3.634  0.00  0.00           H  
ATOM   1180 C   LILE    81     -15.549  11.623  -6.097  0.00  0.00           C  
ATOM   1181 O   LILE    81     -15.584  12.459  -5.189  0.00  0.00           O  
ATOM   1182 N   LALA    82     -16.154  11.830  -7.265  0.00  0.00           N  
ATOM   1183 H   LALA    82     -16.131  11.089  -7.961  0.00  0.00           H  
ATOM   1184 CA  LALA    82     -16.862  13.062  -7.594  0.00  0.00           C  
ATOM   1185 HA  LALA    82     -16.137  13.873  -7.577  0.00  0.00           H  
ATOM   1186 CB  LALA    82     -17.412  12.956  -9.016  0.00  0.00           C  
ATOM   1187 HB1 LALA    82     -17.953  13.866  -9.277  0.00  0.00           H  
ATOM   1188 HB2 LALA    82     -16.591  12.815  -9.712  0.00  0.00           H  
ATOM   1189 HB3 LALA    82     -18.077  12.099  -9.091  0.00  0.00           H  
ATOM   1190 C   LALA    82     -17.967  13.381  -6.570  0.00  0.00           C  
ATOM   1191 O   LALA    82     -18.706  12.498  -6.132  0.00  0.00           O  
ATOM   1192 N   LGLY    83     -18.083  14.651  -6.180  0.00  0.00           N  
ATOM   1193 H   LGLY    83     -17.432  15.327  -6.570  0.00  0.00           H  
ATOM   1194 CA  LGLY    83     -19.030  15.115  -5.160  0.00  0.00           C  
ATOM   1195 HA2 LGLY    83     -19.208  16.178  -5.315  0.00  0.00           H  
ATOM   1196 HA3 LGLY    83     -19.975  14.585  -5.280  0.00  0.00           H  
ATOM   1197 C   LGLY    83     -18.578  14.934  -3.703  0.00  0.00           C  
ATOM   1198 O   LGLY    83     -19.251  15.469  -2.821  0.00  0.00           O  
ATOM   1199 N   LLEU    84     -17.449  14.255  -3.453  0.00  0.00           N  
ATOM   1200 H   LLEU    84     -16.955  13.842  -4.235  0.00  0.00           H  
ATOM   1201 CA  LLEU    84     -16.775  14.185  -2.148  0.00  0.00           C  
ATOM   1202 HA  LLEU    84     -17.442  14.597  -1.392  0.00  0.00           H  
ATOM   1203 CB  LLEU    84     -16.467  12.720  -1.785  0.00  0.00           C  
ATOM   1204 HB2 LLEU    84     -15.740  12.337  -2.502  0.00  0.00           H  
ATOM   1205 HB3 LLEU    84     -16.001  12.703  -0.801  0.00  0.00           H  
ATOM   1206 CG  LLEU    84     -17.667  11.760  -1.759  0.00  0.00           C  
ATOM   1207 HG  LLEU    84     -18.077  11.679  -2.764  0.00  0.00           H  
ATOM   1208 CD1 LLEU    84     -17.186  10.378  -1.319  0.00  0.00           C  
ATOM   1209 HD11LLEU    84     -16.964  10.375  -0.253  0.00  0.00           H  
ATOM   1210 HD12LLEU    84     -17.968   9.652  -1.525  0.00  0.00           H  
ATOM   1211 HD13LLEU    84     -16.302  10.085  -1.878  0.00  0.00           H  
ATOM   1212 CD2 LLEU    84     -18.760  12.222  -0.796  0.00  0.00           C  
ATOM   1213 HD21LLEU    84     -18.354  12.384   0.201  0.00  0.00           H  
ATOM   1214 HD22LLEU    84     -19.222  13.140  -1.157  0.00  0.00           H  
ATOM   1215 HD23LLEU    84     -19.544  11.466  -0.733  0.00  0.00           H  
ATOM   1216 C   LLEU    84     -15.468  15.007  -2.136  0.00  0.00           C  
ATOM   1217 O   LLEU    84     -14.896  15.247  -3.207  0.00  0.00           O  
ATOM   1218 N   LPRO    85     -14.947  15.405  -0.957  0.00  0.00           N  
ATOM   1219 CD  LPRO    85     -15.541  15.284   0.367  0.00  0.00           C  
ATOM   1220 HD2 LPRO    85     -15.243  14.335   0.807  0.00  0.00           H  
ATOM   1221 HD3 LPRO    85     -16.624  15.368   0.351  0.00  0.00           H  
ATOM   1222 CG  LPRO    85     -14.943  16.426   1.182  0.00  0.00           C  
ATOM   1223 HG2 LPRO    85     -14.958  16.212   2.251  0.00  0.00           H  
ATOM   1224 HG3 LPRO    85     -15.471  17.354   0.962  0.00  0.00           H  
ATOM   1225 CB  LPRO    85     -13.520  16.493   0.635  0.00  0.00           C  
ATOM   1226 HB2 LPRO    85     -12.907  15.749   1.145  0.00  0.00           H  
ATOM   1227 HB3 LPRO    85     -13.088  17.488   0.754  0.00  0.00           H  
ATOM   1228 CA  LPRO    85     -13.675  16.116  -0.843  0.00  0.00           C  
ATOM   1229 HA  LPRO    85     -13.731  17.034  -1.421  0.00  0.00           H  
ATOM   1230 C   LPRO    85     -12.476  15.287  -1.316  0.00  0.00           C  
ATOM   1231 O   LPRO    85     -12.421  14.070  -1.119  0.00  0.00           O  
ATOM   1232 N   LTHR    86     -11.479  15.978  -1.862  0.00  0.00           N  
ATOM   1233 H   LTHR    86     -11.646  16.960  -2.068  0.00  0.00           H  
ATOM   1234 CA  LTHR    86     -10.111  15.477  -2.049  0.00  0.00           C  
ATOM   1235 HA  LTHR    86      -9.983  14.548  -1.491  0.00  0.00           H  
ATOM   1236 CB  LTHR    86      -9.793  15.191  -3.525  0.00  0.00           C  
ATOM   1237 HB  LTHR    86      -9.805  16.121  -4.095  0.00  0.00           H  
ATOM   1238 CG2 LTHR    86      -8.429  14.523  -3.668  0.00  0.00           C  
ATOM   1239 HG21LTHR    86      -8.301  14.209  -4.695  0.00  0.00           H  
ATOM   1240 HG22LTHR    86      -7.632  15.222  -3.421  0.00  0.00           H  
ATOM   1241 HG23LTHR    86      -8.372  13.649  -3.020  0.00  0.00           H  
ATOM   1242 OG1 LTHR    86     -10.723  14.309  -4.102  0.00  0.00           O  
ATOM   1243 HG1 LTHR    86     -10.442  14.198  -5.043  0.00  0.00           H  
ATOM   1244 C   LTHR    86      -9.153  16.508  -1.458  0.00  0.00           C  
ATOM   1245 O   LTHR    86      -8.541  17.298  -2.179  0.00  0.00           O  
ATOM   1246 N   LSER    87      -9.085  16.571  -0.130  0.00  0.00           N  
ATOM   1247 H   LSER    87      -9.590  15.873   0.415  0.00  0.00           H  
ATOM   1248 CA  LSER    87      -8.297  17.573   0.598  0.00  0.00           C  
ATOM   1249 HA  LSER    87      -8.325  18.504   0.035  0.00  0.00           H  
ATOM   1250 CB  LSER    87      -8.944  17.841   1.963  0.00  0.00           C  
ATOM   1251 HB2 LSER    87      -8.458  18.700   2.421  0.00  0.00           H  
ATOM   1252 HB3 LSER    87     -10.001  18.076   1.828  0.00  0.00           H  
ATOM   1253 OG  LSER    87      -8.810  16.728   2.828  0.00  0.00           O  
ATOM   1254 HG  LSER    87      -9.299  15.969   2.425  0.00  0.00           H  
ATOM   1255 C   LSER    87      -6.824  17.178   0.774  0.00  0.00           C  
ATOM   1256 O   LSER    87      -5.980  18.044   1.014  0.00  0.00           O  
ATOM   1257 N   LTRP    88      -6.504  15.880   0.689  0.00  0.00           N  
ATOM   1258 H   LTRP    88      -7.278  15.225   0.573  0.00  0.00           H  
ATOM   1259 CA  LTRP    88      -5.254  15.273   1.173  0.00  0.00           C  
ATOM   1260 HA  LTRP    88      -5.409  14.194   1.138  0.00  0.00           H  
ATOM   1261 CB  LTRP    88      -4.052  15.575   0.252  0.00  0.00           C  
ATOM   1262 HB2 LTRP    88      -3.946  16.653   0.139  0.00  0.00           H  
ATOM   1263 HB3 LTRP    88      -3.151  15.219   0.752  0.00  0.00           H  
ATOM   1264 CG  LTRP    88      -4.027  14.961  -1.120  0.00  0.00           C  
ATOM   1265 CD1 LTRP    88      -5.088  14.612  -1.887  0.00  0.00           C  
ATOM   1266 HD1 LTRP    88      -6.127  14.731  -1.604  0.00  0.00           H  
ATOM   1267 NE1 LTRP    88      -4.647  14.068  -3.080  0.00  0.00           N  
ATOM   1268 HE1 LTRP    88      -5.261  13.757  -3.828  0.00  0.00           H  
ATOM   1269 CE2 LTRP    88      -3.272  14.019  -3.134  0.00  0.00           C  
ATOM   1270 CZ2 LTRP    88      -2.368  13.527  -4.085  0.00  0.00           C  
ATOM   1271 HZ2 LTRP    88      -2.732  13.062  -4.990  0.00  0.00           H  
ATOM   1272 CH2 LTRP    88      -0.990  13.663  -3.852  0.00  0.00           C  
ATOM   1273 HH2 LTRP    88      -0.278  13.297  -4.578  0.00  0.00           H  
ATOM   1274 CZ3 LTRP    88      -0.535  14.290  -2.678  0.00  0.00           C  
ATOM   1275 HZ3 LTRP    88       0.528  14.403  -2.511  0.00  0.00           H  
ATOM   1276 CE3 LTRP    88      -1.453  14.767  -1.723  0.00  0.00           C  
ATOM   1277 HE3 LTRP    88      -1.089  15.243  -0.828  0.00  0.00           H  
ATOM   1278 CD2 LTRP    88      -2.846  14.630  -1.918  0.00  0.00           C  
ATOM   1279 C   LTRP    88      -5.006  15.582   2.666  0.00  0.00           C  
ATOM   1280 O   LTRP    88      -3.866  15.738   3.106  0.00  0.00           O  
ATOM   1281 N   LGLY    89      -6.083  15.724   3.446  0.00  0.00           N  
ATOM   1282 H   LGLY    89      -6.991  15.611   3.006  0.00  0.00           H  
ATOM   1283 CA  LGLY    89      -6.080  16.049   4.876  0.00  0.00           C  
ATOM   1284 HA2 LGLY    89      -7.050  15.781   5.296  0.00  0.00           H  
ATOM   1285 HA3 LGLY    89      -5.319  15.444   5.369  0.00  0.00           H  
ATOM   1286 C   LGLY    89      -5.815  17.523   5.216  0.00  0.00           C  
ATOM   1287 O   LGLY    89      -5.910  17.904   6.381  0.00  0.00           O  
ATOM   1288 N   LPHE    90      -5.483  18.373   4.241  0.00  0.00           N  
ATOM   1289 H   LPHE    90      -5.475  18.040   3.287  0.00  0.00           H  
ATOM   1290 CA  LPHE    90      -5.292  19.807   4.477  0.00  0.00           C  
ATOM   1291 HA  LPHE    90      -4.630  19.953   5.331  0.00  0.00           H  
ATOM   1292 CB  LPHE    90      -4.658  20.465   3.249  0.00  0.00           C  
ATOM   1293 HB2 LPHE    90      -5.274  20.219   2.390  0.00  0.00           H  
ATOM   1294 HB3 LPHE    90      -4.714  21.545   3.375  0.00  0.00           H  
ATOM   1295 CG  LPHE    90      -3.214  20.111   2.937  0.00  0.00           C  
ATOM   1296 CD1 LPHE    90      -2.176  20.889   3.479  0.00  0.00           C  
ATOM   1297 HD1 LPHE    90      -2.417  21.699   4.149  0.00  0.00           H  
ATOM   1298 CE1 LPHE    90      -0.838  20.636   3.128  0.00  0.00           C  
ATOM   1299 HE1 LPHE    90      -0.046  21.236   3.553  0.00  0.00           H  
ATOM   1300 CZ  LPHE    90      -0.535  19.625   2.199  0.00  0.00           C  
ATOM   1301 HZ  LPHE    90       0.489  19.450   1.896  0.00  0.00           H  
ATOM   1302 CE2 LPHE    90      -1.570  18.857   1.641  0.00  0.00           C  
ATOM   1303 HE2 LPHE    90      -1.346  18.107   0.899  0.00  0.00           H  
ATOM   1304 CD2 LPHE    90      -2.902  19.081   2.031  0.00  0.00           C  
ATOM   1305 HD2 LPHE    90      -3.685  18.479   1.605  0.00  0.00           H  
ATOM   1306 C   LPHE    90      -6.634  20.490   4.775  0.00  0.00           C  
ATOM   1307 O   LPHE    90      -7.552  20.446   3.956  0.00  0.00           O  
ATOM   1308 N   LALA    91      -6.724  21.215   5.890  0.00  0.00           N  
ATOM   1309 H   LALA    91      -5.901  21.323   6.469  0.00  0.00           H  
ATOM   1310 CA  LALA    91      -7.851  22.109   6.156  0.00  0.00           C  
ATOM   1311 HA  LALA    91      -8.780  21.567   5.966  0.00  0.00           H  
ATOM   1312 CB  LALA    91      -7.827  22.478   7.642  0.00  0.00           C  
ATOM   1313 HB1 LALA    91      -6.904  22.994   7.891  0.00  0.00           H  
ATOM   1314 HB2 LALA    91      -8.673  23.124   7.872  0.00  0.00           H  
ATOM   1315 HB3 LALA    91      -7.911  21.575   8.246  0.00  0.00           H  
ATOM   1316 C   LALA    91      -7.835  23.331   5.207  0.00  0.00           C  
ATOM   1317 O   LALA    91      -8.887  23.866   4.873  0.00  0.00           O  
ATOM   1318 N   LGLU    92      -6.673  23.692   4.649  0.00  0.00           N  
ATOM   1319 H   LGLU    92      -5.828  23.298   5.045  0.00  0.00           H  
ATOM   1320 CA  LGLU    92      -6.539  24.606   3.495  0.00  0.00           C  
ATOM   1321 HA  LGLU    92      -6.971  25.575   3.754  0.00  0.00           H  
ATOM   1322 CB  LGLU    92      -5.041  24.796   3.184  0.00  0.00           C  
ATOM   1323 HB2 LGLU    92      -4.545  23.827   3.247  0.00  0.00           H  
ATOM   1324 HB3 LGLU    92      -4.917  25.149   2.160  0.00  0.00           H  
ATOM   1325 CG  LGLU    92      -4.338  25.771   4.141  0.00  0.00           C  
ATOM   1326 HG2 LGLU    92      -4.793  25.726   5.132  0.00  0.00           H  
ATOM   1327 HG3 LGLU    92      -3.298  25.457   4.245  0.00  0.00           H  
ATOM   1328 CD  LGLU    92      -4.350  27.205   3.598  0.00  0.00           C  
ATOM   1329 OE1 LGLU    92      -3.728  27.469   2.543  0.00  0.00           O  
ATOM   1330 OE2 LGLU    92      -4.984  28.096   4.199  0.00  0.00           O  
ATOM   1331 C   LGLU    92      -7.261  24.119   2.215  0.00  0.00           C  
ATOM   1332 O   LGLU    92      -7.476  24.913   1.296  0.00  0.00           O  
ATOM   1333 N   LHID    93      -7.640  22.836   2.141  0.00  0.00           N  
ATOM   1334 H   LHID    93      -7.453  22.241   2.939  0.00  0.00           H  
ATOM   1335 CA  LHID    93      -8.305  22.195   0.998  0.00  0.00           C  
ATOM   1336 HA  LHID    93      -8.487  22.940   0.225  0.00  0.00           H  
ATOM   1337 CB  LHID    93      -7.386  21.117   0.401  0.00  0.00           C  
ATOM   1338 HB2 LHID    93      -7.292  20.322   1.138  0.00  0.00           H  
ATOM   1339 HB3 LHID    93      -7.871  20.699  -0.482  0.00  0.00           H  
ATOM   1340 CG  LHID    93      -5.996  21.520  -0.022  0.00  0.00           C  
ATOM   1341 ND1 LHID    93      -4.939  20.652  -0.133  0.00  0.00           N  
ATOM   1342 HD1 LHID    93      -4.962  19.678   0.159  0.00  0.00           H  
ATOM   1343 CE1 LHID    93      -3.894  21.315  -0.650  0.00  0.00           C  
ATOM   1344 HE1 LHID    93      -2.919  20.882  -0.838  0.00  0.00           H  
ATOM   1345 NE2 LHID    93      -4.240  22.585  -0.925  0.00  0.00           N  
ATOM   1346 CD2 LHID    93      -5.578  22.722  -0.522  0.00  0.00           C  
ATOM   1347 HD2 LHID    93      -6.190  23.607  -0.616  0.00  0.00           H  
ATOM   1348 C   LHID    93      -9.679  21.579   1.355  0.00  0.00           C  
ATOM   1349 O   LHID    93     -10.179  20.728   0.618  0.00  0.00           O  
ATOM   1350 N   LALA    94     -10.295  21.938   2.488  0.00  0.00           N  
ATOM   1351 H   LALA    94      -9.869  22.635   3.084  0.00  0.00           H  
ATOM   1352 CA  LALA    94     -11.489  21.238   2.980  0.00  0.00           C  
ATOM   1353 HA  LALA    94     -11.250  20.175   3.034  0.00  0.00           H  
ATOM   1354 CB  LALA    94     -11.788  21.713   4.404  0.00  0.00           C  
ATOM   1355 HB1 LALA    94     -10.904  21.602   5.030  0.00  0.00           H  
ATOM   1356 HB2 LALA    94     -12.102  22.755   4.389  0.00  0.00           H  
ATOM   1357 HB3 LALA    94     -12.591  21.107   4.828  0.00  0.00           H  
ATOM   1358 C   LALA    94     -12.737  21.369   2.075  0.00  0.00           C  
ATOM   1359 O   LALA    94     -13.611  20.502   2.133  0.00  0.00           O  
ATOM   1360 N   LASP    95     -12.828  22.407   1.229  0.00  0.00           N  
ATOM   1361 H   LASP    95     -12.040  23.043   1.190  0.00  0.00           H  
ATOM   1362 CA  LASP    95     -13.909  22.602   0.239  0.00  0.00           C  
ATOM   1363 HA  LASP    95     -14.694  21.880   0.461  0.00  0.00           H  
ATOM   1364 CB  LASP    95     -14.581  23.980   0.399  0.00  0.00           C  
ATOM   1365 HB2 LASP    95     -15.370  24.078  -0.345  0.00  0.00           H  
ATOM   1366 HB3 LASP    95     -15.069  23.996   1.374  0.00  0.00           H  
ATOM   1367 CG  LASP    95     -13.664  25.200   0.286  0.00  0.00           C  
ATOM   1368 OD1 LASP    95     -12.961  25.386  -0.728  0.00  0.00           O  
ATOM   1369 OD2 LASP    95     -13.682  26.057   1.194  0.00  0.00           O  
ATOM   1370 C   LASP    95     -13.499  22.264  -1.213  0.00  0.00           C  
ATOM   1371 O   LASP    95     -14.253  22.511  -2.156  0.00  0.00           O  
ATOM   1372 N   LHID    96     -12.334  21.631  -1.396  0.00  0.00           N  
ATOM   1373 H   LHID    96     -11.753  21.458  -0.584  0.00  0.00           H  
ATOM   1374 CA  LHID    96     -11.891  21.065  -2.670  0.00  0.00           C  
ATOM   1375 HA  LHID    96     -12.155  21.764  -3.466  0.00  0.00           H  
ATOM   1376 CB  LHID    96     -10.361  20.944  -2.649  0.00  0.00           C  
ATOM   1377 HB2 LHID    96      -9.924  21.919  -2.430  0.00  0.00           H  
ATOM   1378 HB3 LHID    96     -10.067  20.252  -1.861  0.00  0.00           H  
ATOM   1379 CG  LHID    96      -9.791  20.440  -3.945  0.00  0.00           C  
ATOM   1380 ND1 LHID    96      -9.306  19.176  -4.171  0.00  0.00           N  
ATOM   1381 HD1 LHID    96      -9.219  18.441  -3.471  0.00  0.00           H  
ATOM   1382 CE1 LHID    96      -8.939  19.092  -5.455  0.00  0.00           C  
ATOM   1383 HE1 LHID    96      -8.513  18.212  -5.920  0.00  0.00           H  
ATOM   1384 NE2 LHID    96      -9.157  20.260  -6.080  0.00  0.00           N  
ATOM   1385 CD2 LHID    96      -9.716  21.121  -5.127  0.00  0.00           C  
ATOM   1386 HD2 LHID    96     -10.051  22.136  -5.295  0.00  0.00           H  
ATOM   1387 C   LHID    96     -12.617  19.735  -2.966  0.00  0.00           C  
ATOM   1388 O   LHID    96     -12.080  18.640  -2.771  0.00  0.00           O  
ATOM   1389 N   LILE    97     -13.881  19.830  -3.386  0.00  0.00           N  
ATOM   1390 H   LILE    97     -14.277  20.762  -3.447  0.00  0.00           H  
ATOM   1391 CA  LILE    97     -14.727  18.687  -3.764  0.00  0.00           C  
ATOM   1392 HA  LILE    97     -14.447  17.831  -3.159  0.00  0.00           H  
ATOM   1393 CB  LILE    97     -16.220  18.984  -3.466  0.00  0.00           C  
ATOM   1394 HB  LILE    97     -16.445  20.015  -3.748  0.00  0.00           H  
ATOM   1395 CG2 LILE    97     -17.154  18.064  -4.271  0.00  0.00           C  
ATOM   1396 HG21LILE    97     -18.185  18.201  -3.947  0.00  0.00           H  
ATOM   1397 HG22LILE    97     -17.101  18.310  -5.332  0.00  0.00           H  
ATOM   1398 HG23LILE    97     -16.866  17.026  -4.120  0.00  0.00           H  
ATOM   1399 CG1 LILE    97     -16.572  18.783  -1.971  0.00  0.00           C  
ATOM   1400 HG12LILE    97     -17.636  18.983  -1.836  0.00  0.00           H  
ATOM   1401 HG13LILE    97     -16.394  17.745  -1.693  0.00  0.00           H  
ATOM   1402 CD1 LILE    97     -15.817  19.687  -0.990  0.00  0.00           C  
ATOM   1403 HD11LILE    97     -15.970  20.729  -1.268  0.00  0.00           H  
ATOM   1404 HD12LILE    97     -16.195  19.537   0.017  0.00  0.00           H  
ATOM   1405 HD13LILE    97     -14.756  19.445  -0.976  0.00  0.00           H  
ATOM   1406 C   LILE    97     -14.448  18.290  -5.220  0.00  0.00           C  
ATOM   1407 O   LILE    97     -14.353  19.146  -6.101  0.00  0.00           O  
ATOM   1408 N   LALA    98     -14.305  16.989  -5.483  0.00  0.00           N  
ATOM   1409 H   LALA    98     -14.413  16.329  -4.720  0.00  0.00           H  
ATOM   1410 CA  LALA    98     -13.949  16.466  -6.800  0.00  0.00           C  
ATOM   1411 HA  LALA    98     -13.082  17.021  -7.153  0.00  0.00           H  
ATOM   1412 CB  LALA    98     -13.524  15.004  -6.656  0.00  0.00           C  
ATOM   1413 HB1 LALA    98     -13.277  14.596  -7.637  0.00  0.00           H  
ATOM   1414 HB2 LALA    98     -12.646  14.938  -6.015  0.00  0.00           H  
ATOM   1415 HB3 LALA    98     -14.334  14.426  -6.218  0.00  0.00           H  
ATOM   1416 C   LALA    98     -15.066  16.637  -7.848  0.00  0.00           C  
ATOM   1417 O   LALA    98     -16.238  16.344  -7.594  0.00  0.00           O  
ATOM   1418 N   LTHR    99     -14.699  17.057  -9.060  0.00  0.00           N  
ATOM   1419 H   LTHR    99     -13.708  17.217  -9.223  0.00  0.00           H  
ATOM   1420 CA  LTHR    99     -15.615  17.170 -10.204  0.00  0.00           C  
ATOM   1421 HA  LTHR    99     -16.588  17.487  -9.834  0.00  0.00           H  
ATOM   1422 CB  LTHR    99     -15.154  18.283 -11.160  0.00  0.00           C  
ATOM   1423 HB  LTHR    99     -15.064  19.211 -10.595  0.00  0.00           H  
ATOM   1424 CG2 LTHR    99     -13.829  18.027 -11.872  0.00  0.00           C  
ATOM   1425 HG21LTHR    99     -13.625  18.858 -12.540  0.00  0.00           H  
ATOM   1426 HG22LTHR    99     -13.021  17.989 -11.149  0.00  0.00           H  
ATOM   1427 HG23LTHR    99     -13.868  17.106 -12.451  0.00  0.00           H  
ATOM   1428 OG1 LTHR    99     -16.101  18.478 -12.177  0.00  0.00           O  
ATOM   1429 HG1 LTHR    99     -16.810  19.046 -11.804  0.00  0.00           H  
ATOM   1430 C   LTHR    99     -15.837  15.829 -10.917  0.00  0.00           C  
ATOM   1431 O   LTHR    99     -16.970  15.543 -11.314  0.00  0.00           O  
ATOM   1432 N   LALA   100     -14.819  14.961 -11.009  0.00  0.00           N  
ATOM   1433 H   LALA   100     -13.926  15.214 -10.604  0.00  0.00           H  
ATOM   1434 CA  LALA   100     -14.879  13.701 -11.762  0.00  0.00           C  
ATOM   1435 HA  LALA   100     -15.923  13.409 -11.874  0.00  0.00           H  
ATOM   1436 CB  LALA   100     -14.318  13.938 -13.169  0.00  0.00           C  
ATOM   1437 HB1 LALA   100     -14.430  13.034 -13.769  0.00  0.00           H  
ATOM   1438 HB2 LALA   100     -14.854  14.754 -13.655  0.00  0.00           H  
ATOM   1439 HB3 LALA   100     -13.258  14.190 -13.108  0.00  0.00           H  
ATOM   1440 C   LALA   100     -14.160  12.534 -11.058  0.00  0.00           C  
ATOM   1441 O   LALA   100     -13.151  12.727 -10.381  0.00  0.00           O  
ATOM   1442 N   LASP   101     -14.679  11.316 -11.235  0.00  0.00           N  
ATOM   1443 H   LASP   101     -15.510  11.232 -11.809  0.00  0.00           H  
ATOM   1444 CA  LASP   101     -14.125  10.095 -10.630  0.00  0.00           C  
ATOM   1445 HA  LASP   101     -14.038  10.265  -9.555  0.00  0.00           H  
ATOM   1446 CB  LASP   101     -15.084   8.902 -10.841  0.00  0.00           C  
ATOM   1447 HB2 LASP   101     -15.299   8.810 -11.906  0.00  0.00           H  
ATOM   1448 HB3 LASP   101     -14.576   7.989 -10.526  0.00  0.00           H  
ATOM   1449 CG  LASP   101     -16.402   8.991 -10.057  0.00  0.00           C  
ATOM   1450 OD1 LASP   101     -17.407   8.344 -10.451  0.00  0.00           O  
ATOM   1451 OD2 LASP   101     -16.449   9.669  -9.011  0.00  0.00           O  
ATOM   1452 C   LASP   101     -12.713   9.742 -11.146  0.00  0.00           C  
ATOM   1453 O   LASP   101     -12.397   9.863 -12.336  0.00  0.00           O  
ATOM   1454 N   LSER   102     -11.875   9.231 -10.242  0.00  0.00           N  
ATOM   1455 H   LSER   102     -12.179   9.224  -9.271  0.00  0.00           H  
ATOM   1456 CA  LSER   102     -10.595   8.585 -10.552  0.00  0.00           C  
ATOM   1457 HA  LSER   102      -9.972   9.293 -11.096  0.00  0.00           H  
ATOM   1458 CB  LSER   102      -9.902   8.223  -9.232  0.00  0.00           C  
ATOM   1459 HB2 LSER   102      -9.639   9.137  -8.699  0.00  0.00           H  
ATOM   1460 HB3 LSER   102     -10.595   7.655  -8.611  0.00  0.00           H  
ATOM   1461 OG  LSER   102      -8.745   7.440  -9.441  0.00  0.00           O  
ATOM   1462 HG  LSER   102      -8.114   7.958  -9.976  0.00  0.00           H  
ATOM   1463 C   LSER   102     -10.779   7.350 -11.445  0.00  0.00           C  
ATOM   1464 O   LSER   102     -11.824   6.697 -11.410  0.00  0.00           O  
ATOM   1465 N   LLEU   103      -9.771   6.995 -12.252  0.00  0.00           N  
ATOM   1466 H   LLEU   103      -8.903   7.515 -12.200  0.00  0.00           H  
ATOM   1467 CA  LLEU   103      -9.840   5.814 -13.122  0.00  0.00           C  
ATOM   1468 HA  LLEU   103     -10.742   5.903 -13.729  0.00  0.00           H  
ATOM   1469 CB  LLEU   103      -8.644   5.823 -14.091  0.00  0.00           C  
ATOM   1470 HB2 LLEU   103      -8.712   6.759 -14.647  0.00  0.00           H  
ATOM   1471 HB3 LLEU   103      -7.708   5.841 -13.536  0.00  0.00           H  
ATOM   1472 CG  LLEU   103      -8.599   4.667 -15.112  0.00  0.00           C  
ATOM   1473 HG  LLEU   103      -9.610   4.436 -15.447  0.00  0.00           H  
ATOM   1474 CD1 LLEU   103      -7.777   5.105 -16.326  0.00  0.00           C  
ATOM   1475 HD11LLEU   103      -7.738   4.301 -17.059  0.00  0.00           H  
ATOM   1476 HD12LLEU   103      -8.241   5.975 -16.792  0.00  0.00           H  
ATOM   1477 HD13LLEU   103      -6.768   5.369 -16.017  0.00  0.00           H  
ATOM   1478 CD2 LLEU   103      -7.943   3.395 -14.563  0.00  0.00           C  
ATOM   1479 HD21LLEU   103      -7.858   2.650 -15.354  0.00  0.00           H  
ATOM   1480 HD22LLEU   103      -6.954   3.619 -14.171  0.00  0.00           H  
ATOM   1481 HD23LLEU   103      -8.538   2.968 -13.762  0.00  0.00           H  
ATOM   1482 C   LLEU   103     -10.000   4.518 -12.307  0.00  0.00           C  
ATOM   1483 O   LLEU   103     -10.870   3.715 -12.638  0.00  0.00           O  
ATOM   1484 N   LVAL   104      -9.261   4.340 -11.204  0.00  0.00           N  
ATOM   1485 H   LVAL   104      -8.516   5.010 -11.016  0.00  0.00           H  
ATOM   1486 CA  LVAL   104      -9.450   3.213 -10.264  0.00  0.00           C  
ATOM   1487 HA  LVAL   104      -9.255   2.282 -10.795  0.00  0.00           H  
ATOM   1488 CB  LVAL   104      -8.440   3.314  -9.095  0.00  0.00           C  
ATOM   1489 HB  LVAL   104      -8.345   4.360  -8.800  0.00  0.00           H  
ATOM   1490 CG1 LVAL   104      -8.828   2.511  -7.847  0.00  0.00           C  
ATOM   1491 HG11LVAL   104      -9.732   2.920  -7.396  0.00  0.00           H  
ATOM   1492 HG12LVAL   104      -8.987   1.463  -8.101  0.00  0.00           H  
ATOM   1493 HG13LVAL   104      -8.033   2.580  -7.105  0.00  0.00           H  
ATOM   1494 CG2 LVAL   104      -7.065   2.797  -9.542  0.00  0.00           C  
ATOM   1495 HG21LVAL   104      -6.327   3.005  -8.767  0.00  0.00           H  
ATOM   1496 HG22LVAL   104      -7.102   1.723  -9.718  0.00  0.00           H  
ATOM   1497 HG23LVAL   104      -6.752   3.293 -10.459  0.00  0.00           H  
ATOM   1498 C   LVAL   104     -10.901   3.128  -9.768  0.00  0.00           C  
ATOM   1499 O   LVAL   104     -11.500   2.051  -9.817  0.00  0.00           O  
ATOM   1500 N   LVAL   105     -11.503   4.257  -9.373  0.00  0.00           N  
ATOM   1501 H   LVAL   105     -10.968   5.113  -9.410  0.00  0.00           H  
ATOM   1502 CA  LVAL   105     -12.916   4.332  -8.949  0.00  0.00           C  
ATOM   1503 HA  LVAL   105     -13.081   3.605  -8.154  0.00  0.00           H  
ATOM   1504 CB  LVAL   105     -13.247   5.732  -8.385  0.00  0.00           C  
ATOM   1505 HB  LVAL   105     -12.925   6.488  -9.099  0.00  0.00           H  
ATOM   1506 CG1 LVAL   105     -14.745   5.949  -8.124  0.00  0.00           C  
ATOM   1507 HG11LVAL   105     -15.105   5.230  -7.388  0.00  0.00           H  
ATOM   1508 HG12LVAL   105     -14.901   6.960  -7.749  0.00  0.00           H  
ATOM   1509 HG13LVAL   105     -15.315   5.852  -9.047  0.00  0.00           H  
ATOM   1510 CG2 LVAL   105     -12.493   5.963  -7.070  0.00  0.00           C  
ATOM   1511 HG21LVAL   105     -11.421   5.854  -7.221  0.00  0.00           H  
ATOM   1512 HG22LVAL   105     -12.680   6.976  -6.713  0.00  0.00           H  
ATOM   1513 HG23LVAL   105     -12.826   5.251  -6.313  0.00  0.00           H  
ATOM   1514 C   LVAL   105     -13.855   3.950 -10.098  0.00  0.00           C  
ATOM   1515 O   LVAL   105     -14.693   3.066  -9.937  0.00  0.00           O  
ATOM   1516 N   LSER   106     -13.683   4.551 -11.277  0.00  0.00           N  
ATOM   1517 H   LSER   106     -12.958   5.262 -11.336  0.00  0.00           H  
ATOM   1518 CA  LSER   106     -14.495   4.297 -12.477  0.00  0.00           C  
ATOM   1519 HA  LSER   106     -15.532   4.548 -12.255  0.00  0.00           H  
ATOM   1520 CB  LSER   106     -14.007   5.230 -13.595  0.00  0.00           C  
ATOM   1521 HB2 LSER   106     -14.014   6.261 -13.233  0.00  0.00           H  
ATOM   1522 HB3 LSER   106     -12.982   4.966 -13.858  0.00  0.00           H  
ATOM   1523 OG  LSER   106     -14.816   5.145 -14.754  0.00  0.00           O  
ATOM   1524 HG  LSER   106     -15.433   5.898 -14.741  0.00  0.00           H  
ATOM   1525 C   LSER   106     -14.449   2.822 -12.920  0.00  0.00           C  
ATOM   1526 O   LSER   106     -15.468   2.261 -13.332  0.00  0.00           O  
ATOM   1527 N   LARG   107     -13.294   2.156 -12.775  0.00  0.00           N  
ATOM   1528 H   LARG   107     -12.489   2.696 -12.462  0.00  0.00           H  
ATOM   1529 CA  LARG   107     -13.095   0.719 -13.047  0.00  0.00           C  
ATOM   1530 HA  LARG   107     -13.575   0.463 -13.990  0.00  0.00           H  
ATOM   1531 CB  LARG   107     -11.584   0.438 -13.158  0.00  0.00           C  
ATOM   1532 HB2 LARG   107     -11.090   0.827 -12.267  0.00  0.00           H  
ATOM   1533 HB3 LARG   107     -11.414  -0.639 -13.186  0.00  0.00           H  
ATOM   1534 CG  LARG   107     -10.932   1.085 -14.396  0.00  0.00           C  
ATOM   1535 HG2 LARG   107     -11.287   2.107 -14.509  0.00  0.00           H  
ATOM   1536 HG3 LARG   107      -9.854   1.122 -14.243  0.00  0.00           H  
ATOM   1537 CD  LARG   107     -11.218   0.336 -15.701  0.00  0.00           C  
ATOM   1538 HD2 LARG   107     -12.267   0.048 -15.730  0.00  0.00           H  
ATOM   1539 HD3 LARG   107     -11.041   1.004 -16.541  0.00  0.00           H  
ATOM   1540 NE  LARG   107     -10.365  -0.855 -15.822  0.00  0.00           N  
ATOM   1541 HE  LARG   107     -10.663  -1.684 -15.323  0.00  0.00           H  
ATOM   1542 CZ  LARG   107      -9.138  -0.911 -16.308  0.00  0.00           C  
ATOM   1543 NH1 LARG   107      -8.562   0.077 -16.939  0.00  0.00           N  
ATOM   1544 HH11LARG   107      -9.075   0.923 -17.166  0.00  0.00           H  
ATOM   1545 HH12LARG   107      -7.597   0.003 -17.230  0.00  0.00           H  
ATOM   1546 NH2 LARG   107      -8.474  -2.010 -16.129  0.00  0.00           N  
ATOM   1547 HH21LARG   107      -8.888  -2.757 -15.593  0.00  0.00           H  
ATOM   1548 HH22LARG   107      -7.495  -2.076 -16.398  0.00  0.00           H  
ATOM   1549 C   LARG   107     -13.753  -0.179 -11.993  0.00  0.00           C  
ATOM   1550 O   LARG   107     -14.446  -1.131 -12.348  0.00  0.00           O  
ATOM   1551 N   LLEU   108     -13.611   0.133 -10.704  0.00  0.00           N  
ATOM   1552 H   LLEU   108     -13.022   0.925 -10.459  0.00  0.00           H  
ATOM   1553 CA  LLEU   108     -14.291  -0.602  -9.627  0.00  0.00           C  
ATOM   1554 HA  LLEU   108     -14.078  -1.664  -9.741  0.00  0.00           H  
ATOM   1555 CB  LLEU   108     -13.733  -0.134  -8.271  0.00  0.00           C  
ATOM   1556 HB2 LLEU   108     -13.743   0.956  -8.263  0.00  0.00           H  
ATOM   1557 HB3 LLEU   108     -14.383  -0.481  -7.466  0.00  0.00           H  
ATOM   1558 CG  LLEU   108     -12.297  -0.632  -8.000  0.00  0.00           C  
ATOM   1559 HG  LLEU   108     -11.694  -0.519  -8.899  0.00  0.00           H  
ATOM   1560 CD1 LLEU   108     -11.645   0.184  -6.886  0.00  0.00           C  
ATOM   1561 HD11LLEU   108     -12.240   0.113  -5.978  0.00  0.00           H  
ATOM   1562 HD12LLEU   108     -10.638  -0.186  -6.691  0.00  0.00           H  
ATOM   1563 HD13LLEU   108     -11.576   1.227  -7.191  0.00  0.00           H  
ATOM   1564 CD2 LLEU   108     -12.272  -2.105  -7.581  0.00  0.00           C  
ATOM   1565 HD21LLEU   108     -11.243  -2.417  -7.402  0.00  0.00           H  
ATOM   1566 HD22LLEU   108     -12.849  -2.242  -6.665  0.00  0.00           H  
ATOM   1567 HD23LLEU   108     -12.690  -2.730  -8.366  0.00  0.00           H  
ATOM   1568 C   LLEU   108     -15.825  -0.464  -9.719  0.00  0.00           C  
ATOM   1569 O   LLEU   108     -16.536  -1.461  -9.566  0.00  0.00           O  
ATOM   1570 N   LLYS   109     -16.333   0.720 -10.096  0.00  0.00           N  
ATOM   1571 H   LLYS   109     -15.695   1.510 -10.159  0.00  0.00           H  
ATOM   1572 CA  LLYS   109     -17.750   0.937 -10.444  0.00  0.00           C  
ATOM   1573 HA  LLYS   109     -18.362   0.652  -9.589  0.00  0.00           H  
ATOM   1574 CB  LLYS   109     -18.017   2.420 -10.759  0.00  0.00           C  
ATOM   1575 HB2 LLYS   109     -17.272   2.801 -11.459  0.00  0.00           H  
ATOM   1576 HB3 LLYS   109     -19.001   2.507 -11.225  0.00  0.00           H  
ATOM   1577 CG  LLYS   109     -18.016   3.273  -9.487  0.00  0.00           C  
ATOM   1578 HG2 LLYS   109     -18.733   2.846  -8.793  0.00  0.00           H  
ATOM   1579 HG3 LLYS   109     -17.034   3.255  -9.024  0.00  0.00           H  
ATOM   1580 CD  LLYS   109     -18.413   4.724  -9.764  0.00  0.00           C  
ATOM   1581 HD2 LLYS   109     -17.679   5.190 -10.425  0.00  0.00           H  
ATOM   1582 HD3 LLYS   109     -19.394   4.744 -10.243  0.00  0.00           H  
ATOM   1583 CE  LLYS   109     -18.476   5.482  -8.435  0.00  0.00           C  
ATOM   1584 HE2 LLYS   109     -19.149   4.950  -7.755  0.00  0.00           H  
ATOM   1585 HE3 LLYS   109     -17.480   5.501  -7.985  0.00  0.00           H  
ATOM   1586 NZ  LLYS   109     -18.968   6.858  -8.638  0.00  0.00           N  
ATOM   1587 HZ1 LLYS   109     -18.982   7.377  -7.764  0.00  0.00           H  
ATOM   1588 HZ2 LLYS   109     -18.377   7.382  -9.287  0.00  0.00           H  
ATOM   1589 HZ3 LLYS   109     -19.918   6.849  -8.997  0.00  0.00           H  
ATOM   1590 C   LLYS   109     -18.192   0.060 -11.617  0.00  0.00           C  
ATOM   1591 O   LLYS   109     -19.195  -0.653 -11.513  0.00  0.00           O  
ATOM   1592 N   LALA   110     -17.411   0.030 -12.698  0.00  0.00           N  
ATOM   1593 H   LALA   110     -16.623   0.666 -12.738  0.00  0.00           H  
ATOM   1594 CA  LALA   110     -17.681  -0.811 -13.864  0.00  0.00           C  
ATOM   1595 HA  LALA   110     -18.681  -0.568 -14.229  0.00  0.00           H  
ATOM   1596 CB  LALA   110     -16.678  -0.451 -14.968  0.00  0.00           C  
ATOM   1597 HB1 LALA   110     -15.662  -0.671 -14.643  0.00  0.00           H  
ATOM   1598 HB2 LALA   110     -16.896  -1.025 -15.868  0.00  0.00           H  
ATOM   1599 HB3 LALA   110     -16.756   0.610 -15.207  0.00  0.00           H  
ATOM   1600 C   LALA   110     -17.666  -2.325 -13.555  0.00  0.00           C  
ATOM   1601 O   LALA   110     -18.356  -3.076 -14.244  0.00  0.00           O  
ATOM   1602 N   LALA   111     -16.930  -2.777 -12.532  0.00  0.00           N  
ATOM   1603 H   LALA   111     -16.303  -2.121 -12.077  0.00  0.00           H  
ATOM   1604 CA  LALA   111     -16.949  -4.158 -12.025  0.00  0.00           C  
ATOM   1605 HA  LALA   111     -17.111  -4.833 -12.867  0.00  0.00           H  
ATOM   1606 CB  LALA   111     -15.568  -4.468 -11.441  0.00  0.00           C  
ATOM   1607 HB1 LALA   111     -15.536  -5.505 -11.104  0.00  0.00           H  
ATOM   1608 HB2 LALA   111     -14.810  -4.324 -12.209  0.00  0.00           H  
ATOM   1609 HB3 LALA   111     -15.363  -3.810 -10.595  0.00  0.00           H  
ATOM   1610 C   LALA   111     -18.067  -4.459 -10.999  0.00  0.00           C  
ATOM   1611 O   LALA   111     -18.256  -5.623 -10.631  0.00  0.00           O  
ATOM   1612 N   LGLY   112     -18.812  -3.440 -10.555  0.00  0.00           N  
ATOM   1613 H   LGLY   112     -18.584  -2.512 -10.890  0.00  0.00           H  
ATOM   1614 CA  LGLY   112     -20.010  -3.568  -9.716  0.00  0.00           C  
ATOM   1615 HA2 LGLY   112     -20.748  -2.854 -10.076  0.00  0.00           H  
ATOM   1616 HA3 LGLY   112     -20.432  -4.565  -9.841  0.00  0.00           H  
ATOM   1617 C   LGLY   112     -19.838  -3.302  -8.213  0.00  0.00           C  
ATOM   1618 O   LGLY   112     -20.811  -3.466  -7.476  0.00  0.00           O  
ATOM   1619 N   LALA   113     -18.656  -2.871  -7.758  0.00  0.00           N  
ATOM   1620 H   LALA   113     -17.915  -2.687  -8.422  0.00  0.00           H  
ATOM   1621 CA  LALA   113     -18.413  -2.508  -6.354  0.00  0.00           C  
ATOM   1622 HA  LALA   113     -18.711  -3.347  -5.721  0.00  0.00           H  
ATOM   1623 CB  LALA   113     -16.912  -2.266  -6.159  0.00  0.00           C  
ATOM   1624 HB1 LALA   113     -16.702  -2.106  -5.100  0.00  0.00           H  
ATOM   1625 HB2 LALA   113     -16.343  -3.128  -6.503  0.00  0.00           H  
ATOM   1626 HB3 LALA   113     -16.602  -1.382  -6.718  0.00  0.00           H  
ATOM   1627 C   LALA   113     -19.229  -1.272  -5.920  0.00  0.00           C  
ATOM   1628 O   LALA   113     -19.605  -0.455  -6.762  0.00  0.00           O  
ATOM   1629 N   LVAL   114     -19.475  -1.113  -4.617  0.00  0.00           N  
ATOM   1630 H   LVAL   114     -19.104  -1.817  -3.984  0.00  0.00           H  
ATOM   1631 CA  LVAL   114     -20.240  -0.012  -4.000  0.00  0.00           C  
ATOM   1632 HA  LVAL   114     -20.604   0.659  -4.774  0.00  0.00           H  
ATOM   1633 CB  LVAL   114     -21.478  -0.571  -3.259  0.00  0.00           C  
ATOM   1634 HB  LVAL   114     -21.158  -1.364  -2.585  0.00  0.00           H  
ATOM   1635 CG1 LVAL   114     -22.220   0.481  -2.424  0.00  0.00           C  
ATOM   1636 HG11LVAL   114     -22.546   1.303  -3.061  0.00  0.00           H  
ATOM   1637 HG12LVAL   114     -23.095   0.034  -1.952  0.00  0.00           H  
ATOM   1638 HG13LVAL   114     -21.574   0.871  -1.638  0.00  0.00           H  
ATOM   1639 CG2 LVAL   114     -22.483  -1.175  -4.252  0.00  0.00           C  
ATOM   1640 HG21LVAL   114     -22.017  -1.986  -4.811  0.00  0.00           H  
ATOM   1641 HG22LVAL   114     -23.341  -1.575  -3.712  0.00  0.00           H  
ATOM   1642 HG23LVAL   114     -22.822  -0.408  -4.949  0.00  0.00           H  
ATOM   1643 C   LVAL   114     -19.328   0.799  -3.071  0.00  0.00           C  
ATOM   1644 O   LVAL   114     -18.753   0.249  -2.137  0.00  0.00           O  
ATOM   1645 N   LPHE   115     -19.188   2.103  -3.302  0.00  0.00           N  
ATOM   1646 H   LPHE   115     -19.788   2.522  -4.001  0.00  0.00           H  
ATOM   1647 CA  LPHE   115     -18.373   3.000  -2.476  0.00  0.00           C  
ATOM   1648 HA  LPHE   115     -17.568   2.425  -2.018  0.00  0.00           H  
ATOM   1649 CB  LPHE   115     -17.717   4.076  -3.351  0.00  0.00           C  
ATOM   1650 HB2 LPHE   115     -18.471   4.540  -3.990  0.00  0.00           H  
ATOM   1651 HB3 LPHE   115     -17.319   4.857  -2.701  0.00  0.00           H  
ATOM   1652 CG  LPHE   115     -16.578   3.543  -4.197  0.00  0.00           C  
ATOM   1653 CD1 LPHE   115     -16.799   3.135  -5.528  0.00  0.00           C  
ATOM   1654 HD1 LPHE   115     -17.788   3.209  -5.956  0.00  0.00           H  
ATOM   1655 CE1 LPHE   115     -15.737   2.614  -6.290  0.00  0.00           C  
ATOM   1656 HE1 LPHE   115     -15.905   2.289  -7.305  0.00  0.00           H  
ATOM   1657 CZ  LPHE   115     -14.457   2.503  -5.722  0.00  0.00           C  
ATOM   1658 HZ  LPHE   115     -13.639   2.104  -6.298  0.00  0.00           H  
ATOM   1659 CE2 LPHE   115     -14.238   2.895  -4.393  0.00  0.00           C  
ATOM   1660 HE2 LPHE   115     -13.259   2.780  -3.953  0.00  0.00           H  
ATOM   1661 CD2 LPHE   115     -15.295   3.417  -3.631  0.00  0.00           C  
ATOM   1662 HD2 LPHE   115     -15.122   3.713  -2.606  0.00  0.00           H  
ATOM   1663 C   LPHE   115     -19.202   3.627  -1.350  0.00  0.00           C  
ATOM   1664 O   LPHE   115     -20.151   4.361  -1.605  0.00  0.00           O  
ATOM   1665 N   LLEU   116     -18.813   3.358  -0.102  0.00  0.00           N  
ATOM   1666 H   LLEU   116     -18.037   2.712   0.009  0.00  0.00           H  
ATOM   1667 CA  LLEU   116     -19.432   3.883   1.122  0.00  0.00           C  
ATOM   1668 HA  LLEU   116     -20.517   3.898   1.014  0.00  0.00           H  
ATOM   1669 CB  LLEU   116     -19.035   2.964   2.291  0.00  0.00           C  
ATOM   1670 HB2 LLEU   116     -17.950   3.018   2.388  0.00  0.00           H  
ATOM   1671 HB3 LLEU   116     -19.459   3.362   3.214  0.00  0.00           H  
ATOM   1672 CG  LLEU   116     -19.433   1.483   2.170  0.00  0.00           C  
ATOM   1673 HG  LLEU   116     -19.186   1.096   1.182  0.00  0.00           H  
ATOM   1674 CD1 LLEU   116     -18.622   0.701   3.202  0.00  0.00           C  
ATOM   1675 HD11LLEU   116     -18.885  -0.352   3.172  0.00  0.00           H  
ATOM   1676 HD12LLEU   116     -17.562   0.795   2.971  0.00  0.00           H  
ATOM   1677 HD13LLEU   116     -18.807   1.096   4.201  0.00  0.00           H  
ATOM   1678 CD2 LLEU   116     -20.927   1.278   2.424  0.00  0.00           C  
ATOM   1679 HD21LLEU   116     -21.194   1.641   3.417  0.00  0.00           H  
ATOM   1680 HD22LLEU   116     -21.505   1.822   1.678  0.00  0.00           H  
ATOM   1681 HD23LLEU   116     -21.173   0.220   2.350  0.00  0.00           H  
ATOM   1682 C   LLEU   116     -18.970   5.305   1.486  0.00  0.00           C  
ATOM   1683 O   LLEU   116     -19.631   5.986   2.269  0.00  0.00           O  
ATOM   1684 N   LGLY   117     -17.793   5.716   1.011  0.00  0.00           N  
ATOM   1685 H   LGLY   117     -17.305   5.118   0.361  0.00  0.00           H  
ATOM   1686 CA  LGLY   117     -17.060   6.862   1.543  0.00  0.00           C  
ATOM   1687 HA2 LGLY   117     -17.395   7.779   1.058  0.00  0.00           H  
ATOM   1688 HA3 LGLY   117     -17.270   6.940   2.609  0.00  0.00           H  
ATOM   1689 C   LGLY   117     -15.547   6.728   1.358  0.00  0.00           C  
ATOM   1690 O   LGLY   117     -15.086   5.961   0.506  0.00  0.00           O  
ATOM   1691 N   LLYS   118     -14.772   7.466   2.163  0.00  0.00           N  
ATOM   1692 H   LLYS   118     -15.226   7.983   2.913  0.00  0.00           H  
ATOM   1693 CA  LLYS   118     -13.309   7.584   2.031  0.00  0.00           C  
ATOM   1694 HA  LLYS   118     -12.981   6.762   1.401  0.00  0.00           H  
ATOM   1695 CB  LLYS   118     -12.888   8.897   1.337  0.00  0.00           C  
ATOM   1696 HB2 LLYS   118     -12.783   9.678   2.089  0.00  0.00           H  
ATOM   1697 HB3 LLYS   118     -11.902   8.742   0.902  0.00  0.00           H  
ATOM   1698 CG  LLYS   118     -13.849   9.396   0.242  0.00  0.00           C  
ATOM   1699 HG2 LLYS   118     -14.009   8.611  -0.498  0.00  0.00           H  
ATOM   1700 HG3 LLYS   118     -14.807   9.645   0.698  0.00  0.00           H  
ATOM   1701 CD  LLYS   118     -13.324  10.658  -0.452  0.00  0.00           C  
ATOM   1702 HD2 LLYS   118     -14.151  11.150  -0.963  0.00  0.00           H  
ATOM   1703 HD3 LLYS   118     -12.926  11.349   0.293  0.00  0.00           H  
ATOM   1704 CE  LLYS   118     -12.258  10.310  -1.490  0.00  0.00           C  
ATOM   1705 HE2 LLYS   118     -11.510   9.644  -1.056  0.00  0.00           H  
ATOM   1706 HE3 LLYS   118     -12.734   9.775  -2.317  0.00  0.00           H  
ATOM   1707 NZ  LLYS   118     -11.604  11.528  -2.008  0.00  0.00           N  
ATOM   1708 HZ1 LLYS   118     -12.272  12.227  -2.324  0.00  0.00           H  
ATOM   1709 HZ2 LLYS   118     -10.982  11.966  -1.338  0.00  0.00           H  
ATOM   1710 HZ3 LLYS   118     -11.026  11.290  -2.810  0.00  0.00           H  
ATOM   1711 C   LLYS   118     -12.578   7.428   3.366  0.00  0.00           C  
ATOM   1712 O   LLYS   118     -13.098   7.832   4.409  0.00  0.00           O  
ATOM   1713 N   LSER   119     -11.370   6.866   3.324  0.00  0.00           N  
ATOM   1714 H   LSER   119     -10.999   6.594   2.419  0.00  0.00           H  
ATOM   1715 CA  LSER   119     -10.550   6.572   4.507  0.00  0.00           C  
ATOM   1716 HA  LSER   119     -11.199   6.633   5.376  0.00  0.00           H  
ATOM   1717 CB  LSER   119     -10.047   5.129   4.457  0.00  0.00           C  
ATOM   1718 HB2 LSER   119      -9.531   4.900   5.387  0.00  0.00           H  
ATOM   1719 HB3 LSER   119     -10.898   4.451   4.358  0.00  0.00           H  
ATOM   1720 OG  LSER   119      -9.169   4.940   3.371  0.00  0.00           O  
ATOM   1721 HG  LSER   119      -9.577   4.245   2.793  0.00  0.00           H  
ATOM   1722 C   LSER   119      -9.399   7.569   4.730  0.00  0.00           C  
ATOM   1723 O   LSER   119      -8.839   8.132   3.787  0.00  0.00           O  
ATOM   1724 N   LASN   120      -9.066   7.800   6.004  0.00  0.00           N  
ATOM   1725 H   LASN   120      -9.602   7.307   6.711  0.00  0.00           H  
ATOM   1726 CA  LASN   120      -8.183   8.870   6.482  0.00  0.00           C  
ATOM   1727 HA  LASN   120      -8.509   9.794   5.998  0.00  0.00           H  
ATOM   1728 CB  LASN   120      -8.383   9.011   7.999  0.00  0.00           C  
ATOM   1729 HB2 LASN   120      -9.433   8.912   8.252  0.00  0.00           H  
ATOM   1730 HB3 LASN   120      -7.847   8.200   8.482  0.00  0.00           H  
ATOM   1731 CG  LASN   120      -7.906  10.351   8.538  0.00  0.00           C  
ATOM   1732 OD1 LASN   120      -8.016  11.368   7.873  0.00  0.00           O  
ATOM   1733 ND2 LASN   120      -7.327  10.395   9.713  0.00  0.00           N  
ATOM   1734 HD21LASN   120      -7.051  11.288  10.099  0.00  0.00           H  
ATOM   1735 HD22LASN   120      -7.194   9.532  10.228  0.00  0.00           H  
ATOM   1736 C   LASN   120      -6.686   8.686   6.156  0.00  0.00           C  
ATOM   1737 O   LASN   120      -6.218   7.572   5.909  0.00  0.00           O  
ATOM   1738 N   LILE   121      -5.944   9.799   6.201  0.00  0.00           N  
ATOM   1739 H   LILE   121      -6.405  10.645   6.512  0.00  0.00           H  
ATOM   1740 CA  LILE   121      -4.577   9.962   5.678  0.00  0.00           C  
ATOM   1741 HA  LILE   121      -4.087   8.989   5.719  0.00  0.00           H  
ATOM   1742 CB  LILE   121      -4.623  10.413   4.194  0.00  0.00           C  
ATOM   1743 HB  LILE   121      -3.593  10.371   3.848  0.00  0.00           H  
ATOM   1744 CG2 LILE   121      -5.383   9.425   3.296  0.00  0.00           C  
ATOM   1745 HG21LILE   121      -6.454   9.455   3.488  0.00  0.00           H  
ATOM   1746 HG22LILE   121      -5.207   9.667   2.248  0.00  0.00           H  
ATOM   1747 HG23LILE   121      -5.018   8.416   3.488  0.00  0.00           H  
ATOM   1748 CG1 LILE   121      -5.102  11.865   3.929  0.00  0.00           C  
ATOM   1749 HG12LILE   121      -4.376  12.565   4.342  0.00  0.00           H  
ATOM   1750 HG13LILE   121      -5.112  12.026   2.850  0.00  0.00           H  
ATOM   1751 CD1 LILE   121      -6.488  12.249   4.471  0.00  0.00           C  
ATOM   1752 HD11LILE   121      -6.827  13.164   3.990  0.00  0.00           H  
ATOM   1753 HD12LILE   121      -7.215  11.464   4.272  0.00  0.00           H  
ATOM   1754 HD13LILE   121      -6.436  12.421   5.545  0.00  0.00           H  
ATOM   1755 C   LILE   121      -3.736  10.968   6.504  0.00  0.00           C  
ATOM   1756 O   LILE   121      -4.304  11.832   7.175  0.00  0.00           O  
ATOM   1757 N   LPRO   122      -2.389  10.942   6.429  0.00  0.00           N  
ATOM   1758 CD  LPRO   122      -1.579   9.895   5.849  0.00  0.00           C  
ATOM   1759 HD2 LPRO   122      -1.524  10.056   4.776  0.00  0.00           H  
ATOM   1760 HD3 LPRO   122      -1.982   8.908   6.074  0.00  0.00           H  
ATOM   1761 CG  LPRO   122      -0.189  10.042   6.465  0.00  0.00           C  
ATOM   1762 HG2 LPRO   122       0.591   9.768   5.756  0.00  0.00           H  
ATOM   1763 HG3 LPRO   122      -0.118   9.417   7.352  0.00  0.00           H  
ATOM   1764 CB  LPRO   122      -0.088  11.519   6.845  0.00  0.00           C  
ATOM   1765 HB2 LPRO   122       0.496  12.045   6.088  0.00  0.00           H  
ATOM   1766 HB3 LPRO   122       0.383  11.643   7.820  0.00  0.00           H  
ATOM   1767 CA  LPRO   122      -1.531  12.037   6.881  0.00  0.00           C  
ATOM   1768 HA  LPRO   122      -1.794  12.288   7.903  0.00  0.00           H  
ATOM   1769 C   LPRO   122      -1.666  13.273   5.980  0.00  0.00           C  
ATOM   1770 O   LPRO   122      -1.769  13.134   4.755  0.00  0.00           O  
ATOM   1771 N   LVAL   123      -1.583  14.484   6.541  0.00  0.00           N  
ATOM   1772 H   LVAL   123      -1.478  14.530   7.551  0.00  0.00           H  
ATOM   1773 CA  LVAL   123      -1.687  15.740   5.767  0.00  0.00           C  
ATOM   1774 HA  LVAL   123      -2.656  15.715   5.271  0.00  0.00           H  
ATOM   1775 CB  LVAL   123      -1.711  16.978   6.684  0.00  0.00           C  
ATOM   1776 HB  LVAL   123      -2.544  16.847   7.365  0.00  0.00           H  
ATOM   1777 CG1 LVAL   123      -0.466  17.187   7.550  0.00  0.00           C  
ATOM   1778 HG11LVAL   123      -0.274  16.293   8.143  0.00  0.00           H  
ATOM   1779 HG12LVAL   123       0.406  17.415   6.941  0.00  0.00           H  
ATOM   1780 HG13LVAL   123      -0.640  18.015   8.236  0.00  0.00           H  
ATOM   1781 CG2 LVAL   123      -1.965  18.259   5.883  0.00  0.00           C  
ATOM   1782 HG21LVAL   123      -2.136  19.093   6.564  0.00  0.00           H  
ATOM   1783 HG22LVAL   123      -1.110  18.492   5.247  0.00  0.00           H  
ATOM   1784 HG23LVAL   123      -2.847  18.133   5.258  0.00  0.00           H  
ATOM   1785 C   LVAL   123      -0.617  15.838   4.670  0.00  0.00           C  
ATOM   1786 O   LVAL   123       0.582  15.865   4.937  0.00  0.00           O  
ATOM   1787 N   LGLY   124      -1.034  15.850   3.402  0.00  0.00           N  
ATOM   1788 H   LGLY   124      -2.039  15.859   3.237  0.00  0.00           H  
ATOM   1789 CA  LGLY   124      -0.132  15.799   2.244  0.00  0.00           C  
ATOM   1790 HA2 LGLY   124      -0.698  16.071   1.355  0.00  0.00           H  
ATOM   1791 HA3 LGLY   124       0.670  16.528   2.373  0.00  0.00           H  
ATOM   1792 C   LGLY   124       0.501  14.426   1.978  0.00  0.00           C  
ATOM   1793 O   LGLY   124       1.410  14.334   1.160  0.00  0.00           O  
ATOM   1794 N   LLEU   125       0.019  13.365   2.637  0.00  0.00           N  
ATOM   1795 H   LLEU   125      -0.727  13.534   3.304  0.00  0.00           H  
ATOM   1796 CA  HLEU   125       0.441  11.963   2.478  0.00  0.00           C  
ATOM   1797 HA  HLEU   125      -0.166  11.368   3.172  0.00  0.00           H  
ATOM   1798 CB  LLEU   125       0.115  11.424   1.061  0.00  0.00           C  
ATOM   1799 HB2 LLEU   125       0.835  11.855   0.364  0.00  0.00           H  
ATOM   1800 HB3 LLEU   125       0.274  10.346   1.050  0.00  0.00           H  
ATOM   1801 CG  LLEU   125      -1.297  11.700   0.508  0.00  0.00           C  
ATOM   1802 HG  LLEU   125      -1.457  12.775   0.443  0.00  0.00           H  
ATOM   1803 CD1 LLEU   125      -1.414  11.118  -0.902  0.00  0.00           C  
ATOM   1804 HD11LLEU   125      -0.601  11.488  -1.527  0.00  0.00           H  
ATOM   1805 HD12LLEU   125      -1.382  10.027  -0.868  0.00  0.00           H  
ATOM   1806 HD13LLEU   125      -2.351  11.441  -1.347  0.00  0.00           H  
ATOM   1807 CD2 LLEU   125      -2.405  11.095   1.375  0.00  0.00           C  
ATOM   1808 HD21LLEU   125      -3.373  11.234   0.893  0.00  0.00           H  
ATOM   1809 HD22LLEU   125      -2.235  10.028   1.516  0.00  0.00           H  
ATOM   1810 HD23LLEU   125      -2.428  11.593   2.342  0.00  0.00           H  
ATOM   1811 C   HLEU   125       1.885  11.610   2.827  0.00  0.00           C  
ATOM   1812 O   HLEU   125       2.304  10.462   2.645  0.00  0.00           O  
ATOM   1813 N   HALA   126       2.667  12.566   3.388  0.00  0.00           N  
ATOM   1814 H   HALA   126       2.370  13.530   3.454  0.00  0.00           H  
ATOM   1815 CA  LALA   126       4.117  12.398   3.512  0.00  0.00           C  
ATOM   1816 HA  LALA   126       4.460  11.749   2.704  0.00  0.00           H  
ATOM   1817 CB  LALA   126       4.748  13.782   3.287  0.00  0.00           C  
ATOM   1818 HB1 LALA   126       4.438  14.471   4.074  0.00  0.00           H  
ATOM   1819 HB2 LALA   126       5.836  13.702   3.297  0.00  0.00           H  
ATOM   1820 HB3 LALA   126       4.435  14.183   2.321  0.00  0.00           H  
ATOM   1821 C   LALA   126       4.579  11.725   4.833  0.00  0.00           C  
ATOM   1822 O   LALA   126       5.566  12.172   5.418  0.00  0.00           O  
ATOM   1823 N   LASP   127       3.878  10.717   5.376  0.00  0.00           N  
ATOM   1824 H   LASP   127       3.125  10.290   4.852  0.00  0.00           H  
ATOM   1825 CA  LASP   127       4.186  10.173   6.714  0.00  0.00           C  
ATOM   1826 HA  LASP   127       5.272  10.178   6.834  0.00  0.00           H  
ATOM   1827 CB  LASP   127       3.583  11.108   7.782  0.00  0.00           C  
ATOM   1828 HB2 LASP   127       3.616  12.139   7.426  0.00  0.00           H  
ATOM   1829 HB3 LASP   127       2.538  10.843   7.933  0.00  0.00           H  
ATOM   1830 CG  LASP   127       4.302  11.071   9.133  0.00  0.00           C  
ATOM   1831 OD1 LASP   127       5.148  10.187   9.385  0.00  0.00           O  
ATOM   1832 OD2 LASP   127       4.035  11.964   9.964  0.00  0.00           O  
ATOM   1833 C   LASP   127       3.718   8.720   6.941  0.00  0.00           C  
ATOM   1834 O   LASP   127       2.796   8.233   6.288  0.00  0.00           O  
ATOM   1835 N   LTRP   128       4.342   8.054   7.917  0.00  0.00           N  
ATOM   1836 H   LTRP   128       5.027   8.598   8.439  0.00  0.00           H  
ATOM   1837 CA  LTRP   128       4.045   6.716   8.446  0.00  0.00           C  
ATOM   1838 HA  LTRP   128       3.529   6.143   7.676  0.00  0.00           H  
ATOM   1839 CB  LTRP   128       5.372   6.012   8.767  0.00  0.00           C  
ATOM   1840 HB2 LTRP   128       5.878   6.596   9.536  0.00  0.00           H  
ATOM   1841 HB3 LTRP   128       5.159   5.025   9.178  0.00  0.00           H  
ATOM   1842 CG  LTRP   128       6.339   5.818   7.642  0.00  0.00           C  
ATOM   1843 CD1 LTRP   128       6.027   5.633   6.339  0.00  0.00           C  
ATOM   1844 HD1 LTRP   128       5.021   5.616   5.930  0.00  0.00           H  
ATOM   1845 NE1 LTRP   128       7.187   5.493   5.606  0.00  0.00           N  
ATOM   1846 HE1 LTRP   128       7.201   5.356   4.596  0.00  0.00           H  
ATOM   1847 CE2 LTRP   128       8.308   5.546   6.402  0.00  0.00           C  
ATOM   1848 CZ2 LTRP   128       9.680   5.454   6.132  0.00  0.00           C  
ATOM   1849 HZ2 LTRP   128      10.020   5.330   5.116  0.00  0.00           H  
ATOM   1850 CH2 LTRP   128      10.593   5.511   7.199  0.00  0.00           C  
ATOM   1851 HH2 LTRP   128      11.656   5.424   7.016  0.00  0.00           H  
ATOM   1852 CZ3 LTRP   128      10.120   5.667   8.514  0.00  0.00           C  
ATOM   1853 HZ3 LTRP   128      10.827   5.696   9.333  0.00  0.00           H  
ATOM   1854 CE3 LTRP   128       8.739   5.779   8.771  0.00  0.00           C  
ATOM   1855 HE3 LTRP   128       8.390   5.895   9.786  0.00  0.00           H  
ATOM   1856 CD2 LTRP   128       7.796   5.724   7.721  0.00  0.00           C  
ATOM   1857 C   LTRP   128       3.121   6.733   9.686  0.00  0.00           C  
ATOM   1858 O   LTRP   128       3.052   5.752  10.429  0.00  0.00           O  
ATOM   1859 N   LGLN   129       2.408   7.833   9.931  0.00  0.00           N  
ATOM   1860 H   LGLN   129       2.530   8.628   9.320  0.00  0.00           H  
ATOM   1861 CA  LGLN   129       1.323   7.913  10.916  0.00  0.00           C  
ATOM   1862 HA  LGLN   129       0.889   6.919  11.023  0.00  0.00           H  
ATOM   1863 CB  LGLN   129       1.865   8.321  12.299  0.00  0.00           C  
ATOM   1864 HB2 LGLN   129       1.127   8.046  13.051  0.00  0.00           H  
ATOM   1865 HB3 LGLN   129       2.766   7.741  12.501  0.00  0.00           H  
ATOM   1866 CG  LGLN   129       2.188   9.816  12.446  0.00  0.00           C  
ATOM   1867 HG2 LGLN   129       2.840  10.124  11.630  0.00  0.00           H  
ATOM   1868 HG3 LGLN   129       1.267  10.395  12.384  0.00  0.00           H  
ATOM   1869 CD  LGLN   129       2.880  10.167  13.760  0.00  0.00           C  
ATOM   1870 OE1 LGLN   129       3.246   9.326  14.577  0.00  0.00           O  
ATOM   1871 NE2 LGLN   129       3.126  11.433  13.996  0.00  0.00           N  
ATOM   1872 HE21LGLN   129       3.749  11.671  14.757  0.00  0.00           H  
ATOM   1873 HE22LGLN   129       2.889  12.142  13.303  0.00  0.00           H  
ATOM   1874 C   LGLN   129       0.213   8.825  10.382  0.00  0.00           C  
ATOM   1875 O   LGLN   129       0.490   9.874   9.798  0.00  0.00           O  
ATOM   1876 N   LSER   130      -1.043   8.400  10.506  0.00  0.00           N  
ATOM   1877 H   LSER   130      -1.223   7.583  11.079  0.00  0.00           H  
ATOM   1878 CA  LSER   130      -2.162   9.008   9.774  0.00  0.00           C  
ATOM   1879 HA  LSER   130      -1.774   9.517   8.894  0.00  0.00           H  
ATOM   1880 CB  LSER   130      -3.102   7.923   9.246  0.00  0.00           C  
ATOM   1881 HB2 LSER   130      -3.425   7.276  10.062  0.00  0.00           H  
ATOM   1882 HB3 LSER   130      -3.975   8.389   8.786  0.00  0.00           H  
ATOM   1883 OG  LSER   130      -2.409   7.166   8.269  0.00  0.00           O  
ATOM   1884 HG  LSER   130      -1.738   6.619   8.721  0.00  0.00           H  
ATOM   1885 C   LSER   130      -2.873  10.075  10.605  0.00  0.00           C  
ATOM   1886 O   LSER   130      -3.857   9.800  11.290  0.00  0.00           O  
ATOM   1887 N   LVAL   131      -2.363  11.308  10.533  0.00  0.00           N  
ATOM   1888 H   LVAL   131      -1.508  11.433  10.007  0.00  0.00           H  
ATOM   1889 CA  LVAL   131      -2.901  12.484  11.234  0.00  0.00           C  
ATOM   1890 HA  LVAL   131      -3.930  12.264  11.514  0.00  0.00           H  
ATOM   1891 CB  LVAL   131      -2.121  12.744  12.540  0.00  0.00           C  
ATOM   1892 HB  LVAL   131      -2.151  11.827  13.126  0.00  0.00           H  
ATOM   1893 CG1 LVAL   131      -0.650  13.112  12.301  0.00  0.00           C  
ATOM   1894 HG11LVAL   131      -0.152  12.329  11.729  0.00  0.00           H  
ATOM   1895 HG12LVAL   131      -0.568  14.054  11.760  0.00  0.00           H  
ATOM   1896 HG13LVAL   131      -0.133  13.217  13.254  0.00  0.00           H  
ATOM   1897 CG2 LVAL   131      -2.773  13.854  13.375  0.00  0.00           C  
ATOM   1898 HG21LVAL   131      -3.835  13.649  13.508  0.00  0.00           H  
ATOM   1899 HG22LVAL   131      -2.302  13.892  14.357  0.00  0.00           H  
ATOM   1900 HG23LVAL   131      -2.650  14.824  12.894  0.00  0.00           H  
ATOM   1901 C   LVAL   131      -2.949  13.718  10.333  0.00  0.00           C  
ATOM   1902 O   LVAL   131      -2.038  13.976   9.541  0.00  0.00           O  
ATOM   1903 N   LASN   132      -4.026  14.497  10.444  0.00  0.00           N  
ATOM   1904 H   LASN   132      -4.775  14.215  11.067  0.00  0.00           H  
ATOM   1905 CA  LASN   132      -4.209  15.721   9.671  0.00  0.00           C  
ATOM   1906 HA  LASN   132      -3.229  16.186   9.556  0.00  0.00           H  
ATOM   1907 CB  LASN   132      -4.720  15.317   8.274  0.00  0.00           C  
ATOM   1908 HB2 LASN   132      -4.694  16.164   7.606  0.00  0.00           H  
ATOM   1909 HB3 LASN   132      -4.068  14.557   7.847  0.00  0.00           H  
ATOM   1910 CG  LASN   132      -6.137  14.802   8.289  0.00  0.00           C  
ATOM   1911 OD1 LASN   132      -7.081  15.564   8.392  0.00  0.00           O  
ATOM   1912 ND2 LASN   132      -6.311  13.516   8.158  0.00  0.00           N  
ATOM   1913 HD21LASN   132      -7.242  13.117   8.168  0.00  0.00           H  
ATOM   1914 HD22LASN   132      -5.516  12.905   8.003  0.00  0.00           H  
ATOM   1915 C   LASN   132      -5.119  16.745  10.398  0.00  0.00           C  
ATOM   1916 O   LASN   132      -5.864  16.372  11.312  0.00  0.00           O  
ATOM   1917 N   LPRO   133      -5.057  18.043  10.030  0.00  0.00           N  
ATOM   1918 CD  LPRO   133      -4.116  18.623   9.080  0.00  0.00           C  
ATOM   1919 HD2 LPRO   133      -4.106  18.093   8.136  0.00  0.00           H  
ATOM   1920 HD3 LPRO   133      -3.116  18.638   9.518  0.00  0.00           H  
ATOM   1921 CG  LPRO   133      -4.592  20.046   8.831  0.00  0.00           C  
ATOM   1922 HG2 LPRO   133      -5.355  20.046   8.054  0.00  0.00           H  
ATOM   1923 HG3 LPRO   133      -3.769  20.710   8.567  0.00  0.00           H  
ATOM   1924 CB  LPRO   133      -5.221  20.411  10.168  0.00  0.00           C  
ATOM   1925 HB2 LPRO   133      -5.970  21.190  10.029  0.00  0.00           H  
ATOM   1926 HB3 LPRO   133      -4.446  20.736  10.863  0.00  0.00           H  
ATOM   1927 CA  LPRO   133      -5.844  19.103  10.669  0.00  0.00           C  
ATOM   1928 HA  LPRO   133      -5.728  19.044  11.751  0.00  0.00           H  
ATOM   1929 C   LPRO   133      -7.350  19.087  10.358  0.00  0.00           C  
ATOM   1930 O   LPRO   133      -8.111  19.704  11.103  0.00  0.00           O  
ATOM   1931 N   LASN   134      -7.781  18.453   9.263  0.00  0.00           N  
ATOM   1932 H   LASN   134      -7.114  17.939   8.702  0.00  0.00           H  
ATOM   1933 CA  LASN   134      -9.176  18.458   8.808  0.00  0.00           C  
ATOM   1934 HA  LASN   134      -9.624  19.432   9.015  0.00  0.00           H  
ATOM   1935 CB  LASN   134      -9.142  18.248   7.279  0.00  0.00           C  
ATOM   1936 HB2 LASN   134      -8.461  18.971   6.835  0.00  0.00           H  
ATOM   1937 HB3 LASN   134      -8.768  17.250   7.052  0.00  0.00           H  
ATOM   1938 CG  LASN   134     -10.482  18.416   6.586  0.00  0.00           C  
ATOM   1939 OD1 LASN   134     -11.491  18.782   7.168  0.00  0.00           O  
ATOM   1940 ND2 LASN   134     -10.524  18.179   5.300  0.00  0.00           N  
ATOM   1941 HD21LASN   134     -11.447  18.222   4.875  0.00  0.00           H  
ATOM   1942 HD22LASN   134      -9.733  17.810   4.801  0.00  0.00           H  
ATOM   1943 C   LASN   134     -10.033  17.402   9.540  0.00  0.00           C  
ATOM   1944 O   LASN   134     -11.072  17.721  10.119  0.00  0.00           O  
ATOM   1945 N   LTYR   135      -9.562  16.153   9.535  0.00  0.00           N  
ATOM   1946 H   LTYR   135      -8.691  15.995   9.042  0.00  0.00           H  
ATOM   1947 CA  LTYR   135     -10.303  14.959   9.949  0.00  0.00           C  
ATOM   1948 HA  LTYR   135     -11.347  15.226  10.120  0.00  0.00           H  
ATOM   1949 CB  LTYR   135     -10.246  13.930   8.813  0.00  0.00           C  
ATOM   1950 HB2 LTYR   135      -9.232  13.533   8.774  0.00  0.00           H  
ATOM   1951 HB3 LTYR   135     -10.898  13.108   9.089  0.00  0.00           H  
ATOM   1952 CG  LTYR   135     -10.643  14.390   7.421  0.00  0.00           C  
ATOM   1953 CD1 LTYR   135     -11.927  14.918   7.179  0.00  0.00           C  
ATOM   1954 HD1 LTYR   135     -12.621  15.049   7.999  0.00  0.00           H  
ATOM   1955 CE1 LTYR   135     -12.311  15.264   5.867  0.00  0.00           C  
ATOM   1956 HE1 LTYR   135     -13.292  15.671   5.672  0.00  0.00           H  
ATOM   1957 CZ  LTYR   135     -11.416  15.079   4.792  0.00  0.00           C  
ATOM   1958 OH  LTYR   135     -11.799  15.401   3.525  0.00  0.00           O  
ATOM   1959 HH  LTYR   135     -11.151  15.081   2.863  0.00  0.00           H  
ATOM   1960 CE2 LTYR   135     -10.126  14.562   5.042  0.00  0.00           C  
ATOM   1961 HE2 LTYR   135      -9.432  14.421   4.230  0.00  0.00           H  
ATOM   1962 CD2 LTYR   135      -9.744  14.218   6.351  0.00  0.00           C  
ATOM   1963 HD2 LTYR   135      -8.765  13.797   6.531  0.00  0.00           H  
ATOM   1964 C   LTYR   135      -9.789  14.283  11.233  0.00  0.00           C  
ATOM   1965 O   LTYR   135     -10.443  13.364  11.720  0.00  0.00           O  
ATOM   1966 N   LGLY   136      -8.626  14.686  11.763  0.00  0.00           N  
ATOM   1967 H   LGLY   136      -8.104  15.402  11.279  0.00  0.00           H  
ATOM   1968 CA  LGLY   136      -8.049  14.132  12.997  0.00  0.00           C  
ATOM   1969 HA2 LGLY   136      -7.567  14.936  13.549  0.00  0.00           H  
ATOM   1970 HA3 LGLY   136      -8.854  13.750  13.630  0.00  0.00           H  
ATOM   1971 C   LGLY   136      -7.018  13.006  12.808  0.00  0.00           C  
ATOM   1972 O   LGLY   136      -6.499  12.770  11.710  0.00  0.00           O  
ATOM   1973 N   LARG   137      -6.675  12.344  13.923  0.00  0.00           N  
ATOM   1974 H   LARG   137      -7.172  12.604  14.768  0.00  0.00           H  
ATOM   1975 CA  LARG   137      -5.712  11.227  14.022  0.00  0.00           C  
ATOM   1976 HA  LARG   137      -4.984  11.297  13.214  0.00  0.00           H  
ATOM   1977 CB  LARG   137      -4.977  11.323  15.377  0.00  0.00           C  
ATOM   1978 HB2 LARG   137      -4.518  12.309  15.460  0.00  0.00           H  
ATOM   1979 HB3 LARG   137      -5.700  11.217  16.188  0.00  0.00           H  
ATOM   1980 CG  LARG   137      -3.879  10.258  15.548  0.00  0.00           C  
ATOM   1981 HG2 LARG   137      -4.292   9.254  15.445  0.00  0.00           H  
ATOM   1982 HG3 LARG   137      -3.145  10.404  14.758  0.00  0.00           H  
ATOM   1983 CD  LARG   137      -3.170  10.370  16.906  0.00  0.00           C  
ATOM   1984 HD2 LARG   137      -2.164   9.965  16.796  0.00  0.00           H  
ATOM   1985 HD3 LARG   137      -3.085  11.422  17.184  0.00  0.00           H  
ATOM   1986 NE  LARG   137      -3.853   9.614  17.972  0.00  0.00           N  
ATOM   1987 HE  LARG   137      -4.595   8.975  17.703  0.00  0.00           H  
ATOM   1988 CZ  LARG   137      -3.488   9.530  19.238  0.00  0.00           C  
ATOM   1989 NH1 LARG   137      -2.515  10.224  19.752  0.00  0.00           N  
ATOM   1990 HH11LARG   137      -1.953  10.826  19.157  0.00  0.00           H  
ATOM   1991 HH12LARG   137      -2.275  10.093  20.714  0.00  0.00           H  
ATOM   1992 NH2 LARG   137      -4.105   8.711  20.034  0.00  0.00           N  
ATOM   1993 HH21LARG   137      -4.828   8.128  19.625  0.00  0.00           H  
ATOM   1994 HH22LARG   137      -3.827   8.619  21.001  0.00  0.00           H  
ATOM   1995 C   LARG   137      -6.414   9.875  13.907  0.00  0.00           C  
ATOM   1996 O   LARG   137      -7.314   9.609  14.696  0.00  0.00           O  
ATOM   1997 N   LTHR   138      -5.955   8.992  13.024  0.00  0.00           N  
ATOM   1998 H   LTHR   138      -5.209   9.274  12.398  0.00  0.00           H  
ATOM   1999 CA  LTHR   138      -6.371   7.580  13.015  0.00  0.00           C  
ATOM   2000 HA  LTHR   138      -7.414   7.534  13.320  0.00  0.00           H  
ATOM   2001 CB  LTHR   138      -6.282   6.972  11.613  0.00  0.00           C  
ATOM   2002 HB  LTHR   138      -5.250   7.024  11.268  0.00  0.00           H  
ATOM   2003 CG2 LTHR   138      -6.768   5.527  11.504  0.00  0.00           C  
ATOM   2004 HG21LTHR   138      -6.205   4.878  12.172  0.00  0.00           H  
ATOM   2005 HG22LTHR   138      -7.826   5.464  11.753  0.00  0.00           H  
ATOM   2006 HG23LTHR   138      -6.615   5.175  10.486  0.00  0.00           H  
ATOM   2007 OG1 LTHR   138      -7.094   7.728  10.755  0.00  0.00           O  
ATOM   2008 HG1 LTHR   138      -8.010   7.683  11.093  0.00  0.00           H  
ATOM   2009 C   LTHR   138      -5.546   6.755  14.003  0.00  0.00           C  
ATOM   2010 O   LTHR   138      -4.313   6.832  14.025  0.00  0.00           O  
ATOM   2011 N   LASN   139      -6.221   5.940  14.809  0.00  0.00           N  
ATOM   2012 H   LASN   139      -7.230   5.885  14.691  0.00  0.00           H  
ATOM   2013 CA  LASN   139      -5.598   5.058  15.796  0.00  0.00           C  
ATOM   2014 HA  LASN   139      -4.581   5.402  15.991  0.00  0.00           H  
ATOM   2015 CB  LASN   139      -6.376   5.159  17.112  0.00  0.00           C  
ATOM   2016 HB2 LASN   139      -7.402   4.825  16.957  0.00  0.00           H  
ATOM   2017 HB3 LASN   139      -5.916   4.523  17.859  0.00  0.00           H  
ATOM   2018 CG  LASN   139      -6.364   6.576  17.638  0.00  0.00           C  
ATOM   2019 OD1 LASN   139      -5.321   7.139  17.943  0.00  0.00           O  
ATOM   2020 ND2 LASN   139      -7.500   7.211  17.735  0.00  0.00           N  
ATOM   2021 HD21LASN   139      -7.459   8.196  17.960  0.00  0.00           H  
ATOM   2022 HD22LASN   139      -8.377   6.743  17.519  0.00  0.00           H  
ATOM   2023 C   LASN   139      -5.498   3.616  15.291  0.00  0.00           C  
ATOM   2024 O   LASN   139      -6.363   3.139  14.557  0.00  0.00           O  
ATOM   2025 N   LASN   140      -4.449   2.904  15.703  0.00  0.00           N  
ATOM   2026 H   LASN   140      -3.755   3.327  16.307  0.00  0.00           H  
ATOM   2027 CA  LASN   140      -4.298   1.487  15.391  0.00  0.00           C  
ATOM   2028 HA  LASN   140      -4.436   1.365  14.317  0.00  0.00           H  
ATOM   2029 CB  LASN   140      -2.859   1.097  15.744  0.00  0.00           C  
ATOM   2030 HB2 LASN   140      -2.191   1.847  15.342  0.00  0.00           H  
ATOM   2031 HB3 LASN   140      -2.727   1.076  16.821  0.00  0.00           H  
ATOM   2032 CG  LASN   140      -2.455  -0.247  15.190  0.00  0.00           C  
ATOM   2033 OD1 LASN   140      -3.156  -1.231  15.341  0.00  0.00           O  
ATOM   2034 ND2 LASN   140      -1.335  -0.321  14.518  0.00  0.00           N  
ATOM   2035 HD21LASN   140      -1.085  -1.219  14.117  0.00  0.00           H  
ATOM   2036 HD22LASN   140      -0.775   0.511  14.364  0.00  0.00           H  
ATOM   2037 C   LASN   140      -5.347   0.641  16.154  0.00  0.00           C  
ATOM   2038 O   LASN   140      -5.478   0.810  17.369  0.00  0.00           O  
ATOM   2039 N   LPRO   141      -6.081  -0.281  15.499  0.00  0.00           N  
ATOM   2040 CD  LPRO   141      -6.096  -0.527  14.063  0.00  0.00           C  
ATOM   2041 HD2 LPRO   141      -5.092  -0.674  13.666  0.00  0.00           H  
ATOM   2042 HD3 LPRO   141      -6.581   0.311  13.559  0.00  0.00           H  
ATOM   2043 CG  LPRO   141      -6.923  -1.795  13.866  0.00  0.00           C  
ATOM   2044 HG2 LPRO   141      -6.275  -2.671  13.929  0.00  0.00           H  
ATOM   2045 HG3 LPRO   141      -7.461  -1.776  12.919  0.00  0.00           H  
ATOM   2046 CB  LPRO   141      -7.883  -1.773  15.054  0.00  0.00           C  
ATOM   2047 HB2 LPRO   141      -8.231  -2.775  15.311  0.00  0.00           H  
ATOM   2048 HB3 LPRO   141      -8.733  -1.129  14.819  0.00  0.00           H  
ATOM   2049 CA  LPRO   141      -7.061  -1.133  16.178  0.00  0.00           C  
ATOM   2050 HA  LPRO   141      -7.724  -0.513  16.785  0.00  0.00           H  
ATOM   2051 C   LPRO   141      -6.433  -2.189  17.107  0.00  0.00           C  
ATOM   2052 O   LPRO   141      -7.111  -2.664  18.017  0.00  0.00           O  
ATOM   2053 N   LHIE   142      -5.160  -2.567  16.931  0.00  0.00           N  
ATOM   2054 H   LHIE   142      -4.619  -2.136  16.189  0.00  0.00           H  
ATOM   2055 CA  LHIE   142      -4.457  -3.464  17.866  0.00  0.00           C  
ATOM   2056 HA  LHIE   142      -5.093  -4.320  18.097  0.00  0.00           H  
ATOM   2057 CB  LHIE   142      -3.171  -4.006  17.218  0.00  0.00           C  
ATOM   2058 HB2 LHIE   142      -2.506  -3.180  16.968  0.00  0.00           H  
ATOM   2059 HB3 LHIE   142      -2.656  -4.630  17.951  0.00  0.00           H  
ATOM   2060 CG  LHIE   142      -3.407  -4.848  15.984  0.00  0.00           C  
ATOM   2061 ND1 LHIE   142      -3.571  -6.235  15.970  0.00  0.00           N  
ATOM   2062 CE1 LHIE   142      -3.752  -6.583  14.687  0.00  0.00           C  
ATOM   2063 HE1 LHIE   142      -3.887  -7.597  14.329  0.00  0.00           H  
ATOM   2064 NE2 LHIE   142      -3.736  -5.493  13.909  0.00  0.00           N  
ATOM   2065 HE2 LHIE   142      -3.870  -5.495  12.901  0.00  0.00           H  
ATOM   2066 CD2 LHIE   142      -3.507  -4.393  14.702  0.00  0.00           C  
ATOM   2067 HD2 LHIE   142      -3.414  -3.368  14.378  0.00  0.00           H  
ATOM   2068 C   LHIE   142      -4.157  -2.766  19.204  0.00  0.00           C  
ATOM   2069 O   LHIE   142      -4.302  -3.378  20.262  0.00  0.00           O  
ATOM   2070 N   LASP   143      -3.790  -1.482  19.173  0.00  0.00           N  
ATOM   2071 H   LASP   143      -3.730  -1.027  18.275  0.00  0.00           H  
ATOM   2072 CA  LASP   143      -3.628  -0.636  20.363  0.00  0.00           C  
ATOM   2073 HA  LASP   143      -4.432  -0.862  21.065  0.00  0.00           H  
ATOM   2074 CB  LASP   143      -2.291  -0.959  21.051  0.00  0.00           C  
ATOM   2075 HB2 LASP   143      -2.225  -2.036  21.214  0.00  0.00           H  
ATOM   2076 HB3 LASP   143      -1.469  -0.683  20.390  0.00  0.00           H  
ATOM   2077 CG  LASP   143      -2.107  -0.255  22.399  0.00  0.00           C  
ATOM   2078 OD1 LASP   143      -1.591  -0.919  23.322  0.00  0.00           O  
ATOM   2079 OD2 LASP   143      -2.450   0.945  22.548  0.00  0.00           O  
ATOM   2080 C   LASP   143      -3.709   0.852  19.986  0.00  0.00           C  
ATOM   2081 O   LASP   143      -2.857   1.363  19.259  0.00  0.00           O  
ATOM   2082 N   LHID   144      -4.699   1.579  20.513  0.00  0.00           N  
ATOM   2083 H   LHID   144      -5.373   1.104  21.092  0.00  0.00           H  
ATOM   2084 CA  LHID   144      -4.952   2.980  20.145  0.00  0.00           C  
ATOM   2085 HA  LHID   144      -5.050   3.003  19.061  0.00  0.00           H  
ATOM   2086 CB  LHID   144      -6.273   3.446  20.773  0.00  0.00           C  
ATOM   2087 HB2 LHID   144      -6.143   3.474  21.855  0.00  0.00           H  
ATOM   2088 HB3 LHID   144      -6.487   4.461  20.437  0.00  0.00           H  
ATOM   2089 CG  LHID   144      -7.476   2.592  20.462  0.00  0.00           C  
ATOM   2090 ND1 LHID   144      -8.373   2.120  21.390  0.00  0.00           N  
ATOM   2091 HD1 LHID   144      -8.300   2.230  22.401  0.00  0.00           H  
ATOM   2092 CE1 LHID   144      -9.352   1.470  20.744  0.00  0.00           C  
ATOM   2093 HE1 LHID   144     -10.188   0.973  21.221  0.00  0.00           H  
ATOM   2094 NE2 LHID   144      -9.133   1.509  19.420  0.00  0.00           N  
ATOM   2095 CD2 LHID   144      -7.948   2.231  19.228  0.00  0.00           C  
ATOM   2096 HD2 LHID   144      -7.493   2.466  18.275  0.00  0.00           H  
ATOM   2097 C   LHID   144      -3.824   3.969  20.515  0.00  0.00           C  
ATOM   2098 O   LHID   144      -3.845   5.125  20.080  0.00  0.00           O  
ATOM   2099 N   LSER   145      -2.839   3.553  21.317  0.00  0.00           N  
ATOM   2100 H   LSER   145      -2.872   2.590  21.649  0.00  0.00           H  
ATOM   2101 CA  LSER   145      -1.618   4.329  21.587  0.00  0.00           C  
ATOM   2102 HA  LSER   145      -1.888   5.380  21.687  0.00  0.00           H  
ATOM   2103 CB  LSER   145      -1.013   3.877  22.918  0.00  0.00           C  
ATOM   2104 HB2 LSER   145      -0.217   4.569  23.197  0.00  0.00           H  
ATOM   2105 HB3 LSER   145      -1.777   3.889  23.695  0.00  0.00           H  
ATOM   2106 OG  LSER   145      -0.475   2.578  22.820  0.00  0.00           O  
ATOM   2107 HG  LSER   145      -1.227   1.929  22.773  0.00  0.00           H  
ATOM   2108 C   LSER   145      -0.566   4.233  20.468  0.00  0.00           C  
ATOM   2109 O   LSER   145       0.403   5.001  20.469  0.00  0.00           O  
ATOM   2110 N   LARG   146      -0.741   3.303  19.518  0.00  0.00           N  
ATOM   2111 H   LARG   146      -1.570   2.716  19.579  0.00  0.00           H  
ATOM   2112 CA  LARG   146       0.154   3.051  18.382  0.00  0.00           C  
ATOM   2113 HA  LARG   146       1.094   3.560  18.560  0.00  0.00           H  
ATOM   2114 CB  LARG   146       0.456   1.538  18.273  0.00  0.00           C  
ATOM   2115 HB2 LARG   146      -0.462   1.011  18.008  0.00  0.00           H  
ATOM   2116 HB3 LARG   146       1.165   1.386  17.459  0.00  0.00           H  
ATOM   2117 CG  LARG   146       1.038   0.882  19.549  0.00  0.00           C  
ATOM   2118 HG2 LARG   146       0.284   0.879  20.336  0.00  0.00           H  
ATOM   2119 HG3 LARG   146       1.292  -0.152  19.314  0.00  0.00           H  
ATOM   2120 CD  LARG   146       2.291   1.600  20.070  0.00  0.00           C  
ATOM   2121 HD2 LARG   146       2.976   1.744  19.238  0.00  0.00           H  
ATOM   2122 HD3 LARG   146       1.997   2.584  20.437  0.00  0.00           H  
ATOM   2123 NE  LARG   146       2.978   0.886  21.169  0.00  0.00           N  
ATOM   2124 HE  LARG   146       2.611   1.020  22.106  0.00  0.00           H  
ATOM   2125 CZ  LARG   146       4.129   0.237  21.084  0.00  0.00           C  
ATOM   2126 NH1 LARG   146       4.694  -0.083  19.959  0.00  0.00           N  
ATOM   2127 HH11LARG   146       4.188   0.014  19.085  0.00  0.00           H  
ATOM   2128 HH12LARG   146       5.601  -0.529  19.988  0.00  0.00           H  
ATOM   2129 NH2 LARG   146       4.804  -0.100  22.138  0.00  0.00           N  
ATOM   2130 HH21LARG   146       4.537   0.235  23.062  0.00  0.00           H  
ATOM   2131 HH22LARG   146       5.711  -0.517  22.008  0.00  0.00           H  
ATOM   2132 C   LARG   146      -0.385   3.645  17.073  0.00  0.00           C  
ATOM   2133 O   LARG   146      -1.592   3.811  16.881  0.00  0.00           O  
ATOM   2134 N   LSER   147       0.540   3.954  16.167  0.00  0.00           N  
ATOM   2135 H   LSER   147       1.502   3.754  16.412  0.00  0.00           H  
ATOM   2136 CA  LSER   147       0.284   4.440  14.809  0.00  0.00           C  
ATOM   2137 HA  LSER   147      -0.320   5.345  14.866  0.00  0.00           H  
ATOM   2138 CB  LSER   147       1.617   4.793  14.131  0.00  0.00           C  
ATOM   2139 HB2 LSER   147       2.062   5.654  14.632  0.00  0.00           H  
ATOM   2140 HB3 LSER   147       2.299   3.944  14.208  0.00  0.00           H  
ATOM   2141 OG  LSER   147       1.408   5.091  12.763  0.00  0.00           O  
ATOM   2142 HG  LSER   147       2.247   5.313  12.327  0.00  0.00           H  
ATOM   2143 C   LSER   147      -0.463   3.392  13.980  0.00  0.00           C  
ATOM   2144 O   LSER   147      -0.100   2.213  13.988  0.00  0.00           O  
ATOM   2145 N   LALA   148      -1.471   3.817  13.214  0.00  0.00           N  
ATOM   2146 H   LALA   148      -1.670   4.812  13.209  0.00  0.00           H  
ATOM   2147 CA  LALA   148      -2.123   2.980  12.196  0.00  0.00           C  
ATOM   2148 HA  LALA   148      -2.356   2.007  12.630  0.00  0.00           H  
ATOM   2149 CB  LALA   148      -3.438   3.660  11.796  0.00  0.00           C  
ATOM   2150 HB1 LALA   148      -3.967   3.037  11.073  0.00  0.00           H  
ATOM   2151 HB2 LALA   148      -4.069   3.789  12.675  0.00  0.00           H  
ATOM   2152 HB3 LALA   148      -3.237   4.634  11.347  0.00  0.00           H  
ATOM   2153 C   LALA   148      -1.218   2.727  10.965  0.00  0.00           C  
ATOM   2154 O   LALA   148      -1.568   1.965  10.064  0.00  0.00           O  
ATOM   2155 N   LGLY   149      -0.053   3.378  10.925  0.00  0.00           N  
ATOM   2156 H   LGLY   149       0.160   3.987  11.706  0.00  0.00           H  
ATOM   2157 CA  LGLY   149       0.808   3.513   9.761  0.00  0.00           C  
ATOM   2158 HA2 LGLY   149       1.838   3.648  10.086  0.00  0.00           H  
ATOM   2159 HA3 LGLY   149       0.767   2.609   9.162  0.00  0.00           H  
ATOM   2160 C   LGLY   149       0.396   4.705   8.898  0.00  0.00           C  
ATOM   2161 O   LGLY   149      -0.463   5.516   9.261  0.00  0.00           O  
ATOM   2162 N   LGLY   150       0.997   4.804   7.718  0.00  0.00           N  
ATOM   2163 H   LGLY   150       1.729   4.155   7.468  0.00  0.00           H  
ATOM   2164 CA  LGLY   150       0.646   5.827   6.742  0.00  0.00           C  
ATOM   2165 HA2 LGLY   150      -0.431   5.799   6.585  0.00  0.00           H  
ATOM   2166 HA3 LGLY   150       0.903   6.811   7.136  0.00  0.00           H  
ATOM   2167 C   HGLY   150       1.347   5.640   5.397  0.00  0.00           C  
ATOM   2168 O   HGLY   150       2.343   4.907   5.366  0.00  0.00           O  
ATOM   2169 N   HSER   151       0.858   6.257   4.298  0.00  0.00           N  
ATOM   2170 H   HSER   151       1.467   6.210   3.481  0.00  0.00           H  
ATOM   2171 CA  HSER   151      -0.280   7.158   4.238  0.00  0.00           C  
ATOM   2172 HA  HSER   151      -0.367   7.667   5.199  0.00  0.00           H  
ATOM   2173 CB  HSER   151      -0.063   8.256   3.176  0.00  0.00           C  
ATOM   2174 HB2 HSER   151      -0.975   8.866   3.179  0.00  0.00           H  
ATOM   2175 HB3 HSER   151       0.778   8.881   3.496  0.00  0.00           H  
ATOM   2176 OG  HSER   151       0.198   7.794   1.877  0.00  0.00           O  
ATOM   2177 HG  HSER   151      -0.745   7.314   1.286  0.00  0.00           H  
ATOM   2178 C   HSER   151      -1.659   6.501   4.045  0.00  0.00           C  
ATOM   2179 O   HSER   151      -2.649   7.229   4.096  0.00  0.00           O  
ATOM   2180 N   HSER   152      -1.692   5.164   3.839  0.00  0.00           N  
ATOM   2181 H   HSER   152      -0.828   4.644   3.907  0.00  0.00           H  
ATOM   2182 CA  HSER   152      -2.939   4.408   3.750  0.00  0.00           C  
ATOM   2183 HA  HSER   152      -3.715   5.143   3.530  0.00  0.00           H  
ATOM   2184 CB  HSER   152      -2.882   3.359   2.619  0.00  0.00           C  
ATOM   2185 HB2 HSER   152      -2.391   2.440   2.963  0.00  0.00           H  
ATOM   2186 HB3 HSER   152      -3.896   3.108   2.304  0.00  0.00           H  
ATOM   2187 OG  HSER   152      -2.176   3.824   1.450  0.00  0.00           O  
ATOM   2188 HG  HSER   152      -1.247   3.667   1.696  0.00  0.00           H  
ATOM   2189 C   LSER   152      -3.328   3.782   5.115  0.00  0.00           C  
ATOM   2190 O   LSER   152      -3.758   2.630   5.192  0.00  0.00           O  
ATOM   2191 N   LGLY   153      -3.144   4.524   6.215  0.00  0.00           N  
ATOM   2192 H   LGLY   153      -2.860   5.489   6.106  0.00  0.00           H  
ATOM   2193 CA  LGLY   153      -3.431   4.034   7.570  0.00  0.00           C  
ATOM   2194 HA2 LGLY   153      -2.976   3.058   7.715  0.00  0.00           H  
ATOM   2195 HA3 LGLY   153      -3.002   4.714   8.300  0.00  0.00           H  
ATOM   2196 C   LGLY   153      -4.922   3.892   7.870  0.00  0.00           C  
ATOM   2197 O   LGLY   153      -5.328   2.929   8.520  0.00  0.00           O  
ATOM   2198 N   LGLY   154      -5.758   4.806   7.366  0.00  0.00           N  
ATOM   2199 H   LGLY   154      -5.369   5.551   6.802  0.00  0.00           H  
ATOM   2200 CA  LGLY   154      -7.216   4.697   7.478  0.00  0.00           C  
ATOM   2201 HA2 LGLY   154      -7.505   4.638   8.526  0.00  0.00           H  
ATOM   2202 HA3 LGLY   154      -7.672   5.581   7.037  0.00  0.00           H  
ATOM   2203 C   LGLY   154      -7.761   3.462   6.756  0.00  0.00           C  
ATOM   2204 O   LGLY   154      -8.624   2.766   7.292  0.00  0.00           O  
ATOM   2205 N   LALA   155      -7.221   3.156   5.576  0.00  0.00           N  
ATOM   2206 H   LALA   155      -6.535   3.792   5.179  0.00  0.00           H  
ATOM   2207 CA  LALA   155      -7.569   1.985   4.784  0.00  0.00           C  
ATOM   2208 HA  LALA   155      -8.644   1.988   4.598  0.00  0.00           H  
ATOM   2209 CB  LALA   155      -6.828   2.092   3.445  0.00  0.00           C  
ATOM   2210 HB1 LALA   155      -7.201   2.946   2.878  0.00  0.00           H  
ATOM   2211 HB2 LALA   155      -5.759   2.220   3.610  0.00  0.00           H  
ATOM   2212 HB3 LALA   155      -6.978   1.185   2.867  0.00  0.00           H  
ATOM   2213 C   LALA   155      -7.214   0.687   5.522  0.00  0.00           C  
ATOM   2214 O   LALA   155      -8.063  -0.190   5.700  0.00  0.00           O  
ATOM   2215 N   LALA   156      -5.975   0.579   6.013  0.00  0.00           N  
ATOM   2216 H   LALA   156      -5.313   1.333   5.840  0.00  0.00           H  
ATOM   2217 CA  LALA   156      -5.526  -0.596   6.754  0.00  0.00           C  
ATOM   2218 HA  LALA   156      -5.704  -1.475   6.137  0.00  0.00           H  
ATOM   2219 CB  LALA   156      -4.021  -0.472   6.977  0.00  0.00           C  
ATOM   2220 HB1 LALA   156      -3.629  -1.425   7.320  0.00  0.00           H  
ATOM   2221 HB2 LALA   156      -3.525  -0.217   6.042  0.00  0.00           H  
ATOM   2222 HB3 LALA   156      -3.815   0.301   7.720  0.00  0.00           H  
ATOM   2223 C   LALA   156      -6.299  -0.797   8.074  0.00  0.00           C  
ATOM   2224 O   LALA   156      -6.665  -1.929   8.402  0.00  0.00           O  
ATOM   2225 N   LALA   157      -6.617   0.286   8.792  0.00  0.00           N  
ATOM   2226 H   LALA   157      -6.243   1.187   8.508  0.00  0.00           H  
ATOM   2227 CA  LALA   157      -7.438   0.237  10.000  0.00  0.00           C  
ATOM   2228 HA  LALA   157      -7.003  -0.497  10.680  0.00  0.00           H  
ATOM   2229 CB  LALA   157      -7.382   1.607  10.686  0.00  0.00           C  
ATOM   2230 HB1 LALA   157      -7.802   2.375  10.035  0.00  0.00           H  
ATOM   2231 HB2 LALA   157      -7.948   1.574  11.616  0.00  0.00           H  
ATOM   2232 HB3 LALA   157      -6.347   1.863  10.918  0.00  0.00           H  
ATOM   2233 C   LALA   157      -8.887  -0.203   9.709  0.00  0.00           C  
ATOM   2234 O   LALA   157      -9.414  -1.062  10.416  0.00  0.00           O  
ATOM   2235 N   LALA   158      -9.526   0.316   8.652  0.00  0.00           N  
ATOM   2236 H   LALA   158      -9.059   1.035   8.105  0.00  0.00           H  
ATOM   2237 CA  LALA   158     -10.889  -0.067   8.265  0.00  0.00           C  
ATOM   2238 HA  LALA   158     -11.536   0.053   9.133  0.00  0.00           H  
ATOM   2239 CB  LALA   158     -11.370   0.897   7.173  0.00  0.00           C  
ATOM   2240 HB1 LALA   158     -11.317   1.925   7.535  0.00  0.00           H  
ATOM   2241 HB2 LALA   158     -10.745   0.802   6.283  0.00  0.00           H  
ATOM   2242 HB3 LALA   158     -12.404   0.673   6.910  0.00  0.00           H  
ATOM   2243 C   LALA   158     -10.998  -1.541   7.815  0.00  0.00           C  
ATOM   2244 O   LALA   158     -11.991  -2.210   8.125  0.00  0.00           O  
ATOM   2245 N   LLEU   159      -9.965  -2.062   7.138  0.00  0.00           N  
ATOM   2246 H   LLEU   159      -9.222  -1.428   6.855  0.00  0.00           H  
ATOM   2247 CA  LLEU   159      -9.824  -3.484   6.800  0.00  0.00           C  
ATOM   2248 HA  LLEU   159     -10.716  -3.815   6.268  0.00  0.00           H  
ATOM   2249 CB  LLEU   159      -8.590  -3.672   5.897  0.00  0.00           C  
ATOM   2250 HB2 LLEU   159      -7.752  -3.142   6.348  0.00  0.00           H  
ATOM   2251 HB3 LLEU   159      -8.326  -4.731   5.871  0.00  0.00           H  
ATOM   2252 CG  LLEU   159      -8.764  -3.182   4.450  0.00  0.00           C  
ATOM   2253 HG  LLEU   159      -9.224  -2.196   4.432  0.00  0.00           H  
ATOM   2254 CD1 LLEU   159      -7.392  -3.101   3.787  0.00  0.00           C  
ATOM   2255 HD11LLEU   159      -7.515  -2.786   2.754  0.00  0.00           H  
ATOM   2256 HD12LLEU   159      -6.785  -2.356   4.299  0.00  0.00           H  
ATOM   2257 HD13LLEU   159      -6.893  -4.069   3.823  0.00  0.00           H  
ATOM   2258 CD2 LLEU   159      -9.629  -4.150   3.643  0.00  0.00           C  
ATOM   2259 HD21LLEU   159      -9.630  -3.853   2.594  0.00  0.00           H  
ATOM   2260 HD22LLEU   159      -9.252  -5.165   3.740  0.00  0.00           H  
ATOM   2261 HD23LLEU   159     -10.649  -4.117   4.008  0.00  0.00           H  
ATOM   2262 C   LLEU   159      -9.683  -4.363   8.052  0.00  0.00           C  
ATOM   2263 O   LLEU   159     -10.413  -5.349   8.190  0.00  0.00           O  
ATOM   2264 N   LALA   160      -8.768  -4.005   8.960  0.00  0.00           N  
ATOM   2265 H   LALA   160      -8.190  -3.193   8.763  0.00  0.00           H  
ATOM   2266 CA  LALA   160      -8.478  -4.750  10.190  0.00  0.00           C  
ATOM   2267 HA  LALA   160      -8.273  -5.792   9.938  0.00  0.00           H  
ATOM   2268 CB  LALA   160      -7.216  -4.149  10.818  0.00  0.00           C  
ATOM   2269 HB1 LALA   160      -6.982  -4.669  11.748  0.00  0.00           H  
ATOM   2270 HB2 LALA   160      -6.376  -4.257  10.133  0.00  0.00           H  
ATOM   2271 HB3 LALA   160      -7.368  -3.090  11.023  0.00  0.00           H  
ATOM   2272 C   LALA   160      -9.649  -4.736  11.189  0.00  0.00           C  
ATOM   2273 O   LALA   160      -9.938  -5.748  11.825  0.00  0.00           O  
ATOM   2274 N   LALA   161     -10.376  -3.620  11.290  0.00  0.00           N  
ATOM   2275 H   LALA   161     -10.050  -2.792  10.801  0.00  0.00           H  
ATOM   2276 CA  LALA   161     -11.595  -3.497  12.094  0.00  0.00           C  
ATOM   2277 HA  LALA   161     -11.395  -3.905  13.086  0.00  0.00           H  
ATOM   2278 CB  LALA   161     -11.899  -2.003  12.243  0.00  0.00           C  
ATOM   2279 HB1 LALA   161     -12.761  -1.859  12.894  0.00  0.00           H  
ATOM   2280 HB2 LALA   161     -11.036  -1.504  12.684  0.00  0.00           H  
ATOM   2281 HB3 LALA   161     -12.102  -1.563  11.266  0.00  0.00           H  
ATOM   2282 C   LALA   161     -12.805  -4.264  11.514  0.00  0.00           C  
ATOM   2283 O   LALA   161     -13.882  -4.275  12.120  0.00  0.00           O  
ATOM   2284 N   LGLY   162     -12.667  -4.886  10.336  0.00  0.00           N  
ATOM   2285 H   LGLY   162     -11.756  -4.873   9.894  0.00  0.00           H  
ATOM   2286 CA  LGLY   162     -13.734  -5.636   9.670  0.00  0.00           C  
ATOM   2287 HA2 LGLY   162     -13.292  -6.239   8.882  0.00  0.00           H  
ATOM   2288 HA3 LGLY   162     -14.197  -6.312  10.388  0.00  0.00           H  
ATOM   2289 C   LGLY   162     -14.833  -4.765   9.047  0.00  0.00           C  
ATOM   2290 O   LGLY   162     -15.904  -5.282   8.729  0.00  0.00           O  
ATOM   2291 N   LMET   163     -14.613  -3.452   8.907  0.00  0.00           N  
ATOM   2292 H   LMET   163     -13.681  -3.099   9.096  0.00  0.00           H  
ATOM   2293 CA  LMET   163     -15.624  -2.511   8.404  0.00  0.00           C  
ATOM   2294 HA  LMET   163     -16.594  -2.790   8.818  0.00  0.00           H  
ATOM   2295 CB  LMET   163     -15.310  -1.082   8.874  0.00  0.00           C  
ATOM   2296 HB2 LMET   163     -14.343  -0.761   8.486  0.00  0.00           H  
ATOM   2297 HB3 LMET   163     -16.080  -0.412   8.486  0.00  0.00           H  
ATOM   2298 CG  LMET   163     -15.311  -0.990  10.406  0.00  0.00           C  
ATOM   2299 HG2 LMET   163     -16.187  -1.523  10.774  0.00  0.00           H  
ATOM   2300 HG3 LMET   163     -14.426  -1.489  10.799  0.00  0.00           H  
ATOM   2301 SD  LMET   163     -15.390   0.687  11.084  0.00  0.00           S  
ATOM   2302 CE  LMET   163     -13.767   1.355  10.627  0.00  0.00           C  
ATOM   2303 HE1 LMET   163     -13.655   1.351   9.543  0.00  0.00           H  
ATOM   2304 HE2 LMET   163     -13.684   2.381  10.988  0.00  0.00           H  
ATOM   2305 HE3 LMET   163     -12.978   0.755  11.081  0.00  0.00           H  
ATOM   2306 C   LMET   163     -15.772  -2.568   6.879  0.00  0.00           C  
ATOM   2307 O   LMET   163     -16.898  -2.512   6.382  0.00  0.00           O  
ATOM   2308 N   LVAL   164     -14.666  -2.752   6.150  0.00  0.00           N  
ATOM   2309 H   LVAL   164     -13.779  -2.812   6.634  0.00  0.00           H  
ATOM   2310 CA  LVAL   164     -14.647  -2.945   4.687  0.00  0.00           C  
ATOM   2311 HA  LVAL   164     -15.674  -3.090   4.358  0.00  0.00           H  
ATOM   2312 CB  LVAL   164     -14.107  -1.707   3.938  0.00  0.00           C  
ATOM   2313 HB  LVAL   164     -14.167  -1.913   2.869  0.00  0.00           H  
ATOM   2314 CG1 LVAL   164     -14.976  -0.478   4.212  0.00  0.00           C  
ATOM   2315 HG11LVAL   164     -16.019  -0.707   3.996  0.00  0.00           H  
ATOM   2316 HG12LVAL   164     -14.882  -0.165   5.252  0.00  0.00           H  
ATOM   2317 HG13LVAL   164     -14.646   0.337   3.572  0.00  0.00           H  
ATOM   2318 CG2 LVAL   164     -12.648  -1.367   4.263  0.00  0.00           C  
ATOM   2319 HG21LVAL   164     -12.357  -0.459   3.733  0.00  0.00           H  
ATOM   2320 HG22LVAL   164     -12.522  -1.209   5.331  0.00  0.00           H  
ATOM   2321 HG23LVAL   164     -11.990  -2.169   3.934  0.00  0.00           H  
ATOM   2322 C   LVAL   164     -13.847  -4.197   4.300  0.00  0.00           C  
ATOM   2323 O   LVAL   164     -12.895  -4.539   5.003  0.00  0.00           O  
ATOM   2324 N   LPRO   165     -14.193  -4.893   3.200  0.00  0.00           N  
ATOM   2325 CD  LPRO   165     -15.442  -4.749   2.469  0.00  0.00           C  
ATOM   2326 HD2 LPRO   165     -15.497  -3.760   2.019  0.00  0.00           H  
ATOM   2327 HD3 LPRO   165     -16.284  -4.906   3.146  0.00  0.00           H  
ATOM   2328 CG  LPRO   165     -15.448  -5.836   1.393  0.00  0.00           C  
ATOM   2329 HG2 LPRO   165     -15.054  -5.433   0.458  0.00  0.00           H  
ATOM   2330 HG3 LPRO   165     -16.447  -6.247   1.242  0.00  0.00           H  
ATOM   2331 CB  LPRO   165     -14.484  -6.878   1.959  0.00  0.00           C  
ATOM   2332 HB2 LPRO   165     -14.057  -7.506   1.177  0.00  0.00           H  
ATOM   2333 HB3 LPRO   165     -15.003  -7.493   2.696  0.00  0.00           H  
ATOM   2334 CA  LPRO   165     -13.429  -6.018   2.660  0.00  0.00           C  
ATOM   2335 HA  LPRO   165     -12.968  -6.594   3.462  0.00  0.00           H  
ATOM   2336 C   LPRO   165     -12.324  -5.605   1.669  0.00  0.00           C  
ATOM   2337 O   LPRO   165     -11.489  -6.439   1.328  0.00  0.00           O  
ATOM   2338 N   LLEU   166     -12.316  -4.366   1.167  0.00  0.00           N  
ATOM   2339 H   LLEU   166     -12.996  -3.699   1.498  0.00  0.00           H  
ATOM   2340 CA  LLEU   166     -11.415  -3.913   0.100  0.00  0.00           C  
ATOM   2341 HA  LLEU   166     -10.460  -4.430   0.210  0.00  0.00           H  
ATOM   2342 CB  LLEU   166     -12.041  -4.301  -1.259  0.00  0.00           C  
ATOM   2343 HB2 LLEU   166     -12.212  -5.378  -1.268  0.00  0.00           H  
ATOM   2344 HB3 LLEU   166     -13.013  -3.811  -1.332  0.00  0.00           H  
ATOM   2345 CG  LLEU   166     -11.226  -3.934  -2.515  0.00  0.00           C  
ATOM   2346 HG  LLEU   166     -11.041  -2.861  -2.532  0.00  0.00           H  
ATOM   2347 CD1 LLEU   166      -9.887  -4.670  -2.585  0.00  0.00           C  
ATOM   2348 HD11LLEU   166     -10.046  -5.748  -2.626  0.00  0.00           H  
ATOM   2349 HD12LLEU   166      -9.338  -4.343  -3.466  0.00  0.00           H  
ATOM   2350 HD13LLEU   166      -9.283  -4.432  -1.715  0.00  0.00           H  
ATOM   2351 CD2 LLEU   166     -12.019  -4.298  -3.772  0.00  0.00           C  
ATOM   2352 HD21LLEU   166     -11.466  -3.987  -4.658  0.00  0.00           H  
ATOM   2353 HD22LLEU   166     -12.192  -5.374  -3.810  0.00  0.00           H  
ATOM   2354 HD23LLEU   166     -12.978  -3.780  -3.762  0.00  0.00           H  
ATOM   2355 C   LLEU   166     -11.143  -2.405   0.213  0.00  0.00           C  
ATOM   2356 O   LLEU   166     -12.019  -1.650   0.632  0.00  0.00           O  
ATOM   2357 N   LGLU   167      -9.940  -1.989  -0.181  0.00  0.00           N  
ATOM   2358 H   LGLU   167      -9.262  -2.694  -0.449  0.00  0.00           H  
ATOM   2359 CA  LGLU   167      -9.439  -0.606  -0.181  0.00  0.00           C  
ATOM   2360 HA  LGLU   167     -10.245   0.080  -0.448  0.00  0.00           H  
ATOM   2361 CB  LGLU   167      -8.932  -0.268   1.236  0.00  0.00           C  
ATOM   2362 HB2 LGLU   167      -8.885  -1.178   1.834  0.00  0.00           H  
ATOM   2363 HB3 LGLU   167      -7.917   0.123   1.189  0.00  0.00           H  
ATOM   2364 CG  LGLU   167      -9.843   0.729   1.971  0.00  0.00           C  
ATOM   2365 HG2 LGLU   167     -10.881   0.410   1.872  0.00  0.00           H  
ATOM   2366 HG3 LGLU   167      -9.594   0.690   3.032  0.00  0.00           H  
ATOM   2367 CD  LGLU   167      -9.708   2.181   1.487  0.00  0.00           C  
ATOM   2368 OE1 LGLU   167      -8.906   2.454   0.566  0.00  0.00           O  
ATOM   2369 OE2 LGLU   167     -10.414   3.051   2.055  0.00  0.00           O  
ATOM   2370 C   LGLU   167      -8.322  -0.437  -1.240  0.00  0.00           C  
ATOM   2371 O   LGLU   167      -7.916  -1.413  -1.884  0.00  0.00           O  
ATOM   2372 N   LTYR   168      -7.822   0.787  -1.444  0.00  0.00           N  
ATOM   2373 H   LTYR   168      -8.148   1.547  -0.841  0.00  0.00           H  
ATOM   2374 CA  LTYR   168      -6.815   1.107  -2.469  0.00  0.00           C  
ATOM   2375 HA  LTYR   168      -6.183   0.230  -2.607  0.00  0.00           H  
ATOM   2376 CB  LTYR   168      -7.525   1.403  -3.806  0.00  0.00           C  
ATOM   2377 HB2 LTYR   168      -8.558   1.053  -3.756  0.00  0.00           H  
ATOM   2378 HB3 LTYR   168      -7.575   2.482  -3.957  0.00  0.00           H  
ATOM   2379 CG  LTYR   168      -6.886   0.770  -5.029  0.00  0.00           C  
ATOM   2380 CD1 LTYR   168      -5.814   1.411  -5.677  0.00  0.00           C  
ATOM   2381 HD1 LTYR   168      -5.425   2.340  -5.283  0.00  0.00           H  
ATOM   2382 CE1 LTYR   168      -5.261   0.845  -6.841  0.00  0.00           C  
ATOM   2383 HE1 LTYR   168      -4.449   1.327  -7.355  0.00  0.00           H  
ATOM   2384 CZ  LTYR   168      -5.769  -0.361  -7.361  0.00  0.00           C  
ATOM   2385 OH  LTYR   168      -5.199  -0.894  -8.473  0.00  0.00           O  
ATOM   2386 HH  LTYR   168      -5.832  -1.389  -9.019  0.00  0.00           H  
ATOM   2387 CE2 LTYR   168      -6.843  -1.006  -6.713  0.00  0.00           C  
ATOM   2388 HE2 LTYR   168      -7.230  -1.933  -7.108  0.00  0.00           H  
ATOM   2389 CD2 LTYR   168      -7.396  -0.440  -5.545  0.00  0.00           C  
ATOM   2390 HD2 LTYR   168      -8.214  -0.933  -5.036  0.00  0.00           H  
ATOM   2391 C   LTYR   168      -5.903   2.273  -2.037  0.00  0.00           C  
ATOM   2392 O   LTYR   168      -6.384   3.325  -1.617  0.00  0.00           O  
ATOM   2393 N   LGLY   169      -4.583   2.104  -2.164  0.00  0.00           N  
ATOM   2394 H   LGLY   169      -4.255   1.238  -2.579  0.00  0.00           H  
ATOM   2395 CA  LGLY   169      -3.565   3.045  -1.672  0.00  0.00           C  
ATOM   2396 HA2 LGLY   169      -4.045   3.928  -1.252  0.00  0.00           H  
ATOM   2397 HA3 LGLY   169      -3.020   2.567  -0.859  0.00  0.00           H  
ATOM   2398 C   HGLY   169      -2.549   3.521  -2.719  0.00  0.00           C  
ATOM   2399 O   HGLY   169      -2.693   3.195  -3.892  0.00  0.00           O  
ATOM   2400 N   HSER   170      -1.516   4.310  -2.283  0.00  0.00           N  
ATOM   2401 H   HSER   170      -1.529   4.640  -1.326  0.00  0.00           H  
ATOM   2402 CA  HSER   170      -0.631   5.002  -3.207  0.00  0.00           C  
ATOM   2403 HA  HSER   170      -0.573   4.394  -4.111  0.00  0.00           H  
ATOM   2404 CB  HSER   170      -1.207   6.384  -3.594  0.00  0.00           C  
ATOM   2405 HB2 HSER   170      -0.424   6.954  -4.120  0.00  0.00           H  
ATOM   2406 HB3 HSER   170      -2.029   6.208  -4.293  0.00  0.00           H  
ATOM   2407 OG  HSER   170      -1.684   7.097  -2.470  0.00  0.00           O  
ATOM   2408 HG  HSER   170      -2.593   7.407  -2.682  0.00  0.00           H  
ATOM   2409 C   HSER   170       0.755   5.123  -2.560  0.00  0.00           C  
ATOM   2410 O   HSER   170       0.872   5.728  -1.483  0.00  0.00           O  
ATOM   2411 N   HASP   171       1.801   4.540  -3.199  0.00  0.00           N  
ATOM   2412 H   HASP   171       1.634   4.101  -4.104  0.00  0.00           H  
ATOM   2413 CA  HASP   171       3.060   4.220  -2.526  0.00  0.00           C  
ATOM   2414 HA  HASP   171       3.043   4.740  -1.567  0.00  0.00           H  
ATOM   2415 CB  LASP   171       3.069   2.698  -2.218  0.00  0.00           C  
ATOM   2416 HB2 LASP   171       2.130   2.458  -1.728  0.00  0.00           H  
ATOM   2417 HB3 LASP   171       3.101   2.146  -3.159  0.00  0.00           H  
ATOM   2418 CG  LASP   171       4.203   2.184  -1.317  0.00  0.00           C  
ATOM   2419 OD1 LASP   171       5.346   2.687  -1.388  0.00  0.00           O  
ATOM   2420 OD2 LASP   171       3.960   1.240  -0.529  0.00  0.00           O  
ATOM   2421 C   HASP   171       4.335   4.623  -3.303  0.00  0.00           C  
ATOM   2422 O   HASP   171       4.636   4.138  -4.402  0.00  0.00           O  
ATOM   2423 N   HILE   172       5.099   5.491  -2.601  0.00  0.00           N  
ATOM   2424 H   HILE   172       4.657   5.958  -1.807  0.00  0.00           H  
ATOM   2425 CA  HILE   172       6.480   5.836  -2.927  0.00  0.00           C  
ATOM   2426 HA  HILE   172       6.847   5.060  -3.601  0.00  0.00           H  
ATOM   2427 CB  LILE   172       6.564   7.176  -3.702  0.00  0.00           C  
ATOM   2428 HB  LILE   172       5.835   7.127  -4.508  0.00  0.00           H  
ATOM   2429 CG2 LILE   172       6.196   8.385  -2.821  0.00  0.00           C  
ATOM   2430 HG21LILE   172       6.122   9.286  -3.430  0.00  0.00           H  
ATOM   2431 HG22LILE   172       5.223   8.227  -2.357  0.00  0.00           H  
ATOM   2432 HG23LILE   172       6.945   8.539  -2.046  0.00  0.00           H  
ATOM   2433 CG1 LILE   172       7.959   7.328  -4.350  0.00  0.00           C  
ATOM   2434 HG12LILE   172       8.727   7.361  -3.580  0.00  0.00           H  
ATOM   2435 HG13LILE   172       8.144   6.454  -4.976  0.00  0.00           H  
ATOM   2436 CD1 LILE   172       8.118   8.572  -5.227  0.00  0.00           C  
ATOM   2437 HD11LILE   172       7.317   8.611  -5.964  0.00  0.00           H  
ATOM   2438 HD12LILE   172       8.098   9.471  -4.613  0.00  0.00           H  
ATOM   2439 HD13LILE   172       9.079   8.529  -5.741  0.00  0.00           H  
ATOM   2440 C   HILE   172       7.406   5.785  -1.688  0.00  0.00           C  
ATOM   2441 O   HILE   172       8.590   5.481  -1.818  0.00  0.00           O  
ATOM   2442 N   HGLY   173       6.851   6.122  -0.497  0.00  0.00           N  
ATOM   2443 H   HGLY   173       5.891   6.467  -0.428  0.00  0.00           H  
ATOM   2444 CA  HGLY   173       7.570   6.030   0.752  0.00  0.00           C  
ATOM   2445 HA2 HGLY   173       8.627   5.852   0.543  0.00  0.00           H  
ATOM   2446 HA3 HGLY   173       7.484   6.961   1.316  0.00  0.00           H  
ATOM   2447 C   HGLY   173       7.075   4.913   1.657  0.00  0.00           C  
ATOM   2448 O   HGLY   173       7.360   4.886   2.845  0.00  0.00           O  
ATOM   2449 N   HGLY   174       6.324   3.927   1.069  0.00  0.00           N  
ATOM   2450 H   HGLY   174       6.139   3.954   0.068  0.00  0.00           H  
ATOM   2451 CA  HGLY   174       5.860   2.792   1.826  0.00  0.00           C  
ATOM   2452 HA2 HGLY   174       6.163   1.844   1.361  0.00  0.00           H  
ATOM   2453 HA3 HGLY   174       6.342   2.836   2.805  0.00  0.00           H  
ATOM   2454 C   HGLY   174       4.359   2.739   2.078  0.00  0.00           C  
ATOM   2455 O   HGLY   174       3.882   1.810   2.744  0.00  0.00           O  
ATOM   2456 N   HSER   175       3.602   3.743   1.596  0.00  0.00           N  
ATOM   2457 H   HSER   175       4.075   4.543   1.184  0.00  0.00           H  
ATOM   2458 CA  HSER   175       2.251   3.955   2.104  0.00  0.00           C  
ATOM   2459 HA  HSER   175       2.301   4.133   3.187  0.00  0.00           H  
ATOM   2460 CB  HSER   175       1.622   5.158   1.397  0.00  0.00           C  
ATOM   2461 HB2 HSER   175       1.712   5.022   0.316  0.00  0.00           H  
ATOM   2462 HB3 HSER   175       0.553   5.165   1.638  0.00  0.00           H  
ATOM   2463 OG  HSER   175       2.221   6.349   1.829  0.00  0.00           O  
ATOM   2464 C   HSER   175       1.268   2.821   1.906  0.00  0.00           C  
ATOM   2465 O   HSER   175       0.246   2.840   2.587  0.00  0.00           O  
ATOM   2466 N   HILE   176       1.414   1.927   0.879  0.00  0.00           N  
ATOM   2467 H   HILE   176       2.335   1.812   0.448  0.00  0.00           H  
ATOM   2468 CA  LILE   176       0.532   0.741   0.854  0.00  0.00           C  
ATOM   2469 HA  LILE   176      -0.484   1.017   1.144  0.00  0.00           H  
ATOM   2470 CB  LILE   176       0.465   0.150  -0.576  0.00  0.00           C  
ATOM   2471 HB  LILE   176       1.485   0.047  -0.952  0.00  0.00           H  
ATOM   2472 CG2 LILE   176      -0.186  -1.245  -0.589  0.00  0.00           C  
ATOM   2473 HG21LILE   176       0.468  -1.973  -0.111  0.00  0.00           H  
ATOM   2474 HG22LILE   176      -1.142  -1.215  -0.067  0.00  0.00           H  
ATOM   2475 HG23LILE   176      -0.367  -1.571  -1.611  0.00  0.00           H  
ATOM   2476 CG1 LILE   176      -0.323   1.090  -1.515  0.00  0.00           C  
ATOM   2477 HG12LILE   176      -1.392   0.982  -1.326  0.00  0.00           H  
ATOM   2478 HG13LILE   176      -0.056   2.124  -1.305  0.00  0.00           H  
ATOM   2479 CD1 LILE   176      -0.046   0.833  -3.003  0.00  0.00           C  
ATOM   2480 HD11LILE   176      -0.508  -0.101  -3.317  0.00  0.00           H  
ATOM   2481 HD12LILE   176      -0.463   1.645  -3.595  0.00  0.00           H  
ATOM   2482 HD13LILE   176       1.026   0.784  -3.188  0.00  0.00           H  
ATOM   2483 C   LILE   176       1.028  -0.300   1.875  0.00  0.00           C  
ATOM   2484 O   LILE   176       0.237  -0.964   2.545  0.00  0.00           O  
ATOM   2485 N   LARG   177       2.353  -0.446   2.006  0.00  0.00           N  
ATOM   2486 H   LARG   177       2.950   0.257   1.572  0.00  0.00           H  
ATOM   2487 CA  LARG   177       3.010  -1.571   2.685  0.00  0.00           C  
ATOM   2488 HA  LARG   177       2.431  -2.477   2.506  0.00  0.00           H  
ATOM   2489 CB  LARG   177       4.412  -1.740   2.077  0.00  0.00           C  
ATOM   2490 HB2 LARG   177       4.961  -0.803   2.188  0.00  0.00           H  
ATOM   2491 HB3 LARG   177       4.947  -2.517   2.624  0.00  0.00           H  
ATOM   2492 CG  LARG   177       4.372  -2.143   0.591  0.00  0.00           C  
ATOM   2493 HG2 LARG   177       4.027  -3.175   0.517  0.00  0.00           H  
ATOM   2494 HG3 LARG   177       3.681  -1.511   0.032  0.00  0.00           H  
ATOM   2495 CD  LARG   177       5.762  -2.035  -0.045  0.00  0.00           C  
ATOM   2496 HD2 LARG   177       6.486  -2.492   0.631  0.00  0.00           H  
ATOM   2497 HD3 LARG   177       5.761  -2.598  -0.979  0.00  0.00           H  
ATOM   2498 NE  LARG   177       6.139  -0.634  -0.330  0.00  0.00           N  
ATOM   2499 HE  LARG   177       5.392   0.064  -0.373  0.00  0.00           H  
ATOM   2500 CZ  LARG   177       7.361  -0.193  -0.574  0.00  0.00           C  
ATOM   2501 NH1 LARG   177       8.405  -0.971  -0.516  0.00  0.00           N  
ATOM   2502 HH11LARG   177       8.315  -1.946  -0.253  0.00  0.00           H  
ATOM   2503 HH12LARG   177       9.329  -0.567  -0.637  0.00  0.00           H  
ATOM   2504 NH2 LARG   177       7.567   1.048  -0.896  0.00  0.00           N  
ATOM   2505 HH21LARG   177       6.769   1.676  -1.034  0.00  0.00           H  
ATOM   2506 HH22LARG   177       8.487   1.358  -1.175  0.00  0.00           H  
ATOM   2507 C   LARG   177       3.087  -1.399   4.204  0.00  0.00           C  
ATOM   2508 O   LARG   177       2.770  -2.340   4.932  0.00  0.00           O  
ATOM   2509 N   LVAL   178       3.489  -0.216   4.669  0.00  0.00           N  
ATOM   2510 H   LVAL   178       3.706   0.491   3.972  0.00  0.00           H  
ATOM   2511 CA  LVAL   178       3.692   0.148   6.084  0.00  0.00           C  
ATOM   2512 HA  LVAL   178       4.361  -0.592   6.524  0.00  0.00           H  
ATOM   2513 CB  LVAL   178       4.399   1.518   6.211  0.00  0.00           C  
ATOM   2514 HB  LVAL   178       3.850   2.264   5.638  0.00  0.00           H  
ATOM   2515 CG1 LVAL   178       4.503   2.008   7.662  0.00  0.00           C  
ATOM   2516 HG11LVAL   178       5.088   2.928   7.699  0.00  0.00           H  
ATOM   2517 HG12LVAL   178       3.515   2.221   8.069  0.00  0.00           H  
ATOM   2518 HG13LVAL   178       4.990   1.254   8.282  0.00  0.00           H  
ATOM   2519 CG2 LVAL   178       5.825   1.434   5.651  0.00  0.00           C  
ATOM   2520 HG21LVAL   178       6.414   0.717   6.223  0.00  0.00           H  
ATOM   2521 HG22LVAL   178       5.806   1.128   4.606  0.00  0.00           H  
ATOM   2522 HG23LVAL   178       6.302   2.414   5.711  0.00  0.00           H  
ATOM   2523 C   LVAL   178       2.404   0.096   6.919  0.00  0.00           C  
ATOM   2524 O   LVAL   178       2.422  -0.574   7.948  0.00  0.00           O  
ATOM   2525 N   LPRO   179       1.269   0.711   6.527  0.00  0.00           N  
ATOM   2526 CD  LPRO   179       1.065   1.603   5.394  0.00  0.00           C  
ATOM   2527 HD2 LPRO   179       1.407   1.169   4.457  0.00  0.00           H  
ATOM   2528 HD3 LPRO   179       1.575   2.545   5.581  0.00  0.00           H  
ATOM   2529 CG  LPRO   179      -0.440   1.846   5.318  0.00  0.00           C  
ATOM   2530 HG2 LPRO   179      -0.906   1.102   4.670  0.00  0.00           H  
ATOM   2531 HG3 LPRO   179      -0.661   2.854   4.975  0.00  0.00           H  
ATOM   2532 CB  LPRO   179      -0.906   1.651   6.750  0.00  0.00           C  
ATOM   2533 HB2 LPRO   179      -1.947   1.346   6.793  0.00  0.00           H  
ATOM   2534 HB3 LPRO   179      -0.762   2.578   7.303  0.00  0.00           H  
ATOM   2535 CA  LPRO   179       0.031   0.582   7.298  0.00  0.00           C  
ATOM   2536 HA  LPRO   179       0.220   0.786   8.350  0.00  0.00           H  
ATOM   2537 C   LPRO   179      -0.568  -0.824   7.217  0.00  0.00           C  
ATOM   2538 O   LPRO   179      -1.105  -1.309   8.210  0.00  0.00           O  
ATOM   2539 N   LALA   180      -0.393  -1.537   6.096  0.00  0.00           N  
ATOM   2540 H   LALA   180       0.025  -1.098   5.289  0.00  0.00           H  
ATOM   2541 CA  LALA   180      -0.711  -2.962   6.029  0.00  0.00           C  
ATOM   2542 HA  LALA   180      -1.761  -3.087   6.288  0.00  0.00           H  
ATOM   2543 CB  LALA   180      -0.522  -3.445   4.585  0.00  0.00           C  
ATOM   2544 HB1 LALA   180      -1.203  -2.908   3.924  0.00  0.00           H  
ATOM   2545 HB2 LALA   180       0.500  -3.276   4.254  0.00  0.00           H  
ATOM   2546 HB3 LALA   180      -0.740  -4.509   4.518  0.00  0.00           H  
ATOM   2547 C   LALA   180       0.105  -3.776   7.058  0.00  0.00           C  
ATOM   2548 O   LALA   180      -0.456  -4.637   7.727  0.00  0.00           O  
ATOM   2549 N   LHIE   181       1.385  -3.445   7.269  0.00  0.00           N  
ATOM   2550 H   LHIE   181       1.792  -2.731   6.678  0.00  0.00           H  
ATOM   2551 CA  LHIE   181       2.232  -4.019   8.328  0.00  0.00           C  
ATOM   2552 HA  LHIE   181       2.122  -5.098   8.326  0.00  0.00           H  
ATOM   2553 CB  LHIE   181       3.703  -3.700   8.003  0.00  0.00           C  
ATOM   2554 HB2 LHIE   181       3.992  -4.260   7.116  0.00  0.00           H  
ATOM   2555 HB3 LHIE   181       3.799  -2.644   7.762  0.00  0.00           H  
ATOM   2556 CG  LHIE   181       4.692  -4.006   9.101  0.00  0.00           C  
ATOM   2557 ND1 LHIE   181       4.914  -5.257   9.674  0.00  0.00           N  
ATOM   2558 CE1 LHIE   181       5.857  -5.064  10.610  0.00  0.00           C  
ATOM   2559 HE1 LHIE   181       6.239  -5.833  11.269  0.00  0.00           H  
ATOM   2560 NE2 LHIE   181       6.239  -3.777  10.645  0.00  0.00           N  
ATOM   2561 HE2 LHIE   181       6.886  -3.384  11.328  0.00  0.00           H  
ATOM   2562 CD2 LHIE   181       5.520  -3.095   9.688  0.00  0.00           C  
ATOM   2563 HD2 LHIE   181       5.570  -2.041   9.459  0.00  0.00           H  
ATOM   2564 C   LHIE   181       1.822  -3.598   9.748  0.00  0.00           C  
ATOM   2565 O   LHIE   181       1.816  -4.431  10.649  0.00  0.00           O  
ATOM   2566 N   LPHE   182       1.436  -2.340   9.977  0.00  0.00           N  
ATOM   2567 H   LPHE   182       1.515  -1.667   9.222  0.00  0.00           H  
ATOM   2568 CA  LPHE   182       1.048  -1.859  11.313  0.00  0.00           C  
ATOM   2569 HA  LPHE   182       1.714  -2.306  12.051  0.00  0.00           H  
ATOM   2570 CB  LPHE   182       1.223  -0.334  11.398  0.00  0.00           C  
ATOM   2571 HB2 LPHE   182       0.773   0.126  10.517  0.00  0.00           H  
ATOM   2572 HB3 LPHE   182       0.659   0.019  12.262  0.00  0.00           H  
ATOM   2573 CG  LPHE   182       2.648   0.190  11.554  0.00  0.00           C  
ATOM   2574 CD1 LPHE   182       3.785  -0.631  11.388  0.00  0.00           C  
ATOM   2575 HD1 LPHE   182       3.685  -1.672  11.132  0.00  0.00           H  
ATOM   2576 CE1 LPHE   182       5.077  -0.114  11.583  0.00  0.00           C  
ATOM   2577 HE1 LPHE   182       5.938  -0.760  11.479  0.00  0.00           H  
ATOM   2578 CZ  LPHE   182       5.248   1.233  11.930  0.00  0.00           C  
ATOM   2579 HZ  LPHE   182       6.243   1.628  12.068  0.00  0.00           H  
ATOM   2580 CE2 LPHE   182       4.124   2.056  12.110  0.00  0.00           C  
ATOM   2581 HE2 LPHE   182       4.247   3.091  12.390  0.00  0.00           H  
ATOM   2582 CD2 LPHE   182       2.832   1.532  11.935  0.00  0.00           C  
ATOM   2583 HD2 LPHE   182       1.974   2.162  12.109  0.00  0.00           H  
ATOM   2584 C   LPHE   182      -0.363  -2.292  11.743  0.00  0.00           C  
ATOM   2585 O   LPHE   182      -0.582  -2.515  12.931  0.00  0.00           O  
ATOM   2586 N   LCYS   183      -1.310  -2.453  10.815  0.00  0.00           N  
ATOM   2587 H   LCYS   183      -1.103  -2.167   9.863  0.00  0.00           H  
ATOM   2588 CA  LCYS   183      -2.645  -3.004  11.095  0.00  0.00           C  
ATOM   2589 HA  LCYS   183      -2.860  -2.876  12.156  0.00  0.00           H  
ATOM   2590 CB  LCYS   183      -3.701  -2.198  10.329  0.00  0.00           C  
ATOM   2591 HB2 LCYS   183      -3.491  -2.243   9.263  0.00  0.00           H  
ATOM   2592 HB3 LCYS   183      -4.684  -2.635  10.508  0.00  0.00           H  
ATOM   2593 SG  LCYS   183      -3.723  -0.470  10.898  0.00  0.00           S  
ATOM   2594 HG  LCYS   183      -2.635  -0.032  10.240  0.00  0.00           H  
ATOM   2595 C   LCYS   183      -2.758  -4.522  10.824  0.00  0.00           C  
ATOM   2596 O   LCYS   183      -3.801  -5.120  11.104  0.00  0.00           O  
ATOM   2597 N   LGLY   184      -1.700  -5.164  10.317  0.00  0.00           N  
ATOM   2598 H   LGLY   184      -0.883  -4.622  10.071  0.00  0.00           H  
ATOM   2599 CA  LGLY   184      -1.623  -6.614  10.109  0.00  0.00           C  
ATOM   2600 HA2 LGLY   184      -0.596  -6.861   9.846  0.00  0.00           H  
ATOM   2601 HA3 LGLY   184      -1.876  -7.129  11.035  0.00  0.00           H  
ATOM   2602 C   LGLY   184      -2.527  -7.152   8.997  0.00  0.00           C  
ATOM   2603 O   LGLY   184      -3.161  -8.185   9.184  0.00  0.00           O  
ATOM   2604 N   LVAL   185      -2.635  -6.454   7.867  0.00  0.00           N  
ATOM   2605 H   LVAL   185      -2.006  -5.664   7.762  0.00  0.00           H  
ATOM   2606 CA  LVAL   185      -3.478  -6.817   6.707  0.00  0.00           C  
ATOM   2607 HA  LVAL   185      -3.901  -7.807   6.878  0.00  0.00           H  
ATOM   2608 CB  LVAL   185      -4.670  -5.846   6.552  0.00  0.00           C  
ATOM   2609 HB  LVAL   185      -5.263  -6.167   5.698  0.00  0.00           H  
ATOM   2610 CG1 LVAL   185      -5.594  -5.899   7.773  0.00  0.00           C  
ATOM   2611 HG11LVAL   185      -5.924  -6.925   7.943  0.00  0.00           H  
ATOM   2612 HG12LVAL   185      -5.068  -5.545   8.659  0.00  0.00           H  
ATOM   2613 HG13LVAL   185      -6.466  -5.269   7.603  0.00  0.00           H  
ATOM   2614 CG2 LVAL   185      -4.248  -4.394   6.304  0.00  0.00           C  
ATOM   2615 HG21LVAL   185      -5.137  -3.781   6.153  0.00  0.00           H  
ATOM   2616 HG22LVAL   185      -3.697  -4.011   7.163  0.00  0.00           H  
ATOM   2617 HG23LVAL   185      -3.630  -4.332   5.408  0.00  0.00           H  
ATOM   2618 C   LVAL   185      -2.639  -6.939   5.427  0.00  0.00           C  
ATOM   2619 O   LVAL   185      -1.424  -6.749   5.459  0.00  0.00           O  
ATOM   2620 N   LTRP   186      -3.259  -7.303   4.301  0.00  0.00           N  
ATOM   2621 H   LTRP   186      -4.271  -7.355   4.288  0.00  0.00           H  
ATOM   2622 CA  LTRP   186      -2.584  -7.488   3.011  0.00  0.00           C  
ATOM   2623 HA  LTRP   186      -1.546  -7.761   3.193  0.00  0.00           H  
ATOM   2624 CB  LTRP   186      -3.240  -8.642   2.230  0.00  0.00           C  
ATOM   2625 HB2 LTRP   186      -4.252  -8.357   1.942  0.00  0.00           H  
ATOM   2626 HB3 LTRP   186      -2.670  -8.771   1.313  0.00  0.00           H  
ATOM   2627 CG  LTRP   186      -3.301  -9.993   2.887  0.00  0.00           C  
ATOM   2628 CD1 LTRP   186      -4.008 -10.313   3.995  0.00  0.00           C  
ATOM   2629 HD1 LTRP   186      -4.624  -9.625   4.557  0.00  0.00           H  
ATOM   2630 NE1 LTRP   186      -3.816 -11.643   4.311  0.00  0.00           N  
ATOM   2631 HE1 LTRP   186      -4.232 -12.086   5.131  0.00  0.00           H  
ATOM   2632 CE2 LTRP   186      -2.962 -12.255   3.419  0.00  0.00           C  
ATOM   2633 CZ2 LTRP   186      -2.443 -13.554   3.318  0.00  0.00           C  
ATOM   2634 HZ2 LTRP   186      -2.719 -14.305   4.037  0.00  0.00           H  
ATOM   2635 CH2 LTRP   186      -1.572 -13.871   2.265  0.00  0.00           C  
ATOM   2636 HH2 LTRP   186      -1.164 -14.870   2.183  0.00  0.00           H  
ATOM   2637 CZ3 LTRP   186      -1.245 -12.889   1.314  0.00  0.00           C  
ATOM   2638 HZ3 LTRP   186      -0.585 -13.139   0.496  0.00  0.00           H  
ATOM   2639 CE3 LTRP   186      -1.783 -11.590   1.414  0.00  0.00           C  
ATOM   2640 HE3 LTRP   186      -1.535 -10.846   0.675  0.00  0.00           H  
ATOM   2641 CD2 LTRP   186      -2.633 -11.230   2.482  0.00  0.00           C  
ATOM   2642 C   LTRP   186      -2.608  -6.188   2.188  0.00  0.00           C  
ATOM   2643 O   LTRP   186      -3.648  -5.533   2.093  0.00  0.00           O  
ATOM   2644 N   LGLY   187      -1.497  -5.825   1.540  0.00  0.00           N  
ATOM   2645 H   LGLY   187      -0.655  -6.378   1.681  0.00  0.00           H  
ATOM   2646 CA  LGLY   187      -1.418  -4.635   0.678  0.00  0.00           C  
ATOM   2647 HA2 LGLY   187      -2.359  -4.513   0.143  0.00  0.00           H  
ATOM   2648 HA3 LGLY   187      -1.265  -3.751   1.298  0.00  0.00           H  
ATOM   2649 C   LGLY   187      -0.285  -4.704  -0.346  0.00  0.00           C  
ATOM   2650 O   LGLY   187       0.862  -4.976   0.012  0.00  0.00           O  
ATOM   2651 N   LLEU   188      -0.595  -4.458  -1.623  0.00  0.00           N  
ATOM   2652 H   LLEU   188      -1.547  -4.171  -1.839  0.00  0.00           H  
ATOM   2653 CA  LLEU   188       0.328  -4.662  -2.748  0.00  0.00           C  
ATOM   2654 HA  LLEU   188       1.204  -5.206  -2.394  0.00  0.00           H  
ATOM   2655 CB  LLEU   188      -0.382  -5.560  -3.779  0.00  0.00           C  
ATOM   2656 HB2 LLEU   188      -0.603  -6.517  -3.306  0.00  0.00           H  
ATOM   2657 HB3 LLEU   188      -1.331  -5.089  -4.043  0.00  0.00           H  
ATOM   2658 CG  LLEU   188       0.397  -5.826  -5.082  0.00  0.00           C  
ATOM   2659 HG  LLEU   188       0.611  -4.886  -5.589  0.00  0.00           H  
ATOM   2660 CD1 LLEU   188       1.709  -6.572  -4.838  0.00  0.00           C  
ATOM   2661 HD11LLEU   188       2.383  -5.960  -4.242  0.00  0.00           H  
ATOM   2662 HD12LLEU   188       1.519  -7.514  -4.326  0.00  0.00           H  
ATOM   2663 HD13LLEU   188       2.196  -6.777  -5.792  0.00  0.00           H  
ATOM   2664 CD2 LLEU   188      -0.469  -6.683  -6.001  0.00  0.00           C  
ATOM   2665 HD21LLEU   188      -1.410  -6.173  -6.203  0.00  0.00           H  
ATOM   2666 HD22LLEU   188       0.051  -6.850  -6.945  0.00  0.00           H  
ATOM   2667 HD23LLEU   188      -0.672  -7.644  -5.529  0.00  0.00           H  
ATOM   2668 C   LLEU   188       0.829  -3.344  -3.363  0.00  0.00           C  
ATOM   2669 O   LLEU   188       0.080  -2.647  -4.048  0.00  0.00           O  
ATOM   2670 N   LLYS   189       2.123  -3.044  -3.200  0.00  0.00           N  
ATOM   2671 H   LLYS   189       2.688  -3.693  -2.659  0.00  0.00           H  
ATOM   2672 CA  LLYS   189       2.845  -2.095  -4.065  0.00  0.00           C  
ATOM   2673 HA  LLYS   189       2.255  -1.185  -4.175  0.00  0.00           H  
ATOM   2674 CB  LLYS   189       4.193  -1.749  -3.389  0.00  0.00           C  
ATOM   2675 HB2 LLYS   189       3.960  -1.389  -2.387  0.00  0.00           H  
ATOM   2676 HB3 LLYS   189       4.793  -2.652  -3.282  0.00  0.00           H  
ATOM   2677 CG  LLYS   189       5.052  -0.660  -4.056  0.00  0.00           C  
ATOM   2678 HG2 LLYS   189       4.406   0.161  -4.361  0.00  0.00           H  
ATOM   2679 HG3 LLYS   189       5.743  -0.273  -3.306  0.00  0.00           H  
ATOM   2680 CD  LLYS   189       5.889  -1.151  -5.249  0.00  0.00           C  
ATOM   2681 HD2 LLYS   189       6.592  -1.912  -4.909  0.00  0.00           H  
ATOM   2682 HD3 LLYS   189       5.238  -1.598  -5.991  0.00  0.00           H  
ATOM   2683 CE  LLYS   189       6.659   0.007  -5.898  0.00  0.00           C  
ATOM   2684 HE2 LLYS   189       5.972   0.839  -6.070  0.00  0.00           H  
ATOM   2685 HE3 LLYS   189       7.430   0.353  -5.203  0.00  0.00           H  
ATOM   2686 NZ  LLYS   189       7.277  -0.389  -7.184  0.00  0.00           N  
ATOM   2687 HZ1 LLYS   189       7.926  -1.164  -7.044  0.00  0.00           H  
ATOM   2688 HZ2 LLYS   189       6.582  -0.720  -7.842  0.00  0.00           H  
ATOM   2689 HZ3 LLYS   189       7.810   0.378  -7.591  0.00  0.00           H  
ATOM   2690 C   LLYS   189       2.987  -2.765  -5.435  0.00  0.00           C  
ATOM   2691 O   LLYS   189       3.604  -3.820  -5.528  0.00  0.00           O  
ATOM   2692 N   LTHR   190       2.395  -2.204  -6.485  0.00  0.00           N  
ATOM   2693 H   LTHR   190       1.890  -1.342  -6.359  0.00  0.00           H  
ATOM   2694 CA  LTHR   190       2.366  -2.821  -7.828  0.00  0.00           C  
ATOM   2695 HA  LTHR   190       2.307  -3.905  -7.718  0.00  0.00           H  
ATOM   2696 CB  LTHR   190       1.104  -2.388  -8.598  0.00  0.00           C  
ATOM   2697 HB  LTHR   190       1.134  -2.815  -9.601  0.00  0.00           H  
ATOM   2698 CG2 LTHR   190      -0.187  -2.852  -7.926  0.00  0.00           C  
ATOM   2699 HG21LTHR   190      -0.243  -2.489  -6.901  0.00  0.00           H  
ATOM   2700 HG22LTHR   190      -1.041  -2.475  -8.487  0.00  0.00           H  
ATOM   2701 HG23LTHR   190      -0.218  -3.942  -7.924  0.00  0.00           H  
ATOM   2702 OG1 LTHR   190       1.034  -0.985  -8.711  0.00  0.00           O  
ATOM   2703 HG1 LTHR   190       0.249  -0.669  -8.221  0.00  0.00           H  
ATOM   2704 C   LTHR   190       3.633  -2.539  -8.654  0.00  0.00           C  
ATOM   2705 O   LTHR   190       4.448  -1.669  -8.324  0.00  0.00           O  
ATOM   2706 N   LTHR   191       3.804  -3.278  -9.754  0.00  0.00           N  
ATOM   2707 H   LTHR   191       3.149  -4.042  -9.919  0.00  0.00           H  
ATOM   2708 CA  LTHR   191       4.817  -3.027 -10.790  0.00  0.00           C  
ATOM   2709 HA  LTHR   191       5.808  -3.226 -10.383  0.00  0.00           H  
ATOM   2710 CB  LTHR   191       4.589  -3.948 -12.002  0.00  0.00           C  
ATOM   2711 HB  LTHR   191       3.536  -3.925 -12.283  0.00  0.00           H  
ATOM   2712 CG2 LTHR   191       5.427  -3.583 -13.227  0.00  0.00           C  
ATOM   2713 HG21LTHR   191       5.102  -2.631 -13.642  0.00  0.00           H  
ATOM   2714 HG22LTHR   191       6.482  -3.529 -12.962  0.00  0.00           H  
ATOM   2715 HG23LTHR   191       5.283  -4.332 -13.999  0.00  0.00           H  
ATOM   2716 OG1 LTHR   191       4.946  -5.271 -11.691  0.00  0.00           O  
ATOM   2717 HG1 LTHR   191       4.122  -5.760 -11.483  0.00  0.00           H  
ATOM   2718 C   LTHR   191       4.754  -1.573 -11.248  0.00  0.00           C  
ATOM   2719 O   LTHR   191       3.672  -1.056 -11.550  0.00  0.00           O  
ATOM   2720 N   LPHE   192       5.905  -0.902 -11.332  0.00  0.00           N  
ATOM   2721 H   LPHE   192       6.772  -1.357 -11.060  0.00  0.00           H  
ATOM   2722 CA  LPHE   192       5.946   0.491 -11.766  0.00  0.00           C  
ATOM   2723 HA  LPHE   192       5.329   1.056 -11.075  0.00  0.00           H  
ATOM   2724 CB  LPHE   192       7.368   1.047 -11.657  0.00  0.00           C  
ATOM   2725 HB2 LPHE   192       7.688   0.995 -10.617  0.00  0.00           H  
ATOM   2726 HB3 LPHE   192       8.038   0.420 -12.244  0.00  0.00           H  
ATOM   2727 CG  LPHE   192       7.469   2.482 -12.131  0.00  0.00           C  
ATOM   2728 CD1 LPHE   192       8.191   2.788 -13.298  0.00  0.00           C  
ATOM   2729 HD1 LPHE   192       8.717   2.009 -13.832  0.00  0.00           H  
ATOM   2730 CE1 LPHE   192       8.218   4.107 -13.780  0.00  0.00           C  
ATOM   2731 HE1 LPHE   192       8.783   4.347 -14.668  0.00  0.00           H  
ATOM   2732 CZ  LPHE   192       7.503   5.116 -13.113  0.00  0.00           C  
ATOM   2733 HZ  LPHE   192       7.527   6.128 -13.488  0.00  0.00           H  
ATOM   2734 CE2 LPHE   192       6.761   4.808 -11.961  0.00  0.00           C  
ATOM   2735 HE2 LPHE   192       6.202   5.581 -11.453  0.00  0.00           H  
ATOM   2736 CD2 LPHE   192       6.764   3.498 -11.455  0.00  0.00           C  
ATOM   2737 HD2 LPHE   192       6.211   3.276 -10.554  0.00  0.00           H  
ATOM   2738 C   LPHE   192       5.327   0.696 -13.161  0.00  0.00           C  
ATOM   2739 O   LPHE   192       5.539  -0.090 -14.083  0.00  0.00           O  
ATOM   2740 N   LASP   193       4.551   1.772 -13.307  0.00  0.00           N  
ATOM   2741 H   LASP   193       4.457   2.376 -12.505  0.00  0.00           H  
ATOM   2742 CA  LASP   193       3.746   2.113 -14.488  0.00  0.00           C  
ATOM   2743 HA  LASP   193       3.273   3.062 -14.252  0.00  0.00           H  
ATOM   2744 CB  LASP   193       4.659   2.362 -15.708  0.00  0.00           C  
ATOM   2745 HB2 LASP   193       5.578   2.843 -15.368  0.00  0.00           H  
ATOM   2746 HB3 LASP   193       4.930   1.406 -16.158  0.00  0.00           H  
ATOM   2747 CG  LASP   193       4.044   3.265 -16.783  0.00  0.00           C  
ATOM   2748 OD1 LASP   193       3.407   4.288 -16.450  0.00  0.00           O  
ATOM   2749 OD2 LASP   193       4.313   3.043 -17.993  0.00  0.00           O  
ATOM   2750 C   LASP   193       2.572   1.167 -14.814  0.00  0.00           C  
ATOM   2751 O   LASP   193       1.831   1.467 -15.743  0.00  0.00           O  
ATOM   2752 N   LALA   194       2.336   0.070 -14.087  0.00  0.00           N  
ATOM   2753 H   LALA   194       2.982  -0.181 -13.347  0.00  0.00           H  
ATOM   2754 CA  LALA   194       1.258  -0.875 -14.416  0.00  0.00           C  
ATOM   2755 HA  LALA   194       1.345  -1.127 -15.473  0.00  0.00           H  
ATOM   2756 CB  LALA   194       1.465  -2.160 -13.615  0.00  0.00           C  
ATOM   2757 HB1 LALA   194       1.364  -1.968 -12.547  0.00  0.00           H  
ATOM   2758 HB2 LALA   194       0.706  -2.885 -13.910  0.00  0.00           H  
ATOM   2759 HB3 LALA   194       2.453  -2.570 -13.825  0.00  0.00           H  
ATOM   2760 C   LALA   194      -0.177  -0.337 -14.217  0.00  0.00           C  
ATOM   2761 O   LALA   194      -1.095  -0.806 -14.889  0.00  0.00           O  
ATOM   2762 N   LVAL   195      -0.387   0.647 -13.334  0.00  0.00           N  
ATOM   2763 H   LVAL   195       0.402   0.940 -12.771  0.00  0.00           H  
ATOM   2764 CA  LVAL   195      -1.714   1.208 -13.010  0.00  0.00           C  
ATOM   2765 HA  LVAL   195      -2.430   0.837 -13.744  0.00  0.00           H  
ATOM   2766 CB  LVAL   195      -2.216   0.738 -11.624  0.00  0.00           C  
ATOM   2767 HB  LVAL   195      -1.675   1.285 -10.855  0.00  0.00           H  
ATOM   2768 CG1 LVAL   195      -3.717   1.020 -11.464  0.00  0.00           C  
ATOM   2769 HG11LVAL   195      -4.061   0.662 -10.493  0.00  0.00           H  
ATOM   2770 HG12LVAL   195      -3.915   2.090 -11.516  0.00  0.00           H  
ATOM   2771 HG13LVAL   195      -4.281   0.506 -12.242  0.00  0.00           H  
ATOM   2772 CG2 LVAL   195      -1.995  -0.760 -11.359  0.00  0.00           C  
ATOM   2773 HG21LVAL   195      -2.448  -1.040 -10.407  0.00  0.00           H  
ATOM   2774 HG22LVAL   195      -2.432  -1.358 -12.155  0.00  0.00           H  
ATOM   2775 HG23LVAL   195      -0.930  -0.980 -11.298  0.00  0.00           H  
ATOM   2776 C   LVAL   195      -1.712   2.740 -13.123  0.00  0.00           C  
ATOM   2777 O   LVAL   195      -0.757   3.409 -12.724  0.00  0.00           O  
ATOM   2778 N   LSER   196      -2.767   3.312 -13.699  0.00  0.00           N  
ATOM   2779 H   LSER   196      -3.529   2.702 -13.983  0.00  0.00           H  
ATOM   2780 CA  LSER   196      -2.945   4.753 -13.916  0.00  0.00           C  
ATOM   2781 HA  LSER   196      -2.045   5.154 -14.379  0.00  0.00           H  
ATOM   2782 CB  LSER   196      -4.100   4.958 -14.895  0.00  0.00           C  
ATOM   2783 HB2 LSER   196      -3.854   4.494 -15.852  0.00  0.00           H  
ATOM   2784 HB3 LSER   196      -5.000   4.496 -14.494  0.00  0.00           H  
ATOM   2785 OG  LSER   196      -4.332   6.333 -15.082  0.00  0.00           O  
ATOM   2786 HG  LSER   196      -4.509   6.497 -16.026  0.00  0.00           H  
ATOM   2787 C   LSER   196      -3.208   5.537 -12.622  0.00  0.00           C  
ATOM   2788 O   LSER   196      -3.995   5.108 -11.778  0.00  0.00           O  
ATOM   2789 N   LLEU   197      -2.595   6.721 -12.492  0.00  0.00           N  
ATOM   2790 H   LLEU   197      -2.026   7.052 -13.263  0.00  0.00           H  
ATOM   2791 CA  LLEU   197      -2.810   7.664 -11.382  0.00  0.00           C  
ATOM   2792 HA  LLEU   197      -3.216   7.118 -10.529  0.00  0.00           H  
ATOM   2793 CB  LLEU   197      -1.462   8.281 -10.943  0.00  0.00           C  
ATOM   2794 HB2 LLEU   197      -0.892   8.561 -11.826  0.00  0.00           H  
ATOM   2795 HB3 LLEU   197      -1.664   9.198 -10.389  0.00  0.00           H  
ATOM   2796 CG  LLEU   197      -0.599   7.409 -10.011  0.00  0.00           C  
ATOM   2797 HG  LLEU   197      -1.156   7.239  -9.091  0.00  0.00           H  
ATOM   2798 CD1 LLEU   197      -0.194   6.048 -10.574  0.00  0.00           C  
ATOM   2799 HD11LLEU   197      -1.074   5.417 -10.684  0.00  0.00           H  
ATOM   2800 HD12LLEU   197       0.294   6.165 -11.538  0.00  0.00           H  
ATOM   2801 HD13LLEU   197       0.490   5.549  -9.888  0.00  0.00           H  
ATOM   2802 CD2 LLEU   197       0.679   8.168  -9.650  0.00  0.00           C  
ATOM   2803 HD21LLEU   197       1.322   7.552  -9.024  0.00  0.00           H  
ATOM   2804 HD22LLEU   197       1.227   8.417 -10.558  0.00  0.00           H  
ATOM   2805 HD23LLEU   197       0.426   9.091  -9.129  0.00  0.00           H  
ATOM   2806 C   LLEU   197      -3.868   8.737 -11.723  0.00  0.00           C  
ATOM   2807 O   LLEU   197      -3.952   9.761 -11.048  0.00  0.00           O  
ATOM   2808 N   LGLU   198      -4.688   8.531 -12.760  0.00  0.00           N  
ATOM   2809 H   LGLU   198      -4.560   7.708 -13.335  0.00  0.00           H  
ATOM   2810 CA  LGLU   198      -5.773   9.460 -13.097  0.00  0.00           C  
ATOM   2811 HA  LGLU   198      -5.320  10.430 -13.280  0.00  0.00           H  
ATOM   2812 CB  LGLU   198      -6.491   9.022 -14.383  0.00  0.00           C  
ATOM   2813 HB2 LGLU   198      -6.749   7.969 -14.289  0.00  0.00           H  
ATOM   2814 HB3 LGLU   198      -7.415   9.590 -14.491  0.00  0.00           H  
ATOM   2815 CG  LGLU   198      -5.645   9.208 -15.653  0.00  0.00           C  
ATOM   2816 HG2 LGLU   198      -4.647   8.798 -15.502  0.00  0.00           H  
ATOM   2817 HG3 LGLU   198      -6.117   8.650 -16.465  0.00  0.00           H  
ATOM   2818 CD  LGLU   198      -5.515  10.673 -16.064  0.00  0.00           C  
ATOM   2819 OE1 LGLU   198      -6.418  11.191 -16.754  0.00  0.00           O  
ATOM   2820 OE2 LGLU   198      -4.498  11.317 -15.698  0.00  0.00           O  
ATOM   2821 C   LGLU   198      -6.760   9.628 -11.924  0.00  0.00           C  
ATOM   2822 O   LGLU   198      -7.249   8.647 -11.351  0.00  0.00           O  
ATOM   2823 N   LGLY   199      -7.022  10.883 -11.547  0.00  0.00           N  
ATOM   2824 H   LGLY   199      -6.642  11.637 -12.106  0.00  0.00           H  
ATOM   2825 CA  LGLY   199      -7.768  11.262 -10.343  0.00  0.00           C  
ATOM   2826 HA2 LGLY   199      -7.943  12.336 -10.393  0.00  0.00           H  
ATOM   2827 HA3 LGLY   199      -8.736  10.770 -10.325  0.00  0.00           H  
ATOM   2828 C   LGLY   199      -7.053  10.993  -9.011  0.00  0.00           C  
ATOM   2829 O   LGLY   199      -7.713  10.734  -8.007  0.00  0.00           O  
ATOM   2830 N   LHIE   200      -5.717  11.022  -8.992  0.00  0.00           N  
ATOM   2831 H   LHIE   200      -5.234  11.118  -9.877  0.00  0.00           H  
ATOM   2832 CA  LHIE   200      -4.888  11.011  -7.777  0.00  0.00           C  
ATOM   2833 HA  LHIE   200      -5.496  11.312  -6.923  0.00  0.00           H  
ATOM   2834 CB  LHIE   200      -4.414   9.581  -7.473  0.00  0.00           C  
ATOM   2835 HB2 LHIE   200      -5.279   8.967  -7.224  0.00  0.00           H  
ATOM   2836 HB3 LHIE   200      -3.944   9.167  -8.365  0.00  0.00           H  
ATOM   2837 CG  LHIE   200      -3.427   9.515  -6.336  0.00  0.00           C  
ATOM   2838 ND1 LHIE   200      -3.553  10.149  -5.098  0.00  0.00           N  
ATOM   2839 CE1 LHIE   200      -2.366  10.009  -4.484  0.00  0.00           C  
ATOM   2840 HE1 LHIE   200      -2.109  10.437  -3.523  0.00  0.00           H  
ATOM   2841 NE2 LHIE   200      -1.556   9.236  -5.224  0.00  0.00           N  
ATOM   2842 HE2 LHIE   200      -0.586   9.024  -5.011  0.00  0.00           H  
ATOM   2843 CD2 LHIE   200      -2.206   8.920  -6.395  0.00  0.00           C  
ATOM   2844 HD2 LHIE   200      -1.800   8.398  -7.246  0.00  0.00           H  
ATOM   2845 C   LHIE   200      -3.776  12.071  -7.895  0.00  0.00           C  
ATOM   2846 O   LHIE   200      -2.601  11.772  -8.136  0.00  0.00           O  
ATOM   2847 N   LTYR   201      -4.187  13.339  -7.790  0.00  0.00           N  
ATOM   2848 H   LTYR   201      -5.155  13.490  -7.516  0.00  0.00           H  
ATOM   2849 CA  LTYR   201      -3.368  14.537  -8.018  0.00  0.00           C  
ATOM   2850 HA  LTYR   201      -2.355  14.232  -8.273  0.00  0.00           H  
ATOM   2851 CB  LTYR   201      -3.934  15.380  -9.176  0.00  0.00           C  
ATOM   2852 HB2 LTYR   201      -4.792  15.932  -8.787  0.00  0.00           H  
ATOM   2853 HB3 LTYR   201      -3.188  16.124  -9.458  0.00  0.00           H  
ATOM   2854 CG  LTYR   201      -4.389  14.670 -10.440  0.00  0.00           C  
ATOM   2855 CD1 LTYR   201      -3.690  13.565 -10.969  0.00  0.00           C  
ATOM   2856 HD1 LTYR   201      -2.815  13.186 -10.463  0.00  0.00           H  
ATOM   2857 CE1 LTYR   201      -4.150  12.930 -12.140  0.00  0.00           C  
ATOM   2858 HE1 LTYR   201      -3.629  12.068 -12.531  0.00  0.00           H  
ATOM   2859 CZ  LTYR   201      -5.319  13.400 -12.776  0.00  0.00           C  
ATOM   2860 OH  LTYR   201      -5.837  12.753 -13.848  0.00  0.00           O  
ATOM   2861 HH  LTYR   201      -5.170  12.351 -14.435  0.00  0.00           H  
ATOM   2862 CE2 LTYR   201      -6.013  14.504 -12.251  0.00  0.00           C  
ATOM   2863 HE2 LTYR   201      -6.906  14.862 -12.744  0.00  0.00           H  
ATOM   2864 CD2 LTYR   201      -5.539  15.146 -11.096  0.00  0.00           C  
ATOM   2865 HD2 LTYR   201      -6.076  16.004 -10.710  0.00  0.00           H  
ATOM   2866 C   LTYR   201      -3.305  15.432  -6.774  0.00  0.00           C  
ATOM   2867 O   LTYR   201      -4.223  15.426  -5.949  0.00  0.00           O  
ATOM   2868 N   LPHE   202      -2.282  16.285  -6.676  0.00  0.00           N  
ATOM   2869 H   LPHE   202      -1.570  16.297  -7.393  0.00  0.00           H  
ATOM   2870 CA  LPHE   202      -2.250  17.302  -5.622  0.00  0.00           C  
ATOM   2871 HA  LPHE   202      -2.317  16.767  -4.677  0.00  0.00           H  
ATOM   2872 CB  LPHE   202      -0.907  18.039  -5.627  0.00  0.00           C  
ATOM   2873 HB2 LPHE   202      -0.104  17.312  -5.751  0.00  0.00           H  
ATOM   2874 HB3 LPHE   202      -0.868  18.726  -6.474  0.00  0.00           H  
ATOM   2875 CG  LPHE   202      -0.664  18.799  -4.338  0.00  0.00           C  
ATOM   2876 CD1 LPHE   202      -1.068  20.141  -4.209  0.00  0.00           C  
ATOM   2877 HD1 LPHE   202      -1.538  20.652  -5.040  0.00  0.00           H  
ATOM   2878 CE1 LPHE   202      -0.869  20.822  -2.995  0.00  0.00           C  
ATOM   2879 HE1 LPHE   202      -1.175  21.854  -2.911  0.00  0.00           H  
ATOM   2880 CZ  LPHE   202      -0.257  20.168  -1.910  0.00  0.00           C  
ATOM   2881 HZ  LPHE   202      -0.081  20.693  -0.981  0.00  0.00           H  
ATOM   2882 CE2 LPHE   202       0.147  18.828  -2.036  0.00  0.00           C  
ATOM   2883 HE2 LPHE   202       0.633  18.331  -1.206  0.00  0.00           H  
ATOM   2884 CD2 LPHE   202      -0.067  18.142  -3.244  0.00  0.00           C  
ATOM   2885 HD2 LPHE   202       0.235  17.107  -3.337  0.00  0.00           H  
ATOM   2886 C   LPHE   202      -3.444  18.282  -5.765  0.00  0.00           C  
ATOM   2887 O   LPHE   202      -3.734  18.701  -6.890  0.00  0.00           O  
ATOM   2888 N   LPRO   203      -4.159  18.652  -4.683  0.00  0.00           N  
ATOM   2889 CD  LPRO   203      -4.025  18.116  -3.333  0.00  0.00           C  
ATOM   2890 HD2 LPRO   203      -3.252  18.667  -2.794  0.00  0.00           H  
ATOM   2891 HD3 LPRO   203      -3.806  17.049  -3.332  0.00  0.00           H  
ATOM   2892 CG  LPRO   203      -5.381  18.337  -2.676  0.00  0.00           C  
ATOM   2893 HG2 LPRO   203      -5.301  18.407  -1.594  0.00  0.00           H  
ATOM   2894 HG3 LPRO   203      -6.055  17.528  -2.959  0.00  0.00           H  
ATOM   2895 CB  LPRO   203      -5.839  19.644  -3.318  0.00  0.00           C  
ATOM   2896 HB2 LPRO   203      -5.315  20.486  -2.867  0.00  0.00           H  
ATOM   2897 HB3 LPRO   203      -6.914  19.783  -3.238  0.00  0.00           H  
ATOM   2898 CA  LPRO   203      -5.375  19.473  -4.765  0.00  0.00           C  
ATOM   2899 HA  LPRO   203      -6.127  18.893  -5.299  0.00  0.00           H  
ATOM   2900 C   LPRO   203      -5.215  20.830  -5.474  0.00  0.00           C  
ATOM   2901 O   LPRO   203      -4.167  21.476  -5.393  0.00  0.00           O  
ATOM   2902 N   LARG   204      -6.285  21.296  -6.133  0.00  0.00           N  
ATOM   2903 H   LARG   204      -7.118  20.709  -6.146  0.00  0.00           H  
ATOM   2904 CA  LARG   204      -6.342  22.534  -6.941  0.00  0.00           C  
ATOM   2905 HA  LARG   204      -7.337  22.557  -7.391  0.00  0.00           H  
ATOM   2906 CB  LARG   204      -6.249  23.791  -6.042  0.00  0.00           C  
ATOM   2907 HB2 LARG   204      -5.259  23.845  -5.591  0.00  0.00           H  
ATOM   2908 HB3 LARG   204      -6.385  24.678  -6.663  0.00  0.00           H  
ATOM   2909 CG  LARG   204      -7.324  23.809  -4.935  0.00  0.00           C  
ATOM   2910 HG2 LARG   204      -8.304  23.753  -5.410  0.00  0.00           H  
ATOM   2911 HG3 LARG   204      -7.208  22.941  -4.286  0.00  0.00           H  
ATOM   2912 CD  LARG   204      -7.293  25.072  -4.062  0.00  0.00           C  
ATOM   2913 HD2 LARG   204      -7.381  25.951  -4.704  0.00  0.00           H  
ATOM   2914 HD3 LARG   204      -8.162  25.041  -3.403  0.00  0.00           H  
ATOM   2915 NE  LARG   204      -6.063  25.173  -3.250  0.00  0.00           N  
ATOM   2916 HE  LARG   204      -5.246  24.685  -3.583  0.00  0.00           H  
ATOM   2917 CZ  LARG   204      -5.899  25.868  -2.136  0.00  0.00           C  
ATOM   2918 NH1 LARG   204      -6.850  26.542  -1.552  0.00  0.00           N  
ATOM   2919 HH11LARG   204      -7.787  26.540  -1.925  0.00  0.00           H  
ATOM   2920 HH12LARG   204      -6.637  26.995  -0.668  0.00  0.00           H  
ATOM   2921 NH2 LARG   204      -4.739  25.889  -1.555  0.00  0.00           N  
ATOM   2922 HH21LARG   204      -3.975  25.336  -1.915  0.00  0.00           H  
ATOM   2923 HH22LARG   204      -4.638  26.415  -0.692  0.00  0.00           H  
ATOM   2924 C   LARG   204      -5.391  22.534  -8.158  0.00  0.00           C  
ATOM   2925 O   LARG   204      -4.965  23.603  -8.610  0.00  0.00           O  
ATOM   2926 N   LTHR   205      -5.081  21.345  -8.697  0.00  0.00           N  
ATOM   2927 H   LTHR   205      -5.489  20.525  -8.264  0.00  0.00           H  
ATOM   2928 CA  LTHR   205      -4.311  21.127  -9.943  0.00  0.00           C  
ATOM   2929 HA  LTHR   205      -4.213  22.083 -10.457  0.00  0.00           H  
ATOM   2930 CB  LTHR   205      -2.880  20.614  -9.684  0.00  0.00           C  
ATOM   2931 HB  LTHR   205      -2.321  20.717 -10.613  0.00  0.00           H  
ATOM   2932 CG2 LTHR   205      -2.117  21.366  -8.595  0.00  0.00           C  
ATOM   2933 HG21LTHR   205      -1.089  21.008  -8.562  0.00  0.00           H  
ATOM   2934 HG22LTHR   205      -2.111  22.432  -8.824  0.00  0.00           H  
ATOM   2935 HG23LTHR   205      -2.581  21.205  -7.623  0.00  0.00           H  
ATOM   2936 OG1 LTHR   205      -2.866  19.247  -9.349  0.00  0.00           O  
ATOM   2937 HG1 LTHR   205      -3.254  19.149  -8.458  0.00  0.00           H  
ATOM   2938 C   LTHR   205      -5.028  20.166 -10.907  0.00  0.00           C  
ATOM   2939 O   LTHR   205      -5.662  19.201 -10.477  0.00  0.00           O  
ATOM   2940 N   LASP   206      -4.922  20.409 -12.218  0.00  0.00           N  
ATOM   2941 H   LASP   206      -4.430  21.242 -12.504  0.00  0.00           H  
ATOM   2942 CA  LASP   206      -5.679  19.673 -13.250  0.00  0.00           C  
ATOM   2943 HA  LASP   206      -6.727  19.660 -12.945  0.00  0.00           H  
ATOM   2944 CB  LASP   206      -5.603  20.402 -14.611  0.00  0.00           C  
ATOM   2945 HB2 LASP   206      -6.359  19.959 -15.260  0.00  0.00           H  
ATOM   2946 HB3 LASP   206      -5.874  21.448 -14.465  0.00  0.00           H  
ATOM   2947 CG  LASP   206      -4.244  20.347 -15.336  0.00  0.00           C  
ATOM   2948 OD1 LASP   206      -3.187  20.438 -14.661  0.00  0.00           O  
ATOM   2949 OD2 LASP   206      -4.235  20.233 -16.587  0.00  0.00           O  
ATOM   2950 C   LASP   206      -5.261  18.203 -13.455  0.00  0.00           C  
ATOM   2951 O   LASP   206      -6.095  17.384 -13.842  0.00  0.00           O  
ATOM   2952 N   LSER   207      -3.975  17.888 -13.264  0.00  0.00           N  
ATOM   2953 H   LSER   207      -3.372  18.659 -13.014  0.00  0.00           H  
ATOM   2954 CA  LSER   207      -3.340  16.693 -13.854  0.00  0.00           C  
ATOM   2955 HA  LSER   207      -4.076  15.891 -13.917  0.00  0.00           H  
ATOM   2956 CB  LSER   207      -2.892  17.053 -15.280  0.00  0.00           C  
ATOM   2957 HB2 LSER   207      -2.502  16.162 -15.773  0.00  0.00           H  
ATOM   2958 HB3 LSER   207      -3.746  17.416 -15.854  0.00  0.00           H  
ATOM   2959 OG  LSER   207      -1.881  18.053 -15.250  0.00  0.00           O  
ATOM   2960 HG  LSER   207      -2.326  18.924 -15.177  0.00  0.00           H  
ATOM   2961 C   LSER   207      -2.131  16.144 -13.073  0.00  0.00           C  
ATOM   2962 O   LSER   207      -1.485  15.185 -13.517  0.00  0.00           O  
ATOM   2963 N   LALA   208      -1.771  16.767 -11.942  0.00  0.00           N  
ATOM   2964 H   LALA   208      -2.383  17.487 -11.583  0.00  0.00           H  
ATOM   2965 CA  LALA   208      -0.469  16.603 -11.294  0.00  0.00           C  
ATOM   2966 HA  LALA   208       0.275  16.499 -12.086  0.00  0.00           H  
ATOM   2967 CB  LALA   208      -0.121  17.891 -10.533  0.00  0.00           C  
ATOM   2968 HB1 LALA   208      -0.293  18.763 -11.165  0.00  0.00           H  
ATOM   2969 HB2 LALA   208      -0.727  17.969  -9.633  0.00  0.00           H  
ATOM   2970 HB3 LALA   208       0.928  17.868 -10.239  0.00  0.00           H  
ATOM   2971 C   LALA   208      -0.358  15.337 -10.418  0.00  0.00           C  
ATOM   2972 O   LALA   208      -0.292  15.402  -9.186  0.00  0.00           O  
ATOM   2973 N   LLYS   209      -0.285  14.165 -11.058  0.00  0.00           N  
ATOM   2974 H   LLYS   209      -0.430  14.191 -12.062  0.00  0.00           H  
ATOM   2975 CA  LLYS   209       0.175  12.909 -10.432  0.00  0.00           C  
ATOM   2976 HA  LLYS   209      -0.421  12.741  -9.532  0.00  0.00           H  
ATOM   2977 CB  LLYS   209      -0.091  11.718 -11.374  0.00  0.00           C  
ATOM   2978 HB2 LLYS   209       0.208  10.796 -10.877  0.00  0.00           H  
ATOM   2979 HB3 LLYS   209      -1.170  11.657 -11.528  0.00  0.00           H  
ATOM   2980 CG  LLYS   209       0.570  11.765 -12.765  0.00  0.00           C  
ATOM   2981 HG2 LLYS   209       0.042  11.049 -13.394  0.00  0.00           H  
ATOM   2982 HG3 LLYS   209       0.433  12.753 -13.206  0.00  0.00           H  
ATOM   2983 CD  LLYS   209       2.062  11.392 -12.797  0.00  0.00           C  
ATOM   2984 HD2 LLYS   209       2.655  12.104 -12.228  0.00  0.00           H  
ATOM   2985 HD3 LLYS   209       2.199  10.394 -12.378  0.00  0.00           H  
ATOM   2986 CE  LLYS   209       2.530  11.429 -14.252  0.00  0.00           C  
ATOM   2987 HE2 LLYS   209       1.865  10.802 -14.852  0.00  0.00           H  
ATOM   2988 HE3 LLYS   209       2.437  12.456 -14.615  0.00  0.00           H  
ATOM   2989 NZ  LLYS   209       3.927  10.961 -14.404  0.00  0.00           N  
ATOM   2990 HZ1 LLYS   209       4.012   9.975 -14.165  0.00  0.00           H  
ATOM   2991 HZ2 LLYS   209       4.252  11.100 -15.353  0.00  0.00           H  
ATOM   2992 HZ3 LLYS   209       4.567  11.465 -13.787  0.00  0.00           H  
ATOM   2993 C   LLYS   209       1.641  12.996  -9.974  0.00  0.00           C  
ATOM   2994 O   LLYS   209       2.383  13.871 -10.432  0.00  0.00           O  
ATOM   2995 N   LALA   210       2.061  12.076  -9.104  0.00  0.00           N  
ATOM   2996 H   LALA   210       1.380  11.424  -8.739  0.00  0.00           H  
ATOM   2997 CA  LALA   210       3.444  11.942  -8.639  0.00  0.00           C  
ATOM   2998 HA  LALA   210       3.947  12.905  -8.739  0.00  0.00           H  
ATOM   2999 CB  LALA   210       3.432  11.587  -7.147  0.00  0.00           C  
ATOM   3000 HB1 LALA   210       2.912  12.363  -6.584  0.00  0.00           H  
ATOM   3001 HB2 LALA   210       2.934  10.629  -6.993  0.00  0.00           H  
ATOM   3002 HB3 LALA   210       4.456  11.513  -6.782  0.00  0.00           H  
ATOM   3003 C   LALA   210       4.241  10.904  -9.457  0.00  0.00           C  
ATOM   3004 O   LALA   210       3.820   9.756  -9.614  0.00  0.00           O  
ATOM   3005 N   LASP   211       5.415  11.297  -9.949  0.00  0.00           N  
ATOM   3006 H   LASP   211       5.697  12.259  -9.783  0.00  0.00           H  
ATOM   3007 CA  LASP   211       6.384  10.412 -10.610  0.00  0.00           C  
ATOM   3008 HA  LASP   211       5.868   9.893 -11.417  0.00  0.00           H  
ATOM   3009 CB  LASP   211       7.511  11.268 -11.216  0.00  0.00           C  
ATOM   3010 HB2 LASP   211       7.942  11.873 -10.419  0.00  0.00           H  
ATOM   3011 HB3 LASP   211       8.297  10.615 -11.596  0.00  0.00           H  
ATOM   3012 CG  LASP   211       7.070  12.197 -12.354  0.00  0.00           C  
ATOM   3013 OD1 LASP   211       6.057  11.938 -13.041  0.00  0.00           O  
ATOM   3014 OD2 LASP   211       7.768  13.200 -12.619  0.00  0.00           O  
ATOM   3015 C   LASP   211       6.961   9.331  -9.666  0.00  0.00           C  
ATOM   3016 O   LASP   211       6.973   9.507  -8.449  0.00  0.00           O  
ATOM   3017 N   LLEU   212       7.435   8.209 -10.232  0.00  0.00           N  
ATOM   3018 H   LLEU   212       7.414   8.181 -11.248  0.00  0.00           H  
ATOM   3019 CA  LLEU   212       7.969   6.993  -9.566  0.00  0.00           C  
ATOM   3020 HA  LLEU   212       8.190   6.299 -10.374  0.00  0.00           H  
ATOM   3021 CB  LLEU   212       9.326   7.317  -8.904  0.00  0.00           C  
ATOM   3022 HB2 LLEU   212       9.962   7.811  -9.640  0.00  0.00           H  
ATOM   3023 HB3 LLEU   212       9.156   8.018  -8.088  0.00  0.00           H  
ATOM   3024 CG  LLEU   212      10.085   6.095  -8.342  0.00  0.00           C  
ATOM   3025 HG  LLEU   212       9.492   5.612  -7.567  0.00  0.00           H  
ATOM   3026 CD1 LLEU   212      10.417   5.075  -9.436  0.00  0.00           C  
ATOM   3027 HD11LLEU   212      10.918   5.566 -10.270  0.00  0.00           H  
ATOM   3028 HD12LLEU   212      11.064   4.295  -9.034  0.00  0.00           H  
ATOM   3029 HD13LLEU   212       9.505   4.603  -9.798  0.00  0.00           H  
ATOM   3030 CD2 LLEU   212      11.398   6.550  -7.706  0.00  0.00           C  
ATOM   3031 HD21LLEU   212      11.917   5.691  -7.281  0.00  0.00           H  
ATOM   3032 HD22LLEU   212      12.033   7.021  -8.455  0.00  0.00           H  
ATOM   3033 HD23LLEU   212      11.192   7.264  -6.908  0.00  0.00           H  
ATOM   3034 C   LLEU   212       6.998   6.225  -8.630  0.00  0.00           C  
ATOM   3035 O   LLEU   212       7.116   5.007  -8.467  0.00  0.00           O  
ATOM   3036 N   LSER   213       6.011   6.906  -8.051  0.00  0.00           N  
ATOM   3037 H   LSER   213       6.031   7.913  -8.163  0.00  0.00           H  
ATOM   3038 CA  LSER   213       4.947   6.323  -7.228  0.00  0.00           C  
ATOM   3039 HA  LSER   213       5.405   5.811  -6.383  0.00  0.00           H  
ATOM   3040 CB  LSER   213       4.081   7.457  -6.677  0.00  0.00           C  
ATOM   3041 HB2 LSER   213       4.712   8.211  -6.203  0.00  0.00           H  
ATOM   3042 HB3 LSER   213       3.540   7.925  -7.502  0.00  0.00           H  
ATOM   3043 OG  LSER   213       3.162   6.959  -5.729  0.00  0.00           O  
ATOM   3044 HG  LSER   213       2.338   7.480  -5.824  0.00  0.00           H  
ATOM   3045 C   LSER   213       4.078   5.306  -7.991  0.00  0.00           C  
ATOM   3046 O   LSER   213       3.982   5.354  -9.223  0.00  0.00           O  
ATOM   3047 N   LVAL   214       3.417   4.406  -7.257  0.00  0.00           N  
ATOM   3048 H   LVAL   214       3.512   4.463  -6.247  0.00  0.00           H  
ATOM   3049 CA  LVAL   214       2.436   3.441  -7.789  0.00  0.00           C  
ATOM   3050 HA  LVAL   214       2.128   3.777  -8.778  0.00  0.00           H  
ATOM   3051 CB  LVAL   214       3.015   2.021  -7.944  0.00  0.00           C  
ATOM   3052 HB  LVAL   214       2.252   1.406  -8.417  0.00  0.00           H  
ATOM   3053 CG1 LVAL   214       4.242   1.993  -8.854  0.00  0.00           C  
ATOM   3054 HG11LVAL   214       4.536   0.957  -9.018  0.00  0.00           H  
ATOM   3055 HG12LVAL   214       3.981   2.450  -9.809  0.00  0.00           H  
ATOM   3056 HG13LVAL   214       5.069   2.536  -8.400  0.00  0.00           H  
ATOM   3057 CG2 LVAL   214       3.373   1.359  -6.608  0.00  0.00           C  
ATOM   3058 HG21LVAL   214       4.096   1.969  -6.069  0.00  0.00           H  
ATOM   3059 HG22LVAL   214       2.481   1.234  -5.995  0.00  0.00           H  
ATOM   3060 HG23LVAL   214       3.793   0.374  -6.798  0.00  0.00           H  
ATOM   3061 C   LVAL   214       1.179   3.379  -6.926  0.00  0.00           C  
ATOM   3062 O   LVAL   214       1.234   3.625  -5.722  0.00  0.00           O  
ATOM   3063 N   LVAL   215       0.050   3.000  -7.519  0.00  0.00           N  
ATOM   3064 H   LVAL   215       0.075   2.823  -8.520  0.00  0.00           H  
ATOM   3065 CA  LVAL   215      -1.199   2.691  -6.798  0.00  0.00           C  
ATOM   3066 HA  LVAL   215      -1.097   3.027  -5.769  0.00  0.00           H  
ATOM   3067 CB  LVAL   215      -2.397   3.462  -7.386  0.00  0.00           C  
ATOM   3068 HB  LVAL   215      -3.272   3.230  -6.783  0.00  0.00           H  
ATOM   3069 CG1 LVAL   215      -2.161   4.975  -7.307  0.00  0.00           C  
ATOM   3070 HG11LVAL   215      -3.026   5.509  -7.696  0.00  0.00           H  
ATOM   3071 HG12LVAL   215      -1.999   5.263  -6.272  0.00  0.00           H  
ATOM   3072 HG13LVAL   215      -1.286   5.250  -7.894  0.00  0.00           H  
ATOM   3073 CG2 LVAL   215      -2.718   3.096  -8.836  0.00  0.00           C  
ATOM   3074 HG21LVAL   215      -3.630   3.603  -9.153  0.00  0.00           H  
ATOM   3075 HG22LVAL   215      -1.904   3.397  -9.494  0.00  0.00           H  
ATOM   3076 HG23LVAL   215      -2.868   2.022  -8.919  0.00  0.00           H  
ATOM   3077 C   LVAL   215      -1.439   1.178  -6.721  0.00  0.00           C  
ATOM   3078 O   LVAL   215      -0.944   0.422  -7.561  0.00  0.00           O  
ATOM   3079 N   LGLY   216      -2.179   0.710  -5.713  0.00  0.00           N  
ATOM   3080 H   LGLY   216      -2.550   1.351  -5.020  0.00  0.00           H  
ATOM   3081 CA  LGLY   216      -2.475  -0.719  -5.559  0.00  0.00           C  
ATOM   3082 HA2 LGLY   216      -2.865  -1.081  -6.511  0.00  0.00           H  
ATOM   3083 HA3 LGLY   216      -1.552  -1.257  -5.349  0.00  0.00           H  
ATOM   3084 C   LGLY   216      -3.484  -1.058  -4.450  0.00  0.00           C  
ATOM   3085 O   LGLY   216      -3.693  -0.246  -3.545  0.00  0.00           O  
ATOM   3086 N   LPRO   217      -4.130  -2.239  -4.525  0.00  0.00           N  
ATOM   3087 CD  LPRO   217      -3.951  -3.241  -5.571  0.00  0.00           C  
ATOM   3088 HD2 LPRO   217      -2.905  -3.541  -5.656  0.00  0.00           H  
ATOM   3089 HD3 LPRO   217      -4.307  -2.842  -6.522  0.00  0.00           H  
ATOM   3090 CG  LPRO   217      -4.812  -4.436  -5.170  0.00  0.00           C  
ATOM   3091 HG2 LPRO   217      -4.222  -5.121  -4.561  0.00  0.00           H  
ATOM   3092 HG3 LPRO   217      -5.219  -4.952  -6.040  0.00  0.00           H  
ATOM   3093 CB  LPRO   217      -5.913  -3.796  -4.326  0.00  0.00           C  
ATOM   3094 HB2 LPRO   217      -6.365  -4.509  -3.635  0.00  0.00           H  
ATOM   3095 HB3 LPRO   217      -6.677  -3.380  -4.983  0.00  0.00           H  
ATOM   3096 CA  LPRO   217      -5.192  -2.651  -3.606  0.00  0.00           C  
ATOM   3097 HA  LPRO   217      -5.893  -1.828  -3.473  0.00  0.00           H  
ATOM   3098 C   LPRO   217      -4.692  -3.086  -2.218  0.00  0.00           C  
ATOM   3099 O   LPRO   217      -3.529  -3.467  -2.034  0.00  0.00           O  
ATOM   3100 N   LMET   218      -5.617  -3.085  -1.252  0.00  0.00           N  
ATOM   3101 H   LMET   218      -6.537  -2.720  -1.486  0.00  0.00           H  
ATOM   3102 CA  LMET   218      -5.437  -3.535   0.137  0.00  0.00           C  
ATOM   3103 HA  LMET   218      -4.565  -4.185   0.188  0.00  0.00           H  
ATOM   3104 CB  LMET   218      -5.182  -2.320   1.048  0.00  0.00           C  
ATOM   3105 HB2 LMET   218      -6.029  -1.636   0.970  0.00  0.00           H  
ATOM   3106 HB3 LMET   218      -5.103  -2.662   2.080  0.00  0.00           H  
ATOM   3107 CG  LMET   218      -3.894  -1.563   0.688  0.00  0.00           C  
ATOM   3108 HG2 LMET   218      -3.040  -2.187   0.948  0.00  0.00           H  
ATOM   3109 HG3 LMET   218      -3.868  -1.393  -0.387  0.00  0.00           H  
ATOM   3110 SD  LMET   218      -3.684   0.068   1.450  0.00  0.00           S  
ATOM   3111 CE  LMET   218      -3.514  -0.383   3.196  0.00  0.00           C  
ATOM   3112 HE1 LMET   218      -2.661  -1.048   3.324  0.00  0.00           H  
ATOM   3113 HE2 LMET   218      -3.355   0.521   3.785  0.00  0.00           H  
ATOM   3114 HE3 LMET   218      -4.423  -0.874   3.544  0.00  0.00           H  
ATOM   3115 C   LMET   218      -6.662  -4.356   0.597  0.00  0.00           C  
ATOM   3116 O   LMET   218      -7.793  -4.007   0.260  0.00  0.00           O  
ATOM   3117 N   LALA   219      -6.454  -5.456   1.333  0.00  0.00           N  
ATOM   3118 H   LALA   219      -5.508  -5.645   1.656  0.00  0.00           H  
ATOM   3119 CA  LALA   219      -7.489  -6.452   1.662  0.00  0.00           C  
ATOM   3120 HA  LALA   219      -8.429  -5.938   1.860  0.00  0.00           H  
ATOM   3121 CB  LALA   219      -7.701  -7.348   0.431  0.00  0.00           C  
ATOM   3122 HB1 LALA   219      -8.519  -8.043   0.613  0.00  0.00           H  
ATOM   3123 HB2 LALA   219      -7.962  -6.738  -0.435  0.00  0.00           H  
ATOM   3124 HB3 LALA   219      -6.792  -7.911   0.217  0.00  0.00           H  
ATOM   3125 C   LALA   219      -7.138  -7.315   2.899  0.00  0.00           C  
ATOM   3126 O   LALA   219      -6.033  -7.233   3.438  0.00  0.00           O  
ATOM   3127 N   LARG   220      -8.052  -8.196   3.340  0.00  0.00           N  
ATOM   3128 H   LARG   220      -8.965  -8.212   2.888  0.00  0.00           H  
ATOM   3129 CA  LARG   220      -7.773  -9.263   4.330  0.00  0.00           C  
ATOM   3130 HA  LARG   220      -6.950  -8.949   4.974  0.00  0.00           H  
ATOM   3131 CB  LARG   220      -9.000  -9.497   5.228  0.00  0.00           C  
ATOM   3132 HB2 LARG   220      -9.879  -9.678   4.608  0.00  0.00           H  
ATOM   3133 HB3 LARG   220      -8.831 -10.390   5.831  0.00  0.00           H  
ATOM   3134 CG  LARG   220      -9.267  -8.336   6.198  0.00  0.00           C  
ATOM   3135 HG2 LARG   220      -8.352  -8.111   6.749  0.00  0.00           H  
ATOM   3136 HG3 LARG   220      -9.572  -7.447   5.645  0.00  0.00           H  
ATOM   3137 CD  LARG   220     -10.357  -8.731   7.205  0.00  0.00           C  
ATOM   3138 HD2 LARG   220     -10.055  -9.653   7.704  0.00  0.00           H  
ATOM   3139 HD3 LARG   220     -10.439  -7.956   7.969  0.00  0.00           H  
ATOM   3140 NE  LARG   220     -11.661  -8.945   6.551  0.00  0.00           N  
ATOM   3141 HE  LARG   220     -11.892  -9.893   6.258  0.00  0.00           H  
ATOM   3142 CZ  LARG   220     -12.536  -8.014   6.233  0.00  0.00           C  
ATOM   3143 NH1 LARG   220     -12.362  -6.765   6.556  0.00  0.00           N  
ATOM   3144 HH11LARG   220     -11.545  -6.484   7.082  0.00  0.00           H  
ATOM   3145 HH12LARG   220     -12.931  -6.053   6.113  0.00  0.00           H  
ATOM   3146 NH2 LARG   220     -13.616  -8.311   5.577  0.00  0.00           N  
ATOM   3147 HH21LARG   220     -13.784  -9.251   5.244  0.00  0.00           H  
ATOM   3148 HH22LARG   220     -14.336  -7.604   5.482  0.00  0.00           H  
ATOM   3149 C   LARG   220      -7.315 -10.595   3.712  0.00  0.00           C  
ATOM   3150 O   LARG   220      -7.063 -11.541   4.458  0.00  0.00           O  
ATOM   3151 N   LTHR   221      -7.213 -10.701   2.385  0.00  0.00           N  
ATOM   3152 H   LTHR   221      -7.405  -9.890   1.819  0.00  0.00           H  
ATOM   3153 CA  LTHR   221      -6.861 -11.950   1.678  0.00  0.00           C  
ATOM   3154 HA  LTHR   221      -6.290 -12.580   2.359  0.00  0.00           H  
ATOM   3155 CB  LTHR   221      -8.112 -12.744   1.241  0.00  0.00           C  
ATOM   3156 HB  LTHR   221      -7.801 -13.756   0.987  0.00  0.00           H  
ATOM   3157 CG2 LTHR   221      -9.228 -12.850   2.280  0.00  0.00           C  
ATOM   3158 HG21LTHR   221      -8.837 -13.296   3.194  0.00  0.00           H  
ATOM   3159 HG22LTHR   221      -9.652 -11.870   2.500  0.00  0.00           H  
ATOM   3160 HG23LTHR   221     -10.015 -13.494   1.892  0.00  0.00           H  
ATOM   3161 OG1 LTHR   221      -8.672 -12.178   0.085  0.00  0.00           O  
ATOM   3162 HG1 LTHR   221      -9.395 -11.586   0.363  0.00  0.00           H  
ATOM   3163 C   LTHR   221      -5.989 -11.681   0.439  0.00  0.00           C  
ATOM   3164 O   LTHR   221      -6.064 -10.587  -0.127  0.00  0.00           O  
ATOM   3165 N   LPRO   222      -5.194 -12.662  -0.039  0.00  0.00           N  
ATOM   3166 CD  LPRO   222      -4.912 -13.935   0.609  0.00  0.00           C  
ATOM   3167 HD2 LPRO   222      -5.820 -14.462   0.897  0.00  0.00           H  
ATOM   3168 HD3 LPRO   222      -4.298 -13.760   1.489  0.00  0.00           H  
ATOM   3169 CG  LPRO   222      -4.133 -14.772  -0.400  0.00  0.00           C  
ATOM   3170 HG2 LPRO   222      -4.822 -15.392  -0.973  0.00  0.00           H  
ATOM   3171 HG3 LPRO   222      -3.381 -15.391   0.091  0.00  0.00           H  
ATOM   3172 CB  LPRO   222      -3.498 -13.740  -1.327  0.00  0.00           C  
ATOM   3173 HB2 LPRO   222      -3.383 -14.154  -2.327  0.00  0.00           H  
ATOM   3174 HB3 LPRO   222      -2.527 -13.441  -0.940  0.00  0.00           H  
ATOM   3175 CA  LPRO   222      -4.455 -12.539  -1.298  0.00  0.00           C  
ATOM   3176 HA  LPRO   222      -3.873 -11.616  -1.299  0.00  0.00           H  
ATOM   3177 C   LPRO   222      -5.371 -12.533  -2.534  0.00  0.00           C  
ATOM   3178 O   LPRO   222      -5.125 -11.790  -3.486  0.00  0.00           O  
ATOM   3179 N   LALA   223      -6.433 -13.345  -2.534  0.00  0.00           N  
ATOM   3180 H   LALA   223      -6.617 -13.909  -1.718  0.00  0.00           H  
ATOM   3181 CA  LALA   223      -7.302 -13.520  -3.698  0.00  0.00           C  
ATOM   3182 HA  LALA   223      -6.679 -13.754  -4.563  0.00  0.00           H  
ATOM   3183 CB  LALA   223      -8.208 -14.724  -3.430  0.00  0.00           C  
ATOM   3184 HB1 LALA   223      -8.862 -14.517  -2.585  0.00  0.00           H  
ATOM   3185 HB2 LALA   223      -8.811 -14.934  -4.313  0.00  0.00           H  
ATOM   3186 HB3 LALA   223      -7.606 -15.604  -3.204  0.00  0.00           H  
ATOM   3187 C   LALA   223      -8.104 -12.248  -4.041  0.00  0.00           C  
ATOM   3188 O   LALA   223      -8.274 -11.928  -5.220  0.00  0.00           O  
ATOM   3189 N   LASP   224      -8.524 -11.479  -3.029  0.00  0.00           N  
ATOM   3190 H   LASP   224      -8.397 -11.814  -2.081  0.00  0.00           H  
ATOM   3191 CA  LASP   224      -9.185 -10.182  -3.227  0.00  0.00           C  
ATOM   3192 HA  LASP   224     -10.048 -10.326  -3.880  0.00  0.00           H  
ATOM   3193 CB  LASP   224      -9.686  -9.626  -1.887  0.00  0.00           C  
ATOM   3194 HB2 LASP   224      -8.818  -9.460  -1.248  0.00  0.00           H  
ATOM   3195 HB3 LASP   224     -10.154  -8.657  -2.066  0.00  0.00           H  
ATOM   3196 CG  LASP   224     -10.684 -10.506  -1.125  0.00  0.00           C  
ATOM   3197 OD1 LASP   224     -10.771 -10.321   0.111  0.00  0.00           O  
ATOM   3198 OD2 LASP   224     -11.373 -11.369  -1.712  0.00  0.00           O  
ATOM   3199 C   LASP   224      -8.254  -9.149  -3.892  0.00  0.00           C  
ATOM   3200 O   LASP   224      -8.700  -8.391  -4.756  0.00  0.00           O  
ATOM   3201 N   LLEU   225      -6.954  -9.143  -3.555  0.00  0.00           N  
ATOM   3202 H   LLEU   225      -6.637  -9.807  -2.860  0.00  0.00           H  
ATOM   3203 CA  LLEU   225      -5.958  -8.289  -4.224  0.00  0.00           C  
ATOM   3204 HA  LLEU   225      -6.303  -7.255  -4.192  0.00  0.00           H  
ATOM   3205 CB  LLEU   225      -4.579  -8.384  -3.542  0.00  0.00           C  
ATOM   3206 HB2 LLEU   225      -4.207  -9.404  -3.638  0.00  0.00           H  
ATOM   3207 HB3 LLEU   225      -3.893  -7.740  -4.094  0.00  0.00           H  
ATOM   3208 CG  LLEU   225      -4.515  -7.994  -2.059  0.00  0.00           C  
ATOM   3209 HG  LLEU   225      -5.132  -8.668  -1.473  0.00  0.00           H  
ATOM   3210 CD1 LLEU   225      -3.065  -8.101  -1.588  0.00  0.00           C  
ATOM   3211 HD11LLEU   225      -2.984  -7.726  -0.571  0.00  0.00           H  
ATOM   3212 HD12LLEU   225      -2.748  -9.144  -1.614  0.00  0.00           H  
ATOM   3213 HD13LLEU   225      -2.418  -7.504  -2.227  0.00  0.00           H  
ATOM   3214 CD2 LLEU   225      -4.970  -6.562  -1.811  0.00  0.00           C  
ATOM   3215 HD21LLEU   225      -4.363  -5.880  -2.399  0.00  0.00           H  
ATOM   3216 HD22LLEU   225      -6.021  -6.449  -2.071  0.00  0.00           H  
ATOM   3217 HD23LLEU   225      -4.847  -6.328  -0.756  0.00  0.00           H  
ATOM   3218 C   LLEU   225      -5.800  -8.668  -5.700  0.00  0.00           C  
ATOM   3219 O   LLEU   225      -5.775  -7.790  -6.565  0.00  0.00           O  
ATOM   3220 N   LALA   226      -5.722  -9.971  -5.990  0.00  0.00           N  
ATOM   3221 H   LALA   226      -5.739 -10.636  -5.224  0.00  0.00           H  
ATOM   3222 CA  LALA   226      -5.626 -10.477  -7.356  0.00  0.00           C  
ATOM   3223 HA  LALA   226      -4.767 -10.008  -7.837  0.00  0.00           H  
ATOM   3224 CB  LALA   226      -5.393 -11.990  -7.315  0.00  0.00           C  
ATOM   3225 HB1 LALA   226      -4.486 -12.211  -6.759  0.00  0.00           H  
ATOM   3226 HB2 LALA   226      -6.237 -12.492  -6.842  0.00  0.00           H  
ATOM   3227 HB3 LALA   226      -5.277 -12.367  -8.329  0.00  0.00           H  
ATOM   3228 C   LALA   226      -6.868 -10.125  -8.191  0.00  0.00           C  
ATOM   3229 O   LALA   226      -6.735  -9.844  -9.381  0.00  0.00           O  
ATOM   3230 N   LLEU   227      -8.060 -10.097  -7.589  0.00  0.00           N  
ATOM   3231 H   LLEU   227      -8.120 -10.404  -6.624  0.00  0.00           H  
ATOM   3232 CA  LLEU   227      -9.276  -9.629  -8.254  0.00  0.00           C  
ATOM   3233 HA  LLEU   227      -9.328 -10.102  -9.236  0.00  0.00           H  
ATOM   3234 CB  LLEU   227     -10.490 -10.091  -7.427  0.00  0.00           C  
ATOM   3235 HB2 LLEU   227     -10.506 -11.182  -7.412  0.00  0.00           H  
ATOM   3236 HB3 LLEU   227     -10.372  -9.745  -6.400  0.00  0.00           H  
ATOM   3237 CG  LLEU   227     -11.840  -9.576  -7.954  0.00  0.00           C  
ATOM   3238 HG  LLEU   227     -11.865  -8.489  -7.893  0.00  0.00           H  
ATOM   3239 CD1 LLEU   227     -12.098 -10.004  -9.399  0.00  0.00           C  
ATOM   3240 HD11LLEU   227     -12.056 -11.090  -9.482  0.00  0.00           H  
ATOM   3241 HD12LLEU   227     -13.077  -9.649  -9.696  0.00  0.00           H  
ATOM   3242 HD13LLEU   227     -11.363  -9.557 -10.067  0.00  0.00           H  
ATOM   3243 CD2 LLEU   227     -12.978 -10.124  -7.098  0.00  0.00           C  
ATOM   3244 HD21LLEU   227     -13.030 -11.208  -7.196  0.00  0.00           H  
ATOM   3245 HD22LLEU   227     -12.815  -9.867  -6.052  0.00  0.00           H  
ATOM   3246 HD23LLEU   227     -13.926  -9.695  -7.421  0.00  0.00           H  
ATOM   3247 C   LLEU   227      -9.257  -8.106  -8.489  0.00  0.00           C  
ATOM   3248 O   LLEU   227      -9.481  -7.645  -9.608  0.00  0.00           O  
ATOM   3249 N   LALA   228      -8.968  -7.316  -7.452  0.00  0.00           N  
ATOM   3250 H   LALA   228      -8.789  -7.746  -6.548  0.00  0.00           H  
ATOM   3251 CA  LALA   228      -8.991  -5.855  -7.527  0.00  0.00           C  
ATOM   3252 HA  LALA   228      -9.977  -5.541  -7.871  0.00  0.00           H  
ATOM   3253 CB  LALA   228      -8.783  -5.311  -6.112  0.00  0.00           C  
ATOM   3254 HB1 LALA   228      -9.566  -5.693  -5.457  0.00  0.00           H  
ATOM   3255 HB2 LALA   228      -7.814  -5.631  -5.727  0.00  0.00           H  
ATOM   3256 HB3 LALA   228      -8.829  -4.221  -6.124  0.00  0.00           H  
ATOM   3257 C   LALA   228      -7.957  -5.285  -8.516  0.00  0.00           C  
ATOM   3258 O   LALA   228      -8.249  -4.320  -9.231  0.00  0.00           O  
ATOM   3259 N   LLEU   229      -6.766  -5.887  -8.604  0.00  0.00           N  
ATOM   3260 H   LLEU   229      -6.558  -6.651  -7.966  0.00  0.00           H  
ATOM   3261 CA  LLEU   229      -5.750  -5.504  -9.587  0.00  0.00           C  
ATOM   3262 HA  LLEU   229      -5.656  -4.418  -9.559  0.00  0.00           H  
ATOM   3263 CB  LLEU   229      -4.396  -6.101  -9.163  0.00  0.00           C  
ATOM   3264 HB2 LLEU   229      -4.158  -5.747  -8.159  0.00  0.00           H  
ATOM   3265 HB3 LLEU   229      -4.495  -7.185  -9.109  0.00  0.00           H  
ATOM   3266 CG  LLEU   229      -3.222  -5.748 -10.098  0.00  0.00           C  
ATOM   3267 HG  LLEU   229      -3.431  -6.110 -11.105  0.00  0.00           H  
ATOM   3268 CD1 LLEU   229      -2.968  -4.239 -10.142  0.00  0.00           C  
ATOM   3269 HD11LLEU   229      -2.814  -3.858  -9.133  0.00  0.00           H  
ATOM   3270 HD12LLEU   229      -2.084  -4.035 -10.747  0.00  0.00           H  
ATOM   3271 HD13LLEU   229      -3.815  -3.722 -10.590  0.00  0.00           H  
ATOM   3272 CD2 LLEU   229      -1.943  -6.418  -9.596  0.00  0.00           C  
ATOM   3273 HD21LLEU   229      -1.131  -6.229 -10.300  0.00  0.00           H  
ATOM   3274 HD22LLEU   229      -1.669  -6.021  -8.621  0.00  0.00           H  
ATOM   3275 HD23LLEU   229      -2.091  -7.495  -9.519  0.00  0.00           H  
ATOM   3276 C   LLEU   229      -6.167  -5.878 -11.023  0.00  0.00           C  
ATOM   3277 O   LLEU   229      -6.072  -5.037 -11.914  0.00  0.00           O  
ATOM   3278 N   LASP   230      -6.718  -7.077 -11.249  0.00  0.00           N  
ATOM   3279 H   LASP   230      -6.805  -7.727 -10.477  0.00  0.00           H  
ATOM   3280 CA  LASP   230      -7.209  -7.517 -12.571  0.00  0.00           C  
ATOM   3281 HA  LASP   230      -6.384  -7.439 -13.282  0.00  0.00           H  
ATOM   3282 CB  LASP   230      -7.632  -8.993 -12.467  0.00  0.00           C  
ATOM   3283 HB2 LASP   230      -6.885  -9.523 -11.880  0.00  0.00           H  
ATOM   3284 HB3 LASP   230      -8.584  -9.061 -11.938  0.00  0.00           H  
ATOM   3285 CG  LASP   230      -7.734  -9.734 -13.803  0.00  0.00           C  
ATOM   3286 OD1 LASP   230      -8.345 -10.830 -13.827  0.00  0.00           O  
ATOM   3287 OD2 LASP   230      -7.142  -9.310 -14.821  0.00  0.00           O  
ATOM   3288 C   LASP   230      -8.371  -6.650 -13.108  0.00  0.00           C  
ATOM   3289 O   LASP   230      -8.555  -6.517 -14.320  0.00  0.00           O  
ATOM   3290 N   LILE   231      -9.130  -6.001 -12.218  0.00  0.00           N  
ATOM   3291 H   LILE   231      -8.993  -6.236 -11.241  0.00  0.00           H  
ATOM   3292 CA  LILE   231     -10.165  -5.011 -12.565  0.00  0.00           C  
ATOM   3293 HA  LILE   231     -10.729  -5.381 -13.421  0.00  0.00           H  
ATOM   3294 CB  LILE   231     -11.147  -4.871 -11.373  0.00  0.00           C  
ATOM   3295 HB  LILE   231     -10.560  -4.774 -10.459  0.00  0.00           H  
ATOM   3296 CG2 LILE   231     -12.049  -3.624 -11.477  0.00  0.00           C  
ATOM   3297 HG21LILE   231     -12.752  -3.590 -10.648  0.00  0.00           H  
ATOM   3298 HG22LILE   231     -11.457  -2.711 -11.428  0.00  0.00           H  
ATOM   3299 HG23LILE   231     -12.603  -3.640 -12.414  0.00  0.00           H  
ATOM   3300 CG1 LILE   231     -12.016  -6.146 -11.267  0.00  0.00           C  
ATOM   3301 HG12LILE   231     -12.772  -6.142 -12.054  0.00  0.00           H  
ATOM   3302 HG13LILE   231     -11.396  -7.030 -11.413  0.00  0.00           H  
ATOM   3303 CD1 LILE   231     -12.703  -6.301  -9.906  0.00  0.00           C  
ATOM   3304 HD11LILE   231     -13.231  -7.252  -9.876  0.00  0.00           H  
ATOM   3305 HD12LILE   231     -11.959  -6.283  -9.110  0.00  0.00           H  
ATOM   3306 HD13LILE   231     -13.422  -5.502  -9.747  0.00  0.00           H  
ATOM   3307 C   LILE   231      -9.571  -3.651 -12.980  0.00  0.00           C  
ATOM   3308 O   LILE   231     -10.120  -2.994 -13.870  0.00  0.00           O  
ATOM   3309 N   LTHR   232      -8.485  -3.203 -12.338  0.00  0.00           N  
ATOM   3310 H   LTHR   232      -8.030  -3.841 -11.695  0.00  0.00           H  
ATOM   3311 CA  LTHR   232      -8.014  -1.796 -12.355  0.00  0.00           C  
ATOM   3312 HA  LTHR   232      -8.779  -1.173 -12.818  0.00  0.00           H  
ATOM   3313 CB  LTHR   232      -7.818  -1.271 -10.920  0.00  0.00           C  
ATOM   3314 HB  LTHR   232      -7.353  -0.286 -10.974  0.00  0.00           H  
ATOM   3315 CG2 LTHR   232      -9.127  -1.128 -10.147  0.00  0.00           C  
ATOM   3316 HG21LTHR   232      -9.790  -0.440 -10.670  0.00  0.00           H  
ATOM   3317 HG22LTHR   232      -9.618  -2.095 -10.039  0.00  0.00           H  
ATOM   3318 HG23LTHR   232      -8.920  -0.725  -9.156  0.00  0.00           H  
ATOM   3319 OG1 LTHR   232      -6.984  -2.116 -10.158  0.00  0.00           O  
ATOM   3320 HG1 LTHR   232      -7.515  -2.889  -9.883  0.00  0.00           H  
ATOM   3321 C   LTHR   232      -6.730  -1.534 -13.156  0.00  0.00           C  
ATOM   3322 O   LTHR   232      -6.510  -0.401 -13.590  0.00  0.00           O  
ATOM   3323 N   LSER   233      -5.899  -2.554 -13.377  0.00  0.00           N  
ATOM   3324 H   LSER   233      -6.136  -3.451 -12.965  0.00  0.00           H  
ATOM   3325 CA  LSER   233      -4.607  -2.466 -14.075  0.00  0.00           C  
ATOM   3326 HA  LSER   233      -4.014  -1.687 -13.602  0.00  0.00           H  
ATOM   3327 CB  LSER   233      -3.877  -3.800 -13.890  0.00  0.00           C  
ATOM   3328 HB2 LSER   233      -3.764  -3.998 -12.826  0.00  0.00           H  
ATOM   3329 HB3 LSER   233      -4.468  -4.605 -14.328  0.00  0.00           H  
ATOM   3330 OG  LSER   233      -2.598  -3.782 -14.480  0.00  0.00           O  
ATOM   3331 HG  LSER   233      -2.113  -4.546 -14.100  0.00  0.00           H  
ATOM   3332 C   LSER   233      -4.718  -2.112 -15.567  0.00  0.00           C  
ATOM   3333 O   LSER   233      -5.754  -2.337 -16.195  0.00  0.00           O  
ATOM   3334 N   LLYS   234      -3.638  -1.594 -16.169  0.00  0.00           N  
ATOM   3335 H   LLYS   234      -2.801  -1.464 -15.603  0.00  0.00           H  
ATOM   3336 CA  LLYS   234      -3.532  -1.383 -17.628  0.00  0.00           C  
ATOM   3337 HA  LLYS   234      -4.399  -0.821 -17.977  0.00  0.00           H  
ATOM   3338 CB  LLYS   234      -2.256  -0.600 -17.951  0.00  0.00           C  
ATOM   3339 HB2 LLYS   234      -1.403  -1.130 -17.522  0.00  0.00           H  
ATOM   3340 HB3 LLYS   234      -2.124  -0.581 -19.031  0.00  0.00           H  
ATOM   3341 CG  LLYS   234      -2.274   0.849 -17.455  0.00  0.00           C  
ATOM   3342 HG2 LLYS   234      -3.066   1.406 -17.957  0.00  0.00           H  
ATOM   3343 HG3 LLYS   234      -2.440   0.878 -16.378  0.00  0.00           H  
ATOM   3344 CD  LLYS   234      -0.918   1.473 -17.784  0.00  0.00           C  
ATOM   3345 HD2 LLYS   234      -0.131   0.821 -17.399  0.00  0.00           H  
ATOM   3346 HD3 LLYS   234      -0.808   1.561 -18.866  0.00  0.00           H  
ATOM   3347 CE  LLYS   234      -0.779   2.846 -17.135  0.00  0.00           C  
ATOM   3348 HE2 LLYS   234      -1.492   3.541 -17.585  0.00  0.00           H  
ATOM   3349 HE3 LLYS   234      -1.010   2.746 -16.070  0.00  0.00           H  
ATOM   3350 NZ  LLYS   234       0.609   3.328 -17.282  0.00  0.00           N  
ATOM   3351 HZ1 LLYS   234       1.237   2.592 -16.958  0.00  0.00           H  
ATOM   3352 HZ2 LLYS   234       0.849   3.548 -18.233  0.00  0.00           H  
ATOM   3353 HZ3 LLYS   234       0.791   4.107 -16.652  0.00  0.00           H  
ATOM   3354 C   LLYS   234      -3.504  -2.685 -18.435  0.00  0.00           C  
ATOM   3355 O   LLYS   234      -3.695  -2.643 -19.652  0.00  0.00           O  
ATOM   3356 N   LVAL   235      -3.246  -3.820 -17.785  0.00  0.00           N  
ATOM   3357 H   LVAL   235      -3.112  -3.761 -16.783  0.00  0.00           H  
ATOM   3358 CA  LVAL   235      -3.231  -5.165 -18.383  0.00  0.00           C  
ATOM   3359 HA  LVAL   235      -3.468  -5.084 -19.440  0.00  0.00           H  
ATOM   3360 CB  LVAL   235      -1.832  -5.815 -18.298  0.00  0.00           C  
ATOM   3361 HB  LVAL   235      -1.891  -6.803 -18.754  0.00  0.00           H  
ATOM   3362 CG1 LVAL   235      -0.800  -5.006 -19.091  0.00  0.00           C  
ATOM   3363 HG11LVAL   235      -0.656  -4.021 -18.649  0.00  0.00           H  
ATOM   3364 HG12LVAL   235       0.152  -5.537 -19.099  0.00  0.00           H  
ATOM   3365 HG13LVAL   235      -1.137  -4.899 -20.122  0.00  0.00           H  
ATOM   3366 CG2 LVAL   235      -1.318  -5.995 -16.865  0.00  0.00           C  
ATOM   3367 HG21LVAL   235      -0.367  -6.526 -16.886  0.00  0.00           H  
ATOM   3368 HG22LVAL   235      -1.170  -5.025 -16.392  0.00  0.00           H  
ATOM   3369 HG23LVAL   235      -2.028  -6.583 -16.285  0.00  0.00           H  
ATOM   3370 C   LVAL   235      -4.293  -6.062 -17.729  0.00  0.00           C  
ATOM   3371 O   LVAL   235      -4.648  -5.832 -16.567  0.00  0.00           O  
ATOM   3372 N   LPRO   236      -4.781  -7.121 -18.402  0.00  0.00           N  
ATOM   3373 CD  LPRO   236      -4.675  -7.396 -19.831  0.00  0.00           C  
ATOM   3374 HD2 LPRO   236      -3.721  -7.077 -20.252  0.00  0.00           H  
ATOM   3375 HD3 LPRO   236      -5.499  -6.910 -20.352  0.00  0.00           H  
ATOM   3376 CG  LPRO   236      -4.826  -8.902 -19.981  0.00  0.00           C  
ATOM   3377 HG2 LPRO   236      -3.845  -9.361 -19.893  0.00  0.00           H  
ATOM   3378 HG3 LPRO   236      -5.293  -9.171 -20.929  0.00  0.00           H  
ATOM   3379 CB  LPRO   236      -5.697  -9.284 -18.784  0.00  0.00           C  
ATOM   3380 HB2 LPRO   236      -5.542 -10.321 -18.494  0.00  0.00           H  
ATOM   3381 HB3 LPRO   236      -6.744  -9.109 -19.028  0.00  0.00           H  
ATOM   3382 CA  LPRO   236      -5.259  -8.303 -17.691  0.00  0.00           C  
ATOM   3383 HA  LPRO   236      -6.106  -8.054 -17.051  0.00  0.00           H  
ATOM   3384 C   LPRO   236      -4.110  -8.860 -16.837  0.00  0.00           C  
ATOM   3385 O   LPRO   236      -2.998  -9.038 -17.338  0.00  0.00           O  
ATOM   3386 N   LLEU   237      -4.354  -9.098 -15.548  0.00  0.00           N  
ATOM   3387 H   LLEU   237      -5.310  -8.993 -15.216  0.00  0.00           H  
ATOM   3388 CA  LLEU   237      -3.332  -9.547 -14.595  0.00  0.00           C  
ATOM   3389 HA  LLEU   237      -2.461  -8.900 -14.687  0.00  0.00           H  
ATOM   3390 CB  LLEU   237      -3.898  -9.374 -13.172  0.00  0.00           C  
ATOM   3391 HB2 LLEU   237      -4.000  -8.306 -12.972  0.00  0.00           H  
ATOM   3392 HB3 LLEU   237      -4.895  -9.805 -13.150  0.00  0.00           H  
ATOM   3393 CG  LLEU   237      -3.087 -10.023 -12.032  0.00  0.00           C  
ATOM   3394 HG  LLEU   237      -2.977 -11.094 -12.203  0.00  0.00           H  
ATOM   3395 CD1 LLEU   237      -1.705  -9.407 -11.892  0.00  0.00           C  
ATOM   3396 HD11LLEU   237      -1.219  -9.744 -10.978  0.00  0.00           H  
ATOM   3397 HD12LLEU   237      -1.097  -9.730 -12.731  0.00  0.00           H  
ATOM   3398 HD13LLEU   237      -1.766  -8.319 -11.888  0.00  0.00           H  
ATOM   3399 CD2 LLEU   237      -3.833  -9.838 -10.717  0.00  0.00           C  
ATOM   3400 HD21LLEU   237      -4.110  -8.795 -10.597  0.00  0.00           H  
ATOM   3401 HD22LLEU   237      -4.731 -10.449 -10.744  0.00  0.00           H  
ATOM   3402 HD23LLEU   237      -3.213 -10.145  -9.876  0.00  0.00           H  
ATOM   3403 C   LLEU   237      -2.927 -11.004 -14.899  0.00  0.00           C  
ATOM   3404 O   LLEU   237      -3.765 -11.892 -14.701  0.00  0.00           O  
ATOM   3405 N   LPRO   238      -1.685 -11.286 -15.347  0.00  0.00           N  
ATOM   3406 CD  LPRO   238      -0.603 -10.351 -15.641  0.00  0.00           C  
ATOM   3407 HD2 LPRO   238      -0.408  -9.684 -14.805  0.00  0.00           H  
ATOM   3408 HD3 LPRO   238      -0.843  -9.765 -16.524  0.00  0.00           H  
ATOM   3409 CG  LPRO   238       0.640 -11.193 -15.931  0.00  0.00           C  
ATOM   3410 HG2 LPRO   238       1.217 -11.331 -15.019  0.00  0.00           H  
ATOM   3411 HG3 LPRO   238       1.260 -10.742 -16.705  0.00  0.00           H  
ATOM   3412 CB  LPRO   238       0.062 -12.532 -16.383  0.00  0.00           C  
ATOM   3413 HB2 LPRO   238       0.744 -13.360 -16.184  0.00  0.00           H  
ATOM   3414 HB3 LPRO   238      -0.167 -12.476 -17.448  0.00  0.00           H  
ATOM   3415 CA  LPRO   238      -1.242 -12.652 -15.590  0.00  0.00           C  
ATOM   3416 HA  LPRO   238      -1.977 -13.172 -16.203  0.00  0.00           H  
ATOM   3417 C   LPRO   238      -1.073 -13.399 -14.261  0.00  0.00           C  
ATOM   3418 O   LPRO   238      -0.344 -12.966 -13.367  0.00  0.00           O  
ATOM   3419 N   LGLN   239      -1.774 -14.523 -14.122  0.00  0.00           N  
ATOM   3420 H   LGLN   239      -2.388 -14.797 -14.880  0.00  0.00           H  
ATOM   3421 CA  LGLN   239      -1.756 -15.339 -12.906  0.00  0.00           C  
ATOM   3422 HA  LGLN   239      -1.682 -14.662 -12.057  0.00  0.00           H  
ATOM   3423 CB  LGLN   239      -3.090 -16.095 -12.755  0.00  0.00           C  
ATOM   3424 HB2 LGLN   239      -3.248 -16.724 -13.633  0.00  0.00           H  
ATOM   3425 HB3 LGLN   239      -3.044 -16.734 -11.872  0.00  0.00           H  
ATOM   3426 CG  LGLN   239      -4.273 -15.109 -12.603  0.00  0.00           C  
ATOM   3427 HG2 LGLN   239      -4.179 -14.567 -11.664  0.00  0.00           H  
ATOM   3428 HG3 LGLN   239      -4.235 -14.374 -13.405  0.00  0.00           H  
ATOM   3429 CD  LGLN   239      -5.653 -15.762 -12.649  0.00  0.00           C  
ATOM   3430 OE1 LGLN   239      -5.860 -16.901 -12.247  0.00  0.00           O  
ATOM   3431 NE2 LGLN   239      -6.650 -15.064 -13.140  0.00  0.00           N  
ATOM   3432 HE21LGLN   239      -7.560 -15.491 -13.195  0.00  0.00           H  
ATOM   3433 HE22LGLN   239      -6.525 -14.079 -13.357  0.00  0.00           H  
ATOM   3434 C   LGLN   239      -0.506 -16.241 -12.861  0.00  0.00           C  
ATOM   3435 O   LGLN   239      -0.001 -16.693 -13.896  0.00  0.00           O  
ATOM   3436 N   LSER   240       0.033 -16.475 -11.664  0.00  0.00           N  
ATOM   3437 H   LSER   240      -0.413 -16.055 -10.855  0.00  0.00           H  
ATOM   3438 CA  LSER   240       1.350 -17.091 -11.462  0.00  0.00           C  
ATOM   3439 HA  LSER   240       2.073 -16.529 -12.054  0.00  0.00           H  
ATOM   3440 CB  LSER   240       1.767 -16.952  -9.998  0.00  0.00           C  
ATOM   3441 HB2 LSER   240       1.711 -15.906  -9.695  0.00  0.00           H  
ATOM   3442 HB3 LSER   240       1.093 -17.538  -9.373  0.00  0.00           H  
ATOM   3443 OG  LSER   240       3.093 -17.415  -9.840  0.00  0.00           O  
ATOM   3444 HG  LSER   240       3.674 -16.656 -10.097  0.00  0.00           H  
ATOM   3445 C   LSER   240       1.425 -18.563 -11.896  0.00  0.00           C  
ATOM   3446 O   LSER   240       0.469 -19.334 -11.742  0.00  0.00           O  
ATOM   3447 N   LARG   241       2.591 -18.984 -12.403  0.00  0.00           N  
ATOM   3448 H   LARG   241       3.334 -18.295 -12.506  0.00  0.00           H  
ATOM   3449 CA  LARG   241       2.902 -20.394 -12.710  0.00  0.00           C  
ATOM   3450 HA  LARG   241       1.982 -20.904 -12.991  0.00  0.00           H  
ATOM   3451 CB  LARG   241       3.884 -20.455 -13.895  0.00  0.00           C  
ATOM   3452 HB2 LARG   241       4.744 -19.823 -13.672  0.00  0.00           H  
ATOM   3453 HB3 LARG   241       4.246 -21.477 -14.018  0.00  0.00           H  
ATOM   3454 CG  LARG   241       3.263 -20.004 -15.229  0.00  0.00           C  
ATOM   3455 HG2 LARG   241       2.856 -18.998 -15.125  0.00  0.00           H  
ATOM   3456 HG3 LARG   241       4.048 -19.975 -15.986  0.00  0.00           H  
ATOM   3457 CD  LARG   241       2.158 -20.959 -15.703  0.00  0.00           C  
ATOM   3458 HD2 LARG   241       2.572 -21.963 -15.808  0.00  0.00           H  
ATOM   3459 HD3 LARG   241       1.367 -21.006 -14.955  0.00  0.00           H  
ATOM   3460 NE  LARG   241       1.545 -20.501 -16.962  0.00  0.00           N  
ATOM   3461 HE  LARG   241       0.951 -19.686 -16.895  0.00  0.00           H  
ATOM   3462 CZ  LARG   241       1.563 -21.123 -18.127  0.00  0.00           C  
ATOM   3463 NH1 LARG   241       2.259 -22.201 -18.349  0.00  0.00           N  
ATOM   3464 HH11LARG   241       2.816 -22.637 -17.625  0.00  0.00           H  
ATOM   3465 HH12LARG   241       2.255 -22.688 -19.232  0.00  0.00           H  
ATOM   3466 NH2 LARG   241       0.868 -20.639 -19.116  0.00  0.00           N  
ATOM   3467 HH21LARG   241       0.390 -19.753 -18.993  0.00  0.00           H  
ATOM   3468 HH22LARG   241       0.767 -21.175 -19.964  0.00  0.00           H  
ATOM   3469 C   LARG   241       3.411 -21.203 -11.509  0.00  0.00           C  
ATOM   3470 O   LARG   241       3.552 -22.418 -11.630  0.00  0.00           O  
ATOM   3471 N   LILE   242       3.646 -20.568 -10.358  0.00  0.00           N  
ATOM   3472 H   LILE   242       3.504 -19.565 -10.331  0.00  0.00           H  
ATOM   3473 CA  LILE   242       4.068 -21.232  -9.113  0.00  0.00           C  
ATOM   3474 HA  LILE   242       4.837 -21.969  -9.347  0.00  0.00           H  
ATOM   3475 CB  LILE   242       4.676 -20.190  -8.139  0.00  0.00           C  
ATOM   3476 HB  LILE   242       3.899 -19.464  -7.897  0.00  0.00           H  
ATOM   3477 CG2 LILE   242       5.123 -20.865  -6.827  0.00  0.00           C  
ATOM   3478 HG21LILE   242       4.300 -21.404  -6.363  0.00  0.00           H  
ATOM   3479 HG22LILE   242       5.943 -21.559  -7.019  0.00  0.00           H  
ATOM   3480 HG23LILE   242       5.461 -20.114  -6.114  0.00  0.00           H  
ATOM   3481 CG1 LILE   242       5.858 -19.421  -8.783  0.00  0.00           C  
ATOM   3482 HG12LILE   242       6.717 -20.084  -8.883  0.00  0.00           H  
ATOM   3483 HG13LILE   242       5.587 -19.076  -9.780  0.00  0.00           H  
ATOM   3484 CD1 LILE   242       6.275 -18.174  -7.999  0.00  0.00           C  
ATOM   3485 HD11LILE   242       7.051 -17.642  -8.551  0.00  0.00           H  
ATOM   3486 HD12LILE   242       5.419 -17.512  -7.865  0.00  0.00           H  
ATOM   3487 HD13LILE   242       6.673 -18.459  -7.029  0.00  0.00           H  
ATOM   3488 C   LILE   242       2.863 -21.959  -8.489  0.00  0.00           C  
ATOM   3489 O   LILE   242       1.880 -21.313  -8.131  0.00  0.00           O  
ATOM   3490 N   LALA   243       2.905 -23.286  -8.352  0.00  0.00           N  
ATOM   3491 H   LALA   243       3.737 -23.773  -8.671  0.00  0.00           H  
ATOM   3492 CA  LALA   243       1.801 -24.092  -7.804  0.00  0.00           C  
ATOM   3493 HA  LALA   243       0.897 -23.482  -7.742  0.00  0.00           H  
ATOM   3494 CB  LALA   243       1.522 -25.236  -8.784  0.00  0.00           C  
ATOM   3495 HB1 LALA   243       0.661 -25.810  -8.444  0.00  0.00           H  
ATOM   3496 HB2 LALA   243       1.312 -24.833  -9.776  0.00  0.00           H  
ATOM   3497 HB3 LALA   243       2.390 -25.894  -8.841  0.00  0.00           H  
ATOM   3498 C   LALA   243       2.070 -24.635  -6.386  0.00  0.00           C  
ATOM   3499 O   LALA   243       1.144 -24.751  -5.580  0.00  0.00           O  
ATOM   3500 N   LASN   244       3.328 -24.963  -6.084  0.00  0.00           N  
ATOM   3501 H   LASN   244       4.032 -24.798  -6.797  0.00  0.00           H  
ATOM   3502 CA  LASN   244       3.824 -25.456  -4.793  0.00  0.00           C  
ATOM   3503 HA  LASN   244       3.087 -25.266  -4.011  0.00  0.00           H  
ATOM   3504 CB  LASN   244       4.104 -26.973  -4.890  0.00  0.00           C  
ATOM   3505 HB2 LASN   244       4.967 -27.114  -5.537  0.00  0.00           H  
ATOM   3506 HB3 LASN   244       4.356 -27.350  -3.899  0.00  0.00           H  
ATOM   3507 CG  LASN   244       2.980 -27.833  -5.448  0.00  0.00           C  
ATOM   3508 OD1 LASN   244       3.183 -28.683  -6.304  0.00  0.00           O  
ATOM   3509 ND2 LASN   244       1.771 -27.675  -4.983  0.00  0.00           N  
ATOM   3510 HD21LASN   244       1.016 -28.206  -5.391  0.00  0.00           H  
ATOM   3511 HD22LASN   244       1.601 -27.023  -4.227  0.00  0.00           H  
ATOM   3512 C   LASN   244       5.118 -24.700  -4.435  0.00  0.00           C  
ATOM   3513 O   LASN   244       5.730 -24.113  -5.324  0.00  0.00           O  
ATOM   3514 N   LLEU   245       5.594 -24.755  -3.187  0.00  0.00           N  
ATOM   3515 H   LLEU   245       5.081 -25.257  -2.470  0.00  0.00           H  
ATOM   3516 CA  LLEU   245       6.902 -24.179  -2.815  0.00  0.00           C  
ATOM   3517 HA  LLEU   245       7.011 -23.222  -3.323  0.00  0.00           H  
ATOM   3518 CB  LLEU   245       6.940 -23.914  -1.297  0.00  0.00           C  
ATOM   3519 HB2 LLEU   245       6.665 -24.830  -0.779  0.00  0.00           H  
ATOM   3520 HB3 LLEU   245       7.958 -23.654  -1.001  0.00  0.00           H  
ATOM   3521 CG  LLEU   245       5.992 -22.791  -0.839  0.00  0.00           C  
ATOM   3522 HG  LLEU   245       4.986 -23.024  -1.180  0.00  0.00           H  
ATOM   3523 CD1 LLEU   245       5.968 -22.692   0.682  0.00  0.00           C  
ATOM   3524 HD11LLEU   245       5.628 -23.633   1.111  0.00  0.00           H  
ATOM   3525 HD12LLEU   245       6.964 -22.459   1.045  0.00  0.00           H  
ATOM   3526 HD13LLEU   245       5.284 -21.905   0.997  0.00  0.00           H  
ATOM   3527 CD2 LLEU   245       6.402 -21.419  -1.380  0.00  0.00           C  
ATOM   3528 HD21LLEU   245       7.448 -21.225  -1.140  0.00  0.00           H  
ATOM   3529 HD22LLEU   245       6.257 -21.383  -2.457  0.00  0.00           H  
ATOM   3530 HD23LLEU   245       5.793 -20.637  -0.928  0.00  0.00           H  
ATOM   3531 C   LLEU   245       8.112 -25.007  -3.302  0.00  0.00           C  
ATOM   3532 O   LLEU   245       9.241 -24.529  -3.228  0.00  0.00           O  
ATOM   3533 N   LSER   246       7.883 -26.196  -3.874  0.00  0.00           N  
ATOM   3534 H   LSER   246       6.944 -26.553  -3.846  0.00  0.00           H  
ATOM   3535 CA  LSER   246       8.907 -27.083  -4.443  0.00  0.00           C  
ATOM   3536 HA  LSER   246       9.505 -27.476  -3.620  0.00  0.00           H  
ATOM   3537 CB  LSER   246       8.247 -28.285  -5.142  0.00  0.00           C  
ATOM   3538 HB2 LSER   246       9.025 -28.893  -5.600  0.00  0.00           H  
ATOM   3539 HB3 LSER   246       7.745 -28.900  -4.398  0.00  0.00           H  
ATOM   3540 OG  LSER   246       7.306 -27.926  -6.148  0.00  0.00           O  
ATOM   3541 HG  LSER   246       6.735 -28.698  -6.318  0.00  0.00           H  
ATOM   3542 C   LSER   246       9.849 -26.354  -5.408  0.00  0.00           C  
ATOM   3543 O   LSER   246       9.449 -25.915  -6.487  0.00  0.00           O  
ATOM   3544 N   LGLY   247      11.120 -26.235  -5.037  0.00  0.00           N  
ATOM   3545 H   LGLY   247      11.382 -26.592  -4.123  0.00  0.00           H  
ATOM   3546 CA  LGLY   247      12.166 -25.582  -5.821  0.00  0.00           C  
ATOM   3547 HA2 LGLY   247      13.132 -25.905  -5.443  0.00  0.00           H  
ATOM   3548 HA3 LGLY   247      12.089 -25.909  -6.857  0.00  0.00           H  
ATOM   3549 C   LGLY   247      12.161 -24.049  -5.812  0.00  0.00           C  
ATOM   3550 O   LGLY   247      12.971 -23.478  -6.536  0.00  0.00           O  
ATOM   3551 N   LLEU   248      11.289 -23.373  -5.054  0.00  0.00           N  
ATOM   3552 H   LLEU   248      10.650 -23.884  -4.454  0.00  0.00           H  
ATOM   3553 CA  LLEU   248      11.210 -21.907  -5.070  0.00  0.00           C  
ATOM   3554 HA  LLEU   248      11.065 -21.600  -6.107  0.00  0.00           H  
ATOM   3555 CB  LLEU   248       9.988 -21.446  -4.251  0.00  0.00           C  
ATOM   3556 HB2 LLEU   248       9.103 -21.998  -4.574  0.00  0.00           H  
ATOM   3557 HB3 LLEU   248      10.170 -21.690  -3.204  0.00  0.00           H  
ATOM   3558 CG  LLEU   248       9.711 -19.935  -4.377  0.00  0.00           C  
ATOM   3559 HG  LLEU   248      10.641 -19.375  -4.292  0.00  0.00           H  
ATOM   3560 CD1 LLEU   248       9.040 -19.605  -5.710  0.00  0.00           C  
ATOM   3561 HD11LLEU   248       8.850 -18.534  -5.770  0.00  0.00           H  
ATOM   3562 HD12LLEU   248       9.691 -19.884  -6.537  0.00  0.00           H  
ATOM   3563 HD13LLEU   248       8.100 -20.147  -5.806  0.00  0.00           H  
ATOM   3564 CD2 LLEU   248       8.777 -19.458  -3.267  0.00  0.00           C  
ATOM   3565 HD21LLEU   248       9.191 -19.727  -2.296  0.00  0.00           H  
ATOM   3566 HD22LLEU   248       8.683 -18.374  -3.313  0.00  0.00           H  
ATOM   3567 HD23LLEU   248       7.796 -19.911  -3.385  0.00  0.00           H  
ATOM   3568 C   LLEU   248      12.518 -21.264  -4.567  0.00  0.00           C  
ATOM   3569 O   LLEU   248      12.960 -21.540  -3.450  0.00  0.00           O  
ATOM   3570 N   LARG   249      13.122 -20.396  -5.383  0.00  0.00           N  
ATOM   3571 H   LARG   249      12.683 -20.220  -6.286  0.00  0.00           H  
ATOM   3572 CA  LARG   249      14.395 -19.710  -5.113  0.00  0.00           C  
ATOM   3573 HA  LARG   249      15.033 -20.351  -4.500  0.00  0.00           H  
ATOM   3574 CB  LARG   249      15.116 -19.442  -6.445  0.00  0.00           C  
ATOM   3575 HB2 LARG   249      14.486 -18.798  -7.056  0.00  0.00           H  
ATOM   3576 HB3 LARG   249      16.048 -18.913  -6.240  0.00  0.00           H  
ATOM   3577 CG  LARG   249      15.439 -20.724  -7.234  0.00  0.00           C  
ATOM   3578 HG2 LARG   249      16.106 -21.351  -6.640  0.00  0.00           H  
ATOM   3579 HG3 LARG   249      14.526 -21.283  -7.436  0.00  0.00           H  
ATOM   3580 CD  LARG   249      16.117 -20.403  -8.571  0.00  0.00           C  
ATOM   3581 HD2 LARG   249      17.033 -19.847  -8.373  0.00  0.00           H  
ATOM   3582 HD3 LARG   249      16.383 -21.343  -9.059  0.00  0.00           H  
ATOM   3583 NE  LARG   249      15.235 -19.623  -9.461  0.00  0.00           N  
ATOM   3584 HE  LARG   249      14.266 -19.506  -9.179  0.00  0.00           H  
ATOM   3585 CZ  LARG   249      15.553 -19.073 -10.616  0.00  0.00           C  
ATOM   3586 NH1 LARG   249      16.734 -19.152 -11.155  0.00  0.00           N  
ATOM   3587 HH11LARG   249      17.487 -19.637 -10.682  0.00  0.00           H  
ATOM   3588 HH12LARG   249      16.914 -18.593 -11.979  0.00  0.00           H  
ATOM   3589 NH2 LARG   249      14.661 -18.398 -11.267  0.00  0.00           N  
ATOM   3590 HH21LARG   249      13.737 -18.325 -10.856  0.00  0.00           H  
ATOM   3591 HH22LARG   249      14.815 -18.175 -12.247  0.00  0.00           H  
ATOM   3592 C   LARG   249      14.154 -18.411  -4.341  0.00  0.00           C  
ATOM   3593 O   LARG   249      13.773 -17.395  -4.934  0.00  0.00           O  
ATOM   3594 N   LILE   250      14.360 -18.452  -3.024  0.00  0.00           N  
ATOM   3595 H   LILE   250      14.683 -19.329  -2.628  0.00  0.00           H  
ATOM   3596 CA  LILE   250      14.164 -17.320  -2.105  0.00  0.00           C  
ATOM   3597 HA  LILE   250      13.532 -16.574  -2.588  0.00  0.00           H  
ATOM   3598 CB  LILE   250      13.431 -17.784  -0.820  0.00  0.00           C  
ATOM   3599 HB  LILE   250      14.020 -18.585  -0.372  0.00  0.00           H  
ATOM   3600 CG2 LILE   250      13.325 -16.638   0.211  0.00  0.00           C  
ATOM   3601 HG21LILE   250      12.774 -15.798  -0.216  0.00  0.00           H  
ATOM   3602 HG22LILE   250      12.815 -16.975   1.112  0.00  0.00           H  
ATOM   3603 HG23LILE   250      14.314 -16.300   0.518  0.00  0.00           H  
ATOM   3604 CG1 LILE   250      12.025 -18.344  -1.150  0.00  0.00           C  
ATOM   3605 HG12LILE   250      11.387 -17.538  -1.515  0.00  0.00           H  
ATOM   3606 HG13LILE   250      12.108 -19.090  -1.940  0.00  0.00           H  
ATOM   3607 CD1 LILE   250      11.336 -19.031   0.037  0.00  0.00           C  
ATOM   3608 HD11LILE   250      10.423 -19.514  -0.306  0.00  0.00           H  
ATOM   3609 HD12LILE   250      11.996 -19.787   0.465  0.00  0.00           H  
ATOM   3610 HD13LILE   250      11.069 -18.304   0.803  0.00  0.00           H  
ATOM   3611 C   LILE   250      15.507 -16.656  -1.772  0.00  0.00           C  
ATOM   3612 O   LILE   250      16.426 -17.319  -1.284  0.00  0.00           O  
ATOM   3613 N   LLEU   251      15.596 -15.336  -1.964  0.00  0.00           N  
ATOM   3614 H   LLEU   251      14.807 -14.867  -2.397  0.00  0.00           H  
ATOM   3615 CA  LLEU   251      16.633 -14.496  -1.352  0.00  0.00           C  
ATOM   3616 HA  LLEU   251      17.519 -15.104  -1.171  0.00  0.00           H  
ATOM   3617 CB  LLEU   251      17.014 -13.368  -2.330  0.00  0.00           C  
ATOM   3618 HB2 LLEU   251      17.350 -13.805  -3.268  0.00  0.00           H  
ATOM   3619 HB3 LLEU   251      16.117 -12.786  -2.538  0.00  0.00           H  
ATOM   3620 CG  LLEU   251      18.109 -12.418  -1.810  0.00  0.00           C  
ATOM   3621 HG  LLEU   251      17.818 -12.017  -0.841  0.00  0.00           H  
ATOM   3622 CD1 LLEU   251      19.471 -13.101  -1.677  0.00  0.00           C  
ATOM   3623 HD11LLEU   251      19.775 -13.528  -2.633  0.00  0.00           H  
ATOM   3624 HD12LLEU   251      20.216 -12.378  -1.345  0.00  0.00           H  
ATOM   3625 HD13LLEU   251      19.418 -13.892  -0.933  0.00  0.00           H  
ATOM   3626 CD2 LLEU   251      18.272 -11.250  -2.781  0.00  0.00           C  
ATOM   3627 HD21LLEU   251      19.027 -10.566  -2.403  0.00  0.00           H  
ATOM   3628 HD22LLEU   251      18.572 -11.625  -3.758  0.00  0.00           H  
ATOM   3629 HD23LLEU   251      17.332 -10.710  -2.871  0.00  0.00           H  
ATOM   3630 C   LLEU   251      16.127 -13.950  -0.005  0.00  0.00           C  
ATOM   3631 O   LLEU   251      15.072 -13.322   0.037  0.00  0.00           O  
ATOM   3632 N   LLEU   252      16.865 -14.170   1.084  0.00  0.00           N  
ATOM   3633 H   LLEU   252      17.721 -14.703   0.971  0.00  0.00           H  
ATOM   3634 CA  LLEU   252      16.503 -13.767   2.448  0.00  0.00           C  
ATOM   3635 HA  LLEU   252      15.469 -13.420   2.460  0.00  0.00           H  
ATOM   3636 CB  LLEU   252      16.585 -15.017   3.344  0.00  0.00           C  
ATOM   3637 HB2 LLEU   252      15.812 -15.716   3.023  0.00  0.00           H  
ATOM   3638 HB3 LLEU   252      17.556 -15.491   3.187  0.00  0.00           H  
ATOM   3639 CG  LLEU   252      16.426 -14.763   4.855  0.00  0.00           C  
ATOM   3640 HG  LLEU   252      17.227 -14.116   5.211  0.00  0.00           H  
ATOM   3641 CD1 LLEU   252      15.083 -14.125   5.206  0.00  0.00           C  
ATOM   3642 HD11LLEU   252      15.006 -14.039   6.289  0.00  0.00           H  
ATOM   3643 HD12LLEU   252      15.014 -13.128   4.772  0.00  0.00           H  
ATOM   3644 HD13LLEU   252      14.264 -14.740   4.834  0.00  0.00           H  
ATOM   3645 CD2 LLEU   252      16.521 -16.090   5.601  0.00  0.00           C  
ATOM   3646 HD21LLEU   252      17.454 -16.586   5.339  0.00  0.00           H  
ATOM   3647 HD22LLEU   252      16.509 -15.911   6.675  0.00  0.00           H  
ATOM   3648 HD23LLEU   252      15.690 -16.739   5.335  0.00  0.00           H  
ATOM   3649 C   LLEU   252      17.388 -12.611   2.941  0.00  0.00           C  
ATOM   3650 O   LLEU   252      18.554 -12.820   3.290  0.00  0.00           O  
ATOM   3651 N   LLEU   253      16.818 -11.401   2.994  0.00  0.00           N  
ATOM   3652 H   LLEU   253      15.835 -11.326   2.743  0.00  0.00           H  
ATOM   3653 CA  LLEU   253      17.501 -10.182   3.442  0.00  0.00           C  
ATOM   3654 HA  LLEU   253      18.564 -10.395   3.558  0.00  0.00           H  
ATOM   3655 CB  LLEU   253      17.373  -9.067   2.384  0.00  0.00           C  
ATOM   3656 HB2 LLEU   253      16.325  -8.783   2.308  0.00  0.00           H  
ATOM   3657 HB3 LLEU   253      17.927  -8.198   2.742  0.00  0.00           H  
ATOM   3658 CG  LLEU   253      17.876  -9.422   0.971  0.00  0.00           C  
ATOM   3659 HG  LLEU   253      17.266 -10.227   0.565  0.00  0.00           H  
ATOM   3660 CD1 LLEU   253      17.730  -8.203   0.057  0.00  0.00           C  
ATOM   3661 HD11LLEU   253      16.696  -7.861   0.062  0.00  0.00           H  
ATOM   3662 HD12LLEU   253      18.372  -7.393   0.404  0.00  0.00           H  
ATOM   3663 HD13LLEU   253      18.006  -8.472  -0.962  0.00  0.00           H  
ATOM   3664 CD2 LLEU   253      19.345  -9.846   0.947  0.00  0.00           C  
ATOM   3665 HD21LLEU   253      19.469 -10.787   1.485  0.00  0.00           H  
ATOM   3666 HD22LLEU   253      19.675  -9.998  -0.079  0.00  0.00           H  
ATOM   3667 HD23LLEU   253      19.964  -9.083   1.416  0.00  0.00           H  
ATOM   3668 C   LLEU   253      16.978  -9.720   4.812  0.00  0.00           C  
ATOM   3669 O   LLEU   253      15.821  -9.319   4.951  0.00  0.00           O  
ATOM   3670 N   LTHR   254      17.855  -9.739   5.815  0.00  0.00           N  
ATOM   3671 H   LTHR   254      18.776 -10.120   5.615  0.00  0.00           H  
ATOM   3672 CA  LTHR   254      17.575  -9.339   7.211  0.00  0.00           C  
ATOM   3673 HA  LTHR   254      16.666  -8.737   7.226  0.00  0.00           H  
ATOM   3674 CB  LTHR   254      17.325 -10.569   8.101  0.00  0.00           C  
ATOM   3675 HB  LTHR   254      17.242 -10.242   9.134  0.00  0.00           H  
ATOM   3676 CG2 LTHR   254      16.035 -11.305   7.731  0.00  0.00           C  
ATOM   3677 HG21LTHR   254      15.191 -10.618   7.785  0.00  0.00           H  
ATOM   3678 HG22LTHR   254      16.109 -11.706   6.721  0.00  0.00           H  
ATOM   3679 HG23LTHR   254      15.870 -12.127   8.427  0.00  0.00           H  
ATOM   3680 OG1 LTHR   254      18.377 -11.503   8.016  0.00  0.00           O  
ATOM   3681 HG1 LTHR   254      19.074 -11.234   8.642  0.00  0.00           H  
ATOM   3682 C   LTHR   254      18.668  -8.450   7.820  0.00  0.00           C  
ATOM   3683 O   LTHR   254      18.443  -7.830   8.861  0.00  0.00           O  
ATOM   3684 N   LALA   255      19.816  -8.319   7.152  0.00  0.00           N  
ATOM   3685 H   LALA   255      19.951  -8.885   6.321  0.00  0.00           H  
ATOM   3686 CA  LALA   255      20.878  -7.358   7.435  0.00  0.00           C  
ATOM   3687 HA  LALA   255      20.668  -6.843   8.373  0.00  0.00           H  
ATOM   3688 CB  LALA   255      22.184  -8.144   7.604  0.00  0.00           C  
ATOM   3689 HB1 LALA   255      22.076  -8.868   8.413  0.00  0.00           H  
ATOM   3690 HB2 LALA   255      22.424  -8.668   6.679  0.00  0.00           H  
ATOM   3691 HB3 LALA   255      23.002  -7.466   7.842  0.00  0.00           H  
ATOM   3692 C   LALA   255      20.963  -6.300   6.314  0.00  0.00           C  
ATOM   3693 O   LALA   255      20.867  -6.633   5.127  0.00  0.00           O  
ATOM   3694 N   LHIE   256      21.144  -5.027   6.683  0.00  0.00           N  
ATOM   3695 H   LHIE   256      21.275  -4.827   7.668  0.00  0.00           H  
ATOM   3696 CA  LHIE   256      21.245  -3.890   5.759  0.00  0.00           C  
ATOM   3697 HA  LHIE   256      21.576  -4.271   4.794  0.00  0.00           H  
ATOM   3698 CB  LHIE   256      19.849  -3.268   5.569  0.00  0.00           C  
ATOM   3699 HB2 LHIE   256      19.140  -4.063   5.333  0.00  0.00           H  
ATOM   3700 HB3 LHIE   256      19.526  -2.808   6.500  0.00  0.00           H  
ATOM   3701 CG  LHIE   256      19.772  -2.234   4.473  0.00  0.00           C  
ATOM   3702 ND1 LHIE   256      20.411  -0.991   4.474  0.00  0.00           N  
ATOM   3703 CE1 LHIE   256      20.133  -0.433   3.285  0.00  0.00           C  
ATOM   3704 HE1 LHIE   256      20.517   0.520   2.944  0.00  0.00           H  
ATOM   3705 NE2 LHIE   256      19.335  -1.239   2.565  0.00  0.00           N  
ATOM   3706 HE2 LHIE   256      18.990  -1.045   1.624  0.00  0.00           H  
ATOM   3707 CD2 LHIE   256      19.098  -2.380   3.296  0.00  0.00           C  
ATOM   3708 HD2 LHIE   256      18.516  -3.240   2.992  0.00  0.00           H  
ATOM   3709 C   LHIE   256      22.281  -2.862   6.267  0.00  0.00           C  
ATOM   3710 O   LHIE   256      22.290  -2.552   7.462  0.00  0.00           O  
ATOM   3711 N   LPRO   257      23.172  -2.323   5.411  0.00  0.00           N  
ATOM   3712 CD  LPRO   257      23.292  -2.610   3.988  0.00  0.00           C  
ATOM   3713 HD2 LPRO   257      22.337  -2.527   3.472  0.00  0.00           H  
ATOM   3714 HD3 LPRO   257      23.696  -3.614   3.864  0.00  0.00           H  
ATOM   3715 CG  LPRO   257      24.277  -1.585   3.438  0.00  0.00           C  
ATOM   3716 HG2 LPRO   257      23.751  -0.662   3.193  0.00  0.00           H  
ATOM   3717 HG3 LPRO   257      24.816  -1.965   2.571  0.00  0.00           H  
ATOM   3718 CB  LPRO   257      25.204  -1.361   4.629  0.00  0.00           C  
ATOM   3719 HB2 LPRO   257      25.720  -0.403   4.566  0.00  0.00           H  
ATOM   3720 HB3 LPRO   257      25.931  -2.172   4.671  0.00  0.00           H  
ATOM   3721 CA  LPRO   257      24.270  -1.451   5.843  0.00  0.00           C  
ATOM   3722 HA  LPRO   257      24.804  -1.930   6.664  0.00  0.00           H  
ATOM   3723 C   LPRO   257      23.847  -0.054   6.332  0.00  0.00           C  
ATOM   3724 O   LPRO   257      24.661   0.629   6.950  0.00  0.00           O  
ATOM   3725 N   LGLU   258      22.608   0.380   6.075  0.00  0.00           N  
ATOM   3726 H   LGLU   258      21.997  -0.228   5.539  0.00  0.00           H  
ATOM   3727 CA  LGLU   258      22.105   1.728   6.406  0.00  0.00           C  
ATOM   3728 HA  LGLU   258      22.863   2.263   6.980  0.00  0.00           H  
ATOM   3729 CB  LGLU   258      21.838   2.528   5.113  0.00  0.00           C  
ATOM   3730 HB2 LGLU   258      20.915   2.158   4.668  0.00  0.00           H  
ATOM   3731 HB3 LGLU   258      21.671   3.572   5.382  0.00  0.00           H  
ATOM   3732 CG  LGLU   258      22.924   2.481   4.026  0.00  0.00           C  
ATOM   3733 HG2 LGLU   258      22.931   1.480   3.592  0.00  0.00           H  
ATOM   3734 HG3 LGLU   258      22.643   3.177   3.234  0.00  0.00           H  
ATOM   3735 CD  LGLU   258      24.329   2.836   4.522  0.00  0.00           C  
ATOM   3736 OE1 LGLU   258      25.297   2.157   4.099  0.00  0.00           O  
ATOM   3737 OE2 LGLU   258      24.457   3.783   5.334  0.00  0.00           O  
ATOM   3738 C   LGLU   258      20.823   1.714   7.268  0.00  0.00           C  
ATOM   3739 O   LGLU   258      20.224   2.767   7.504  0.00  0.00           O  
ATOM   3740 N   LTHR   259      20.328   0.542   7.683  0.00  0.00           N  
ATOM   3741 H   LTHR   259      20.882  -0.294   7.527  0.00  0.00           H  
ATOM   3742 CA  LTHR   259      18.955   0.352   8.194  0.00  0.00           C  
ATOM   3743 HA  LTHR   259      18.697   1.199   8.825  0.00  0.00           H  
ATOM   3744 CB  LTHR   259      17.995   0.323   6.986  0.00  0.00           C  
ATOM   3745 HB  LTHR   259      18.511  -0.134   6.143  0.00  0.00           H  
ATOM   3746 CG2 LTHR   259      16.691  -0.441   7.174  0.00  0.00           C  
ATOM   3747 HG21LTHR   259      16.018  -0.258   6.341  0.00  0.00           H  
ATOM   3748 HG22LTHR   259      16.915  -1.506   7.204  0.00  0.00           H  
ATOM   3749 HG23LTHR   259      16.200  -0.145   8.096  0.00  0.00           H  
ATOM   3750 OG1 LTHR   259      17.659   1.649   6.627  0.00  0.00           O  
ATOM   3751 HG1 LTHR   259      18.471   2.172   6.733  0.00  0.00           H  
ATOM   3752 C   LTHR   259      18.841  -0.904   9.072  0.00  0.00           C  
ATOM   3753 O   LTHR   259      19.540  -1.885   8.839  0.00  0.00           O  
ATOM   3754 N   LVAL   260      17.981  -0.902  10.099  0.00  0.00           N  
ATOM   3755 H   LVAL   260      17.379  -0.093  10.215  0.00  0.00           H  
ATOM   3756 CA  LVAL   260      18.005  -1.913  11.186  0.00  0.00           C  
ATOM   3757 HA  LVAL   260      18.609  -2.756  10.867  0.00  0.00           H  
ATOM   3758 CB  LVAL   260      18.677  -1.350  12.456  0.00  0.00           C  
ATOM   3759 HB  LVAL   260      18.555  -2.079  13.257  0.00  0.00           H  
ATOM   3760 CG1 LVAL   260      20.181  -1.131  12.271  0.00  0.00           C  
ATOM   3761 HG11LVAL   260      20.664  -2.069  12.003  0.00  0.00           H  
ATOM   3762 HG12LVAL   260      20.375  -0.391  11.494  0.00  0.00           H  
ATOM   3763 HG13LVAL   260      20.616  -0.780  13.207  0.00  0.00           H  
ATOM   3764 CG2 LVAL   260      18.046  -0.034  12.913  0.00  0.00           C  
ATOM   3765 HG21LVAL   260      18.392   0.182  13.923  0.00  0.00           H  
ATOM   3766 HG22LVAL   260      18.340   0.781  12.250  0.00  0.00           H  
ATOM   3767 HG23LVAL   260      16.962  -0.114  12.912  0.00  0.00           H  
ATOM   3768 C   LVAL   260      16.642  -2.530  11.524  0.00  0.00           C  
ATOM   3769 O   LVAL   260      15.591  -1.942  11.248  0.00  0.00           O  
ATOM   3770 N   LALA   261      16.666  -3.722  12.137  0.00  0.00           N  
ATOM   3771 H   LALA   261      17.560  -4.166  12.306  0.00  0.00           H  
ATOM   3772 CA  LALA   261      15.484  -4.472  12.565  0.00  0.00           C  
ATOM   3773 HA  LALA   261      14.670  -3.762  12.705  0.00  0.00           H  
ATOM   3774 CB  LALA   261      15.087  -5.448  11.449  0.00  0.00           C  
ATOM   3775 HB1 LALA   261      14.848  -4.898  10.540  0.00  0.00           H  
ATOM   3776 HB2 LALA   261      15.909  -6.136  11.248  0.00  0.00           H  
ATOM   3777 HB3 LALA   261      14.211  -6.021  11.755  0.00  0.00           H  
ATOM   3778 C   LALA   261      15.654  -5.204  13.916  0.00  0.00           C  
ATOM   3779 O   LALA   261      16.760  -5.513  14.362  0.00  0.00           O  
ATOM   3780 N   LASP   262      14.526  -5.479  14.567  0.00  0.00           N  
ATOM   3781 H   LASP   262      13.660  -5.164  14.143  0.00  0.00           H  
ATOM   3782 CA  LASP   262      14.409  -6.268  15.792  0.00  0.00           C  
ATOM   3783 HA  LASP   262      15.114  -5.883  16.532  0.00  0.00           H  
ATOM   3784 CB  LASP   262      12.981  -6.149  16.347  0.00  0.00           C  
ATOM   3785 HB2 LASP   262      12.262  -6.334  15.547  0.00  0.00           H  
ATOM   3786 HB3 LASP   262      12.830  -6.914  17.109  0.00  0.00           H  
ATOM   3787 CG  LASP   262      12.692  -4.804  16.995  0.00  0.00           C  
ATOM   3788 OD1 LASP   262      11.504  -4.423  17.080  0.00  0.00           O  
ATOM   3789 OD2 LASP   262      13.617  -4.169  17.552  0.00  0.00           O  
ATOM   3790 C   LASP   262      14.704  -7.752  15.583  0.00  0.00           C  
ATOM   3791 O   LASP   262      14.362  -8.332  14.550  0.00  0.00           O  
ATOM   3792 N   LSER   263      15.213  -8.392  16.637  0.00  0.00           N  
ATOM   3793 H   LSER   263      15.400  -7.851  17.475  0.00  0.00           H  
ATOM   3794 CA  LSER   263      15.389  -9.844  16.704  0.00  0.00           C  
ATOM   3795 HA  LSER   263      16.104 -10.146  15.937  0.00  0.00           H  
ATOM   3796 CB  LSER   263      15.984 -10.197  18.067  0.00  0.00           C  
ATOM   3797 HB2 LSER   263      16.975  -9.752  18.148  0.00  0.00           H  
ATOM   3798 HB3 LSER   263      15.362  -9.771  18.851  0.00  0.00           H  
ATOM   3799 OG  LSER   263      16.084 -11.589  18.285  0.00  0.00           O  
ATOM   3800 HG  LSER   263      16.459 -11.685  19.182  0.00  0.00           H  
ATOM   3801 C   LSER   263      14.073 -10.586  16.434  0.00  0.00           C  
ATOM   3802 O   LSER   263      14.055 -11.477  15.593  0.00  0.00           O  
ATOM   3803 N   LALA   264      12.943 -10.163  17.017  0.00  0.00           N  
ATOM   3804 H   LALA   264      13.012  -9.484  17.765  0.00  0.00           H  
ATOM   3805 CA  LALA   264      11.624 -10.746  16.745  0.00  0.00           C  
ATOM   3806 HA  LALA   264      11.667 -11.811  16.979  0.00  0.00           H  
ATOM   3807 CB  LALA   264      10.605 -10.103  17.693  0.00  0.00           C  
ATOM   3808 HB1 LALA   264      10.881 -10.313  18.727  0.00  0.00           H  
ATOM   3809 HB2 LALA   264      10.571  -9.023  17.540  0.00  0.00           H  
ATOM   3810 HB3 LALA   264       9.616 -10.524  17.510  0.00  0.00           H  
ATOM   3811 C   LALA   264      11.176 -10.613  15.271  0.00  0.00           C  
ATOM   3812 O   LALA   264      10.612 -11.560  14.716  0.00  0.00           O  
ATOM   3813 N   LTHR   265      11.466  -9.482  14.611  0.00  0.00           N  
ATOM   3814 H   LTHR   265      11.952  -8.755  15.116  0.00  0.00           H  
ATOM   3815 CA  LTHR   265      11.189  -9.271  13.175  0.00  0.00           C  
ATOM   3816 HA  LTHR   265      10.150  -9.531  12.970  0.00  0.00           H  
ATOM   3817 CB  LTHR   265      11.397  -7.795  12.779  0.00  0.00           C  
ATOM   3818 HB  LTHR   265      12.234  -7.373  13.336  0.00  0.00           H  
ATOM   3819 CG2 LTHR   265      11.638  -7.556  11.286  0.00  0.00           C  
ATOM   3820 HG21LTHR   265      12.630  -7.908  11.005  0.00  0.00           H  
ATOM   3821 HG22LTHR   265      10.885  -8.079  10.694  0.00  0.00           H  
ATOM   3822 HG23LTHR   265      11.584  -6.490  11.072  0.00  0.00           H  
ATOM   3823 OG1 LTHR   265      10.228  -7.072  13.078  0.00  0.00           O  
ATOM   3824 HG1 LTHR   265      10.011  -7.225  14.022  0.00  0.00           H  
ATOM   3825 C   LTHR   265      12.050 -10.188  12.314  0.00  0.00           C  
ATOM   3826 O   LTHR   265      11.524 -10.909  11.467  0.00  0.00           O  
ATOM   3827 N   LILE   266      13.362 -10.207  12.560  0.00  0.00           N  
ATOM   3828 H   LILE   266      13.727  -9.603  13.294  0.00  0.00           H  
ATOM   3829 CA  LILE   266      14.312 -11.068  11.847  0.00  0.00           C  
ATOM   3830 HA  LILE   266      14.253 -10.855  10.779  0.00  0.00           H  
ATOM   3831 CB  LILE   266      15.750 -10.761  12.327  0.00  0.00           C  
ATOM   3832 HB  LILE   266      15.760 -10.803  13.418  0.00  0.00           H  
ATOM   3833 CG2 LILE   266      16.758 -11.806  11.811  0.00  0.00           C  
ATOM   3834 HG21LILE   266      17.772 -11.538  12.104  0.00  0.00           H  
ATOM   3835 HG22LILE   266      16.541 -12.784  12.241  0.00  0.00           H  
ATOM   3836 HG23LILE   266      16.710 -11.879  10.726  0.00  0.00           H  
ATOM   3837 CG1 LILE   266      16.150  -9.330  11.889  0.00  0.00           C  
ATOM   3838 HG12LILE   266      16.288  -9.294  10.810  0.00  0.00           H  
ATOM   3839 HG13LILE   266      15.350  -8.632  12.132  0.00  0.00           H  
ATOM   3840 CD1 LILE   266      17.413  -8.809  12.580  0.00  0.00           C  
ATOM   3841 HD11LILE   266      17.542  -7.753  12.346  0.00  0.00           H  
ATOM   3842 HD12LILE   266      17.307  -8.919  13.659  0.00  0.00           H  
ATOM   3843 HD13LILE   266      18.291  -9.352  12.236  0.00  0.00           H  
ATOM   3844 C   LILE   266      13.914 -12.537  12.033  0.00  0.00           C  
ATOM   3845 O   LILE   266      13.795 -13.267  11.058  0.00  0.00           O  
ATOM   3846 N   LSER   267      13.590 -12.937  13.261  0.00  0.00           N  
ATOM   3847 H   LSER   267      13.742 -12.270  14.011  0.00  0.00           H  
ATOM   3848 CA  LSER   267      13.097 -14.262  13.650  0.00  0.00           C  
ATOM   3849 HA  LSER   267      13.859 -15.003  13.412  0.00  0.00           H  
ATOM   3850 CB  LSER   267      12.910 -14.231  15.166  0.00  0.00           C  
ATOM   3851 HB2 LSER   267      13.877 -13.973  15.592  0.00  0.00           H  
ATOM   3852 HB3 LSER   267      12.205 -13.445  15.429  0.00  0.00           H  
ATOM   3853 OG  LSER   267      12.480 -15.437  15.763  0.00  0.00           O  
ATOM   3854 HG  LSER   267      12.914 -15.397  16.633  0.00  0.00           H  
ATOM   3855 C   LSER   267      11.799 -14.662  12.946  0.00  0.00           C  
ATOM   3856 O   LSER   267      11.682 -15.802  12.502  0.00  0.00           O  
ATOM   3857 N   LALA   268      10.844 -13.739  12.782  0.00  0.00           N  
ATOM   3858 H   LALA   268      10.994 -12.811  13.163  0.00  0.00           H  
ATOM   3859 CA  LALA   268       9.594 -13.992  12.065  0.00  0.00           C  
ATOM   3860 HA  LALA   268       9.157 -14.917  12.445  0.00  0.00           H  
ATOM   3861 CB  LALA   268       8.619 -12.848  12.367  0.00  0.00           C  
ATOM   3862 HB1 LALA   268       8.436 -12.789  13.440  0.00  0.00           H  
ATOM   3863 HB2 LALA   268       9.034 -11.902  12.020  0.00  0.00           H  
ATOM   3864 HB3 LALA   268       7.670 -13.030  11.861  0.00  0.00           H  
ATOM   3865 C   LALA   268       9.805 -14.165  10.547  0.00  0.00           C  
ATOM   3866 O   LALA   268       9.191 -15.051   9.947  0.00  0.00           O  
ATOM   3867 N   LVAL   269      10.679 -13.357   9.933  0.00  0.00           N  
ATOM   3868 H   LVAL   269      11.125 -12.632  10.489  0.00  0.00           H  
ATOM   3869 CA  LVAL   269      11.040 -13.450   8.503  0.00  0.00           C  
ATOM   3870 HA  LVAL   269      10.125 -13.570   7.921  0.00  0.00           H  
ATOM   3871 CB  LVAL   269      11.721 -12.142   8.039  0.00  0.00           C  
ATOM   3872 HB  LVAL   269      12.570 -11.933   8.691  0.00  0.00           H  
ATOM   3873 CG1 LVAL   269      12.231 -12.208   6.595  0.00  0.00           C  
ATOM   3874 HG11LVAL   269      12.991 -12.978   6.508  0.00  0.00           H  
ATOM   3875 HG12LVAL   269      11.415 -12.441   5.914  0.00  0.00           H  
ATOM   3876 HG13LVAL   269      12.681 -11.257   6.313  0.00  0.00           H  
ATOM   3877 CG2 LVAL   269      10.744 -10.957   8.106  0.00  0.00           C  
ATOM   3878 HG21LVAL   269      10.380 -10.820   9.123  0.00  0.00           H  
ATOM   3879 HG22LVAL   269      11.251 -10.041   7.801  0.00  0.00           H  
ATOM   3880 HG23LVAL   269       9.893 -11.131   7.449  0.00  0.00           H  
ATOM   3881 C   LVAL   269      11.902 -14.693   8.222  0.00  0.00           C  
ATOM   3882 O   LVAL   269      11.646 -15.416   7.260  0.00  0.00           O  
ATOM   3883 N   LGLU   270      12.851 -15.013   9.106  0.00  0.00           N  
ATOM   3884 H   LGLU   270      13.048 -14.353   9.853  0.00  0.00           H  
ATOM   3885 CA  LGLU   270      13.603 -16.276   9.114  0.00  0.00           C  
ATOM   3886 HA  LGLU   270      14.160 -16.376   8.181  0.00  0.00           H  
ATOM   3887 CB  LGLU   270      14.594 -16.304  10.293  0.00  0.00           C  
ATOM   3888 HB2 LGLU   270      14.073 -15.960  11.186  0.00  0.00           H  
ATOM   3889 HB3 LGLU   270      14.900 -17.331  10.495  0.00  0.00           H  
ATOM   3890 CG  LGLU   270      15.840 -15.425  10.084  0.00  0.00           C  
ATOM   3891 HG2 LGLU   270      15.596 -14.577   9.441  0.00  0.00           H  
ATOM   3892 HG3 LGLU   270      16.128 -15.026  11.060  0.00  0.00           H  
ATOM   3893 CD  LGLU   270      17.055 -16.166   9.508  0.00  0.00           C  
ATOM   3894 OE1 LGLU   270      16.935 -17.309   9.013  0.00  0.00           O  
ATOM   3895 OE2 LGLU   270      18.174 -15.600   9.581  0.00  0.00           O  
ATOM   3896 C   LGLU   270      12.658 -17.477   9.220  0.00  0.00           C  
ATOM   3897 O   LGLU   270      12.772 -18.400   8.418  0.00  0.00           O  
ATOM   3898 N   LARG   271      11.677 -17.448  10.133  0.00  0.00           N  
ATOM   3899 H   LARG   271      11.671 -16.682  10.801  0.00  0.00           H  
ATOM   3900 CA  LARG   271      10.645 -18.490  10.263  0.00  0.00           C  
ATOM   3901 HA  LARG   271      11.142 -19.446  10.433  0.00  0.00           H  
ATOM   3902 CB  LARG   271       9.761 -18.176  11.483  0.00  0.00           C  
ATOM   3903 HB2 LARG   271      10.386 -18.184  12.378  0.00  0.00           H  
ATOM   3904 HB3 LARG   271       9.339 -17.179  11.373  0.00  0.00           H  
ATOM   3905 CG  LARG   271       8.613 -19.176  11.676  0.00  0.00           C  
ATOM   3906 HG2 LARG   271       7.980 -19.182  10.791  0.00  0.00           H  
ATOM   3907 HG3 LARG   271       9.025 -20.173  11.827  0.00  0.00           H  
ATOM   3908 CD  LARG   271       7.750 -18.781  12.877  0.00  0.00           C  
ATOM   3909 HD2 LARG   271       8.327 -18.904  13.795  0.00  0.00           H  
ATOM   3910 HD3 LARG   271       7.485 -17.728  12.775  0.00  0.00           H  
ATOM   3911 NE  LARG   271       6.520 -19.590  12.955  0.00  0.00           N  
ATOM   3912 HE  LARG   271       6.520 -20.505  12.528  0.00  0.00           H  
ATOM   3913 CZ  LARG   271       5.390 -19.221  13.533  0.00  0.00           C  
ATOM   3914 NH1 LARG   271       5.249 -18.068  14.121  0.00  0.00           N  
ATOM   3915 HH11LARG   271       5.954 -17.351  14.038  0.00  0.00           H  
ATOM   3916 HH12LARG   271       4.363 -17.883  14.577  0.00  0.00           H  
ATOM   3917 NH2 LARG   271       4.363 -20.016  13.538  0.00  0.00           N  
ATOM   3918 HH21LARG   271       4.407 -20.941  13.119  0.00  0.00           H  
ATOM   3919 HH22LARG   271       3.478 -19.691  13.898  0.00  0.00           H  
ATOM   3920 C   LARG   271       9.826 -18.651   8.979  0.00  0.00           C  
ATOM   3921 O   LARG   271       9.560 -19.780   8.580  0.00  0.00           O  
ATOM   3922 N   LALA   272       9.462 -17.556   8.309  0.00  0.00           N  
ATOM   3923 H   LALA   272       9.704 -16.653   8.697  0.00  0.00           H  
ATOM   3924 CA  LALA   272       8.749 -17.607   7.031  0.00  0.00           C  
ATOM   3925 HA  LALA   272       7.843 -18.200   7.160  0.00  0.00           H  
ATOM   3926 CB  LALA   272       8.336 -16.182   6.643  0.00  0.00           C  
ATOM   3927 HB1 LALA   272       7.691 -16.216   5.767  0.00  0.00           H  
ATOM   3928 HB2 LALA   272       7.793 -15.718   7.466  0.00  0.00           H  
ATOM   3929 HB3 LALA   272       9.213 -15.579   6.410  0.00  0.00           H  
ATOM   3930 C   LALA   272       9.584 -18.292   5.929  0.00  0.00           C  
ATOM   3931 O   LALA   272       9.075 -19.156   5.214  0.00  0.00           O  
ATOM   3932 N   LALA   273      10.876 -17.965   5.824  0.00  0.00           N  
ATOM   3933 H   LALA   273      11.244 -17.235   6.428  0.00  0.00           H  
ATOM   3934 CA  LALA   273      11.798 -18.632   4.903  0.00  0.00           C  
ATOM   3935 HA  LALA   273      11.355 -18.634   3.905  0.00  0.00           H  
ATOM   3936 CB  LALA   273      13.090 -17.811   4.847  0.00  0.00           C  
ATOM   3937 HB1 LALA   273      12.873 -16.793   4.525  0.00  0.00           H  
ATOM   3938 HB2 LALA   273      13.556 -17.779   5.831  0.00  0.00           H  
ATOM   3939 HB3 LALA   273      13.781 -18.264   4.138  0.00  0.00           H  
ATOM   3940 C   LALA   273      12.065 -20.104   5.289  0.00  0.00           C  
ATOM   3941 O   LALA   273      12.088 -20.970   4.417  0.00  0.00           O  
ATOM   3942 N   LALA   274      12.196 -20.412   6.582  0.00  0.00           N  
ATOM   3943 H   LALA   274      12.195 -19.652   7.253  0.00  0.00           H  
ATOM   3944 CA  LALA   274      12.431 -21.760   7.100  0.00  0.00           C  
ATOM   3945 HA  LALA   274      13.293 -22.189   6.585  0.00  0.00           H  
ATOM   3946 CB  LALA   274      12.763 -21.657   8.592  0.00  0.00           C  
ATOM   3947 HB1 LALA   274      11.943 -21.182   9.130  0.00  0.00           H  
ATOM   3948 HB2 LALA   274      12.919 -22.654   9.001  0.00  0.00           H  
ATOM   3949 HB3 LALA   274      13.674 -21.072   8.730  0.00  0.00           H  
ATOM   3950 C   LALA   274      11.234 -22.696   6.870  0.00  0.00           C  
ATOM   3951 O   LALA   274      11.428 -23.835   6.446  0.00  0.00           O  
ATOM   3952 N   LALA   275      10.006 -22.204   7.072  0.00  0.00           N  
ATOM   3953 H   LALA   275       9.916 -21.282   7.487  0.00  0.00           H  
ATOM   3954 CA  LALA   275       8.773 -22.917   6.735  0.00  0.00           C  
ATOM   3955 HA  LALA   275       8.770 -23.883   7.244  0.00  0.00           H  
ATOM   3956 CB  LALA   275       7.582 -22.097   7.248  0.00  0.00           C  
ATOM   3957 HB1 LALA   275       7.672 -21.954   8.326  0.00  0.00           H  
ATOM   3958 HB2 LALA   275       7.550 -21.123   6.757  0.00  0.00           H  
ATOM   3959 HB3 LALA   275       6.655 -22.634   7.046  0.00  0.00           H  
ATOM   3960 C   LALA   275       8.665 -23.177   5.220  0.00  0.00           C  
ATOM   3961 O   LALA   275       8.173 -24.227   4.803  0.00  0.00           O  
ATOM   3962 N   LCYS   276       9.172 -22.262   4.382  0.00  0.00           N  
ATOM   3963 H   LCYS   276       9.532 -21.398   4.765  0.00  0.00           H  
ATOM   3964 CA  LCYS   276       9.307 -22.505   2.945  0.00  0.00           C  
ATOM   3965 HA  LCYS   276       8.363 -22.907   2.587  0.00  0.00           H  
ATOM   3966 CB  LCYS   276       9.575 -21.193   2.194  0.00  0.00           C  
ATOM   3967 HB2 LCYS   276      10.471 -20.706   2.578  0.00  0.00           H  
ATOM   3968 HB3 LCYS   276       9.730 -21.419   1.139  0.00  0.00           H  
ATOM   3969 SG  LCYS   276       8.156 -20.072   2.327  0.00  0.00           S  
ATOM   3970 HG  LCYS   276       8.337 -19.746   3.618  0.00  0.00           H  
ATOM   3971 C   LCYS   276      10.377 -23.563   2.625  0.00  0.00           C  
ATOM   3972 O   LCYS   276      10.134 -24.422   1.780  0.00  0.00           O  
ATOM   3973 N   LGLU   277      11.531 -23.556   3.298  0.00  0.00           N  
ATOM   3974 H   LGLU   277      11.709 -22.790   3.941  0.00  0.00           H  
ATOM   3975 CA  LGLU   277      12.583 -24.574   3.126  0.00  0.00           C  
ATOM   3976 HA  LGLU   277      12.826 -24.628   2.064  0.00  0.00           H  
ATOM   3977 CB  LGLU   277      13.855 -24.137   3.883  0.00  0.00           C  
ATOM   3978 HB2 LGLU   277      13.933 -23.053   3.793  0.00  0.00           H  
ATOM   3979 HB3 LGLU   277      13.763 -24.361   4.945  0.00  0.00           H  
ATOM   3980 CG  LGLU   277      15.169 -24.708   3.313  0.00  0.00           C  
ATOM   3981 HG2 LGLU   277      15.128 -24.668   2.223  0.00  0.00           H  
ATOM   3982 HG3 LGLU   277      15.974 -24.039   3.615  0.00  0.00           H  
ATOM   3983 CD  LGLU   277      15.555 -26.126   3.765  0.00  0.00           C  
ATOM   3984 OE1 LGLU   277      15.139 -26.585   4.857  0.00  0.00           O  
ATOM   3985 OE2 LGLU   277      16.317 -26.792   3.022  0.00  0.00           O  
ATOM   3986 C   LGLU   277      12.085 -25.968   3.545  0.00  0.00           C  
ATOM   3987 O   LGLU   277      12.264 -26.924   2.795  0.00  0.00           O  
ATOM   3988 N   LALA   278      11.320 -26.058   4.643  0.00  0.00           N  
ATOM   3989 H   LALA   278      11.225 -25.220   5.208  0.00  0.00           H  
ATOM   3990 CA  LALA   278      10.540 -27.230   5.077  0.00  0.00           C  
ATOM   3991 HA  LALA   278      11.193 -28.102   5.040  0.00  0.00           H  
ATOM   3992 CB  LALA   278      10.130 -26.999   6.538  0.00  0.00           C  
ATOM   3993 HB1 LALA   278      11.011 -26.806   7.151  0.00  0.00           H  
ATOM   3994 HB2 LALA   278       9.452 -26.148   6.608  0.00  0.00           H  
ATOM   3995 HB3 LALA   278       9.623 -27.883   6.927  0.00  0.00           H  
ATOM   3996 C   LALA   278       9.306 -27.549   4.190  0.00  0.00           C  
ATOM   3997 O   LALA   278       8.520 -28.459   4.480  0.00  0.00           O  
ATOM   3998 N   LSER   279       9.133 -26.797   3.100  0.00  0.00           N  
ATOM   3999 H   LSER   279       9.793 -26.041   2.963  0.00  0.00           H  
ATOM   4000 CA  LSER   279       8.110 -26.958   2.058  0.00  0.00           C  
ATOM   4001 HA  LSER   279       7.560 -27.879   2.241  0.00  0.00           H  
ATOM   4002 CB  LSER   279       7.112 -25.795   2.102  0.00  0.00           C  
ATOM   4003 HB2 LSER   279       7.626 -24.862   1.880  0.00  0.00           H  
ATOM   4004 HB3 LSER   279       6.342 -25.946   1.349  0.00  0.00           H  
ATOM   4005 OG  LSER   279       6.492 -25.703   3.366  0.00  0.00           O  
ATOM   4006 HG  LSER   279       7.116 -25.239   3.965  0.00  0.00           H  
ATOM   4007 C   LSER   279       8.724 -27.087   0.655  0.00  0.00           C  
ATOM   4008 O   LSER   279       8.026 -26.901  -0.341  0.00  0.00           O  
ATOM   4009 N   LGLY   280      10.020 -27.401   0.556  0.00  0.00           N  
ATOM   4010 H   LGLY   280      10.545 -27.534   1.411  0.00  0.00           H  
ATOM   4011 CA  LGLY   280      10.725 -27.643  -0.707  0.00  0.00           C  
ATOM   4012 HA2 LGLY   280      11.524 -28.360  -0.525  0.00  0.00           H  
ATOM   4013 HA3 LGLY   280      10.037 -28.093  -1.422  0.00  0.00           H  
ATOM   4014 C   LGLY   280      11.354 -26.409  -1.366  0.00  0.00           C  
ATOM   4015 O   LGLY   280      11.982 -26.551  -2.414  0.00  0.00           O  
ATOM   4016 N   LALA   281      11.238 -25.208  -0.796  0.00  0.00           N  
ATOM   4017 H   LALA   281      10.737 -25.126   0.080  0.00  0.00           H  
ATOM   4018 CA  LALA   281      11.983 -24.043  -1.281  0.00  0.00           C  
ATOM   4019 HA  LALA   281      11.854 -23.973  -2.361  0.00  0.00           H  
ATOM   4020 CB  LALA   281      11.397 -22.770  -0.659  0.00  0.00           C  
ATOM   4021 HB1 LALA   281      11.808 -21.892  -1.156  0.00  0.00           H  
ATOM   4022 HB2 LALA   281      10.313 -22.765  -0.778  0.00  0.00           H  
ATOM   4023 HB3 LALA   281      11.661 -22.720   0.395  0.00  0.00           H  
ATOM   4024 C   LALA   281      13.494 -24.175  -0.993  0.00  0.00           C  
ATOM   4025 O   LALA   281      13.928 -25.045  -0.232  0.00  0.00           O  
ATOM   4026 N   LTHR   282      14.296 -23.276  -1.567  0.00  0.00           N  
ATOM   4027 H   LTHR   282      13.887 -22.584  -2.191  0.00  0.00           H  
ATOM   4028 CA  LTHR   282      15.718 -23.130  -1.233  0.00  0.00           C  
ATOM   4029 HA  LTHR   282      15.887 -23.652  -0.292  0.00  0.00           H  
ATOM   4030 CB  LTHR   282      16.632 -23.814  -2.261  0.00  0.00           C  
ATOM   4031 HB  LTHR   282      16.370 -24.872  -2.305  0.00  0.00           H  
ATOM   4032 CG2 LTHR   282      16.534 -23.244  -3.678  0.00  0.00           C  
ATOM   4033 HG21LTHR   282      16.741 -22.176  -3.685  0.00  0.00           H  
ATOM   4034 HG22LTHR   282      17.250 -23.753  -4.322  0.00  0.00           H  
ATOM   4035 HG23LTHR   282      15.533 -23.413  -4.074  0.00  0.00           H  
ATOM   4036 OG1 LTHR   282      17.967 -23.718  -1.803  0.00  0.00           O  
ATOM   4037 HG1 LTHR   282      17.989 -24.329  -1.035  0.00  0.00           H  
ATOM   4038 C   LTHR   282      16.077 -21.668  -0.974  0.00  0.00           C  
ATOM   4039 O   LTHR   282      15.690 -20.764  -1.720  0.00  0.00           O  
ATOM   4040 N   LVAL   283      16.789 -21.433   0.132  0.00  0.00           N  
ATOM   4041 H   LVAL   283      17.125 -22.229   0.664  0.00  0.00           H  
ATOM   4042 CA  LVAL   283      17.007 -20.099   0.706  0.00  0.00           C  
ATOM   4043 HA  LVAL   283      16.441 -19.366   0.133  0.00  0.00           H  
ATOM   4044 CB  LVAL   283      16.489 -20.032   2.159  0.00  0.00           C  
ATOM   4045 HB  LVAL   283      17.065 -20.724   2.774  0.00  0.00           H  
ATOM   4046 CG1 LVAL   283      16.645 -18.623   2.743  0.00  0.00           C  
ATOM   4047 HG11LVAL   283      16.106 -17.904   2.125  0.00  0.00           H  
ATOM   4048 HG12LVAL   283      16.246 -18.599   3.757  0.00  0.00           H  
ATOM   4049 HG13LVAL   283      17.697 -18.340   2.789  0.00  0.00           H  
ATOM   4050 CG2 LVAL   283      15.007 -20.423   2.266  0.00  0.00           C  
ATOM   4051 HG21LVAL   283      14.854 -21.444   1.918  0.00  0.00           H  
ATOM   4052 HG22LVAL   283      14.690 -20.379   3.308  0.00  0.00           H  
ATOM   4053 HG23LVAL   283      14.393 -19.745   1.676  0.00  0.00           H  
ATOM   4054 C   LVAL   283      18.485 -19.721   0.629  0.00  0.00           C  
ATOM   4055 O   LVAL   283      19.338 -20.437   1.167  0.00  0.00           O  
ATOM   4056 N   LALA   284      18.778 -18.588  -0.006  0.00  0.00           N  
ATOM   4057 H   LALA   284      18.014 -18.059  -0.421  0.00  0.00           H  
ATOM   4058 CA  LALA   284      20.093 -17.950   0.002  0.00  0.00           C  
ATOM   4059 HA  LALA   284      20.820 -18.603   0.481  0.00  0.00           H  
ATOM   4060 CB  LALA   284      20.558 -17.727  -1.440  0.00  0.00           C  
ATOM   4061 HB1 LALA   284      21.597 -17.398  -1.442  0.00  0.00           H  
ATOM   4062 HB2 LALA   284      20.477 -18.652  -2.011  0.00  0.00           H  
ATOM   4063 HB3 LALA   284      19.949 -16.953  -1.903  0.00  0.00           H  
ATOM   4064 C   LALA   284      20.045 -16.628   0.782  0.00  0.00           C  
ATOM   4065 O   LALA   284      19.082 -15.873   0.674  0.00  0.00           O  
ATOM   4066 N   LTHR   285      21.104 -16.311   1.521  0.00  0.00           N  
ATOM   4067 H   LTHR   285      21.860 -16.983   1.581  0.00  0.00           H  
ATOM   4068 CA  LTHR   285      21.325 -14.983   2.120  0.00  0.00           C  
ATOM   4069 HA  LTHR   285      20.377 -14.594   2.495  0.00  0.00           H  
ATOM   4070 CB  LTHR   285      22.303 -15.077   3.303  0.00  0.00           C  
ATOM   4071 HB  LTHR   285      22.448 -14.079   3.714  0.00  0.00           H  
ATOM   4072 CG2 LTHR   285      21.763 -15.986   4.405  0.00  0.00           C  
ATOM   4073 HG21LTHR   285      21.806 -17.029   4.096  0.00  0.00           H  
ATOM   4074 HG22LTHR   285      22.356 -15.855   5.307  0.00  0.00           H  
ATOM   4075 HG23LTHR   285      20.729 -15.723   4.628  0.00  0.00           H  
ATOM   4076 OG1 LTHR   285      23.568 -15.579   2.914  0.00  0.00           O  
ATOM   4077 HG1 LTHR   285      24.061 -15.704   3.742  0.00  0.00           H  
ATOM   4078 C   LTHR   285      21.870 -13.950   1.130  0.00  0.00           C  
ATOM   4079 O   LTHR   285      21.831 -12.756   1.408  0.00  0.00           O  
ATOM   4080 N   LSER   286      22.421 -14.372  -0.011  0.00  0.00           N  
ATOM   4081 H   LSER   286      22.408 -15.363  -0.205  0.00  0.00           H  
ATOM   4082 CA  LSER   286      23.283 -13.526  -0.846  0.00  0.00           C  
ATOM   4083 HA  LSER   286      22.911 -12.502  -0.812  0.00  0.00           H  
ATOM   4084 CB  LSER   286      24.708 -13.533  -0.265  0.00  0.00           C  
ATOM   4085 HB2 LSER   286      25.331 -12.832  -0.821  0.00  0.00           H  
ATOM   4086 HB3 LSER   286      24.676 -13.215   0.778  0.00  0.00           H  
ATOM   4087 OG  LSER   286      25.282 -14.826  -0.345  0.00  0.00           O  
ATOM   4088 HG  LSER   286      26.217 -14.770  -0.061  0.00  0.00           H  
ATOM   4089 C   LSER   286      23.311 -13.954  -2.317  0.00  0.00           C  
ATOM   4090 O   LSER   286      22.955 -15.082  -2.666  0.00  0.00           O  
ATOM   4091 N   LSER   287      23.769 -13.050  -3.186  0.00  0.00           N  
ATOM   4092 H   LSER   287      24.008 -12.129  -2.827  0.00  0.00           H  
ATOM   4093 CA  LSER   287      23.933 -13.250  -4.627  0.00  0.00           C  
ATOM   4094 HA  LSER   287      24.121 -14.306  -4.814  0.00  0.00           H  
ATOM   4095 CB  LSER   287      22.638 -12.846  -5.332  0.00  0.00           C  
ATOM   4096 HB2 LSER   287      21.812 -13.422  -4.916  0.00  0.00           H  
ATOM   4097 HB3 LSER   287      22.447 -11.787  -5.153  0.00  0.00           H  
ATOM   4098 OG  LSER   287      22.741 -13.067  -6.725  0.00  0.00           O  
ATOM   4099 HG  LSER   287      22.636 -14.030  -6.889  0.00  0.00           H  
ATOM   4100 C   LSER   287      25.088 -12.402  -5.187  0.00  0.00           C  
ATOM   4101 O   LSER   287      25.255 -11.261  -4.749  0.00  0.00           O  
ATOM   4102 N   LPRO   288      25.861 -12.884  -6.181  0.00  0.00           N  
ATOM   4103 CD  LPRO   288      25.833 -14.232  -6.735  0.00  0.00           C  
ATOM   4104 HD2 LPRO   288      24.820 -14.583  -6.911  0.00  0.00           H  
ATOM   4105 HD3 LPRO   288      26.352 -14.911  -6.058  0.00  0.00           H  
ATOM   4106 CG  LPRO   288      26.579 -14.150  -8.062  0.00  0.00           C  
ATOM   4107 HG2 LPRO   288      25.894 -13.833  -8.850  0.00  0.00           H  
ATOM   4108 HG3 LPRO   288      27.052 -15.096  -8.322  0.00  0.00           H  
ATOM   4109 CB  LPRO   288      27.602 -13.052  -7.781  0.00  0.00           C  
ATOM   4110 HB2 LPRO   288      27.984 -12.612  -8.697  0.00  0.00           H  
ATOM   4111 HB3 LPRO   288      28.425 -13.453  -7.191  0.00  0.00           H  
ATOM   4112 CA  LPRO   288      26.812 -12.054  -6.932  0.00  0.00           C  
ATOM   4113 HA  LPRO   288      27.496 -11.550  -6.249  0.00  0.00           H  
ATOM   4114 C   LPRO   288      26.133 -10.982  -7.811  0.00  0.00           C  
ATOM   4115 O   LPRO   288      26.808 -10.080  -8.315  0.00  0.00           O  
ATOM   4116 N   LASP   289      24.807 -11.061  -7.984  0.00  0.00           N  
ATOM   4117 H   LASP   289      24.321 -11.850  -7.577  0.00  0.00           H  
ATOM   4118 CA  LASP   289      23.989 -10.108  -8.741  0.00  0.00           C  
ATOM   4119 HA  LASP   289      24.644  -9.555  -9.413  0.00  0.00           H  
ATOM   4120 CB  LASP   289      22.967 -10.863  -9.615  0.00  0.00           C  
ATOM   4121 HB2 LASP   289      22.356 -11.497  -8.971  0.00  0.00           H  
ATOM   4122 HB3 LASP   289      22.293 -10.143 -10.079  0.00  0.00           H  
ATOM   4123 CG  LASP   289      23.541 -11.721 -10.746  0.00  0.00           C  
ATOM   4124 OD1 LASP   289      22.724 -12.204 -11.558  0.00  0.00           O  
ATOM   4125 OD2 LASP   289      24.766 -11.941 -10.880  0.00  0.00           O  
ATOM   4126 C   LASP   289      23.280  -9.054  -7.860  0.00  0.00           C  
ATOM   4127 O   LASP   289      22.453  -8.290  -8.367  0.00  0.00           O  
ATOM   4128 N   LLEU   290      23.545  -8.988  -6.548  0.00  0.00           N  
ATOM   4129 H   LLEU   290      24.240  -9.606  -6.150  0.00  0.00           H  
ATOM   4130 CA  LLEU   290      22.892  -7.995  -5.683  0.00  0.00           C  
ATOM   4131 HA  LLEU   290      21.826  -8.079  -5.877  0.00  0.00           H  
ATOM   4132 CB  LLEU   290      23.124  -8.330  -4.195  0.00  0.00           C  
ATOM   4133 HB2 LLEU   290      23.020  -9.404  -4.040  0.00  0.00           H  
ATOM   4134 HB3 LLEU   290      24.148  -8.055  -3.939  0.00  0.00           H  
ATOM   4135 CG  LLEU   290      22.144  -7.590  -3.255  0.00  0.00           C  
ATOM   4136 HG  LLEU   290      21.989  -6.574  -3.606  0.00  0.00           H  
ATOM   4137 CD1 LLEU   290      20.788  -8.296  -3.203  0.00  0.00           C  
ATOM   4138 HD11LLEU   290      20.921  -9.310  -2.827  0.00  0.00           H  
ATOM   4139 HD12LLEU   290      20.114  -7.752  -2.542  0.00  0.00           H  
ATOM   4140 HD13LLEU   290      20.344  -8.336  -4.194  0.00  0.00           H  
ATOM   4141 CD2 LLEU   290      22.666  -7.504  -1.823  0.00  0.00           C  
ATOM   4142 HD21LLEU   290      23.593  -6.936  -1.812  0.00  0.00           H  
ATOM   4143 HD22LLEU   290      21.939  -6.985  -1.200  0.00  0.00           H  
ATOM   4144 HD23LLEU   290      22.832  -8.503  -1.424  0.00  0.00           H  
ATOM   4145 C   LLEU   290      23.358  -6.558  -6.025  0.00  0.00           C  
ATOM   4146 O   LLEU   290      24.565  -6.326  -6.147  0.00  0.00           O  
ATOM   4147 N   LPRO   291      22.449  -5.572  -6.167  0.00  0.00           N  
ATOM   4148 CD  LPRO   291      21.005  -5.725  -6.276  0.00  0.00           C  
ATOM   4149 HD2 LPRO   291      20.597  -6.357  -5.489  0.00  0.00           H  
ATOM   4150 HD3 LPRO   291      20.759  -6.138  -7.256  0.00  0.00           H  
ATOM   4151 CG  LPRO   291      20.428  -4.321  -6.146  0.00  0.00           C  
ATOM   4152 HG2 LPRO   291      20.240  -4.109  -5.093  0.00  0.00           H  
ATOM   4153 HG3 LPRO   291      19.523  -4.206  -6.739  0.00  0.00           H  
ATOM   4154 CB  LPRO   291      21.549  -3.424  -6.663  0.00  0.00           C  
ATOM   4155 HB2 LPRO   291      21.482  -2.417  -6.249  0.00  0.00           H  
ATOM   4156 HB3 LPRO   291      21.509  -3.388  -7.753  0.00  0.00           H  
ATOM   4157 CA  LPRO   291      22.819  -4.156  -6.224  0.00  0.00           C  
ATOM   4158 HA  LPRO   291      23.591  -4.006  -6.978  0.00  0.00           H  
ATOM   4159 C   LPRO   291      23.356  -3.632  -4.878  0.00  0.00           C  
ATOM   4160 O   LPRO   291      23.273  -4.291  -3.841  0.00  0.00           O  
ATOM   4161 N   LASP   292      23.928  -2.430  -4.890  0.00  0.00           N  
ATOM   4162 H   LASP   292      23.996  -1.931  -5.771  0.00  0.00           H  
ATOM   4163 CA  LASP   292      24.460  -1.751  -3.703  0.00  0.00           C  
ATOM   4164 HA  LASP   292      25.090  -2.444  -3.144  0.00  0.00           H  
ATOM   4165 CB  LASP   292      25.352  -0.609  -4.199  0.00  0.00           C  
ATOM   4166 HB2 LASP   292      26.160  -1.037  -4.793  0.00  0.00           H  
ATOM   4167 HB3 LASP   292      24.763   0.036  -4.851  0.00  0.00           H  
ATOM   4168 CG  LASP   292      25.975   0.256  -3.106  0.00  0.00           C  
ATOM   4169 OD1 LASP   292      25.811  -0.026  -1.899  0.00  0.00           O  
ATOM   4170 OD2 LASP   292      26.651   1.234  -3.489  0.00  0.00           O  
ATOM   4171 C   LASP   292      23.342  -1.253  -2.766  0.00  0.00           C  
ATOM   4172 O   LASP   292      22.621  -0.300  -3.079  0.00  0.00           O  
ATOM   4173 N   LLEU   293      23.212  -1.884  -1.592  0.00  0.00           N  
ATOM   4174 H   LLEU   293      23.837  -2.653  -1.385  0.00  0.00           H  
ATOM   4175 CA  LLEU   293      22.182  -1.542  -0.606  0.00  0.00           C  
ATOM   4176 HA  LLEU   293      21.222  -1.521  -1.114  0.00  0.00           H  
ATOM   4177 CB  LLEU   293      22.109  -2.632   0.477  0.00  0.00           C  
ATOM   4178 HB2 LLEU   293      23.077  -2.701   0.971  0.00  0.00           H  
ATOM   4179 HB3 LLEU   293      21.384  -2.308   1.221  0.00  0.00           H  
ATOM   4180 CG  LLEU   293      21.702  -4.040  -0.001  0.00  0.00           C  
ATOM   4181 HG  LLEU   293      22.517  -4.475  -0.579  0.00  0.00           H  
ATOM   4182 CD1 LLEU   293      21.444  -4.916   1.226  0.00  0.00           C  
ATOM   4183 HD11LLEU   293      22.323  -4.909   1.868  0.00  0.00           H  
ATOM   4184 HD12LLEU   293      20.591  -4.537   1.789  0.00  0.00           H  
ATOM   4185 HD13LLEU   293      21.242  -5.941   0.918  0.00  0.00           H  
ATOM   4186 CD2 LLEU   293      20.429  -4.058  -0.851  0.00  0.00           C  
ATOM   4187 HD21LLEU   293      20.628  -3.593  -1.814  0.00  0.00           H  
ATOM   4188 HD22LLEU   293      20.118  -5.087  -1.033  0.00  0.00           H  
ATOM   4189 HD23LLEU   293      19.626  -3.525  -0.341  0.00  0.00           H  
ATOM   4190 C   LLEU   293      22.362  -0.148   0.026  0.00  0.00           C  
ATOM   4191 O   LLEU   293      21.380   0.431   0.493  0.00  0.00           O  
ATOM   4192 N   LSER   294      23.574   0.419   0.011  0.00  0.00           N  
ATOM   4193 H   LSER   294      24.332  -0.061  -0.464  0.00  0.00           H  
ATOM   4194 CA  LSER   294      23.822   1.789   0.487  0.00  0.00           C  
ATOM   4195 HA  LSER   294      23.252   1.953   1.397  0.00  0.00           H  
ATOM   4196 CB  LSER   294      25.300   2.013   0.813  0.00  0.00           C  
ATOM   4197 HB2 LSER   294      25.894   1.890  -0.091  0.00  0.00           H  
ATOM   4198 HB3 LSER   294      25.435   3.029   1.187  0.00  0.00           H  
ATOM   4199 OG  LSER   294      25.733   1.087   1.794  0.00  0.00           O  
ATOM   4200 HG  LSER   294      25.552   1.492   2.684  0.00  0.00           H  
ATOM   4201 C   LSER   294      23.348   2.821  -0.534  0.00  0.00           C  
ATOM   4202 O   LSER   294      22.592   3.729  -0.185  0.00  0.00           O  
ATOM   4203 N   LALA   295      23.670   2.627  -1.819  0.00  0.00           N  
ATOM   4204 H   LALA   295      24.297   1.866  -2.046  0.00  0.00           H  
ATOM   4205 CA  LALA   295      23.123   3.440  -2.910  0.00  0.00           C  
ATOM   4206 HA  LALA   295      23.441   4.475  -2.775  0.00  0.00           H  
ATOM   4207 CB  LALA   295      23.681   2.922  -4.235  0.00  0.00           C  
ATOM   4208 HB1 LALA   295      23.405   1.878  -4.380  0.00  0.00           H  
ATOM   4209 HB2 LALA   295      23.263   3.509  -5.053  0.00  0.00           H  
ATOM   4210 HB3 LALA   295      24.766   3.017  -4.242  0.00  0.00           H  
ATOM   4211 C   LALA   295      21.584   3.411  -2.935  0.00  0.00           C  
ATOM   4212 O   LALA   295      20.941   4.445  -3.126  0.00  0.00           O  
ATOM   4213 N   LLEU   296      20.990   2.243  -2.666  0.00  0.00           N  
ATOM   4214 H   LLEU   296      21.587   1.427  -2.561  0.00  0.00           H  
ATOM   4215 CA  LLEU   296      19.544   2.058  -2.520  0.00  0.00           C  
ATOM   4216 HA  LLEU   296      19.067   2.432  -3.426  0.00  0.00           H  
ATOM   4217 CB  LLEU   296      19.249   0.553  -2.382  0.00  0.00           C  
ATOM   4218 HB2 LLEU   296      20.056   0.087  -1.826  0.00  0.00           H  
ATOM   4219 HB3 LLEU   296      18.333   0.397  -1.813  0.00  0.00           H  
ATOM   4220 CG  LLEU   296      19.095  -0.120  -3.752  0.00  0.00           C  
ATOM   4221 HG  LLEU   296      19.776   0.343  -4.465  0.00  0.00           H  
ATOM   4222 CD1 LLEU   296      19.398  -1.613  -3.694  0.00  0.00           C  
ATOM   4223 HD11LLEU   296      20.446  -1.761  -3.439  0.00  0.00           H  
ATOM   4224 HD12LLEU   296      18.773  -2.099  -2.943  0.00  0.00           H  
ATOM   4225 HD13LLEU   296      19.216  -2.054  -4.671  0.00  0.00           H  
ATOM   4226 CD2 LLEU   296      17.655   0.052  -4.237  0.00  0.00           C  
ATOM   4227 HD21LLEU   296      17.312   1.066  -4.050  0.00  0.00           H  
ATOM   4228 HD22LLEU   296      17.595  -0.167  -5.301  0.00  0.00           H  
ATOM   4229 HD23LLEU   296      17.006  -0.624  -3.686  0.00  0.00           H  
ATOM   4230 C   LLEU   296      18.907   2.853  -1.369  0.00  0.00           C  
ATOM   4231 O   LLEU   296      17.683   2.963  -1.352  0.00  0.00           O  
ATOM   4232 N   LVAL   297      19.672   3.439  -0.444  0.00  0.00           N  
ATOM   4233 H   LVAL   297      20.672   3.266  -0.471  0.00  0.00           H  
ATOM   4234 CA  LVAL   297      19.168   4.429   0.526  0.00  0.00           C  
ATOM   4235 HA  LVAL   297      18.080   4.459   0.478  0.00  0.00           H  
ATOM   4236 CB  LVAL   297      19.527   4.023   1.970  0.00  0.00           C  
ATOM   4237 HB  LVAL   297      20.597   3.828   2.038  0.00  0.00           H  
ATOM   4238 CG1 LVAL   297      19.159   5.103   2.997  0.00  0.00           C  
ATOM   4239 HG11LVAL   297      19.356   4.735   4.005  0.00  0.00           H  
ATOM   4240 HG12LVAL   297      19.773   5.990   2.847  0.00  0.00           H  
ATOM   4241 HG13LVAL   297      18.105   5.368   2.912  0.00  0.00           H  
ATOM   4242 CG2 LVAL   297      18.758   2.748   2.345  0.00  0.00           C  
ATOM   4243 HG21LVAL   297      19.059   1.928   1.693  0.00  0.00           H  
ATOM   4244 HG22LVAL   297      18.974   2.471   3.376  0.00  0.00           H  
ATOM   4245 HG23LVAL   297      17.685   2.915   2.241  0.00  0.00           H  
ATOM   4246 C   LVAL   297      19.631   5.844   0.171  0.00  0.00           C  
ATOM   4247 O   LVAL   297      18.803   6.757   0.137  0.00  0.00           O  
ATOM   4248 N   LALA   298      20.910   6.044  -0.151  0.00  0.00           N  
ATOM   4249 H   LALA   298      21.547   5.253  -0.107  0.00  0.00           H  
ATOM   4250 CA  LALA   298      21.496   7.362  -0.403  0.00  0.00           C  
ATOM   4251 HA  LALA   298      21.257   8.010   0.441  0.00  0.00           H  
ATOM   4252 CB  LALA   298      23.019   7.192  -0.449  0.00  0.00           C  
ATOM   4253 HB1 LALA   298      23.494   8.167  -0.552  0.00  0.00           H  
ATOM   4254 HB2 LALA   298      23.370   6.735   0.478  0.00  0.00           H  
ATOM   4255 HB3 LALA   298      23.308   6.556  -1.287  0.00  0.00           H  
ATOM   4256 C   LALA   298      20.956   8.049  -1.676  0.00  0.00           C  
ATOM   4257 O   LALA   298      20.586   9.227  -1.638  0.00  0.00           O  
ATOM   4258 N   LASP   299      20.858   7.329  -2.799  0.00  0.00           N  
ATOM   4259 H   LASP   299      21.139   6.352  -2.780  0.00  0.00           H  
ATOM   4260 CA  LASP   299      20.267   7.860  -4.036  0.00  0.00           C  
ATOM   4261 HA  LASP   299      20.631   8.876  -4.186  0.00  0.00           H  
ATOM   4262 CB  LASP   299      20.700   7.029  -5.262  0.00  0.00           C  
ATOM   4263 HB2 LASP   299      20.370   5.998  -5.133  0.00  0.00           H  
ATOM   4264 HB3 LASP   299      20.183   7.427  -6.136  0.00  0.00           H  
ATOM   4265 CG  LASP   299      22.208   7.047  -5.563  0.00  0.00           C  
ATOM   4266 OD1 LASP   299      22.937   7.908  -5.000  0.00  0.00           O  
ATOM   4267 OD2 LASP   299      22.637   6.252  -6.436  0.00  0.00           O  
ATOM   4268 C   LASP   299      18.736   7.953  -3.930  0.00  0.00           C  
ATOM   4269 O   LASP   299      18.146   8.961  -4.330  0.00  0.00           O  
ATOM   4270 N   LTYR   300      18.092   6.953  -3.321  0.00  0.00           N  
ATOM   4271 H   LTYR   300      18.638   6.161  -3.008  0.00  0.00           H  
ATOM   4272 CA  LTYR   300      16.643   6.945  -3.090  0.00  0.00           C  
ATOM   4273 HA  LTYR   300      16.136   7.016  -4.053  0.00  0.00           H  
ATOM   4274 CB  LTYR   300      16.241   5.621  -2.433  0.00  0.00           C  
ATOM   4275 HB2 LTYR   300      16.367   4.813  -3.156  0.00  0.00           H  
ATOM   4276 HB3 LTYR   300      16.923   5.432  -1.605  0.00  0.00           H  
ATOM   4277 CG  LTYR   300      14.819   5.587  -1.898  0.00  0.00           C  
ATOM   4278 CD1 LTYR   300      13.722   5.625  -2.782  0.00  0.00           C  
ATOM   4279 HD1 LTYR   300      13.890   5.701  -3.847  0.00  0.00           H  
ATOM   4280 CE1 LTYR   300      12.406   5.584  -2.277  0.00  0.00           C  
ATOM   4281 HE1 LTYR   300      11.565   5.643  -2.945  0.00  0.00           H  
ATOM   4282 CZ  LTYR   300      12.185   5.471  -0.887  0.00  0.00           C  
ATOM   4283 OH  LTYR   300      10.929   5.392  -0.376  0.00  0.00           O  
ATOM   4284 HH  LTYR   300      10.221   5.386  -1.043  0.00  0.00           H  
ATOM   4285 CE2 LTYR   300      13.285   5.444  -0.008  0.00  0.00           C  
ATOM   4286 HE2 LTYR   300      13.105   5.353   1.050  0.00  0.00           H  
ATOM   4287 CD2 LTYR   300      14.598   5.523  -0.509  0.00  0.00           C  
ATOM   4288 HD2 LTYR   300      15.435   5.504   0.177  0.00  0.00           H  
ATOM   4289 C   LTYR   300      16.171   8.136  -2.242  0.00  0.00           C  
ATOM   4290 O   LTYR   300      15.229   8.820  -2.638  0.00  0.00           O  
ATOM   4291 N   LTHR   301      16.850   8.434  -1.126  0.00  0.00           N  
ATOM   4292 H   LTHR   301      17.613   7.824  -0.856  0.00  0.00           H  
ATOM   4293 CA  LTHR   301      16.498   9.555  -0.231  0.00  0.00           C  
ATOM   4294 HA  LTHR   301      15.487   9.399   0.147  0.00  0.00           H  
ATOM   4295 CB  LTHR   301      17.454   9.635   0.976  0.00  0.00           C  
ATOM   4296 HB  LTHR   301      18.471   9.801   0.619  0.00  0.00           H  
ATOM   4297 CG2 LTHR   301      17.085  10.749   1.955  0.00  0.00           C  
ATOM   4298 HG21LTHR   301      16.053  10.627   2.284  0.00  0.00           H  
ATOM   4299 HG22LTHR   301      17.745  10.705   2.821  0.00  0.00           H  
ATOM   4300 HG23LTHR   301      17.203  11.724   1.483  0.00  0.00           H  
ATOM   4301 OG1 LTHR   301      17.434   8.437   1.717  0.00  0.00           O  
ATOM   4302 HG1 LTHR   301      17.919   7.770   1.198  0.00  0.00           H  
ATOM   4303 C   LTHR   301      16.508  10.883  -0.993  0.00  0.00           C  
ATOM   4304 O   LTHR   301      15.537  11.639  -0.944  0.00  0.00           O  
ATOM   4305 N   LARG   302      17.569  11.132  -1.775  0.00  0.00           N  
ATOM   4306 H   LARG   302      18.311  10.442  -1.794  0.00  0.00           H  
ATOM   4307 CA  LARG   302      17.703  12.324  -2.626  0.00  0.00           C  
ATOM   4308 HA  LARG   302      17.626  13.214  -1.998  0.00  0.00           H  
ATOM   4309 CB  LARG   302      19.090  12.302  -3.287  0.00  0.00           C  
ATOM   4310 HB2 LARG   302      19.846  12.360  -2.503  0.00  0.00           H  
ATOM   4311 HB3 LARG   302      19.219  11.358  -3.818  0.00  0.00           H  
ATOM   4312 CG  LARG   302      19.304  13.462  -4.274  0.00  0.00           C  
ATOM   4313 HG2 LARG   302      18.646  13.345  -5.136  0.00  0.00           H  
ATOM   4314 HG3 LARG   302      19.060  14.401  -3.775  0.00  0.00           H  
ATOM   4315 CD  LARG   302      20.751  13.544  -4.770  0.00  0.00           C  
ATOM   4316 HD2 LARG   302      20.840  14.430  -5.400  0.00  0.00           H  
ATOM   4317 HD3 LARG   302      21.417  13.682  -3.917  0.00  0.00           H  
ATOM   4318 NE  LARG   302      21.154  12.366  -5.565  0.00  0.00           N  
ATOM   4319 HE  LARG   302      20.978  12.393  -6.565  0.00  0.00           H  
ATOM   4320 CZ  LARG   302      21.841  11.311  -5.170  0.00  0.00           C  
ATOM   4321 NH1 LARG   302      22.254  11.176  -3.941  0.00  0.00           N  
ATOM   4322 HH11LARG   302      22.031  11.879  -3.264  0.00  0.00           H  
ATOM   4323 HH12LARG   302      22.802  10.367  -3.683  0.00  0.00           H  
ATOM   4324 NH2 LARG   302      22.132  10.361  -6.007  0.00  0.00           N  
ATOM   4325 HH21LARG   302      21.682  10.345  -6.916  0.00  0.00           H  
ATOM   4326 HH22LARG   302      22.571   9.506  -5.680  0.00  0.00           H  
ATOM   4327 C   LARG   302      16.579  12.431  -3.658  0.00  0.00           C  
ATOM   4328 O   LARG   302      16.037  13.520  -3.835  0.00  0.00           O  
ATOM   4329 N   LMET   303      16.223  11.329  -4.320  0.00  0.00           N  
ATOM   4330 H   LMET   303      16.720  10.469  -4.117  0.00  0.00           H  
ATOM   4331 CA  LMET   303      15.176  11.309  -5.348  0.00  0.00           C  
ATOM   4332 HA  LMET   303      15.350  12.146  -6.026  0.00  0.00           H  
ATOM   4333 CB  LMET   303      15.300  10.009  -6.156  0.00  0.00           C  
ATOM   4334 HB2 LMET   303      16.325   9.913  -6.517  0.00  0.00           H  
ATOM   4335 HB3 LMET   303      15.074   9.152  -5.520  0.00  0.00           H  
ATOM   4336 CG  LMET   303      14.365  10.004  -7.367  0.00  0.00           C  
ATOM   4337 HG2 LMET   303      13.328  10.035  -7.030  0.00  0.00           H  
ATOM   4338 HG3 LMET   303      14.564  10.901  -7.951  0.00  0.00           H  
ATOM   4339 SD  LMET   303      14.578   8.570  -8.450  0.00  0.00           S  
ATOM   4340 CE  LMET   303      13.655   9.165  -9.887  0.00  0.00           C  
ATOM   4341 HE1 LMET   303      13.688   8.403 -10.663  0.00  0.00           H  
ATOM   4342 HE2 LMET   303      12.619   9.357  -9.608  0.00  0.00           H  
ATOM   4343 HE3 LMET   303      14.106  10.084 -10.262  0.00  0.00           H  
ATOM   4344 C   LMET   303      13.764  11.486  -4.762  0.00  0.00           C  
ATOM   4345 O   LMET   303      12.953  12.227  -5.320  0.00  0.00           O  
ATOM   4346 N   LLEU   304      13.477  10.854  -3.618  0.00  0.00           N  
ATOM   4347 H   LLEU   304      14.185  10.244  -3.217  0.00  0.00           H  
ATOM   4348 CA  LLEU   304      12.202  10.969  -2.904  0.00  0.00           C  
ATOM   4349 HA  LLEU   304      11.400  10.674  -3.583  0.00  0.00           H  
ATOM   4350 CB  LLEU   304      12.224   9.994  -1.709  0.00  0.00           C  
ATOM   4351 HB2 LLEU   304      12.333   8.976  -2.088  0.00  0.00           H  
ATOM   4352 HB3 LLEU   304      13.102  10.215  -1.101  0.00  0.00           H  
ATOM   4353 CG  LLEU   304      10.985  10.057  -0.794  0.00  0.00           C  
ATOM   4354 HG  LLEU   304      10.874  11.065  -0.399  0.00  0.00           H  
ATOM   4355 CD1 LLEU   304       9.697   9.664  -1.520  0.00  0.00           C  
ATOM   4356 HD11LLEU   304       9.493  10.363  -2.330  0.00  0.00           H  
ATOM   4357 HD12LLEU   304       9.791   8.654  -1.917  0.00  0.00           H  
ATOM   4358 HD13LLEU   304       8.862   9.697  -0.820  0.00  0.00           H  
ATOM   4359 CD2 LLEU   304      11.168   9.106   0.386  0.00  0.00           C  
ATOM   4360 HD21LLEU   304      12.040   9.403   0.968  0.00  0.00           H  
ATOM   4361 HD22LLEU   304      10.288   9.145   1.026  0.00  0.00           H  
ATOM   4362 HD23LLEU   304      11.305   8.086   0.030  0.00  0.00           H  
ATOM   4363 C   LLEU   304      11.924  12.415  -2.466  0.00  0.00           C  
ATOM   4364 O   LLEU   304      10.807  12.903  -2.642  0.00  0.00           O  
ATOM   4365 N   LLEU   305      12.943  13.125  -1.968  0.00  0.00           N  
ATOM   4366 H   LLEU   305      13.831  12.653  -1.824  0.00  0.00           H  
ATOM   4367 CA  LLEU   305      12.830  14.532  -1.566  0.00  0.00           C  
ATOM   4368 HA  LLEU   305      12.072  14.607  -0.787  0.00  0.00           H  
ATOM   4369 CB  LLEU   305      14.176  15.007  -0.989  0.00  0.00           C  
ATOM   4370 HB2 LLEU   305      14.973  14.689  -1.661  0.00  0.00           H  
ATOM   4371 HB3 LLEU   305      14.189  16.097  -0.957  0.00  0.00           H  
ATOM   4372 CG  LLEU   305      14.465  14.476   0.428  0.00  0.00           C  
ATOM   4373 HG  LLEU   305      14.228  13.415   0.482  0.00  0.00           H  
ATOM   4374 CD1 LLEU   305      15.943  14.659   0.768  0.00  0.00           C  
ATOM   4375 HD11LLEU   305      16.145  14.265   1.764  0.00  0.00           H  
ATOM   4376 HD12LLEU   305      16.556  14.121   0.047  0.00  0.00           H  
ATOM   4377 HD13LLEU   305      16.206  15.718   0.747  0.00  0.00           H  
ATOM   4378 CD2 LLEU   305      13.640  15.212   1.484  0.00  0.00           C  
ATOM   4379 HD21LLEU   305      13.910  14.844   2.472  0.00  0.00           H  
ATOM   4380 HD22LLEU   305      13.845  16.283   1.446  0.00  0.00           H  
ATOM   4381 HD23LLEU   305      12.576  15.046   1.330  0.00  0.00           H  
ATOM   4382 C   LLEU   305      12.361  15.451  -2.707  0.00  0.00           C  
ATOM   4383 O   LLEU   305      11.599  16.379  -2.446  0.00  0.00           O  
ATOM   4384 N   LVAL   306      12.719  15.176  -3.969  0.00  0.00           N  
ATOM   4385 H   LVAL   306      13.335  14.390  -4.135  0.00  0.00           H  
ATOM   4386 CA  LVAL   306      12.220  15.948  -5.127  0.00  0.00           C  
ATOM   4387 HA  LVAL   306      12.397  17.006  -4.932  0.00  0.00           H  
ATOM   4388 CB  LVAL   306      12.955  15.576  -6.432  0.00  0.00           C  
ATOM   4389 HB  LVAL   306      12.685  14.558  -6.710  0.00  0.00           H  
ATOM   4390 CG1 LVAL   306      12.560  16.514  -7.580  0.00  0.00           C  
ATOM   4391 HG11LVAL   306      12.767  17.549  -7.306  0.00  0.00           H  
ATOM   4392 HG12LVAL   306      13.127  16.265  -8.477  0.00  0.00           H  
ATOM   4393 HG13LVAL   306      11.502  16.406  -7.814  0.00  0.00           H  
ATOM   4394 CG2 LVAL   306      14.479  15.646  -6.293  0.00  0.00           C  
ATOM   4395 HG21LVAL   306      14.822  14.918  -5.563  0.00  0.00           H  
ATOM   4396 HG22LVAL   306      14.950  15.406  -7.245  0.00  0.00           H  
ATOM   4397 HG23LVAL   306      14.786  16.644  -5.981  0.00  0.00           H  
ATOM   4398 C   LVAL   306      10.708  15.763  -5.318  0.00  0.00           C  
ATOM   4399 O   LVAL   306       9.995  16.726  -5.606  0.00  0.00           O  
ATOM   4400 N   LVAL   307      10.201  14.539  -5.127  0.00  0.00           N  
ATOM   4401 H   LVAL   307      10.838  13.803  -4.843  0.00  0.00           H  
ATOM   4402 CA  LVAL   307       8.767  14.216  -5.248  0.00  0.00           C  
ATOM   4403 HA  LVAL   307       8.389  14.694  -6.152  0.00  0.00           H  
ATOM   4404 CB  LVAL   307       8.539  12.694  -5.392  0.00  0.00           C  
ATOM   4405 HB  LVAL   307       8.872  12.189  -4.486  0.00  0.00           H  
ATOM   4406 CG1 LVAL   307       7.056  12.365  -5.615  0.00  0.00           C  
ATOM   4407 HG11LVAL   307       6.672  12.918  -6.473  0.00  0.00           H  
ATOM   4408 HG12LVAL   307       6.934  11.298  -5.802  0.00  0.00           H  
ATOM   4409 HG13LVAL   307       6.475  12.621  -4.730  0.00  0.00           H  
ATOM   4410 CG2 LVAL   307       9.323  12.124  -6.581  0.00  0.00           C  
ATOM   4411 HG21LVAL   307      10.393  12.219  -6.398  0.00  0.00           H  
ATOM   4412 HG22LVAL   307       9.095  11.065  -6.706  0.00  0.00           H  
ATOM   4413 HG23LVAL   307       9.060  12.654  -7.496  0.00  0.00           H  
ATOM   4414 C   LVAL   307       7.963  14.787  -4.074  0.00  0.00           C  
ATOM   4415 O   LVAL   307       6.888  15.351  -4.294  0.00  0.00           O  
ATOM   4416 N   LLEU   308       8.500  14.714  -2.849  0.00  0.00           N  
ATOM   4417 H   LLEU   308       9.378  14.213  -2.745  0.00  0.00           H  
ATOM   4418 CA  LLEU   308       7.923  15.356  -1.658  0.00  0.00           C  
ATOM   4419 HA  LLEU   308       6.888  15.034  -1.546  0.00  0.00           H  
ATOM   4420 CB  LLEU   308       8.716  14.946  -0.401  0.00  0.00           C  
ATOM   4421 HB2 LLEU   308       9.767  15.194  -0.557  0.00  0.00           H  
ATOM   4422 HB3 LLEU   308       8.360  15.545   0.439  0.00  0.00           H  
ATOM   4423 CG  LLEU   308       8.613  13.461   0.001  0.00  0.00           C  
ATOM   4424 HG  LLEU   308       8.941  12.829  -0.821  0.00  0.00           H  
ATOM   4425 CD1 LLEU   308       9.515  13.197   1.208  0.00  0.00           C  
ATOM   4426 HD11LLEU   308       9.204  13.812   2.054  0.00  0.00           H  
ATOM   4427 HD12LLEU   308       9.454  12.148   1.498  0.00  0.00           H  
ATOM   4428 HD13LLEU   308      10.549  13.428   0.956  0.00  0.00           H  
ATOM   4429 CD2 LLEU   308       7.182  13.068   0.376  0.00  0.00           C  
ATOM   4430 HD21LLEU   308       6.796  13.763   1.121  0.00  0.00           H  
ATOM   4431 HD22LLEU   308       6.544  13.088  -0.505  0.00  0.00           H  
ATOM   4432 HD23LLEU   308       7.173  12.060   0.788  0.00  0.00           H  
ATOM   4433 C   LLEU   308       7.890  16.888  -1.794  0.00  0.00           C  
ATOM   4434 O   LLEU   308       6.877  17.509  -1.477  0.00  0.00           O  
ATOM   4435 N   LALA   309       8.953  17.492  -2.333  0.00  0.00           N  
ATOM   4436 H   LALA   309       9.788  16.940  -2.504  0.00  0.00           H  
ATOM   4437 CA  LALA   309       9.021  18.922  -2.638  0.00  0.00           C  
ATOM   4438 HA  LALA   309       8.577  19.455  -1.802  0.00  0.00           H  
ATOM   4439 CB  LALA   309      10.495  19.327  -2.742  0.00  0.00           C  
ATOM   4440 HB1 LALA   309      11.016  19.029  -1.833  0.00  0.00           H  
ATOM   4441 HB2 LALA   309      10.955  18.841  -3.604  0.00  0.00           H  
ATOM   4442 HB3 LALA   309      10.572  20.409  -2.852  0.00  0.00           H  
ATOM   4443 C   LALA   309       8.234  19.342  -3.895  0.00  0.00           C  
ATOM   4444 O   LALA   309       8.195  20.530  -4.226  0.00  0.00           O  
ATOM   4445 N   LARG   310       7.619  18.390  -4.612  0.00  0.00           N  
ATOM   4446 H   LARG   310       7.696  17.439  -4.272  0.00  0.00           H  
ATOM   4447 CA  LARG   310       6.863  18.609  -5.858  0.00  0.00           C  
ATOM   4448 HA  LARG   310       6.705  17.630  -6.313  0.00  0.00           H  
ATOM   4449 CB  LARG   310       5.466  19.194  -5.545  0.00  0.00           C  
ATOM   4450 HB2 LARG   310       5.570  20.153  -5.036  0.00  0.00           H  
ATOM   4451 HB3 LARG   310       4.936  19.358  -6.484  0.00  0.00           H  
ATOM   4452 CG  LARG   310       4.634  18.234  -4.676  0.00  0.00           C  
ATOM   4453 HG2 LARG   310       4.623  17.258  -5.160  0.00  0.00           H  
ATOM   4454 HG3 LARG   310       5.100  18.119  -3.698  0.00  0.00           H  
ATOM   4455 CD  LARG   310       3.176  18.672  -4.481  0.00  0.00           C  
ATOM   4456 HD2 LARG   310       2.688  18.730  -5.453  0.00  0.00           H  
ATOM   4457 HD3 LARG   310       2.668  17.891  -3.913  0.00  0.00           H  
ATOM   4458 NE  LARG   310       3.044  19.943  -3.740  0.00  0.00           N  
ATOM   4459 HE  LARG   310       3.335  19.933  -2.769  0.00  0.00           H  
ATOM   4460 CZ  LARG   310       2.451  21.050  -4.158  0.00  0.00           C  
ATOM   4461 NH1 LARG   310       2.052  21.217  -5.392  0.00  0.00           N  
ATOM   4462 HH11LARG   310       2.261  20.524  -6.096  0.00  0.00           H  
ATOM   4463 HH12LARG   310       1.547  22.057  -5.658  0.00  0.00           H  
ATOM   4464 NH2 LARG   310       2.258  22.039  -3.333  0.00  0.00           N  
ATOM   4465 HH21LARG   310       2.673  22.009  -2.400  0.00  0.00           H  
ATOM   4466 HH22LARG   310       1.893  22.907  -3.684  0.00  0.00           H  
ATOM   4467 C   LARG   310       7.670  19.395  -6.905  0.00  0.00           C  
ATOM   4468 O   LARG   310       7.182  20.362  -7.491  0.00  0.00           O  
ATOM   4469 N   LGLY   311       8.918  18.978  -7.137  0.00  0.00           N  
ATOM   4470 H   LGLY   311       9.246  18.178  -6.604  0.00  0.00           H  
ATOM   4471 CA  LGLY   311       9.797  19.505  -8.191  0.00  0.00           C  
ATOM   4472 HA2 LGLY   311      10.567  18.761  -8.393  0.00  0.00           H  
ATOM   4473 HA3 LGLY   311       9.216  19.644  -9.104  0.00  0.00           H  
ATOM   4474 C   LGLY   311      10.512  20.829  -7.883  0.00  0.00           C  
ATOM   4475 O   LGLY   311      11.040  21.452  -8.809  0.00  0.00           O  
ATOM   4476 N   LLEU   312      10.525  21.275  -6.622  0.00  0.00           N  
ATOM   4477 H   LLEU   312      10.035  20.733  -5.924  0.00  0.00           H  
ATOM   4478 CA  LLEU   312      11.291  22.435  -6.149  0.00  0.00           C  
ATOM   4479 HA  LLEU   312      11.427  23.137  -6.969  0.00  0.00           H  
ATOM   4480 CB  LLEU   312      10.515  23.138  -5.023  0.00  0.00           C  
ATOM   4481 HB2 LLEU   312      10.217  22.388  -4.289  0.00  0.00           H  
ATOM   4482 HB3 LLEU   312      11.179  23.839  -4.515  0.00  0.00           H  
ATOM   4483 CG  LLEU   312       9.272  23.904  -5.501  0.00  0.00           C  
ATOM   4484 HG  LLEU   312       8.653  23.264  -6.129  0.00  0.00           H  
ATOM   4485 CD1 LLEU   312       8.453  24.338  -4.289  0.00  0.00           C  
ATOM   4486 HD11LLEU   312       7.558  24.867  -4.617  0.00  0.00           H  
ATOM   4487 HD12LLEU   312       8.143  23.454  -3.735  0.00  0.00           H  
ATOM   4488 HD13LLEU   312       9.053  24.978  -3.644  0.00  0.00           H  
ATOM   4489 CD2 LLEU   312       9.664  25.161  -6.281  0.00  0.00           C  
ATOM   4490 HD21LLEU   312      10.373  25.758  -5.708  0.00  0.00           H  
ATOM   4491 HD22LLEU   312      10.107  24.887  -7.236  0.00  0.00           H  
ATOM   4492 HD23LLEU   312       8.773  25.755  -6.471  0.00  0.00           H  
ATOM   4493 C   LLEU   312      12.692  22.061  -5.642  0.00  0.00           C  
ATOM   4494 O   LLEU   312      12.864  21.045  -4.966  0.00  0.00           O  
ATOM   4495 N   LALA   313      13.666  22.940  -5.891  0.00  0.00           N  
ATOM   4496 H   LALA   313      13.451  23.764  -6.441  0.00  0.00           H  
ATOM   4497 CA  LALA   313      14.964  22.931  -5.217  0.00  0.00           C  
ATOM   4498 HA  LALA   313      15.384  21.930  -5.313  0.00  0.00           H  
ATOM   4499 CB  LALA   313      15.891  23.911  -5.953  0.00  0.00           C  
ATOM   4500 HB1 LALA   313      15.523  24.931  -5.843  0.00  0.00           H  
ATOM   4501 HB2 LALA   313      16.901  23.854  -5.547  0.00  0.00           H  
ATOM   4502 HB3 LALA   313      15.933  23.657  -7.013  0.00  0.00           H  
ATOM   4503 C   LALA   313      14.823  23.276  -3.709  0.00  0.00           C  
ATOM   4504 O   LALA   313      13.784  23.804  -3.289  0.00  0.00           O  
ATOM   4505 N   LPRO   314      15.834  22.994  -2.864  0.00  0.00           N  
ATOM   4506 CD  LPRO   314      17.061  22.276  -3.181  0.00  0.00           C  
ATOM   4507 HD2 LPRO   314      17.814  22.979  -3.543  0.00  0.00           H  
ATOM   4508 HD3 LPRO   314      16.908  21.485  -3.913  0.00  0.00           H  
ATOM   4509 CG  LPRO   314      17.517  21.671  -1.859  0.00  0.00           C  
ATOM   4510 HG2 LPRO   314      18.592  21.491  -1.846  0.00  0.00           H  
ATOM   4511 HG3 LPRO   314      16.966  20.749  -1.664  0.00  0.00           H  
ATOM   4512 CB  LPRO   314      17.100  22.748  -0.860  0.00  0.00           C  
ATOM   4513 HB2 LPRO   314      17.841  23.547  -0.867  0.00  0.00           H  
ATOM   4514 HB3 LPRO   314      16.978  22.337   0.141  0.00  0.00           H  
ATOM   4515 CA  LPRO   314      15.777  23.268  -1.424  0.00  0.00           C  
ATOM   4516 HA  LPRO   314      14.966  22.675  -0.998  0.00  0.00           H  
ATOM   4517 C   LPRO   314      15.533  24.752  -1.088  0.00  0.00           C  
ATOM   4518 O   LPRO   314      15.904  25.647  -1.853  0.00  0.00           O  
ATOM   4519 N   LGLU   315      14.882  25.019   0.049  0.00  0.00           N  
ATOM   4520 H   LGLU   315      14.712  24.247   0.691  0.00  0.00           H  
ATOM   4521 CA  LGLU   315      14.316  26.335   0.434  0.00  0.00           C  
ATOM   4522 HA  LGLU   315      13.717  26.165   1.331  0.00  0.00           H  
ATOM   4523 CB  LGLU   315      15.411  27.355   0.820  0.00  0.00           C  
ATOM   4524 HB2 LGLU   315      15.850  27.769  -0.089  0.00  0.00           H  
ATOM   4525 HB3 LGLU   315      14.930  28.176   1.354  0.00  0.00           H  
ATOM   4526 CG  LGLU   315      16.556  26.835   1.698  0.00  0.00           C  
ATOM   4527 HG2 LGLU   315      17.248  26.286   1.056  0.00  0.00           H  
ATOM   4528 HG3 LGLU   315      17.101  27.686   2.110  0.00  0.00           H  
ATOM   4529 CD  LGLU   315      16.109  25.921   2.841  0.00  0.00           C  
ATOM   4530 OE1 LGLU   315      15.145  26.262   3.565  0.00  0.00           O  
ATOM   4531 OE2 LGLU   315      16.772  24.864   3.005  0.00  0.00           O  
ATOM   4532 C   LGLU   315      13.337  26.955  -0.593  0.00  0.00           C  
ATOM   4533 O   LGLU   315      12.997  28.136  -0.498  0.00  0.00           O  
ATOM   4534 N   LGLY   316      12.899  26.199  -1.609  0.00  0.00           N  
ATOM   4535 H   LGLY   316      13.255  25.257  -1.700  0.00  0.00           H  
ATOM   4536 CA  LGLY   316      11.988  26.681  -2.650  0.00  0.00           C  
ATOM   4537 HA2 LGLY   316      11.705  25.836  -3.276  0.00  0.00           H  
ATOM   4538 HA3 LGLY   316      11.089  27.079  -2.177  0.00  0.00           H  
ATOM   4539 C   LGLY   316      12.579  27.767  -3.559  0.00  0.00           C  
ATOM   4540 O   LGLY   316      11.819  28.518  -4.173  0.00  0.00           O  
ATOM   4541 N   LTHR   317      13.909  27.895  -3.648  0.00  0.00           N  
ATOM   4542 H   LTHR   317      14.481  27.266  -3.098  0.00  0.00           H  
ATOM   4543 CA  LTHR   317      14.564  29.007  -4.372  0.00  0.00           C  
ATOM   4544 HA  LTHR   317      14.177  29.937  -3.957  0.00  0.00           H  
ATOM   4545 CB  LTHR   317      16.082  29.001  -4.104  0.00  0.00           C  
ATOM   4546 HB  LTHR   317      16.238  28.972  -3.025  0.00  0.00           H  
ATOM   4547 CG2 LTHR   317      16.820  27.817  -4.725  0.00  0.00           C  
ATOM   4548 HG21LTHR   317      16.358  26.878  -4.423  0.00  0.00           H  
ATOM   4549 HG22LTHR   317      16.822  27.899  -5.810  0.00  0.00           H  
ATOM   4550 HG23LTHR   317      17.851  27.823  -4.380  0.00  0.00           H  
ATOM   4551 OG1 LTHR   317      16.675  30.179  -4.601  0.00  0.00           O  
ATOM   4552 HG1 LTHR   317      16.380  30.899  -4.008  0.00  0.00           H  
ATOM   4553 C   LTHR   317      14.233  29.042  -5.875  0.00  0.00           C  
ATOM   4554 O   LTHR   317      13.996  30.116  -6.432  0.00  0.00           O  
ATOM   4555 N   LGLU   318      14.110  27.879  -6.525  0.00  0.00           N  
ATOM   4556 H   LGLU   318      14.300  27.026  -6.020  0.00  0.00           H  
ATOM   4557 CA  LGLU   318      13.704  27.726  -7.931  0.00  0.00           C  
ATOM   4558 HA  LGLU   318      12.904  28.437  -8.135  0.00  0.00           H  
ATOM   4559 CB  LGLU   318      14.889  28.077  -8.858  0.00  0.00           C  
ATOM   4560 HB2 LGLU   318      14.522  28.174  -9.877  0.00  0.00           H  
ATOM   4561 HB3 LGLU   318      15.279  29.050  -8.564  0.00  0.00           H  
ATOM   4562 CG  LGLU   318      16.045  27.066  -8.869  0.00  0.00           C  
ATOM   4563 HG2 LGLU   318      16.474  26.993  -7.869  0.00  0.00           H  
ATOM   4564 HG3 LGLU   318      15.644  26.087  -9.132  0.00  0.00           H  
ATOM   4565 CD  LGLU   318      17.150  27.443  -9.872  0.00  0.00           C  
ATOM   4566 OE1 LGLU   318      17.297  28.651 -10.176  0.00  0.00           O  
ATOM   4567 OE2 LGLU   318      17.835  26.495 -10.339  0.00  0.00           O  
ATOM   4568 C   LGLU   318      13.160  26.302  -8.199  0.00  0.00           C  
ATOM   4569 O   LGLU   318      13.390  25.397  -7.389  0.00  0.00           O  
ATOM   4570 N   LPRO   319      12.430  26.054  -9.304  0.00  0.00           N  
ATOM   4571 CD  LPRO   319      11.844  27.031 -10.213  0.00  0.00           C  
ATOM   4572 HD2 LPRO   319      12.573  27.752 -10.576  0.00  0.00           H  
ATOM   4573 HD3 LPRO   319      11.027  27.549  -9.708  0.00  0.00           H  
ATOM   4574 CG  LPRO   319      11.290  26.226 -11.389  0.00  0.00           C  
ATOM   4575 HG2 LPRO   319      12.063  26.106 -12.149  0.00  0.00           H  
ATOM   4576 HG3 LPRO   319      10.405  26.696 -11.815  0.00  0.00           H  
ATOM   4577 CB  LPRO   319      10.969  24.872 -10.759  0.00  0.00           C  
ATOM   4578 HB2 LPRO   319      10.955  24.071 -11.499  0.00  0.00           H  
ATOM   4579 HB3 LPRO   319      10.010  24.928 -10.241  0.00  0.00           H  
ATOM   4580 CA  LPRO   319      12.092  24.698  -9.735  0.00  0.00           C  
ATOM   4581 HA  LPRO   319      11.713  24.122  -8.893  0.00  0.00           H  
ATOM   4582 C   LPRO   319      13.297  23.951 -10.337  0.00  0.00           C  
ATOM   4583 O   LPRO   319      14.175  24.542 -10.972  0.00  0.00           O  
ATOM   4584 N   LVAL   320      13.298  22.624 -10.199  0.00  0.00           N  
ATOM   4585 H   LVAL   320      12.557  22.208  -9.643  0.00  0.00           H  
ATOM   4586 CA  LVAL   320      14.219  21.706 -10.896  0.00  0.00           C  
ATOM   4587 HA  LVAL   320      15.241  22.043 -10.727  0.00  0.00           H  
ATOM   4588 CB  LVAL   320      14.089  20.280 -10.309  0.00  0.00           C  
ATOM   4589 HB  LVAL   320      13.046  19.969 -10.367  0.00  0.00           H  
ATOM   4590 CG1 LVAL   320      14.929  19.233 -11.050  0.00  0.00           C  
ATOM   4591 HG11LVAL   320      15.975  19.540 -11.080  0.00  0.00           H  
ATOM   4592 HG12LVAL   320      14.858  18.272 -10.539  0.00  0.00           H  
ATOM   4593 HG13LVAL   320      14.559  19.097 -12.064  0.00  0.00           H  
ATOM   4594 CG2 LVAL   320      14.513  20.264  -8.835  0.00  0.00           C  
ATOM   4595 HG21LVAL   320      13.869  20.913  -8.243  0.00  0.00           H  
ATOM   4596 HG22LVAL   320      14.435  19.254  -8.433  0.00  0.00           H  
ATOM   4597 HG23LVAL   320      15.545  20.607  -8.739  0.00  0.00           H  
ATOM   4598 C   LVAL   320      13.957  21.733 -12.413  0.00  0.00           C  
ATOM   4599 O   LVAL   320      12.806  21.849 -12.840  0.00  0.00           O  
ATOM   4600 N   LSER   321      14.994  21.617 -13.243  0.00  0.00           N  
ATOM   4601 H   LSER   321      15.910  21.477 -12.827  0.00  0.00           H  
ATOM   4602 CA  LSER   321      14.882  21.531 -14.708  0.00  0.00           C  
ATOM   4603 HA  LSER   321      14.096  22.211 -15.038  0.00  0.00           H  
ATOM   4604 CB  LSER   321      16.194  21.985 -15.357  0.00  0.00           C  
ATOM   4605 HB2 LSER   321      16.443  22.986 -15.000  0.00  0.00           H  
ATOM   4606 HB3 LSER   321      16.993  21.301 -15.066  0.00  0.00           H  
ATOM   4607 OG  LSER   321      16.091  22.010 -16.772  0.00  0.00           O  
ATOM   4608 HG  LSER   321      15.577  22.813 -17.011  0.00  0.00           H  
ATOM   4609 C   LSER   321      14.515  20.106 -15.146  0.00  0.00           C  
ATOM   4610 O   LSER   321      15.097  19.133 -14.661  0.00  0.00           O  
ATOM   4611 N   LLEU   322      13.569  19.939 -16.079  0.00  0.00           N  
ATOM   4612 H   LLEU   322      13.167  20.750 -16.529  0.00  0.00           H  
ATOM   4613 CA  LLEU   322      13.066  18.600 -16.432  0.00  0.00           C  
ATOM   4614 HA  LLEU   322      12.788  18.110 -15.499  0.00  0.00           H  
ATOM   4615 CB  LLEU   322      11.804  18.730 -17.300  0.00  0.00           C  
ATOM   4616 HB2 LLEU   322      11.093  19.381 -16.788  0.00  0.00           H  
ATOM   4617 HB3 LLEU   322      12.076  19.198 -18.245  0.00  0.00           H  
ATOM   4618 CG  LLEU   322      11.111  17.387 -17.610  0.00  0.00           C  
ATOM   4619 HG  LLEU   322      11.772  16.756 -18.202  0.00  0.00           H  
ATOM   4620 CD1 LLEU   322      10.695  16.642 -16.341  0.00  0.00           C  
ATOM   4621 HD11LLEU   322      10.183  17.318 -15.656  0.00  0.00           H  
ATOM   4622 HD12LLEU   322      10.021  15.825 -16.597  0.00  0.00           H  
ATOM   4623 HD13LLEU   322      11.580  16.222 -15.870  0.00  0.00           H  
ATOM   4624 CD2 LLEU   322       9.855  17.654 -18.426  0.00  0.00           C  
ATOM   4625 HD21LLEU   322      10.106  18.236 -19.310  0.00  0.00           H  
ATOM   4626 HD22LLEU   322       9.412  16.710 -18.745  0.00  0.00           H  
ATOM   4627 HD23LLEU   322       9.120  18.191 -17.829  0.00  0.00           H  
ATOM   4628 C   LLEU   322      14.135  17.713 -17.094  0.00  0.00           C  
ATOM   4629 O   LLEU   322      14.130  16.500 -16.902  0.00  0.00           O  
ATOM   4630 N   LASN   323      15.096  18.322 -17.793  0.00  0.00           N  
ATOM   4631 H   LASN   323      15.039  19.325 -17.881  0.00  0.00           H  
ATOM   4632 CA  LASN   323      16.265  17.642 -18.359  0.00  0.00           C  
ATOM   4633 HA  LASN   323      15.928  16.904 -19.088  0.00  0.00           H  
ATOM   4634 CB  LASN   323      17.095  18.726 -19.073  0.00  0.00           C  
ATOM   4635 HB2 LASN   323      16.428  19.358 -19.657  0.00  0.00           H  
ATOM   4636 HB3 LASN   323      17.575  19.356 -18.326  0.00  0.00           H  
ATOM   4637 CG  LASN   323      18.179  18.204 -20.000  0.00  0.00           C  
ATOM   4638 OD1 LASN   323      19.044  17.429 -19.623  0.00  0.00           O  
ATOM   4639 ND2 LASN   323      18.213  18.660 -21.232  0.00  0.00           N  
ATOM   4640 HD21LASN   323      19.024  18.433 -21.800  0.00  0.00           H  
ATOM   4641 HD22LASN   323      17.566  19.385 -21.507  0.00  0.00           H  
ATOM   4642 C   LASN   323      17.065  16.900 -17.265  0.00  0.00           C  
ATOM   4643 O   LASN   323      17.420  15.732 -17.445  0.00  0.00           O  
ATOM   4644 N   LALA   324      17.255  17.549 -16.109  0.00  0.00           N  
ATOM   4645 H   LALA   324      16.860  18.473 -16.011  0.00  0.00           H  
ATOM   4646 CA  LALA   324      17.940  17.005 -14.940  0.00  0.00           C  
ATOM   4647 HA  LALA   324      18.871  16.539 -15.270  0.00  0.00           H  
ATOM   4648 CB  LALA   324      18.293  18.174 -14.008  0.00  0.00           C  
ATOM   4649 HB1 LALA   324      17.391  18.634 -13.604  0.00  0.00           H  
ATOM   4650 HB2 LALA   324      18.895  17.817 -13.174  0.00  0.00           H  
ATOM   4651 HB3 LALA   324      18.869  18.925 -14.548  0.00  0.00           H  
ATOM   4652 C   LALA   324      17.104  15.932 -14.215  0.00  0.00           C  
ATOM   4653 O   LALA   324      17.641  14.880 -13.864  0.00  0.00           O  
ATOM   4654 N   LTRP   325      15.790  16.143 -14.057  0.00  0.00           N  
ATOM   4655 H   LTRP   325      15.422  17.052 -14.313  0.00  0.00           H  
ATOM   4656 CA  LTRP   325      14.883  15.149 -13.456  0.00  0.00           C  
ATOM   4657 HA  LTRP   325      15.301  14.846 -12.495  0.00  0.00           H  
ATOM   4658 CB  LTRP   325      13.514  15.796 -13.195  0.00  0.00           C  
ATOM   4659 HB2 LTRP   325      13.658  16.639 -12.517  0.00  0.00           H  
ATOM   4660 HB3 LTRP   325      13.137  16.194 -14.136  0.00  0.00           H  
ATOM   4661 CG  LTRP   325      12.463  14.900 -12.599  0.00  0.00           C  
ATOM   4662 CD1 LTRP   325      11.246  14.636 -13.132  0.00  0.00           C  
ATOM   4663 HD1 LTRP   325      10.879  15.021 -14.075  0.00  0.00           H  
ATOM   4664 NE1 LTRP   325      10.538  13.793 -12.296  0.00  0.00           N  
ATOM   4665 HE1 LTRP   325       9.591  13.456 -12.499  0.00  0.00           H  
ATOM   4666 CE2 LTRP   325      11.281  13.439 -11.190  0.00  0.00           C  
ATOM   4667 CZ2 LTRP   325      11.025  12.606 -10.091  0.00  0.00           C  
ATOM   4668 HZ2 LTRP   325      10.096  12.067 -10.013  0.00  0.00           H  
ATOM   4669 CH2 LTRP   325      11.996  12.482  -9.085  0.00  0.00           C  
ATOM   4670 HH2 LTRP   325      11.820  11.850  -8.225  0.00  0.00           H  
ATOM   4671 CZ3 LTRP   325      13.202  13.193  -9.190  0.00  0.00           C  
ATOM   4672 HZ3 LTRP   325      13.934  13.114  -8.398  0.00  0.00           H  
ATOM   4673 CE3 LTRP   325      13.459  14.014 -10.304  0.00  0.00           C  
ATOM   4674 HE3 LTRP   325      14.395  14.550 -10.362  0.00  0.00           H  
ATOM   4675 CD2 LTRP   325      12.508  14.155 -11.339  0.00  0.00           C  
ATOM   4676 C   LTRP   325      14.763  13.872 -14.306  0.00  0.00           C  
ATOM   4677 O   LTRP   325      14.780  12.763 -13.775  0.00  0.00           O  
ATOM   4678 N   LTYR   326      14.734  13.995 -15.637  0.00  0.00           N  
ATOM   4679 H   LTYR   326      14.682  14.927 -16.038  0.00  0.00           H  
ATOM   4680 CA  LTYR   326      14.816  12.849 -16.548  0.00  0.00           C  
ATOM   4681 HA  LTYR   326      14.040  12.129 -16.293  0.00  0.00           H  
ATOM   4682 CB  LTYR   326      14.607  13.314 -17.993  0.00  0.00           C  
ATOM   4683 HB2 LTYR   326      15.216  14.201 -18.173  0.00  0.00           H  
ATOM   4684 HB3 LTYR   326      14.985  12.531 -18.652  0.00  0.00           H  
ATOM   4685 CG  LTYR   326      13.183  13.601 -18.440  0.00  0.00           C  
ATOM   4686 CD1 LTYR   326      12.994  13.994 -19.777  0.00  0.00           C  
ATOM   4687 HD1 LTYR   326      13.855  14.141 -20.414  0.00  0.00           H  
ATOM   4688 CE1 LTYR   326      11.698  14.188 -20.282  0.00  0.00           C  
ATOM   4689 HE1 LTYR   326      11.547  14.479 -21.310  0.00  0.00           H  
ATOM   4690 CZ  LTYR   326      10.581  13.994 -19.447  0.00  0.00           C  
ATOM   4691 OH  LTYR   326       9.342  14.129 -19.976  0.00  0.00           O  
ATOM   4692 HH  LTYR   326       8.613  13.985 -19.341  0.00  0.00           H  
ATOM   4693 CE2 LTYR   326      10.759  13.611 -18.103  0.00  0.00           C  
ATOM   4694 HE2 LTYR   326       9.900  13.474 -17.461  0.00  0.00           H  
ATOM   4695 CD2 LTYR   326      12.060  13.426 -17.598  0.00  0.00           C  
ATOM   4696 HD2 LTYR   326      12.179  13.152 -16.560  0.00  0.00           H  
ATOM   4697 C   LTYR   326      16.140  12.089 -16.431  0.00  0.00           C  
ATOM   4698 O   LTYR   326      16.124  10.860 -16.491  0.00  0.00           O  
ATOM   4699 N   LALA   327      17.264  12.775 -16.208  0.00  0.00           N  
ATOM   4700 H   LALA   327      17.236  13.786 -16.175  0.00  0.00           H  
ATOM   4701 CA  LALA   327      18.528  12.103 -15.916  0.00  0.00           C  
ATOM   4702 HA  LALA   327      18.715  11.371 -16.702  0.00  0.00           H  
ATOM   4703 CB  LALA   327      19.663  13.132 -15.952  0.00  0.00           C  
ATOM   4704 HB1 LALA   327      20.624  12.618 -15.908  0.00  0.00           H  
ATOM   4705 HB2 LALA   327      19.619  13.701 -16.881  0.00  0.00           H  
ATOM   4706 HB3 LALA   327      19.592  13.816 -15.109  0.00  0.00           H  
ATOM   4707 C   LALA   327      18.464  11.331 -14.582  0.00  0.00           C  
ATOM   4708 O   LALA   327      18.951  10.204 -14.500  0.00  0.00           O  
ATOM   4709 N   LMET   328      17.822  11.889 -13.550  0.00  0.00           N  
ATOM   4710 H   LMET   328      17.492  12.843 -13.651  0.00  0.00           H  
ATOM   4711 CA  LMET   328      17.618  11.214 -12.260  0.00  0.00           C  
ATOM   4712 HA  LMET   328      18.590  10.856 -11.914  0.00  0.00           H  
ATOM   4713 CB  LMET   328      17.117  12.257 -11.244  0.00  0.00           C  
ATOM   4714 HB2 LMET   328      17.785  13.119 -11.277  0.00  0.00           H  
ATOM   4715 HB3 LMET   328      16.117  12.590 -11.517  0.00  0.00           H  
ATOM   4716 CG  LMET   328      17.084  11.732  -9.806  0.00  0.00           C  
ATOM   4717 HG2 LMET   328      16.315  10.963  -9.733  0.00  0.00           H  
ATOM   4718 HG3 LMET   328      18.049  11.279  -9.574  0.00  0.00           H  
ATOM   4719 SD  LMET   328      16.747  12.993  -8.547  0.00  0.00           S  
ATOM   4720 CE  LMET   328      18.400  13.712  -8.351  0.00  0.00           C  
ATOM   4721 HE1 LMET   328      18.357  14.530  -7.631  0.00  0.00           H  
ATOM   4722 HE2 LMET   328      19.084  12.947  -7.983  0.00  0.00           H  
ATOM   4723 HE3 LMET   328      18.760  14.091  -9.307  0.00  0.00           H  
ATOM   4724 C   LMET   328      16.697   9.976 -12.374  0.00  0.00           C  
ATOM   4725 O   LMET   328      16.918   8.979 -11.686  0.00  0.00           O  
ATOM   4726 N   LLEU   329      15.714   9.994 -13.286  0.00  0.00           N  
ATOM   4727 H   LLEU   329      15.536  10.878 -13.751  0.00  0.00           H  
ATOM   4728 CA  LLEU   329      14.878   8.836 -13.655  0.00  0.00           C  
ATOM   4729 HA  LLEU   329      14.575   8.320 -12.745  0.00  0.00           H  
ATOM   4730 CB  LLEU   329      13.616   9.347 -14.378  0.00  0.00           C  
ATOM   4731 HB2 LLEU   329      13.924  10.079 -15.124  0.00  0.00           H  
ATOM   4732 HB3 LLEU   329      13.143   8.521 -14.911  0.00  0.00           H  
ATOM   4733 CG  LLEU   329      12.576   9.982 -13.433  0.00  0.00           C  
ATOM   4734 HG  LLEU   329      13.077  10.530 -12.635  0.00  0.00           H  
ATOM   4735 CD1 LLEU   329      11.688  10.955 -14.206  0.00  0.00           C  
ATOM   4736 HD11LLEU   329      12.285  11.809 -14.523  0.00  0.00           H  
ATOM   4737 HD12LLEU   329      11.256  10.461 -15.073  0.00  0.00           H  
ATOM   4738 HD13LLEU   329      10.890  11.317 -13.557  0.00  0.00           H  
ATOM   4739 CD2 LLEU   329      11.667   8.913 -12.819  0.00  0.00           C  
ATOM   4740 HD21LLEU   329      11.038   8.462 -13.586  0.00  0.00           H  
ATOM   4741 HD22LLEU   329      12.261   8.129 -12.353  0.00  0.00           H  
ATOM   4742 HD23LLEU   329      11.029   9.369 -12.061  0.00  0.00           H  
ATOM   4743 C   LLEU   329      15.606   7.789 -14.526  0.00  0.00           C  
ATOM   4744 O   LLEU   329      15.285   6.602 -14.452  0.00  0.00           O  
ATOM   4745 N   LASP   330      16.587   8.193 -15.336  0.00  0.00           N  
ATOM   4746 H   LASP   330      16.754   9.189 -15.421  0.00  0.00           H  
ATOM   4747 CA  LASP   330      17.416   7.284 -16.144  0.00  0.00           C  
ATOM   4748 HA  LASP   330      16.758   6.604 -16.687  0.00  0.00           H  
ATOM   4749 CB  LASP   330      18.193   8.131 -17.167  0.00  0.00           C  
ATOM   4750 HB2 LASP   330      17.489   8.778 -17.692  0.00  0.00           H  
ATOM   4751 HB3 LASP   330      18.901   8.767 -16.637  0.00  0.00           H  
ATOM   4752 CG  LASP   330      18.948   7.324 -18.223  0.00  0.00           C  
ATOM   4753 OD1 LASP   330      18.369   6.389 -18.829  0.00  0.00           O  
ATOM   4754 OD2 LASP   330      20.131   7.659 -18.491  0.00  0.00           O  
ATOM   4755 C   LASP   330      18.359   6.425 -15.271  0.00  0.00           C  
ATOM   4756 O   LASP   330      18.608   5.257 -15.587  0.00  0.00           O  
ATOM   4757 N   LASP   331      18.829   6.978 -14.143  0.00  0.00           N  
ATOM   4758 H   LASP   331      18.635   7.961 -13.988  0.00  0.00           H  
ATOM   4759 CA  LASP   331      19.524   6.236 -13.077  0.00  0.00           C  
ATOM   4760 HA  LASP   331      20.336   5.656 -13.517  0.00  0.00           H  
ATOM   4761 CB  LASP   331      20.114   7.203 -12.035  0.00  0.00           C  
ATOM   4762 HB2 LASP   331      19.342   7.899 -11.706  0.00  0.00           H  
ATOM   4763 HB3 LASP   331      20.438   6.626 -11.167  0.00  0.00           H  
ATOM   4764 CG  LASP   331      21.321   7.980 -12.547  0.00  0.00           C  
ATOM   4765 OD1 LASP   331      21.997   7.464 -13.470  0.00  0.00           O  
ATOM   4766 OD2 LASP   331      21.583   9.084 -12.018  0.00  0.00           O  
ATOM   4767 C   LASP   331      18.612   5.237 -12.365  0.00  0.00           C  
ATOM   4768 O   LASP   331      19.017   4.096 -12.136  0.00  0.00           O  
ATOM   4769 N   LGLN   332      17.370   5.628 -12.071  0.00  0.00           N  
ATOM   4770 H   LGLN   332      17.111   6.588 -12.259  0.00  0.00           H  
ATOM   4771 CA  LGLN   332      16.366   4.726 -11.505  0.00  0.00           C  
ATOM   4772 HA  LGLN   332      16.765   4.309 -10.578  0.00  0.00           H  
ATOM   4773 CB  LGLN   332      15.120   5.560 -11.156  0.00  0.00           C  
ATOM   4774 HB2 LGLN   332      15.431   6.368 -10.493  0.00  0.00           H  
ATOM   4775 HB3 LGLN   332      14.709   6.018 -12.052  0.00  0.00           H  
ATOM   4776 CG  LGLN   332      14.020   4.766 -10.444  0.00  0.00           C  
ATOM   4777 HG2 LGLN   332      14.468   4.142  -9.673  0.00  0.00           H  
ATOM   4778 HG3 LGLN   332      13.348   5.467  -9.952  0.00  0.00           H  
ATOM   4779 CD  LGLN   332      13.189   3.914 -11.397  0.00  0.00           C  
ATOM   4780 OE1 LGLN   332      12.684   4.384 -12.411  0.00  0.00           O  
ATOM   4781 NE2 LGLN   332      13.049   2.642 -11.117  0.00  0.00           N  
ATOM   4782 HE21LGLN   332      12.559   2.068 -11.798  0.00  0.00           H  
ATOM   4783 HE22LGLN   332      13.571   2.232 -10.348  0.00  0.00           H  
ATOM   4784 C   LGLN   332      16.091   3.540 -12.453  0.00  0.00           C  
ATOM   4785 O   LGLN   332      16.075   2.389 -12.017  0.00  0.00           O  
ATOM   4786 N   LALA   333      15.993   3.787 -13.765  0.00  0.00           N  
ATOM   4787 H   LALA   333      15.987   4.752 -14.073  0.00  0.00           H  
ATOM   4788 CA  LALA   333      15.859   2.726 -14.767  0.00  0.00           C  
ATOM   4789 HA  LALA   333      14.977   2.132 -14.522  0.00  0.00           H  
ATOM   4790 CB  LALA   333      15.641   3.369 -16.141  0.00  0.00           C  
ATOM   4791 HB1 LALA   333      14.727   3.960 -16.136  0.00  0.00           H  
ATOM   4792 HB2 LALA   333      16.480   4.015 -16.394  0.00  0.00           H  
ATOM   4793 HB3 LALA   333      15.551   2.591 -16.897  0.00  0.00           H  
ATOM   4794 C   LALA   333      17.067   1.765 -14.800  0.00  0.00           C  
ATOM   4795 O   LALA   333      16.887   0.566 -15.023  0.00  0.00           O  
ATOM   4796 N   LARG   334      18.294   2.253 -14.556  0.00  0.00           N  
ATOM   4797 H   LARG   334      18.385   3.245 -14.362  0.00  0.00           H  
ATOM   4798 CA  LARG   334      19.481   1.386 -14.414  0.00  0.00           C  
ATOM   4799 HA  LARG   334      19.508   0.696 -15.257  0.00  0.00           H  
ATOM   4800 CB  LARG   334      20.777   2.216 -14.408  0.00  0.00           C  
ATOM   4801 HB2 LARG   334      20.625   3.151 -13.872  0.00  0.00           H  
ATOM   4802 HB3 LARG   334      21.556   1.649 -13.900  0.00  0.00           H  
ATOM   4803 CG  LARG   334      21.276   2.506 -15.826  0.00  0.00           C  
ATOM   4804 HG2 LARG   334      21.530   1.558 -16.302  0.00  0.00           H  
ATOM   4805 HG3 LARG   334      20.486   2.984 -16.401  0.00  0.00           H  
ATOM   4806 CD  LARG   334      22.527   3.395 -15.822  0.00  0.00           C  
ATOM   4807 HD2 LARG   334      23.217   3.035 -15.058  0.00  0.00           H  
ATOM   4808 HD3 LARG   334      23.034   3.309 -16.782  0.00  0.00           H  
ATOM   4809 NE  LARG   334      22.212   4.810 -15.561  0.00  0.00           N  
ATOM   4810 HE  LARG   334      22.456   5.166 -14.641  0.00  0.00           H  
ATOM   4811 CZ  LARG   334      21.722   5.681 -16.423  0.00  0.00           C  
ATOM   4812 NH1 LARG   334      21.443   5.374 -17.656  0.00  0.00           N  
ATOM   4813 HH11LARG   334      21.546   4.420 -17.976  0.00  0.00           H  
ATOM   4814 HH12LARG   334      20.975   6.081 -18.214  0.00  0.00           H  
ATOM   4815 NH2 LARG   334      21.496   6.910 -16.088  0.00  0.00           N  
ATOM   4816 HH21LARG   334      21.640   7.209 -15.122  0.00  0.00           H  
ATOM   4817 HH22LARG   334      21.139   7.556 -16.774  0.00  0.00           H  
ATOM   4818 C   LARG   334      19.392   0.490 -13.175  0.00  0.00           C  
ATOM   4819 O   LARG   334      19.625  -0.709 -13.314  0.00  0.00           O  
ATOM   4820 N   LMET   335      18.975   1.023 -12.023  0.00  0.00           N  
ATOM   4821 H   LMET   335      18.810   2.022 -11.991  0.00  0.00           H  
ATOM   4822 CA  LMET   335      18.743   0.230 -10.805  0.00  0.00           C  
ATOM   4823 HA  LMET   335      19.665  -0.300 -10.560  0.00  0.00           H  
ATOM   4824 CB  LMET   335      18.401   1.166  -9.632  0.00  0.00           C  
ATOM   4825 HB2 LMET   335      19.231   1.853  -9.463  0.00  0.00           H  
ATOM   4826 HB3 LMET   335      17.521   1.758  -9.885  0.00  0.00           H  
ATOM   4827 CG  LMET   335      18.102   0.400  -8.334  0.00  0.00           C  
ATOM   4828 HG2 LMET   335      17.829   1.119  -7.568  0.00  0.00           H  
ATOM   4829 HG3 LMET   335      17.230  -0.235  -8.490  0.00  0.00           H  
ATOM   4830 SD  LMET   335      19.446  -0.634  -7.686  0.00  0.00           S  
ATOM   4831 CE  LMET   335      20.669   0.624  -7.223  0.00  0.00           C  
ATOM   4832 HE1 LMET   335      20.215   1.349  -6.548  0.00  0.00           H  
ATOM   4833 HE2 LMET   335      21.509   0.145  -6.718  0.00  0.00           H  
ATOM   4834 HE3 LMET   335      21.031   1.134  -8.114  0.00  0.00           H  
ATOM   4835 C   LMET   335      17.650  -0.832 -11.006  0.00  0.00           C  
ATOM   4836 O   LMET   335      17.803  -1.977 -10.576  0.00  0.00           O  
ATOM   4837 N   LMET   336      16.571  -0.494 -11.718  0.00  0.00           N  
ATOM   4838 H   LMET   336      16.444   0.479 -11.981  0.00  0.00           H  
ATOM   4839 CA  LMET   336      15.547  -1.471 -12.087  0.00  0.00           C  
ATOM   4840 HA  LMET   336      15.177  -1.928 -11.169  0.00  0.00           H  
ATOM   4841 CB  LMET   336      14.361  -0.769 -12.761  0.00  0.00           C  
ATOM   4842 HB2 LMET   336      13.891  -0.114 -12.027  0.00  0.00           H  
ATOM   4843 HB3 LMET   336      14.706  -0.155 -13.592  0.00  0.00           H  
ATOM   4844 CG  LMET   336      13.313  -1.773 -13.264  0.00  0.00           C  
ATOM   4845 HG2 LMET   336      13.298  -2.638 -12.601  0.00  0.00           H  
ATOM   4846 HG3 LMET   336      12.337  -1.302 -13.193  0.00  0.00           H  
ATOM   4847 SD  LMET   336      13.536  -2.356 -14.968  0.00  0.00           S  
ATOM   4848 CE  LMET   336      12.901  -0.908 -15.845  0.00  0.00           C  
ATOM   4849 HE1 LMET   336      13.533  -0.044 -15.638  0.00  0.00           H  
ATOM   4850 HE2 LMET   336      12.895  -1.116 -16.914  0.00  0.00           H  
ATOM   4851 HE3 LMET   336      11.883  -0.698 -15.513  0.00  0.00           H  
ATOM   4852 C   LMET   336      16.118  -2.617 -12.932  0.00  0.00           C  
ATOM   4853 O   LMET   336      15.862  -3.778 -12.614  0.00  0.00           O  
ATOM   4854 N   LARG   337      16.939  -2.341 -13.955  0.00  0.00           N  
ATOM   4855 H   LARG   337      17.114  -1.369 -14.191  0.00  0.00           H  
ATOM   4856 CA  LARG   337      17.573  -3.412 -14.750  0.00  0.00           C  
ATOM   4857 HA  LARG   337      16.800  -4.130 -15.026  0.00  0.00           H  
ATOM   4858 CB  LARG   337      18.183  -2.859 -16.041  0.00  0.00           C  
ATOM   4859 HB2 LARG   337      18.877  -2.050 -15.807  0.00  0.00           H  
ATOM   4860 HB3 LARG   337      18.737  -3.662 -16.530  0.00  0.00           H  
ATOM   4861 CG  LARG   337      17.091  -2.360 -17.000  0.00  0.00           C  
ATOM   4862 HG2 LARG   337      16.272  -3.080 -17.026  0.00  0.00           H  
ATOM   4863 HG3 LARG   337      16.696  -1.409 -16.648  0.00  0.00           H  
ATOM   4864 CD  LARG   337      17.619  -2.201 -18.428  0.00  0.00           C  
ATOM   4865 HD2 LARG   337      17.861  -3.192 -18.818  0.00  0.00           H  
ATOM   4866 HD3 LARG   337      16.828  -1.785 -19.048  0.00  0.00           H  
ATOM   4867 NE  LARG   337      18.828  -1.364 -18.508  0.00  0.00           N  
ATOM   4868 HE  LARG   337      19.708  -1.860 -18.606  0.00  0.00           H  
ATOM   4869 CZ  LARG   337      18.906  -0.048 -18.503  0.00  0.00           C  
ATOM   4870 NH1 LARG   337      17.882   0.752 -18.389  0.00  0.00           N  
ATOM   4871 HH11LARG   337      16.949   0.361 -18.325  0.00  0.00           H  
ATOM   4872 HH12LARG   337      18.028   1.752 -18.413  0.00  0.00           H  
ATOM   4873 NH2 LARG   337      20.079   0.496 -18.617  0.00  0.00           N  
ATOM   4874 HH21LARG   337      20.860  -0.136 -18.732  0.00  0.00           H  
ATOM   4875 HH22LARG   337      20.163   1.501 -18.639  0.00  0.00           H  
ATOM   4876 C   LARG   337      18.604  -4.229 -13.969  0.00  0.00           C  
ATOM   4877 O   LARG   337      18.757  -5.414 -14.267  0.00  0.00           O  
ATOM   4878 N   LALA   338      19.249  -3.651 -12.953  0.00  0.00           N  
ATOM   4879 H   LALA   338      19.129  -2.656 -12.808  0.00  0.00           H  
ATOM   4880 CA  LALA   338      20.129  -4.386 -12.046  0.00  0.00           C  
ATOM   4881 HA  LALA   338      20.892  -4.887 -12.643  0.00  0.00           H  
ATOM   4882 CB  LALA   338      20.836  -3.399 -11.108  0.00  0.00           C  
ATOM   4883 HB1 LALA   338      21.302  -2.604 -11.692  0.00  0.00           H  
ATOM   4884 HB2 LALA   338      20.132  -2.957 -10.405  0.00  0.00           H  
ATOM   4885 HB3 LALA   338      21.608  -3.924 -10.544  0.00  0.00           H  
ATOM   4886 C   LALA   338      19.359  -5.474 -11.277  0.00  0.00           C  
ATOM   4887 O   LALA   338      19.707  -6.652 -11.369  0.00  0.00           O  
ATOM   4888 N   LPHE   339      18.263  -5.127 -10.595  0.00  0.00           N  
ATOM   4889 H   LPHE   339      18.005  -4.147 -10.540  0.00  0.00           H  
ATOM   4890 CA  LPHE   339      17.394  -6.137  -9.971  0.00  0.00           C  
ATOM   4891 HA  LPHE   339      17.994  -6.749  -9.297  0.00  0.00           H  
ATOM   4892 CB  LPHE   339      16.298  -5.451  -9.146  0.00  0.00           C  
ATOM   4893 HB2 LPHE   339      15.963  -4.558  -9.673  0.00  0.00           H  
ATOM   4894 HB3 LPHE   339      15.449  -6.131  -9.076  0.00  0.00           H  
ATOM   4895 CG  LPHE   339      16.668  -5.072  -7.727  0.00  0.00           C  
ATOM   4896 CD1 LPHE   339      16.765  -3.718  -7.354  0.00  0.00           C  
ATOM   4897 HD1 LPHE   339      16.660  -2.941  -8.097  0.00  0.00           H  
ATOM   4898 CE1 LPHE   339      16.972  -3.374  -6.007  0.00  0.00           C  
ATOM   4899 HE1 LPHE   339      17.026  -2.335  -5.722  0.00  0.00           H  
ATOM   4900 CZ  LPHE   339      17.111  -4.378  -5.032  0.00  0.00           C  
ATOM   4901 HZ  LPHE   339      17.280  -4.111  -3.997  0.00  0.00           H  
ATOM   4902 CE2 LPHE   339      17.035  -5.731  -5.405  0.00  0.00           C  
ATOM   4903 HE2 LPHE   339      17.139  -6.503  -4.655  0.00  0.00           H  
ATOM   4904 CD2 LPHE   339      16.805  -6.078  -6.749  0.00  0.00           C  
ATOM   4905 HD2 LPHE   339      16.712  -7.119  -7.026  0.00  0.00           H  
ATOM   4906 C   LPHE   339      16.776  -7.105 -11.003  0.00  0.00           C  
ATOM   4907 O   LPHE   339      16.608  -8.283 -10.698  0.00  0.00           O  
ATOM   4908 N   LASP   340      16.502  -6.670 -12.238  0.00  0.00           N  
ATOM   4909 H   LASP   340      16.590  -5.679 -12.430  0.00  0.00           H  
ATOM   4910 CA  LASP   340      15.886  -7.530 -13.260  0.00  0.00           C  
ATOM   4911 HA  LASP   340      15.012  -7.999 -12.803  0.00  0.00           H  
ATOM   4912 CB  LASP   340      15.398  -6.680 -14.446  0.00  0.00           C  
ATOM   4913 HB2 LASP   340      14.991  -5.740 -14.075  0.00  0.00           H  
ATOM   4914 HB3 LASP   340      16.238  -6.453 -15.105  0.00  0.00           H  
ATOM   4915 CG  LASP   340      14.282  -7.379 -15.226  0.00  0.00           C  
ATOM   4916 OD1 LASP   340      14.430  -7.596 -16.448  0.00  0.00           O  
ATOM   4917 OD2 LASP   340      13.237  -7.702 -14.625  0.00  0.00           O  
ATOM   4918 C   LASP   340      16.803  -8.677 -13.734  0.00  0.00           C  
ATOM   4919 O   LASP   340      16.304  -9.690 -14.221  0.00  0.00           O  
ATOM   4920 N   LARG   341      18.131  -8.568 -13.548  0.00  0.00           N  
ATOM   4921 H   LARG   341      18.487  -7.698 -13.166  0.00  0.00           H  
ATOM   4922 CA  LARG   341      19.049  -9.716 -13.692  0.00  0.00           C  
ATOM   4923 HA  LARG   341      18.755 -10.280 -14.578  0.00  0.00           H  
ATOM   4924 CB  LARG   341      20.509  -9.252 -13.864  0.00  0.00           C  
ATOM   4925 HB2 LARG   341      20.546  -8.366 -14.498  0.00  0.00           H  
ATOM   4926 HB3 LARG   341      20.923  -8.994 -12.889  0.00  0.00           H  
ATOM   4927 CG  LARG   341      21.363 -10.354 -14.520  0.00  0.00           C  
ATOM   4928 HG2 LARG   341      21.143 -11.321 -14.070  0.00  0.00           H  
ATOM   4929 HG3 LARG   341      21.110 -10.402 -15.581  0.00  0.00           H  
ATOM   4930 CD  LARG   341      22.866 -10.091 -14.364  0.00  0.00           C  
ATOM   4931 HD2 LARG   341      23.071  -9.048 -14.611  0.00  0.00           H  
ATOM   4932 HD3 LARG   341      23.151 -10.255 -13.324  0.00  0.00           H  
ATOM   4933 NE  LARG   341      23.676 -10.951 -15.250  0.00  0.00           N  
ATOM   4934 HE  LARG   341      23.973 -10.545 -16.127  0.00  0.00           H  
ATOM   4935 CZ  LARG   341      24.004 -12.219 -15.073  0.00  0.00           C  
ATOM   4936 NH1 LARG   341      23.595 -12.940 -14.073  0.00  0.00           N  
ATOM   4937 HH11LARG   341      23.109 -12.499 -13.289  0.00  0.00           H
[truncated: 402,328 more chars]
