# Supplementary material for: Unveiling the enzymatic pathway of UMG-SP2 urethanase: insights into polyurethane degradation at the atomic level
Source: Chem Sci. 2024 Dec 18;16(5):2437–52. doi: 10.1039/d4sc06688j (PMC11708778; doi:10.1039/d4sc06688j)
Supplement: SC-016-D4SC06688J-s001 [file SC-016-D4SC06688J-s001.zip › 14_PROD.pdb]

ATOM      0 N   LMET     1     -15.553 -10.079  13.399  0.00  0.00           N  
ATOM      1 H1  LMET     1     -15.564  -9.622  12.492  0.00  0.00           H  
ATOM      2 H2  LMET     1     -14.877  -9.594  13.968  0.00  0.00           H  
ATOM      3 H3  LMET     1     -16.462  -9.990  13.830  0.00  0.00           H  
ATOM      4 CA  LMET     1     -15.171 -11.492  13.231  0.00  0.00           C  
ATOM      5 HA  LMET     1     -14.185 -11.514  12.766  0.00  0.00           H  
ATOM      6 CB  LMET     1     -15.102 -12.274  14.553  0.00  0.00           C  
ATOM      7 HB2 LMET     1     -16.046 -12.172  15.090  0.00  0.00           H  
ATOM      8 HB3 LMET     1     -14.946 -13.331  14.331  0.00  0.00           H  
ATOM      9 CG  LMET     1     -13.953 -11.804  15.451  0.00  0.00           C  
ATOM     10 HG2 LMET     1     -14.138 -10.776  15.759  0.00  0.00           H  
ATOM     11 HG3 LMET     1     -13.943 -12.423  16.349  0.00  0.00           H  
ATOM     12 SD  LMET     1     -12.317 -11.901  14.671  0.00  0.00           S  
ATOM     13 CE  LMET     1     -11.295 -11.187  15.989  0.00  0.00           C  
ATOM     14 HE1 LMET     1     -10.251 -11.170  15.674  0.00  0.00           H  
ATOM     15 HE2 LMET     1     -11.618 -10.167  16.197  0.00  0.00           H  
ATOM     16 HE3 LMET     1     -11.387 -11.788  16.895  0.00  0.00           H  
ATOM     17 C   LMET     1     -16.121 -12.166  12.262  0.00  0.00           C  
ATOM     18 O   LMET     1     -17.320 -11.866  12.262  0.00  0.00           O  
ATOM     19 N   LSER     2     -15.561 -13.064  11.449  0.00  0.00           N  
ATOM     20 H   LSER     2     -14.561 -13.210  11.529  0.00  0.00           H  
ATOM     21 CA  LSER     2     -16.241 -13.839  10.400  0.00  0.00           C  
ATOM     22 HA  LSER     2     -15.470 -14.439   9.918  0.00  0.00           H  
ATOM     23 CB  LSER     2     -17.226 -14.851  11.004  0.00  0.00           C  
ATOM     24 HB2 LSER     2     -18.035 -14.322  11.509  0.00  0.00           H  
ATOM     25 HB3 LSER     2     -17.649 -15.458  10.204  0.00  0.00           H  
ATOM     26 OG  LSER     2     -16.554 -15.694  11.926  0.00  0.00           O  
ATOM     27 HG  LSER     2     -17.211 -16.124  12.499  0.00  0.00           H  
ATOM     28 C   LSER     2     -16.863 -13.007   9.264  0.00  0.00           C  
ATOM     29 O   LSER     2     -17.590 -13.558   8.437  0.00  0.00           O  
ATOM     30 N   LGLU     3     -16.574 -11.701   9.184  0.00  0.00           N  
ATOM     31 H   LGLU     3     -15.883 -11.334   9.826  0.00  0.00           H  
ATOM     32 CA  LGLU     3     -16.976 -10.853   8.048  0.00  0.00           C  
ATOM     33 HA  LGLU     3     -18.039 -11.005   7.873  0.00  0.00           H  
ATOM     34 CB  LGLU     3     -16.796  -9.350   8.334  0.00  0.00           C  
ATOM     35 HB2 LGLU     3     -17.018  -8.812   7.414  0.00  0.00           H  
ATOM     36 HB3 LGLU     3     -17.538  -9.042   9.069  0.00  0.00           H  
ATOM     37 CG  LGLU     3     -15.406  -8.910   8.812  0.00  0.00           C  
ATOM     38 HG2 LGLU     3     -14.630  -9.439   8.256  0.00  0.00           H  
ATOM     39 HG3 LGLU     3     -15.290  -7.847   8.607  0.00  0.00           H  
ATOM     40 CD  LGLU     3     -15.246  -9.140  10.314  0.00  0.00           C  
ATOM     41 OE1 LGLU     3     -14.526 -10.085  10.712  0.00  0.00           O  
ATOM     42 OE2 LGLU     3     -15.899  -8.460  11.143  0.00  0.00           O  
ATOM     43 C   LGLU     3     -16.270 -11.284   6.757  0.00  0.00           C  
ATOM     44 O   LGLU     3     -15.110 -11.692   6.777  0.00  0.00           O  
ATOM     45 N   LLEU     4     -16.996 -11.252   5.641  0.00  0.00           N  
ATOM     46 H   LLEU     4     -17.913 -10.830   5.680  0.00  0.00           H  
ATOM     47 CA  LLEU     4     -16.603 -11.941   4.411  0.00  0.00           C  
ATOM     48 HA  LLEU     4     -16.275 -12.938   4.687  0.00  0.00           H  
ATOM     49 CB  LLEU     4     -17.823 -12.076   3.481  0.00  0.00           C  
ATOM     50 HB2 LLEU     4     -18.075 -11.077   3.146  0.00  0.00           H  
ATOM     51 HB3 LLEU     4     -17.537 -12.666   2.610  0.00  0.00           H  
ATOM     52 CG  LLEU     4     -19.102 -12.675   4.091  0.00  0.00           C  
ATOM     53 HG  LLEU     4     -19.445 -12.030   4.899  0.00  0.00           H  
ATOM     54 CD1 LLEU     4     -20.207 -12.713   3.034  0.00  0.00           C  
ATOM     55 HD11LLEU     4     -20.342 -11.716   2.618  0.00  0.00           H  
ATOM     56 HD12LLEU     4     -19.940 -13.402   2.232  0.00  0.00           H  
ATOM     57 HD13LLEU     4     -21.144 -13.024   3.493  0.00  0.00           H  
ATOM     58 CD2 LLEU     4     -18.891 -14.082   4.645  0.00  0.00           C  
ATOM     59 HD21LLEU     4     -18.529 -14.747   3.863  0.00  0.00           H  
ATOM     60 HD22LLEU     4     -18.161 -14.043   5.451  0.00  0.00           H  
ATOM     61 HD23LLEU     4     -19.824 -14.464   5.053  0.00  0.00           H  
ATOM     62 C   LLEU     4     -15.427 -11.274   3.676  0.00  0.00           C  
ATOM     63 O   LLEU     4     -15.262 -10.052   3.716  0.00  0.00           O  
ATOM     64 N   LSER     5     -14.651 -12.073   2.939  0.00  0.00           N  
ATOM     65 H   LSER     5     -14.802 -13.070   2.994  0.00  0.00           H  
ATOM     66 CA  LSER     5     -13.706 -11.586   1.922  0.00  0.00           C  
ATOM     67 HA  LSER     5     -13.016 -10.881   2.389  0.00  0.00           H  
ATOM     68 CB  LSER     5     -12.877 -12.755   1.369  0.00  0.00           C  
ATOM     69 HB2 LSER     5     -12.117 -12.361   0.698  0.00  0.00           H  
ATOM     70 HB3 LSER     5     -12.371 -13.256   2.196  0.00  0.00           H  
ATOM     71 OG  LSER     5     -13.664 -13.701   0.662  0.00  0.00           O  
ATOM     72 HG  LSER     5     -13.719 -14.520   1.205  0.00  0.00           H  
ATOM     73 C   LSER     5     -14.445 -10.841   0.797  0.00  0.00           C  
ATOM     74 O   LSER     5     -15.676 -10.919   0.690  0.00  0.00           O  
ATOM     75 N   LALA     6     -13.733 -10.102  -0.059  0.00  0.00           N  
ATOM     76 H   LALA     6     -12.717 -10.114   0.003  0.00  0.00           H  
ATOM     77 CA  LALA     6     -14.374  -9.419  -1.189  0.00  0.00           C  
ATOM     78 HA  LALA     6     -15.188  -8.805  -0.801  0.00  0.00           H  
ATOM     79 CB  LALA     6     -13.371  -8.483  -1.878  0.00  0.00           C  
ATOM     80 HB1 LALA     6     -13.898  -7.853  -2.595  0.00  0.00           H  
ATOM     81 HB2 LALA     6     -12.881  -7.848  -1.138  0.00  0.00           H  
ATOM     82 HB3 LALA     6     -12.623  -9.063  -2.415  0.00  0.00           H  
ATOM     83 C   LALA     6     -14.993 -10.435  -2.169  0.00  0.00           C  
ATOM     84 O   LALA     6     -16.144 -10.265  -2.583  0.00  0.00           O  
ATOM     85 N   LILE     7     -14.277 -11.528  -2.460  0.00  0.00           N  
ATOM     86 H   LILE     7     -13.320 -11.579  -2.109  0.00  0.00           H  
ATOM     87 CA  LILE     7     -14.770 -12.635  -3.294  0.00  0.00           C  
ATOM     88 HA  LILE     7     -15.134 -12.217  -4.234  0.00  0.00           H  
ATOM     89 CB  LILE     7     -13.609 -13.599  -3.637  0.00  0.00           C  
ATOM     90 HB  LILE     7     -13.046 -13.801  -2.725  0.00  0.00           H  
ATOM     91 CG2 LILE     7     -14.100 -14.945  -4.203  0.00  0.00           C  
ATOM     92 HG21LILE     7     -14.697 -14.789  -5.101  0.00  0.00           H  
ATOM     93 HG22LILE     7     -13.256 -15.589  -4.450  0.00  0.00           H  
ATOM     94 HG23LILE     7     -14.695 -15.485  -3.465  0.00  0.00           H  
ATOM     95 CG1 LILE     7     -12.687 -12.901  -4.664  0.00  0.00           C  
ATOM     96 HG12LILE     7     -13.191 -12.873  -5.630  0.00  0.00           H  
ATOM     97 HG13LILE     7     -12.498 -11.874  -4.351  0.00  0.00           H  
ATOM     98 CD1 LILE     7     -11.322 -13.568  -4.838  0.00  0.00           C  
ATOM     99 HD11LILE     7     -11.430 -14.573  -5.243  0.00  0.00           H  
ATOM    100 HD12LILE     7     -10.724 -12.979  -5.531  0.00  0.00           H  
ATOM    101 HD13LILE     7     -10.818 -13.610  -3.873  0.00  0.00           H  
ATOM    102 C   LILE     7     -15.973 -13.342  -2.653  0.00  0.00           C  
ATOM    103 O   LILE     7     -16.996 -13.496  -3.322  0.00  0.00           O  
ATOM    104 N   LGLU     8     -15.928 -13.713  -1.367  0.00  0.00           N  
ATOM    105 H   LGLU     8     -15.072 -13.588  -0.836  0.00  0.00           H  
ATOM    106 CA  LGLU     8     -17.076 -14.384  -0.730  0.00  0.00           C  
ATOM    107 HA  LGLU     8     -17.409 -15.164  -1.416  0.00  0.00           H  
ATOM    108 CB  LGLU     8     -16.659 -15.102   0.568  0.00  0.00           C  
ATOM    109 HB2 LGLU     8     -15.811 -15.742   0.332  0.00  0.00           H  
ATOM    110 HB3 LGLU     8     -16.358 -14.374   1.322  0.00  0.00           H  
ATOM    111 CG  LGLU     8     -17.798 -15.983   1.118  0.00  0.00           C  
ATOM    112 HG2 LGLU     8     -18.547 -15.338   1.578  0.00  0.00           H  
ATOM    113 HG3 LGLU     8     -18.276 -16.493   0.279  0.00  0.00           H  
ATOM    114 CD  LGLU     8     -17.370 -17.055   2.139  0.00  0.00           C  
ATOM    115 OE1 LGLU     8     -16.301 -16.951   2.782  0.00  0.00           O  
ATOM    116 OE2 LGLU     8     -18.169 -17.993   2.372  0.00  0.00           O  
ATOM    117 C   LGLU     8     -18.277 -13.435  -0.541  0.00  0.00           C  
ATOM    118 O   LGLU     8     -19.423 -13.869  -0.645  0.00  0.00           O  
ATOM    119 N   LTHR     9     -18.050 -12.124  -0.374  0.00  0.00           N  
ATOM    120 H   LTHR     9     -17.087 -11.814  -0.286  0.00  0.00           H  
ATOM    121 CA  LTHR     9     -19.128 -11.115  -0.421  0.00  0.00           C  
ATOM    122 HA  LTHR     9     -19.890 -11.389   0.306  0.00  0.00           H  
ATOM    123 CB  LTHR     9     -18.632  -9.696  -0.091  0.00  0.00           C  
ATOM    124 HB  LTHR     9     -17.912  -9.368  -0.840  0.00  0.00           H  
ATOM    125 CG2 LTHR     9     -19.776  -8.683  -0.012  0.00  0.00           C  
ATOM    126 HG21LTHR     9     -20.529  -9.025   0.697  0.00  0.00           H  
ATOM    127 HG22LTHR     9     -19.382  -7.724   0.318  0.00  0.00           H  
ATOM    128 HG23LTHR     9     -20.242  -8.552  -0.988  0.00  0.00           H  
ATOM    129 OG1 LTHR     9     -18.020  -9.653   1.171  0.00  0.00           O  
ATOM    130 HG1 LTHR     9     -17.157 -10.104   1.077  0.00  0.00           H  
ATOM    131 C   LTHR     9     -19.794 -11.092  -1.795  0.00  0.00           C  
ATOM    132 O   LTHR     9     -21.021 -11.167  -1.885  0.00  0.00           O  
ATOM    133 N   LALA    10     -18.999 -11.035  -2.870  0.00  0.00           N  
ATOM    134 H   LALA    10     -17.992 -10.975  -2.742  0.00  0.00           H  
ATOM    135 CA  LALA    10     -19.513 -11.096  -4.234  0.00  0.00           C  
ATOM    136 HA  LALA    10     -20.228 -10.284  -4.373  0.00  0.00           H  
ATOM    137 CB  LALA    10     -18.357 -10.899  -5.223  0.00  0.00           C  
ATOM    138 HB1 LALA    10     -17.894  -9.926  -5.079  0.00  0.00           H  
ATOM    139 HB2 LALA    10     -17.597 -11.664  -5.075  0.00  0.00           H  
ATOM    140 HB3 LALA    10     -18.731 -10.960  -6.246  0.00  0.00           H  
ATOM    141 C   LALA    10     -20.251 -12.418  -4.497  0.00  0.00           C  
ATOM    142 O   LALA    10     -21.299 -12.395  -5.135  0.00  0.00           O  
ATOM    143 N   LALA    11     -19.759 -13.545  -3.977  0.00  0.00           N  
ATOM    144 H   LALA    11     -18.887 -13.490  -3.461  0.00  0.00           H  
ATOM    145 CA  LALA    11     -20.344 -14.870  -4.177  0.00  0.00           C  
ATOM    146 HA  LALA    11     -20.529 -15.013  -5.242  0.00  0.00           H  
ATOM    147 CB  LALA    11     -19.320 -15.915  -3.730  0.00  0.00           C  
ATOM    148 HB1 LALA    11     -19.233 -15.919  -2.643  0.00  0.00           H  
ATOM    149 HB2 LALA    11     -19.634 -16.900  -4.075  0.00  0.00           H  
ATOM    150 HB3 LALA    11     -18.343 -15.714  -4.158  0.00  0.00           H  
ATOM    151 C   LALA    11     -21.685 -15.048  -3.440  0.00  0.00           C  
ATOM    152 O   LALA    11     -22.649 -15.553  -4.025  0.00  0.00           O  
ATOM    153 N   LALA    12     -21.775 -14.582  -2.188  0.00  0.00           N  
ATOM    154 H   LALA    12     -20.927 -14.237  -1.746  0.00  0.00           H  
ATOM    155 CA  LALA    12     -22.991 -14.626  -1.375  0.00  0.00           C  
ATOM    156 HA  LALA    12     -23.349 -15.656  -1.333  0.00  0.00           H  
ATOM    157 CB  LALA    12     -22.627 -14.176   0.046  0.00  0.00           C  
ATOM    158 HB1 LALA    12     -21.861 -14.836   0.456  0.00  0.00           H  
ATOM    159 HB2 LALA    12     -22.240 -13.156   0.027  0.00  0.00           H  
ATOM    160 HB3 LALA    12     -23.509 -14.219   0.685  0.00  0.00           H  
ATOM    161 C   LALA    12     -24.117 -13.752  -1.957  0.00  0.00           C  
ATOM    162 O   LALA    12     -25.300 -14.094  -1.842  0.00  0.00           O  
ATOM    163 N   LILE    13     -23.757 -12.636  -2.603  0.00  0.00           N  
ATOM    164 H   LILE    13     -22.775 -12.381  -2.597  0.00  0.00           H  
ATOM    165 CA  LILE    13     -24.691 -11.794  -3.360  0.00  0.00           C  
ATOM    166 HA  LILE    13     -25.615 -11.725  -2.797  0.00  0.00           H  
ATOM    167 CB  LILE    13     -24.130 -10.358  -3.500  0.00  0.00           C  
ATOM    168 HB  LILE    13     -23.121 -10.418  -3.914  0.00  0.00           H  
ATOM    169 CG2 LILE    13     -24.988  -9.498  -4.443  0.00  0.00           C  
ATOM    170 HG21LILE    13     -25.034  -9.947  -5.434  0.00  0.00           H  
ATOM    171 HG22LILE    13     -25.996  -9.390  -4.044  0.00  0.00           H  
ATOM    172 HG23LILE    13     -24.545  -8.511  -4.565  0.00  0.00           H  
ATOM    173 CG1 LILE    13     -24.061  -9.697  -2.101  0.00  0.00           C  
ATOM    174 HG12LILE    13     -25.070  -9.560  -1.710  0.00  0.00           H  
ATOM    175 HG13LILE    13     -23.529 -10.355  -1.416  0.00  0.00           H  
ATOM    176 CD1 LILE    13     -23.334  -8.348  -2.080  0.00  0.00           C  
ATOM    177 HD11LILE    13     -23.927  -7.593  -2.593  0.00  0.00           H  
ATOM    178 HD12LILE    13     -23.191  -8.029  -1.048  0.00  0.00           H  
ATOM    179 HD13LILE    13     -22.359  -8.441  -2.561  0.00  0.00           H  
ATOM    180 C   LILE    13     -25.057 -12.456  -4.698  0.00  0.00           C  
ATOM    181 O   LILE    13     -26.244 -12.562  -5.021  0.00  0.00           O  
ATOM    182 N   LALA    14     -24.074 -12.987  -5.434  0.00  0.00           N  
ATOM    183 H   LALA    14     -23.117 -12.843  -5.137  0.00  0.00           H  
ATOM    184 CA  LALA    14     -24.279 -13.631  -6.731  0.00  0.00           C  
ATOM    185 HA  LALA    14     -24.708 -12.905  -7.421  0.00  0.00           H  
ATOM    186 CB  LALA    14     -22.934 -14.108  -7.299  0.00  0.00           C  
ATOM    187 HB1 LALA    14     -23.093 -14.628  -8.243  0.00  0.00           H  
ATOM    188 HB2 LALA    14     -22.273 -13.261  -7.475  0.00  0.00           H  
ATOM    189 HB3 LALA    14     -22.446 -14.791  -6.605  0.00  0.00           H  
ATOM    190 C   LALA    14     -25.255 -14.801  -6.605  0.00  0.00           C  
ATOM    191 O   LALA    14     -26.262 -14.835  -7.305  0.00  0.00           O  
ATOM    192 N   LGLY    15     -24.997 -15.708  -5.659  0.00  0.00           N  
ATOM    193 H   LGLY    15     -24.159 -15.567  -5.099  0.00  0.00           H  
ATOM    194 CA  LGLY    15     -25.804 -16.894  -5.381  0.00  0.00           C  
ATOM    195 HA2 LGLY    15     -26.101 -17.333  -6.331  0.00  0.00           H  
ATOM    196 HA3 LGLY    15     -25.188 -17.616  -4.852  0.00  0.00           H  
ATOM    197 C   LGLY    15     -27.081 -16.655  -4.567  0.00  0.00           C  
ATOM    198 O   LGLY    15     -27.680 -17.623  -4.091  0.00  0.00           O  
ATOM    199 N   LGLY    16     -27.491 -15.397  -4.372  0.00  0.00           N  
ATOM    200 H   LGLY    16     -26.946 -14.647  -4.780  0.00  0.00           H  
ATOM    201 CA  LGLY    16     -28.800 -15.055  -3.807  0.00  0.00           C  
ATOM    202 HA2 LGLY    16     -28.929 -13.974  -3.864  0.00  0.00           H  
ATOM    203 HA3 LGLY    16     -29.584 -15.522  -4.404  0.00  0.00           H  
ATOM    204 C   LGLY    16     -28.980 -15.473  -2.347  0.00  0.00           C  
ATOM    205 O   LGLY    16     -30.088 -15.826  -1.940  0.00  0.00           O  
ATOM    206 N   LSER    17     -27.903 -15.483  -1.561  0.00  0.00           N  
ATOM    207 H   LSER    17     -27.010 -15.227  -1.970  0.00  0.00           H  
ATOM    208 CA  LSER    17     -27.957 -15.642  -0.101  0.00  0.00           C  
ATOM    209 HA  LSER    17     -28.758 -16.326   0.172  0.00  0.00           H  
ATOM    210 CB  LSER    17     -26.642 -16.237   0.414  0.00  0.00           C  
ATOM    211 HB2 LSER    17     -25.815 -15.566   0.184  0.00  0.00           H  
ATOM    212 HB3 LSER    17     -26.699 -16.361   1.497  0.00  0.00           H  
ATOM    213 OG  LSER    17     -26.405 -17.493  -0.199  0.00  0.00           O  
ATOM    214 HG  LSER    17     -26.841 -18.174   0.338  0.00  0.00           H  
ATOM    215 C   LSER    17     -28.235 -14.294   0.572  0.00  0.00           C  
ATOM    216 O   LSER    17     -29.180 -14.171   1.351  0.00  0.00           O  
ATOM    217 N   LMET    18     -27.458 -13.275   0.194  0.00  0.00           N  
ATOM    218 H   LMET    18     -26.770 -13.462  -0.528  0.00  0.00           H  
ATOM    219 CA  LMET    18     -27.503 -11.898   0.701  0.00  0.00           C  
ATOM    220 HA  LMET    18     -28.265 -11.815   1.479  0.00  0.00           H  
ATOM    221 CB  LMET    18     -26.131 -11.600   1.334  0.00  0.00           C  
ATOM    222 HB2 LMET    18     -26.003 -12.258   2.195  0.00  0.00           H  
ATOM    223 HB3 LMET    18     -25.354 -11.838   0.606  0.00  0.00           H  
ATOM    224 CG  LMET    18     -25.928 -10.152   1.797  0.00  0.00           C  
ATOM    225 HG2 LMET    18     -25.863  -9.503   0.924  0.00  0.00           H  
ATOM    226 HG3 LMET    18     -26.796  -9.853   2.384  0.00  0.00           H  
ATOM    227 SD  LMET    18     -24.451  -9.887   2.819  0.00  0.00           S  
ATOM    228 CE  LMET    18     -23.131 -10.332   1.657  0.00  0.00           C  
ATOM    229 HE1 LMET    18     -22.164 -10.209   2.145  0.00  0.00           H  
ATOM    230 HE2 LMET    18     -23.236 -11.372   1.349  0.00  0.00           H  
ATOM    231 HE3 LMET    18     -23.175  -9.684   0.783  0.00  0.00           H  
ATOM    232 C   LMET    18     -27.860 -10.911  -0.424  0.00  0.00           C  
ATOM    233 O   LMET    18     -27.558 -11.171  -1.588  0.00  0.00           O  
ATOM    234 N   LTHR    19     -28.469  -9.767  -0.099  0.00  0.00           N  
ATOM    235 H   LTHR    19     -28.679  -9.602   0.874  0.00  0.00           H  
ATOM    236 CA  LTHR    19     -28.695  -8.653  -1.044  0.00  0.00           C  
ATOM    237 HA  LTHR    19     -28.565  -9.041  -2.048  0.00  0.00           H  
ATOM    238 CB  LTHR    19     -30.145  -8.121  -0.983  0.00  0.00           C  
ATOM    239 HB  LTHR    19     -30.809  -8.862  -1.429  0.00  0.00           H  
ATOM    240 CG2 LTHR    19     -30.646  -7.822   0.429  0.00  0.00           C  
ATOM    241 HG21LTHR    19     -29.987  -7.109   0.911  0.00  0.00           H  
ATOM    242 HG22LTHR    19     -31.647  -7.396   0.376  0.00  0.00           H  
ATOM    243 HG23LTHR    19     -30.689  -8.738   1.017  0.00  0.00           H  
ATOM    244 OG1 LTHR    19     -30.278  -6.909  -1.694  0.00  0.00           O  
ATOM    245 HG1 LTHR    19     -30.620  -7.118  -2.594  0.00  0.00           H  
ATOM    246 C   LTHR    19     -27.652  -7.542  -0.872  0.00  0.00           C  
ATOM    247 O   LTHR    19     -27.168  -7.301   0.235  0.00  0.00           O  
ATOM    248 N   LALA    20     -27.323  -6.823  -1.950  0.00  0.00           N  
ATOM    249 H   LALA    20     -27.730  -7.080  -2.844  0.00  0.00           H  
ATOM    250 CA  LALA    20     -26.457  -5.639  -1.895  0.00  0.00           C  
ATOM    251 HA  LALA    20     -25.464  -5.944  -1.558  0.00  0.00           H  
ATOM    252 CB  LALA    20     -26.334  -5.083  -3.319  0.00  0.00           C  
ATOM    253 HB1 LALA    20     -27.311  -4.756  -3.679  0.00  0.00           H  
ATOM    254 HB2 LALA    20     -25.650  -4.233  -3.320  0.00  0.00           H  
ATOM    255 HB3 LALA    20     -25.946  -5.853  -3.987  0.00  0.00           H  
ATOM    256 C   LALA    20     -26.968  -4.556  -0.913  0.00  0.00           C  
ATOM    257 O   LALA    20     -26.169  -3.840  -0.307  0.00  0.00           O  
ATOM    258 N   LLEU    21     -28.289  -4.467  -0.704  0.00  0.00           N  
ATOM    259 H   LLEU    21     -28.890  -5.101  -1.217  0.00  0.00           H  
ATOM    260 CA  LLEU    21     -28.909  -3.555   0.268  0.00  0.00           C  
ATOM    261 HA  LLEU    21     -28.602  -2.531   0.053  0.00  0.00           H  
ATOM    262 CB  LLEU    21     -30.443  -3.659   0.150  0.00  0.00           C  
ATOM    263 HB2 LLEU    21     -30.734  -4.692   0.346  0.00  0.00           H  
ATOM    264 HB3 LLEU    21     -30.899  -3.035   0.922  0.00  0.00           H  
ATOM    265 CG  LLEU    21     -31.019  -3.245  -1.217  0.00  0.00           C  
ATOM    266 HG  LLEU    21     -30.482  -3.749  -2.020  0.00  0.00           H  
ATOM    267 CD1 LLEU    21     -32.490  -3.650  -1.302  0.00  0.00           C  
ATOM    268 HD11LLEU    21     -32.575  -4.734  -1.218  0.00  0.00           H  
ATOM    269 HD12LLEU    21     -33.055  -3.176  -0.499  0.00  0.00           H  
ATOM    270 HD13LLEU    21     -32.901  -3.347  -2.265  0.00  0.00           H  
ATOM    271 CD2 LLEU    21     -30.930  -1.735  -1.428  0.00  0.00           C  
ATOM    272 HD21LLEU    21     -31.457  -1.217  -0.627  0.00  0.00           H  
ATOM    273 HD22LLEU    21     -29.890  -1.415  -1.436  0.00  0.00           H  
ATOM    274 HD23LLEU    21     -31.382  -1.481  -2.382  0.00  0.00           H  
ATOM    275 C   LLEU    21     -28.461  -3.868   1.706  0.00  0.00           C  
ATOM    276 O   LLEU    21     -27.984  -2.988   2.422  0.00  0.00           O  
ATOM    277 N   LGLU    22     -28.568  -5.142   2.090  0.00  0.00           N  
ATOM    278 H   LGLU    22     -28.896  -5.797   1.399  0.00  0.00           H  
ATOM    279 CA  LGLU    22     -28.151  -5.697   3.385  0.00  0.00           C  
ATOM    280 HA  LGLU    22     -28.689  -5.197   4.193  0.00  0.00           H  
ATOM    281 CB  LGLU    22     -28.525  -7.195   3.392  0.00  0.00           C  
ATOM    282 HB2 LGLU    22     -29.611  -7.287   3.434  0.00  0.00           H  
ATOM    283 HB3 LGLU    22     -28.213  -7.633   2.447  0.00  0.00           H  
ATOM    284 CG  LGLU    22     -27.900  -8.077   4.482  0.00  0.00           C  
ATOM    285 HG2 LGLU    22     -28.161  -9.107   4.249  0.00  0.00           H  
ATOM    286 HG3 LGLU    22     -26.812  -8.005   4.438  0.00  0.00           H  
ATOM    287 CD  LGLU    22     -28.384  -7.781   5.902  0.00  0.00           C  
ATOM    288 OE1 LGLU    22     -27.716  -8.237   6.863  0.00  0.00           O  
ATOM    289 OE2 LGLU    22     -29.424  -7.111   6.075  0.00  0.00           O  
ATOM    290 C   LGLU    22     -26.649  -5.489   3.619  0.00  0.00           C  
ATOM    291 O   LGLU    22     -26.245  -5.128   4.723  0.00  0.00           O  
ATOM    292 N   LALA    23     -25.831  -5.663   2.574  0.00  0.00           N  
ATOM    293 H   LALA    23     -26.238  -5.979   1.701  0.00  0.00           H  
ATOM    294 CA  LALA    23     -24.388  -5.446   2.624  0.00  0.00           C  
ATOM    295 HA  LALA    23     -23.985  -6.035   3.448  0.00  0.00           H  
ATOM    296 CB  LALA    23     -23.787  -5.957   1.306  0.00  0.00           C  
ATOM    297 HB1 LALA    23     -24.068  -6.998   1.146  0.00  0.00           H  
ATOM    298 HB2 LALA    23     -24.148  -5.360   0.468  0.00  0.00           H  
ATOM    299 HB3 LALA    23     -22.701  -5.877   1.341  0.00  0.00           H  
ATOM    300 C   LALA    23     -24.013  -3.973   2.890  0.00  0.00           C  
ATOM    301 O   LALA    23     -23.132  -3.702   3.711  0.00  0.00           O  
ATOM    302 N   LCYS    24     -24.694  -3.024   2.237  0.00  0.00           N  
ATOM    303 H   LCYS    24     -25.380  -3.312   1.547  0.00  0.00           H  
ATOM    304 CA  LCYS    24     -24.520  -1.592   2.493  0.00  0.00           C  
ATOM    305 HA  LCYS    24     -23.464  -1.336   2.393  0.00  0.00           H  
ATOM    306 CB  LCYS    24     -25.312  -0.816   1.429  0.00  0.00           C  
ATOM    307 HB2 LCYS    24     -24.983  -1.126   0.435  0.00  0.00           H  
ATOM    308 HB3 LCYS    24     -26.376  -1.034   1.527  0.00  0.00           H  
ATOM    309 SG  LCYS    24     -25.038   0.970   1.610  0.00  0.00           S  
ATOM    310 HG  LCYS    24     -25.478   1.091   2.870  0.00  0.00           H  
ATOM    311 C   LCYS    24     -24.947  -1.219   3.925  0.00  0.00           C  
ATOM    312 O   LCYS    24     -24.201  -0.554   4.644  0.00  0.00           O  
ATOM    313 N   LASP    25     -26.114  -1.698   4.370  0.00  0.00           N  
ATOM    314 H   LASP    25     -26.684  -2.252   3.739  0.00  0.00           H  
ATOM    315 CA  LASP    25     -26.623  -1.449   5.726  0.00  0.00           C  
ATOM    316 HA  LASP    25     -26.692  -0.371   5.880  0.00  0.00           H  
ATOM    317 CB  LASP    25     -28.023  -2.059   5.888  0.00  0.00           C  
ATOM    318 HB2 LASP    25     -27.997  -3.111   5.601  0.00  0.00           H  
ATOM    319 HB3 LASP    25     -28.300  -2.006   6.942  0.00  0.00           H  
ATOM    320 CG  LASP    25     -29.113  -1.346   5.093  0.00  0.00           C  
ATOM    321 OD1 LASP    25     -30.239  -1.871   5.003  0.00  0.00           O  
ATOM    322 OD2 LASP    25     -28.934  -0.199   4.636  0.00  0.00           O  
ATOM    323 C   LASP    25     -25.699  -2.000   6.820  0.00  0.00           C  
ATOM    324 O   LASP    25     -25.472  -1.317   7.823  0.00  0.00           O  
ATOM    325 N   LALA    26     -25.133  -3.194   6.610  0.00  0.00           N  
ATOM    326 H   LALA    26     -25.415  -3.722   5.791  0.00  0.00           H  
ATOM    327 CA  LALA    26     -24.200  -3.826   7.536  0.00  0.00           C  
ATOM    328 HA  LALA    26     -24.677  -3.897   8.515  0.00  0.00           H  
ATOM    329 CB  LALA    26     -23.892  -5.245   7.041  0.00  0.00           C  
ATOM    330 HB1 LALA    26     -23.457  -5.210   6.043  0.00  0.00           H  
ATOM    331 HB2 LALA    26     -23.188  -5.726   7.721  0.00  0.00           H  
ATOM    332 HB3 LALA    26     -24.806  -5.836   7.010  0.00  0.00           H  
ATOM    333 C   LALA    26     -22.907  -3.014   7.697  0.00  0.00           C  
ATOM    334 O   LALA    26     -22.424  -2.858   8.816  0.00  0.00           O  
ATOM    335 N   LALA    27     -22.358  -2.458   6.611  0.00  0.00           N  
ATOM    336 H   LALA    27     -22.810  -2.589   5.715  0.00  0.00           H  
ATOM    337 CA  LALA    27     -21.161  -1.619   6.679  0.00  0.00           C  
ATOM    338 HA  LALA    27     -20.376  -2.163   7.206  0.00  0.00           H  
ATOM    339 CB  LALA    27     -20.669  -1.350   5.257  0.00  0.00           C  
ATOM    340 HB1 LALA    27     -20.470  -2.290   4.743  0.00  0.00           H  
ATOM    341 HB2 LALA    27     -21.413  -0.780   4.699  0.00  0.00           H  
ATOM    342 HB3 LALA    27     -19.743  -0.781   5.317  0.00  0.00           H  
ATOM    343 C   LALA    27     -21.418  -0.312   7.454  0.00  0.00           C  
ATOM    344 O   LALA    27     -20.628   0.066   8.320  0.00  0.00           O  
ATOM    345 N   LILE    28     -22.565   0.329   7.210  0.00  0.00           N  
ATOM    346 H   LILE    28     -23.162  -0.032   6.473  0.00  0.00           H  
ATOM    347 CA  LILE    28     -23.003   1.540   7.922  0.00  0.00           C  
ATOM    348 HA  LILE    28     -22.210   2.288   7.865  0.00  0.00           H  
ATOM    349 CB  LILE    28     -24.249   2.114   7.200  0.00  0.00           C  
ATOM    350 HB  LILE    28     -24.971   1.306   7.067  0.00  0.00           H  
ATOM    351 CG2 LILE    28     -24.938   3.226   8.009  0.00  0.00           C  
ATOM    352 HG21LILE    28     -25.826   3.580   7.490  0.00  0.00           H  
ATOM    353 HG22LILE    28     -25.257   2.855   8.983  0.00  0.00           H  
ATOM    354 HG23LILE    28     -24.252   4.061   8.152  0.00  0.00           H  
ATOM    355 CG1 LILE    28     -23.829   2.636   5.802  0.00  0.00           C  
ATOM    356 HG12LILE    28     -23.181   3.503   5.924  0.00  0.00           H  
ATOM    357 HG13LILE    28     -23.251   1.874   5.281  0.00  0.00           H  
ATOM    358 CD1 LILE    28     -24.990   3.015   4.877  0.00  0.00           C  
ATOM    359 HD11LILE    28     -24.597   3.255   3.888  0.00  0.00           H  
ATOM    360 HD12LILE    28     -25.686   2.181   4.791  0.00  0.00           H  
ATOM    361 HD13LILE    28     -25.504   3.893   5.261  0.00  0.00           H  
ATOM    362 C   LILE    28     -23.221   1.250   9.422  0.00  0.00           C  
ATOM    363 O   LILE    28     -22.795   2.032  10.276  0.00  0.00           O  
ATOM    364 N   LALA    29     -23.794   0.090   9.766  0.00  0.00           N  
ATOM    365 H   LALA    29     -24.157  -0.508   9.031  0.00  0.00           H  
ATOM    366 CA  LALA    29     -23.926  -0.359  11.154  0.00  0.00           C  
ATOM    367 HA  LALA    29     -24.389   0.440  11.734  0.00  0.00           H  
ATOM    368 CB  LALA    29     -24.852  -1.582  11.184  0.00  0.00           C  
ATOM    369 HB1 LALA    29     -24.414  -2.403  10.617  0.00  0.00           H  
ATOM    370 HB2 LALA    29     -25.003  -1.901  12.216  0.00  0.00           H  
ATOM    371 HB3 LALA    29     -25.819  -1.328  10.752  0.00  0.00           H  
ATOM    372 C   LALA    29     -22.572  -0.674  11.819  0.00  0.00           C  
ATOM    373 O   LALA    29     -22.386  -0.386  13.004  0.00  0.00           O  
ATOM    374 N   LARG    30     -21.611  -1.232  11.066  0.00  0.00           N  
ATOM    375 H   LARG    30     -21.854  -1.478  10.110  0.00  0.00           H  
ATOM    376 CA  LARG    30     -20.243  -1.522  11.536  0.00  0.00           C  
ATOM    377 HA  LARG    30     -20.307  -2.073  12.475  0.00  0.00           H  
ATOM    378 CB  LARG    30     -19.490  -2.382  10.503  0.00  0.00           C  
ATOM    379 HB2 LARG    30     -19.621  -1.959   9.508  0.00  0.00           H  
ATOM    380 HB3 LARG    30     -18.424  -2.386  10.733  0.00  0.00           H  
ATOM    381 CG  LARG    30     -19.997  -3.829  10.530  0.00  0.00           C  
ATOM    382 HG2 LARG    30     -19.563  -4.336  11.389  0.00  0.00           H  
ATOM    383 HG3 LARG    30     -21.078  -3.835  10.666  0.00  0.00           H  
ATOM    384 CD  LARG    30     -19.663  -4.616   9.257  0.00  0.00           C  
ATOM    385 HD2 LARG    30     -19.987  -4.050   8.382  0.00  0.00           H  
ATOM    386 HD3 LARG    30     -18.584  -4.776   9.197  0.00  0.00           H  
ATOM    387 NE  LARG    30     -20.377  -5.900   9.286  0.00  0.00           N  
ATOM    388 HE  LARG    30     -21.167  -5.966   9.913  0.00  0.00           H  
ATOM    389 CZ  LARG    30     -20.113  -6.998   8.611  0.00  0.00           C  
ATOM    390 NH1 LARG    30     -19.228  -7.096   7.671  0.00  0.00           N  
ATOM    391 HH11LARG    30     -18.781  -6.248   7.328  0.00  0.00           H  
ATOM    392 HH12LARG    30     -19.222  -7.924   7.087  0.00  0.00           H  
ATOM    393 NH2 LARG    30     -20.778  -8.061   8.926  0.00  0.00           N  
ATOM    394 HH21LARG    30     -21.443  -7.979   9.676  0.00  0.00           H  
ATOM    395 HH22LARG    30     -20.421  -8.968   8.651  0.00  0.00           H  
ATOM    396 C   LARG    30     -19.474  -0.247  11.869  0.00  0.00           C  
ATOM    397 O   LARG    30     -18.829  -0.226  12.911  0.00  0.00           O  
ATOM    398 N   LILE    31     -19.593   0.811  11.065  0.00  0.00           N  
ATOM    399 H   LILE    31     -20.119   0.699  10.205  0.00  0.00           H  
ATOM    400 CA  LILE    31     -19.018   2.135  11.369  0.00  0.00           C  
ATOM    401 HA  LILE    31     -17.946   2.023  11.537  0.00  0.00           H  
ATOM    402 CB  LILE    31     -19.208   3.080  10.157  0.00  0.00           C  
ATOM    403 HB  LILE    31     -20.250   3.016   9.843  0.00  0.00           H  
ATOM    404 CG2 LILE    31     -18.905   4.554  10.489  0.00  0.00           C  
ATOM    405 HG21LILE    31     -17.861   4.678  10.770  0.00  0.00           H  
ATOM    406 HG22LILE    31     -19.112   5.187   9.627  0.00  0.00           H  
ATOM    407 HG23LILE    31     -19.541   4.910  11.301  0.00  0.00           H  
ATOM    408 CG1 LILE    31     -18.312   2.611   8.984  0.00  0.00           C  
ATOM    409 HG12LILE    31     -17.273   2.873   9.190  0.00  0.00           H  
ATOM    410 HG13LILE    31     -18.364   1.527   8.890  0.00  0.00           H  
ATOM    411 CD1 LILE    31     -18.720   3.195   7.625  0.00  0.00           C  
ATOM    412 HD11LILE    31     -18.105   2.749   6.844  0.00  0.00           H  
ATOM    413 HD12LILE    31     -19.767   2.968   7.422  0.00  0.00           H  
ATOM    414 HD13LILE    31     -18.571   4.274   7.615  0.00  0.00           H  
ATOM    415 C   LILE    31     -19.612   2.680  12.681  0.00  0.00           C  
ATOM    416 O   LILE    31     -18.871   2.922  13.637  0.00  0.00           O  
ATOM    417 N   LGLU    32     -20.944   2.732  12.790  0.00  0.00           N  
ATOM    418 H   LGLU    32     -21.498   2.505  11.972  0.00  0.00           H  
ATOM    419 CA  LGLU    32     -21.653   3.217  13.989  0.00  0.00           C  
ATOM    420 HA  LGLU    32     -21.342   4.244  14.165  0.00  0.00           H  
ATOM    421 CB  LGLU    32     -23.167   3.214  13.686  0.00  0.00           C  
ATOM    422 HB2 LGLU    32     -23.347   3.829  12.803  0.00  0.00           H  
ATOM    423 HB3 LGLU    32     -23.451   2.193  13.429  0.00  0.00           H  
ATOM    424 CG  LGLU    32     -24.117   3.691  14.803  0.00  0.00           C  
ATOM    425 HG2 LGLU    32     -25.135   3.445  14.493  0.00  0.00           H  
ATOM    426 HG3 LGLU    32     -23.920   3.134  15.720  0.00  0.00           H  
ATOM    427 CD  LGLU    32     -24.044   5.200  15.087  0.00  0.00           C  
ATOM    428 OE1 LGLU    32     -22.926   5.748  15.238  0.00  0.00           O  
ATOM    429 OE2 LGLU    32     -25.104   5.866  15.161  0.00  0.00           O  
ATOM    430 C   LGLU    32     -21.304   2.419  15.267  0.00  0.00           C  
ATOM    431 O   LGLU    32     -21.294   2.969  16.372  0.00  0.00           O  
ATOM    432 N   LGLN    33     -20.951   1.135  15.135  0.00  0.00           N  
ATOM    433 H   LGLN    33     -21.045   0.714  14.217  0.00  0.00           H  
ATOM    434 CA  LGLN    33     -20.492   0.301  16.249  0.00  0.00           C  
ATOM    435 HA  LGLN    33     -21.004   0.644  17.148  0.00  0.00           H  
ATOM    436 CB  LGLN    33     -20.949  -1.148  15.995  0.00  0.00           C  
ATOM    437 HB2 LGLN    33     -22.006  -1.129  15.721  0.00  0.00           H  
ATOM    438 HB3 LGLN    33     -20.387  -1.574  15.162  0.00  0.00           H  
ATOM    439 CG  LGLN    33     -20.796  -2.042  17.238  0.00  0.00           C  
ATOM    440 HG2 LGLN    33     -19.740  -2.223  17.433  0.00  0.00           H  
ATOM    441 HG3 LGLN    33     -21.211  -1.515  18.098  0.00  0.00           H  
ATOM    442 CD  LGLN    33     -21.509  -3.390  17.122  0.00  0.00           C  
ATOM    443 OE1 LGLN    33     -21.793  -3.908  16.047  0.00  0.00           O  
ATOM    444 NE2 LGLN    33     -21.820  -4.034  18.226  0.00  0.00           N  
ATOM    445 HE21LGLN    33     -22.316  -4.905  18.159  0.00  0.00           H  
ATOM    446 HE22LGLN    33     -21.609  -3.618  19.129  0.00  0.00           H  
ATOM    447 C   LGLN    33     -18.978   0.402  16.553  0.00  0.00           C  
ATOM    448 O   LGLN    33     -18.602   0.238  17.719  0.00  0.00           O  
ATOM    449 N   LARG    34     -18.112   0.643  15.548  0.00  0.00           N  
ATOM    450 H   LARG    34     -18.507   0.784  14.622  0.00  0.00           H  
ATOM    451 CA  LARG    34     -16.644   0.440  15.640  0.00  0.00           C  
ATOM    452 HA  LARG    34     -16.397   0.113  16.651  0.00  0.00           H  
ATOM    453 CB  LARG    34     -16.189  -0.668  14.665  0.00  0.00           C  
ATOM    454 HB2 LARG    34     -16.356  -0.323  13.645  0.00  0.00           H  
ATOM    455 HB3 LARG    34     -15.116  -0.824  14.788  0.00  0.00           H  
ATOM    456 CG  LARG    34     -16.894  -2.018  14.855  0.00  0.00           C  
ATOM    457 HG2 LARG    34     -16.664  -2.410  15.845  0.00  0.00           H  
ATOM    458 HG3 LARG    34     -17.971  -1.875  14.780  0.00  0.00           H  
ATOM    459 CD  LARG    34     -16.461  -3.038  13.792  0.00  0.00           C  
ATOM    460 HD2 LARG    34     -16.460  -2.555  12.813  0.00  0.00           H  
ATOM    461 HD3 LARG    34     -15.451  -3.383  14.016  0.00  0.00           H  
ATOM    462 NE  LARG    34     -17.409  -4.166  13.767  0.00  0.00           N  
ATOM    463 HE  LARG    34     -18.234  -4.046  14.331  0.00  0.00           H  
ATOM    464 CZ  LARG    34     -17.334  -5.298  13.093  0.00  0.00           C  
ATOM    465 NH1 LARG    34     -16.295  -5.677  12.402  0.00  0.00           N  
ATOM    466 HH11LARG    34     -15.477  -5.075  12.351  0.00  0.00           H  
ATOM    467 HH12LARG    34     -16.276  -6.568  11.913  0.00  0.00           H  
ATOM    468 NH2 LARG    34     -18.362  -6.088  13.116  0.00  0.00           N  
ATOM    469 HH21LARG    34     -19.249  -5.773  13.496  0.00  0.00           H  
ATOM    470 HH22LARG    34     -18.340  -6.938  12.563  0.00  0.00           H  
ATOM    471 C   LARG    34     -15.758   1.666  15.383  0.00  0.00           C  
ATOM    472 O   LARG    34     -14.699   1.731  15.994  0.00  0.00           O  
ATOM    473 N   LASP    35     -16.112   2.582  14.481  0.00  0.00           N  
ATOM    474 H   LASP    35     -17.020   2.505  14.041  0.00  0.00           H  
ATOM    475 CA  LASP    35     -15.185   3.610  13.963  0.00  0.00           C  
ATOM    476 HA  LASP    35     -14.251   3.121  13.682  0.00  0.00           H  
ATOM    477 CB  LASP    35     -15.784   4.211  12.682  0.00  0.00           C  
ATOM    478 HB2 LASP    35     -15.948   3.415  11.956  0.00  0.00           H  
ATOM    479 HB3 LASP    35     -16.756   4.642  12.927  0.00  0.00           H  
ATOM    480 CG  LASP    35     -14.908   5.293  12.033  0.00  0.00           C  
ATOM    481 OD1 LASP    35     -13.829   4.977  11.475  0.00  0.00           O  
ATOM    482 OD2 LASP    35     -15.351   6.461  12.061  0.00  0.00           O  
ATOM    483 C   LASP    35     -14.812   4.723  14.966  0.00  0.00           C  
ATOM    484 O   LASP    35     -13.727   5.286  14.857  0.00  0.00           O  
ATOM    485 N   LGLY    36     -15.649   5.022  15.966  0.00  0.00           N  
ATOM    486 H   LGLY    36     -16.530   4.522  16.003  0.00  0.00           H  
ATOM    487 CA  LGLY    36     -15.492   6.157  16.896  0.00  0.00           C  
ATOM    488 HA2 LGLY    36     -15.796   7.070  16.382  0.00  0.00           H  
ATOM    489 HA3 LGLY    36     -16.178   6.009  17.729  0.00  0.00           H  
ATOM    490 C   LGLY    36     -14.087   6.388  17.491  0.00  0.00           C  
ATOM    491 O   LGLY    36     -13.568   7.503  17.372  0.00  0.00           O  
ATOM    492 N   LPRO    37     -13.431   5.386  18.115  0.00  0.00           N  
ATOM    493 CD  LPRO    37     -13.988   4.099  18.514  0.00  0.00           C  
ATOM    494 HD2 LPRO    37     -14.357   3.540  17.658  0.00  0.00           H  
ATOM    495 HD3 LPRO    37     -14.794   4.256  19.231  0.00  0.00           H  
ATOM    496 CG  LPRO    37     -12.848   3.329  19.179  0.00  0.00           C  
ATOM    497 HG2 LPRO    37     -12.320   2.735  18.433  0.00  0.00           H  
ATOM    498 HG3 LPRO    37     -13.208   2.695  19.990  0.00  0.00           H  
ATOM    499 CB  LPRO    37     -11.928   4.438  19.687  0.00  0.00           C  
ATOM    500 HB2 LPRO    37     -10.902   4.088  19.813  0.00  0.00           H  
ATOM    501 HB3 LPRO    37     -12.311   4.831  20.629  0.00  0.00           H  
ATOM    502 CA  LPRO    37     -12.053   5.511  18.602  0.00  0.00           C  
ATOM    503 HA  LPRO    37     -11.896   6.493  19.047  0.00  0.00           H  
ATOM    504 C   LPRO    37     -10.985   5.305  17.513  0.00  0.00           C  
ATOM    505 O   LPRO    37      -9.816   5.610  17.745  0.00  0.00           O  
ATOM    506 N   LILE    38     -11.351   4.760  16.349  0.00  0.00           N  
ATOM    507 H   LILE    38     -12.340   4.616  16.181  0.00  0.00           H  
ATOM    508 CA  LILE    38     -10.427   4.457  15.246  0.00  0.00           C  
ATOM    509 HA  LILE    38      -9.463   4.171  15.670  0.00  0.00           H  
ATOM    510 CB  LILE    38     -10.932   3.271  14.388  0.00  0.00           C  
ATOM    511 HB  LILE    38     -11.790   3.605  13.801  0.00  0.00           H  
ATOM    512 CG2 LILE    38      -9.822   2.821  13.418  0.00  0.00           C  
ATOM    513 HG21LILE    38     -10.223   2.131  12.677  0.00  0.00           H  
ATOM    514 HG22LILE    38      -9.399   3.671  12.889  0.00  0.00           H  
ATOM    515 HG23LILE    38      -9.017   2.335  13.972  0.00  0.00           H  
ATOM    516 CG1 LILE    38     -11.374   2.076  15.260  0.00  0.00           C  
ATOM    517 HG12LILE    38     -10.527   1.755  15.867  0.00  0.00           H  
ATOM    518 HG13LILE    38     -12.171   2.391  15.931  0.00  0.00           H  
ATOM    519 CD1 LILE    38     -11.901   0.873  14.470  0.00  0.00           C  
ATOM    520 HD11LILE    38     -12.687   1.190  13.784  0.00  0.00           H  
ATOM    521 HD12LILE    38     -11.088   0.410  13.914  0.00  0.00           H  
ATOM    522 HD13LILE    38     -12.309   0.136  15.162  0.00  0.00           H  
ATOM    523 C   LILE    38     -10.197   5.699  14.378  0.00  0.00           C  
ATOM    524 O   LILE    38      -9.053   5.969  14.012  0.00  0.00           O  
ATOM    525 N   LASN    39     -11.262   6.458  14.082  0.00  0.00           N  
ATOM    526 H   LASN    39     -12.165   6.150  14.428  0.00  0.00           H  
ATOM    527 CA  LASN    39     -11.247   7.675  13.260  0.00  0.00           C  
ATOM    528 HA  LASN    39     -12.281   7.986  13.103  0.00  0.00           H  
ATOM    529 CB  LASN    39     -10.552   8.774  14.090  0.00  0.00           C  
ATOM    530 HB2 LASN    39     -10.898   8.687  15.116  0.00  0.00           H  
ATOM    531 HB3 LASN    39      -9.482   8.599  14.081  0.00  0.00           H  
ATOM    532 CG  LASN    39     -10.809  10.213  13.679  0.00  0.00           C  
ATOM    533 OD1 LASN    39     -11.268  11.025  14.467  0.00  0.00           O  
ATOM    534 ND2 LASN    39     -10.455  10.589  12.476  0.00  0.00           N  
ATOM    535 HD21LASN    39     -10.643  11.556  12.231  0.00  0.00           H  
ATOM    536 HD22LASN    39     -10.112   9.905  11.822  0.00  0.00           H  
ATOM    537 C   LASN    39     -10.676   7.379  11.856  0.00  0.00           C  
ATOM    538 O   LASN    39      -9.719   8.016  11.398  0.00  0.00           O  
ATOM    539 N   LALA    40     -11.207   6.334  11.205  0.00  0.00           N  
ATOM    540 H   LALA    40     -12.031   5.886  11.604  0.00  0.00           H  
ATOM    541 CA  LALA    40     -10.712   5.813   9.931  0.00  0.00           C  
ATOM    542 HA  LALA    40      -9.714   6.211   9.739  0.00  0.00           H  
ATOM    543 CB  LALA    40     -10.583   4.288  10.028  0.00  0.00           C  
ATOM    544 HB1 LALA    40      -9.800   4.033  10.738  0.00  0.00           H  
ATOM    545 HB2 LALA    40     -11.528   3.847  10.350  0.00  0.00           H  
ATOM    546 HB3 LALA    40     -10.311   3.879   9.055  0.00  0.00           H  
ATOM    547 C   LALA    40     -11.587   6.220   8.738  0.00  0.00           C  
ATOM    548 O   LALA    40     -11.053   6.731   7.752  0.00  0.00           O  
ATOM    549 N   LVAL    41     -12.906   6.003   8.795  0.00  0.00           N  
ATOM    550 H   LVAL    41     -13.293   5.629   9.664  0.00  0.00           H  
ATOM    551 CA  LVAL    41     -13.826   6.296   7.674  0.00  0.00           C  
ATOM    552 HA  LVAL    41     -13.267   6.220   6.741  0.00  0.00           H  
ATOM    553 CB  LVAL    41     -14.976   5.269   7.579  0.00  0.00           C  
ATOM    554 HB  LVAL    41     -15.628   5.359   8.448  0.00  0.00           H  
ATOM    555 CG1 LVAL    41     -15.803   5.495   6.301  0.00  0.00           C  
ATOM    556 HG11LVAL    41     -15.152   5.489   5.427  0.00  0.00           H  
ATOM    557 HG12LVAL    41     -16.551   4.711   6.197  0.00  0.00           H  
ATOM    558 HG13LVAL    41     -16.321   6.452   6.348  0.00  0.00           H  
ATOM    559 CG2 LVAL    41     -14.440   3.829   7.528  0.00  0.00           C  
ATOM    560 HG21LVAL    41     -13.923   3.593   8.457  0.00  0.00           H  
ATOM    561 HG22LVAL    41     -15.268   3.130   7.414  0.00  0.00           H  
ATOM    562 HG23LVAL    41     -13.751   3.713   6.690  0.00  0.00           H  
ATOM    563 C   LVAL    41     -14.315   7.744   7.773  0.00  0.00           C  
ATOM    564 O   LVAL    41     -15.434   8.015   8.199  0.00  0.00           O  
ATOM    565 N   LVAL    42     -13.436   8.703   7.489  0.00  0.00           N  
ATOM    566 H   LVAL    42     -12.516   8.413   7.186  0.00  0.00           H  
ATOM    567 CA  LVAL    42     -13.650  10.132   7.807  0.00  0.00           C  
ATOM    568 HA  LVAL    42     -14.170  10.190   8.764  0.00  0.00           H  
ATOM    569 CB  LVAL    42     -12.313  10.861   8.001  0.00  0.00           C  
ATOM    570 HB  LVAL    42     -12.527  11.916   8.166  0.00  0.00           H  
ATOM    571 CG1 LVAL    42     -11.608  10.328   9.255  0.00  0.00           C  
ATOM    572 HG11LVAL    42     -12.234  10.521  10.129  0.00  0.00           H  
ATOM    573 HG12LVAL    42     -11.446   9.255   9.187  0.00  0.00           H  
ATOM    574 HG13LVAL    42     -10.655  10.834   9.397  0.00  0.00           H  
ATOM    575 CG2 LVAL    42     -11.394  10.753   6.776  0.00  0.00           C  
ATOM    576 HG21LVAL    42     -11.122   9.717   6.586  0.00  0.00           H  
ATOM    577 HG22LVAL    42     -11.892  11.162   5.899  0.00  0.00           H  
ATOM    578 HG23LVAL    42     -10.491  11.335   6.952  0.00  0.00           H  
ATOM    579 C   LVAL    42     -14.543  10.897   6.822  0.00  0.00           C  
ATOM    580 O   LVAL    42     -14.978  12.007   7.132  0.00  0.00           O  
ATOM    581 N   LVAL    43     -14.868  10.325   5.659  0.00  0.00           N  
ATOM    582 H   LVAL    43     -14.491   9.404   5.467  0.00  0.00           H  
ATOM    583 CA  LVAL    43     -15.827  10.891   4.690  0.00  0.00           C  
ATOM    584 HA  LVAL    43     -16.365  11.720   5.148  0.00  0.00           H  
ATOM    585 CB  LVAL    43     -15.108  11.439   3.441  0.00  0.00           C  
ATOM    586 HB  LVAL    43     -14.507  10.639   3.021  0.00  0.00           H  
ATOM    587 CG1 LVAL    43     -16.076  11.917   2.351  0.00  0.00           C  
ATOM    588 HG11LVAL    43     -16.715  11.102   2.014  0.00  0.00           H  
ATOM    589 HG12LVAL    43     -16.698  12.731   2.727  0.00  0.00           H  
ATOM    590 HG13LVAL    43     -15.505  12.263   1.492  0.00  0.00           H  
ATOM    591 CG2 LVAL    43     -14.183  12.616   3.778  0.00  0.00           C  
ATOM    592 HG21LVAL    43     -13.687  12.977   2.877  0.00  0.00           H  
ATOM    593 HG22LVAL    43     -14.756  13.432   4.222  0.00  0.00           H  
ATOM    594 HG23LVAL    43     -13.414  12.305   4.483  0.00  0.00           H  
ATOM    595 C   LVAL    43     -16.861   9.830   4.320  0.00  0.00           C  
ATOM    596 O   LVAL    43     -16.497   8.677   4.091  0.00  0.00           O  
ATOM    597 N   LARG    44     -18.139  10.216   4.237  0.00  0.00           N  
ATOM    598 H   LARG    44     -18.341  11.202   4.380  0.00  0.00           H  
ATOM    599 CA  LARG    44     -19.280   9.326   3.943  0.00  0.00           C  
ATOM    600 HA  LARG    44     -18.926   8.297   3.855  0.00  0.00           H  
ATOM    601 CB  LARG    44     -20.285   9.385   5.109  0.00  0.00           C  
ATOM    602 HB2 LARG    44     -20.648  10.410   5.206  0.00  0.00           H  
ATOM    603 HB3 LARG    44     -21.138   8.745   4.874  0.00  0.00           H  
ATOM    604 CG  LARG    44     -19.687   8.929   6.456  0.00  0.00           C  
ATOM    605 HG2 LARG    44     -19.405   7.878   6.390  0.00  0.00           H  
ATOM    606 HG3 LARG    44     -18.798   9.516   6.692  0.00  0.00           H  
ATOM    607 CD  LARG    44     -20.704   9.120   7.588  0.00  0.00           C  
ATOM    608 HD2 LARG    44     -20.959  10.179   7.651  0.00  0.00           H  
ATOM    609 HD3 LARG    44     -21.607   8.561   7.345  0.00  0.00           H  
ATOM    610 NE  LARG    44     -20.172   8.685   8.891  0.00  0.00           N  
ATOM    611 HE  LARG    44     -19.162   8.601   8.999  0.00  0.00           H  
ATOM    612 CZ  LARG    44     -20.846   8.365   9.978  0.00  0.00           C  
ATOM    613 NH1 LARG    44     -22.144   8.385  10.023  0.00  0.00           N  
ATOM    614 HH11LARG    44     -22.667   8.532   9.178  0.00  0.00           H  
ATOM    615 HH12LARG    44     -22.588   8.082  10.874  0.00  0.00           H  
ATOM    616 NH2 LARG    44     -20.237   8.022  11.069  0.00  0.00           N  
ATOM    617 HH21LARG    44     -19.218   8.055  11.115  0.00  0.00           H  
ATOM    618 HH22LARG    44     -20.749   7.650  11.860  0.00  0.00           H  
ATOM    619 C   LARG    44     -19.942   9.680   2.603  0.00  0.00           C  
ATOM    620 O   LARG    44     -19.869  10.831   2.176  0.00  0.00           O  
ATOM    621 N   LASP    45     -20.575   8.684   1.981  0.00  0.00           N  
ATOM    622 H   LASP    45     -20.465   7.759   2.380  0.00  0.00           H  
ATOM    623 CA  LASP    45     -21.253   8.738   0.667  0.00  0.00           C  
ATOM    624 HA  LASP    45     -21.492   9.780   0.441  0.00  0.00           H  
ATOM    625 CB  LASP    45     -20.281   8.188  -0.405  0.00  0.00           C  
ATOM    626 HB2 LASP    45     -19.267   8.476  -0.131  0.00  0.00           H  
ATOM    627 HB3 LASP    45     -20.316   7.097  -0.404  0.00  0.00           H  
ATOM    628 CG  LASP    45     -20.532   8.708  -1.827  0.00  0.00           C  
ATOM    629 OD1 LASP    45     -21.116   9.795  -1.989  0.00  0.00           O  
ATOM    630 OD2 LASP    45     -20.066   8.089  -2.812  0.00  0.00           O  
ATOM    631 C   LASP    45     -22.588   7.945   0.685  0.00  0.00           C  
ATOM    632 O   LASP    45     -23.003   7.342  -0.306  0.00  0.00           O  
ATOM    633 N   LPHE    46     -23.215   7.816   1.862  0.00  0.00           N  
ATOM    634 H   LPHE    46     -22.897   8.404   2.619  0.00  0.00           H  
ATOM    635 CA  LPHE    46     -24.210   6.767   2.153  0.00  0.00           C  
ATOM    636 HA  LPHE    46     -23.784   5.802   1.882  0.00  0.00           H  
ATOM    637 CB  LPHE    46     -24.529   6.753   3.658  0.00  0.00           C  
ATOM    638 HB2 LPHE    46     -24.922   7.734   3.930  0.00  0.00           H  
ATOM    639 HB3 LPHE    46     -25.329   6.030   3.819  0.00  0.00           H  
ATOM    640 CG  LPHE    46     -23.416   6.401   4.636  0.00  0.00           C  
ATOM    641 CD1 LPHE    46     -22.168   5.889   4.222  0.00  0.00           C  
ATOM    642 HD1 LPHE    46     -21.954   5.738   3.176  0.00  0.00           H  
ATOM    643 CE1 LPHE    46     -21.182   5.563   5.171  0.00  0.00           C  
ATOM    644 HE1 LPHE    46     -20.223   5.184   4.844  0.00  0.00           H  
ATOM    645 CZ  LPHE    46     -21.445   5.718   6.543  0.00  0.00           C  
ATOM    646 HZ  LPHE    46     -20.697   5.456   7.279  0.00  0.00           H  
ATOM    647 CE2 LPHE    46     -22.692   6.206   6.960  0.00  0.00           C  
ATOM    648 HE2 LPHE    46     -22.900   6.310   8.014  0.00  0.00           H  
ATOM    649 CD2 LPHE    46     -23.669   6.552   6.012  0.00  0.00           C  
ATOM    650 HD2 LPHE    46     -24.626   6.925   6.345  0.00  0.00           H  
ATOM    651 C   LPHE    46     -25.522   6.900   1.364  0.00  0.00           C  
ATOM    652 O   LPHE    46     -26.156   5.894   1.039  0.00  0.00           O  
ATOM    653 N   LASP    47     -25.937   8.122   1.047  0.00  0.00           N  
ATOM    654 H   LASP    47     -25.306   8.902   1.229  0.00  0.00           H  
ATOM    655 CA  LASP    47     -27.097   8.439   0.209  0.00  0.00           C  
ATOM    656 HA  LASP    47     -27.965   7.905   0.594  0.00  0.00           H  
ATOM    657 CB  LASP    47     -27.391   9.951   0.281  0.00  0.00           C  
ATOM    658 HB2 LASP    47     -28.249  10.175  -0.350  0.00  0.00           H  
ATOM    659 HB3 LASP    47     -27.672  10.195   1.307  0.00  0.00           H  
ATOM    660 CG  LASP    47     -26.224  10.863  -0.126  0.00  0.00           C  
ATOM    661 OD1 LASP    47     -26.511  11.890  -0.776  0.00  0.00           O  
ATOM    662 OD2 LASP    47     -25.074  10.540   0.250  0.00  0.00           O  
ATOM    663 C   LASP    47     -26.909   8.001  -1.254  0.00  0.00           C  
ATOM    664 O   LASP    47     -27.897   7.714  -1.937  0.00  0.00           O  
ATOM    665 N   LARG    48     -25.664   7.885  -1.731  0.00  0.00           N  
ATOM    666 H   LARG    48     -24.898   8.199  -1.137  0.00  0.00           H  
ATOM    667 CA  LARG    48     -25.341   7.289  -3.037  0.00  0.00           C  
ATOM    668 HA  LARG    48     -26.208   7.373  -3.693  0.00  0.00           H  
ATOM    669 CB  LARG    48     -24.194   8.058  -3.691  0.00  0.00           C  
ATOM    670 HB2 LARG    48     -23.324   8.067  -3.033  0.00  0.00           H  
ATOM    671 HB3 LARG    48     -23.926   7.555  -4.623  0.00  0.00           H  
ATOM    672 CG  LARG    48     -24.635   9.497  -4.000  0.00  0.00           C  
ATOM    673 HG2 LARG    48     -25.625   9.487  -4.454  0.00  0.00           H  
ATOM    674 HG3 LARG    48     -24.677  10.083  -3.079  0.00  0.00           H  
ATOM    675 CD  LARG    48     -23.678  10.158  -4.983  0.00  0.00           C  
ATOM    676 HD2 LARG    48     -23.629   9.557  -5.892  0.00  0.00           H  
ATOM    677 HD3 LARG    48     -24.068  11.145  -5.225  0.00  0.00           H  
ATOM    678 NE  LARG    48     -22.341  10.297  -4.406  0.00  0.00           N  
ATOM    679 HE  LARG    48     -22.221  10.079  -3.412  0.00  0.00           H  
ATOM    680 CZ  LARG    48     -21.295  10.862  -4.952  0.00  0.00           C  
ATOM    681 NH1 LARG    48     -21.283  11.290  -6.177  0.00  0.00           N  
ATOM    682 HH11LARG    48     -22.120  11.204  -6.732  0.00  0.00           H  
ATOM    683 HH12LARG    48     -20.466  11.803  -6.481  0.00  0.00           H  
ATOM    684 NH2 LARG    48     -20.214  11.002  -4.264  0.00  0.00           N  
ATOM    685 HH21LARG    48     -20.265  10.651  -3.301  0.00  0.00           H  
ATOM    686 HH22LARG    48     -19.406  11.448  -4.665  0.00  0.00           H  
ATOM    687 C   LARG    48     -25.038   5.799  -2.945  0.00  0.00           C  
ATOM    688 O   LARG    48     -25.559   5.044  -3.766  0.00  0.00           O  
ATOM    689 N   LALA    49     -24.327   5.351  -1.909  0.00  0.00           N  
ATOM    690 H   LALA    49     -23.871   6.045  -1.324  0.00  0.00           H  
ATOM    691 CA  LALA    49     -24.025   3.936  -1.674  0.00  0.00           C  
ATOM    692 HA  LALA    49     -23.411   3.571  -2.500  0.00  0.00           H  
ATOM    693 CB  LALA    49     -23.216   3.823  -0.376  0.00  0.00           C  
ATOM    694 HB1 LALA    49     -22.822   2.811  -0.281  0.00  0.00           H  
ATOM    695 HB2 LALA    49     -22.387   4.530  -0.393  0.00  0.00           H  
ATOM    696 HB3 LALA    49     -23.849   4.041   0.483  0.00  0.00           H  
ATOM    697 C   LALA    49     -25.303   3.078  -1.599  0.00  0.00           C  
ATOM    698 O   LALA    49     -25.404   2.031  -2.241  0.00  0.00           O  
ATOM    699 N   LARG    50     -26.331   3.565  -0.889  0.00  0.00           N  
ATOM    700 H   LARG    50     -26.173   4.423  -0.365  0.00  0.00           H  
ATOM    701 CA  LARG    50     -27.657   2.928  -0.812  0.00  0.00           C  
ATOM    702 HA  LARG    50     -27.546   1.898  -0.470  0.00  0.00           H  
ATOM    703 CB  LARG    50     -28.525   3.709   0.178  0.00  0.00           C  
ATOM    704 HB2 LARG    50     -28.427   4.780  -0.015  0.00  0.00           H  
ATOM    705 HB3 LARG    50     -29.568   3.442   0.024  0.00  0.00           H  
ATOM    706 CG  LARG    50     -28.170   3.401   1.633  0.00  0.00           C  
ATOM    707 HG2 LARG    50     -28.272   2.333   1.828  0.00  0.00           H  
ATOM    708 HG3 LARG    50     -27.145   3.704   1.845  0.00  0.00           H  
ATOM    709 CD  LARG    50     -29.143   4.178   2.517  0.00  0.00           C  
ATOM    710 HD2 LARG    50     -29.174   5.215   2.179  0.00  0.00           H  
ATOM    711 HD3 LARG    50     -30.141   3.750   2.407  0.00  0.00           H  
ATOM    712 NE  LARG    50     -28.741   4.107   3.925  0.00  0.00           N  
ATOM    713 HE  LARG    50     -28.694   3.193   4.363  0.00  0.00           H  
ATOM    714 CZ  LARG    50     -28.333   5.095   4.688  0.00  0.00           C  
ATOM    715 NH1 LARG    50     -28.287   6.336   4.300  0.00  0.00           N  
ATOM    716 HH11LARG    50     -28.578   6.613   3.374  0.00  0.00           H  
ATOM    717 HH12LARG    50     -27.902   7.011   4.949  0.00  0.00           H  
ATOM    718 NH2 LARG    50     -27.969   4.832   5.901  0.00  0.00           N  
ATOM    719 HH21LARG    50     -28.012   3.869   6.217  0.00  0.00           H  
ATOM    720 HH22LARG    50     -27.686   5.572   6.524  0.00  0.00           H  
ATOM    721 C   LARG    50     -28.387   2.869  -2.149  0.00  0.00           C  
ATOM    722 O   LARG    50     -29.146   1.934  -2.391  0.00  0.00           O  
ATOM    723 N   LASP    51     -28.225   3.868  -3.005  0.00  0.00           N  
ATOM    724 H   LASP    51     -27.578   4.608  -2.766  0.00  0.00           H  
ATOM    725 CA  LASP    51     -28.892   3.920  -4.310  0.00  0.00           C  
ATOM    726 HA  LASP    51     -29.872   3.453  -4.225  0.00  0.00           H  
ATOM    727 CB  LASP    51     -29.129   5.381  -4.702  0.00  0.00           C  
ATOM    728 HB2 LASP    51     -28.202   5.945  -4.589  0.00  0.00           H  
ATOM    729 HB3 LASP    51     -29.405   5.402  -5.752  0.00  0.00           H  
ATOM    730 CG  LASP    51     -30.253   6.075  -3.919  0.00  0.00           C  
ATOM    731 OD1 LASP    51     -30.867   5.463  -3.002  0.00  0.00           O  
ATOM    732 OD2 LASP    51     -30.575   7.215  -4.324  0.00  0.00           O  
ATOM    733 C   LASP    51     -28.144   3.121  -5.392  0.00  0.00           C  
ATOM    734 O   LASP    51     -28.785   2.531  -6.269  0.00  0.00           O  
ATOM    735 N   LALA    52     -26.818   3.000  -5.276  0.00  0.00           N  
ATOM    736 H   LALA    52     -26.345   3.565  -4.576  0.00  0.00           H  
ATOM    737 CA  LALA    52     -26.017   2.011  -5.993  0.00  0.00           C  
ATOM    738 HA  LALA    52     -26.216   2.098  -7.063  0.00  0.00           H  
ATOM    739 CB  LALA    52     -24.535   2.318  -5.749  0.00  0.00           C  
ATOM    740 HB1 LALA    52     -24.304   2.257  -4.685  0.00  0.00           H  
ATOM    741 HB2 LALA    52     -23.916   1.599  -6.284  0.00  0.00           H  
ATOM    742 HB3 LALA    52     -24.297   3.322  -6.103  0.00  0.00           H  
ATOM    743 C   LALA    52     -26.384   0.580  -5.559  0.00  0.00           C  
ATOM    744 O   LALA    52     -26.600  -0.282  -6.408  0.00  0.00           O  
ATOM    745 N   LALA    53     -26.572   0.329  -4.258  0.00  0.00           N  
ATOM    746 H   LALA    53     -26.298   1.039  -3.585  0.00  0.00           H  
ATOM    747 CA  LALA    53     -27.039  -0.963  -3.749  0.00  0.00           C  
ATOM    748 HA  LALA    53     -26.336  -1.730  -4.078  0.00  0.00           H  
ATOM    749 CB  LALA    53     -27.008  -0.925  -2.218  0.00  0.00           C  
ATOM    750 HB1 LALA    53     -25.996  -0.707  -1.874  0.00  0.00           H  
ATOM    751 HB2 LALA    53     -27.686  -0.162  -1.840  0.00  0.00           H  
ATOM    752 HB3 LALA    53     -27.310  -1.893  -1.828  0.00  0.00           H  
ATOM    753 C   LALA    53     -28.430  -1.354  -4.297  0.00  0.00           C  
ATOM    754 O   LALA    53     -28.635  -2.513  -4.662  0.00  0.00           O  
ATOM    755 N   LLYS    54     -29.362  -0.397  -4.451  0.00  0.00           N  
ATOM    756 H   LLYS    54     -29.156   0.521  -4.070  0.00  0.00           H  
ATOM    757 CA  LLYS    54     -30.651  -0.616  -5.146  0.00  0.00           C  
ATOM    758 HA  LLYS    54     -31.183  -1.433  -4.659  0.00  0.00           H  
ATOM    759 CB  LLYS    54     -31.524   0.653  -5.093  0.00  0.00           C  
ATOM    760 HB2 LLYS    54     -30.938   1.500  -5.443  0.00  0.00           H  
ATOM    761 HB3 LLYS    54     -32.366   0.532  -5.776  0.00  0.00           H  
ATOM    762 CG  LLYS    54     -32.085   0.966  -3.698  0.00  0.00           C  
ATOM    763 HG2 LLYS    54     -32.816   0.206  -3.419  0.00  0.00           H  
ATOM    764 HG3 LLYS    54     -31.281   0.936  -2.971  0.00  0.00           H  
ATOM    765 CD  LLYS    54     -32.756   2.349  -3.675  0.00  0.00           C  
ATOM    766 HD2 LLYS    54     -32.132   3.081  -4.189  0.00  0.00           H  
ATOM    767 HD3 LLYS    54     -33.707   2.288  -4.203  0.00  0.00           H  
ATOM    768 CE  LLYS    54     -33.016   2.845  -2.250  0.00  0.00           C  
ATOM    769 HE2 LLYS    54     -33.687   3.709  -2.301  0.00  0.00           H  
ATOM    770 HE3 LLYS    54     -33.514   2.059  -1.676  0.00  0.00           H  
ATOM    771 NZ  LLYS    54     -31.759   3.255  -1.586  0.00  0.00           N  
ATOM    772 HZ1 LLYS    54     -31.330   4.028  -2.103  0.00  0.00           H  
ATOM    773 HZ2 LLYS    54     -31.952   3.578  -0.642  0.00  0.00           H  
ATOM    774 HZ3 LLYS    54     -31.095   2.488  -1.521  0.00  0.00           H  
ATOM    775 C   LLYS    54     -30.459  -1.043  -6.606  0.00  0.00           C  
ATOM    776 O   LLYS    54     -31.136  -1.969  -7.059  0.00  0.00           O  
ATOM    777 N   LALA    55     -29.547  -0.389  -7.331  0.00  0.00           N  
ATOM    778 H   LALA    55     -29.028   0.357  -6.884  0.00  0.00           H  
ATOM    779 CA  LALA    55     -29.231  -0.699  -8.728  0.00  0.00           C  
ATOM    780 HA  LALA    55     -30.163  -0.756  -9.293  0.00  0.00           H  
ATOM    781 CB  LALA    55     -28.396   0.454  -9.298  0.00  0.00           C  
ATOM    782 HB1 LALA    55     -27.448   0.539  -8.765  0.00  0.00           H  
ATOM    783 HB2 LALA    55     -28.184   0.266 -10.351  0.00  0.00           H  
ATOM    784 HB3 LALA    55     -28.942   1.394  -9.211  0.00  0.00           H  
ATOM    785 C   LALA    55     -28.508  -2.050  -8.899  0.00  0.00           C  
ATOM    786 O   LALA    55     -28.769  -2.762  -9.875  0.00  0.00           O  
ATOM    787 N   LALA    56     -27.643  -2.421  -7.949  0.00  0.00           N  
ATOM    788 H   LALA    56     -27.396  -1.736  -7.242  0.00  0.00           H  
ATOM    789 CA  LALA    56     -26.968  -3.716  -7.895  0.00  0.00           C  
ATOM    790 HA  LALA    56     -26.505  -3.916  -8.860  0.00  0.00           H  
ATOM    791 CB  LALA    56     -25.858  -3.648  -6.838  0.00  0.00           C  
ATOM    792 HB1 LALA    56     -25.145  -2.865  -7.102  0.00  0.00           H  
ATOM    793 HB2 LALA    56     -26.283  -3.429  -5.859  0.00  0.00           H  
ATOM    794 HB3 LALA    56     -25.335  -4.604  -6.795  0.00  0.00           H  
ATOM    795 C   LALA    56     -27.958  -4.856  -7.615  0.00  0.00           C  
ATOM    796 O   LALA    56     -27.941  -5.865  -8.316  0.00  0.00           O  
ATOM    797 N   LASP    57     -28.880  -4.672  -6.664  0.00  0.00           N  
ATOM    798 H   LASP    57     -28.820  -3.841  -6.081  0.00  0.00           H  
ATOM    799 CA  LASP    57     -29.940  -5.645  -6.377  0.00  0.00           C  
ATOM    800 HA  LASP    57     -29.468  -6.594  -6.117  0.00  0.00           H  
ATOM    801 CB  LASP    57     -30.756  -5.156  -5.169  0.00  0.00           C  
ATOM    802 HB2 LASP    57     -30.073  -4.890  -4.360  0.00  0.00           H  
ATOM    803 HB3 LASP    57     -31.327  -4.266  -5.440  0.00  0.00           H  
ATOM    804 CG  LASP    57     -31.696  -6.245  -4.657  0.00  0.00           C  
ATOM    805 OD1 LASP    57     -32.934  -6.101  -4.792  0.00  0.00           O  
ATOM    806 OD2 LASP    57     -31.177  -7.271  -4.159  0.00  0.00           O  
ATOM    807 C   LASP    57     -30.846  -5.886  -7.603  0.00  0.00           C  
ATOM    808 O   LASP    57     -31.168  -7.033  -7.933  0.00  0.00           O  
ATOM    809 N   LALA    58     -31.198  -4.816  -8.324  0.00  0.00           N  
ATOM    810 H   LALA    58     -30.920  -3.902  -7.989  0.00  0.00           H  
ATOM    811 CA  LALA    58     -31.966  -4.887  -9.568  0.00  0.00           C  
ATOM    812 HA  LALA    58     -32.858  -5.492  -9.389  0.00  0.00           H  
ATOM    813 CB  LALA    58     -32.416  -3.466  -9.927  0.00  0.00           C  
ATOM    814 HB1 LALA    58     -31.549  -2.829 -10.103  0.00  0.00           H  
ATOM    815 HB2 LALA    58     -33.026  -3.493 -10.830  0.00  0.00           H  
ATOM    816 HB3 LALA    58     -33.013  -3.050  -9.114  0.00  0.00           H  
ATOM    817 C   LALA    58     -31.188  -5.540 -10.732  0.00  0.00           C  
ATOM    818 O   LALA    58     -31.799  -6.210 -11.570  0.00  0.00           O  
ATOM    819 N   LGLU    59     -29.860  -5.379 -10.792  0.00  0.00           N  
ATOM    820 H   LGLU    59     -29.419  -4.790 -10.095  0.00  0.00           H  
ATOM    821 CA  LGLU    59     -28.995  -6.039 -11.784  0.00  0.00           C  
ATOM    822 HA  LGLU    59     -29.466  -5.948 -12.764  0.00  0.00           H  
ATOM    823 CB  LGLU    59     -27.629  -5.333 -11.852  0.00  0.00           C  
ATOM    824 HB2 LGLU    59     -27.804  -4.288 -12.099  0.00  0.00           H  
ATOM    825 HB3 LGLU    59     -27.128  -5.384 -10.885  0.00  0.00           H  
ATOM    826 CG  LGLU    59     -26.723  -5.946 -12.931  0.00  0.00           C  
ATOM    827 HG2 LGLU    59     -26.272  -6.865 -12.555  0.00  0.00           H  
ATOM    828 HG3 LGLU    59     -27.349  -6.201 -13.789  0.00  0.00           H  
ATOM    829 CD  LGLU    59     -25.628  -4.990 -13.420  0.00  0.00           C  
ATOM    830 OE1 LGLU    59     -25.360  -5.001 -14.647  0.00  0.00           O  
ATOM    831 OE2 LGLU    59     -25.084  -4.187 -12.622  0.00  0.00           O  
ATOM    832 C   LGLU    59     -28.834  -7.540 -11.505  0.00  0.00           C  
ATOM    833 O   LGLU    59     -28.996  -8.353 -12.418  0.00  0.00           O  
ATOM    834 N   LILE    60     -28.611  -7.918 -10.239  0.00  0.00           N  
ATOM    835 H   LILE    60     -28.466  -7.196  -9.538  0.00  0.00           H  
ATOM    836 CA  LILE    60     -28.627  -9.321  -9.806  0.00  0.00           C  
ATOM    837 HA  LILE    60     -27.843  -9.856 -10.339  0.00  0.00           H  
ATOM    838 CB  LILE    60     -28.374  -9.443  -8.283  0.00  0.00           C  
ATOM    839 HB  LILE    60     -29.015  -8.718  -7.779  0.00  0.00           H  
ATOM    840 CG2 LILE    60     -28.753 -10.837  -7.743  0.00  0.00           C  
ATOM    841 HG21LILE    60     -28.417 -10.930  -6.713  0.00  0.00           H  
ATOM    842 HG22LILE    60     -29.835 -10.971  -7.753  0.00  0.00           H  
ATOM    843 HG23LILE    60     -28.286 -11.620  -8.339  0.00  0.00           H  
ATOM    844 CG1 LILE    60     -26.920  -9.100  -7.894  0.00  0.00           C  
ATOM    845 HG12LILE    60     -26.640  -8.153  -8.353  0.00  0.00           H  
ATOM    846 HG13LILE    60     -26.878  -8.957  -6.814  0.00  0.00           H  
ATOM    847 CD1 LILE    60     -25.874 -10.155  -8.276  0.00  0.00           C  
ATOM    848 HD11LILE    60     -26.043 -11.076  -7.719  0.00  0.00           H  
ATOM    849 HD12LILE    60     -25.917 -10.361  -9.343  0.00  0.00           H  
ATOM    850 HD13LILE    60     -24.883  -9.781  -8.026  0.00  0.00           H  
ATOM    851 C   LILE    60     -29.958  -9.959 -10.205  0.00  0.00           C  
ATOM    852 O   LILE    60     -29.963 -10.965 -10.912  0.00  0.00           O  
ATOM    853 N   LALA    61     -31.084  -9.352  -9.821  0.00  0.00           N  
ATOM    854 H   LALA    61     -31.015  -8.498  -9.277  0.00  0.00           H  
ATOM    855 CA  LALA    61     -32.412  -9.905 -10.079  0.00  0.00           C  
ATOM    856 HA  LALA    61     -32.436 -10.925  -9.693  0.00  0.00           H  
ATOM    857 CB  LALA    61     -33.429  -9.080  -9.295  0.00  0.00           C  
ATOM    858 HB1 LALA    61     -33.457  -8.055  -9.669  0.00  0.00           H  
ATOM    859 HB2 LALA    61     -34.416  -9.530  -9.396  0.00  0.00           H  
ATOM    860 HB3 LALA    61     -33.161  -9.077  -8.240  0.00  0.00           H  
ATOM    861 C   LALA    61     -32.755  -9.984 -11.580  0.00  0.00           C  
ATOM    862 O   LALA    61     -33.435 -10.922 -12.003  0.00  0.00           O  
ATOM    863 N   LALA    62     -32.208  -9.092 -12.418  0.00  0.00           N  
ATOM    864 H   LALA    62     -31.669  -8.330 -12.023  0.00  0.00           H  
ATOM    865 CA  LALA    62     -32.296  -9.179 -13.883  0.00  0.00           C  
ATOM    866 HA  LALA    62     -33.351  -9.246 -14.149  0.00  0.00           H  
ATOM    867 CB  LALA    62     -31.741  -7.885 -14.494  0.00  0.00           C  
ATOM    868 HB1 LALA    62     -31.872  -7.907 -15.577  0.00  0.00           H  
ATOM    869 HB2 LALA    62     -32.275  -7.025 -14.093  0.00  0.00           H  
ATOM    870 HB3 LALA    62     -30.679  -7.788 -14.271  0.00  0.00           H  
ATOM    871 C   LALA    62     -31.601 -10.427 -14.480  0.00  0.00           C  
ATOM    872 O   LALA    62     -31.707 -10.661 -15.688  0.00  0.00           O  
ATOM    873 N   LALA    63     -30.956 -11.240 -13.631  0.00  0.00           N  
ATOM    874 H   LALA    63     -30.941 -10.950 -12.660  0.00  0.00           H  
ATOM    875 CA  LALA    63     -30.165 -12.434 -13.918  0.00  0.00           C  
ATOM    876 HA  LALA    63     -29.986 -12.888 -12.943  0.00  0.00           H  
ATOM    877 CB  LALA    63     -31.010 -13.459 -14.698  0.00  0.00           C  
ATOM    878 HB1 LALA    63     -32.013 -13.514 -14.277  0.00  0.00           H  
ATOM    879 HB2 LALA    63     -31.083 -13.170 -15.747  0.00  0.00           H  
ATOM    880 HB3 LALA    63     -30.559 -14.446 -14.632  0.00  0.00           H  
ATOM    881 C   LALA    63     -28.751 -12.151 -14.472  0.00  0.00           C  
ATOM    882 O   LALA    63     -28.156 -13.025 -15.105  0.00  0.00           O  
ATOM    883 N   LVAL    64     -28.205 -10.955 -14.214  0.00  0.00           N  
ATOM    884 H   LVAL    64     -28.732 -10.313 -13.631  0.00  0.00           H  
ATOM    885 CA  LVAL    64     -26.850 -10.513 -14.608  0.00  0.00           C  
ATOM    886 HA  LVAL    64     -26.490 -11.148 -15.418  0.00  0.00           H  
ATOM    887 CB  LVAL    64     -26.919  -9.063 -15.140  0.00  0.00           C  
ATOM    888 HB  LVAL    64     -27.346  -8.429 -14.368  0.00  0.00           H  
ATOM    889 CG1 LVAL    64     -25.559  -8.469 -15.529  0.00  0.00           C  
ATOM    890 HG11LVAL    64     -24.935  -8.336 -14.645  0.00  0.00           H  
ATOM    891 HG12LVAL    64     -25.054  -9.114 -16.247  0.00  0.00           H  
ATOM    892 HG13LVAL    64     -25.702  -7.480 -15.965  0.00  0.00           H  
ATOM    893 CG2 LVAL    64     -27.823  -8.977 -16.380  0.00  0.00           C  
ATOM    894 HG21LVAL    64     -28.840  -9.276 -16.128  0.00  0.00           H  
ATOM    895 HG22LVAL    64     -27.858  -7.950 -16.742  0.00  0.00           H  
ATOM    896 HG23LVAL    64     -27.444  -9.629 -17.167  0.00  0.00           H  
ATOM    897 C   LVAL    64     -25.863 -10.660 -13.435  0.00  0.00           C  
ATOM    898 O   LVAL    64     -26.275 -10.668 -12.274  0.00  0.00           O  
ATOM    899 N   LARG    65     -24.558 -10.802 -13.714  0.00  0.00           N  
ATOM    900 H   LARG    65     -24.274 -10.797 -14.688  0.00  0.00           H  
ATOM    901 CA  LARG    65     -23.480 -10.946 -12.712  0.00  0.00           C  
ATOM    902 HA  LARG    65     -23.819 -10.563 -11.749  0.00  0.00           H  
ATOM    903 CB  LARG    65     -23.119 -12.440 -12.548  0.00  0.00           C  
ATOM    904 HB2 LARG    65     -22.750 -12.807 -13.502  0.00  0.00           H  
ATOM    905 HB3 LARG    65     -22.296 -12.537 -11.841  0.00  0.00           H  
ATOM    906 CG  LARG    65     -24.260 -13.375 -12.101  0.00  0.00           C  
ATOM    907 HG2 LARG    65     -25.093 -13.300 -12.800  0.00  0.00           H  
ATOM    908 HG3 LARG    65     -23.891 -14.401 -12.139  0.00  0.00           H  
ATOM    909 CD  LARG    65     -24.762 -13.102 -10.677  0.00  0.00           C  
ATOM    910 HD2 LARG    65     -23.939 -13.263  -9.982  0.00  0.00           H  
ATOM    911 HD3 LARG    65     -25.071 -12.062 -10.584  0.00  0.00           H  
ATOM    912 NE  LARG    65     -25.873 -14.000 -10.309  0.00  0.00           N  
ATOM    913 HE  LARG    65     -25.646 -14.876  -9.849  0.00  0.00           H  
ATOM    914 CZ  LARG    65     -27.168 -13.780 -10.421  0.00  0.00           C  
ATOM    915 NH1 LARG    65     -27.683 -12.693 -10.918  0.00  0.00           N  
ATOM    916 HH11LARG    65     -27.078 -11.957 -11.268  0.00  0.00           H  
ATOM    917 HH12LARG    65     -28.686 -12.543 -10.872  0.00  0.00           H  
ATOM    918 NH2 LARG    65     -27.992 -14.691 -10.018  0.00  0.00           N  
ATOM    919 HH21LARG    65     -27.621 -15.532  -9.594  0.00  0.00           H  
ATOM    920 HH22LARG    65     -28.990 -14.515 -10.055  0.00  0.00           H  
ATOM    921 C   LARG    65     -22.239 -10.129 -13.114  0.00  0.00           C  
ATOM    922 O   LARG    65     -21.930 -10.050 -14.304  0.00  0.00           O  
ATOM    923 N   LLYS    66     -21.491  -9.578 -12.147  0.00  0.00           N  
ATOM    924 H   LLYS    66     -21.769  -9.771 -11.188  0.00  0.00           H  
ATOM    925 CA  LLYS    66     -20.167  -8.934 -12.358  0.00  0.00           C  
ATOM    926 HA  LLYS    66     -19.739  -9.353 -13.270  0.00  0.00           H  
ATOM    927 CB  LLYS    66     -20.250  -7.403 -12.541  0.00  0.00           C  
ATOM    928 HB2 LLYS    66     -20.466  -6.929 -11.587  0.00  0.00           H  
ATOM    929 HB3 LLYS    66     -19.261  -7.054 -12.839  0.00  0.00           H  
ATOM    930 CG  LLYS    66     -21.246  -6.873 -13.578  0.00  0.00           C  
ATOM    931 HG2 LLYS    66     -21.162  -7.437 -14.506  0.00  0.00           H  
ATOM    932 HG3 LLYS    66     -22.260  -6.969 -13.186  0.00  0.00           H  
ATOM    933 CD  LLYS    66     -20.925  -5.396 -13.850  0.00  0.00           C  
ATOM    934 HD2 LLYS    66     -20.811  -4.871 -12.902  0.00  0.00           H  
ATOM    935 HD3 LLYS    66     -19.984  -5.320 -14.396  0.00  0.00           H  
ATOM    936 CE  LLYS    66     -22.042  -4.750 -14.666  0.00  0.00           C  
ATOM    937 HE2 LLYS    66     -22.140  -5.279 -15.614  0.00  0.00           H  
ATOM    938 HE3 LLYS    66     -22.984  -4.860 -14.120  0.00  0.00           H  
ATOM    939 NZ  LLYS    66     -21.792  -3.314 -14.923  0.00  0.00           N  
ATOM    940 HZ1 LLYS    66     -20.970  -3.153 -15.496  0.00  0.00           H  
ATOM    941 HZ2 LLYS    66     -22.601  -2.923 -15.402  0.00  0.00           H  
ATOM    942 HZ3 LLYS    66     -21.696  -2.801 -14.052  0.00  0.00           H  
ATOM    943 C   LLYS    66     -19.201  -9.256 -11.203  0.00  0.00           C  
ATOM    944 O   LLYS    66     -19.672  -9.651 -10.135  0.00  0.00           O  
ATOM    945 N   LPRO    67     -17.869  -9.108 -11.358  0.00  0.00           N  
ATOM    946 CD  LPRO    67     -17.156  -8.704 -12.564  0.00  0.00           C  
ATOM    947 HD2 LPRO    67     -16.981  -7.627 -12.538  0.00  0.00           H  
ATOM    948 HD3 LPRO    67     -17.684  -8.975 -13.477  0.00  0.00           H  
ATOM    949 CG  LPRO    67     -15.821  -9.440 -12.507  0.00  0.00           C  
ATOM    950 HG2 LPRO    67     -15.036  -8.921 -13.055  0.00  0.00           H  
ATOM    951 HG3 LPRO    67     -15.945 -10.460 -12.876  0.00  0.00           H  
ATOM    952 CB  LPRO    67     -15.533  -9.462 -11.012  0.00  0.00           C  
ATOM    953 HB2 LPRO    67     -15.096  -8.508 -10.713  0.00  0.00           H  
ATOM    954 HB3 LPRO    67     -14.879 -10.293 -10.754  0.00  0.00           H  
ATOM    955 CA  LPRO    67     -16.913  -9.635 -10.379  0.00  0.00           C  
ATOM    956 HA  LPRO    67     -17.103 -10.704 -10.272  0.00  0.00           H  
ATOM    957 C   LPRO    67     -16.963  -9.018  -8.972  0.00  0.00           C  
ATOM    958 O   LPRO    67     -16.602  -9.706  -8.026  0.00  0.00           O  
ATOM    959 N   LLEU    68     -17.428  -7.778  -8.795  0.00  0.00           N  
ATOM    960 H   LLEU    68     -17.689  -7.227  -9.607  0.00  0.00           H  
ATOM    961 CA  LLEU    68     -17.634  -7.164  -7.471  0.00  0.00           C  
ATOM    962 HA  LLEU    68     -17.482  -7.919  -6.700  0.00  0.00           H  
ATOM    963 CB  LLEU    68     -16.603  -6.037  -7.232  0.00  0.00           C  
ATOM    964 HB2 LLEU    68     -16.659  -5.338  -8.067  0.00  0.00           H  
ATOM    965 HB3 LLEU    68     -16.879  -5.492  -6.329  0.00  0.00           H  
ATOM    966 CG  LLEU    68     -15.144  -6.495  -7.052  0.00  0.00           C  
ATOM    967 HG  LLEU    68     -14.828  -7.062  -7.926  0.00  0.00           H  
ATOM    968 CD1 LLEU    68     -14.244  -5.265  -6.911  0.00  0.00           C  
ATOM    969 HD11LLEU    68     -14.379  -4.603  -7.765  0.00  0.00           H  
ATOM    970 HD12LLEU    68     -14.492  -4.720  -5.998  0.00  0.00           H  
ATOM    971 HD13LLEU    68     -13.200  -5.575  -6.863  0.00  0.00           H  
ATOM    972 CD2 LLEU    68     -14.944  -7.346  -5.795  0.00  0.00           C  
ATOM    973 HD21LLEU    68     -15.311  -6.814  -4.917  0.00  0.00           H  
ATOM    974 HD22LLEU    68     -15.472  -8.294  -5.891  0.00  0.00           H  
ATOM    975 HD23LLEU    68     -13.884  -7.562  -5.661  0.00  0.00           H  
ATOM    976 C   LLEU    68     -19.084  -6.701  -7.255  0.00  0.00           C  
ATOM    977 O   LLEU    68     -19.332  -5.849  -6.407  0.00  0.00           O  
ATOM    978 N   LLEU    69     -20.050  -7.242  -8.012  0.00  0.00           N  
ATOM    979 H   LLEU    69     -19.799  -7.990  -8.643  0.00  0.00           H  
ATOM    980 CA  LLEU    69     -21.439  -6.771  -8.008  0.00  0.00           C  
ATOM    981 HA  LLEU    69     -21.428  -5.732  -8.325  0.00  0.00           H  
ATOM    982 CB  LLEU    69     -22.255  -7.565  -9.044  0.00  0.00           C  
ATOM    983 HB2 LLEU    69     -21.753  -7.492 -10.001  0.00  0.00           H  
ATOM    984 HB3 LLEU    69     -22.262  -8.615  -8.753  0.00  0.00           H  
ATOM    985 CG  LLEU    69     -23.712  -7.099  -9.229  0.00  0.00           C  
ATOM    986 HG  LLEU    69     -24.279  -7.304  -8.322  0.00  0.00           H  
ATOM    987 CD1 LLEU    69     -23.828  -5.612  -9.566  0.00  0.00           C  
ATOM    988 HD11LLEU    69     -24.864  -5.368  -9.800  0.00  0.00           H  
ATOM    989 HD12LLEU    69     -23.521  -5.001  -8.719  0.00  0.00           H  
ATOM    990 HD13LLEU    69     -23.209  -5.374 -10.430  0.00  0.00           H  
ATOM    991 CD2 LLEU    69     -24.332  -7.873 -10.394  0.00  0.00           C  
ATOM    992 HD21LLEU    69     -24.208  -8.941 -10.229  0.00  0.00           H  
ATOM    993 HD22LLEU    69     -25.397  -7.652 -10.453  0.00  0.00           H  
ATOM    994 HD23LLEU    69     -23.856  -7.593 -11.333  0.00  0.00           H  
ATOM    995 C   LLEU    69     -22.066  -6.817  -6.605  0.00  0.00           C  
ATOM    996 O   LLEU    69     -22.359  -7.898  -6.092  0.00  0.00           O  
ATOM    997 N   LGLY    70     -22.269  -5.632  -6.019  0.00  0.00           N  
ATOM    998 H   LGLY    70     -21.898  -4.814  -6.496  0.00  0.00           H  
ATOM    999 CA  LGLY    70     -22.849  -5.429  -4.690  0.00  0.00           C  
ATOM   1000 HA2 LGLY    70     -23.364  -4.468  -4.683  0.00  0.00           H  
ATOM   1001 HA3 LGLY    70     -23.587  -6.209  -4.503  0.00  0.00           H  
ATOM   1002 C   LGLY    70     -21.860  -5.429  -3.515  0.00  0.00           C  
ATOM   1003 O   LGLY    70     -22.305  -5.301  -2.376  0.00  0.00           O  
ATOM   1004 N   LVAL    71     -20.548  -5.568  -3.746  0.00  0.00           N  
ATOM   1005 H   LVAL    71     -20.231  -5.637  -4.709  0.00  0.00           H  
ATOM   1006 CA  LVAL    71     -19.524  -5.549  -2.680  0.00  0.00           C  
ATOM   1007 HA  LVAL    71     -19.885  -6.163  -1.859  0.00  0.00           H  
ATOM   1008 CB  LVAL    71     -18.191  -6.162  -3.159  0.00  0.00           C  
ATOM   1009 HB  LVAL    71     -17.811  -5.590  -4.006  0.00  0.00           H  
ATOM   1010 CG1 LVAL    71     -17.123  -6.159  -2.054  0.00  0.00           C  
ATOM   1011 HG11LVAL    71     -16.863  -5.136  -1.777  0.00  0.00           H  
ATOM   1012 HG12LVAL    71     -17.488  -6.687  -1.173  0.00  0.00           H  
ATOM   1013 HG13LVAL    71     -16.217  -6.647  -2.413  0.00  0.00           H  
ATOM   1014 CG2 LVAL    71     -18.373  -7.616  -3.603  0.00  0.00           C  
ATOM   1015 HG21LVAL    71     -18.753  -8.213  -2.779  0.00  0.00           H  
ATOM   1016 HG22LVAL    71     -19.071  -7.676  -4.436  0.00  0.00           H  
ATOM   1017 HG23LVAL    71     -17.413  -8.019  -3.921  0.00  0.00           H  
ATOM   1018 C   LVAL    71     -19.282  -4.113  -2.183  0.00  0.00           C  
ATOM   1019 O   LVAL    71     -18.816  -3.293  -2.976  0.00  0.00           O  
ATOM   1020 N   LPRO    72     -19.551  -3.780  -0.905  0.00  0.00           N  
ATOM   1021 CD  LPRO    72     -20.143  -4.632   0.117  0.00  0.00           C  
ATOM   1022 HD2 LPRO    72     -19.554  -5.535   0.259  0.00  0.00           H  
ATOM   1023 HD3 LPRO    72     -21.166  -4.881  -0.164  0.00  0.00           H  
ATOM   1024 CG  LPRO    72     -20.151  -3.818   1.411  0.00  0.00           C  
ATOM   1025 HG2 LPRO    72     -19.246  -4.028   1.984  0.00  0.00           H  
ATOM   1026 HG3 LPRO    72     -21.038  -4.022   2.007  0.00  0.00           H  
ATOM   1027 CB  LPRO    72     -20.126  -2.375   0.913  0.00  0.00           C  
ATOM   1028 HB2 LPRO    72     -19.705  -1.702   1.654  0.00  0.00           H  
ATOM   1029 HB3 LPRO    72     -21.137  -2.063   0.645  0.00  0.00           H  
ATOM   1030 CA  LPRO    72     -19.265  -2.459  -0.347  0.00  0.00           C  
ATOM   1031 HA  LPRO    72     -19.585  -1.688  -1.040  0.00  0.00           H  
ATOM   1032 C   LPRO    72     -17.766  -2.276  -0.042  0.00  0.00           C  
ATOM   1033 O   LPRO    72     -17.099  -3.228   0.355  0.00  0.00           O  
ATOM   1034 N   LMET    73     -17.241  -1.056  -0.186  0.00  0.00           N  
ATOM   1035 H   LMET    73     -17.828  -0.338  -0.600  0.00  0.00           H  
ATOM   1036 CA  LMET    73     -15.839  -0.689   0.077  0.00  0.00           C  
ATOM   1037 HA  LMET    73     -15.505  -1.205   0.977  0.00  0.00           H  
ATOM   1038 CB  LMET    73     -14.959  -1.166  -1.095  0.00  0.00           C  
ATOM   1039 HB2 LMET    73     -13.923  -1.017  -0.810  0.00  0.00           H  
ATOM   1040 HB3 LMET    73     -15.104  -2.236  -1.245  0.00  0.00           H  
ATOM   1041 CG  LMET    73     -15.192  -0.443  -2.430  0.00  0.00           C  
ATOM   1042 HG2 LMET    73     -16.218  -0.626  -2.750  0.00  0.00           H  
ATOM   1043 HG3 LMET    73     -15.067   0.631  -2.290  0.00  0.00           H  
ATOM   1044 SD  LMET    73     -14.076  -0.978  -3.762  0.00  0.00           S  
ATOM   1045 CE  LMET    73     -12.485  -0.348  -3.145  0.00  0.00           C  
ATOM   1046 HE1 LMET    73     -12.252  -0.782  -2.173  0.00  0.00           H  
ATOM   1047 HE2 LMET    73     -11.690  -0.611  -3.841  0.00  0.00           H  
ATOM   1048 HE3 LMET    73     -12.533   0.735  -3.047  0.00  0.00           H  
ATOM   1049 C   LMET    73     -15.660   0.825   0.319  0.00  0.00           C  
ATOM   1050 O   LMET    73     -16.601   1.603   0.159  0.00  0.00           O  
ATOM   1051 N   LTHR    74     -14.447   1.258   0.670  0.00  0.00           N  
ATOM   1052 H   LTHR    74     -13.704   0.578   0.779  0.00  0.00           H  
ATOM   1053 CA  LTHR    74     -14.019   2.676   0.689  0.00  0.00           C  
ATOM   1054 HA  LTHR    74     -14.803   3.301   0.264  0.00  0.00           H  
ATOM   1055 CB  LTHR    74     -13.755   3.185   2.122  0.00  0.00           C  
ATOM   1056 HB  LTHR    74     -13.332   4.189   2.073  0.00  0.00           H  
ATOM   1057 CG2 LTHR    74     -15.038   3.279   2.946  0.00  0.00           C  
ATOM   1058 HG21LTHR    74     -15.697   4.026   2.509  0.00  0.00           H  
ATOM   1059 HG22LTHR    74     -15.550   2.320   2.967  0.00  0.00           H  
ATOM   1060 HG23LTHR    74     -14.790   3.574   3.965  0.00  0.00           H  
ATOM   1061 OG1 LTHR    74     -12.848   2.367   2.821  0.00  0.00           O  
ATOM   1062 HG1 LTHR    74     -11.936   2.608   2.532  0.00  0.00           H  
ATOM   1063 C   LTHR    74     -12.783   2.872  -0.195  0.00  0.00           C  
ATOM   1064 O   LTHR    74     -12.268   1.911  -0.770  0.00  0.00           O  
ATOM   1065 N   LILE    75     -12.319   4.118  -0.334  0.00  0.00           N  
ATOM   1066 H   LILE    75     -12.802   4.875   0.127  0.00  0.00           H  
ATOM   1067 CA  LILE    75     -11.010   4.423  -0.925  0.00  0.00           C  
ATOM   1068 HA  LILE    75     -10.416   3.513  -0.881  0.00  0.00           H  
ATOM   1069 CB  LILE    75     -11.158   4.788  -2.418  0.00  0.00           C  
ATOM   1070 HB  LILE    75     -11.893   4.108  -2.844  0.00  0.00           H  
ATOM   1071 CG2 LILE    75     -11.669   6.226  -2.625  0.00  0.00           C  
ATOM   1072 HG21LILE    75     -11.940   6.381  -3.669  0.00  0.00           H  
ATOM   1073 HG22LILE    75     -12.549   6.396  -2.005  0.00  0.00           H  
ATOM   1074 HG23LILE    75     -10.899   6.948  -2.349  0.00  0.00           H  
ATOM   1075 CG1 LILE    75      -9.828   4.543  -3.159  0.00  0.00           C  
ATOM   1076 HG12LILE    75      -9.110   5.309  -2.876  0.00  0.00           H  
ATOM   1077 HG13LILE    75      -9.427   3.576  -2.854  0.00  0.00           H  
ATOM   1078 CD1 LILE    75      -9.969   4.520  -4.686  0.00  0.00           C  
ATOM   1079 HD11LILE    75      -9.000   4.295  -5.133  0.00  0.00           H  
ATOM   1080 HD12LILE    75     -10.684   3.752  -4.983  0.00  0.00           H  
ATOM   1081 HD13LILE    75     -10.303   5.490  -5.049  0.00  0.00           H  
ATOM   1082 C   LILE    75     -10.259   5.481  -0.106  0.00  0.00           C  
ATOM   1083 O   LILE    75     -10.879   6.373   0.476  0.00  0.00           O  
ATOM   1084 N   LLYN    76      -8.930   5.429  -0.092  0.00  0.00           N  
ATOM   1085 H   LLYN    76      -8.491   4.580  -0.435  0.00  0.00           H  
ATOM   1086 CA  LLYN    76      -8.069   6.460   0.495  0.00  0.00           C  
ATOM   1087 HA  LLYN    76      -8.189   6.439   1.577  0.00  0.00           H  
ATOM   1088 CB  HLYN    76      -6.623   6.079   0.157  0.00  0.00           C  
ATOM   1089 HB2 HLYN    76      -6.477   5.051   0.500  0.00  0.00           H  
ATOM   1090 HB3 HLYN    76      -6.525   6.030  -0.932  0.00  0.00           H  
ATOM   1091 CG  HLYN    76      -5.533   6.985   0.732  0.00  0.00           C  
ATOM   1092 HG2 HLYN    76      -5.671   8.040   0.442  0.00  0.00           H  
ATOM   1093 HG3 HLYN    76      -5.556   6.949   1.828  0.00  0.00           H  
ATOM   1094 CD  HLYN    76      -4.152   6.529   0.256  0.00  0.00           C  
ATOM   1095 HD2 HLYN    76      -3.997   5.495   0.587  0.00  0.00           H  
ATOM   1096 HD3 HLYN    76      -4.118   6.511  -0.842  0.00  0.00           H  
ATOM   1097 CE  HLYN    76      -3.010   7.391   0.790  0.00  0.00           C  
ATOM   1098 HE2 HLYN    76      -3.005   8.368   0.288  0.00  0.00           H  
ATOM   1099 HE3 HLYN    76      -3.145   7.558   1.863  0.00  0.00           H  
ATOM   1100 NZ  HLYN    76      -1.670   6.776   0.602  0.00  0.00           N  
ATOM   1101 HZ2 HLYN    76      -1.414   6.788  -0.388  0.00  0.00           H  
ATOM   1102 HZ3 HLYN    76      -1.736   5.803   0.915  0.00  0.00           H  
ATOM   1103 C   LLYN    76      -8.423   7.882  -0.001  0.00  0.00           C  
ATOM   1104 O   LLYN    76      -8.616   8.099  -1.199  0.00  0.00           O  
ATOM   1105 N   LGLU    77      -8.494   8.868   0.907  0.00  0.00           N  
ATOM   1106 H   LGLU    77      -8.353   8.619   1.884  0.00  0.00           H  
ATOM   1107 CA  LGLU    77      -9.078  10.200   0.630  0.00  0.00           C  
ATOM   1108 HA  LGLU    77     -10.105  10.028   0.325  0.00  0.00           H  
ATOM   1109 CB  LGLU    77      -9.124  11.039   1.921  0.00  0.00           C  
ATOM   1110 HB2 LGLU    77      -9.530  10.406   2.709  0.00  0.00           H  
ATOM   1111 HB3 LGLU    77      -8.112  11.318   2.209  0.00  0.00           H  
ATOM   1112 CG  LGLU    77     -10.034  12.285   1.842  0.00  0.00           C  
ATOM   1113 HG2 LGLU    77     -10.807  12.121   1.088  0.00  0.00           H  
ATOM   1114 HG3 LGLU    77     -10.550  12.368   2.801  0.00  0.00           H  
ATOM   1115 CD  LGLU    77      -9.339  13.635   1.576  0.00  0.00           C  
ATOM   1116 OE1 LGLU    77      -8.138  13.701   1.242  0.00  0.00           O  
ATOM   1117 OE2 LGLU    77     -10.006  14.684   1.752  0.00  0.00           O  
ATOM   1118 C   LGLU    77      -8.422  10.994  -0.514  0.00  0.00           C  
ATOM   1119 O   LGLU    77      -9.069  11.860  -1.105  0.00  0.00           O  
ATOM   1120 N   LSER    78      -7.183  10.672  -0.882  0.00  0.00           N  
ATOM   1121 H   LSER    78      -6.708   9.931  -0.382  0.00  0.00           H  
ATOM   1122 CA  LSER    78      -6.465  11.292  -1.997  0.00  0.00           C  
ATOM   1123 HA  LSER    78      -6.615  12.367  -1.922  0.00  0.00           H  
ATOM   1124 CB  LSER    78      -4.967  11.030  -1.830  0.00  0.00           C  
ATOM   1125 HB2 LSER    78      -4.441  11.257  -2.757  0.00  0.00           H  
ATOM   1126 HB3 LSER    78      -4.602  11.707  -1.058  0.00  0.00           H  
ATOM   1127 OG  LSER    78      -4.683   9.703  -1.417  0.00  0.00           O  
ATOM   1128 HG  LSER    78      -4.604   9.108  -2.189  0.00  0.00           H  
ATOM   1129 C   LSER    78      -6.951  10.893  -3.399  0.00  0.00           C  
ATOM   1130 O   LSER    78      -6.729  11.663  -4.336  0.00  0.00           O  
ATOM   1131 N   LPHE    79      -7.637   9.755  -3.574  0.00  0.00           N  
ATOM   1132 H   LPHE    79      -7.862   9.198  -2.756  0.00  0.00           H  
ATOM   1133 CA  LPHE    79      -8.295   9.410  -4.847  0.00  0.00           C  
ATOM   1134 HA  LPHE    79      -7.642   9.684  -5.676  0.00  0.00           H  
ATOM   1135 CB  LPHE    79      -8.578   7.907  -4.931  0.00  0.00           C  
ATOM   1136 HB2 LPHE    79      -9.163   7.610  -4.060  0.00  0.00           H  
ATOM   1137 HB3 LPHE    79      -9.199   7.722  -5.810  0.00  0.00           H  
ATOM   1138 CG  LPHE    79      -7.357   7.020  -5.034  0.00  0.00           C  
ATOM   1139 CD1 LPHE    79      -6.806   6.446  -3.876  0.00  0.00           C  
ATOM   1140 HD1 LPHE    79      -7.242   6.666  -2.913  0.00  0.00           H  
ATOM   1141 CE1 LPHE    79      -5.719   5.561  -3.974  0.00  0.00           C  
ATOM   1142 HE1 LPHE    79      -5.319   5.100  -3.082  0.00  0.00           H  
ATOM   1143 CZ  LPHE    79      -5.169   5.263  -5.231  0.00  0.00           C  
ATOM   1144 HZ  LPHE    79      -4.341   4.576  -5.302  0.00  0.00           H  
ATOM   1145 CE2 LPHE    79      -5.717   5.836  -6.393  0.00  0.00           C  
ATOM   1146 HE2 LPHE    79      -5.320   5.585  -7.366  0.00  0.00           H  
ATOM   1147 CD2 LPHE    79      -6.810   6.713  -6.294  0.00  0.00           C  
ATOM   1148 HD2 LPHE    79      -7.246   7.136  -7.190  0.00  0.00           H  
ATOM   1149 C   LPHE    79      -9.622  10.160  -5.010  0.00  0.00           C  
ATOM   1150 O   LPHE    79     -10.420  10.215  -4.077  0.00  0.00           O  
ATOM   1151 N   LASP    80      -9.908  10.690  -6.198  0.00  0.00           N  
ATOM   1152 H   LASP    80      -9.209  10.640  -6.933  0.00  0.00           H  
ATOM   1153 CA  LASP    80     -11.175  11.372  -6.479  0.00  0.00           C  
ATOM   1154 HA  LASP    80     -11.366  12.067  -5.663  0.00  0.00           H  
ATOM   1155 CB  LASP    80     -11.068  12.209  -7.758  0.00  0.00           C  
ATOM   1156 HB2 LASP    80     -10.789  11.556  -8.587  0.00  0.00           H  
ATOM   1157 HB3 LASP    80     -12.051  12.625  -7.974  0.00  0.00           H  
ATOM   1158 CG  LASP    80     -10.076  13.367  -7.661  0.00  0.00           C  
ATOM   1159 OD1 LASP    80     -10.027  14.072  -6.624  0.00  0.00           O  
ATOM   1160 OD2 LASP    80      -9.345  13.583  -8.651  0.00  0.00           O  
ATOM   1161 C   LASP    80     -12.383  10.420  -6.576  0.00  0.00           C  
ATOM   1162 O   LASP    80     -12.454   9.556  -7.455  0.00  0.00           O  
ATOM   1163 N   LILE    81     -13.376  10.661  -5.719  0.00  0.00           N  
ATOM   1164 H   LILE    81     -13.199  11.372  -5.017  0.00  0.00           H  
ATOM   1165 CA  LILE    81     -14.785  10.304  -5.917  0.00  0.00           C  
ATOM   1166 HA  LILE    81     -14.895   9.714  -6.828  0.00  0.00           H  
ATOM   1167 CB  LILE    81     -15.331   9.478  -4.728  0.00  0.00           C  
ATOM   1168 HB  LILE    81     -15.140  10.037  -3.812  0.00  0.00           H  
ATOM   1169 CG2 LILE    81     -16.854   9.273  -4.863  0.00  0.00           C  
ATOM   1170 HG21LILE    81     -17.374  10.226  -4.941  0.00  0.00           H  
ATOM   1171 HG22LILE    81     -17.069   8.673  -5.747  0.00  0.00           H  
ATOM   1172 HG23LILE    81     -17.259   8.770  -3.985  0.00  0.00           H  
ATOM   1173 CG1 LILE    81     -14.606   8.116  -4.626  0.00  0.00           C  
ATOM   1174 HG12LILE    81     -14.744   7.571  -5.557  0.00  0.00           H  
ATOM   1175 HG13LILE    81     -13.538   8.291  -4.492  0.00  0.00           H  
ATOM   1176 CD1 LILE    81     -15.078   7.216  -3.475  0.00  0.00           C  
ATOM   1177 HD11LILE    81     -14.457   6.322  -3.441  0.00  0.00           H  
ATOM   1178 HD12LILE    81     -15.000   7.747  -2.527  0.00  0.00           H  
ATOM   1179 HD13LILE    81     -16.108   6.897  -3.634  0.00  0.00           H  
ATOM   1180 C   LILE    81     -15.548  11.623  -6.097  0.00  0.00           C  
ATOM   1181 O   LILE    81     -15.585  12.459  -5.189  0.00  0.00           O  
ATOM   1182 N   LALA    82     -16.154  11.830  -7.265  0.00  0.00           N  
ATOM   1183 H   LALA    82     -16.130  11.089  -7.961  0.00  0.00           H  
ATOM   1184 CA  LALA    82     -16.862  13.062  -7.594  0.00  0.00           C  
ATOM   1185 HA  LALA    82     -16.137  13.873  -7.577  0.00  0.00           H  
ATOM   1186 CB  LALA    82     -17.412  12.956  -9.016  0.00  0.00           C  
ATOM   1187 HB1 LALA    82     -17.953  13.866  -9.277  0.00  0.00           H  
ATOM   1188 HB2 LALA    82     -16.591  12.815  -9.712  0.00  0.00           H  
ATOM   1189 HB3 LALA    82     -18.077  12.100  -9.091  0.00  0.00           H  
ATOM   1190 C   LALA    82     -17.966  13.381  -6.570  0.00  0.00           C  
ATOM   1191 O   LALA    82     -18.706  12.498  -6.133  0.00  0.00           O  
ATOM   1192 N   LGLY    83     -18.083  14.651  -6.180  0.00  0.00           N  
ATOM   1193 H   LGLY    83     -17.431  15.327  -6.570  0.00  0.00           H  
ATOM   1194 CA  LGLY    83     -19.029  15.115  -5.159  0.00  0.00           C  
ATOM   1195 HA2 LGLY    83     -19.207  16.178  -5.315  0.00  0.00           H  
ATOM   1196 HA3 LGLY    83     -19.975  14.585  -5.280  0.00  0.00           H  
ATOM   1197 C   LGLY    83     -18.578  14.934  -3.703  0.00  0.00           C  
ATOM   1198 O   LGLY    83     -19.250  15.469  -2.821  0.00  0.00           O  
ATOM   1199 N   LLEU    84     -17.449  14.254  -3.453  0.00  0.00           N  
ATOM   1200 H   LLEU    84     -16.955  13.841  -4.235  0.00  0.00           H  
ATOM   1201 CA  LLEU    84     -16.775  14.184  -2.148  0.00  0.00           C  
ATOM   1202 HA  LLEU    84     -17.442  14.595  -1.392  0.00  0.00           H  
ATOM   1203 CB  LLEU    84     -16.466  12.719  -1.785  0.00  0.00           C  
ATOM   1204 HB2 LLEU    84     -15.739  12.336  -2.502  0.00  0.00           H  
ATOM   1205 HB3 LLEU    84     -15.999  12.701  -0.802  0.00  0.00           H  
ATOM   1206 CG  LLEU    84     -17.665  11.759  -1.759  0.00  0.00           C  
ATOM   1207 HG  LLEU    84     -18.076  11.677  -2.764  0.00  0.00           H  
ATOM   1208 CD1 LLEU    84     -17.184  10.376  -1.319  0.00  0.00           C  
ATOM   1209 HD11LLEU    84     -16.963  10.374  -0.253  0.00  0.00           H  
ATOM   1210 HD12LLEU    84     -17.966   9.651  -1.525  0.00  0.00           H  
ATOM   1211 HD13LLEU    84     -16.300  10.084  -1.878  0.00  0.00           H  
ATOM   1212 CD2 LLEU    84     -18.759  12.221  -0.796  0.00  0.00           C  
ATOM   1213 HD21LLEU    84     -18.352  12.383   0.201  0.00  0.00           H  
ATOM   1214 HD22LLEU    84     -19.221  13.139  -1.157  0.00  0.00           H  
ATOM   1215 HD23LLEU    84     -19.543  11.465  -0.732  0.00  0.00           H  
ATOM   1216 C   LLEU    84     -15.468  15.007  -2.136  0.00  0.00           C  
ATOM   1217 O   LLEU    84     -14.896  15.247  -3.208  0.00  0.00           O  
ATOM   1218 N   LPRO    85     -14.946  15.404  -0.957  0.00  0.00           N  
ATOM   1219 CD  LPRO    85     -15.541  15.283   0.367  0.00  0.00           C  
ATOM   1220 HD2 LPRO    85     -15.243  14.333   0.807  0.00  0.00           H  
ATOM   1221 HD3 LPRO    85     -16.624  15.368   0.351  0.00  0.00           H  
ATOM   1222 CG  LPRO    85     -14.942  16.424   1.182  0.00  0.00           C  
ATOM   1223 HG2 LPRO    85     -14.958  16.211   2.252  0.00  0.00           H  
ATOM   1224 HG3 LPRO    85     -15.470  17.353   0.963  0.00  0.00           H  
ATOM   1225 CB  LPRO    85     -13.519  16.491   0.635  0.00  0.00           C  
ATOM   1226 HB2 LPRO    85     -12.907  15.747   1.145  0.00  0.00           H  
ATOM   1227 HB3 LPRO    85     -13.087  17.486   0.754  0.00  0.00           H  
ATOM   1228 CA  LPRO    85     -13.675  16.114  -0.843  0.00  0.00           C  
ATOM   1229 HA  LPRO    85     -13.731  17.033  -1.421  0.00  0.00           H  
ATOM   1230 C   LPRO    85     -12.476  15.286  -1.317  0.00  0.00           C  
ATOM   1231 O   LPRO    85     -12.421  14.069  -1.121  0.00  0.00           O  
ATOM   1232 N   LTHR    86     -11.479  15.977  -1.863  0.00  0.00           N  
ATOM   1233 H   LTHR    86     -11.646  16.959  -2.068  0.00  0.00           H  
ATOM   1234 CA  LTHR    86     -10.111  15.477  -2.049  0.00  0.00           C  
ATOM   1235 HA  LTHR    86      -9.983  14.547  -1.493  0.00  0.00           H  
ATOM   1236 CB  LTHR    86      -9.793  15.192  -3.526  0.00  0.00           C  
ATOM   1237 HB  LTHR    86      -9.806  16.122  -4.096  0.00  0.00           H  
ATOM   1238 CG2 LTHR    86      -8.429  14.525  -3.669  0.00  0.00           C  
ATOM   1239 HG21LTHR    86      -8.301  14.212  -4.697  0.00  0.00           H  
ATOM   1240 HG22LTHR    86      -7.632  15.223  -3.421  0.00  0.00           H  
ATOM   1241 HG23LTHR    86      -8.372  13.650  -3.023  0.00  0.00           H  
ATOM   1242 OG1 LTHR    86     -10.723  14.310  -4.104  0.00  0.00           O  
ATOM   1243 HG1 LTHR    86     -10.442  14.199  -5.044  0.00  0.00           H  
ATOM   1244 C   LTHR    86      -9.153  16.508  -1.458  0.00  0.00           C  
ATOM   1245 O   LTHR    86      -8.542  17.298  -2.178  0.00  0.00           O  
ATOM   1246 N   LSER    87      -9.085  16.570  -0.130  0.00  0.00           N  
ATOM   1247 H   LSER    87      -9.589  15.872   0.414  0.00  0.00           H  
ATOM   1248 CA  LSER    87      -8.298  17.572   0.598  0.00  0.00           C  
ATOM   1249 HA  LSER    87      -8.326  18.503   0.035  0.00  0.00           H  
ATOM   1250 CB  LSER    87      -8.945  17.840   1.963  0.00  0.00           C  
ATOM   1251 HB2 LSER    87      -8.460  18.699   2.422  0.00  0.00           H  
ATOM   1252 HB3 LSER    87     -10.002  18.075   1.827  0.00  0.00           H  
ATOM   1253 OG  LSER    87      -8.811  16.727   2.828  0.00  0.00           O  
ATOM   1254 HG  LSER    87      -9.300  15.968   2.424  0.00  0.00           H  
ATOM   1255 C   LSER    87      -6.824  17.178   0.774  0.00  0.00           C  
ATOM   1256 O   LSER    87      -5.981  18.044   1.014  0.00  0.00           O  
ATOM   1257 N   LTRP    88      -6.503  15.880   0.688  0.00  0.00           N  
ATOM   1258 H   LTRP    88      -7.277  15.225   0.572  0.00  0.00           H  
ATOM   1259 CA  LTRP    88      -5.254  15.274   1.173  0.00  0.00           C  
ATOM   1260 HA  LTRP    88      -5.409  14.194   1.137  0.00  0.00           H  
ATOM   1261 CB  LTRP    88      -4.051  15.576   0.253  0.00  0.00           C  
ATOM   1262 HB2 LTRP    88      -3.945  16.654   0.141  0.00  0.00           H  
ATOM   1263 HB3 LTRP    88      -3.151  15.220   0.754  0.00  0.00           H  
ATOM   1264 CG  LTRP    88      -4.025  14.963  -1.120  0.00  0.00           C  
ATOM   1265 CD1 LTRP    88      -5.085  14.616  -1.888  0.00  0.00           C  
ATOM   1266 HD1 LTRP    88      -6.124  14.735  -1.606  0.00  0.00           H  
ATOM   1267 NE1 LTRP    88      -4.643  14.074  -3.082  0.00  0.00           N  
ATOM   1268 HE1 LTRP    88      -5.256  13.763  -3.830  0.00  0.00           H  
ATOM   1269 CE2 LTRP    88      -3.268  14.024  -3.135  0.00  0.00           C  
ATOM   1270 CZ2 LTRP    88      -2.363  13.534  -4.085  0.00  0.00           C  
ATOM   1271 HZ2 LTRP    88      -2.726  13.071  -4.992  0.00  0.00           H  
ATOM   1272 CH2 LTRP    88      -0.985  13.669  -3.850  0.00  0.00           C  
ATOM   1273 HH2 LTRP    88      -0.273  13.304  -4.576  0.00  0.00           H  
ATOM   1274 CZ3 LTRP    88      -0.531  14.293  -2.675  0.00  0.00           C  
ATOM   1275 HZ3 LTRP    88       0.532  14.406  -2.506  0.00  0.00           H  
ATOM   1276 CE3 LTRP    88      -1.450  14.770  -1.720  0.00  0.00           C  
ATOM   1277 HE3 LTRP    88      -1.087  15.244  -0.824  0.00  0.00           H  
ATOM   1278 CD2 LTRP    88      -2.843  14.634  -1.917  0.00  0.00           C  
ATOM   1279 C   LTRP    88      -5.008  15.581   2.666  0.00  0.00           C  
ATOM   1280 O   LTRP    88      -3.868  15.737   3.108  0.00  0.00           O  
ATOM   1281 N   LGLY    89      -6.085  15.722   3.445  0.00  0.00           N  
ATOM   1282 H   LGLY    89      -6.993  15.609   3.005  0.00  0.00           H  
ATOM   1283 CA  LGLY    89      -6.083  16.048   4.875  0.00  0.00           C  
ATOM   1284 HA2 LGLY    89      -7.054  15.782   5.294  0.00  0.00           H  
ATOM   1285 HA3 LGLY    89      -5.324  15.443   5.370  0.00  0.00           H  
ATOM   1286 C   LGLY    89      -5.816  17.522   5.215  0.00  0.00           C  
ATOM   1287 O   LGLY    89      -5.909  17.903   6.381  0.00  0.00           O  
ATOM   1288 N   LPHE    90      -5.485  18.373   4.239  0.00  0.00           N  
ATOM   1289 H   LPHE    90      -5.478  18.039   3.285  0.00  0.00           H  
ATOM   1290 CA  LPHE    90      -5.293  19.806   4.476  0.00  0.00           C  
ATOM   1291 HA  LPHE    90      -4.631  19.951   5.330  0.00  0.00           H  
ATOM   1292 CB  LPHE    90      -4.658  20.464   3.248  0.00  0.00           C  
ATOM   1293 HB2 LPHE    90      -5.275  20.219   2.390  0.00  0.00           H  
ATOM   1294 HB3 LPHE    90      -4.715  21.545   3.375  0.00  0.00           H  
ATOM   1295 CG  LPHE    90      -3.215  20.111   2.936  0.00  0.00           C  
ATOM   1296 CD1 LPHE    90      -2.177  20.887   3.481  0.00  0.00           C  
ATOM   1297 HD1 LPHE    90      -2.417  21.695   4.153  0.00  0.00           H  
ATOM   1298 CE1 LPHE    90      -0.838  20.635   3.129  0.00  0.00           C  
ATOM   1299 HE1 LPHE    90      -0.047  21.235   3.555  0.00  0.00           H  
ATOM   1300 CZ  LPHE    90      -0.535  19.628   2.196  0.00  0.00           C  
ATOM   1301 HZ  LPHE    90       0.489  19.454   1.892  0.00  0.00           H  
ATOM   1302 CE2 LPHE    90      -1.571  18.862   1.636  0.00  0.00           C  
ATOM   1303 HE2 LPHE    90      -1.346  18.114   0.891  0.00  0.00           H  
ATOM   1304 CD2 LPHE    90      -2.902  19.084   2.026  0.00  0.00           C  
ATOM   1305 HD2 LPHE    90      -3.685  18.484   1.598  0.00  0.00           H  
ATOM   1306 C   LPHE    90      -6.635  20.490   4.774  0.00  0.00           C  
ATOM   1307 O   LPHE    90      -7.553  20.446   3.956  0.00  0.00           O  
ATOM   1308 N   LALA    91      -6.724  21.215   5.889  0.00  0.00           N  
ATOM   1309 H   LALA    91      -5.901  21.322   6.468  0.00  0.00           H  
ATOM   1310 CA  LALA    91      -7.851  22.108   6.156  0.00  0.00           C  
ATOM   1311 HA  LALA    91      -8.780  21.568   5.966  0.00  0.00           H  
ATOM   1312 CB  LALA    91      -7.827  22.478   7.641  0.00  0.00           C  
ATOM   1313 HB1 LALA    91      -6.903  22.994   7.890  0.00  0.00           H  
ATOM   1314 HB2 LALA    91      -8.672  23.124   7.872  0.00  0.00           H  
ATOM   1315 HB3 LALA    91      -7.911  21.574   8.246  0.00  0.00           H  
ATOM   1316 C   LALA    91      -7.835  23.331   5.207  0.00  0.00           C  
ATOM   1317 O   LALA    91      -8.887  23.866   4.873  0.00  0.00           O  
ATOM   1318 N   LGLU    92      -6.672  23.692   4.649  0.00  0.00           N  
ATOM   1319 H   LGLU    92      -5.827  23.297   5.045  0.00  0.00           H  
ATOM   1320 CA  LGLU    92      -6.539  24.606   3.495  0.00  0.00           C  
ATOM   1321 HA  LGLU    92      -6.971  25.575   3.754  0.00  0.00           H  
ATOM   1322 CB  LGLU    92      -5.041  24.796   3.184  0.00  0.00           C  
ATOM   1323 HB2 LGLU    92      -4.545  23.827   3.247  0.00  0.00           H  
ATOM   1324 HB3 LGLU    92      -4.916  25.149   2.160  0.00  0.00           H  
ATOM   1325 CG  LGLU    92      -4.337  25.771   4.141  0.00  0.00           C  
ATOM   1326 HG2 LGLU    92      -4.793  25.726   5.132  0.00  0.00           H  
ATOM   1327 HG3 LGLU    92      -3.298  25.457   4.245  0.00  0.00           H  
ATOM   1328 CD  LGLU    92      -4.350  27.205   3.598  0.00  0.00           C  
ATOM   1329 OE1 LGLU    92      -3.727  27.469   2.543  0.00  0.00           O  
ATOM   1330 OE2 LGLU    92      -4.983  28.096   4.199  0.00  0.00           O  
ATOM   1331 C   LGLU    92      -7.261  24.119   2.215  0.00  0.00           C  
ATOM   1332 O   LGLU    92      -7.476  24.913   1.296  0.00  0.00           O  
ATOM   1333 N   LHID    93      -7.640  22.836   2.141  0.00  0.00           N  
ATOM   1334 H   LHID    93      -7.453  22.241   2.939  0.00  0.00           H  
ATOM   1335 CA  LHID    93      -8.305  22.196   0.997  0.00  0.00           C  
ATOM   1336 HA  LHID    93      -8.487  22.941   0.225  0.00  0.00           H  
ATOM   1337 CB  LHID    93      -7.386  21.117   0.400  0.00  0.00           C  
ATOM   1338 HB2 LHID    93      -7.293  20.322   1.137  0.00  0.00           H  
ATOM   1339 HB3 LHID    93      -7.871  20.700  -0.482  0.00  0.00           H  
ATOM   1340 CG  LHID    93      -5.996  21.521  -0.023  0.00  0.00           C  
ATOM   1341 ND1 LHID    93      -4.940  20.651  -0.134  0.00  0.00           N  
ATOM   1342 HD1 LHID    93      -4.963  19.678   0.157  0.00  0.00           H  
ATOM   1343 CE1 LHID    93      -3.894  21.315  -0.651  0.00  0.00           C  
ATOM   1344 HE1 LHID    93      -2.920  20.881  -0.839  0.00  0.00           H  
ATOM   1345 NE2 LHID    93      -4.240  22.585  -0.925  0.00  0.00           N  
ATOM   1346 CD2 LHID    93      -5.578  22.723  -0.522  0.00  0.00           C  
ATOM   1347 HD2 LHID    93      -6.190  23.607  -0.616  0.00  0.00           H  
ATOM   1348 C   LHID    93      -9.679  21.579   1.355  0.00  0.00           C  
ATOM   1349 O   LHID    93     -10.179  20.728   0.618  0.00  0.00           O  
ATOM   1350 N   LALA    94     -10.295  21.939   2.488  0.00  0.00           N  
ATOM   1351 H   LALA    94      -9.868  22.635   3.084  0.00  0.00           H  
ATOM   1352 CA  LALA    94     -11.489  21.239   2.980  0.00  0.00           C  
ATOM   1353 HA  LALA    94     -11.250  20.176   3.034  0.00  0.00           H  
ATOM   1354 CB  LALA    94     -11.788  21.713   4.404  0.00  0.00           C  
ATOM   1355 HB1 LALA    94     -10.904  21.602   5.031  0.00  0.00           H  
ATOM   1356 HB2 LALA    94     -12.102  22.755   4.389  0.00  0.00           H  
ATOM   1357 HB3 LALA    94     -12.590  21.107   4.828  0.00  0.00           H  
ATOM   1358 C   LALA    94     -12.737  21.370   2.075  0.00  0.00           C  
ATOM   1359 O   LALA    94     -13.611  20.502   2.133  0.00  0.00           O  
ATOM   1360 N   LASP    95     -12.828  22.407   1.229  0.00  0.00           N  
ATOM   1361 H   LASP    95     -12.040  23.044   1.190  0.00  0.00           H  
ATOM   1362 CA  LASP    95     -13.909  22.602   0.239  0.00  0.00           C  
ATOM   1363 HA  LASP    95     -14.694  21.881   0.461  0.00  0.00           H  
ATOM   1364 CB  LASP    95     -14.581  23.980   0.399  0.00  0.00           C  
ATOM   1365 HB2 LASP    95     -15.369  24.079  -0.345  0.00  0.00           H  
ATOM   1366 HB3 LASP    95     -15.068  23.997   1.373  0.00  0.00           H  
ATOM   1367 CG  LASP    95     -13.664  25.201   0.286  0.00  0.00           C  
ATOM   1368 OD1 LASP    95     -12.960  25.386  -0.728  0.00  0.00           O  
ATOM   1369 OD2 LASP    95     -13.682  26.057   1.194  0.00  0.00           O  
ATOM   1370 C   LASP    95     -13.498  22.264  -1.213  0.00  0.00           C  
ATOM   1371 O   LASP    95     -14.252  22.512  -2.156  0.00  0.00           O  
ATOM   1372 N   LHID    96     -12.334  21.632  -1.396  0.00  0.00           N  
ATOM   1373 H   LHID    96     -11.753  21.458  -0.584  0.00  0.00           H  
ATOM   1374 CA  LHID    96     -11.891  21.065  -2.670  0.00  0.00           C  
ATOM   1375 HA  LHID    96     -12.155  21.764  -3.466  0.00  0.00           H  
ATOM   1376 CB  LHID    96     -10.361  20.944  -2.649  0.00  0.00           C  
ATOM   1377 HB2 LHID    96      -9.923  21.919  -2.430  0.00  0.00           H  
ATOM   1378 HB3 LHID    96     -10.067  20.252  -1.861  0.00  0.00           H  
ATOM   1379 CG  LHID    96      -9.791  20.440  -3.945  0.00  0.00           C  
ATOM   1380 ND1 LHID    96      -9.307  19.176  -4.171  0.00  0.00           N  
ATOM   1381 HD1 LHID    96      -9.220  18.441  -3.471  0.00  0.00           H  
ATOM   1382 CE1 LHID    96      -8.939  19.092  -5.455  0.00  0.00           C  
ATOM   1383 HE1 LHID    96      -8.513  18.212  -5.920  0.00  0.00           H  
ATOM   1384 NE2 LHID    96      -9.157  20.261  -6.080  0.00  0.00           N  
ATOM   1385 CD2 LHID    96      -9.715  21.121  -5.127  0.00  0.00           C  
ATOM   1386 HD2 LHID    96     -10.051  22.137  -5.295  0.00  0.00           H  
ATOM   1387 C   LHID    96     -12.617  19.735  -2.965  0.00  0.00           C  
ATOM   1388 O   LHID    96     -12.080  18.640  -2.770  0.00  0.00           O  
ATOM   1389 N   LILE    97     -13.881  19.830  -3.386  0.00  0.00           N  
ATOM   1390 H   LILE    97     -14.276  20.762  -3.447  0.00  0.00           H  
ATOM   1391 CA  LILE    97     -14.727  18.687  -3.764  0.00  0.00           C  
ATOM   1392 HA  LILE    97     -14.447  17.830  -3.159  0.00  0.00           H  
ATOM   1393 CB  LILE    97     -16.219  18.984  -3.466  0.00  0.00           C  
ATOM   1394 HB  LILE    97     -16.444  20.015  -3.748  0.00  0.00           H  
ATOM   1395 CG2 LILE    97     -17.154  18.064  -4.271  0.00  0.00           C  
ATOM   1396 HG21LILE    97     -18.185  18.201  -3.946  0.00  0.00           H  
ATOM   1397 HG22LILE    97     -17.101  18.310  -5.332  0.00  0.00           H  
ATOM   1398 HG23LILE    97     -16.866  17.026  -4.120  0.00  0.00           H  
ATOM   1399 CG1 LILE    97     -16.571  18.783  -1.971  0.00  0.00           C  
ATOM   1400 HG12LILE    97     -17.635  18.983  -1.836  0.00  0.00           H  
ATOM   1401 HG13LILE    97     -16.393  17.745  -1.692  0.00  0.00           H  
ATOM   1402 CD1 LILE    97     -15.816  19.687  -0.990  0.00  0.00           C  
ATOM   1403 HD11LILE    97     -15.969  20.728  -1.267  0.00  0.00           H  
ATOM   1404 HD12LILE    97     -16.194  19.537   0.017  0.00  0.00           H  
ATOM   1405 HD13LILE    97     -14.755  19.444  -0.976  0.00  0.00           H  
ATOM   1406 C   LILE    97     -14.448  18.290  -5.220  0.00  0.00           C  
ATOM   1407 O   LILE    97     -14.353  19.146  -6.101  0.00  0.00           O  
ATOM   1408 N   LALA    98     -14.305  16.989  -5.483  0.00  0.00           N  
ATOM   1409 H   LALA    98     -14.413  16.329  -4.720  0.00  0.00           H  
ATOM   1410 CA  LALA    98     -13.948  16.466  -6.800  0.00  0.00           C  
ATOM   1411 HA  LALA    98     -13.081  17.021  -7.153  0.00  0.00           H  
ATOM   1412 CB  LALA    98     -13.524  15.004  -6.657  0.00  0.00           C  
ATOM   1413 HB1 LALA    98     -13.277  14.596  -7.637  0.00  0.00           H  
ATOM   1414 HB2 LALA    98     -12.646  14.938  -6.015  0.00  0.00           H  
ATOM   1415 HB3 LALA    98     -14.334  14.426  -6.219  0.00  0.00           H  
ATOM   1416 C   LALA    98     -15.066  16.638  -7.848  0.00  0.00           C  
ATOM   1417 O   LALA    98     -16.238  16.344  -7.594  0.00  0.00           O  
ATOM   1418 N   LTHR    99     -14.698  17.057  -9.060  0.00  0.00           N  
ATOM   1419 H   LTHR    99     -13.708  17.216  -9.223  0.00  0.00           H  
ATOM   1420 CA  LTHR    99     -15.615  17.170 -10.204  0.00  0.00           C  
ATOM   1421 HA  LTHR    99     -16.588  17.487  -9.834  0.00  0.00           H  
ATOM   1422 CB  LTHR    99     -15.153  18.283 -11.160  0.00  0.00           C  
ATOM   1423 HB  LTHR    99     -15.064  19.211 -10.595  0.00  0.00           H  
ATOM   1424 CG2 LTHR    99     -13.828  18.027 -11.872  0.00  0.00           C  
ATOM   1425 HG21LTHR    99     -13.625  18.858 -12.540  0.00  0.00           H  
ATOM   1426 HG22LTHR    99     -13.020  17.989 -11.150  0.00  0.00           H  
ATOM   1427 HG23LTHR    99     -13.868  17.106 -12.452  0.00  0.00           H  
ATOM   1428 OG1 LTHR    99     -16.101  18.478 -12.177  0.00  0.00           O  
ATOM   1429 HG1 LTHR    99     -16.809  19.046 -11.803  0.00  0.00           H  
ATOM   1430 C   LTHR    99     -15.837  15.829 -10.918  0.00  0.00           C  
ATOM   1431 O   LTHR    99     -16.970  15.544 -11.314  0.00  0.00           O  
ATOM   1432 N   LALA   100     -14.819  14.961 -11.009  0.00  0.00           N  
ATOM   1433 H   LALA   100     -13.926  15.213 -10.605  0.00  0.00           H  
ATOM   1434 CA  LALA   100     -14.879  13.701 -11.762  0.00  0.00           C  
ATOM   1435 HA  LALA   100     -15.923  13.409 -11.874  0.00  0.00           H  
ATOM   1436 CB  LALA   100     -14.318  13.938 -13.169  0.00  0.00           C  
ATOM   1437 HB1 LALA   100     -14.431  13.035 -13.769  0.00  0.00           H  
ATOM   1438 HB2 LALA   100     -14.854  14.754 -13.655  0.00  0.00           H  
ATOM   1439 HB3 LALA   100     -13.258  14.190 -13.108  0.00  0.00           H  
ATOM   1440 C   LALA   100     -14.160  12.535 -11.059  0.00  0.00           C  
ATOM   1441 O   LALA   100     -13.151  12.727 -10.381  0.00  0.00           O  
ATOM   1442 N   LASP   101     -14.679  11.316 -11.235  0.00  0.00           N  
ATOM   1443 H   LASP   101     -15.510  11.232 -11.809  0.00  0.00           H  
ATOM   1444 CA  LASP   101     -14.125  10.095 -10.631  0.00  0.00           C  
ATOM   1445 HA  LASP   101     -14.037  10.265  -9.555  0.00  0.00           H  
ATOM   1446 CB  LASP   101     -15.084   8.902 -10.841  0.00  0.00           C  
ATOM   1447 HB2 LASP   101     -15.299   8.809 -11.906  0.00  0.00           H  
ATOM   1448 HB3 LASP   101     -14.576   7.989 -10.526  0.00  0.00           H  
ATOM   1449 CG  LASP   101     -16.402   8.991 -10.057  0.00  0.00           C  
ATOM   1450 OD1 LASP   101     -17.407   8.345 -10.451  0.00  0.00           O  
ATOM   1451 OD2 LASP   101     -16.449   9.669  -9.012  0.00  0.00           O  
ATOM   1452 C   LASP   101     -12.713   9.742 -11.146  0.00  0.00           C  
ATOM   1453 O   LASP   101     -12.397   9.863 -12.336  0.00  0.00           O  
ATOM   1454 N   LSER   102     -11.875   9.231 -10.242  0.00  0.00           N  
ATOM   1455 H   LSER   102     -12.179   9.224  -9.271  0.00  0.00           H  
ATOM   1456 CA  LSER   102     -10.594   8.585 -10.553  0.00  0.00           C  
ATOM   1457 HA  LSER   102      -9.972   9.293 -11.096  0.00  0.00           H  
ATOM   1458 CB  LSER   102      -9.902   8.223  -9.232  0.00  0.00           C  
ATOM   1459 HB2 LSER   102      -9.638   9.137  -8.700  0.00  0.00           H  
ATOM   1460 HB3 LSER   102     -10.595   7.655  -8.611  0.00  0.00           H  
ATOM   1461 OG  LSER   102      -8.744   7.441  -9.441  0.00  0.00           O  
ATOM   1462 HG  LSER   102      -8.113   7.959  -9.976  0.00  0.00           H  
ATOM   1463 C   LSER   102     -10.779   7.350 -11.445  0.00  0.00           C  
ATOM   1464 O   LSER   102     -11.824   6.697 -11.411  0.00  0.00           O  
ATOM   1465 N   LLEU   103      -9.771   6.995 -12.252  0.00  0.00           N  
ATOM   1466 H   LLEU   103      -8.902   7.514 -12.199  0.00  0.00           H  
ATOM   1467 CA  LLEU   103      -9.840   5.813 -13.122  0.00  0.00           C  
ATOM   1468 HA  LLEU   103     -10.742   5.902 -13.729  0.00  0.00           H  
ATOM   1469 CB  LLEU   103      -8.643   5.823 -14.091  0.00  0.00           C  
ATOM   1470 HB2 LLEU   103      -8.712   6.759 -14.647  0.00  0.00           H  
ATOM   1471 HB3 LLEU   103      -7.708   5.840 -13.536  0.00  0.00           H  
ATOM   1472 CG  LLEU   103      -8.599   4.667 -15.111  0.00  0.00           C  
ATOM   1473 HG  LLEU   103      -9.610   4.435 -15.446  0.00  0.00           H  
ATOM   1474 CD1 LLEU   103      -7.777   5.105 -16.326  0.00  0.00           C  
ATOM   1475 HD11LLEU   103      -7.737   4.301 -17.059  0.00  0.00           H  
ATOM   1476 HD12LLEU   103      -8.241   5.975 -16.792  0.00  0.00           H  
ATOM   1477 HD13LLEU   103      -6.768   5.368 -16.017  0.00  0.00           H  
ATOM   1478 CD2 LLEU   103      -7.943   3.394 -14.563  0.00  0.00           C  
ATOM   1479 HD21LLEU   103      -7.857   2.650 -15.354  0.00  0.00           H  
ATOM   1480 HD22LLEU   103      -6.954   3.619 -14.171  0.00  0.00           H  
ATOM   1481 HD23LLEU   103      -8.538   2.968 -13.762  0.00  0.00           H  
ATOM   1482 C   LLEU   103      -9.999   4.518 -12.307  0.00  0.00           C  
ATOM   1483 O   LLEU   103     -10.870   3.714 -12.637  0.00  0.00           O  
ATOM   1484 N   LVAL   104      -9.260   4.340 -11.204  0.00  0.00           N  
ATOM   1485 H   LVAL   104      -8.516   5.009 -11.015  0.00  0.00           H  
ATOM   1486 CA  LVAL   104      -9.450   3.213 -10.263  0.00  0.00           C  
ATOM   1487 HA  LVAL   104      -9.255   2.282 -10.795  0.00  0.00           H  
ATOM   1488 CB  LVAL   104      -8.439   3.314  -9.095  0.00  0.00           C  
ATOM   1489 HB  LVAL   104      -8.345   4.360  -8.799  0.00  0.00           H  
ATOM   1490 CG1 LVAL   104      -8.828   2.510  -7.846  0.00  0.00           C  
ATOM   1491 HG11LVAL   104      -9.732   2.920  -7.396  0.00  0.00           H  
ATOM   1492 HG12LVAL   104      -8.987   1.463  -8.101  0.00  0.00           H  
ATOM   1493 HG13LVAL   104      -8.033   2.579  -7.104  0.00  0.00           H  
ATOM   1494 CG2 LVAL   104      -7.065   2.797  -9.542  0.00  0.00           C  
ATOM   1495 HG21LVAL   104      -6.327   3.004  -8.767  0.00  0.00           H  
ATOM   1496 HG22LVAL   104      -7.102   1.723  -9.717  0.00  0.00           H  
ATOM   1497 HG23LVAL   104      -6.752   3.293 -10.458  0.00  0.00           H  
ATOM   1498 C   LVAL   104     -10.901   3.127  -9.768  0.00  0.00           C  
ATOM   1499 O   LVAL   104     -11.500   2.051  -9.818  0.00  0.00           O  
ATOM   1500 N   LVAL   105     -11.503   4.256  -9.372  0.00  0.00           N  
ATOM   1501 H   LVAL   105     -10.967   5.113  -9.409  0.00  0.00           H  
ATOM   1502 CA  LVAL   105     -12.916   4.332  -8.949  0.00  0.00           C  
ATOM   1503 HA  LVAL   105     -13.081   3.605  -8.154  0.00  0.00           H  
ATOM   1504 CB  LVAL   105     -13.247   5.732  -8.385  0.00  0.00           C  
ATOM   1505 HB  LVAL   105     -12.925   6.488  -9.098  0.00  0.00           H  
ATOM   1506 CG1 LVAL   105     -14.744   5.949  -8.124  0.00  0.00           C  
ATOM   1507 HG11LVAL   105     -15.105   5.230  -7.388  0.00  0.00           H  
ATOM   1508 HG12LVAL   105     -14.901   6.961  -7.748  0.00  0.00           H  
ATOM   1509 HG13LVAL   105     -15.314   5.852  -9.046  0.00  0.00           H  
ATOM   1510 CG2 LVAL   105     -12.493   5.963  -7.070  0.00  0.00           C  
ATOM   1511 HG21LVAL   105     -11.420   5.853  -7.221  0.00  0.00           H  
ATOM   1512 HG22LVAL   105     -12.679   6.976  -6.713  0.00  0.00           H  
ATOM   1513 HG23LVAL   105     -12.825   5.252  -6.313  0.00  0.00           H  
ATOM   1514 C   LVAL   105     -13.855   3.950 -10.097  0.00  0.00           C  
ATOM   1515 O   LVAL   105     -14.693   3.066  -9.936  0.00  0.00           O  
ATOM   1516 N   LSER   106     -13.682   4.551 -11.277  0.00  0.00           N  
ATOM   1517 H   LSER   106     -12.958   5.262 -11.336  0.00  0.00           H  
ATOM   1518 CA  LSER   106     -14.494   4.297 -12.477  0.00  0.00           C  
ATOM   1519 HA  LSER   106     -15.532   4.548 -12.254  0.00  0.00           H  
ATOM   1520 CB  LSER   106     -14.006   5.231 -13.594  0.00  0.00           C  
ATOM   1521 HB2 LSER   106     -14.013   6.261 -13.233  0.00  0.00           H  
ATOM   1522 HB3 LSER   106     -12.981   4.966 -13.858  0.00  0.00           H  
ATOM   1523 OG  LSER   106     -14.816   5.146 -14.753  0.00  0.00           O  
ATOM   1524 HG  LSER   106     -15.433   5.898 -14.740  0.00  0.00           H  
ATOM   1525 C   LSER   106     -14.449   2.822 -12.920  0.00  0.00           C  
ATOM   1526 O   LSER   106     -15.468   2.261 -13.332  0.00  0.00           O  
ATOM   1527 N   LARG   107     -13.294   2.156 -12.774  0.00  0.00           N  
ATOM   1528 H   LARG   107     -12.489   2.696 -12.461  0.00  0.00           H  
ATOM   1529 CA  LARG   107     -13.095   0.719 -13.046  0.00  0.00           C  
ATOM   1530 HA  LARG   107     -13.575   0.463 -13.990  0.00  0.00           H  
ATOM   1531 CB  LARG   107     -11.584   0.438 -13.158  0.00  0.00           C  
ATOM   1532 HB2 LARG   107     -11.090   0.827 -12.267  0.00  0.00           H  
ATOM   1533 HB3 LARG   107     -11.414  -0.639 -13.186  0.00  0.00           H  
ATOM   1534 CG  LARG   107     -10.932   1.085 -14.396  0.00  0.00           C  
ATOM   1535 HG2 LARG   107     -11.287   2.107 -14.509  0.00  0.00           H  
ATOM   1536 HG3 LARG   107      -9.854   1.122 -14.243  0.00  0.00           H  
ATOM   1537 CD  LARG   107     -11.218   0.337 -15.701  0.00  0.00           C  
ATOM   1538 HD2 LARG   107     -12.267   0.048 -15.729  0.00  0.00           H  
ATOM   1539 HD3 LARG   107     -11.041   1.004 -16.541  0.00  0.00           H  
ATOM   1540 NE  LARG   107     -10.365  -0.855 -15.822  0.00  0.00           N  
ATOM   1541 HE  LARG   107     -10.663  -1.684 -15.323  0.00  0.00           H  
ATOM   1542 CZ  LARG   107      -9.138  -0.911 -16.308  0.00  0.00           C  
ATOM   1543 NH1 LARG   107      -8.562   0.077 -16.939  0.00  0.00           N  
ATOM   1544 HH11LARG   107      -9.075   0.923 -17.166  0.00  0.00           H  
ATOM   1545 HH12LARG   107      -7.597   0.003 -17.230  0.00  0.00           H  
ATOM   1546 NH2 LARG   107      -8.474  -2.010 -16.129  0.00  0.00           N  
ATOM   1547 HH21LARG   107      -8.888  -2.756 -15.593  0.00  0.00           H  
ATOM   1548 HH22LARG   107      -7.495  -2.076 -16.398  0.00  0.00           H  
ATOM   1549 C   LARG   107     -13.753  -0.179 -11.993  0.00  0.00           C  
ATOM   1550 O   LARG   107     -14.446  -1.131 -12.348  0.00  0.00           O  
ATOM   1551 N   LLEU   108     -13.611   0.133 -10.704  0.00  0.00           N  
ATOM   1552 H   LLEU   108     -13.022   0.924 -10.459  0.00  0.00           H  
ATOM   1553 CA  LLEU   108     -14.291  -0.602  -9.626  0.00  0.00           C  
ATOM   1554 HA  LLEU   108     -14.078  -1.664  -9.740  0.00  0.00           H  
ATOM   1555 CB  LLEU   108     -13.733  -0.134  -8.270  0.00  0.00           C  
ATOM   1556 HB2 LLEU   108     -13.743   0.956  -8.262  0.00  0.00           H  
ATOM   1557 HB3 LLEU   108     -14.383  -0.481  -7.465  0.00  0.00           H  
ATOM   1558 CG  LLEU   108     -12.297  -0.632  -8.000  0.00  0.00           C  
ATOM   1559 HG  LLEU   108     -11.694  -0.519  -8.899  0.00  0.00           H  
ATOM   1560 CD1 LLEU   108     -11.644   0.184  -6.887  0.00  0.00           C  
ATOM   1561 HD11LLEU   108     -12.240   0.114  -5.978  0.00  0.00           H  
ATOM   1562 HD12LLEU   108     -10.638  -0.186  -6.691  0.00  0.00           H  
ATOM   1563 HD13LLEU   108     -11.575   1.227  -7.191  0.00  0.00           H  
ATOM   1564 CD2 LLEU   108     -12.272  -2.105  -7.581  0.00  0.00           C  
ATOM   1565 HD21LLEU   108     -11.243  -2.417  -7.401  0.00  0.00           H  
ATOM   1566 HD22LLEU   108     -12.849  -2.242  -6.665  0.00  0.00           H  
ATOM   1567 HD23LLEU   108     -12.690  -2.730  -8.365  0.00  0.00           H  
ATOM   1568 C   LLEU   108     -15.825  -0.464  -9.719  0.00  0.00           C  
ATOM   1569 O   LLEU   108     -16.536  -1.461  -9.566  0.00  0.00           O  
ATOM   1570 N   LLYS   109     -16.333   0.720 -10.095  0.00  0.00           N  
ATOM   1571 H   LLYS   109     -15.695   1.510 -10.158  0.00  0.00           H  
ATOM   1572 CA  LLYS   109     -17.750   0.937 -10.444  0.00  0.00           C  
ATOM   1573 HA  LLYS   109     -18.361   0.652  -9.589  0.00  0.00           H  
ATOM   1574 CB  LLYS   109     -18.016   2.421 -10.759  0.00  0.00           C  
ATOM   1575 HB2 LLYS   109     -17.271   2.801 -11.458  0.00  0.00           H  
ATOM   1576 HB3 LLYS   109     -19.000   2.507 -11.225  0.00  0.00           H  
ATOM   1577 CG  LLYS   109     -18.016   3.273  -9.486  0.00  0.00           C  
ATOM   1578 HG2 LLYS   109     -18.733   2.846  -8.793  0.00  0.00           H  
ATOM   1579 HG3 LLYS   109     -17.033   3.255  -9.023  0.00  0.00           H  
ATOM   1580 CD  LLYS   109     -18.412   4.724  -9.764  0.00  0.00           C  
ATOM   1581 HD2 LLYS   109     -17.678   5.190 -10.425  0.00  0.00           H  
ATOM   1582 HD3 LLYS   109     -19.393   4.744 -10.243  0.00  0.00           H  
ATOM   1583 CE  LLYS   109     -18.475   5.482  -8.435  0.00  0.00           C  
ATOM   1584 HE2 LLYS   109     -19.149   4.950  -7.754  0.00  0.00           H  
ATOM   1585 HE3 LLYS   109     -17.479   5.502  -7.984  0.00  0.00           H  
ATOM   1586 NZ  LLYS   109     -18.968   6.858  -8.638  0.00  0.00           N  
ATOM   1587 HZ1 LLYS   109     -18.981   7.377  -7.763  0.00  0.00           H  
ATOM   1588 HZ2 LLYS   109     -18.376   7.382  -9.287  0.00  0.00           H  
ATOM   1589 HZ3 LLYS   109     -19.918   6.850  -8.996  0.00  0.00           H  
ATOM   1590 C   LLYS   109     -18.192   0.060 -11.617  0.00  0.00           C  
ATOM   1591 O   LLYS   109     -19.195  -0.652 -11.512  0.00  0.00           O  
ATOM   1592 N   LALA   110     -17.411   0.030 -12.698  0.00  0.00           N  
ATOM   1593 H   LALA   110     -16.622   0.666 -12.737  0.00  0.00           H  
ATOM   1594 CA  LALA   110     -17.681  -0.811 -13.864  0.00  0.00           C  
ATOM   1595 HA  LALA   110     -18.680  -0.567 -14.229  0.00  0.00           H  
ATOM   1596 CB  LALA   110     -16.678  -0.451 -14.968  0.00  0.00           C  
ATOM   1597 HB1 LALA   110     -15.662  -0.671 -14.642  0.00  0.00           H  
ATOM   1598 HB2 LALA   110     -16.896  -1.025 -15.868  0.00  0.00           H  
ATOM   1599 HB3 LALA   110     -16.756   0.611 -15.207  0.00  0.00           H  
ATOM   1600 C   LALA   110     -17.666  -2.325 -13.555  0.00  0.00           C  
ATOM   1601 O   LALA   110     -18.356  -3.076 -14.244  0.00  0.00           O  
ATOM   1602 N   LALA   111     -16.930  -2.777 -12.532  0.00  0.00           N  
ATOM   1603 H   LALA   111     -16.303  -2.121 -12.077  0.00  0.00           H  
ATOM   1604 CA  LALA   111     -16.949  -4.158 -12.025  0.00  0.00           C  
ATOM   1605 HA  LALA   111     -17.111  -4.833 -12.867  0.00  0.00           H  
ATOM   1606 CB  LALA   111     -15.568  -4.468 -11.441  0.00  0.00           C  
ATOM   1607 HB1 LALA   111     -15.536  -5.505 -11.104  0.00  0.00           H  
ATOM   1608 HB2 LALA   111     -14.810  -4.324 -12.209  0.00  0.00           H  
ATOM   1609 HB3 LALA   111     -15.363  -3.810 -10.595  0.00  0.00           H  
ATOM   1610 C   LALA   111     -18.067  -4.459 -10.999  0.00  0.00           C  
ATOM   1611 O   LALA   111     -18.256  -5.622 -10.632  0.00  0.00           O  
ATOM   1612 N   LGLY   112     -18.812  -3.440 -10.555  0.00  0.00           N  
ATOM   1613 H   LGLY   112     -18.584  -2.512 -10.889  0.00  0.00           H  
ATOM   1614 CA  LGLY   112     -20.010  -3.568  -9.716  0.00  0.00           C  
ATOM   1615 HA2 LGLY   112     -20.748  -2.853 -10.076  0.00  0.00           H  
ATOM   1616 HA3 LGLY   112     -20.432  -4.564  -9.841  0.00  0.00           H  
ATOM   1617 C   LGLY   112     -19.838  -3.302  -8.213  0.00  0.00           C  
ATOM   1618 O   LGLY   112     -20.811  -3.466  -7.476  0.00  0.00           O  
ATOM   1619 N   LALA   113     -18.655  -2.870  -7.758  0.00  0.00           N  
ATOM   1620 H   LALA   113     -17.914  -2.687  -8.422  0.00  0.00           H  
ATOM   1621 CA  LALA   113     -18.413  -2.508  -6.354  0.00  0.00           C  
ATOM   1622 HA  LALA   113     -18.711  -3.346  -5.721  0.00  0.00           H  
ATOM   1623 CB  LALA   113     -16.912  -2.265  -6.159  0.00  0.00           C  
ATOM   1624 HB1 LALA   113     -16.702  -2.106  -5.100  0.00  0.00           H  
ATOM   1625 HB2 LALA   113     -16.343  -3.127  -6.503  0.00  0.00           H  
ATOM   1626 HB3 LALA   113     -16.602  -1.382  -6.718  0.00  0.00           H  
ATOM   1627 C   LALA   113     -19.229  -1.271  -5.920  0.00  0.00           C  
ATOM   1628 O   LALA   113     -19.605  -0.455  -6.762  0.00  0.00           O  
ATOM   1629 N   LVAL   114     -19.474  -1.112  -4.617  0.00  0.00           N  
ATOM   1630 H   LVAL   114     -19.103  -1.816  -3.984  0.00  0.00           H  
ATOM   1631 CA  LVAL   114     -20.240  -0.012  -4.000  0.00  0.00           C  
ATOM   1632 HA  LVAL   114     -20.604   0.660  -4.774  0.00  0.00           H  
ATOM   1633 CB  LVAL   114     -21.477  -0.570  -3.259  0.00  0.00           C  
ATOM   1634 HB  LVAL   114     -21.158  -1.364  -2.585  0.00  0.00           H  
ATOM   1635 CG1 LVAL   114     -22.220   0.482  -2.424  0.00  0.00           C  
ATOM   1636 HG11LVAL   114     -22.546   1.303  -3.061  0.00  0.00           H  
ATOM   1637 HG12LVAL   114     -23.095   0.034  -1.952  0.00  0.00           H  
ATOM   1638 HG13LVAL   114     -21.573   0.872  -1.638  0.00  0.00           H  
ATOM   1639 CG2 LVAL   114     -22.482  -1.174  -4.252  0.00  0.00           C  
ATOM   1640 HG21LVAL   114     -22.016  -1.985  -4.811  0.00  0.00           H  
ATOM   1641 HG22LVAL   114     -23.340  -1.575  -3.712  0.00  0.00           H  
ATOM   1642 HG23LVAL   114     -22.821  -0.407  -4.949  0.00  0.00           H  
ATOM   1643 C   LVAL   114     -19.328   0.799  -3.071  0.00  0.00           C  
ATOM   1644 O   LVAL   114     -18.753   0.250  -2.136  0.00  0.00           O  
ATOM   1645 N   LPHE   115     -19.187   2.103  -3.302  0.00  0.00           N  
ATOM   1646 H   LPHE   115     -19.787   2.523  -4.002  0.00  0.00           H  
ATOM   1647 CA  LPHE   115     -18.372   3.000  -2.477  0.00  0.00           C  
ATOM   1648 HA  LPHE   115     -17.567   2.426  -2.019  0.00  0.00           H  
ATOM   1649 CB  LPHE   115     -17.717   4.077  -3.351  0.00  0.00           C  
ATOM   1650 HB2 LPHE   115     -18.470   4.540  -3.991  0.00  0.00           H  
ATOM   1651 HB3 LPHE   115     -17.319   4.858  -2.701  0.00  0.00           H  
ATOM   1652 CG  LPHE   115     -16.577   3.544  -4.197  0.00  0.00           C  
ATOM   1653 CD1 LPHE   115     -16.798   3.135  -5.527  0.00  0.00           C  
ATOM   1654 HD1 LPHE   115     -17.787   3.207  -5.956  0.00  0.00           H  
ATOM   1655 CE1 LPHE   115     -15.735   2.615  -6.289  0.00  0.00           C  
ATOM   1656 HE1 LPHE   115     -15.903   2.288  -7.304  0.00  0.00           H  
ATOM   1657 CZ  LPHE   115     -14.455   2.505  -5.722  0.00  0.00           C  
ATOM   1658 HZ  LPHE   115     -13.636   2.107  -6.297  0.00  0.00           H  
ATOM   1659 CE2 LPHE   115     -14.236   2.899  -4.393  0.00  0.00           C  
ATOM   1660 HE2 LPHE   115     -13.257   2.786  -3.953  0.00  0.00           H  
ATOM   1661 CD2 LPHE   115     -15.294   3.420  -3.631  0.00  0.00           C  
ATOM   1662 HD2 LPHE   115     -15.121   3.718  -2.606  0.00  0.00           H  
ATOM   1663 C   LPHE   115     -19.201   3.627  -1.350  0.00  0.00           C  
ATOM   1664 O   LPHE   115     -20.151   4.361  -1.605  0.00  0.00           O  
ATOM   1665 N   LLEU   116     -18.812   3.359  -0.103  0.00  0.00           N  
ATOM   1666 H   LLEU   116     -18.035   2.714   0.009  0.00  0.00           H  
ATOM   1667 CA  LLEU   116     -19.430   3.885   1.122  0.00  0.00           C  
ATOM   1668 HA  LLEU   116     -20.515   3.900   1.014  0.00  0.00           H  
ATOM   1669 CB  LLEU   116     -19.033   2.965   2.291  0.00  0.00           C  
ATOM   1670 HB2 LLEU   116     -17.949   3.019   2.388  0.00  0.00           H  
ATOM   1671 HB3 LLEU   116     -19.458   3.363   3.214  0.00  0.00           H  
ATOM   1672 CG  LLEU   116     -19.432   1.484   2.170  0.00  0.00           C  
ATOM   1673 HG  LLEU   116     -19.185   1.097   1.182  0.00  0.00           H  
ATOM   1674 CD1 LLEU   116     -18.622   0.702   3.202  0.00  0.00           C  
ATOM   1675 HD11LLEU   116     -18.884  -0.351   3.172  0.00  0.00           H  
ATOM   1676 HD12LLEU   116     -17.561   0.796   2.972  0.00  0.00           H  
ATOM   1677 HD13LLEU   116     -18.806   1.097   4.201  0.00  0.00           H  
ATOM   1678 CD2 LLEU   116     -20.926   1.279   2.424  0.00  0.00           C  
ATOM   1679 HD21LLEU   116     -21.194   1.642   3.417  0.00  0.00           H  
ATOM   1680 HD22LLEU   116     -21.503   1.823   1.677  0.00  0.00           H  
ATOM   1681 HD23LLEU   116     -21.172   0.222   2.349  0.00  0.00           H  
ATOM   1682 C   LLEU   116     -18.968   5.306   1.485  0.00  0.00           C  
ATOM   1683 O   LLEU   116     -19.628   5.987   2.268  0.00  0.00           O  
ATOM   1684 N   LGLY   117     -17.791   5.716   1.010  0.00  0.00           N  
ATOM   1685 H   LGLY   117     -17.303   5.118   0.360  0.00  0.00           H  
ATOM   1686 CA  LGLY   117     -17.058   6.863   1.542  0.00  0.00           C  
ATOM   1687 HA2 LGLY   117     -17.393   7.779   1.057  0.00  0.00           H  
ATOM   1688 HA3 LGLY   117     -17.266   6.941   2.608  0.00  0.00           H  
ATOM   1689 C   LGLY   117     -15.545   6.729   1.356  0.00  0.00           C  
ATOM   1690 O   LGLY   117     -15.084   5.962   0.503  0.00  0.00           O  
ATOM   1691 N   LLYS   118     -14.769   7.467   2.160  0.00  0.00           N  
ATOM   1692 H   LLYS   118     -15.223   7.984   2.910  0.00  0.00           H  
ATOM   1693 CA  LLYS   118     -13.306   7.584   2.028  0.00  0.00           C  
ATOM   1694 HA  LLYS   118     -12.977   6.763   1.398  0.00  0.00           H  
ATOM   1695 CB  LLYS   118     -12.884   8.897   1.335  0.00  0.00           C  
ATOM   1696 HB2 LLYS   118     -12.779   9.679   2.087  0.00  0.00           H  
ATOM   1697 HB3 LLYS   118     -11.898   8.742   0.901  0.00  0.00           H  
ATOM   1698 CG  LLYS   118     -13.844   9.397   0.239  0.00  0.00           C  
ATOM   1699 HG2 LLYS   118     -14.004   8.612  -0.500  0.00  0.00           H  
ATOM   1700 HG3 LLYS   118     -14.802   9.646   0.695  0.00  0.00           H  
ATOM   1701 CD  LLYS   118     -13.318  10.658  -0.455  0.00  0.00           C  
ATOM   1702 HD2 LLYS   118     -14.144  11.150  -0.967  0.00  0.00           H  
ATOM   1703 HD3 LLYS   118     -12.920  11.349   0.290  0.00  0.00           H  
ATOM   1704 CE  LLYS   118     -12.251  10.310  -1.492  0.00  0.00           C  
ATOM   1705 HE2 LLYS   118     -11.503   9.644  -1.056  0.00  0.00           H  
ATOM   1706 HE3 LLYS   118     -12.726   9.773  -2.318  0.00  0.00           H  
ATOM   1707 NZ  LLYS   118     -11.598  11.527  -2.011  0.00  0.00           N  
ATOM   1708 HZ1 LLYS   118     -12.266  12.226  -2.326  0.00  0.00           H  
ATOM   1709 HZ2 LLYS   118     -10.974  11.965  -1.342  0.00  0.00           H  
ATOM   1710 HZ3 LLYS   118     -11.021  11.288  -2.813  0.00  0.00           H  
ATOM   1711 C   LLYS   118     -12.576   7.428   3.365  0.00  0.00           C  
ATOM   1712 O   LLYS   118     -13.097   7.832   4.407  0.00  0.00           O  
ATOM   1713 N   LSER   119     -11.368   6.866   3.324  0.00  0.00           N  
ATOM   1714 H   LSER   119     -10.996   6.595   2.419  0.00  0.00           H  
ATOM   1715 CA  LSER   119     -10.549   6.571   4.507  0.00  0.00           C  
ATOM   1716 HA  LSER   119     -11.199   6.632   5.376  0.00  0.00           H  
ATOM   1717 CB  LSER   119     -10.047   5.128   4.456  0.00  0.00           C  
ATOM   1718 HB2 LSER   119      -9.531   4.898   5.386  0.00  0.00           H  
ATOM   1719 HB3 LSER   119     -10.897   4.451   4.356  0.00  0.00           H  
ATOM   1720 OG  LSER   119      -9.168   4.940   3.370  0.00  0.00           O  
ATOM   1721 HG  LSER   119      -9.574   4.243   2.793  0.00  0.00           H  
ATOM   1722 C   LSER   119      -9.399   7.568   4.731  0.00  0.00           C  
ATOM   1723 O   LSER   119      -8.839   8.133   3.789  0.00  0.00           O  
ATOM   1724 N   LASN   120      -9.067   7.798   6.006  0.00  0.00           N  
ATOM   1725 H   LASN   120      -9.602   7.304   6.712  0.00  0.00           H  
ATOM   1726 CA  LASN   120      -8.184   8.869   6.483  0.00  0.00           C  
ATOM   1727 HA  LASN   120      -8.511   9.792   5.999  0.00  0.00           H  
ATOM   1728 CB  LASN   120      -8.386   9.010   8.000  0.00  0.00           C  
ATOM   1729 HB2 LASN   120      -9.436   8.912   8.252  0.00  0.00           H  
ATOM   1730 HB3 LASN   120      -7.851   8.199   8.484  0.00  0.00           H  
ATOM   1731 CG  LASN   120      -7.909  10.351   8.539  0.00  0.00           C  
ATOM   1732 OD1 LASN   120      -8.018  11.368   7.874  0.00  0.00           O  
ATOM   1733 ND2 LASN   120      -7.329  10.395   9.714  0.00  0.00           N  
ATOM   1734 HD21LASN   120      -7.052  11.287  10.099  0.00  0.00           H  
ATOM   1735 HD22LASN   120      -7.195   9.532  10.229  0.00  0.00           H  
ATOM   1736 C   LASN   120      -6.688   8.685   6.159  0.00  0.00           C  
ATOM   1737 O   LASN   120      -6.218   7.571   5.915  0.00  0.00           O  
ATOM   1738 N   LILE   121      -5.946   9.799   6.203  0.00  0.00           N  
ATOM   1739 H   LILE   121      -6.410  10.645   6.512  0.00  0.00           H  
ATOM   1740 CA  LILE   121      -4.579   9.963   5.683  0.00  0.00           C  
ATOM   1741 HA  LILE   121      -4.089   8.990   5.726  0.00  0.00           H  
ATOM   1742 CB  LILE   121      -4.623  10.411   4.197  0.00  0.00           C  
ATOM   1743 HB  LILE   121      -3.592  10.368   3.853  0.00  0.00           H  
ATOM   1744 CG2 LILE   121      -5.382   9.422   3.300  0.00  0.00           C  
ATOM   1745 HG21LILE   121      -6.453   9.452   3.490  0.00  0.00           H  
ATOM   1746 HG22LILE   121      -5.204   9.662   2.252  0.00  0.00           H  
ATOM   1747 HG23LILE   121      -5.019   8.412   3.494  0.00  0.00           H  
ATOM   1748 CG1 LILE   121      -5.101  11.863   3.930  0.00  0.00           C  
ATOM   1749 HG12LILE   121      -4.375  12.563   4.342  0.00  0.00           H  
ATOM   1750 HG13LILE   121      -5.111  12.021   2.850  0.00  0.00           H  
ATOM   1751 CD1 LILE   121      -6.488  12.248   4.471  0.00  0.00           C  
ATOM   1752 HD11LILE   121      -6.827  13.162   3.988  0.00  0.00           H  
ATOM   1753 HD12LILE   121      -7.214  11.463   4.274  0.00  0.00           H  
ATOM   1754 HD13LILE   121      -6.435  12.422   5.544  0.00  0.00           H  
ATOM   1755 C   LILE   121      -3.741  10.970   6.509  0.00  0.00           C  
ATOM   1756 O   LILE   121      -4.311  11.834   7.179  0.00  0.00           O  
ATOM   1757 N   LPRO   122      -2.394  10.946   6.437  0.00  0.00           N  
ATOM   1758 CD  LPRO   122      -1.580   9.903   5.856  0.00  0.00           C  
ATOM   1759 HD2 LPRO   122      -1.520  10.073   4.784  0.00  0.00           H  
ATOM   1760 HD3 LPRO   122      -1.984   8.914   6.073  0.00  0.00           H  
ATOM   1761 CG  LPRO   122      -0.195  10.048   6.481  0.00  0.00           C  
ATOM   1762 HG2 LPRO   122       0.591   9.773   5.778  0.00  0.00           H  
ATOM   1763 HG3 LPRO   122      -0.130   9.422   7.368  0.00  0.00           H  
ATOM   1764 CB  LPRO   122      -0.095  11.524   6.862  0.00  0.00           C  
ATOM   1765 HB2 LPRO   122       0.492  12.051   6.107  0.00  0.00           H  
ATOM   1766 HB3 LPRO   122       0.372  11.649   7.838  0.00  0.00           H  
ATOM   1767 CA  LPRO   122      -1.538  12.043   6.890  0.00  0.00           C  
ATOM   1768 HA  LPRO   122      -1.806  12.295   7.911  0.00  0.00           H  
ATOM   1769 C   LPRO   122      -1.669  13.278   5.987  0.00  0.00           C  
ATOM   1770 O   LPRO   122      -1.772  13.138   4.763  0.00  0.00           O  
ATOM   1771 N   LVAL   123      -1.585  14.489   6.548  0.00  0.00           N  
ATOM   1772 H   LVAL   123      -1.482  14.536   7.558  0.00  0.00           H  
ATOM   1773 CA  LVAL   123      -1.690  15.745   5.773  0.00  0.00           C  
ATOM   1774 HA  LVAL   123      -2.660  15.721   5.277  0.00  0.00           H  
ATOM   1775 CB  LVAL   123      -1.712  16.984   6.690  0.00  0.00           C  
ATOM   1776 HB  LVAL   123      -2.544  16.852   7.372  0.00  0.00           H  
ATOM   1777 CG1 LVAL   123      -0.466  17.193   7.553  0.00  0.00           C  
ATOM   1778 HG11LVAL   123      -0.272  16.299   8.145  0.00  0.00           H  
ATOM   1779 HG12LVAL   123       0.405  17.422   6.942  0.00  0.00           H  
ATOM   1780 HG13LVAL   123      -0.639  18.021   8.239  0.00  0.00           H  
ATOM   1781 CG2 LVAL   123      -1.968  18.264   5.889  0.00  0.00           C  
ATOM   1782 HG21LVAL   123      -2.139  19.098   6.570  0.00  0.00           H  
ATOM   1783 HG22LVAL   123      -1.116  18.498   5.251  0.00  0.00           H  
ATOM   1784 HG23LVAL   123      -2.852  18.137   5.266  0.00  0.00           H  
ATOM   1785 C   LVAL   123      -0.621  15.843   4.675  0.00  0.00           C  
ATOM   1786 O   LVAL   123       0.579  15.869   4.941  0.00  0.00           O  
ATOM   1787 N   LGLY   124      -1.040  15.860   3.408  0.00  0.00           N  
ATOM   1788 H   LGLY   124      -2.044  15.871   3.243  0.00  0.00           H  
ATOM   1789 CA  LGLY   124      -0.139  15.809   2.248  0.00  0.00           C  
ATOM   1790 HA2 LGLY   124      -0.706  16.079   1.360  0.00  0.00           H  
ATOM   1791 HA3 LGLY   124       0.663  16.539   2.376  0.00  0.00           H  
ATOM   1792 C   LGLY   124       0.495  14.435   1.984  0.00  0.00           C  
ATOM   1793 O   LGLY   124       1.408  14.343   1.172  0.00  0.00           O  
ATOM   1794 N   LLEU   125       0.009  13.375   2.642  0.00  0.00           N  
ATOM   1795 H   LLEU   125      -0.739  13.546   3.306  0.00  0.00           H  
ATOM   1796 CA  HLEU   125       0.429  11.972   2.489  0.00  0.00           C  
ATOM   1797 HA  HLEU   125      -0.185  11.381   3.179  0.00  0.00           H  
ATOM   1798 CB  LLEU   125       0.114  11.433   1.070  0.00  0.00           C  
ATOM   1799 HB2 LLEU   125       0.833  11.870   0.376  0.00  0.00           H  
ATOM   1800 HB3 LLEU   125       0.282  10.356   1.057  0.00  0.00           H  
ATOM   1801 CG  LLEU   125      -1.298  11.696   0.510  0.00  0.00           C  
ATOM   1802 HG  LLEU   125      -1.465  12.771   0.442  0.00  0.00           H  
ATOM   1803 CD1 LLEU   125      -1.407  11.109  -0.899  0.00  0.00           C  
ATOM   1804 HD11LLEU   125      -0.595  11.483  -1.523  0.00  0.00           H  
ATOM   1805 HD12LLEU   125      -1.366  10.018  -0.862  0.00  0.00           H  
ATOM   1806 HD13LLEU   125      -2.345  11.422  -1.347  0.00  0.00           H  
ATOM   1807 CD2 LLEU   125      -2.407  11.085   1.372  0.00  0.00           C  
ATOM   1808 HD21LLEU   125      -3.373  11.214   0.884  0.00  0.00           H  
ATOM   1809 HD22LLEU   125      -2.229  10.020   1.517  0.00  0.00           H  
ATOM   1810 HD23LLEU   125      -2.440  11.586   2.337  0.00  0.00           H  
ATOM   1811 C   HLEU   125       1.869  11.615   2.852  0.00  0.00           C  
ATOM   1812 O   HLEU   125       2.269  10.453   2.715  0.00  0.00           O  
ATOM   1813 N   HALA   126       2.667  12.579   3.373  0.00  0.00           N  
ATOM   1814 H   HALA   126       2.386  13.550   3.397  0.00  0.00           H  
ATOM   1815 CA  LALA   126       4.115  12.394   3.503  0.00  0.00           C  
ATOM   1816 HA  LALA   126       4.451  11.734   2.701  0.00  0.00           H  
ATOM   1817 CB  LALA   126       4.762  13.770   3.268  0.00  0.00           C  
ATOM   1818 HB1 LALA   126       4.457  14.468   4.049  0.00  0.00           H  
ATOM   1819 HB2 LALA   126       5.848  13.677   3.282  0.00  0.00           H  
ATOM   1820 HB3 LALA   126       4.456  14.166   2.298  0.00  0.00           H  
ATOM   1821 C   LALA   126       4.570  11.729   4.831  0.00  0.00           C  
ATOM   1822 O   LALA   126       5.555  12.176   5.418  0.00  0.00           O  
ATOM   1823 N   LASP   127       3.866  10.723   5.376  0.00  0.00           N  
ATOM   1824 H   LASP   127       3.116  10.295   4.848  0.00  0.00           H  
ATOM   1825 CA  LASP   127       4.175  10.177   6.712  0.00  0.00           C  
ATOM   1826 HA  LASP   127       5.260  10.182   6.831  0.00  0.00           H  
ATOM   1827 CB  LASP   127       3.573  11.110   7.783  0.00  0.00           C  
ATOM   1828 HB2 LASP   127       3.605  12.142   7.427  0.00  0.00           H  
ATOM   1829 HB3 LASP   127       2.529  10.844   7.935  0.00  0.00           H  
ATOM   1830 CG  LASP   127       4.295  11.072   9.132  0.00  0.00           C  
ATOM   1831 OD1 LASP   127       5.141  10.188   9.383  0.00  0.00           O  
ATOM   1832 OD2 LASP   127       4.031  11.965   9.964  0.00  0.00           O  
ATOM   1833 C   LASP   127       3.708   8.723   6.938  0.00  0.00           C  
ATOM   1834 O   LASP   127       2.789   8.234   6.282  0.00  0.00           O  
ATOM   1835 N   LTRP   128       4.333   8.058   7.913  0.00  0.00           N  
ATOM   1836 H   LTRP   128       5.017   8.602   8.435  0.00  0.00           H  
ATOM   1837 CA  LTRP   128       4.041   6.718   8.443  0.00  0.00           C  
ATOM   1838 HA  LTRP   128       3.526   6.143   7.673  0.00  0.00           H  
ATOM   1839 CB  LTRP   128       5.371   6.019   8.761  0.00  0.00           C  
ATOM   1840 HB2 LTRP   128       5.876   6.602   9.531  0.00  0.00           H  
ATOM   1841 HB3 LTRP   128       5.162   5.029   9.170  0.00  0.00           H  
ATOM   1842 CG  LTRP   128       6.339   5.830   7.635  0.00  0.00           C  
ATOM   1843 CD1 LTRP   128       6.027   5.654   6.330  0.00  0.00           C  
ATOM   1844 HD1 LTRP   128       5.022   5.641   5.920  0.00  0.00           H  
ATOM   1845 NE1 LTRP   128       7.188   5.515   5.596  0.00  0.00           N  
ATOM   1846 HE1 LTRP   128       7.201   5.380   4.587  0.00  0.00           H  
ATOM   1847 CE2 LTRP   128       8.308   5.561   6.394  0.00  0.00           C  
ATOM   1848 CZ2 LTRP   128       9.680   5.466   6.125  0.00  0.00           C  
ATOM   1849 HZ2 LTRP   128      10.020   5.345   5.109  0.00  0.00           H  
ATOM   1850 CH2 LTRP   128      10.592   5.515   7.193  0.00  0.00           C  
ATOM   1851 HH2 LTRP   128      11.655   5.426   7.010  0.00  0.00           H  
ATOM   1852 CZ3 LTRP   128      10.119   5.668   8.508  0.00  0.00           C  
ATOM   1853 HZ3 LTRP   128      10.825   5.691   9.328  0.00  0.00           H  
ATOM   1854 CE3 LTRP   128       8.738   5.782   8.765  0.00  0.00           C  
ATOM   1855 HE3 LTRP   128       8.388   5.894   9.780  0.00  0.00           H  
ATOM   1856 CD2 LTRP   128       7.796   5.734   7.713  0.00  0.00           C  
ATOM   1857 C   LTRP   128       3.121   6.732   9.684  0.00  0.00           C  
ATOM   1858 O   LTRP   128       3.050   5.747  10.423  0.00  0.00           O  
ATOM   1859 N   LGLN   129       2.410   7.833   9.936  0.00  0.00           N  
ATOM   1860 H   LGLN   129       2.535   8.631   9.329  0.00  0.00           H  
ATOM   1861 CA  LGLN   129       1.327   7.912  10.922  0.00  0.00           C  
ATOM   1862 HA  LGLN   129       0.893   6.918  11.029  0.00  0.00           H  
ATOM   1863 CB  LGLN   129       1.869   8.320  12.304  0.00  0.00           C  
ATOM   1864 HB2 LGLN   129       1.133   8.045  13.057  0.00  0.00           H  
ATOM   1865 HB3 LGLN   129       2.771   7.741  12.505  0.00  0.00           H  
ATOM   1866 CG  LGLN   129       2.190   9.816  12.451  0.00  0.00           C  
ATOM   1867 HG2 LGLN   129       2.842  10.124  11.634  0.00  0.00           H  
ATOM   1868 HG3 LGLN   129       1.269  10.393  12.388  0.00  0.00           H  
ATOM   1869 CD  LGLN   129       2.882  10.169  13.764  0.00  0.00           C  
ATOM   1870 OE1 LGLN   129       3.249   9.328  14.581  0.00  0.00           O  
ATOM   1871 NE2 LGLN   129       3.127  11.435  13.998  0.00  0.00           N  
ATOM   1872 HE21LGLN   129       3.751  11.674  14.759  0.00  0.00           H  
ATOM   1873 HE22LGLN   129       2.890  12.143  13.305  0.00  0.00           H  
ATOM   1874 C   LGLN   129       0.217   8.824  10.389  0.00  0.00           C  
ATOM   1875 O   LGLN   129       0.496   9.871   9.802  0.00  0.00           O  
ATOM   1876 N   LSER   130      -1.040   8.403  10.516  0.00  0.00           N  
ATOM   1877 H   LSER   130      -1.221   7.587  11.092  0.00  0.00           H  
ATOM   1878 CA  LSER   130      -2.158   9.009   9.782  0.00  0.00           C  
ATOM   1879 HA  LSER   130      -1.768   9.519   8.903  0.00  0.00           H  
ATOM   1880 CB  LSER   130      -3.094   7.923   9.250  0.00  0.00           C  
ATOM   1881 HB2 LSER   130      -3.421   7.276  10.064  0.00  0.00           H  
ATOM   1882 HB3 LSER   130      -3.964   8.388   8.783  0.00  0.00           H  
ATOM   1883 OG  LSER   130      -2.394   7.165   8.277  0.00  0.00           O  
ATOM   1884 HG  LSER   130      -1.730   6.614   8.736  0.00  0.00           H  
ATOM   1885 C   LSER   130      -2.871  10.076  10.611  0.00  0.00           C  
ATOM   1886 O   LSER   130      -3.856   9.800  11.294  0.00  0.00           O  
ATOM   1887 N   LVAL   131      -2.363  11.309  10.538  0.00  0.00           N  
ATOM   1888 H   LVAL   131      -1.507  11.436  10.013  0.00  0.00           H  
ATOM   1889 CA  LVAL   131      -2.902  12.485  11.239  0.00  0.00           C  
ATOM   1890 HA  LVAL   131      -3.931  12.264  11.518  0.00  0.00           H  
ATOM   1891 CB  LVAL   131      -2.123  12.746  12.544  0.00  0.00           C  
ATOM   1892 HB  LVAL   131      -2.153  11.829  13.131  0.00  0.00           H  
ATOM   1893 CG1 LVAL   131      -0.651  13.114  12.306  0.00  0.00           C  
ATOM   1894 HG11LVAL   131      -0.153  12.330  11.735  0.00  0.00           H  
ATOM   1895 HG12LVAL   131      -0.569  14.055  11.764  0.00  0.00           H  
ATOM   1896 HG13LVAL   131      -0.135  13.220  13.259  0.00  0.00           H  
ATOM   1897 CG2 LVAL   131      -2.775  13.856  13.379  0.00  0.00           C  
ATOM   1898 HG21LVAL   131      -3.837  13.651  13.511  0.00  0.00           H  
ATOM   1899 HG22LVAL   131      -2.304  13.895  14.361  0.00  0.00           H  
ATOM   1900 HG23LVAL   131      -2.652  14.826  12.897  0.00  0.00           H  
ATOM   1901 C   LVAL   131      -2.950  13.720  10.338  0.00  0.00           C  
ATOM   1902 O   LVAL   131      -2.038  13.979   9.548  0.00  0.00           O  
ATOM   1903 N   LASN   132      -4.029  14.497  10.447  0.00  0.00           N  
ATOM   1904 H   LASN   132      -4.779  14.214  11.069  0.00  0.00           H  
ATOM   1905 CA  LASN   132      -4.212  15.721   9.674  0.00  0.00           C  
ATOM   1906 HA  LASN   132      -3.232  16.186   9.559  0.00  0.00           H  
ATOM   1907 CB  LASN   132      -4.722  15.317   8.277  0.00  0.00           C  
ATOM   1908 HB2 LASN   132      -4.693  16.163   7.607  0.00  0.00           H  
ATOM   1909 HB3 LASN   132      -4.071  14.554   7.852  0.00  0.00           H  
ATOM   1910 CG  LASN   132      -6.140  14.804   8.291  0.00  0.00           C  
ATOM   1911 OD1 LASN   132      -7.082  15.568   8.393  0.00  0.00           O  
ATOM   1912 ND2 LASN   132      -6.317  13.518   8.160  0.00  0.00           N  
ATOM   1913 HD21LASN   132      -7.248  13.122   8.170  0.00  0.00           H  
ATOM   1914 HD22LASN   132      -5.523  12.906   8.006  0.00  0.00           H  
ATOM   1915 C   LASN   132      -5.121  16.746  10.401  0.00  0.00           C  
ATOM   1916 O   LASN   132      -5.866  16.373  11.314  0.00  0.00           O  
ATOM   1917 N   LPRO   133      -5.059  18.043  10.032  0.00  0.00           N  
ATOM   1918 CD  LPRO   133      -4.119  18.623   9.081  0.00  0.00           C  
ATOM   1919 HD2 LPRO   133      -4.110  18.092   8.137  0.00  0.00           H  
ATOM   1920 HD3 LPRO   133      -3.119  18.637   9.518  0.00  0.00           H  
ATOM   1921 CG  LPRO   133      -4.594  20.045   8.832  0.00  0.00           C  
ATOM   1922 HG2 LPRO   133      -5.358  20.046   8.055  0.00  0.00           H  
ATOM   1923 HG3 LPRO   133      -3.771  20.709   8.568  0.00  0.00           H  
ATOM   1924 CB  LPRO   133      -5.223  20.412  10.169  0.00  0.00           C  
ATOM   1925 HB2 LPRO   133      -5.971  21.190  10.029  0.00  0.00           H  
ATOM   1926 HB3 LPRO   133      -4.447  20.736  10.864  0.00  0.00           H  
ATOM   1927 CA  LPRO   133      -5.846  19.103  10.670  0.00  0.00           C  
ATOM   1928 HA  LPRO   133      -5.731  19.045  11.753  0.00  0.00           H  
ATOM   1929 C   LPRO   133      -7.352  19.088  10.358  0.00  0.00           C  
ATOM   1930 O   LPRO   133      -8.113  19.706  11.103  0.00  0.00           O  
ATOM   1931 N   LASN   134      -7.783  18.453   9.264  0.00  0.00           N  
ATOM   1932 H   LASN   134      -7.116  17.938   8.704  0.00  0.00           H  
ATOM   1933 CA  LASN   134      -9.178  18.458   8.808  0.00  0.00           C  
ATOM   1934 HA  LASN   134      -9.626  19.432   9.015  0.00  0.00           H  
ATOM   1935 CB  LASN   134      -9.143  18.247   7.279  0.00  0.00           C  
ATOM   1936 HB2 LASN   134      -8.461  18.971   6.836  0.00  0.00           H  
ATOM   1937 HB3 LASN   134      -8.769  17.249   7.053  0.00  0.00           H  
ATOM   1938 CG  LASN   134     -10.482  18.416   6.586  0.00  0.00           C  
ATOM   1939 OD1 LASN   134     -11.491  18.782   7.167  0.00  0.00           O  
ATOM   1940 ND2 LASN   134     -10.524  18.178   5.301  0.00  0.00           N  
ATOM   1941 HD21LASN   134     -11.447  18.222   4.875  0.00  0.00           H  
ATOM   1942 HD22LASN   134      -9.733  17.810   4.801  0.00  0.00           H  
ATOM   1943 C   LASN   134     -10.035  17.403   9.541  0.00  0.00           C  
ATOM   1944 O   LASN   134     -11.073  17.721  10.120  0.00  0.00           O  
ATOM   1945 N   LTYR   135      -9.563  16.153   9.536  0.00  0.00           N  
ATOM   1946 H   LTYR   135      -8.693  15.995   9.042  0.00  0.00           H  
ATOM   1947 CA  LTYR   135     -10.304  14.959   9.949  0.00  0.00           C  
ATOM   1948 HA  LTYR   135     -11.349  15.226  10.121  0.00  0.00           H  
ATOM   1949 CB  LTYR   135     -10.247  13.930   8.814  0.00  0.00           C  
ATOM   1950 HB2 LTYR   135      -9.234  13.533   8.775  0.00  0.00           H  
ATOM   1951 HB3 LTYR   135     -10.900  13.108   9.089  0.00  0.00           H  
ATOM   1952 CG  LTYR   135     -10.644  14.390   7.422  0.00  0.00           C  
ATOM   1953 CD1 LTYR   135     -11.927  14.919   7.179  0.00  0.00           C  
ATOM   1954 HD1 LTYR   135     -12.622  15.051   7.999  0.00  0.00           H  
ATOM   1955 CE1 LTYR   135     -12.312  15.266   5.867  0.00  0.00           C  
ATOM   1956 HE1 LTYR   135     -13.292  15.673   5.672  0.00  0.00           H  
ATOM   1957 CZ  LTYR   135     -11.417  15.079   4.793  0.00  0.00           C  
ATOM   1958 OH  LTYR   135     -11.799  15.401   3.526  0.00  0.00           O  
ATOM   1959 HH  LTYR   135     -11.151  15.080   2.863  0.00  0.00           H  
ATOM   1960 CE2 LTYR   135     -10.127  14.561   5.042  0.00  0.00           C  
ATOM   1961 HE2 LTYR   135      -9.433  14.419   4.231  0.00  0.00           H  
ATOM   1962 CD2 LTYR   135      -9.745  14.217   6.351  0.00  0.00           C  
ATOM   1963 HD2 LTYR   135      -8.766  13.796   6.531  0.00  0.00           H  
ATOM   1964 C   LTYR   135      -9.790  14.283  11.234  0.00  0.00           C  
ATOM   1965 O   LTYR   135     -10.444  13.363  11.721  0.00  0.00           O  
ATOM   1966 N   LGLY   136      -8.627  14.686  11.764  0.00  0.00           N  
ATOM   1967 H   LGLY   136      -8.106  15.403  11.281  0.00  0.00           H  
ATOM   1968 CA  LGLY   136      -8.051  14.132  12.998  0.00  0.00           C  
ATOM   1969 HA2 LGLY   136      -7.569  14.937  13.551  0.00  0.00           H  
ATOM   1970 HA3 LGLY   136      -8.855  13.749  13.630  0.00  0.00           H  
ATOM   1971 C   LGLY   136      -7.019  13.007  12.809  0.00  0.00           C  
ATOM   1972 O   LGLY   136      -6.497  12.774  11.713  0.00  0.00           O  
ATOM   1973 N   LARG   137      -6.678  12.343  13.924  0.00  0.00           N  
ATOM   1974 H   LARG   137      -7.177  12.601  14.768  0.00  0.00           H  
ATOM   1975 CA  LARG   137      -5.714  11.227  14.023  0.00  0.00           C  
ATOM   1976 HA  LARG   137      -4.986  11.297  13.215  0.00  0.00           H  
ATOM   1977 CB  LARG   137      -4.979  11.323  15.378  0.00  0.00           C  
ATOM   1978 HB2 LARG   137      -4.520  12.309  15.460  0.00  0.00           H  
ATOM   1979 HB3 LARG   137      -5.701  11.217  16.189  0.00  0.00           H  
ATOM   1980 CG  LARG   137      -3.880  10.258  15.548  0.00  0.00           C  
ATOM   1981 HG2 LARG   137      -4.293   9.255  15.446  0.00  0.00           H  
ATOM   1982 HG3 LARG   137      -3.146  10.404  14.758  0.00  0.00           H  
ATOM   1983 CD  LARG   137      -3.171  10.371  16.906  0.00  0.00           C  
ATOM   1984 HD2 LARG   137      -2.165   9.966  16.796  0.00  0.00           H  
ATOM   1985 HD3 LARG   137      -3.085  11.423  17.184  0.00  0.00           H  
ATOM   1986 NE  LARG   137      -3.854   9.615  17.972  0.00  0.00           N  
ATOM   1987 HE  LARG   137      -4.595   8.976  17.704  0.00  0.00           H  
ATOM   1988 CZ  LARG   137      -3.489   9.530  19.238  0.00  0.00           C  
ATOM   1989 NH1 LARG   137      -2.515  10.224  19.752  0.00  0.00           N  
ATOM   1990 HH11LARG   137      -1.954  10.826  19.157  0.00  0.00           H  
ATOM   1991 HH12LARG   137      -2.274  10.093  20.714  0.00  0.00           H  
ATOM   1992 NH2 LARG   137      -4.105   8.712  20.034  0.00  0.00           N  
ATOM   1993 HH21LARG   137      -4.828   8.129  19.625  0.00  0.00           H  
ATOM   1994 HH22LARG   137      -3.827   8.620  21.001  0.00  0.00           H  
ATOM   1995 C   LARG   137      -6.415   9.874  13.908  0.00  0.00           C  
ATOM   1996 O   LARG   137      -7.314   9.607  14.698  0.00  0.00           O  
ATOM   1997 N   LTHR   138      -5.956   8.992  13.025  0.00  0.00           N  
ATOM   1998 H   LTHR   138      -5.209   9.274  12.399  0.00  0.00           H  
ATOM   1999 CA  LTHR   138      -6.371   7.579  13.016  0.00  0.00           C  
ATOM   2000 HA  LTHR   138      -7.414   7.532  13.321  0.00  0.00           H  
ATOM   2001 CB  LTHR   138      -6.281   6.971  11.614  0.00  0.00           C  
ATOM   2002 HB  LTHR   138      -5.249   7.023  11.269  0.00  0.00           H  
ATOM   2003 CG2 LTHR   138      -6.768   5.527  11.504  0.00  0.00           C  
ATOM   2004 HG21LTHR   138      -6.205   4.877  12.172  0.00  0.00           H  
ATOM   2005 HG22LTHR   138      -7.826   5.464  11.753  0.00  0.00           H  
ATOM   2006 HG23LTHR   138      -6.615   5.174  10.486  0.00  0.00           H  
ATOM   2007 OG1 LTHR   138      -7.094   7.727  10.755  0.00  0.00           O  
ATOM   2008 HG1 LTHR   138      -8.010   7.682  11.093  0.00  0.00           H  
ATOM   2009 C   LTHR   138      -5.546   6.755  14.003  0.00  0.00           C  
ATOM   2010 O   LTHR   138      -4.313   6.832  14.025  0.00  0.00           O  
ATOM   2011 N   LASN   139      -6.221   5.939  14.810  0.00  0.00           N  
ATOM   2012 H   LASN   139      -7.229   5.884  14.692  0.00  0.00           H  
ATOM   2013 CA  LASN   139      -5.598   5.058  15.797  0.00  0.00           C  
ATOM   2014 HA  LASN   139      -4.581   5.401  15.992  0.00  0.00           H  
ATOM   2015 CB  LASN   139      -6.376   5.159  17.113  0.00  0.00           C  
ATOM   2016 HB2 LASN   139      -7.402   4.825  16.958  0.00  0.00           H  
ATOM   2017 HB3 LASN   139      -5.916   4.524  17.860  0.00  0.00           H  
ATOM   2018 CG  LASN   139      -6.364   6.577  17.639  0.00  0.00           C  
ATOM   2019 OD1 LASN   139      -5.321   7.139  17.944  0.00  0.00           O  
ATOM   2020 ND2 LASN   139      -7.500   7.211  17.735  0.00  0.00           N  
ATOM   2021 HD21LASN   139      -7.460   8.196  17.960  0.00  0.00           H  
ATOM   2022 HD22LASN   139      -8.377   6.743  17.519  0.00  0.00           H  
ATOM   2023 C   LASN   139      -5.498   3.615  15.292  0.00  0.00           C  
ATOM   2024 O   LASN   139      -6.363   3.138  14.558  0.00  0.00           O  
ATOM   2025 N   LASN   140      -4.450   2.903  15.705  0.00  0.00           N  
ATOM   2026 H   LASN   140      -3.755   3.326  16.309  0.00  0.00           H  
ATOM   2027 CA  LASN   140      -4.299   1.486  15.393  0.00  0.00           C  
ATOM   2028 HA  LASN   140      -4.436   1.364  14.318  0.00  0.00           H  
ATOM   2029 CB  LASN   140      -2.860   1.095  15.747  0.00  0.00           C  
ATOM   2030 HB2 LASN   140      -2.191   1.846  15.347  0.00  0.00           H  
ATOM   2031 HB3 LASN   140      -2.729   1.073  16.824  0.00  0.00           H  
ATOM   2032 CG  LASN   140      -2.456  -0.247  15.191  0.00  0.00           C  
ATOM   2033 OD1 LASN   140      -3.157  -1.231  15.340  0.00  0.00           O  
ATOM   2034 ND2 LASN   140      -1.335  -0.321  14.521  0.00  0.00           N  
ATOM   2035 HD21LASN   140      -1.085  -1.218  14.119  0.00  0.00           H  
ATOM   2036 HD22LASN   140      -0.775   0.511  14.369  0.00  0.00           H  
ATOM   2037 C   LASN   140      -5.348   0.640  16.156  0.00  0.00           C  
ATOM   2038 O   LASN   140      -5.479   0.810  17.370  0.00  0.00           O  
ATOM   2039 N   LPRO   141      -6.083  -0.281  15.500  0.00  0.00           N  
ATOM   2040 CD  LPRO   141      -6.098  -0.527  14.064  0.00  0.00           C  
ATOM   2041 HD2 LPRO   141      -5.093  -0.673  13.667  0.00  0.00           H  
ATOM   2042 HD3 LPRO   141      -6.582   0.312  13.560  0.00  0.00           H  
ATOM   2043 CG  LPRO   141      -6.924  -1.795  13.866  0.00  0.00           C  
ATOM   2044 HG2 LPRO   141      -6.276  -2.671  13.929  0.00  0.00           H  
ATOM   2045 HG3 LPRO   141      -7.462  -1.776  12.919  0.00  0.00           H  
ATOM   2046 CB  LPRO   141      -7.884  -1.774  15.054  0.00  0.00           C  
ATOM   2047 HB2 LPRO   141      -8.231  -2.775  15.312  0.00  0.00           H  
ATOM   2048 HB3 LPRO   141      -8.734  -1.130  14.820  0.00  0.00           H  
ATOM   2049 CA  LPRO   141      -7.062  -1.133  16.178  0.00  0.00           C  
ATOM   2050 HA  LPRO   141      -7.725  -0.514  16.785  0.00  0.00           H  
ATOM   2051 C   LPRO   141      -6.434  -2.189  17.107  0.00  0.00           C  
ATOM   2052 O   LPRO   141      -7.111  -2.664  18.017  0.00  0.00           O  
ATOM   2053 N   LHIE   142      -5.161  -2.567  16.931  0.00  0.00           N  
ATOM   2054 H   LHIE   142      -4.620  -2.136  16.189  0.00  0.00           H  
ATOM   2055 CA  LHIE   142      -4.457  -3.464  17.867  0.00  0.00           C  
ATOM   2056 HA  LHIE   142      -5.093  -4.320  18.098  0.00  0.00           H  
ATOM   2057 CB  LHIE   142      -3.171  -4.006  17.219  0.00  0.00           C  
ATOM   2058 HB2 LHIE   142      -2.507  -3.180  16.967  0.00  0.00           H  
ATOM   2059 HB3 LHIE   142      -2.656  -4.630  17.951  0.00  0.00           H  
ATOM   2060 CG  LHIE   142      -3.407  -4.848  15.985  0.00  0.00           C  
ATOM   2061 ND1 LHIE   142      -3.569  -6.235  15.971  0.00  0.00           N  
ATOM   2062 CE1 LHIE   142      -3.752  -6.584  14.688  0.00  0.00           C  
ATOM   2063 HE1 LHIE   142      -3.886  -7.598  14.331  0.00  0.00           H  
ATOM   2064 NE2 LHIE   142      -3.739  -5.494  13.910  0.00  0.00           N  
ATOM   2065 HE2 LHIE   142      -3.874  -5.496  12.902  0.00  0.00           H  
ATOM   2066 CD2 LHIE   142      -3.510  -4.393  14.703  0.00  0.00           C  
ATOM   2067 HD2 LHIE   142      -3.420  -3.369  14.379  0.00  0.00           H  
ATOM   2068 C   LHIE   142      -4.157  -2.766  19.204  0.00  0.00           C  
ATOM   2069 O   LHIE   142      -4.302  -3.378  20.262  0.00  0.00           O  
ATOM   2070 N   LASP   143      -3.791  -1.481  19.174  0.00  0.00           N  
ATOM   2071 H   LASP   143      -3.731  -1.026  18.275  0.00  0.00           H  
ATOM   2072 CA  LASP   143      -3.629  -0.636  20.363  0.00  0.00           C  
ATOM   2073 HA  LASP   143      -4.432  -0.862  21.066  0.00  0.00           H  
ATOM   2074 CB  LASP   143      -2.291  -0.960  21.051  0.00  0.00           C  
ATOM   2075 HB2 LASP   143      -2.226  -2.036  21.214  0.00  0.00           H  
ATOM   2076 HB3 LASP   143      -1.470  -0.683  20.390  0.00  0.00           H  
ATOM   2077 CG  LASP   143      -2.107  -0.256  22.399  0.00  0.00           C  
ATOM   2078 OD1 LASP   143      -1.590  -0.919  23.322  0.00  0.00           O  
ATOM   2079 OD2 LASP   143      -2.450   0.945  22.548  0.00  0.00           O  
ATOM   2080 C   LASP   143      -3.710   0.853  19.987  0.00  0.00           C  
ATOM   2081 O   LASP   143      -2.857   1.363  19.261  0.00  0.00           O  
ATOM   2082 N   LHID   144      -4.699   1.579  20.514  0.00  0.00           N  
ATOM   2083 H   LHID   144      -5.374   1.104  21.092  0.00  0.00           H  
ATOM   2084 CA  LHID   144      -4.952   2.980  20.145  0.00  0.00           C  
ATOM   2085 HA  LHID   144      -5.049   3.004  19.062  0.00  0.00           H  
ATOM   2086 CB  LHID   144      -6.273   3.446  20.773  0.00  0.00           C  
ATOM   2087 HB2 LHID   144      -6.144   3.475  21.855  0.00  0.00           H  
ATOM   2088 HB3 LHID   144      -6.487   4.461  20.437  0.00  0.00           H  
ATOM   2089 CG  LHID   144      -7.476   2.592  20.462  0.00  0.00           C  
ATOM   2090 ND1 LHID   144      -8.374   2.120  21.390  0.00  0.00           N  
ATOM   2091 HD1 LHID   144      -8.301   2.230  22.401  0.00  0.00           H  
ATOM   2092 CE1 LHID   144      -9.352   1.470  20.744  0.00  0.00           C  
ATOM   2093 HE1 LHID   144     -10.188   0.972  21.221  0.00  0.00           H  
ATOM   2094 NE2 LHID   144      -9.133   1.509  19.420  0.00  0.00           N  
ATOM   2095 CD2 LHID   144      -7.948   2.232  19.228  0.00  0.00           C  
ATOM   2096 HD2 LHID   144      -7.493   2.467  18.275  0.00  0.00           H  
ATOM   2097 C   LHID   144      -3.825   3.969  20.517  0.00  0.00           C  
ATOM   2098 O   LHID   144      -3.845   5.125  20.081  0.00  0.00           O  
ATOM   2099 N   LSER   145      -2.840   3.553  21.319  0.00  0.00           N  
ATOM   2100 H   LSER   145      -2.873   2.590  21.651  0.00  0.00           H  
ATOM   2101 CA  LSER   145      -1.619   4.329  21.590  0.00  0.00           C  
ATOM   2102 HA  LSER   145      -1.889   5.380  21.690  0.00  0.00           H  
ATOM   2103 CB  LSER   145      -1.014   3.877  22.920  0.00  0.00           C  
ATOM   2104 HB2 LSER   145      -0.218   4.568  23.200  0.00  0.00           H  
ATOM   2105 HB3 LSER   145      -1.778   3.888  23.698  0.00  0.00           H  
ATOM   2106 OG  LSER   145      -0.476   2.577  22.822  0.00  0.00           O  
ATOM   2107 HG  LSER   145      -1.228   1.929  22.775  0.00  0.00           H  
ATOM   2108 C   LSER   145      -0.566   4.233  20.471  0.00  0.00           C  
ATOM   2109 O   LSER   145       0.402   5.001  20.472  0.00  0.00           O  
ATOM   2110 N   LARG   146      -0.741   3.302  19.523  0.00  0.00           N  
ATOM   2111 H   LARG   146      -1.570   2.715  19.583  0.00  0.00           H  
ATOM   2112 CA  LARG   146       0.153   3.050  18.386  0.00  0.00           C  
ATOM   2113 HA  LARG   146       1.094   3.559  18.564  0.00  0.00           H  
ATOM   2114 CB  LARG   146       0.455   1.538  18.276  0.00  0.00           C  
ATOM   2115 HB2 LARG   146      -0.462   1.011  18.010  0.00  0.00           H  
ATOM   2116 HB3 LARG   146       1.164   1.386  17.460  0.00  0.00           H  
ATOM   2117 CG  LARG   146       1.038   0.882  19.550  0.00  0.00           C  
ATOM   2118 HG2 LARG   146       0.285   0.877  20.338  0.00  0.00           H  
ATOM   2119 HG3 LARG   146       1.293  -0.152  19.315  0.00  0.00           H  
ATOM   2120 CD  LARG   146       2.291   1.599  20.071  0.00  0.00           C  
ATOM   2121 HD2 LARG   146       2.977   1.744  19.239  0.00  0.00           H  
ATOM   2122 HD3 LARG   146       1.997   2.583  20.439  0.00  0.00           H  
ATOM   2123 NE  LARG   146       2.978   0.886  21.170  0.00  0.00           N  
ATOM   2124 HE  LARG   146       2.612   1.019  22.108  0.00  0.00           H  
ATOM   2125 CZ  LARG   146       4.129   0.236  21.085  0.00  0.00           C  
ATOM   2126 NH1 LARG   146       4.694  -0.084  19.960  0.00  0.00           N  
ATOM   2127 HH11LARG   146       4.188   0.014  19.086  0.00  0.00           H  
ATOM   2128 HH12LARG   146       5.601  -0.530  19.988  0.00  0.00           H  
ATOM   2129 NH2 LARG   146       4.804  -0.101  22.139  0.00  0.00           N  
ATOM   2130 HH21LARG   146       4.537   0.233  23.062  0.00  0.00           H  
ATOM   2131 HH22LARG   146       5.712  -0.518  22.009  0.00  0.00           H  
ATOM   2132 C   LARG   146      -0.386   3.645  17.078  0.00  0.00           C  
ATOM   2133 O   LARG   146      -1.593   3.811  16.885  0.00  0.00           O  
ATOM   2134 N   LSER   147       0.539   3.957  16.173  0.00  0.00           N  
ATOM   2135 H   LSER   147       1.501   3.757  16.417  0.00  0.00           H  
ATOM   2136 CA  LSER   147       0.283   4.441  14.815  0.00  0.00           C  
ATOM   2137 HA  LSER   147      -0.322   5.346  14.870  0.00  0.00           H  
ATOM   2138 CB  LSER   147       1.616   4.793  14.136  0.00  0.00           C  
ATOM   2139 HB2 LSER   147       2.061   5.655  14.636  0.00  0.00           H  
ATOM   2140 HB3 LSER   147       2.298   3.945  14.215  0.00  0.00           H  
ATOM   2141 OG  LSER   147       1.408   5.089  12.767  0.00  0.00           O  
ATOM   2142 HG  LSER   147       2.247   5.310  12.332  0.00  0.00           H  
ATOM   2143 C   LSER   147      -0.464   3.392  13.987  0.00  0.00           C  
ATOM   2144 O   LSER   147      -0.099   2.213  13.996  0.00  0.00           O  
ATOM   2145 N   LALA   148      -1.474   3.815  13.222  0.00  0.00           N  
ATOM   2146 H   LALA   148      -1.674   4.809  13.216  0.00  0.00           H  
ATOM   2147 CA  LALA   148      -2.125   2.976  12.204  0.00  0.00           C  
ATOM   2148 HA  LALA   148      -2.360   2.004  12.641  0.00  0.00           H  
ATOM   2149 CB  LALA   148      -3.439   3.656  11.801  0.00  0.00           C  
ATOM   2150 HB1 LALA   148      -3.968   3.032  11.079  0.00  0.00           H  
ATOM   2151 HB2 LALA   148      -4.071   3.789  12.679  0.00  0.00           H  
ATOM   2152 HB3 LALA   148      -3.236   4.628  11.349  0.00  0.00           H  
ATOM   2153 C   LALA   148      -1.219   2.718  10.976  0.00  0.00           C  
ATOM   2154 O   LALA   148      -1.569   1.958  10.074  0.00  0.00           O  
ATOM   2155 N   LGLY   149      -0.051   3.365  10.939  0.00  0.00           N  
ATOM   2156 H   LGLY   149       0.162   3.974  11.720  0.00  0.00           H  
ATOM   2157 CA  LGLY   149       0.812   3.500   9.777  0.00  0.00           C  
ATOM   2158 HA2 LGLY   149       1.841   3.634  10.103  0.00  0.00           H  
ATOM   2159 HA3 LGLY   149       0.771   2.596   9.177  0.00  0.00           H  
ATOM   2160 C   LGLY   149       0.401   4.692   8.915  0.00  0.00           C  
ATOM   2161 O   LGLY   149      -0.458   5.504   9.277  0.00  0.00           O  
ATOM   2162 N   LGLY   150       1.003   4.792   7.736  0.00  0.00           N  
ATOM   2163 H   LGLY   150       1.736   4.144   7.486  0.00  0.00           H  
ATOM   2164 CA  LGLY   150       0.651   5.815   6.762  0.00  0.00           C  
ATOM   2165 HA2 LGLY   150      -0.427   5.786   6.605  0.00  0.00           H  
ATOM   2166 HA3 LGLY   150       0.907   6.799   7.156  0.00  0.00           H  
ATOM   2167 C   HGLY   150       1.351   5.631   5.416  0.00  0.00           C  
ATOM   2168 O   HGLY   150       2.345   4.898   5.381  0.00  0.00           O  
ATOM   2169 N   HSER   151       0.860   6.252   4.319  0.00  0.00           N  
ATOM   2170 H   HSER   151       1.472   6.203   3.505  0.00  0.00           H  
ATOM   2171 CA  HSER   151      -0.283   7.146   4.263  0.00  0.00           C  
ATOM   2172 HA  HSER   151      -0.384   7.635   5.234  0.00  0.00           H  
ATOM   2173 CB  HSER   151      -0.064   8.277   3.244  0.00  0.00           C  
ATOM   2174 HB2 HSER   151      -0.994   8.852   3.213  0.00  0.00           H  
ATOM   2175 HB3 HSER   151       0.748   8.918   3.592  0.00  0.00           H  
ATOM   2176 OG  HSER   151       0.281   7.865   1.937  0.00  0.00           O  
ATOM   2177 HG  HSER   151      -0.539   7.451   1.409  0.00  0.00           H  
ATOM   2178 C   HSER   151      -1.663   6.489   4.051  0.00  0.00           C  
ATOM   2179 O   HSER   151      -2.648   7.223   4.102  0.00  0.00           O  
ATOM   2180 N   HSER   152      -1.698   5.152   3.852  0.00  0.00           N  
ATOM   2181 H   HSER   152      -0.835   4.630   3.920  0.00  0.00           H  
ATOM   2182 CA  HSER   152      -2.947   4.396   3.766  0.00  0.00           C  
ATOM   2183 HA  HSER   152      -3.722   5.130   3.539  0.00  0.00           H  
ATOM   2184 CB  HSER   152      -2.890   3.338   2.644  0.00  0.00           C  
ATOM   2185 HB2 HSER   152      -2.389   2.426   2.995  0.00  0.00           H  
ATOM   2186 HB3 HSER   152      -3.906   3.075   2.345  0.00  0.00           H  
ATOM   2187 OG  HSER   152      -2.207   3.797   1.464  0.00  0.00           O  
ATOM   2188 HG  HSER   152      -1.272   3.673   1.704  0.00  0.00           H  
ATOM   2189 C   LSER   152      -3.336   3.778   5.134  0.00  0.00           C  
ATOM   2190 O   LSER   152      -3.772   2.628   5.215  0.00  0.00           O  
ATOM   2191 N   LGLY   153      -3.146   4.522   6.232  0.00  0.00           N  
ATOM   2192 H   LGLY   153      -2.857   5.485   6.120  0.00  0.00           H  
ATOM   2193 CA  LGLY   153      -3.435   4.035   7.587  0.00  0.00           C  
ATOM   2194 HA2 LGLY   153      -2.980   3.060   7.736  0.00  0.00           H  
ATOM   2195 HA3 LGLY   153      -3.008   4.718   8.316  0.00  0.00           H  
ATOM   2196 C   LGLY   153      -4.926   3.895   7.884  0.00  0.00           C  
ATOM   2197 O   LGLY   153      -5.334   2.934   8.538  0.00  0.00           O  
ATOM   2198 N   LGLY   154      -5.761   4.806   7.373  0.00  0.00           N  
ATOM   2199 H   LGLY   154      -5.371   5.547   6.805  0.00  0.00           H  
ATOM   2200 CA  LGLY   154      -7.220   4.697   7.482  0.00  0.00           C  
ATOM   2201 HA2 LGLY   154      -7.512   4.640   8.529  0.00  0.00           H  
ATOM   2202 HA3 LGLY   154      -7.674   5.580   7.037  0.00  0.00           H  
ATOM   2203 C   LGLY   154      -7.763   3.461   6.760  0.00  0.00           C  
ATOM   2204 O   LGLY   154      -8.624   2.764   7.296  0.00  0.00           O  
ATOM   2205 N   LALA   155      -7.223   3.156   5.579  0.00  0.00           N  
ATOM   2206 H   LALA   155      -6.538   3.792   5.181  0.00  0.00           H  
ATOM   2207 CA  LALA   155      -7.571   1.985   4.787  0.00  0.00           C  
ATOM   2208 HA  LALA   155      -8.645   1.987   4.601  0.00  0.00           H  
ATOM   2209 CB  LALA   155      -6.829   2.091   3.449  0.00  0.00           C  
ATOM   2210 HB1 LALA   155      -7.200   2.946   2.882  0.00  0.00           H  
ATOM   2211 HB2 LALA   155      -5.760   2.218   3.615  0.00  0.00           H  
ATOM   2212 HB3 LALA   155      -6.980   1.185   2.871  0.00  0.00           H  
ATOM   2213 C   LALA   155      -7.215   0.687   5.526  0.00  0.00           C  
ATOM   2214 O   LALA   155      -8.064  -0.191   5.703  0.00  0.00           O  
ATOM   2215 N   LALA   156      -5.977   0.580   6.018  0.00  0.00           N  
ATOM   2216 H   LALA   156      -5.315   1.334   5.845  0.00  0.00           H  
ATOM   2217 CA  LALA   156      -5.528  -0.595   6.759  0.00  0.00           C  
ATOM   2218 HA  LALA   156      -5.705  -1.475   6.141  0.00  0.00           H  
ATOM   2219 CB  LALA   156      -4.023  -0.471   6.983  0.00  0.00           C  
ATOM   2220 HB1 LALA   156      -3.631  -1.425   7.325  0.00  0.00           H  
ATOM   2221 HB2 LALA   156      -3.527  -0.215   6.048  0.00  0.00           H  
ATOM   2222 HB3 LALA   156      -3.818   0.301   7.726  0.00  0.00           H  
ATOM   2223 C   LALA   156      -6.301  -0.797   8.078  0.00  0.00           C  
ATOM   2224 O   LALA   156      -6.667  -1.929   8.406  0.00  0.00           O  
ATOM   2225 N   LALA   157      -6.619   0.286   8.797  0.00  0.00           N  
ATOM   2226 H   LALA   157      -6.246   1.187   8.514  0.00  0.00           H  
ATOM   2227 CA  LALA   157      -7.441   0.236  10.004  0.00  0.00           C  
ATOM   2228 HA  LALA   157      -7.007  -0.500  10.683  0.00  0.00           H  
ATOM   2229 CB  LALA   157      -7.385   1.605  10.692  0.00  0.00           C  
ATOM   2230 HB1 LALA   157      -7.804   2.373  10.041  0.00  0.00           H  
ATOM   2231 HB2 LALA   157      -7.952   1.570  11.622  0.00  0.00           H  
ATOM   2232 HB3 LALA   157      -6.350   1.860  10.925  0.00  0.00           H  
ATOM   2233 C   LALA   157      -8.890  -0.204   9.711  0.00  0.00           C  
ATOM   2234 O   LALA   157      -9.418  -1.063  10.418  0.00  0.00           O  
ATOM   2235 N   LALA   158      -9.527   0.315   8.654  0.00  0.00           N  
ATOM   2236 H   LALA   158      -9.061   1.034   8.108  0.00  0.00           H  
ATOM   2237 CA  LALA   158     -10.890  -0.068   8.266  0.00  0.00           C  
ATOM   2238 HA  LALA   158     -11.538   0.052   9.134  0.00  0.00           H  
ATOM   2239 CB  LALA   158     -11.371   0.897   7.174  0.00  0.00           C  
ATOM   2240 HB1 LALA   158     -11.318   1.924   7.536  0.00  0.00           H  
ATOM   2241 HB2 LALA   158     -10.745   0.801   6.284  0.00  0.00           H  
ATOM   2242 HB3 LALA   158     -12.405   0.672   6.910  0.00  0.00           H  
ATOM   2243 C   LALA   158     -10.999  -1.542   7.816  0.00  0.00           C  
ATOM   2244 O   LALA   158     -11.992  -2.211   8.126  0.00  0.00           O  
ATOM   2245 N   LLEU   159      -9.966  -2.062   7.139  0.00  0.00           N  
ATOM   2246 H   LLEU   159      -9.224  -1.428   6.855  0.00  0.00           H  
ATOM   2247 CA  LLEU   159      -9.825  -3.484   6.801  0.00  0.00           C  
ATOM   2248 HA  LLEU   159     -10.717  -3.815   6.269  0.00  0.00           H  
ATOM   2249 CB  LLEU   159      -8.591  -3.673   5.898  0.00  0.00           C  
ATOM   2250 HB2 LLEU   159      -7.752  -3.142   6.350  0.00  0.00           H  
ATOM   2251 HB3 LLEU   159      -8.326  -4.731   5.873  0.00  0.00           H  
ATOM   2252 CG  LLEU   159      -8.764  -3.183   4.451  0.00  0.00           C  
ATOM   2253 HG  LLEU   159      -9.224  -2.196   4.433  0.00  0.00           H  
ATOM   2254 CD1 LLEU   159      -7.392  -3.103   3.789  0.00  0.00           C  
ATOM   2255 HD11LLEU   159      -7.514  -2.789   2.756  0.00  0.00           H  
ATOM   2256 HD12LLEU   159      -6.784  -2.358   4.301  0.00  0.00           H  
ATOM   2257 HD13LLEU   159      -6.893  -4.071   3.826  0.00  0.00           H  
ATOM   2258 CD2 LLEU   159      -9.629  -4.150   3.644  0.00  0.00           C  
ATOM   2259 HD21LLEU   159      -9.630  -3.854   2.595  0.00  0.00           H  
ATOM   2260 HD22LLEU   159      -9.252  -5.166   3.741  0.00  0.00           H  
ATOM   2261 HD23LLEU   159     -10.650  -4.118   4.009  0.00  0.00           H  
ATOM   2262 C   LLEU   159      -9.684  -4.364   8.053  0.00  0.00           C  
ATOM   2263 O   LLEU   159     -10.414  -5.350   8.191  0.00  0.00           O  
ATOM   2264 N   LALA   160      -8.769  -4.006   8.961  0.00  0.00           N  
ATOM   2265 H   LALA   160      -8.191  -3.194   8.764  0.00  0.00           H  
ATOM   2266 CA  LALA   160      -8.479  -4.750  10.191  0.00  0.00           C  
ATOM   2267 HA  LALA   160      -8.274  -5.792   9.938  0.00  0.00           H  
ATOM   2268 CB  LALA   160      -7.217  -4.149  10.819  0.00  0.00           C  
ATOM   2269 HB1 LALA   160      -6.983  -4.670  11.749  0.00  0.00           H  
ATOM   2270 HB2 LALA   160      -6.377  -4.257  10.134  0.00  0.00           H  
ATOM   2271 HB3 LALA   160      -7.370  -3.090  11.024  0.00  0.00           H  
ATOM   2272 C   LALA   160      -9.650  -4.737  11.190  0.00  0.00           C  
ATOM   2273 O   LALA   160      -9.939  -5.749  11.826  0.00  0.00           O  
ATOM   2274 N   LALA   161     -10.377  -3.621  11.291  0.00  0.00           N  
ATOM   2275 H   LALA   161     -10.051  -2.793  10.802  0.00  0.00           H  
ATOM   2276 CA  LALA   161     -11.596  -3.498  12.095  0.00  0.00           C  
ATOM   2277 HA  LALA   161     -11.396  -3.907  13.086  0.00  0.00           H  
ATOM   2278 CB  LALA   161     -11.900  -2.004  12.245  0.00  0.00           C  
ATOM   2279 HB1 LALA   161     -12.762  -1.861  12.897  0.00  0.00           H  
ATOM   2280 HB2 LALA   161     -11.037  -1.506  12.687  0.00  0.00           H  
ATOM   2281 HB3 LALA   161     -12.102  -1.563  11.269  0.00  0.00           H  
ATOM   2282 C   LALA   161     -12.806  -4.265  11.515  0.00  0.00           C  
ATOM   2283 O   LALA   161     -13.883  -4.276  12.120  0.00  0.00           O  
ATOM   2284 N   LGLY   162     -12.668  -4.886  10.336  0.00  0.00           N  
ATOM   2285 H   LGLY   162     -11.757  -4.873   9.894  0.00  0.00           H  
ATOM   2286 CA  LGLY   162     -13.735  -5.636   9.669  0.00  0.00           C  
ATOM   2287 HA2 LGLY   162     -13.292  -6.239   8.881  0.00  0.00           H  
ATOM   2288 HA3 LGLY   162     -14.197  -6.312  10.388  0.00  0.00           H  
ATOM   2289 C   LGLY   162     -14.834  -4.765   9.047  0.00  0.00           C  
ATOM   2290 O   LGLY   162     -15.905  -5.282   8.729  0.00  0.00           O  
ATOM   2291 N   LMET   163     -14.613  -3.452   8.907  0.00  0.00           N  
ATOM   2292 H   LMET   163     -13.682  -3.099   9.096  0.00  0.00           H  
ATOM   2293 CA  LMET   163     -15.624  -2.511   8.404  0.00  0.00           C  
ATOM   2294 HA  LMET   163     -16.594  -2.789   8.818  0.00  0.00           H  
ATOM   2295 CB  LMET   163     -15.311  -1.082   8.874  0.00  0.00           C  
ATOM   2296 HB2 LMET   163     -14.343  -0.761   8.486  0.00  0.00           H  
ATOM   2297 HB3 LMET   163     -16.080  -0.412   8.486  0.00  0.00           H  
ATOM   2298 CG  LMET   163     -15.311  -0.990  10.405  0.00  0.00           C  
ATOM   2299 HG2 LMET   163     -16.186  -1.523  10.774  0.00  0.00           H  
ATOM   2300 HG3 LMET   163     -14.426  -1.489  10.798  0.00  0.00           H  
ATOM   2301 SD  LMET   163     -15.391   0.687  11.084  0.00  0.00           S  
ATOM   2302 CE  LMET   163     -13.767   1.355  10.627  0.00  0.00           C  
ATOM   2303 HE1 LMET   163     -13.656   1.352   9.543  0.00  0.00           H  
ATOM   2304 HE2 LMET   163     -13.685   2.381  10.988  0.00  0.00           H  
ATOM   2305 HE3 LMET   163     -12.978   0.756  11.081  0.00  0.00           H  
ATOM   2306 C   LMET   163     -15.773  -2.568   6.879  0.00  0.00           C  
ATOM   2307 O   LMET   163     -16.899  -2.512   6.382  0.00  0.00           O  
ATOM   2308 N   LVAL   164     -14.666  -2.752   6.149  0.00  0.00           N  
ATOM   2309 H   LVAL   164     -13.779  -2.811   6.634  0.00  0.00           H  
ATOM   2310 CA  LVAL   164     -14.647  -2.944   4.687  0.00  0.00           C  
ATOM   2311 HA  LVAL   164     -15.674  -3.090   4.357  0.00  0.00           H  
ATOM   2312 CB  LVAL   164     -14.108  -1.706   3.938  0.00  0.00           C  
ATOM   2313 HB  LVAL   164     -14.167  -1.912   2.869  0.00  0.00           H  
ATOM   2314 CG1 LVAL   164     -14.976  -0.478   4.213  0.00  0.00           C  
ATOM   2315 HG11LVAL   164     -16.019  -0.707   3.997  0.00  0.00           H  
ATOM   2316 HG12LVAL   164     -14.882  -0.165   5.252  0.00  0.00           H  
ATOM   2317 HG13LVAL   164     -14.646   0.338   3.572  0.00  0.00           H  
ATOM   2318 CG2 LVAL   164     -12.648  -1.367   4.263  0.00  0.00           C  
ATOM   2319 HG21LVAL   164     -12.357  -0.458   3.734  0.00  0.00           H  
ATOM   2320 HG22LVAL   164     -12.522  -1.209   5.332  0.00  0.00           H  
ATOM   2321 HG23LVAL   164     -11.990  -2.168   3.934  0.00  0.00           H  
ATOM   2322 C   LVAL   164     -13.847  -4.196   4.300  0.00  0.00           C  
ATOM   2323 O   LVAL   164     -12.895  -4.538   5.003  0.00  0.00           O  
ATOM   2324 N   LPRO   165     -14.192  -4.892   3.199  0.00  0.00           N  
ATOM   2325 CD  LPRO   165     -15.440  -4.747   2.468  0.00  0.00           C  
ATOM   2326 HD2 LPRO   165     -15.494  -3.758   2.017  0.00  0.00           H  
ATOM   2327 HD3 LPRO   165     -16.282  -4.903   3.144  0.00  0.00           H  
ATOM   2328 CG  LPRO   165     -15.447  -5.835   1.392  0.00  0.00           C  
ATOM   2329 HG2 LPRO   165     -15.052  -5.432   0.457  0.00  0.00           H  
ATOM   2330 HG3 LPRO   165     -16.445  -6.246   1.241  0.00  0.00           H  
ATOM   2331 CB  LPRO   165     -14.483  -6.877   1.958  0.00  0.00           C  
ATOM   2332 HB2 LPRO   165     -14.056  -7.505   1.176  0.00  0.00           H  
ATOM   2333 HB3 LPRO   165     -15.002  -7.491   2.695  0.00  0.00           H  
ATOM   2334 CA  LPRO   165     -13.428  -6.017   2.659  0.00  0.00           C  
ATOM   2335 HA  LPRO   165     -12.967  -6.593   3.462  0.00  0.00           H  
ATOM   2336 C   LPRO   165     -12.322  -5.604   1.668  0.00  0.00           C  
ATOM   2337 O   LPRO   165     -11.488  -6.438   1.327  0.00  0.00           O  
ATOM   2338 N   LLEU   166     -12.314  -4.366   1.165  0.00  0.00           N  
ATOM   2339 H   LLEU   166     -12.994  -3.697   1.496  0.00  0.00           H  
ATOM   2340 CA  LLEU   166     -11.413  -3.913   0.099  0.00  0.00           C  
ATOM   2341 HA  LLEU   166     -10.459  -4.430   0.208  0.00  0.00           H  
ATOM   2342 CB  LLEU   166     -12.040  -4.301  -1.261  0.00  0.00           C  
ATOM   2343 HB2 LLEU   166     -12.212  -5.378  -1.269  0.00  0.00           H  
ATOM   2344 HB3 LLEU   166     -13.012  -3.810  -1.333  0.00  0.00           H  
ATOM   2345 CG  LLEU   166     -11.226  -3.933  -2.517  0.00  0.00           C  
ATOM   2346 HG  LLEU   166     -11.041  -2.861  -2.534  0.00  0.00           H  
ATOM   2347 CD1 LLEU   166      -9.887  -4.669  -2.587  0.00  0.00           C  
ATOM   2348 HD11LLEU   166     -10.045  -5.747  -2.628  0.00  0.00           H  
ATOM   2349 HD12LLEU   166      -9.338  -4.342  -3.468  0.00  0.00           H  
ATOM   2350 HD13LLEU   166      -9.282  -4.432  -1.717  0.00  0.00           H  
ATOM   2351 CD2 LLEU   166     -12.019  -4.298  -3.774  0.00  0.00           C  
ATOM   2352 HD21LLEU   166     -11.467  -3.987  -4.660  0.00  0.00           H  
ATOM   2353 HD22LLEU   166     -12.192  -5.374  -3.811  0.00  0.00           H  
ATOM   2354 HD23LLEU   166     -12.978  -3.781  -3.763  0.00  0.00           H  
ATOM   2355 C   LLEU   166     -11.141  -2.405   0.211  0.00  0.00           C  
ATOM   2356 O   LLEU   166     -12.017  -1.650   0.629  0.00  0.00           O  
ATOM   2357 N   LGLU   167      -9.938  -1.989  -0.183  0.00  0.00           N  
ATOM   2358 H   LGLU   167      -9.260  -2.695  -0.451  0.00  0.00           H  
ATOM   2359 CA  LGLU   167      -9.435  -0.607  -0.181  0.00  0.00           C  
ATOM   2360 HA  LGLU   167     -10.240   0.081  -0.447  0.00  0.00           H  
ATOM   2361 CB  LGLU   167      -8.928  -0.272   1.237  0.00  0.00           C  
ATOM   2362 HB2 LGLU   167      -8.880  -1.183   1.833  0.00  0.00           H  
ATOM   2363 HB3 LGLU   167      -7.913   0.119   1.191  0.00  0.00           H  
ATOM   2364 CG  LGLU   167      -9.839   0.723   1.974  0.00  0.00           C  
ATOM   2365 HG2 LGLU   167     -10.877   0.403   1.876  0.00  0.00           H  
ATOM   2366 HG3 LGLU   167      -9.590   0.683   3.035  0.00  0.00           H  
ATOM   2367 CD  LGLU   167      -9.706   2.175   1.491  0.00  0.00           C  
ATOM   2368 OE1 LGLU   167      -8.905   2.449   0.570  0.00  0.00           O  
ATOM   2369 OE2 LGLU   167     -10.412   3.044   2.061  0.00  0.00           O  
ATOM   2370 C   LGLU   167      -8.317  -0.438  -1.239  0.00  0.00           C  
ATOM   2371 O   LGLU   167      -7.911  -1.413  -1.884  0.00  0.00           O  
ATOM   2372 N   LTYR   168      -7.816   0.787  -1.443  0.00  0.00           N  
ATOM   2373 H   LTYR   168      -8.142   1.546  -0.839  0.00  0.00           H  
ATOM   2374 CA  LTYR   168      -6.810   1.108  -2.468  0.00  0.00           C  
ATOM   2375 HA  LTYR   168      -6.173   0.234  -2.604  0.00  0.00           H  
ATOM   2376 CB  LTYR   168      -7.523   1.399  -3.805  0.00  0.00           C  
ATOM   2377 HB2 LTYR   168      -8.554   1.045  -3.753  0.00  0.00           H  
ATOM   2378 HB3 LTYR   168      -7.577   2.477  -3.958  0.00  0.00           H  
ATOM   2379 CG  LTYR   168      -6.884   0.766  -5.029  0.00  0.00           C  
ATOM   2380 CD1 LTYR   168      -5.813   1.408  -5.677  0.00  0.00           C  
ATOM   2381 HD1 LTYR   168      -5.424   2.337  -5.283  0.00  0.00           H  
ATOM   2382 CE1 LTYR   168      -5.260   0.844  -6.842  0.00  0.00           C  
ATOM   2383 HE1 LTYR   168      -4.448   1.327  -7.355  0.00  0.00           H  
ATOM   2384 CZ  LTYR   168      -5.766  -0.362  -7.362  0.00  0.00           C  
ATOM   2385 OH  LTYR   168      -5.197  -0.894  -8.475  0.00  0.00           O  
ATOM   2386 HH  LTYR   168      -5.831  -1.389  -9.021  0.00  0.00           H  
ATOM   2387 CE2 LTYR   168      -6.841  -1.008  -6.714  0.00  0.00           C  
ATOM   2388 HE2 LTYR   168      -7.227  -1.935  -7.110  0.00  0.00           H  
ATOM   2389 CD2 LTYR   168      -7.393  -0.444  -5.545  0.00  0.00           C  
ATOM   2390 HD2 LTYR   168      -8.211  -0.937  -5.036  0.00  0.00           H  
ATOM   2391 C   LTYR   168      -5.905   2.281  -2.040  0.00  0.00           C  
ATOM   2392 O   LTYR   168      -6.395   3.329  -1.621  0.00  0.00           O  
ATOM   2393 N   LGLY   169      -4.583   2.124  -2.168  0.00  0.00           N  
ATOM   2394 H   LGLY   169      -4.248   1.259  -2.582  0.00  0.00           H  
ATOM   2395 CA  LGLY   169      -3.573   3.073  -1.674  0.00  0.00           C  
ATOM   2396 HA2 LGLY   169      -4.060   3.958  -1.266  0.00  0.00           H  
ATOM   2397 HA3 LGLY   169      -3.035   2.603  -0.851  0.00  0.00           H  
ATOM   2398 C   HGLY   169      -2.545   3.542  -2.713  0.00  0.00           C  
ATOM   2399 O   HGLY   169      -2.667   3.187  -3.880  0.00  0.00           O  
ATOM   2400 N   HSER   170      -1.530   4.356  -2.279  0.00  0.00           N  
ATOM   2401 H   HSER   170      -1.562   4.718  -1.334  0.00  0.00           H  
ATOM   2402 CA  HSER   170      -0.625   5.014  -3.209  0.00  0.00           C  
ATOM   2403 HA  HSER   170      -0.568   4.382  -4.096  0.00  0.00           H  
ATOM   2404 CB  HSER   170      -1.178   6.392  -3.641  0.00  0.00           C  
ATOM   2405 HB2 HSER   170      -0.392   6.922  -4.204  0.00  0.00           H  
ATOM   2406 HB3 HSER   170      -2.015   6.204  -4.318  0.00  0.00           H  
ATOM   2407 OG  HSER   170      -1.616   7.162  -2.540  0.00  0.00           O  
ATOM   2408 HG  HSER   170      -2.542   7.438  -2.723  0.00  0.00           H  
ATOM   2409 C   HSER   170       0.760   5.130  -2.559  0.00  0.00           C  
ATOM   2410 O   HSER   170       0.885   5.728  -1.478  0.00  0.00           O  
ATOM   2411 N   HASP   171       1.804   4.549  -3.204  0.00  0.00           N  
ATOM   2412 H   HASP   171       1.633   4.108  -4.107  0.00  0.00           H  
ATOM   2413 CA  HASP   171       3.062   4.223  -2.533  0.00  0.00           C  
ATOM   2414 HA  HASP   171       3.046   4.742  -1.573  0.00  0.00           H  
ATOM   2415 CB  LASP   171       3.067   2.701  -2.228  0.00  0.00           C  
ATOM   2416 HB2 LASP   171       2.129   2.463  -1.737  0.00  0.00           H  
ATOM   2417 HB3 LASP   171       3.097   2.151  -3.170  0.00  0.00           H  
ATOM   2418 CG  LASP   171       4.202   2.182  -1.329  0.00  0.00           C  
ATOM   2419 OD1 LASP   171       5.344   2.686  -1.396  0.00  0.00           O  
ATOM   2420 OD2 LASP   171       3.958   1.233  -0.547  0.00  0.00           O  
ATOM   2421 C   HASP   171       4.337   4.626  -3.308  0.00  0.00           C  
ATOM   2422 O   HASP   171       4.643   4.136  -4.403  0.00  0.00           O  
ATOM   2423 N   HILE   172       5.099   5.500  -2.609  0.00  0.00           N  
ATOM   2424 H   HILE   172       4.653   5.978  -1.825  0.00  0.00           H  
ATOM   2425 CA  HILE   172       6.481   5.842  -2.933  0.00  0.00           C  
ATOM   2426 HA  HILE   172       6.846   5.063  -3.605  0.00  0.00           H  
ATOM   2427 CB  LILE   172       6.571   7.179  -3.710  0.00  0.00           C  
ATOM   2428 HB  LILE   172       5.845   7.132  -4.518  0.00  0.00           H  
ATOM   2429 CG2 LILE   172       6.204   8.392  -2.834  0.00  0.00           C  
ATOM   2430 HG21LILE   172       6.139   9.292  -3.444  0.00  0.00           H  
ATOM   2431 HG22LILE   172       5.227   8.239  -2.376  0.00  0.00           H  
ATOM   2432 HG23LILE   172       6.949   8.543  -2.053  0.00  0.00           H  
ATOM   2433 CG1 LILE   172       7.969   7.326  -4.354  0.00  0.00           C  
ATOM   2434 HG12LILE   172       8.735   7.358  -3.581  0.00  0.00           H  
ATOM   2435 HG13LILE   172       8.154   6.451  -4.978  0.00  0.00           H  
ATOM   2436 CD1 LILE   172       8.135   8.568  -5.233  0.00  0.00           C  
ATOM   2437 HD11LILE   172       7.336   8.609  -5.972  0.00  0.00           H  
ATOM   2438 HD12LILE   172       8.116   9.469  -4.620  0.00  0.00           H  
ATOM   2439 HD13LILE   172       9.097   8.521  -5.743  0.00  0.00           H  
ATOM   2440 C   HILE   172       7.404   5.787  -1.692  0.00  0.00           C  
ATOM   2441 O   HILE   172       8.588   5.480  -1.819  0.00  0.00           O  
ATOM   2442 N   HGLY   173       6.846   6.122  -0.501  0.00  0.00           N  
ATOM   2443 H   HGLY   173       5.892   6.481  -0.437  0.00  0.00           H  
ATOM   2444 CA  HGLY   173       7.565   6.027   0.748  0.00  0.00           C  
ATOM   2445 HA2 HGLY   173       8.622   5.848   0.539  0.00  0.00           H  
ATOM   2446 HA3 HGLY   173       7.479   6.957   1.314  0.00  0.00           H  
ATOM   2447 C   HGLY   173       7.069   4.909   1.651  0.00  0.00           C  
ATOM   2448 O   HGLY   173       7.349   4.883   2.840  0.00  0.00           O  
ATOM   2449 N   HGLY   174       6.322   3.920   1.060  0.00  0.00           N  
ATOM   2450 H   HGLY   174       6.144   3.945   0.058  0.00  0.00           H  
ATOM   2451 CA  HGLY   174       5.865   2.781   1.815  0.00  0.00           C  
ATOM   2452 HA2 HGLY   174       6.175   1.836   1.350  0.00  0.00           H  
ATOM   2453 HA3 HGLY   174       6.344   2.828   2.796  0.00  0.00           H  
ATOM   2454 C   HGLY   174       4.365   2.719   2.065  0.00  0.00           C  
ATOM   2455 O   HGLY   174       3.890   1.790   2.730  0.00  0.00           O  
ATOM   2456 N   HSER   175       3.603   3.721   1.583  0.00  0.00           N  
ATOM   2457 H   HSER   175       4.078   4.522   1.176  0.00  0.00           H  
ATOM   2458 CA  HSER   175       2.256   3.934   2.101  0.00  0.00           C  
ATOM   2459 HA  HSER   175       2.314   4.099   3.185  0.00  0.00           H  
ATOM   2460 CB  HSER   175       1.638   5.153   1.421  0.00  0.00           C  
ATOM   2461 HB2 HSER   175       1.701   5.041   0.335  0.00  0.00           H  
ATOM   2462 HB3 HSER   175       0.576   5.189   1.687  0.00  0.00           H  
ATOM   2463 OG  HSER   175       2.294   6.316   1.865  0.00  0.00           O  
ATOM   2464 C   HSER   175       1.263   2.810   1.898  0.00  0.00           C  
ATOM   2465 O   HSER   175       0.244   2.834   2.583  0.00  0.00           O  
ATOM   2466 N   HILE   176       1.407   1.915   0.872  0.00  0.00           N  
ATOM   2467 H   HILE   176       2.325   1.801   0.436  0.00  0.00           H  
ATOM   2468 CA  LILE   176       0.522   0.733   0.846  0.00  0.00           C  
ATOM   2469 HA  LILE   176      -0.493   1.011   1.139  0.00  0.00           H  
ATOM   2470 CB  LILE   176       0.451   0.147  -0.586  0.00  0.00           C  
ATOM   2471 HB  LILE   176       1.471   0.038  -0.961  0.00  0.00           H  
ATOM   2472 CG2 LILE   176      -0.210  -1.242  -0.604  0.00  0.00           C  
ATOM   2473 HG21LILE   176       0.439  -1.976  -0.126  0.00  0.00           H  
ATOM   2474 HG22LILE   176      -1.166  -1.207  -0.082  0.00  0.00           H  
ATOM   2475 HG23LILE   176      -0.393  -1.565  -1.626  0.00  0.00           H  
ATOM   2476 CG1 LILE   176      -0.329   1.096  -1.524  0.00  0.00           C  
ATOM   2477 HG12LILE   176      -1.399   0.993  -1.340  0.00  0.00           H  
ATOM   2478 HG13LILE   176      -0.058   2.129  -1.310  0.00  0.00           H  
ATOM   2479 CD1 LILE   176      -0.046   0.841  -3.011  0.00  0.00           C  
ATOM   2480 HD11LILE   176      -0.512  -0.089  -3.329  0.00  0.00           H  
ATOM   2481 HD12LILE   176      -0.454   1.658  -3.603  0.00  0.00           H  
ATOM   2482 HD13LILE   176       1.027   0.785  -3.190  0.00  0.00           H  
ATOM   2483 C   LILE   176       1.017  -0.312   1.864  0.00  0.00           C  
ATOM   2484 O   LILE   176       0.226  -0.981   2.528  0.00  0.00           O  
ATOM   2485 N   LARG   177       2.342  -0.455   2.000  0.00  0.00           N  
ATOM   2486 H   LARG   177       2.939   0.250   1.571  0.00  0.00           H  
ATOM   2487 CA  LARG   177       3.001  -1.579   2.681  0.00  0.00           C  
ATOM   2488 HA  LARG   177       2.423  -2.486   2.502  0.00  0.00           H  
ATOM   2489 CB  LARG   177       4.404  -1.746   2.073  0.00  0.00           C  
ATOM   2490 HB2 LARG   177       4.952  -0.808   2.185  0.00  0.00           H  
ATOM   2491 HB3 LARG   177       4.940  -2.522   2.621  0.00  0.00           H  
ATOM   2492 CG  LARG   177       4.366  -2.148   0.587  0.00  0.00           C  
ATOM   2493 HG2 LARG   177       4.021  -3.181   0.512  0.00  0.00           H  
ATOM   2494 HG3 LARG   177       3.677  -1.517   0.027  0.00  0.00           H  
ATOM   2495 CD  LARG   177       5.757  -2.041  -0.046  0.00  0.00           C  
ATOM   2496 HD2 LARG   177       6.481  -2.496   0.631  0.00  0.00           H  
ATOM   2497 HD3 LARG   177       5.759  -2.606  -0.980  0.00  0.00           H  
ATOM   2498 NE  LARG   177       6.134  -0.640  -0.335  0.00  0.00           N  
ATOM   2499 HE  LARG   177       5.387   0.056  -0.382  0.00  0.00           H  
ATOM   2500 CZ  LARG   177       7.357  -0.199  -0.578  0.00  0.00           C  
ATOM   2501 NH1 LARG   177       8.402  -0.975  -0.515  0.00  0.00           N  
ATOM   2502 HH11LARG   177       8.312  -1.950  -0.251  0.00  0.00           H  
ATOM   2503 HH12LARG   177       9.325  -0.571  -0.636  0.00  0.00           H  
ATOM   2504 NH2 LARG   177       7.562   1.042  -0.902  0.00  0.00           N  
ATOM   2505 HH21LARG   177       6.764   1.669  -1.045  0.00  0.00           H  
ATOM   2506 HH22LARG   177       8.483   1.352  -1.181  0.00  0.00           H  
ATOM   2507 C   LARG   177       3.079  -1.406   4.200  0.00  0.00           C  
ATOM   2508 O   LARG   177       2.763  -2.347   4.929  0.00  0.00           O  
ATOM   2509 N   LVAL   178       3.481  -0.222   4.664  0.00  0.00           N  
ATOM   2510 H   LVAL   178       3.700   0.483   3.966  0.00  0.00           H  
ATOM   2511 CA  LVAL   178       3.687   0.143   6.079  0.00  0.00           C  
ATOM   2512 HA  LVAL   178       4.356  -0.597   6.518  0.00  0.00           H  
ATOM   2513 CB  LVAL   178       4.394   1.513   6.202  0.00  0.00           C  
ATOM   2514 HB  LVAL   178       3.845   2.257   5.627  0.00  0.00           H  
ATOM   2515 CG1 LVAL   178       4.498   2.007   7.652  0.00  0.00           C  
ATOM   2516 HG11LVAL   178       5.083   2.928   7.687  0.00  0.00           H  
ATOM   2517 HG12LVAL   178       3.510   2.221   8.058  0.00  0.00           H  
ATOM   2518 HG13LVAL   178       4.986   1.255   8.274  0.00  0.00           H  
ATOM   2519 CG2 LVAL   178       5.820   1.428   5.643  0.00  0.00           C  
ATOM   2520 HG21LVAL   178       6.409   0.713   6.218  0.00  0.00           H  
ATOM   2521 HG22LVAL   178       5.802   1.117   4.600  0.00  0.00           H  
ATOM   2522 HG23LVAL   178       6.296   2.408   5.700  0.00  0.00           H  
ATOM   2523 C   LVAL   178       2.400   0.093   6.916  0.00  0.00           C  
ATOM   2524 O   LVAL   178       2.420  -0.575   7.947  0.00  0.00           O  
ATOM   2525 N   LPRO   179       1.264   0.707   6.525  0.00  0.00           N  
ATOM   2526 CD  LPRO   179       1.058   1.595   5.389  0.00  0.00           C  
ATOM   2527 HD2 LPRO   179       1.395   1.157   4.453  0.00  0.00           H  
ATOM   2528 HD3 LPRO   179       1.569   2.537   5.570  0.00  0.00           H  
ATOM   2529 CG  LPRO   179      -0.447   1.840   5.317  0.00  0.00           C  
ATOM   2530 HG2 LPRO   179      -0.916   1.094   4.674  0.00  0.00           H  
ATOM   2531 HG3 LPRO   179      -0.668   2.846   4.972  0.00  0.00           H  
ATOM   2532 CB  LPRO   179      -0.909   1.650   6.752  0.00  0.00           C  
ATOM   2533 HB2 LPRO   179      -1.950   1.348   6.800  0.00  0.00           H  
ATOM   2534 HB3 LPRO   179      -0.761   2.578   7.302  0.00  0.00           H  
ATOM   2535 CA  LPRO   179       0.028   0.580   7.299  0.00  0.00           C  
ATOM   2536 HA  LPRO   179       0.219   0.784   8.351  0.00  0.00           H  
ATOM   2537 C   LPRO   179      -0.571  -0.826   7.219  0.00  0.00           C  
ATOM   2538 O   LPRO   179      -1.107  -1.310   8.213  0.00  0.00           O  
ATOM   2539 N   LALA   180      -0.399  -1.539   6.098  0.00  0.00           N  
ATOM   2540 H   LALA   180       0.018  -1.100   5.291  0.00  0.00           H  
ATOM   2541 CA  LALA   180      -0.716  -2.964   6.032  0.00  0.00           C  
ATOM   2542 HA  LALA   180      -1.765  -3.089   6.293  0.00  0.00           H  
ATOM   2543 CB  LALA   180      -0.529  -3.447   4.588  0.00  0.00           C  
ATOM   2544 HB1 LALA   180      -1.211  -2.910   3.928  0.00  0.00           H  
ATOM   2545 HB2 LALA   180       0.492  -3.279   4.255  0.00  0.00           H  
ATOM   2546 HB3 LALA   180      -0.748  -4.511   4.521  0.00  0.00           H  
ATOM   2547 C   LALA   180       0.102  -3.777   7.060  0.00  0.00           C  
ATOM   2548 O   LALA   180      -0.458  -4.639   7.730  0.00  0.00           O  
ATOM   2549 N   LHIE   181       1.383  -3.446   7.270  0.00  0.00           N  
ATOM   2550 H   LHIE   181       1.789  -2.733   6.677  0.00  0.00           H  
ATOM   2551 CA  LHIE   181       2.230  -4.019   8.328  0.00  0.00           C  
ATOM   2552 HA  LHIE   181       2.120  -5.099   8.327  0.00  0.00           H  
ATOM   2553 CB  LHIE   181       3.701  -3.701   8.002  0.00  0.00           C  
ATOM   2554 HB2 LHIE   181       3.989  -4.261   7.115  0.00  0.00           H  
ATOM   2555 HB3 LHIE   181       3.797  -2.645   7.761  0.00  0.00           H  
ATOM   2556 CG  LHIE   181       4.690  -4.007   9.099  0.00  0.00           C  
ATOM   2557 ND1 LHIE   181       4.912  -5.258   9.673  0.00  0.00           N  
ATOM   2558 CE1 LHIE   181       5.857  -5.065  10.608  0.00  0.00           C  
ATOM   2559 HE1 LHIE   181       6.238  -5.833  11.267  0.00  0.00           H  
ATOM   2560 NE2 LHIE   181       6.238  -3.778  10.643  0.00  0.00           N  
ATOM   2561 HE2 LHIE   181       6.886  -3.385  11.325  0.00  0.00           H  
ATOM   2562 CD2 LHIE   181       5.519  -3.096   9.686  0.00  0.00           C  
ATOM   2563 HD2 LHIE   181       5.570  -2.042   9.456  0.00  0.00           H  
ATOM   2564 C   LHIE   181       1.821  -3.598   9.748  0.00  0.00           C  
ATOM   2565 O   LHIE   181       1.817  -4.432  10.650  0.00  0.00           O  
ATOM   2566 N   LPHE   182       1.434  -2.341   9.977  0.00  0.00           N  
ATOM   2567 H   LPHE   182       1.512  -1.668   9.222  0.00  0.00           H  
ATOM   2568 CA  LPHE   182       1.048  -1.860  11.314  0.00  0.00           C  
ATOM   2569 HA  LPHE   182       1.715  -2.307  12.052  0.00  0.00           H  
ATOM   2570 CB  LPHE   182       1.223  -0.335  11.399  0.00  0.00           C  
ATOM   2571 HB2 LPHE   182       0.775   0.126  10.518  0.00  0.00           H  
ATOM   2572 HB3 LPHE   182       0.659   0.018  12.263  0.00  0.00           H  
ATOM   2573 CG  LPHE   182       2.649   0.187  11.558  0.00  0.00           C  
ATOM   2574 CD1 LPHE   182       3.786  -0.633  11.387  0.00  0.00           C  
ATOM   2575 HD1 LPHE   182       3.685  -1.673  11.126  0.00  0.00           H  
ATOM   2576 CE1 LPHE   182       5.078  -0.118  11.583  0.00  0.00           C  
ATOM   2577 HE1 LPHE   182       5.939  -0.764  11.476  0.00  0.00           H  
ATOM   2578 CZ  LPHE   182       5.250   1.228  11.937  0.00  0.00           C  
ATOM   2579 HZ  LPHE   182       6.246   1.621  12.076  0.00  0.00           H  
ATOM   2580 CE2 LPHE   182       4.126   2.050  12.122  0.00  0.00           C  
ATOM   2581 HE2 LPHE   182       4.251   3.083  12.408  0.00  0.00           H  
ATOM   2582 CD2 LPHE   182       2.834   1.527  11.946  0.00  0.00           C  
ATOM   2583 HD2 LPHE   182       1.977   2.157  12.125  0.00  0.00           H  
ATOM   2584 C   LPHE   182      -0.363  -2.293  11.744  0.00  0.00           C  
ATOM   2585 O   LPHE   182      -0.581  -2.514  12.934  0.00  0.00           O  
ATOM   2586 N   LCYS   183      -1.311  -2.455  10.817  0.00  0.00           N  
ATOM   2587 H   LCYS   183      -1.104  -2.169   9.865  0.00  0.00           H  
ATOM   2588 CA  LCYS   183      -2.645  -3.006  11.098  0.00  0.00           C  
ATOM   2589 HA  LCYS   183      -2.860  -2.878  12.160  0.00  0.00           H  
ATOM   2590 CB  LCYS   183      -3.702  -2.199  10.334  0.00  0.00           C  
ATOM   2591 HB2 LCYS   183      -3.493  -2.242   9.268  0.00  0.00           H  
ATOM   2592 HB3 LCYS   183      -4.685  -2.636  10.513  0.00  0.00           H  
ATOM   2593 SG  LCYS   183      -3.724  -0.471  10.905  0.00  0.00           S  
ATOM   2594 HG  LCYS   183      -2.637  -0.033  10.246  0.00  0.00           H  
ATOM   2595 C   LCYS   183      -2.759  -4.523  10.826  0.00  0.00           C  
ATOM   2596 O   LCYS   183      -3.802  -5.121  11.105  0.00  0.00           O  
ATOM   2597 N   LGLY   184      -1.701  -5.165  10.319  0.00  0.00           N  
ATOM   2598 H   LGLY   184      -0.884  -4.623  10.073  0.00  0.00           H  
ATOM   2599 CA  LGLY   184      -1.624  -6.615  10.110  0.00  0.00           C  
ATOM   2600 HA2 LGLY   184      -0.597  -6.862   9.846  0.00  0.00           H  
ATOM   2601 HA3 LGLY   184      -1.877  -7.131  11.036  0.00  0.00           H  
ATOM   2602 C   LGLY   184      -2.528  -7.153   8.998  0.00  0.00           C  
ATOM   2603 O   LGLY   184      -3.160  -8.187   9.184  0.00  0.00           O  
ATOM   2604 N   LVAL   185      -2.637  -6.454   7.868  0.00  0.00           N  
ATOM   2605 H   LVAL   185      -2.009  -5.664   7.763  0.00  0.00           H  
ATOM   2606 CA  LVAL   185      -3.480  -6.818   6.708  0.00  0.00           C  
ATOM   2607 HA  LVAL   185      -3.903  -7.808   6.880  0.00  0.00           H  
ATOM   2608 CB  LVAL   185      -4.672  -5.847   6.552  0.00  0.00           C  
ATOM   2609 HB  LVAL   185      -5.265  -6.169   5.698  0.00  0.00           H  
ATOM   2610 CG1 LVAL   185      -5.596  -5.900   7.773  0.00  0.00           C  
ATOM   2611 HG11LVAL   185      -5.926  -6.925   7.943  0.00  0.00           H  
ATOM   2612 HG12LVAL   185      -5.071  -5.546   8.659  0.00  0.00           H  
ATOM   2613 HG13LVAL   185      -6.468  -5.270   7.603  0.00  0.00           H  
ATOM   2614 CG2 LVAL   185      -4.251  -4.395   6.303  0.00  0.00           C  
ATOM   2615 HG21LVAL   185      -5.139  -3.782   6.152  0.00  0.00           H  
ATOM   2616 HG22LVAL   185      -3.701  -4.012   7.163  0.00  0.00           H  
ATOM   2617 HG23LVAL   185      -3.632  -4.334   5.409  0.00  0.00           H  
ATOM   2618 C   LVAL   185      -2.641  -6.941   5.428  0.00  0.00           C  
ATOM   2619 O   LVAL   185      -1.425  -6.752   5.461  0.00  0.00           O  
ATOM   2620 N   LTRP   186      -3.260  -7.304   4.302  0.00  0.00           N  
ATOM   2621 H   LTRP   186      -4.272  -7.355   4.289  0.00  0.00           H  
ATOM   2622 CA  LTRP   186      -2.585  -7.489   3.013  0.00  0.00           C  
ATOM   2623 HA  LTRP   186      -1.546  -7.761   3.195  0.00  0.00           H  
ATOM   2624 CB  LTRP   186      -3.240  -8.643   2.231  0.00  0.00           C  
ATOM   2625 HB2 LTRP   186      -4.252  -8.357   1.942  0.00  0.00           H  
ATOM   2626 HB3 LTRP   186      -2.670  -8.771   1.314  0.00  0.00           H  
ATOM   2627 CG  LTRP   186      -3.301  -9.994   2.887  0.00  0.00           C  
ATOM   2628 CD1 LTRP   186      -4.009 -10.314   3.995  0.00  0.00           C  
ATOM   2629 HD1 LTRP   186      -4.625  -9.625   4.558  0.00  0.00           H  
ATOM   2630 NE1 LTRP   186      -3.817 -11.644   4.311  0.00  0.00           N  
ATOM   2631 HE1 LTRP   186      -4.233 -12.087   5.131  0.00  0.00           H  
ATOM   2632 CE2 LTRP   186      -2.962 -12.255   3.419  0.00  0.00           C  
ATOM   2633 CZ2 LTRP   186      -2.444 -13.554   3.318  0.00  0.00           C  
ATOM   2634 HZ2 LTRP   186      -2.719 -14.306   4.037  0.00  0.00           H  
ATOM   2635 CH2 LTRP   186      -1.572 -13.871   2.264  0.00  0.00           C  
ATOM   2636 HH2 LTRP   186      -1.165 -14.870   2.183  0.00  0.00           H  
ATOM   2637 CZ3 LTRP   186      -1.245 -12.889   1.314  0.00  0.00           C  
ATOM   2638 HZ3 LTRP   186      -0.585 -13.139   0.496  0.00  0.00           H  
ATOM   2639 CE3 LTRP   186      -1.783 -11.590   1.414  0.00  0.00           C  
ATOM   2640 HE3 LTRP   186      -1.536 -10.846   0.675  0.00  0.00           H  
ATOM   2641 CD2 LTRP   186      -2.633 -11.230   2.483  0.00  0.00           C  
ATOM   2642 C   LTRP   186      -2.609  -6.188   2.189  0.00  0.00           C  
ATOM   2643 O   LTRP   186      -3.648  -5.533   2.095  0.00  0.00           O  
ATOM   2644 N   LGLY   187      -1.498  -5.826   1.540  0.00  0.00           N  
ATOM   2645 H   LGLY   187      -0.656  -6.379   1.681  0.00  0.00           H  
ATOM   2646 CA  LGLY   187      -1.419  -4.636   0.679  0.00  0.00           C  
ATOM   2647 HA2 LGLY   187      -2.360  -4.514   0.144  0.00  0.00           H  
ATOM   2648 HA3 LGLY   187      -1.266  -3.752   1.298  0.00  0.00           H  
ATOM   2649 C   LGLY   187      -0.286  -4.705  -0.345  0.00  0.00           C  
ATOM   2650 O   LGLY   187       0.861  -4.978   0.012  0.00  0.00           O  
ATOM   2651 N   LLEU   188      -0.596  -4.458  -1.622  0.00  0.00           N  
ATOM   2652 H   LLEU   188      -1.547  -4.170  -1.838  0.00  0.00           H  
ATOM   2653 CA  LLEU   188       0.327  -4.661  -2.747  0.00  0.00           C  
ATOM   2654 HA  LLEU   188       1.203  -5.206  -2.394  0.00  0.00           H  
ATOM   2655 CB  LLEU   188      -0.383  -5.559  -3.779  0.00  0.00           C  
ATOM   2656 HB2 LLEU   188      -0.604  -6.516  -3.306  0.00  0.00           H  
ATOM   2657 HB3 LLEU   188      -1.332  -5.088  -4.043  0.00  0.00           H  
ATOM   2658 CG  LLEU   188       0.397  -5.826  -5.081  0.00  0.00           C  
ATOM   2659 HG  LLEU   188       0.611  -4.886  -5.588  0.00  0.00           H  
ATOM   2660 CD1 LLEU   188       1.710  -6.571  -4.837  0.00  0.00           C  
ATOM   2661 HD11LLEU   188       2.383  -5.959  -4.242  0.00  0.00           H  
ATOM   2662 HD12LLEU   188       1.519  -7.513  -4.325  0.00  0.00           H  
ATOM   2663 HD13LLEU   188       2.196  -6.776  -5.792  0.00  0.00           H  
ATOM   2664 CD2 LLEU   188      -0.469  -6.683  -6.001  0.00  0.00           C  
ATOM   2665 HD21LLEU   188      -1.410  -6.173  -6.203  0.00  0.00           H  
ATOM   2666 HD22LLEU   188       0.051  -6.849  -6.945  0.00  0.00           H  
ATOM   2667 HD23LLEU   188      -0.671  -7.643  -5.529  0.00  0.00           H  
ATOM   2668 C   LLEU   188       0.828  -3.343  -3.362  0.00  0.00           C  
ATOM   2669 O   LLEU   188       0.080  -2.647  -4.048  0.00  0.00           O  
ATOM   2670 N   LLYS   189       2.123  -3.043  -3.200  0.00  0.00           N  
ATOM   2671 H   LLYS   189       2.688  -3.693  -2.659  0.00  0.00           H  
ATOM   2672 CA  LLYS   189       2.845  -2.095  -4.065  0.00  0.00           C  
ATOM   2673 HA  LLYS   189       2.254  -1.185  -4.174  0.00  0.00           H  
ATOM   2674 CB  LLYS   189       4.192  -1.748  -3.390  0.00  0.00           C  
ATOM   2675 HB2 LLYS   189       3.960  -1.388  -2.387  0.00  0.00           H  
ATOM   2676 HB3 LLYS   189       4.793  -2.651  -3.281  0.00  0.00           H  
ATOM   2677 CG  LLYS   189       5.051  -0.659  -4.057  0.00  0.00           C  
ATOM   2678 HG2 LLYS   189       4.405   0.162  -4.363  0.00  0.00           H  
ATOM   2679 HG3 LLYS   189       5.742  -0.272  -3.307  0.00  0.00           H  
ATOM   2680 CD  LLYS   189       5.888  -1.151  -5.250  0.00  0.00           C  
ATOM   2681 HD2 LLYS   189       6.592  -1.912  -4.910  0.00  0.00           H  
ATOM   2682 HD3 LLYS   189       5.238  -1.598  -5.992  0.00  0.00           H  
ATOM   2683 CE  LLYS   189       6.658   0.007  -5.899  0.00  0.00           C  
ATOM   2684 HE2 LLYS   189       5.971   0.838  -6.071  0.00  0.00           H  
ATOM   2685 HE3 LLYS   189       7.429   0.353  -5.205  0.00  0.00           H  
ATOM   2686 NZ  LLYS   189       7.276  -0.390  -7.186  0.00  0.00           N  
ATOM   2687 HZ1 LLYS   189       7.924  -1.165  -7.045  0.00  0.00           H  
ATOM   2688 HZ2 LLYS   189       6.580  -0.720  -7.843  0.00  0.00           H  
ATOM   2689 HZ3 LLYS   189       7.809   0.377  -7.593  0.00  0.00           H  
ATOM   2690 C   LLYS   189       2.987  -2.764  -5.435  0.00  0.00           C  
ATOM   2691 O   LLYS   189       3.604  -3.819  -5.527  0.00  0.00           O  
ATOM   2692 N   LTHR   190       2.394  -2.204  -6.485  0.00  0.00           N  
ATOM   2693 H   LTHR   190       1.888  -1.342  -6.358  0.00  0.00           H  
ATOM   2694 CA  LTHR   190       2.365  -2.820  -7.828  0.00  0.00           C  
ATOM   2695 HA  LTHR   190       2.306  -3.905  -7.717  0.00  0.00           H  
ATOM   2696 CB  LTHR   190       1.103  -2.387  -8.597  0.00  0.00           C  
ATOM   2697 HB  LTHR   190       1.133  -2.815  -9.601  0.00  0.00           H  
ATOM   2698 CG2 LTHR   190      -0.188  -2.851  -7.925  0.00  0.00           C  
ATOM   2699 HG21LTHR   190      -0.244  -2.487  -6.900  0.00  0.00           H  
ATOM   2700 HG22LTHR   190      -1.043  -2.473  -8.486  0.00  0.00           H  
ATOM   2701 HG23LTHR   190      -0.220  -3.940  -7.922  0.00  0.00           H  
ATOM   2702 OG1 LTHR   190       1.034  -0.985  -8.712  0.00  0.00           O  
ATOM   2703 HG1 LTHR   190       0.250  -0.667  -8.218  0.00  0.00           H  
ATOM   2704 C   LTHR   190       3.632  -2.539  -8.654  0.00  0.00           C  
ATOM   2705 O   LTHR   190       4.447  -1.669  -8.324  0.00  0.00           O  
ATOM   2706 N   LTHR   191       3.803  -3.278  -9.753  0.00  0.00           N  
ATOM   2707 H   LTHR   191       3.148  -4.042  -9.919  0.00  0.00           H  
ATOM   2708 CA  LTHR   191       4.816  -3.027 -10.789  0.00  0.00           C  
ATOM   2709 HA  LTHR   191       5.807  -3.226 -10.382  0.00  0.00           H  
ATOM   2710 CB  LTHR   191       4.588  -3.948 -12.002  0.00  0.00           C  
ATOM   2711 HB  LTHR   191       3.536  -3.925 -12.283  0.00  0.00           H  
ATOM   2712 CG2 LTHR   191       5.427  -3.583 -13.226  0.00  0.00           C  
ATOM   2713 HG21LTHR   191       5.101  -2.631 -13.642  0.00  0.00           H  
ATOM   2714 HG22LTHR   191       6.482  -3.529 -12.962  0.00  0.00           H  
ATOM   2715 HG23LTHR   191       5.283  -4.332 -13.999  0.00  0.00           H  
ATOM   2716 OG1 LTHR   191       4.946  -5.271 -11.690  0.00  0.00           O  
ATOM   2717 HG1 LTHR   191       4.122  -5.760 -11.482  0.00  0.00           H  
ATOM   2718 C   LTHR   191       4.754  -1.573 -11.248  0.00  0.00           C  
ATOM   2719 O   LTHR   191       3.672  -1.055 -11.550  0.00  0.00           O  
ATOM   2720 N   LPHE   192       5.905  -0.902 -11.332  0.00  0.00           N  
ATOM   2721 H   LPHE   192       6.771  -1.357 -11.060  0.00  0.00           H  
ATOM   2722 CA  LPHE   192       5.946   0.491 -11.766  0.00  0.00           C  
ATOM   2723 HA  LPHE   192       5.329   1.056 -11.075  0.00  0.00           H  
ATOM   2724 CB  LPHE   192       7.368   1.046 -11.657  0.00  0.00           C  
ATOM   2725 HB2 LPHE   192       7.688   0.995 -10.617  0.00  0.00           H  
ATOM   2726 HB3 LPHE   192       8.038   0.420 -12.245  0.00  0.00           H  
ATOM   2727 CG  LPHE   192       7.469   2.481 -12.131  0.00  0.00           C  
ATOM   2728 CD1 LPHE   192       8.191   2.788 -13.298  0.00  0.00           C  
ATOM   2729 HD1 LPHE   192       8.717   2.009 -13.832  0.00  0.00           H  
ATOM   2730 CE1 LPHE   192       8.218   4.107 -13.780  0.00  0.00           C  
ATOM   2731 HE1 LPHE   192       8.783   4.346 -14.668  0.00  0.00           H  
ATOM   2732 CZ  LPHE   192       7.503   5.116 -13.113  0.00  0.00           C  
ATOM   2733 HZ  LPHE   192       7.527   6.128 -13.488  0.00  0.00           H  
ATOM   2734 CE2 LPHE   192       6.761   4.807 -11.961  0.00  0.00           C  
ATOM   2735 HE2 LPHE   192       6.202   5.580 -11.453  0.00  0.00           H  
ATOM   2736 CD2 LPHE   192       6.764   3.497 -11.455  0.00  0.00           C  
ATOM   2737 HD2 LPHE   192       6.211   3.276 -10.554  0.00  0.00           H  
ATOM   2738 C   LPHE   192       5.327   0.696 -13.161  0.00  0.00           C  
ATOM   2739 O   LPHE   192       5.539  -0.090 -14.083  0.00  0.00           O  
ATOM   2740 N   LASP   193       4.551   1.772 -13.307  0.00  0.00           N  
ATOM   2741 H   LASP   193       4.457   2.376 -12.505  0.00  0.00           H  
ATOM   2742 CA  LASP   193       3.747   2.113 -14.488  0.00  0.00           C  
ATOM   2743 HA  LASP   193       3.273   3.062 -14.252  0.00  0.00           H  
ATOM   2744 CB  LASP   193       4.659   2.362 -15.709  0.00  0.00           C  
ATOM   2745 HB2 LASP   193       5.578   2.843 -15.368  0.00  0.00           H  
ATOM   2746 HB3 LASP   193       4.931   1.406 -16.159  0.00  0.00           H  
ATOM   2747 CG  LASP   193       4.045   3.265 -16.783  0.00  0.00           C  
ATOM   2748 OD1 LASP   193       3.407   4.288 -16.450  0.00  0.00           O  
ATOM   2749 OD2 LASP   193       4.313   3.043 -17.993  0.00  0.00           O  
ATOM   2750 C   LASP   193       2.572   1.167 -14.814  0.00  0.00           C  
ATOM   2751 O   LASP   193       1.831   1.466 -15.743  0.00  0.00           O  
ATOM   2752 N   LALA   194       2.337   0.070 -14.087  0.00  0.00           N  
ATOM   2753 H   LALA   194       2.982  -0.181 -13.348  0.00  0.00           H  
ATOM   2754 CA  LALA   194       1.258  -0.875 -14.416  0.00  0.00           C  
ATOM   2755 HA  LALA   194       1.346  -1.128 -15.473  0.00  0.00           H  
ATOM   2756 CB  LALA   194       1.466  -2.160 -13.615  0.00  0.00           C  
ATOM   2757 HB1 LALA   194       1.365  -1.969 -12.547  0.00  0.00           H  
ATOM   2758 HB2 LALA   194       0.707  -2.885 -13.911  0.00  0.00           H  
ATOM   2759 HB3 LALA   194       2.453  -2.571 -13.825  0.00  0.00           H  
ATOM   2760 C   LALA   194      -0.177  -0.337 -14.218  0.00  0.00           C  
ATOM   2761 O   LALA   194      -1.095  -0.806 -14.890  0.00  0.00           O  
ATOM   2762 N   LVAL   195      -0.386   0.647 -13.336  0.00  0.00           N  
ATOM   2763 H   LVAL   195       0.402   0.940 -12.772  0.00  0.00           H  
ATOM   2764 CA  LVAL   195      -1.714   1.208 -13.012  0.00  0.00           C  
ATOM   2765 HA  LVAL   195      -2.429   0.836 -13.746  0.00  0.00           H  
ATOM   2766 CB  LVAL   195      -2.216   0.736 -11.626  0.00  0.00           C  
ATOM   2767 HB  LVAL   195      -1.675   1.283 -10.857  0.00  0.00           H  
ATOM   2768 CG1 LVAL   195      -3.717   1.017 -11.466  0.00  0.00           C  
ATOM   2769 HG11LVAL   195      -4.061   0.660 -10.496  0.00  0.00           H  
ATOM   2770 HG12LVAL   195      -3.915   2.087 -11.518  0.00  0.00           H  
ATOM   2771 HG13LVAL   195      -4.280   0.504 -12.244  0.00  0.00           H  
ATOM   2772 CG2 LVAL   195      -1.994  -0.762 -11.361  0.00  0.00           C  
ATOM   2773 HG21LVAL   195      -2.448  -1.042 -10.410  0.00  0.00           H  
ATOM   2774 HG22LVAL   195      -2.430  -1.359 -12.159  0.00  0.00           H  
ATOM   2775 HG23LVAL   195      -0.930  -0.981 -11.299  0.00  0.00           H  
ATOM   2776 C   LVAL   195      -1.712   2.740 -13.124  0.00  0.00           C  
ATOM   2777 O   LVAL   195      -0.757   3.408 -12.725  0.00  0.00           O  
ATOM   2778 N   LSER   196      -2.767   3.312 -13.699  0.00  0.00           N  
ATOM   2779 H   LSER   196      -3.529   2.702 -13.982  0.00  0.00           H  
ATOM   2780 CA  LSER   196      -2.945   4.753 -13.916  0.00  0.00           C  
ATOM   2781 HA  LSER   196      -2.045   5.153 -14.379  0.00  0.00           H  
ATOM   2782 CB  LSER   196      -4.100   4.958 -14.895  0.00  0.00           C  
ATOM   2783 HB2 LSER   196      -3.854   4.493 -15.851  0.00  0.00           H  
ATOM   2784 HB3 LSER   196      -5.000   4.496 -14.493  0.00  0.00           H  
ATOM   2785 OG  LSER   196      -4.332   6.333 -15.082  0.00  0.00           O  
ATOM   2786 HG  LSER   196      -4.509   6.497 -16.027  0.00  0.00           H  
ATOM   2787 C   LSER   196      -3.207   5.537 -12.622  0.00  0.00           C  
ATOM   2788 O   LSER   196      -3.995   5.109 -11.778  0.00  0.00           O  
ATOM   2789 N   LLEU   197      -2.594   6.721 -12.492  0.00  0.00           N  
ATOM   2790 H   LLEU   197      -2.025   7.052 -13.264  0.00  0.00           H  
ATOM   2791 CA  LLEU   197      -2.810   7.665 -11.383  0.00  0.00           C  
ATOM   2792 HA  LLEU   197      -3.216   7.120 -10.530  0.00  0.00           H  
ATOM   2793 CB  LLEU   197      -1.462   8.282 -10.944  0.00  0.00           C  
ATOM   2794 HB2 LLEU   197      -0.892   8.562 -11.827  0.00  0.00           H  
ATOM   2795 HB3 LLEU   197      -1.664   9.199 -10.390  0.00  0.00           H  
ATOM   2796 CG  LLEU   197      -0.599   7.411 -10.012  0.00  0.00           C  
ATOM   2797 HG  LLEU   197      -1.156   7.242  -9.092  0.00  0.00           H  
ATOM   2798 CD1 LLEU   197      -0.194   6.050 -10.574  0.00  0.00           C  
ATOM   2799 HD11LLEU   197      -1.074   5.418 -10.683  0.00  0.00           H  
ATOM   2800 HD12LLEU   197       0.292   6.166 -11.539  0.00  0.00           H  
ATOM   2801 HD13LLEU   197       0.491   5.551  -9.889  0.00  0.00           H  
ATOM   2802 CD2 LLEU   197       0.678   8.170  -9.651  0.00  0.00           C  
ATOM   2803 HD21LLEU   197       1.322   7.554  -9.025  0.00  0.00           H  
ATOM   2804 HD22LLEU   197       1.227   8.419 -10.559  0.00  0.00           H  
ATOM   2805 HD23LLEU   197       0.426   9.093  -9.130  0.00  0.00           H  
ATOM   2806 C   LLEU   197      -3.868   8.738 -11.726  0.00  0.00           C  
ATOM   2807 O   LLEU   197      -3.951   9.763 -11.053  0.00  0.00           O  
ATOM   2808 N   LGLU   198      -4.688   8.531 -12.762  0.00  0.00           N  
ATOM   2809 H   LGLU   198      -4.560   7.706 -13.336  0.00  0.00           H  
ATOM   2810 CA  LGLU   198      -5.773   9.459 -13.100  0.00  0.00           C  
ATOM   2811 HA  LGLU   198      -5.320  10.429 -13.283  0.00  0.00           H  
ATOM   2812 CB  LGLU   198      -6.490   9.021 -14.386  0.00  0.00           C  
ATOM   2813 HB2 LGLU   198      -6.748   7.967 -14.292  0.00  0.00           H  
ATOM   2814 HB3 LGLU   198      -7.415   9.587 -14.494  0.00  0.00           H  
ATOM   2815 CG  LGLU   198      -5.645   9.207 -15.656  0.00  0.00           C  
ATOM   2816 HG2 LGLU   198      -4.647   8.798 -15.505  0.00  0.00           H  
ATOM   2817 HG3 LGLU   198      -6.116   8.651 -16.468  0.00  0.00           H  
ATOM   2818 CD  LGLU   198      -5.515  10.673 -16.065  0.00  0.00           C  
ATOM   2819 OE1 LGLU   198      -6.418  11.191 -16.754  0.00  0.00           O  
ATOM   2820 OE2 LGLU   198      -4.498  11.316 -15.699  0.00  0.00           O  
ATOM   2821 C   LGLU   198      -6.760   9.628 -11.928  0.00  0.00           C  
ATOM   2822 O   LGLU   198      -7.249   8.647 -11.354  0.00  0.00           O  
ATOM   2823 N   LGLY   199      -7.024  10.882 -11.552  0.00  0.00           N  
ATOM   2824 H   LGLY   199      -6.644  11.636 -12.112  0.00  0.00           H  
ATOM   2825 CA  LGLY   199      -7.769  11.263 -10.348  0.00  0.00           C  
ATOM   2826 HA2 LGLY   199      -7.943  12.337 -10.398  0.00  0.00           H  
ATOM   2827 HA3 LGLY   199      -8.736  10.771 -10.329  0.00  0.00           H  
ATOM   2828 C   LGLY   199      -7.053  10.995  -9.017  0.00  0.00           C  
ATOM   2829 O   LGLY   199      -7.713  10.737  -8.012  0.00  0.00           O  
ATOM   2830 N   LHIE   200      -5.717  11.024  -8.998  0.00  0.00           N  
ATOM   2831 H   LHIE   200      -5.234  11.119  -9.884  0.00  0.00           H  
ATOM   2832 CA  LHIE   200      -4.887  11.014  -7.784  0.00  0.00           C  
ATOM   2833 HA  LHIE   200      -5.495  11.315  -6.930  0.00  0.00           H  
ATOM   2834 CB  LHIE   200      -4.411   9.586  -7.479  0.00  0.00           C  
ATOM   2835 HB2 LHIE   200      -5.274   8.970  -7.229  0.00  0.00           H  
ATOM   2836 HB3 LHIE   200      -3.939   9.171  -8.370  0.00  0.00           H  
ATOM   2837 CG  LHIE   200      -3.425   9.524  -6.341  0.00  0.00           C  
ATOM   2838 ND1 LHIE   200      -3.549  10.171  -5.109  0.00  0.00           N  
ATOM   2839 CE1 LHIE   200      -2.364  10.027  -4.491  0.00  0.00           C  
ATOM   2840 HE1 LHIE   200      -2.109  10.459  -3.531  0.00  0.00           H  
ATOM   2841 NE2 LHIE   200      -1.558   9.243  -5.222  0.00  0.00           N  
ATOM   2842 HE2 LHIE   200      -0.593   9.020  -5.000  0.00  0.00           H  
ATOM   2843 CD2 LHIE   200      -2.207   8.920  -6.392  0.00  0.00           C  
ATOM   2844 HD2 LHIE   200      -1.804   8.385  -7.236  0.00  0.00           H  
ATOM   2845 C   LHIE   200      -3.776  12.075  -7.903  0.00  0.00           C  
ATOM   2846 O   LHIE   200      -2.601  11.776  -8.148  0.00  0.00           O  
ATOM   2847 N   LTYR   201      -4.187  13.342  -7.793  0.00  0.00           N  
ATOM   2848 H   LTYR   201      -5.154  13.493  -7.516  0.00  0.00           H  
ATOM   2849 CA  LTYR   201      -3.368  14.540  -8.021  0.00  0.00           C  
ATOM   2850 HA  LTYR   201      -2.355  14.236  -8.276  0.00  0.00           H  
ATOM   2851 CB  LTYR   201      -3.935  15.384  -9.179  0.00  0.00           C  
ATOM   2852 HB2 LTYR   201      -4.792  15.936  -8.790  0.00  0.00           H  
ATOM   2853 HB3 LTYR   201      -3.189  16.127  -9.461  0.00  0.00           H  
ATOM   2854 CG  LTYR   201      -4.389  14.673 -10.442  0.00  0.00           C  
ATOM   2855 CD1 LTYR   201      -3.689  13.569 -10.972  0.00  0.00           C  
ATOM   2856 HD1 LTYR   201      -2.813  13.191 -10.466  0.00  0.00           H  
ATOM   2857 CE1 LTYR   201      -4.149  12.932 -12.142  0.00  0.00           C  
ATOM   2858 HE1 LTYR   201      -3.628  12.071 -12.533  0.00  0.00           H  
ATOM   2859 CZ  LTYR   201      -5.319  13.400 -12.777  0.00  0.00           C  
ATOM   2860 OH  LTYR   201      -5.838  12.753 -13.849  0.00  0.00           O  
ATOM   2861 HH  LTYR   201      -5.170  12.351 -14.436  0.00  0.00           H  
ATOM   2862 CE2 LTYR   201      -6.015  14.504 -12.253  0.00  0.00           C  
ATOM   2863 HE2 LTYR   201      -6.908  14.861 -12.745  0.00  0.00           H  
ATOM   2864 CD2 LTYR   201      -5.541  15.147 -11.098  0.00  0.00           C  
ATOM   2865 HD2 LTYR   201      -6.078  16.005 -10.711  0.00  0.00           H  
ATOM   2866 C   LTYR   201      -3.305  15.435  -6.777  0.00  0.00           C  
ATOM   2867 O   LTYR   201      -4.222  15.429  -5.951  0.00  0.00           O  
ATOM   2868 N   LPHE   202      -2.282  16.288  -6.678  0.00  0.00           N  
ATOM   2869 H   LPHE   202      -1.570  16.300  -7.394  0.00  0.00           H  
ATOM   2870 CA  LPHE   202      -2.249  17.304  -5.623  0.00  0.00           C  
ATOM   2871 HA  LPHE   202      -2.316  16.768  -4.678  0.00  0.00           H  
ATOM   2872 CB  LPHE   202      -0.906  18.041  -5.627  0.00  0.00           C  
ATOM   2873 HB2 LPHE   202      -0.103  17.314  -5.752  0.00  0.00           H  
ATOM   2874 HB3 LPHE   202      -0.867  18.727  -6.475  0.00  0.00           H  
ATOM   2875 CG  LPHE   202      -0.663  18.800  -4.338  0.00  0.00           C  
ATOM   2876 CD1 LPHE   202      -1.068  20.142  -4.209  0.00  0.00           C  
ATOM   2877 HD1 LPHE   202      -1.538  20.653  -5.039  0.00  0.00           H  
ATOM   2878 CE1 LPHE   202      -0.869  20.822  -2.995  0.00  0.00           C  
ATOM   2879 HE1 LPHE   202      -1.175  21.854  -2.910  0.00  0.00           H  
ATOM   2880 CZ  LPHE   202      -0.256  20.168  -1.910  0.00  0.00           C  
ATOM   2881 HZ  LPHE   202      -0.081  20.693  -0.981  0.00  0.00           H  
ATOM   2882 CE2 LPHE   202       0.147  18.828  -2.036  0.00  0.00           C  
ATOM   2883 HE2 LPHE   202       0.633  18.331  -1.206  0.00  0.00           H  
ATOM   2884 CD2 LPHE   202      -0.066  18.142  -3.245  0.00  0.00           C  
ATOM   2885 HD2 LPHE   202       0.235  17.108  -3.338  0.00  0.00           H  
ATOM   2886 C   LPHE   202      -3.444  18.283  -5.765  0.00  0.00           C  
ATOM   2887 O   LPHE   202      -3.733  18.704  -6.890  0.00  0.00           O  
ATOM   2888 N   LPRO   203      -4.159  18.653  -4.683  0.00  0.00           N  
ATOM   2889 CD  LPRO   203      -4.025  18.117  -3.334  0.00  0.00           C  
ATOM   2890 HD2 LPRO   203      -3.253  18.667  -2.794  0.00  0.00           H  
ATOM   2891 HD3 LPRO   203      -3.805  17.050  -3.333  0.00  0.00           H  
ATOM   2892 CG  LPRO   203      -5.381  18.337  -2.677  0.00  0.00           C  
ATOM   2893 HG2 LPRO   203      -5.301  18.407  -1.595  0.00  0.00           H  
ATOM   2894 HG3 LPRO   203      -6.055  17.527  -2.961  0.00  0.00           H  
ATOM   2895 CB  LPRO   203      -5.839  19.644  -3.319  0.00  0.00           C  
ATOM   2896 HB2 LPRO   203      -5.316  20.486  -2.867  0.00  0.00           H  
ATOM   2897 HB3 LPRO   203      -6.914  19.783  -3.238  0.00  0.00           H  
ATOM   2898 CA  LPRO   203      -5.375  19.473  -4.766  0.00  0.00           C  
ATOM   2899 HA  LPRO   203      -6.126  18.893  -5.300  0.00  0.00           H  
ATOM   2900 C   LPRO   203      -5.215  20.831  -5.473  0.00  0.00           C  
ATOM   2901 O   LPRO   203      -4.167  21.477  -5.393  0.00  0.00           O  
ATOM   2902 N   LARG   204      -6.285  21.296  -6.133  0.00  0.00           N  
ATOM   2903 H   LARG   204      -7.117  20.709  -6.147  0.00  0.00           H  
ATOM   2904 CA  LARG   204      -6.342  22.534  -6.941  0.00  0.00           C  
ATOM   2905 HA  LARG   204      -7.337  22.557  -7.392  0.00  0.00           H  
ATOM   2906 CB  LARG   204      -6.249  23.792  -6.043  0.00  0.00           C  
ATOM   2907 HB2 LARG   204      -5.259  23.846  -5.591  0.00  0.00           H  
ATOM   2908 HB3 LARG   204      -6.385  24.678  -6.664  0.00  0.00           H  
ATOM   2909 CG  LARG   204      -7.324  23.809  -4.936  0.00  0.00           C  
ATOM   2910 HG2 LARG   204      -8.304  23.753  -5.411  0.00  0.00           H  
ATOM   2911 HG3 LARG   204      -7.208  22.941  -4.286  0.00  0.00           H  
ATOM   2912 CD  LARG   204      -7.293  25.073  -4.062  0.00  0.00           C  
ATOM   2913 HD2 LARG   204      -7.381  25.951  -4.704  0.00  0.00           H  
ATOM   2914 HD3 LARG   204      -8.163  25.041  -3.404  0.00  0.00           H  
ATOM   2915 NE  LARG   204      -6.063  25.173  -3.250  0.00  0.00           N  
ATOM   2916 HE  LARG   204      -5.246  24.685  -3.583  0.00  0.00           H  
ATOM   2917 CZ  LARG   204      -5.899  25.868  -2.136  0.00  0.00           C  
ATOM   2918 NH1 LARG   204      -6.850  26.542  -1.552  0.00  0.00           N  
ATOM   2919 HH11LARG   204      -7.787  26.540  -1.925  0.00  0.00           H  
ATOM   2920 HH12LARG   204      -6.637  26.995  -0.668  0.00  0.00           H  
ATOM   2921 NH2 LARG   204      -4.739  25.889  -1.555  0.00  0.00           N  
ATOM   2922 HH21LARG   204      -3.975  25.336  -1.915  0.00  0.00           H  
ATOM   2923 HH22LARG   204      -4.638  26.415  -0.692  0.00  0.00           H  
ATOM   2924 C   LARG   204      -5.390  22.534  -8.159  0.00  0.00           C  
ATOM   2925 O   LARG   204      -4.965  23.603  -8.610  0.00  0.00           O  
ATOM   2926 N   LTHR   205      -5.080  21.346  -8.697  0.00  0.00           N  
ATOM   2927 H   LTHR   205      -5.489  20.526  -8.264  0.00  0.00           H  
ATOM   2928 CA  LTHR   205      -4.310  21.128  -9.943  0.00  0.00           C  
ATOM   2929 HA  LTHR   205      -4.213  22.083 -10.457  0.00  0.00           H  
ATOM   2930 CB  LTHR   205      -2.880  20.615  -9.685  0.00  0.00           C  
ATOM   2931 HB  LTHR   205      -2.321  20.718 -10.613  0.00  0.00           H  
ATOM   2932 CG2 LTHR   205      -2.117  21.368  -8.596  0.00  0.00           C  
ATOM   2933 HG21LTHR   205      -1.088  21.009  -8.563  0.00  0.00           H  
ATOM   2934 HG22LTHR   205      -2.111  22.433  -8.824  0.00  0.00           H  
ATOM   2935 HG23LTHR   205      -2.580  21.207  -7.623  0.00  0.00           H  
ATOM   2936 OG1 LTHR   205      -2.865  19.248  -9.349  0.00  0.00           O  
ATOM   2937 HG1 LTHR   205      -3.253  19.150  -8.458  0.00  0.00           H  
ATOM   2938 C   LTHR   205      -5.027  20.166 -10.907  0.00  0.00           C  
ATOM   2939 O   LTHR   205      -5.661  19.201 -10.477  0.00  0.00           O  
ATOM   2940 N   LASP   206      -4.921  20.409 -12.218  0.00  0.00           N  
ATOM   2941 H   LASP   206      -4.429  21.242 -12.504  0.00  0.00           H  
ATOM   2942 CA  LASP   206      -5.679  19.673 -13.250  0.00  0.00           C  
ATOM   2943 HA  LASP   206      -6.726  19.660 -12.945  0.00  0.00           H  
ATOM   2944 CB  LASP   206      -5.603  20.402 -14.611  0.00  0.00           C  
ATOM   2945 HB2 LASP   206      -6.358  19.959 -15.260  0.00  0.00           H  
ATOM   2946 HB3 LASP   206      -5.874  21.448 -14.465  0.00  0.00           H  
ATOM   2947 CG  LASP   206      -4.244  20.347 -15.336  0.00  0.00           C  
ATOM   2948 OD1 LASP   206      -3.186  20.439 -14.661  0.00  0.00           O  
ATOM   2949 OD2 LASP   206      -4.235  20.233 -16.587  0.00  0.00           O  
ATOM   2950 C   LASP   206      -5.260  18.203 -13.456  0.00  0.00           C  
ATOM   2951 O   LASP   206      -6.095  17.384 -13.842  0.00  0.00           O  
ATOM   2952 N   LSER   207      -3.974  17.888 -13.264  0.00  0.00           N  
ATOM   2953 H   LSER   207      -3.372  18.659 -13.014  0.00  0.00           H  
ATOM   2954 CA  LSER   207      -3.339  16.693 -13.854  0.00  0.00           C  
ATOM   2955 HA  LSER   207      -4.076  15.891 -13.917  0.00  0.00           H  
ATOM   2956 CB  LSER   207      -2.892  17.053 -15.280  0.00  0.00           C  
ATOM   2957 HB2 LSER   207      -2.502  16.162 -15.773  0.00  0.00           H  
ATOM   2958 HB3 LSER   207      -3.746  17.416 -15.854  0.00  0.00           H  
ATOM   2959 OG  LSER   207      -1.881  18.053 -15.251  0.00  0.00           O  
ATOM   2960 HG  LSER   207      -2.325  18.924 -15.178  0.00  0.00           H  
ATOM   2961 C   LSER   207      -2.130  16.145 -13.073  0.00  0.00           C  
ATOM   2962 O   LSER   207      -1.484  15.185 -13.518  0.00  0.00           O  
ATOM   2963 N   LALA   208      -1.770  16.768 -11.942  0.00  0.00           N  
ATOM   2964 H   LALA   208      -2.382  17.487 -11.583  0.00  0.00           H  
ATOM   2965 CA  LALA   208      -0.467  16.604 -11.294  0.00  0.00           C  
ATOM   2966 HA  LALA   208       0.276  16.499 -12.087  0.00  0.00           H  
ATOM   2967 CB  LALA   208      -0.120  17.892 -10.534  0.00  0.00           C  
ATOM   2968 HB1 LALA   208      -0.293  18.764 -11.165  0.00  0.00           H  
ATOM   2969 HB2 LALA   208      -0.726  17.970  -9.633  0.00  0.00           H  
ATOM   2970 HB3 LALA   208       0.928  17.869 -10.240  0.00  0.00           H  
ATOM   2971 C   LALA   208      -0.356  15.338 -10.419  0.00  0.00           C  
ATOM   2972 O   LALA   208      -0.289  15.403  -9.186  0.00  0.00           O  
ATOM   2973 N   LLYS   209      -0.283  14.166 -11.058  0.00  0.00           N  
ATOM   2974 H   LLYS   209      -0.430  14.192 -12.062  0.00  0.00           H  
ATOM   2975 CA  LLYS   209       0.176  12.910 -10.432  0.00  0.00           C  
ATOM   2976 HA  LLYS   209      -0.421  12.742  -9.532  0.00  0.00           H  
ATOM   2977 CB  LLYS   209      -0.091  11.718 -11.374  0.00  0.00           C  
ATOM   2978 HB2 LLYS   209       0.207  10.797 -10.877  0.00  0.00           H  
ATOM   2979 HB3 LLYS   209      -1.170  11.658 -11.527  0.00  0.00           H  
ATOM   2980 CG  LLYS   209       0.570  11.766 -12.765  0.00  0.00           C  
ATOM   2981 HG2 LLYS   209       0.042  11.049 -13.394  0.00  0.00           H  
ATOM   2982 HG3 LLYS   209       0.432  12.753 -13.206  0.00  0.00           H  
ATOM   2983 CD  LLYS   209       2.061  11.392 -12.797  0.00  0.00           C  
ATOM   2984 HD2 LLYS   209       2.655  12.104 -12.228  0.00  0.00           H  
ATOM   2985 HD3 LLYS   209       2.198  10.394 -12.378  0.00  0.00           H  
ATOM   2986 CE  LLYS   209       2.530  11.429 -14.252  0.00  0.00           C  
ATOM   2987 HE2 LLYS   209       1.864  10.801 -14.852  0.00  0.00           H  
ATOM   2988 HE3 LLYS   209       2.436  12.456 -14.615  0.00  0.00           H  
ATOM   2989 NZ  LLYS   209       3.926  10.960 -14.404  0.00  0.00           N  
ATOM   2990 HZ1 LLYS   209       4.012   9.975 -14.165  0.00  0.00           H  
ATOM   2991 HZ2 LLYS   209       4.252  11.100 -15.353  0.00  0.00           H  
ATOM   2992 HZ3 LLYS   209       4.567  11.465 -13.787  0.00  0.00           H  
ATOM   2993 C   LLYS   209       1.642  12.995  -9.974  0.00  0.00           C  
ATOM   2994 O   LLYS   209       2.384  13.870 -10.431  0.00  0.00           O  
ATOM   2995 N   LALA   210       2.061  12.076  -9.104  0.00  0.00           N  
ATOM   2996 H   LALA   210       1.380  11.423  -8.739  0.00  0.00           H  
ATOM   2997 CA  LALA   210       3.444  11.941  -8.639  0.00  0.00           C  
ATOM   2998 HA  LALA   210       3.947  12.904  -8.739  0.00  0.00           H  
ATOM   2999 CB  LALA   210       3.431  11.586  -7.147  0.00  0.00           C  
ATOM   3000 HB1 LALA   210       2.911  12.362  -6.584  0.00  0.00           H  
ATOM   3001 HB2 LALA   210       2.934  10.628  -6.993  0.00  0.00           H  
ATOM   3002 HB3 LALA   210       4.456  11.512  -6.781  0.00  0.00           H  
ATOM   3003 C   LALA   210       4.241  10.903  -9.456  0.00  0.00           C  
ATOM   3004 O   LALA   210       3.822   9.754  -9.613  0.00  0.00           O  
ATOM   3005 N   LASP   211       5.415  11.296  -9.950  0.00  0.00           N  
ATOM   3006 H   LASP   211       5.696  12.259  -9.784  0.00  0.00           H  
ATOM   3007 CA  LASP   211       6.385  10.412 -10.610  0.00  0.00           C  
ATOM   3008 HA  LASP   211       5.868   9.893 -11.418  0.00  0.00           H  
ATOM   3009 CB  LASP   211       7.511  11.268 -11.216  0.00  0.00           C  
ATOM   3010 HB2 LASP   211       7.942  11.873 -10.419  0.00  0.00           H  
ATOM   3011 HB3 LASP   211       8.298  10.615 -11.597  0.00  0.00           H  
ATOM   3012 CG  LASP   211       7.070  12.197 -12.354  0.00  0.00           C  
ATOM   3013 OD1 LASP   211       6.057  11.938 -13.042  0.00  0.00           O  
ATOM   3014 OD2 LASP   211       7.768  13.200 -12.620  0.00  0.00           O  
ATOM   3015 C   LASP   211       6.962   9.331  -9.667  0.00  0.00           C  
ATOM   3016 O   LASP   211       6.974   9.507  -8.450  0.00  0.00           O  
ATOM   3017 N   LLEU   212       7.436   8.209 -10.233  0.00  0.00           N  
ATOM   3018 H   LLEU   212       7.414   8.181 -11.249  0.00  0.00           H  
ATOM   3019 CA  LLEU   212       7.970   6.994  -9.568  0.00  0.00           C  
ATOM   3020 HA  LLEU   212       8.190   6.299 -10.375  0.00  0.00           H  
ATOM   3021 CB  LLEU   212       9.327   7.317  -8.906  0.00  0.00           C  
ATOM   3022 HB2 LLEU   212       9.963   7.810  -9.643  0.00  0.00           H  
ATOM   3023 HB3 LLEU   212       9.158   8.019  -8.091  0.00  0.00           H  
ATOM   3024 CG  LLEU   212      10.086   6.095  -8.344  0.00  0.00           C  
ATOM   3025 HG  LLEU   212       9.493   5.613  -7.568  0.00  0.00           H  
ATOM   3026 CD1 LLEU   212      10.417   5.074  -9.437  0.00  0.00           C  
ATOM   3027 HD11LLEU   212      10.918   5.564 -10.271  0.00  0.00           H  
ATOM   3028 HD12LLEU   212      11.064   4.295  -9.035  0.00  0.00           H  
ATOM   3029 HD13LLEU   212       9.505   4.602  -9.799  0.00  0.00           H  
ATOM   3030 CD2 LLEU   212      11.399   6.550  -7.709  0.00  0.00           C  
ATOM   3031 HD21LLEU   212      11.918   5.691  -7.283  0.00  0.00           H  
ATOM   3032 HD22LLEU   212      12.034   7.021  -8.458  0.00  0.00           H  
ATOM   3033 HD23LLEU   212      11.194   7.264  -6.911  0.00  0.00           H  
ATOM   3034 C   LLEU   212       6.999   6.226  -8.631  0.00  0.00           C  
ATOM   3035 O   LLEU   212       7.117   5.008  -8.466  0.00  0.00           O  
ATOM   3036 N   LSER   213       6.011   6.906  -8.053  0.00  0.00           N  
ATOM   3037 H   LSER   213       6.030   7.914  -8.166  0.00  0.00           H  
ATOM   3038 CA  LSER   213       4.947   6.323  -7.230  0.00  0.00           C  
ATOM   3039 HA  LSER   213       5.405   5.811  -6.385  0.00  0.00           H  
ATOM   3040 CB  LSER   213       4.080   7.457  -6.679  0.00  0.00           C  
ATOM   3041 HB2 LSER   213       4.711   8.212  -6.208  0.00  0.00           H  
ATOM   3042 HB3 LSER   213       3.538   7.923  -7.504  0.00  0.00           H  
ATOM   3043 OG  LSER   213       3.163   6.959  -5.730  0.00  0.00           O  
ATOM   3044 HG  LSER   213       2.338   7.479  -5.824  0.00  0.00           H  
ATOM   3045 C   LSER   213       4.079   5.306  -7.992  0.00  0.00           C  
ATOM   3046 O   LSER   213       3.984   5.353  -9.225  0.00  0.00           O  
ATOM   3047 N   LVAL   214       3.417   4.406  -7.259  0.00  0.00           N  
ATOM   3048 H   LVAL   214       3.512   4.463  -6.249  0.00  0.00           H  
ATOM   3049 CA  LVAL   214       2.437   3.441  -7.790  0.00  0.00           C  
ATOM   3050 HA  LVAL   214       2.129   3.777  -8.779  0.00  0.00           H  
ATOM   3051 CB  LVAL   214       3.015   2.020  -7.945  0.00  0.00           C  
ATOM   3052 HB  LVAL   214       2.251   1.406  -8.418  0.00  0.00           H  
ATOM   3053 CG1 LVAL   214       4.242   1.992  -8.855  0.00  0.00           C  
ATOM   3054 HG11LVAL   214       4.535   0.956  -9.018  0.00  0.00           H  
ATOM   3055 HG12LVAL   214       3.982   2.449  -9.809  0.00  0.00           H  
ATOM   3056 HG13LVAL   214       5.069   2.534  -8.401  0.00  0.00           H  
ATOM   3057 CG2 LVAL   214       3.372   1.359  -6.609  0.00  0.00           C  
ATOM   3058 HG21LVAL   214       4.095   1.969  -6.069  0.00  0.00           H  
ATOM   3059 HG22LVAL   214       2.480   1.234  -5.996  0.00  0.00           H  
ATOM   3060 HG23LVAL   214       3.792   0.374  -6.799  0.00  0.00           H  
ATOM   3061 C   LVAL   214       1.180   3.380  -6.927  0.00  0.00           C  
ATOM   3062 O   LVAL   214       1.236   3.625  -5.723  0.00  0.00           O  
ATOM   3063 N   LVAL   215       0.049   3.004  -7.521  0.00  0.00           N  
ATOM   3064 H   LVAL   215       0.075   2.827  -8.522  0.00  0.00           H  
ATOM   3065 CA  LVAL   215      -1.199   2.696  -6.800  0.00  0.00           C  
ATOM   3066 HA  LVAL   215      -1.099   3.036  -5.772  0.00  0.00           H  
ATOM   3067 CB  LVAL   215      -2.398   3.462  -7.392  0.00  0.00           C  
ATOM   3068 HB  LVAL   215      -3.273   3.233  -6.788  0.00  0.00           H  
ATOM   3069 CG1 LVAL   215      -2.164   4.976  -7.323  0.00  0.00           C  
ATOM   3070 HG11LVAL   215      -3.029   5.507  -7.717  0.00  0.00           H  
ATOM   3071 HG12LVAL   215      -2.004   5.270  -6.290  0.00  0.00           H  
ATOM   3072 HG13LVAL   215      -1.288   5.248  -7.910  0.00  0.00           H  
ATOM   3073 CG2 LVAL   215      -2.719   3.088  -8.840  0.00  0.00           C  
ATOM   3074 HG21LVAL   215      -3.632   3.591  -9.159  0.00  0.00           H  
ATOM   3075 HG22LVAL   215      -1.906   3.387  -9.499  0.00  0.00           H  
ATOM   3076 HG23LVAL   215      -2.867   2.014  -8.918  0.00  0.00           H  
ATOM   3077 C   LVAL   215      -1.437   1.182  -6.717  0.00  0.00           C  
ATOM   3078 O   LVAL   215      -0.940   0.425  -7.555  0.00  0.00           O  
ATOM   3079 N   LGLY   216      -2.177   0.716  -5.709  0.00  0.00           N  
ATOM   3080 H   LGLY   216      -2.547   1.358  -5.016  0.00  0.00           H  
ATOM   3081 CA  LGLY   216      -2.474  -0.713  -5.554  0.00  0.00           C  
ATOM   3082 HA2 LGLY   216      -2.863  -1.075  -6.505  0.00  0.00           H  
ATOM   3083 HA3 LGLY   216      -1.551  -1.250  -5.344  0.00  0.00           H  
ATOM   3084 C   LGLY   216      -3.483  -1.052  -4.446  0.00  0.00           C  
ATOM   3085 O   LGLY   216      -3.694  -0.239  -3.541  0.00  0.00           O  
ATOM   3086 N   LPRO   217      -4.127  -2.234  -4.521  0.00  0.00           N  
ATOM   3087 CD  LPRO   217      -3.946  -3.235  -5.566  0.00  0.00           C  
ATOM   3088 HD2 LPRO   217      -2.901  -3.535  -5.650  0.00  0.00           H  
ATOM   3089 HD3 LPRO   217      -4.301  -2.837  -6.518  0.00  0.00           H  
ATOM   3090 CG  LPRO   217      -4.808  -4.431  -5.168  0.00  0.00           C  
ATOM   3091 HG2 LPRO   217      -4.219  -5.116  -4.559  0.00  0.00           H  
ATOM   3092 HG3 LPRO   217      -5.214  -4.946  -6.038  0.00  0.00           H  
ATOM   3093 CB  LPRO   217      -5.910  -3.791  -4.324  0.00  0.00           C  
ATOM   3094 HB2 LPRO   217      -6.363  -4.505  -3.634  0.00  0.00           H  
ATOM   3095 HB3 LPRO   217      -6.674  -3.376  -4.982  0.00  0.00           H  
ATOM   3096 CA  LPRO   217      -5.189  -2.647  -3.603  0.00  0.00           C  
ATOM   3097 HA  LPRO   217      -5.891  -1.825  -3.468  0.00  0.00           H  
ATOM   3098 C   LPRO   217      -4.690  -3.084  -2.215  0.00  0.00           C  
ATOM   3099 O   LPRO   217      -3.528  -3.466  -2.031  0.00  0.00           O  
ATOM   3100 N   LMET   218      -5.615  -3.085  -1.249  0.00  0.00           N  
ATOM   3101 H   LMET   218      -6.536  -2.719  -1.484  0.00  0.00           H  
ATOM   3102 CA  LMET   218      -5.437  -3.538   0.139  0.00  0.00           C  
ATOM   3103 HA  LMET   218      -4.565  -4.187   0.189  0.00  0.00           H  
ATOM   3104 CB  LMET   218      -5.184  -2.324   1.053  0.00  0.00           C  
ATOM   3105 HB2 LMET   218      -6.029  -1.639   0.974  0.00  0.00           H  
ATOM   3106 HB3 LMET   218      -5.107  -2.668   2.084  0.00  0.00           H  
ATOM   3107 CG  LMET   218      -3.894  -1.568   0.697  0.00  0.00           C  
ATOM   3108 HG2 LMET   218      -3.041  -2.192   0.962  0.00  0.00           H  
ATOM   3109 HG3 LMET   218      -3.863  -1.399  -0.378  0.00  0.00           H  
ATOM   3110 SD  LMET   218      -3.687   0.063   1.459  0.00  0.00           S  
ATOM   3111 CE  LMET   218      -3.531  -0.386   3.207  0.00  0.00           C  
ATOM   3112 HE1 LMET   218      -2.678  -1.050   3.342  0.00  0.00           H  
ATOM   3113 HE2 LMET   218      -3.377   0.519   3.795  0.00  0.00           H  
ATOM   3114 HE3 LMET   218      -4.441  -0.877   3.548  0.00  0.00           H  
ATOM   3115 C   LMET   218      -6.662  -4.358   0.597  0.00  0.00           C  
ATOM   3116 O   LMET   218      -7.793  -4.011   0.258  0.00  0.00           O  
ATOM   3117 N   LALA   219      -6.455  -5.458   1.334  0.00  0.00           N  
ATOM   3118 H   LALA   219      -5.509  -5.647   1.657  0.00  0.00           H  
ATOM   3119 CA  LALA   219      -7.490  -6.454   1.662  0.00  0.00           C  
ATOM   3120 HA  LALA   219      -8.430  -5.940   1.860  0.00  0.00           H  
ATOM   3121 CB  LALA   219      -7.701  -7.350   0.431  0.00  0.00           C  
ATOM   3122 HB1 LALA   219      -8.519  -8.046   0.614  0.00  0.00           H  
ATOM   3123 HB2 LALA   219      -7.963  -6.741  -0.435  0.00  0.00           H  
ATOM   3124 HB3 LALA   219      -6.793  -7.913   0.218  0.00  0.00           H  
ATOM   3125 C   LALA   219      -7.139  -7.317   2.900  0.00  0.00           C  
ATOM   3126 O   LALA   219      -6.034  -7.234   3.439  0.00  0.00           O  
ATOM   3127 N   LARG   220      -8.053  -8.197   3.341  0.00  0.00           N  
ATOM   3128 H   LARG   220      -8.966  -8.213   2.889  0.00  0.00           H  
ATOM   3129 CA  LARG   220      -7.774  -9.264   4.331  0.00  0.00           C  
ATOM   3130 HA  LARG   220      -6.951  -8.950   4.974  0.00  0.00           H  
ATOM   3131 CB  LARG   220      -9.001  -9.498   5.229  0.00  0.00           C  
ATOM   3132 HB2 LARG   220      -9.879  -9.679   4.608  0.00  0.00           H  
ATOM   3133 HB3 LARG   220      -8.832 -10.392   5.832  0.00  0.00           H  
ATOM   3134 CG  LARG   220      -9.267  -8.337   6.199  0.00  0.00           C  
ATOM   3135 HG2 LARG   220      -8.353  -8.113   6.750  0.00  0.00           H  
ATOM   3136 HG3 LARG   220      -9.572  -7.448   5.646  0.00  0.00           H  
ATOM   3137 CD  LARG   220     -10.358  -8.732   7.205  0.00  0.00           C  
ATOM   3138 HD2 LARG   220     -10.056  -9.654   7.705  0.00  0.00           H  
ATOM   3139 HD3 LARG   220     -10.440  -7.956   7.969  0.00  0.00           H  
ATOM   3140 NE  LARG   220     -11.662  -8.945   6.551  0.00  0.00           N  
ATOM   3141 HE  LARG   220     -11.893  -9.893   6.257  0.00  0.00           H  
ATOM   3142 CZ  LARG   220     -12.537  -8.014   6.233  0.00  0.00           C  
ATOM   3143 NH1 LARG   220     -12.362  -6.765   6.556  0.00  0.00           N  
ATOM   3144 HH11LARG   220     -11.545  -6.484   7.083  0.00  0.00           H  
ATOM   3145 HH12LARG   220     -12.931  -6.052   6.112  0.00  0.00           H  
ATOM   3146 NH2 LARG   220     -13.617  -8.310   5.576  0.00  0.00           N  
ATOM   3147 HH21LARG   220     -13.785  -9.250   5.243  0.00  0.00           H  
ATOM   3148 HH22LARG   220     -14.336  -7.603   5.482  0.00  0.00           H  
ATOM   3149 C   LARG   220      -7.316 -10.596   3.713  0.00  0.00           C  
ATOM   3150 O   LARG   220      -7.064 -11.542   4.458  0.00  0.00           O  
ATOM   3151 N   LTHR   221      -7.214 -10.702   2.386  0.00  0.00           N  
ATOM   3152 H   LTHR   221      -7.406  -9.890   1.820  0.00  0.00           H  
ATOM   3153 CA  LTHR   221      -6.861 -11.950   1.678  0.00  0.00           C  
ATOM   3154 HA  LTHR   221      -6.291 -12.580   2.359  0.00  0.00           H  
ATOM   3155 CB  LTHR   221      -8.112 -12.744   1.241  0.00  0.00           C  
ATOM   3156 HB  LTHR   221      -7.801 -13.756   0.987  0.00  0.00           H  
ATOM   3157 CG2 LTHR   221      -9.229 -12.850   2.280  0.00  0.00           C  
ATOM   3158 HG21LTHR   221      -8.838 -13.297   3.194  0.00  0.00           H  
ATOM   3159 HG22LTHR   221      -9.653 -11.870   2.499  0.00  0.00           H  
ATOM   3160 HG23LTHR   221     -10.016 -13.494   1.892  0.00  0.00           H  
ATOM   3161 OG1 LTHR   221      -8.672 -12.178   0.085  0.00  0.00           O  
ATOM   3162 HG1 LTHR   221      -9.395 -11.586   0.363  0.00  0.00           H  
ATOM   3163 C   LTHR   221      -5.989 -11.681   0.440  0.00  0.00           C  
ATOM   3164 O   LTHR   221      -6.064 -10.587  -0.126  0.00  0.00           O  
ATOM   3165 N   LPRO   222      -5.195 -12.662  -0.039  0.00  0.00           N  
ATOM   3166 CD  LPRO   222      -4.912 -13.936   0.609  0.00  0.00           C  
ATOM   3167 HD2 LPRO   222      -5.821 -14.462   0.897  0.00  0.00           H  
ATOM   3168 HD3 LPRO   222      -4.299 -13.761   1.490  0.00  0.00           H  
ATOM   3169 CG  LPRO   222      -4.133 -14.772  -0.400  0.00  0.00           C  
ATOM   3170 HG2 LPRO   222      -4.823 -15.392  -0.973  0.00  0.00           H  
ATOM   3171 HG3 LPRO   222      -3.382 -15.391   0.091  0.00  0.00           H  
ATOM   3172 CB  LPRO   222      -3.499 -13.740  -1.326  0.00  0.00           C  
ATOM   3173 HB2 LPRO   222      -3.384 -14.154  -2.327  0.00  0.00           H  
ATOM   3174 HB3 LPRO   222      -2.527 -13.441  -0.939  0.00  0.00           H  
ATOM   3175 CA  LPRO   222      -4.455 -12.539  -1.298  0.00  0.00           C  
ATOM   3176 HA  LPRO   222      -3.874 -11.616  -1.298  0.00  0.00           H  
ATOM   3177 C   LPRO   222      -5.371 -12.533  -2.534  0.00  0.00           C  
ATOM   3178 O   LPRO   222      -5.125 -11.790  -3.485  0.00  0.00           O  
ATOM   3179 N   LALA   223      -6.433 -13.344  -2.534  0.00  0.00           N  
ATOM   3180 H   LALA   223      -6.617 -13.909  -1.718  0.00  0.00           H  
ATOM   3181 CA  LALA   223      -7.302 -13.520  -3.698  0.00  0.00           C  
ATOM   3182 HA  LALA   223      -6.679 -13.754  -4.563  0.00  0.00           H  
ATOM   3183 CB  LALA   223      -8.208 -14.724  -3.430  0.00  0.00           C  
ATOM   3184 HB1 LALA   223      -8.863 -14.517  -2.585  0.00  0.00           H  
ATOM   3185 HB2 LALA   223      -8.811 -14.934  -4.313  0.00  0.00           H  
ATOM   3186 HB3 LALA   223      -7.607 -15.603  -3.204  0.00  0.00           H  
ATOM   3187 C   LALA   223      -8.104 -12.248  -4.041  0.00  0.00           C  
ATOM   3188 O   LALA   223      -8.274 -11.929  -5.220  0.00  0.00           O  
ATOM   3189 N   LASP   224      -8.524 -11.479  -3.029  0.00  0.00           N  
ATOM   3190 H   LASP   224      -8.397 -11.814  -2.081  0.00  0.00           H  
ATOM   3191 CA  LASP   224      -9.186 -10.182  -3.227  0.00  0.00           C  
ATOM   3192 HA  LASP   224     -10.049 -10.326  -3.880  0.00  0.00           H  
ATOM   3193 CB  LASP   224      -9.686  -9.626  -1.887  0.00  0.00           C  
ATOM   3194 HB2 LASP   224      -8.818  -9.460  -1.248  0.00  0.00           H  
ATOM   3195 HB3 LASP   224     -10.154  -8.657  -2.066  0.00  0.00           H  
ATOM   3196 CG  LASP   224     -10.684 -10.506  -1.125  0.00  0.00           C  
ATOM   3197 OD1 LASP   224     -10.771 -10.321   0.111  0.00  0.00           O  
ATOM   3198 OD2 LASP   224     -11.373 -11.369  -1.712  0.00  0.00           O  
ATOM   3199 C   LASP   224      -8.255  -9.149  -3.893  0.00  0.00           C  
ATOM   3200 O   LASP   224      -8.701  -8.391  -4.756  0.00  0.00           O  
ATOM   3201 N   LLEU   225      -6.954  -9.143  -3.556  0.00  0.00           N  
ATOM   3202 H   LLEU   225      -6.638  -9.806  -2.860  0.00  0.00           H  
ATOM   3203 CA  LLEU   225      -5.959  -8.289  -4.224  0.00  0.00           C  
ATOM   3204 HA  LLEU   225      -6.303  -7.255  -4.193  0.00  0.00           H  
ATOM   3205 CB  LLEU   225      -4.580  -8.384  -3.542  0.00  0.00           C  
ATOM   3206 HB2 LLEU   225      -4.207  -9.403  -3.638  0.00  0.00           H  
ATOM   3207 HB3 LLEU   225      -3.894  -7.739  -4.094  0.00  0.00           H  
ATOM   3208 CG  LLEU   225      -4.516  -7.994  -2.059  0.00  0.00           C  
ATOM   3209 HG  LLEU   225      -5.132  -8.668  -1.473  0.00  0.00           H  
ATOM   3210 CD1 LLEU   225      -3.066  -8.101  -1.587  0.00  0.00           C  
ATOM   3211 HD11LLEU   225      -2.985  -7.727  -0.571  0.00  0.00           H  
ATOM   3212 HD12LLEU   225      -2.749  -9.143  -1.615  0.00  0.00           H  
ATOM   3213 HD13LLEU   225      -2.418  -7.504  -2.226  0.00  0.00           H  
ATOM   3214 CD2 LLEU   225      -4.971  -6.562  -1.811  0.00  0.00           C  
ATOM   3215 HD21LLEU   225      -4.364  -5.880  -2.399  0.00  0.00           H  
ATOM   3216 HD22LLEU   225      -6.022  -6.449  -2.071  0.00  0.00           H  
ATOM   3217 HD23LLEU   225      -4.848  -6.328  -0.756  0.00  0.00           H  
ATOM   3218 C   LLEU   225      -5.800  -8.668  -5.700  0.00  0.00           C  
ATOM   3219 O   LLEU   225      -5.775  -7.790  -6.565  0.00  0.00           O  
ATOM   3220 N   LALA   226      -5.722  -9.971  -5.990  0.00  0.00           N  
ATOM   3221 H   LALA   226      -5.739 -10.636  -5.224  0.00  0.00           H  
ATOM   3222 CA  LALA   226      -5.627 -10.477  -7.356  0.00  0.00           C  
ATOM   3223 HA  LALA   226      -4.767 -10.008  -7.838  0.00  0.00           H  
ATOM   3224 CB  LALA   226      -5.393 -11.990  -7.315  0.00  0.00           C  
ATOM   3225 HB1 LALA   226      -4.486 -12.210  -6.759  0.00  0.00           H  
ATOM   3226 HB2 LALA   226      -6.237 -12.492  -6.841  0.00  0.00           H  
ATOM   3227 HB3 LALA   226      -5.278 -12.367  -8.329  0.00  0.00           H  
ATOM   3228 C   LALA   226      -6.868 -10.125  -8.191  0.00  0.00           C  
ATOM   3229 O   LALA   226      -6.736  -9.845  -9.381  0.00  0.00           O  
ATOM   3230 N   LLEU   227      -8.060 -10.096  -7.589  0.00  0.00           N  
ATOM   3231 H   LLEU   227      -8.121 -10.403  -6.623  0.00  0.00           H  
ATOM   3232 CA  LLEU   227      -9.276  -9.628  -8.254  0.00  0.00           C  
ATOM   3233 HA  LLEU   227      -9.328 -10.102  -9.236  0.00  0.00           H  
ATOM   3234 CB  LLEU   227     -10.491 -10.090  -7.427  0.00  0.00           C  
ATOM   3235 HB2 LLEU   227     -10.507 -11.181  -7.412  0.00  0.00           H  
ATOM   3236 HB3 LLEU   227     -10.373  -9.744  -6.400  0.00  0.00           H  
ATOM   3237 CG  LLEU   227     -11.841  -9.576  -7.954  0.00  0.00           C  
ATOM   3238 HG  LLEU   227     -11.866  -8.488  -7.893  0.00  0.00           H  
ATOM   3239 CD1 LLEU   227     -12.098 -10.003  -9.399  0.00  0.00           C  
ATOM   3240 HD11LLEU   227     -12.056 -11.090  -9.482  0.00  0.00           H  
ATOM   3241 HD12LLEU   227     -13.077  -9.649  -9.696  0.00  0.00           H  
ATOM   3242 HD13LLEU   227     -11.363  -9.557 -10.068  0.00  0.00           H  
ATOM   3243 CD2 LLEU   227     -12.979 -10.124  -7.098  0.00  0.00           C  
ATOM   3244 HD21LLEU   227     -13.030 -11.207  -7.196  0.00  0.00           H  
ATOM   3245 HD22LLEU   227     -12.816  -9.866  -6.052  0.00  0.00           H  
ATOM   3246 HD23LLEU   227     -13.926  -9.695  -7.421  0.00  0.00           H  
ATOM   3247 C   LLEU   227      -9.257  -8.106  -8.489  0.00  0.00           C  
ATOM   3248 O   LLEU   227      -9.481  -7.644  -9.608  0.00  0.00           O  
ATOM   3249 N   LALA   228      -8.967  -7.316  -7.453  0.00  0.00           N  
ATOM   3250 H   LALA   228      -8.789  -7.746  -6.548  0.00  0.00           H  
ATOM   3251 CA  LALA   228      -8.991  -5.855  -7.527  0.00  0.00           C  
ATOM   3252 HA  LALA   228      -9.977  -5.540  -7.871  0.00  0.00           H  
ATOM   3253 CB  LALA   228      -8.781  -5.310  -6.113  0.00  0.00           C  
ATOM   3254 HB1 LALA   228      -9.564  -5.693  -5.457  0.00  0.00           H  
ATOM   3255 HB2 LALA   228      -7.812  -5.630  -5.728  0.00  0.00           H  
ATOM   3256 HB3 LALA   228      -8.828  -4.220  -6.124  0.00  0.00           H  
ATOM   3257 C   LALA   228      -7.956  -5.284  -8.517  0.00  0.00           C  
ATOM   3258 O   LALA   228      -8.249  -4.320  -9.233  0.00  0.00           O  
ATOM   3259 N   LLEU   229      -6.765  -5.887  -8.604  0.00  0.00           N  
ATOM   3260 H   LLEU   229      -6.558  -6.650  -7.966  0.00  0.00           H  
ATOM   3261 CA  LLEU   229      -5.750  -5.504  -9.588  0.00  0.00           C  
ATOM   3262 HA  LLEU   229      -5.656  -4.418  -9.560  0.00  0.00           H  
ATOM   3263 CB  LLEU   229      -4.395  -6.101  -9.164  0.00  0.00           C  
ATOM   3264 HB2 LLEU   229      -4.158  -5.746  -8.160  0.00  0.00           H  
ATOM   3265 HB3 LLEU   229      -4.494  -7.184  -9.109  0.00  0.00           H  
ATOM   3266 CG  LLEU   229      -3.221  -5.748 -10.099  0.00  0.00           C  
ATOM   3267 HG  LLEU   229      -3.431  -6.110 -11.105  0.00  0.00           H  
ATOM   3268 CD1 LLEU   229      -2.968  -4.239 -10.142  0.00  0.00           C  
ATOM   3269 HD11LLEU   229      -2.814  -3.858  -9.134  0.00  0.00           H  
ATOM   3270 HD12LLEU   229      -2.083  -4.035 -10.747  0.00  0.00           H  
ATOM   3271 HD13LLEU   229      -3.814  -3.722 -10.591  0.00  0.00           H  
ATOM   3272 CD2 LLEU   229      -1.943  -6.418  -9.596  0.00  0.00           C  
ATOM   3273 HD21LLEU   229      -1.131  -6.229 -10.300  0.00  0.00           H  
ATOM   3274 HD22LLEU   229      -1.669  -6.021  -8.621  0.00  0.00           H  
ATOM   3275 HD23LLEU   229      -2.091  -7.495  -9.520  0.00  0.00           H  
ATOM   3276 C   LLEU   229      -6.166  -5.878 -11.024  0.00  0.00           C  
ATOM   3277 O   LLEU   229      -6.071  -5.038 -11.915  0.00  0.00           O  
ATOM   3278 N   LASP   230      -6.718  -7.077 -11.250  0.00  0.00           N  
ATOM   3279 H   LASP   230      -6.806  -7.727 -10.477  0.00  0.00           H  
ATOM   3280 CA  LASP   230      -7.209  -7.517 -12.571  0.00  0.00           C  
ATOM   3281 HA  LASP   230      -6.385  -7.439 -13.282  0.00  0.00           H  
ATOM   3282 CB  LASP   230      -7.632  -8.993 -12.467  0.00  0.00           C  
ATOM   3283 HB2 LASP   230      -6.885  -9.523 -11.880  0.00  0.00           H  
ATOM   3284 HB3 LASP   230      -8.584  -9.061 -11.938  0.00  0.00           H  
ATOM   3285 CG  LASP   230      -7.734  -9.734 -13.803  0.00  0.00           C  
ATOM   3286 OD1 LASP   230      -8.345 -10.830 -13.827  0.00  0.00           O  
ATOM   3287 OD2 LASP   230      -7.142  -9.310 -14.821  0.00  0.00           O  
ATOM   3288 C   LASP   230      -8.371  -6.650 -13.108  0.00  0.00           C  
ATOM   3289 O   LASP   230      -8.555  -6.518 -14.320  0.00  0.00           O  
ATOM   3290 N   LILE   231      -9.131  -6.001 -12.218  0.00  0.00           N  
ATOM   3291 H   LILE   231      -8.993  -6.236 -11.241  0.00  0.00           H  
ATOM   3292 CA  LILE   231     -10.165  -5.011 -12.565  0.00  0.00           C  
ATOM   3293 HA  LILE   231     -10.730  -5.381 -13.421  0.00  0.00           H  
ATOM   3294 CB  LILE   231     -11.147  -4.871 -11.373  0.00  0.00           C  
ATOM   3295 HB  LILE   231     -10.560  -4.774 -10.459  0.00  0.00           H  
ATOM   3296 CG2 LILE   231     -12.049  -3.623 -11.477  0.00  0.00           C  
ATOM   3297 HG21LILE   231     -12.752  -3.589 -10.648  0.00  0.00           H  
ATOM   3298 HG22LILE   231     -11.457  -2.711 -11.428  0.00  0.00           H  
ATOM   3299 HG23LILE   231     -12.603  -3.640 -12.414  0.00  0.00           H  
ATOM   3300 CG1 LILE   231     -12.017  -6.146 -11.267  0.00  0.00           C  
ATOM   3301 HG12LILE   231     -12.772  -6.142 -12.054  0.00  0.00           H  
ATOM   3302 HG13LILE   231     -11.396  -7.030 -11.414  0.00  0.00           H  
ATOM   3303 CD1 LILE   231     -12.703  -6.300  -9.906  0.00  0.00           C  
ATOM   3304 HD11LILE   231     -13.231  -7.251  -9.876  0.00  0.00           H  
ATOM   3305 HD12LILE   231     -11.959  -6.283  -9.110  0.00  0.00           H  
ATOM   3306 HD13LILE   231     -13.422  -5.501  -9.747  0.00  0.00           H  
ATOM   3307 C   LILE   231      -9.571  -3.651 -12.980  0.00  0.00           C  
ATOM   3308 O   LILE   231     -10.120  -2.994 -13.871  0.00  0.00           O  
ATOM   3309 N   LTHR   232      -8.485  -3.203 -12.338  0.00  0.00           N  
ATOM   3310 H   LTHR   232      -8.030  -3.840 -11.694  0.00  0.00           H  
ATOM   3311 CA  LTHR   232      -8.015  -1.796 -12.355  0.00  0.00           C  
ATOM   3312 HA  LTHR   232      -8.779  -1.172 -12.818  0.00  0.00           H  
ATOM   3313 CB  LTHR   232      -7.818  -1.271 -10.920  0.00  0.00           C  
ATOM   3314 HB  LTHR   232      -7.352  -0.286 -10.975  0.00  0.00           H  
ATOM   3315 CG2 LTHR   232      -9.127  -1.128 -10.147  0.00  0.00           C  
ATOM   3316 HG21LTHR   232      -9.789  -0.439 -10.669  0.00  0.00           H  
ATOM   3317 HG22LTHR   232      -9.617  -2.094 -10.039  0.00  0.00           H  
ATOM   3318 HG23LTHR   232      -8.918  -0.725  -9.156  0.00  0.00           H  
ATOM   3319 OG1 LTHR   232      -6.983  -2.117 -10.159  0.00  0.00           O  
ATOM   3320 HG1 LTHR   232      -7.514  -2.889  -9.884  0.00  0.00           H  
ATOM   3321 C   LTHR   232      -6.730  -1.534 -13.157  0.00  0.00           C  
ATOM   3322 O   LTHR   232      -6.511  -0.401 -13.591  0.00  0.00           O  
ATOM   3323 N   LSER   233      -5.899  -2.555 -13.378  0.00  0.00           N  
ATOM   3324 H   LSER   233      -6.136  -3.451 -12.965  0.00  0.00           H  
ATOM   3325 CA  LSER   233      -4.607  -2.466 -14.076  0.00  0.00           C  
ATOM   3326 HA  LSER   233      -4.014  -1.687 -13.602  0.00  0.00           H  
ATOM   3327 CB  LSER   233      -3.877  -3.800 -13.890  0.00  0.00           C  
ATOM   3328 HB2 LSER   233      -3.764  -3.998 -12.826  0.00  0.00           H  
ATOM   3329 HB3 LSER   233      -4.468  -4.605 -14.328  0.00  0.00           H  
ATOM   3330 OG  LSER   233      -2.599  -3.783 -14.481  0.00  0.00           O  
ATOM   3331 HG  LSER   233      -2.114  -4.546 -14.100  0.00  0.00           H  
ATOM   3332 C   LSER   233      -4.718  -2.112 -15.567  0.00  0.00           C  
ATOM   3333 O   LSER   233      -5.754  -2.337 -16.196  0.00  0.00           O  
ATOM   3334 N   LLYS   234      -3.638  -1.594 -16.169  0.00  0.00           N  
ATOM   3335 H   LLYS   234      -2.801  -1.464 -15.604  0.00  0.00           H  
ATOM   3336 CA  LLYS   234      -3.533  -1.383 -17.628  0.00  0.00           C  
ATOM   3337 HA  LLYS   234      -4.400  -0.822 -17.977  0.00  0.00           H  
ATOM   3338 CB  LLYS   234      -2.257  -0.600 -17.951  0.00  0.00           C  
ATOM   3339 HB2 LLYS   234      -1.404  -1.130 -17.522  0.00  0.00           H  
ATOM   3340 HB3 LLYS   234      -2.124  -0.581 -19.032  0.00  0.00           H  
ATOM   3341 CG  LLYS   234      -2.275   0.849 -17.455  0.00  0.00           C  
ATOM   3342 HG2 LLYS   234      -3.067   1.406 -17.957  0.00  0.00           H  
ATOM   3343 HG3 LLYS   234      -2.441   0.878 -16.378  0.00  0.00           H  
ATOM   3344 CD  LLYS   234      -0.918   1.473 -17.784  0.00  0.00           C  
ATOM   3345 HD2 LLYS   234      -0.132   0.821 -17.399  0.00  0.00           H  
ATOM   3346 HD3 LLYS   234      -0.809   1.561 -18.866  0.00  0.00           H  
ATOM   3347 CE  LLYS   234      -0.779   2.845 -17.135  0.00  0.00           C  
ATOM   3348 HE2 LLYS   234      -1.493   3.540 -17.585  0.00  0.00           H  
ATOM   3349 HE3 LLYS   234      -1.010   2.745 -16.070  0.00  0.00           H  
ATOM   3350 NZ  LLYS   234       0.609   3.328 -17.281  0.00  0.00           N  
ATOM   3351 HZ1 LLYS   234       1.236   2.592 -16.958  0.00  0.00           H  
ATOM   3352 HZ2 LLYS   234       0.848   3.548 -18.233  0.00  0.00           H  
ATOM   3353 HZ3 LLYS   234       0.790   4.107 -16.651  0.00  0.00           H  
ATOM   3354 C   LLYS   234      -3.504  -2.685 -18.436  0.00  0.00           C  
ATOM   3355 O   LLYS   234      -3.695  -2.644 -19.653  0.00  0.00           O  
ATOM   3356 N   LVAL   235      -3.247  -3.820 -17.785  0.00  0.00           N  
ATOM   3357 H   LVAL   235      -3.112  -3.761 -16.784  0.00  0.00           H  
ATOM   3358 CA  LVAL   235      -3.232  -5.165 -18.383  0.00  0.00           C  
ATOM   3359 HA  LVAL   235      -3.468  -5.084 -19.440  0.00  0.00           H  
ATOM   3360 CB  LVAL   235      -1.832  -5.815 -18.299  0.00  0.00           C  
ATOM   3361 HB  LVAL   235      -1.891  -6.803 -18.755  0.00  0.00           H  
ATOM   3362 CG1 LVAL   235      -0.800  -5.006 -19.092  0.00  0.00           C  
ATOM   3363 HG11LVAL   235      -0.656  -4.022 -18.649  0.00  0.00           H  
ATOM   3364 HG12LVAL   235       0.152  -5.538 -19.099  0.00  0.00           H  
ATOM   3365 HG13LVAL   235      -1.138  -4.899 -20.122  0.00  0.00           H  
ATOM   3366 CG2 LVAL   235      -1.318  -5.995 -16.865  0.00  0.00           C  
ATOM   3367 HG21LVAL   235      -0.367  -6.526 -16.887  0.00  0.00           H  
ATOM   3368 HG22LVAL   235      -1.170  -5.025 -16.392  0.00  0.00           H  
ATOM   3369 HG23LVAL   235      -2.028  -6.583 -16.285  0.00  0.00           H  
ATOM   3370 C   LVAL   235      -4.293  -6.062 -17.730  0.00  0.00           C  
ATOM   3371 O   LVAL   235      -4.648  -5.833 -16.567  0.00  0.00           O  
ATOM   3372 N   LPRO   236      -4.781  -7.121 -18.403  0.00  0.00           N  
ATOM   3373 CD  LPRO   236      -4.675  -7.396 -19.831  0.00  0.00           C  
ATOM   3374 HD2 LPRO   236      -3.721  -7.078 -20.252  0.00  0.00           H  
ATOM   3375 HD3 LPRO   236      -5.499  -6.910 -20.352  0.00  0.00           H  
ATOM   3376 CG  LPRO   236      -4.826  -8.903 -19.981  0.00  0.00           C  
ATOM   3377 HG2 LPRO   236      -3.845  -9.361 -19.893  0.00  0.00           H  
ATOM   3378 HG3 LPRO   236      -5.293  -9.171 -20.929  0.00  0.00           H  
ATOM   3379 CB  LPRO   236      -5.697  -9.284 -18.784  0.00  0.00           C  
ATOM   3380 HB2 LPRO   236      -5.542 -10.322 -18.494  0.00  0.00           H  
ATOM   3381 HB3 LPRO   236      -6.745  -9.109 -19.028  0.00  0.00           H  
ATOM   3382 CA  LPRO   236      -5.260  -8.304 -17.691  0.00  0.00           C  
ATOM   3383 HA  LPRO   236      -6.106  -8.054 -17.051  0.00  0.00           H  
ATOM   3384 C   LPRO   236      -4.110  -8.860 -16.837  0.00  0.00           C  
ATOM   3385 O   LPRO   236      -2.998  -9.039 -17.339  0.00  0.00           O  
ATOM   3386 N   LLEU   237      -4.354  -9.098 -15.548  0.00  0.00           N  
ATOM   3387 H   LLEU   237      -5.310  -8.993 -15.216  0.00  0.00           H  
ATOM   3388 CA  LLEU   237      -3.332  -9.547 -14.595  0.00  0.00           C  
ATOM   3389 HA  LLEU   237      -2.461  -8.900 -14.687  0.00  0.00           H  
ATOM   3390 CB  LLEU   237      -3.899  -9.374 -13.172  0.00  0.00           C  
ATOM   3391 HB2 LLEU   237      -4.000  -8.306 -12.972  0.00  0.00           H  
ATOM   3392 HB3 LLEU   237      -4.896  -9.805 -13.150  0.00  0.00           H  
ATOM   3393 CG  LLEU   237      -3.088 -10.023 -12.032  0.00  0.00           C  
ATOM   3394 HG  LLEU   237      -2.977 -11.094 -12.203  0.00  0.00           H  
ATOM   3395 CD1 LLEU   237      -1.706  -9.407 -11.892  0.00  0.00           C  
ATOM   3396 HD11LLEU   237      -1.219  -9.744 -10.979  0.00  0.00           H  
ATOM   3397 HD12LLEU   237      -1.097  -9.730 -12.731  0.00  0.00           H  
ATOM   3398 HD13LLEU   237      -1.766  -8.319 -11.888  0.00  0.00           H  
ATOM   3399 CD2 LLEU   237      -3.833  -9.838 -10.717  0.00  0.00           C  
ATOM   3400 HD21LLEU   237      -4.111  -8.795 -10.597  0.00  0.00           H  
ATOM   3401 HD22LLEU   237      -4.731 -10.449 -10.744  0.00  0.00           H  
ATOM   3402 HD23LLEU   237      -3.214 -10.145  -9.876  0.00  0.00           H  
ATOM   3403 C   LLEU   237      -2.927 -11.004 -14.899  0.00  0.00           C  
ATOM   3404 O   LLEU   237      -3.766 -11.892 -14.701  0.00  0.00           O  
ATOM   3405 N   LPRO   238      -1.685 -11.286 -15.347  0.00  0.00           N  
ATOM   3406 CD  LPRO   238      -0.603 -10.351 -15.641  0.00  0.00           C  
ATOM   3407 HD2 LPRO   238      -0.408  -9.684 -14.805  0.00  0.00           H  
ATOM   3408 HD3 LPRO   238      -0.844  -9.765 -16.524  0.00  0.00           H  
ATOM   3409 CG  LPRO   238       0.639 -11.194 -15.931  0.00  0.00           C  
ATOM   3410 HG2 LPRO   238       1.217 -11.331 -15.019  0.00  0.00           H  
ATOM   3411 HG3 LPRO   238       1.260 -10.742 -16.705  0.00  0.00           H  
ATOM   3412 CB  LPRO   238       0.062 -12.532 -16.383  0.00  0.00           C  
ATOM   3413 HB2 LPRO   238       0.743 -13.360 -16.184  0.00  0.00           H  
ATOM   3414 HB3 LPRO   238      -0.168 -12.476 -17.448  0.00  0.00           H  
ATOM   3415 CA  LPRO   238      -1.242 -12.652 -15.590  0.00  0.00           C  
ATOM   3416 HA  LPRO   238      -1.977 -13.172 -16.203  0.00  0.00           H  
ATOM   3417 C   LPRO   238      -1.073 -13.399 -14.262  0.00  0.00           C  
ATOM   3418 O   LPRO   238      -0.344 -12.966 -13.367  0.00  0.00           O  
ATOM   3419 N   LGLN   239      -1.775 -14.523 -14.122  0.00  0.00           N  
ATOM   3420 H   LGLN   239      -2.389 -14.797 -14.880  0.00  0.00           H  
ATOM   3421 CA  LGLN   239      -1.756 -15.339 -12.906  0.00  0.00           C  
ATOM   3422 HA  LGLN   239      -1.682 -14.662 -12.057  0.00  0.00           H  
ATOM   3423 CB  LGLN   239      -3.091 -16.095 -12.755  0.00  0.00           C  
ATOM   3424 HB2 LGLN   239      -3.249 -16.724 -13.633  0.00  0.00           H  
ATOM   3425 HB3 LGLN   239      -3.044 -16.734 -11.872  0.00  0.00           H  
ATOM   3426 CG  LGLN   239      -4.273 -15.109 -12.603  0.00  0.00           C  
ATOM   3427 HG2 LGLN   239      -4.180 -14.567 -11.664  0.00  0.00           H  
ATOM   3428 HG3 LGLN   239      -4.236 -14.374 -13.405  0.00  0.00           H  
ATOM   3429 CD  LGLN   239      -5.653 -15.762 -12.649  0.00  0.00           C  
ATOM   3430 OE1 LGLN   239      -5.860 -16.901 -12.247  0.00  0.00           O  
ATOM   3431 NE2 LGLN   239      -6.651 -15.064 -13.140  0.00  0.00           N  
ATOM   3432 HE21LGLN   239      -7.561 -15.491 -13.195  0.00  0.00           H  
ATOM   3433 HE22LGLN   239      -6.526 -14.079 -13.357  0.00  0.00           H  
ATOM   3434 C   LGLN   239      -0.506 -16.241 -12.861  0.00  0.00           C  
ATOM   3435 O   LGLN   239      -0.002 -16.693 -13.896  0.00  0.00           O  
ATOM   3436 N   LSER   240       0.032 -16.475 -11.664  0.00  0.00           N  
ATOM   3437 H   LSER   240      -0.413 -16.055 -10.855  0.00  0.00           H  
ATOM   3438 CA  LSER   240       1.350 -17.091 -11.462  0.00  0.00           C  
ATOM   3439 HA  LSER   240       2.072 -16.529 -12.054  0.00  0.00           H  
ATOM   3440 CB  LSER   240       1.767 -16.953  -9.998  0.00  0.00           C  
ATOM   3441 HB2 LSER   240       1.710 -15.906  -9.695  0.00  0.00           H  
ATOM   3442 HB3 LSER   240       1.093 -17.538  -9.373  0.00  0.00           H  
ATOM   3443 OG  LSER   240       3.092 -17.415  -9.840  0.00  0.00           O  
ATOM   3444 HG  LSER   240       3.674 -16.656 -10.097  0.00  0.00           H  
ATOM   3445 C   LSER   240       1.425 -18.563 -11.896  0.00  0.00           C  
ATOM   3446 O   LSER   240       0.469 -19.334 -11.742  0.00  0.00           O  
ATOM   3447 N   LARG   241       2.591 -18.984 -12.403  0.00  0.00           N  
ATOM   3448 H   LARG   241       3.334 -18.295 -12.507  0.00  0.00           H  
ATOM   3449 CA  LARG   241       2.902 -20.395 -12.710  0.00  0.00           C  
ATOM   3450 HA  LARG   241       1.982 -20.904 -12.991  0.00  0.00           H  
ATOM   3451 CB  LARG   241       3.884 -20.455 -13.895  0.00  0.00           C  
ATOM   3452 HB2 LARG   241       4.743 -19.823 -13.672  0.00  0.00           H  
ATOM   3453 HB3 LARG   241       4.245 -21.477 -14.018  0.00  0.00           H  
ATOM   3454 CG  LARG   241       3.263 -20.004 -15.230  0.00  0.00           C  
ATOM   3455 HG2 LARG   241       2.855 -18.998 -15.125  0.00  0.00           H  
ATOM   3456 HG3 LARG   241       4.048 -19.975 -15.986  0.00  0.00           H  
ATOM   3457 CD  LARG   241       2.157 -20.959 -15.704  0.00  0.00           C  
ATOM   3458 HD2 LARG   241       2.571 -21.964 -15.808  0.00  0.00           H  
ATOM   3459 HD3 LARG   241       1.367 -21.006 -14.955  0.00  0.00           H  
ATOM   3460 NE  LARG   241       1.545 -20.501 -16.962  0.00  0.00           N  
ATOM   3461 HE  LARG   241       0.951 -19.687 -16.896  0.00  0.00           H  
ATOM   3462 CZ  LARG   241       1.562 -21.123 -18.127  0.00  0.00           C  
ATOM   3463 NH1 LARG   241       2.259 -22.201 -18.349  0.00  0.00           N  
ATOM   3464 HH11LARG   241       2.815 -22.637 -17.625  0.00  0.00           H  
ATOM   3465 HH12LARG   241       2.254 -22.688 -19.232  0.00  0.00           H  
ATOM   3466 NH2 LARG   241       0.867 -20.639 -19.116  0.00  0.00           N  
ATOM   3467 HH21LARG   241       0.389 -19.753 -18.993  0.00  0.00           H  
ATOM   3468 HH22LARG   241       0.767 -21.175 -19.964  0.00  0.00           H  
ATOM   3469 C   LARG   241       3.410 -21.203 -11.509  0.00  0.00           C  
ATOM   3470 O   LARG   241       3.551 -22.418 -11.630  0.00  0.00           O  
ATOM   3471 N   LILE   242       3.646 -20.568 -10.358  0.00  0.00           N  
ATOM   3472 H   LILE   242       3.503 -19.565 -10.331  0.00  0.00           H  
ATOM   3473 CA  LILE   242       4.068 -21.232  -9.113  0.00  0.00           C  
ATOM   3474 HA  LILE   242       4.837 -21.969  -9.347  0.00  0.00           H  
ATOM   3475 CB  LILE   242       4.676 -20.190  -8.139  0.00  0.00           C  
ATOM   3476 HB  LILE   242       3.898 -19.464  -7.897  0.00  0.00           H  
ATOM   3477 CG2 LILE   242       5.123 -20.865  -6.827  0.00  0.00           C  
ATOM   3478 HG21LILE   242       4.299 -21.404  -6.363  0.00  0.00           H  
ATOM   3479 HG22LILE   242       5.943 -21.559  -7.019  0.00  0.00           H  
ATOM   3480 HG23LILE   242       5.461 -20.114  -6.114  0.00  0.00           H  
ATOM   3481 CG1 LILE   242       5.857 -19.421  -8.784  0.00  0.00           C  
ATOM   3482 HG12LILE   242       6.717 -20.084  -8.883  0.00  0.00           H  
ATOM   3483 HG13LILE   242       5.586 -19.076  -9.780  0.00  0.00           H  
ATOM   3484 CD1 LILE   242       6.275 -18.174  -7.999  0.00  0.00           C  
ATOM   3485 HD11LILE   242       7.050 -17.642  -8.552  0.00  0.00           H  
ATOM   3486 HD12LILE   242       5.418 -17.512  -7.865  0.00  0.00           H  
ATOM   3487 HD13LILE   242       6.672 -18.459  -7.029  0.00  0.00           H  
ATOM   3488 C   LILE   242       2.862 -21.959  -8.489  0.00  0.00           C  
ATOM   3489 O   LILE   242       1.880 -21.313  -8.131  0.00  0.00           O  
ATOM   3490 N   LALA   243       2.904 -23.287  -8.352  0.00  0.00           N  
ATOM   3491 H   LALA   243       3.737 -23.773  -8.671  0.00  0.00           H  
ATOM   3492 CA  LALA   243       1.800 -24.092  -7.804  0.00  0.00           C  
ATOM   3493 HA  LALA   243       0.897 -23.483  -7.743  0.00  0.00           H  
ATOM   3494 CB  LALA   243       1.522 -25.236  -8.784  0.00  0.00           C  
ATOM   3495 HB1 LALA   243       0.660 -25.810  -8.444  0.00  0.00           H  
ATOM   3496 HB2 LALA   243       1.311 -24.833  -9.776  0.00  0.00           H  
ATOM   3497 HB3 LALA   243       2.389 -25.895  -8.841  0.00  0.00           H  
ATOM   3498 C   LALA   243       2.069 -24.635  -6.386  0.00  0.00           C  
ATOM   3499 O   LALA   243       1.144 -24.751  -5.580  0.00  0.00           O  
ATOM   3500 N   LASN   244       3.327 -24.963  -6.085  0.00  0.00           N  
ATOM   3501 H   LASN   244       4.031 -24.798  -6.797  0.00  0.00           H  
ATOM   3502 CA  LASN   244       3.824 -25.456  -4.793  0.00  0.00           C  
ATOM   3503 HA  LASN   244       3.087 -25.266  -4.011  0.00  0.00           H  
ATOM   3504 CB  LASN   244       4.104 -26.973  -4.890  0.00  0.00           C  
ATOM   3505 HB2 LASN   244       4.966 -27.114  -5.537  0.00  0.00           H  
ATOM   3506 HB3 LASN   244       4.356 -27.350  -3.899  0.00  0.00           H  
ATOM   3507 CG  LASN   244       2.980 -27.833  -5.448  0.00  0.00           C  
ATOM   3508 OD1 LASN   244       3.182 -28.683  -6.304  0.00  0.00           O  
ATOM   3509 ND2 LASN   244       1.771 -27.675  -4.983  0.00  0.00           N  
ATOM   3510 HD21LASN   244       1.015 -28.206  -5.391  0.00  0.00           H  
ATOM   3511 HD22LASN   244       1.601 -27.023  -4.227  0.00  0.00           H  
ATOM   3512 C   LASN   244       5.117 -24.700  -4.435  0.00  0.00           C  
ATOM   3513 O   LASN   244       5.729 -24.113  -5.324  0.00  0.00           O  
ATOM   3514 N   LLEU   245       5.593 -24.755  -3.187  0.00  0.00           N  
ATOM   3515 H   LLEU   245       5.081 -25.257  -2.470  0.00  0.00           H  
ATOM   3516 CA  LLEU   245       6.901 -24.180  -2.815  0.00  0.00           C  
ATOM   3517 HA  LLEU   245       7.010 -23.222  -3.323  0.00  0.00           H  
ATOM   3518 CB  LLEU   245       6.940 -23.914  -1.297  0.00  0.00           C  
ATOM   3519 HB2 LLEU   245       6.665 -24.830  -0.779  0.00  0.00           H  
ATOM   3520 HB3 LLEU   245       7.958 -23.654  -1.001  0.00  0.00           H  
ATOM   3521 CG  LLEU   245       5.992 -22.791  -0.839  0.00  0.00           C  
ATOM   3522 HG  LLEU   245       4.986 -23.024  -1.180  0.00  0.00           H  
ATOM   3523 CD1 LLEU   245       5.968 -22.692   0.682  0.00  0.00           C  
ATOM   3524 HD11LLEU   245       5.627 -23.633   1.111  0.00  0.00           H  
ATOM   3525 HD12LLEU   245       6.964 -22.459   1.045  0.00  0.00           H  
ATOM   3526 HD13LLEU   245       5.284 -21.905   0.997  0.00  0.00           H  
ATOM   3527 CD2 LLEU   245       6.401 -21.420  -1.380  0.00  0.00           C  
ATOM   3528 HD21LLEU   245       7.447 -21.226  -1.140  0.00  0.00           H  
ATOM   3529 HD22LLEU   245       6.257 -21.384  -2.457  0.00  0.00           H  
ATOM   3530 HD23LLEU   245       5.792 -20.637  -0.928  0.00  0.00           H  
ATOM   3531 C   LLEU   245       8.112 -25.008  -3.302  0.00  0.00           C  
ATOM   3532 O   LLEU   245       9.241 -24.529  -3.228  0.00  0.00           O  
ATOM   3533 N   LSER   246       7.882 -26.196  -3.874  0.00  0.00           N  
ATOM   3534 H   LSER   246       6.944 -26.553  -3.846  0.00  0.00           H  
ATOM   3535 CA  LSER   246       8.907 -27.083  -4.443  0.00  0.00           C  
ATOM   3536 HA  LSER   246       9.504 -27.477  -3.620  0.00  0.00           H  
ATOM   3537 CB  LSER   246       8.246 -28.285  -5.142  0.00  0.00           C  
ATOM   3538 HB2 LSER   246       9.024 -28.893  -5.600  0.00  0.00           H  
ATOM   3539 HB3 LSER   246       7.745 -28.900  -4.398  0.00  0.00           H  
ATOM   3540 OG  LSER   246       7.305 -27.926  -6.148  0.00  0.00           O  
ATOM   3541 HG  LSER   246       6.734 -28.699  -6.318  0.00  0.00           H  
ATOM   3542 C   LSER   246       9.849 -26.355  -5.408  0.00  0.00           C  
ATOM   3543 O   LSER   246       9.449 -25.915  -6.487  0.00  0.00           O  
ATOM   3544 N   LGLY   247      11.120 -26.236  -5.037  0.00  0.00           N  
ATOM   3545 H   LGLY   247      11.381 -26.593  -4.123  0.00  0.00           H  
ATOM   3546 CA  LGLY   247      12.165 -25.582  -5.821  0.00  0.00           C  
ATOM   3547 HA2 LGLY   247      13.132 -25.905  -5.443  0.00  0.00           H  
ATOM   3548 HA3 LGLY   247      12.088 -25.910  -6.857  0.00  0.00           H  
ATOM   3549 C   LGLY   247      12.160 -24.050  -5.812  0.00  0.00           C  
ATOM   3550 O   LGLY   247      12.971 -23.478  -6.536  0.00  0.00           O  
ATOM   3551 N   LLEU   248      11.289 -23.374  -5.054  0.00  0.00           N  
ATOM   3552 H   LLEU   248      10.649 -23.884  -4.454  0.00  0.00           H  
ATOM   3553 CA  LLEU   248      11.209 -21.907  -5.070  0.00  0.00           C  
ATOM   3554 HA  LLEU   248      11.064 -21.600  -6.107  0.00  0.00           H  
ATOM   3555 CB  LLEU   248       9.987 -21.447  -4.251  0.00  0.00           C  
ATOM   3556 HB2 LLEU   248       9.103 -21.999  -4.574  0.00  0.00           H  
ATOM   3557 HB3 LLEU   248      10.170 -21.691  -3.204  0.00  0.00           H  
ATOM   3558 CG  LLEU   248       9.710 -19.935  -4.377  0.00  0.00           C  
ATOM   3559 HG  LLEU   248      10.641 -19.375  -4.292  0.00  0.00           H  
ATOM   3560 CD1 LLEU   248       9.040 -19.605  -5.711  0.00  0.00           C  
ATOM   3561 HD11LLEU   248       8.849 -18.534  -5.770  0.00  0.00           H  
ATOM   3562 HD12LLEU   248       9.690 -19.885  -6.537  0.00  0.00           H  
ATOM   3563 HD13LLEU   248       8.100 -20.147  -5.806  0.00  0.00           H  
ATOM   3564 CD2 LLEU   248       8.777 -19.458  -3.267  0.00  0.00           C  
ATOM   3565 HD21LLEU   248       9.190 -19.727  -2.296  0.00  0.00           H  
ATOM   3566 HD22LLEU   248       8.682 -18.374  -3.313  0.00  0.00           H  
ATOM   3567 HD23LLEU   248       7.796 -19.911  -3.385  0.00  0.00           H  
ATOM   3568 C   LLEU   248      12.517 -21.264  -4.567  0.00  0.00           C  
ATOM   3569 O   LLEU   248      12.959 -21.541  -3.450  0.00  0.00           O  
ATOM   3570 N   LARG   249      13.122 -20.397  -5.383  0.00  0.00           N  
ATOM   3571 H   LARG   249      12.683 -20.220  -6.286  0.00  0.00           H  
ATOM   3572 CA  LARG   249      14.394 -19.710  -5.113  0.00  0.00           C  
ATOM   3573 HA  LARG   249      15.033 -20.351  -4.501  0.00  0.00           H  
ATOM   3574 CB  LARG   249      15.116 -19.443  -6.445  0.00  0.00           C  
ATOM   3575 HB2 LARG   249      14.485 -18.799  -7.056  0.00  0.00           H  
ATOM   3576 HB3 LARG   249      16.048 -18.914  -6.240  0.00  0.00           H  
ATOM   3577 CG  LARG   249      15.439 -20.724  -7.234  0.00  0.00           C  
ATOM   3578 HG2 LARG   249      16.106 -21.351  -6.640  0.00  0.00           H  
ATOM   3579 HG3 LARG   249      14.525 -21.284  -7.436  0.00  0.00           H  
ATOM   3580 CD  LARG   249      16.117 -20.403  -8.571  0.00  0.00           C  
ATOM   3581 HD2 LARG   249      17.033 -19.847  -8.373  0.00  0.00           H  
ATOM   3582 HD3 LARG   249      16.382 -21.343  -9.059  0.00  0.00           H  
ATOM   3583 NE  LARG   249      15.234 -19.623  -9.461  0.00  0.00           N  
ATOM   3584 HE  LARG   249      14.266 -19.506  -9.180  0.00  0.00           H  
ATOM   3585 CZ  LARG   249      15.552 -19.073 -10.616  0.00  0.00           C  
ATOM   3586 NH1 LARG   249      16.733 -19.152 -11.155  0.00  0.00           N  
ATOM   3587 HH11LARG   249      17.487 -19.638 -10.682  0.00  0.00           H  
ATOM   3588 HH12LARG   249      16.914 -18.594 -11.979  0.00  0.00           H  
ATOM   3589 NH2 LARG   249      14.661 -18.399 -11.267  0.00  0.00           N  
ATOM   3590 HH21LARG   249      13.736 -18.325 -10.856  0.00  0.00           H  
ATOM   3591 HH22LARG   249      14.814 -18.176 -12.247  0.00  0.00           H  
ATOM   3592 C   LARG   249      14.154 -18.411  -4.341  0.00  0.00           C  
ATOM   3593 O   LARG   249      13.772 -17.396  -4.934  0.00  0.00           O  
ATOM   3594 N   LILE   250      14.360 -18.452  -3.024  0.00  0.00           N  
ATOM   3595 H   LILE   250      14.683 -19.329  -2.628  0.00  0.00           H  
ATOM   3596 CA  LILE   250      14.163 -17.320  -2.105  0.00  0.00           C  
ATOM   3597 HA  LILE   250      13.532 -16.575  -2.588  0.00  0.00           H  
ATOM   3598 CB  LILE   250      13.431 -17.784  -0.820  0.00  0.00           C  
ATOM   3599 HB  LILE   250      14.020 -18.586  -0.372  0.00  0.00           H  
ATOM   3600 CG2 LILE   250      13.324 -16.638   0.211  0.00  0.00           C  
ATOM   3601 HG21LILE   250      12.774 -15.798  -0.216  0.00  0.00           H  
ATOM   3602 HG22LILE   250      12.814 -16.975   1.112  0.00  0.00           H  
ATOM   3603 HG23LILE   250      14.313 -16.300   0.518  0.00  0.00           H  
ATOM   3604 CG1 LILE   250      12.025 -18.344  -1.150  0.00  0.00           C  
ATOM   3605 HG12LILE   250      11.387 -17.538  -1.516  0.00  0.00           H  
ATOM   3606 HG13LILE   250      12.107 -19.090  -1.940  0.00  0.00           H  
ATOM   3607 CD1 LILE   250      11.336 -19.031   0.037  0.00  0.00           C  
ATOM   3608 HD11LILE   250      10.422 -19.514  -0.306  0.00  0.00           H  
ATOM   3609 HD12LILE   250      11.996 -19.787   0.465  0.00  0.00           H  
ATOM   3610 HD13LILE   250      11.069 -18.305   0.803  0.00  0.00           H  
ATOM   3611 C   LILE   250      15.507 -16.656  -1.772  0.00  0.00           C  
ATOM   3612 O   LILE   250      16.425 -17.320  -1.284  0.00  0.00           O  
ATOM   3613 N   LLEU   251      15.596 -15.336  -1.964  0.00  0.00           N  
ATOM   3614 H   LLEU   251      14.806 -14.867  -2.397  0.00  0.00           H  
ATOM   3615 CA  LLEU   251      16.633 -14.497  -1.352  0.00  0.00           C  
ATOM   3616 HA  LLEU   251      17.519 -15.105  -1.171  0.00  0.00           H  
ATOM   3617 CB  LLEU   251      17.013 -13.369  -2.330  0.00  0.00           C  
ATOM   3618 HB2 LLEU   251      17.349 -13.806  -3.268  0.00  0.00           H  
ATOM   3619 HB3 LLEU   251      16.116 -12.786  -2.538  0.00  0.00           H  
ATOM   3620 CG  LLEU   251      18.108 -12.418  -1.811  0.00  0.00           C  
ATOM   3621 HG  LLEU   251      17.818 -12.018  -0.841  0.00  0.00           H  
ATOM   3622 CD1 LLEU   251      19.471 -13.102  -1.677  0.00  0.00           C  
ATOM   3623 HD11LLEU   251      19.774 -13.529  -2.633  0.00  0.00           H  
ATOM   3624 HD12LLEU   251      20.215 -12.378  -1.345  0.00  0.00           H  
ATOM   3625 HD13LLEU   251      19.418 -13.892  -0.933  0.00  0.00           H  
ATOM   3626 CD2 LLEU   251      18.271 -11.251  -2.781  0.00  0.00           C  
ATOM   3627 HD21LLEU   251      19.027 -10.567  -2.404  0.00  0.00           H  
ATOM   3628 HD22LLEU   251      18.572 -11.626  -3.759  0.00  0.00           H  
ATOM   3629 HD23LLEU   251      17.332 -10.710  -2.871  0.00  0.00           H  
ATOM   3630 C   LLEU   251      16.127 -13.951  -0.005  0.00  0.00           C  
ATOM   3631 O   LLEU   251      15.072 -13.322   0.037  0.00  0.00           O  
ATOM   3632 N   LLEU   252      16.864 -14.170   1.084  0.00  0.00           N  
ATOM   3633 H   LLEU   252      17.721 -14.704   0.971  0.00  0.00           H  
ATOM   3634 CA  LLEU   252      16.503 -13.767   2.448  0.00  0.00           C  
ATOM   3635 HA  LLEU   252      15.469 -13.420   2.460  0.00  0.00           H  
ATOM   3636 CB  LLEU   252      16.584 -15.017   3.344  0.00  0.00           C  
ATOM   3637 HB2 LLEU   252      15.812 -15.716   3.023  0.00  0.00           H  
ATOM   3638 HB3 LLEU   252      17.555 -15.491   3.187  0.00  0.00           H  
ATOM   3639 CG  LLEU   252      16.425 -14.763   4.855  0.00  0.00           C  
ATOM   3640 HG  LLEU   252      17.226 -14.116   5.211  0.00  0.00           H  
ATOM   3641 CD1 LLEU   252      15.083 -14.125   5.206  0.00  0.00           C  
ATOM   3642 HD11LLEU   252      15.006 -14.039   6.289  0.00  0.00           H  
ATOM   3643 HD12LLEU   252      15.013 -13.128   4.772  0.00  0.00           H  
ATOM   3644 HD13LLEU   252      14.264 -14.740   4.834  0.00  0.00           H  
ATOM   3645 CD2 LLEU   252      16.521 -16.090   5.601  0.00  0.00           C  
ATOM   3646 HD21LLEU   252      17.453 -16.586   5.339  0.00  0.00           H  
ATOM   3647 HD22LLEU   252      16.508 -15.912   6.675  0.00  0.00           H  
ATOM   3648 HD23LLEU   252      15.690 -16.739   5.335  0.00  0.00           H  
ATOM   3649 C   LLEU   252      17.388 -12.611   2.941  0.00  0.00           C  
ATOM   3650 O   LLEU   252      18.553 -12.820   3.290  0.00  0.00           O  
ATOM   3651 N   LLEU   253      16.817 -11.402   2.994  0.00  0.00           N  
ATOM   3652 H   LLEU   253      15.835 -11.327   2.743  0.00  0.00           H  
ATOM   3653 CA  LLEU   253      17.500 -10.183   3.442  0.00  0.00           C  
ATOM   3654 HA  LLEU   253      18.564 -10.396   3.558  0.00  0.00           H  
ATOM   3655 CB  LLEU   253      17.373  -9.068   2.384  0.00  0.00           C  
ATOM   3656 HB2 LLEU   253      16.324  -8.783   2.308  0.00  0.00           H  
ATOM   3657 HB3 LLEU   253      17.927  -8.198   2.742  0.00  0.00           H  
ATOM   3658 CG  LLEU   253      17.875  -9.422   0.971  0.00  0.00           C  
ATOM   3659 HG  LLEU   253      17.266 -10.228   0.564  0.00  0.00           H  
ATOM   3660 CD1 LLEU   253      17.729  -8.204   0.057  0.00  0.00           C  
ATOM   3661 HD11LLEU   253      16.695  -7.861   0.062  0.00  0.00           H  
ATOM   3662 HD12LLEU   253      18.372  -7.394   0.404  0.00  0.00           H  
ATOM   3663 HD13LLEU   253      18.005  -8.473  -0.962  0.00  0.00           H  
ATOM   3664 CD2 LLEU   253      19.345  -9.847   0.947  0.00  0.00           C  
ATOM   3665 HD21LLEU   253      19.469 -10.787   1.484  0.00  0.00           H  
ATOM   3666 HD22LLEU   253      19.674  -9.999  -0.079  0.00  0.00           H  
ATOM   3667 HD23LLEU   253      19.964  -9.083   1.416  0.00  0.00           H  
ATOM   3668 C   LLEU   253      16.978  -9.720   4.812  0.00  0.00           C  
ATOM   3669 O   LLEU   253      15.820  -9.319   4.951  0.00  0.00           O  
ATOM   3670 N   LTHR   254      17.855  -9.740   5.815  0.00  0.00           N  
ATOM   3671 H   LTHR   254      18.775 -10.120   5.615  0.00  0.00           H  
ATOM   3672 CA  LTHR   254      17.574  -9.339   7.211  0.00  0.00           C  
ATOM   3673 HA  LTHR   254      16.666  -8.737   7.226  0.00  0.00           H  
ATOM   3674 CB  LTHR   254      17.324 -10.570   8.101  0.00  0.00           C  
ATOM   3675 HB  LTHR   254      17.241 -10.242   9.134  0.00  0.00           H  
ATOM   3676 CG2 LTHR   254      16.035 -11.305   7.731  0.00  0.00           C  
ATOM   3677 HG21LTHR   254      15.190 -10.619   7.785  0.00  0.00           H  
ATOM   3678 HG22LTHR   254      16.109 -11.706   6.720  0.00  0.00           H  
ATOM   3679 HG23LTHR   254      15.870 -12.128   8.426  0.00  0.00           H  
ATOM   3680 OG1 LTHR   254      18.377 -11.504   8.015  0.00  0.00           O  
ATOM   3681 HG1 LTHR   254      19.074 -11.235   8.642  0.00  0.00           H  
ATOM   3682 C   LTHR   254      18.668  -8.450   7.820  0.00  0.00           C  
ATOM   3683 O   LTHR   254      18.443  -7.830   8.861  0.00  0.00           O  
ATOM   3684 N   LALA   255      19.816  -8.319   7.152  0.00  0.00           N  
ATOM   3685 H   LALA   255      19.950  -8.886   6.321  0.00  0.00           H  
ATOM   3686 CA  LALA   255      20.878  -7.359   7.435  0.00  0.00           C  
ATOM   3687 HA  LALA   255      20.668  -6.844   8.373  0.00  0.00           H  
ATOM   3688 CB  LALA   255      22.184  -8.145   7.604  0.00  0.00           C  
ATOM   3689 HB1 LALA   255      22.076  -8.869   8.413  0.00  0.00           H  
ATOM   3690 HB2 LALA   255      22.424  -8.669   6.678  0.00  0.00           H  
ATOM   3691 HB3 LALA   255      23.001  -7.467   7.842  0.00  0.00           H  
ATOM   3692 C   LALA   255      20.963  -6.301   6.314  0.00  0.00           C  
ATOM   3693 O   LALA   255      20.867  -6.634   5.127  0.00  0.00           O  
ATOM   3694 N   LHIE   256      21.144  -5.028   6.683  0.00  0.00           N  
ATOM   3695 H   LHIE   256      21.275  -4.827   7.668  0.00  0.00           H  
ATOM   3696 CA  LHIE   256      21.245  -3.890   5.759  0.00  0.00           C  
ATOM   3697 HA  LHIE   256      21.576  -4.272   4.794  0.00  0.00           H  
ATOM   3698 CB  LHIE   256      19.849  -3.268   5.568  0.00  0.00           C  
ATOM   3699 HB2 LHIE   256      19.140  -4.063   5.333  0.00  0.00           H  
ATOM   3700 HB3 LHIE   256      19.526  -2.809   6.500  0.00  0.00           H  
ATOM   3701 CG  LHIE   256      19.772  -2.234   4.473  0.00  0.00           C  
ATOM   3702 ND1 LHIE   256      20.411  -0.991   4.474  0.00  0.00           N  
ATOM   3703 CE1 LHIE   256      20.133  -0.434   3.285  0.00  0.00           C  
ATOM   3704 HE1 LHIE   256      20.517   0.520   2.944  0.00  0.00           H  
ATOM   3705 NE2 LHIE   256      19.335  -1.239   2.564  0.00  0.00           N  
ATOM   3706 HE2 LHIE   256      18.990  -1.046   1.623  0.00  0.00           H  
ATOM   3707 CD2 LHIE   256      19.098  -2.381   3.296  0.00  0.00           C  
ATOM   3708 HD2 LHIE   256      18.517  -3.241   2.992  0.00  0.00           H  
ATOM   3709 C   LHIE   256      22.281  -2.862   6.267  0.00  0.00           C  
ATOM   3710 O   LHIE   256      22.289  -2.553   7.462  0.00  0.00           O  
ATOM   3711 N   LPRO   257      23.172  -2.323   5.411  0.00  0.00           N  
ATOM   3712 CD  LPRO   257      23.291  -2.611   3.988  0.00  0.00           C  
ATOM   3713 HD2 LPRO   257      22.337  -2.527   3.472  0.00  0.00           H  
ATOM   3714 HD3 LPRO   257      23.696  -3.615   3.864  0.00  0.00           H  
ATOM   3715 CG  LPRO   257      24.277  -1.585   3.438  0.00  0.00           C  
ATOM   3716 HG2 LPRO   257      23.751  -0.662   3.193  0.00  0.00           H  
ATOM   3717 HG3 LPRO   257      24.816  -1.966   2.571  0.00  0.00           H  
ATOM   3718 CB  LPRO   257      25.204  -1.361   4.629  0.00  0.00           C  
ATOM   3719 HB2 LPRO   257      25.720  -0.404   4.566  0.00  0.00           H  
ATOM   3720 HB3 LPRO   257      25.931  -2.173   4.671  0.00  0.00           H  
ATOM   3721 CA  LPRO   257      24.270  -1.451   5.843  0.00  0.00           C  
ATOM   3722 HA  LPRO   257      24.804  -1.931   6.664  0.00  0.00           H  
ATOM   3723 C   LPRO   257      23.847  -0.055   6.331  0.00  0.00           C  
ATOM   3724 O   LPRO   257      24.661   0.628   6.950  0.00  0.00           O  
ATOM   3725 N   LGLU   258      22.607   0.380   6.075  0.00  0.00           N  
ATOM   3726 H   LGLU   258      21.997  -0.228   5.539  0.00  0.00           H  
ATOM   3727 CA  LGLU   258      22.105   1.727   6.406  0.00  0.00           C  
ATOM   3728 HA  LGLU   258      22.862   2.263   6.980  0.00  0.00           H  
ATOM   3729 CB  LGLU   258      21.838   2.528   5.113  0.00  0.00           C  
ATOM   3730 HB2 LGLU   258      20.915   2.158   4.668  0.00  0.00           H  
ATOM   3731 HB3 LGLU   258      21.671   3.571   5.382  0.00  0.00           H  
ATOM   3732 CG  LGLU   258      22.924   2.480   4.025  0.00  0.00           C  
ATOM   3733 HG2 LGLU   258      22.931   1.479   3.591  0.00  0.00           H  
ATOM   3734 HG3 LGLU   258      22.643   3.177   3.234  0.00  0.00           H  
ATOM   3735 CD  LGLU   258      24.329   2.836   4.522  0.00  0.00           C  
ATOM   3736 OE1 LGLU   258      25.297   2.157   4.099  0.00  0.00           O  
ATOM   3737 OE2 LGLU   258      24.456   3.783   5.334  0.00  0.00           O  
ATOM   3738 C   LGLU   258      20.823   1.713   7.267  0.00  0.00           C  
ATOM   3739 O   LGLU   258      20.224   2.767   7.504  0.00  0.00           O  
ATOM   3740 N   LTHR   259      20.328   0.542   7.683  0.00  0.00           N  
ATOM   3741 H   LTHR   259      20.882  -0.294   7.527  0.00  0.00           H  
ATOM   3742 CA  LTHR   259      18.955   0.351   8.194  0.00  0.00           C  
ATOM   3743 HA  LTHR   259      18.697   1.199   8.824  0.00  0.00           H  
ATOM   3744 CB  LTHR   259      17.995   0.323   6.986  0.00  0.00           C  
ATOM   3745 HB  LTHR   259      18.511  -0.134   6.143  0.00  0.00           H  
ATOM   3746 CG2 LTHR   259      16.691  -0.442   7.174  0.00  0.00           C  
ATOM   3747 HG21LTHR   259      16.018  -0.258   6.341  0.00  0.00           H  
ATOM   3748 HG22LTHR   259      16.914  -1.506   7.204  0.00  0.00           H  
ATOM   3749 HG23LTHR   259      16.200  -0.146   8.096  0.00  0.00           H  
ATOM   3750 OG1 LTHR   259      17.659   1.649   6.627  0.00  0.00           O  
ATOM   3751 HG1 LTHR   259      18.471   2.171   6.733  0.00  0.00           H  
ATOM   3752 C   LTHR   259      18.841  -0.905   9.072  0.00  0.00           C  
ATOM   3753 O   LTHR   259      19.540  -1.885   8.838  0.00  0.00           O  
ATOM   3754 N   LVAL   260      17.981  -0.903  10.099  0.00  0.00           N  
ATOM   3755 H   LVAL   260      17.379  -0.093  10.215  0.00  0.00           H  
ATOM   3756 CA  LVAL   260      18.004  -1.914  11.186  0.00  0.00           C  
ATOM   3757 HA  LVAL   260      18.609  -2.756  10.867  0.00  0.00           H  
ATOM   3758 CB  LVAL   260      18.677  -1.351  12.456  0.00  0.00           C  
ATOM   3759 HB  LVAL   260      18.555  -2.080  13.257  0.00  0.00           H  
ATOM   3760 CG1 LVAL   260      20.181  -1.132  12.271  0.00  0.00           C  
ATOM   3761 HG11LVAL   260      20.664  -2.069  12.003  0.00  0.00           H  
ATOM   3762 HG12LVAL   260      20.375  -0.392  11.494  0.00  0.00           H  
ATOM   3763 HG13LVAL   260      20.616  -0.781  13.207  0.00  0.00           H  
ATOM   3764 CG2 LVAL   260      18.046  -0.034  12.913  0.00  0.00           C  
ATOM   3765 HG21LVAL   260      18.391   0.181  13.923  0.00  0.00           H  
ATOM   3766 HG22LVAL   260      18.340   0.780  12.250  0.00  0.00           H  
ATOM   3767 HG23LVAL   260      16.962  -0.114  12.912  0.00  0.00           H  
ATOM   3768 C   LVAL   260      16.641  -2.530  11.523  0.00  0.00           C  
ATOM   3769 O   LVAL   260      15.591  -1.943  11.248  0.00  0.00           O  
ATOM   3770 N   LALA   261      16.665  -3.722  12.137  0.00  0.00           N  
ATOM   3771 H   LALA   261      17.559  -4.166  12.306  0.00  0.00           H  
ATOM   3772 CA  LALA   261      15.484  -4.472  12.565  0.00  0.00           C  
ATOM   3773 HA  LALA   261      14.670  -3.763  12.704  0.00  0.00           H  
ATOM   3774 CB  LALA   261      15.087  -5.448  11.449  0.00  0.00           C  
ATOM   3775 HB1 LALA   261      14.848  -4.898  10.540  0.00  0.00           H  
ATOM   3776 HB2 LALA   261      15.909  -6.136  11.248  0.00  0.00           H  
ATOM   3777 HB3 LALA   261      14.211  -6.021  11.755  0.00  0.00           H  
ATOM   3778 C   LALA   261      15.654  -5.204  13.915  0.00  0.00           C  
ATOM   3779 O   LALA   261      16.760  -5.513  14.362  0.00  0.00           O  
ATOM   3780 N   LASP   262      14.526  -5.480  14.567  0.00  0.00           N  
ATOM   3781 H   LASP   262      13.660  -5.164  14.143  0.00  0.00           H  
ATOM   3782 CA  LASP   262      14.408  -6.268  15.792  0.00  0.00           C  
ATOM   3783 HA  LASP   262      15.114  -5.884  16.532  0.00  0.00           H  
ATOM   3784 CB  LASP   262      12.981  -6.149  16.347  0.00  0.00           C  
ATOM   3785 HB2 LASP   262      12.261  -6.334  15.547  0.00  0.00           H  
ATOM   3786 HB3 LASP   262      12.829  -6.915  17.109  0.00  0.00           H  
ATOM   3787 CG  LASP   262      12.692  -4.804  16.995  0.00  0.00           C  
ATOM   3788 OD1 LASP   262      11.504  -4.423  17.079  0.00  0.00           O  
ATOM   3789 OD2 LASP   262      13.617  -4.170  17.552  0.00  0.00           O  
ATOM   3790 C   LASP   262      14.704  -7.752  15.583  0.00  0.00           C  
ATOM   3791 O   LASP   262      14.362  -8.333  14.550  0.00  0.00           O  
ATOM   3792 N   LSER   263      15.212  -8.392  16.637  0.00  0.00           N  
ATOM   3793 H   LSER   263      15.400  -7.851  17.475  0.00  0.00           H  
ATOM   3794 CA  LSER   263      15.389  -9.844  16.704  0.00  0.00           C  
ATOM   3795 HA  LSER   263      16.103 -10.147  15.937  0.00  0.00           H  
ATOM   3796 CB  LSER   263      15.984 -10.197  18.067  0.00  0.00           C  
ATOM   3797 HB2 LSER   263      16.975  -9.752  18.147  0.00  0.00           H  
ATOM   3798 HB3 LSER   263      15.361  -9.771  18.851  0.00  0.00           H  
ATOM   3799 OG  LSER   263      16.084 -11.589  18.285  0.00  0.00           O  
ATOM   3800 HG  LSER   263      16.459 -11.685  19.182  0.00  0.00           H  
ATOM   3801 C   LSER   263      14.073 -10.586  16.434  0.00  0.00           C  
ATOM   3802 O   LSER   263      14.055 -11.478  15.593  0.00  0.00           O  
ATOM   3803 N   LALA   264      12.943 -10.164  17.017  0.00  0.00           N  
ATOM   3804 H   LALA   264      13.012  -9.485  17.765  0.00  0.00           H  
ATOM   3805 CA  LALA   264      11.624 -10.746  16.745  0.00  0.00           C  
ATOM   3806 HA  LALA   264      11.667 -11.811  16.979  0.00  0.00           H  
ATOM   3807 CB  LALA   264      10.605 -10.103  17.693  0.00  0.00           C  
ATOM   3808 HB1 LALA   264      10.880 -10.313  18.727  0.00  0.00           H  
ATOM   3809 HB2 LALA   264      10.570  -9.024  17.540  0.00  0.00           H  
ATOM   3810 HB3 LALA   264       9.615 -10.524  17.510  0.00  0.00           H  
ATOM   3811 C   LALA   264      11.176 -10.613  15.271  0.00  0.00           C  
ATOM   3812 O   LALA   264      10.612 -11.560  14.716  0.00  0.00           O  
ATOM   3813 N   LTHR   265      11.465  -9.482  14.611  0.00  0.00           N  
ATOM   3814 H   LTHR   265      11.952  -8.755  15.116  0.00  0.00           H  
ATOM   3815 CA  LTHR   265      11.189  -9.271  13.175  0.00  0.00           C  
ATOM   3816 HA  LTHR   265      10.150  -9.531  12.970  0.00  0.00           H  
ATOM   3817 CB  LTHR   265      11.397  -7.795  12.779  0.00  0.00           C  
ATOM   3818 HB  LTHR   265      12.234  -7.374  13.336  0.00  0.00           H  
ATOM   3819 CG2 LTHR   265      11.638  -7.556  11.286  0.00  0.00           C  
ATOM   3820 HG21LTHR   265      12.630  -7.908  11.005  0.00  0.00           H  
ATOM   3821 HG22LTHR   265      10.885  -8.079  10.694  0.00  0.00           H  
ATOM   3822 HG23LTHR   265      11.584  -6.490  11.072  0.00  0.00           H  
ATOM   3823 OG1 LTHR   265      10.228  -7.072  13.078  0.00  0.00           O  
ATOM   3824 HG1 LTHR   265      10.011  -7.225  14.022  0.00  0.00           H  
ATOM   3825 C   LTHR   265      12.050 -10.188  12.314  0.00  0.00           C  
ATOM   3826 O   LTHR   265      11.524 -10.909  11.466  0.00  0.00           O  
ATOM   3827 N   LILE   266      13.362 -10.208  12.560  0.00  0.00           N  
ATOM   3828 H   LILE   266      13.726  -9.603  13.294  0.00  0.00           H  
ATOM   3829 CA  LILE   266      14.312 -11.069  11.847  0.00  0.00           C  
ATOM   3830 HA  LILE   266      14.253 -10.855  10.779  0.00  0.00           H  
ATOM   3831 CB  LILE   266      15.750 -10.762  12.327  0.00  0.00           C  
ATOM   3832 HB  LILE   266      15.760 -10.803  13.418  0.00  0.00           H  
ATOM   3833 CG2 LILE   266      16.758 -11.807  11.811  0.00  0.00           C  
ATOM   3834 HG21LILE   266      17.771 -11.539  12.104  0.00  0.00           H  
ATOM   3835 HG22LILE   266      16.541 -12.784  12.241  0.00  0.00           H  
ATOM   3836 HG23LILE   266      16.709 -11.879  10.726  0.00  0.00           H  
ATOM   3837 CG1 LILE   266      16.150  -9.331  11.889  0.00  0.00           C  
ATOM   3838 HG12LILE   266      16.287  -9.295  10.810  0.00  0.00           H  
ATOM   3839 HG13LILE   266      15.350  -8.633  12.132  0.00  0.00           H  
ATOM   3840 CD1 LILE   266      17.412  -8.809  12.580  0.00  0.00           C  
ATOM   3841 HD11LILE   266      17.542  -7.753  12.346  0.00  0.00           H  
ATOM   3842 HD12LILE   266      17.307  -8.919  13.659  0.00  0.00           H  
ATOM   3843 HD13LILE   266      18.291  -9.353  12.236  0.00  0.00           H  
ATOM   3844 C   LILE   266      13.913 -12.537  12.033  0.00  0.00           C  
ATOM   3845 O   LILE   266      13.795 -13.267  11.058  0.00  0.00           O  
ATOM   3846 N   LSER   267      13.590 -12.938  13.261  0.00  0.00           N  
ATOM   3847 H   LSER   267      13.742 -12.270  14.011  0.00  0.00           H  
ATOM   3848 CA  LSER   267      13.097 -14.262  13.649  0.00  0.00           C  
ATOM   3849 HA  LSER   267      13.859 -15.003  13.412  0.00  0.00           H  
ATOM   3850 CB  LSER   267      12.910 -14.231  15.165  0.00  0.00           C  
ATOM   3851 HB2 LSER   267      13.877 -13.974  15.592  0.00  0.00           H  
ATOM   3852 HB3 LSER   267      12.204 -13.445  15.429  0.00  0.00           H  
ATOM   3853 OG  LSER   267      12.480 -15.438  15.763  0.00  0.00           O  
ATOM   3854 HG  LSER   267      12.913 -15.397  16.633  0.00  0.00           H  
ATOM   3855 C   LSER   267      11.798 -14.662  12.946  0.00  0.00           C  
ATOM   3856 O   LSER   267      11.681 -15.802  12.502  0.00  0.00           O  
ATOM   3857 N   LALA   268      10.844 -13.739  12.782  0.00  0.00           N  
ATOM   3858 H   LALA   268      10.994 -12.812  13.163  0.00  0.00           H  
ATOM   3859 CA  LALA   268       9.594 -13.992  12.065  0.00  0.00           C  
ATOM   3860 HA  LALA   268       9.156 -14.917  12.445  0.00  0.00           H  
ATOM   3861 CB  LALA   268       8.618 -12.848  12.367  0.00  0.00           C  
ATOM   3862 HB1 LALA   268       8.436 -12.789  13.440  0.00  0.00           H  
ATOM   3863 HB2 LALA   268       9.034 -11.902  12.020  0.00  0.00           H  
ATOM   3864 HB3 LALA   268       7.670 -13.031  11.861  0.00  0.00           H  
ATOM   3865 C   LALA   268       9.804 -14.165  10.547  0.00  0.00           C  
ATOM   3866 O   LALA   268       9.190 -15.052   9.947  0.00  0.00           O  
ATOM   3867 N   LVAL   269      10.678 -13.357   9.932  0.00  0.00           N  
ATOM   3868 H   LVAL   269      11.125 -12.633  10.489  0.00  0.00           H  
ATOM   3869 CA  LVAL   269      11.039 -13.451   8.503  0.00  0.00           C  
ATOM   3870 HA  LVAL   269      10.125 -13.570   7.921  0.00  0.00           H  
ATOM   3871 CB  LVAL   269      11.721 -12.143   8.039  0.00  0.00           C  
ATOM   3872 HB  LVAL   269      12.570 -11.933   8.691  0.00  0.00           H  
ATOM   3873 CG1 LVAL   269      12.231 -12.209   6.595  0.00  0.00           C  
ATOM   3874 HG11LVAL   269      12.991 -12.978   6.508  0.00  0.00           H  
ATOM   3875 HG12LVAL   269      11.414 -12.441   5.914  0.00  0.00           H  
ATOM   3876 HG13LVAL   269      12.681 -11.257   6.313  0.00  0.00           H  
ATOM   3877 CG2 LVAL   269      10.744 -10.957   8.106  0.00  0.00           C  
ATOM   3878 HG21LVAL   269      10.380 -10.820   9.123  0.00  0.00           H  
ATOM   3879 HG22LVAL   269      11.250 -10.042   7.801  0.00  0.00           H  
ATOM   3880 HG23LVAL   269       9.892 -11.132   7.449  0.00  0.00           H  
ATOM   3881 C   LVAL   269      11.902 -14.693   8.222  0.00  0.00           C  
ATOM   3882 O   LVAL   269      11.646 -15.416   7.260  0.00  0.00           O  
ATOM   3883 N   LGLU   270      12.851 -15.013   9.106  0.00  0.00           N  
ATOM   3884 H   LGLU   270      13.047 -14.353   9.853  0.00  0.00           H  
ATOM   3885 CA  LGLU   270      13.603 -16.276   9.114  0.00  0.00           C  
ATOM   3886 HA  LGLU   270      14.160 -16.377   8.181  0.00  0.00           H  
ATOM   3887 CB  LGLU   270      14.593 -16.305  10.293  0.00  0.00           C  
ATOM   3888 HB2 LGLU   270      14.073 -15.961  11.186  0.00  0.00           H  
ATOM   3889 HB3 LGLU   270      14.899 -17.332  10.495  0.00  0.00           H  
ATOM   3890 CG  LGLU   270      15.840 -15.426  10.084  0.00  0.00           C  
ATOM   3891 HG2 LGLU   270      15.596 -14.578   9.441  0.00  0.00           H  
ATOM   3892 HG3 LGLU   270      16.127 -15.026  11.060  0.00  0.00           H  
ATOM   3893 CD  LGLU   270      17.055 -16.167   9.508  0.00  0.00           C  
ATOM   3894 OE1 LGLU   270      16.934 -17.310   9.013  0.00  0.00           O  
ATOM   3895 OE2 LGLU   270      18.173 -15.601   9.581  0.00  0.00           O  
ATOM   3896 C   LGLU   270      12.658 -17.477   9.220  0.00  0.00           C  
ATOM   3897 O   LGLU   270      12.772 -18.400   8.418  0.00  0.00           O  
ATOM   3898 N   LARG   271      11.676 -17.449  10.133  0.00  0.00           N  
ATOM   3899 H   LARG   271      11.671 -16.683  10.801  0.00  0.00           H  
ATOM   3900 CA  LARG   271      10.644 -18.491  10.263  0.00  0.00           C  
ATOM   3901 HA  LARG   271      11.141 -19.446  10.433  0.00  0.00           H  
ATOM   3902 CB  LARG   271       9.761 -18.176  11.483  0.00  0.00           C  
ATOM   3903 HB2 LARG   271      10.385 -18.184  12.378  0.00  0.00           H  
ATOM   3904 HB3 LARG   271       9.338 -17.179  11.373  0.00  0.00           H  
ATOM   3905 CG  LARG   271       8.612 -19.176  11.676  0.00  0.00           C  
ATOM   3906 HG2 LARG   271       7.980 -19.182  10.791  0.00  0.00           H  
ATOM   3907 HG3 LARG   271       9.024 -20.173  11.827  0.00  0.00           H  
ATOM   3908 CD  LARG   271       7.750 -18.782  12.877  0.00  0.00           C  
ATOM   3909 HD2 LARG   271       8.326 -18.905  13.795  0.00  0.00           H  
ATOM   3910 HD3 LARG   271       7.484 -17.729  12.775  0.00  0.00           H  
ATOM   3911 NE  LARG   271       6.520 -19.590  12.955  0.00  0.00           N  
ATOM   3912 HE  LARG   271       6.520 -20.506  12.528  0.00  0.00           H  
ATOM   3913 CZ  LARG   271       5.390 -19.222  13.533  0.00  0.00           C  
ATOM   3914 NH1 LARG   271       5.248 -18.068  14.121  0.00  0.00           N  
ATOM   3915 HH11LARG   271       5.954 -17.352  14.038  0.00  0.00           H  
ATOM   3916 HH12LARG   271       4.363 -17.883  14.577  0.00  0.00           H  
ATOM   3917 NH2 LARG   271       4.363 -20.016  13.538  0.00  0.00           N  
ATOM   3918 HH21LARG   271       4.407 -20.941  13.119  0.00  0.00           H  
ATOM   3919 HH22LARG   271       3.477 -19.691  13.897  0.00  0.00           H  
ATOM   3920 C   LARG   271       9.826 -18.651   8.979  0.00  0.00           C  
ATOM   3921 O   LARG   271       9.559 -19.781   8.580  0.00  0.00           O  
ATOM   3922 N   LALA   272       9.461 -17.557   8.309  0.00  0.00           N  
ATOM   3923 H   LALA   272       9.704 -16.654   8.696  0.00  0.00           H  
ATOM   3924 CA  LALA   272       8.749 -17.608   7.031  0.00  0.00           C  
ATOM   3925 HA  LALA   272       7.843 -18.201   7.160  0.00  0.00           H  
ATOM   3926 CB  LALA   272       8.336 -16.182   6.643  0.00  0.00           C  
ATOM   3927 HB1 LALA   272       7.690 -16.216   5.767  0.00  0.00           H  
ATOM   3928 HB2 LALA   272       7.793 -15.718   7.466  0.00  0.00           H  
ATOM   3929 HB3 LALA   272       9.212 -15.579   6.410  0.00  0.00           H  
ATOM   3930 C   LALA   272       9.583 -18.292   5.929  0.00  0.00           C  
ATOM   3931 O   LALA   272       9.074 -19.156   5.214  0.00  0.00           O  
ATOM   3932 N   LALA   273      10.876 -17.965   5.824  0.00  0.00           N  
ATOM   3933 H   LALA   273      11.243 -17.236   6.428  0.00  0.00           H  
ATOM   3934 CA  LALA   273      11.797 -18.632   4.903  0.00  0.00           C  
ATOM   3935 HA  LALA   273      11.355 -18.634   3.905  0.00  0.00           H  
ATOM   3936 CB  LALA   273      13.089 -17.811   4.847  0.00  0.00           C  
ATOM   3937 HB1 LALA   273      12.872 -16.793   4.525  0.00  0.00           H  
ATOM   3938 HB2 LALA   273      13.555 -17.780   5.831  0.00  0.00           H  
ATOM   3939 HB3 LALA   273      13.781 -18.264   4.138  0.00  0.00           H  
ATOM   3940 C   LALA   273      12.065 -20.104   5.289  0.00  0.00           C  
ATOM   3941 O   LALA   273      12.088 -20.971   4.417  0.00  0.00           O  
ATOM   3942 N   LALA   274      12.196 -20.412   6.582  0.00  0.00           N  
ATOM   3943 H   LALA   274      12.194 -19.653   7.253  0.00  0.00           H  
ATOM   3944 CA  LALA   274      12.431 -21.760   7.100  0.00  0.00           C  
ATOM   3945 HA  LALA   274      13.293 -22.190   6.585  0.00  0.00           H  
ATOM   3946 CB  LALA   274      12.763 -21.657   8.592  0.00  0.00           C  
ATOM   3947 HB1 LALA   274      11.943 -21.182   9.130  0.00  0.00           H  
ATOM   3948 HB2 LALA   274      12.919 -22.655   9.001  0.00  0.00           H  
ATOM   3949 HB3 LALA   274      13.673 -21.073   8.730  0.00  0.00           H  
ATOM   3950 C   LALA   274      11.234 -22.696   6.870  0.00  0.00           C  
ATOM   3951 O   LALA   274      11.428 -23.835   6.446  0.00  0.00           O  
ATOM   3952 N   LALA   275      10.005 -22.204   7.072  0.00  0.00           N  
ATOM   3953 H   LALA   275       9.916 -21.282   7.487  0.00  0.00           H  
ATOM   3954 CA  LALA   275       8.773 -22.917   6.735  0.00  0.00           C  
ATOM   3955 HA  LALA   275       8.770 -23.883   7.244  0.00  0.00           H  
ATOM   3956 CB  LALA   275       7.582 -22.097   7.248  0.00  0.00           C  
ATOM   3957 HB1 LALA   275       7.672 -21.955   8.326  0.00  0.00           H  
ATOM   3958 HB2 LALA   275       7.550 -21.123   6.757  0.00  0.00           H  
ATOM   3959 HB3 LALA   275       6.654 -22.634   7.045  0.00  0.00           H  
ATOM   3960 C   LALA   275       8.665 -23.177   5.220  0.00  0.00           C  
ATOM   3961 O   LALA   275       8.172 -24.227   4.803  0.00  0.00           O  
ATOM   3962 N   LCYS   276       9.172 -22.262   4.382  0.00  0.00           N  
ATOM   3963 H   LCYS   276       9.532 -21.398   4.765  0.00  0.00           H  
ATOM   3964 CA  LCYS   276       9.306 -22.505   2.945  0.00  0.00           C  
ATOM   3965 HA  LCYS   276       8.362 -22.908   2.587  0.00  0.00           H  
ATOM   3966 CB  LCYS   276       9.575 -21.193   2.194  0.00  0.00           C  
ATOM   3967 HB2 LCYS   276      10.471 -20.707   2.578  0.00  0.00           H  
ATOM   3968 HB3 LCYS   276       9.730 -21.419   1.139  0.00  0.00           H  
ATOM   3969 SG  LCYS   276       8.156 -20.073   2.327  0.00  0.00           S  
ATOM   3970 HG  LCYS   276       8.336 -19.746   3.618  0.00  0.00           H  
ATOM   3971 C   LCYS   276      10.376 -23.563   2.625  0.00  0.00           C  
ATOM   3972 O   LCYS   276      10.133 -24.423   1.780  0.00  0.00           O  
ATOM   3973 N   LGLU   277      11.530 -23.556   3.298  0.00  0.00           N  
ATOM   3974 H   LGLU   277      11.708 -22.790   3.941  0.00  0.00           H  
ATOM   3975 CA  LGLU   277      12.583 -24.574   3.126  0.00  0.00           C  
ATOM   3976 HA  LGLU   277      12.825 -24.628   2.064  0.00  0.00           H  
ATOM   3977 CB  LGLU   277      13.854 -24.138   3.883  0.00  0.00           C  
ATOM   3978 HB2 LGLU   277      13.932 -23.053   3.793  0.00  0.00           H  
ATOM   3979 HB3 LGLU   277      13.763 -24.361   4.945  0.00  0.00           H  
ATOM   3980 CG  LGLU   277      15.169 -24.709   3.313  0.00  0.00           C  
ATOM   3981 HG2 LGLU   277      15.127 -24.668   2.222  0.00  0.00           H  
ATOM   3982 HG3 LGLU   277      15.974 -24.039   3.615  0.00  0.00           H  
ATOM   3983 CD  LGLU   277      15.555 -26.127   3.765  0.00  0.00           C  
ATOM   3984 OE1 LGLU   277      15.139 -26.585   4.857  0.00  0.00           O  
ATOM   3985 OE2 LGLU   277      16.316 -26.793   3.022  0.00  0.00           O  
ATOM   3986 C   LGLU   277      12.084 -25.968   3.545  0.00  0.00           C  
ATOM   3987 O   LGLU   277      12.264 -26.925   2.795  0.00  0.00           O  
ATOM   3988 N   LALA   278      11.319 -26.058   4.643  0.00  0.00           N  
ATOM   3989 H   LALA   278      11.225 -25.220   5.208  0.00  0.00           H  
ATOM   3990 CA  LALA   278      10.539 -27.230   5.077  0.00  0.00           C  
ATOM   3991 HA  LALA   278      11.192 -28.102   5.040  0.00  0.00           H  
ATOM   3992 CB  LALA   278      10.129 -27.000   6.538  0.00  0.00           C  
ATOM   3993 HB1 LALA   278      11.010 -26.807   7.151  0.00  0.00           H  
ATOM   3994 HB2 LALA   278       9.451 -26.148   6.608  0.00  0.00           H  
ATOM   3995 HB3 LALA   278       9.623 -27.884   6.927  0.00  0.00           H  
ATOM   3996 C   LALA   278       9.305 -27.549   4.190  0.00  0.00           C  
ATOM   3997 O   LALA   278       8.519 -28.459   4.480  0.00  0.00           O  
ATOM   3998 N   LSER   279       9.133 -26.797   3.100  0.00  0.00           N  
ATOM   3999 H   LSER   279       9.793 -26.042   2.963  0.00  0.00           H  
ATOM   4000 CA  LSER   279       8.110 -26.958   2.058  0.00  0.00           C  
ATOM   4001 HA  LSER   279       7.559 -27.880   2.241  0.00  0.00           H  
ATOM   4002 CB  LSER   279       7.112 -25.796   2.102  0.00  0.00           C  
ATOM   4003 HB2 LSER   279       7.625 -24.862   1.880  0.00  0.00           H  
ATOM   4004 HB3 LSER   279       6.341 -25.947   1.349  0.00  0.00           H  
ATOM   4005 OG  LSER   279       6.491 -25.703   3.366  0.00  0.00           O  
ATOM   4006 HG  LSER   279       7.116 -25.239   3.965  0.00  0.00           H  
ATOM   4007 C   LSER   279       8.723 -27.088   0.655  0.00  0.00           C  
ATOM   4008 O   LSER   279       8.025 -26.902  -0.341  0.00  0.00           O  
ATOM   4009 N   LGLY   280      10.019 -27.401   0.556  0.00  0.00           N  
ATOM   4010 H   LGLY   280      10.545 -27.535   1.411  0.00  0.00           H  
ATOM   4011 CA  LGLY   280      10.724 -27.643  -0.707  0.00  0.00           C  
ATOM   4012 HA2 LGLY   280      11.523 -28.361  -0.525  0.00  0.00           H  
ATOM   4013 HA3 LGLY   280      10.036 -28.093  -1.423  0.00  0.00           H  
ATOM   4014 C   LGLY   280      11.353 -26.410  -1.366  0.00  0.00           C  
ATOM   4015 O   LGLY   280      11.981 -26.552  -2.415  0.00  0.00           O  
ATOM   4016 N   LALA   281      11.238 -25.209  -0.796  0.00  0.00           N  
ATOM   4017 H   LALA   281      10.736 -25.126   0.080  0.00  0.00           H  
ATOM   4018 CA  LALA   281      11.983 -24.043  -1.281  0.00  0.00           C  
ATOM   4019 HA  LALA   281      11.854 -23.973  -2.362  0.00  0.00           H  
ATOM   4020 CB  LALA   281      11.396 -22.771  -0.659  0.00  0.00           C  
ATOM   4021 HB1 LALA   281      11.807 -21.892  -1.156  0.00  0.00           H  
ATOM   4022 HB2 LALA   281      10.313 -22.765  -0.778  0.00  0.00           H  
ATOM   4023 HB3 LALA   281      11.661 -22.721   0.395  0.00  0.00           H  
ATOM   4024 C   LALA   281      13.494 -24.175  -0.994  0.00  0.00           C  
ATOM   4025 O   LALA   281      13.927 -25.045  -0.232  0.00  0.00           O  
ATOM   4026 N   LTHR   282      14.296 -23.277  -1.567  0.00  0.00           N  
ATOM   4027 H   LTHR   282      13.887 -22.585  -2.191  0.00  0.00           H  
ATOM   4028 CA  LTHR   282      15.717 -23.131  -1.233  0.00  0.00           C  
ATOM   4029 HA  LTHR   282      15.887 -23.652  -0.292  0.00  0.00           H  
ATOM   4030 CB  LTHR   282      16.631 -23.815  -2.262  0.00  0.00           C  
ATOM   4031 HB  LTHR   282      16.370 -24.872  -2.305  0.00  0.00           H  
ATOM   4032 CG2 LTHR   282      16.534 -23.245  -3.678  0.00  0.00           C  
ATOM   4033 HG21LTHR   282      16.741 -22.177  -3.685  0.00  0.00           H  
ATOM   4034 HG22LTHR   282      17.250 -23.753  -4.322  0.00  0.00           H  
ATOM   4035 HG23LTHR   282      15.532 -23.413  -4.074  0.00  0.00           H  
ATOM   4036 OG1 LTHR   282      17.967 -23.718  -1.803  0.00  0.00           O  
ATOM   4037 HG1 LTHR   282      17.989 -24.330  -1.035  0.00  0.00           H  
ATOM   4038 C   LTHR   282      16.077 -21.669  -0.974  0.00  0.00           C  
ATOM   4039 O   LTHR   282      15.689 -20.764  -1.720  0.00  0.00           O  
ATOM   4040 N   LVAL   283      16.789 -21.434   0.132  0.00  0.00           N  
ATOM   4041 H   LVAL   283      17.125 -22.229   0.663  0.00  0.00           H  
ATOM   4042 CA  LVAL   283      17.007 -20.099   0.706  0.00  0.00           C  
ATOM   4043 HA  LVAL   283      16.440 -19.366   0.133  0.00  0.00           H  
ATOM   4044 CB  LVAL   283      16.488 -20.032   2.159  0.00  0.00           C  
ATOM   4045 HB  LVAL   283      17.065 -20.724   2.774  0.00  0.00           H  
ATOM   4046 CG1 LVAL   283      16.645 -18.624   2.743  0.00  0.00           C  
ATOM   4047 HG11LVAL   283      16.106 -17.905   2.125  0.00  0.00           H  
ATOM   4048 HG12LVAL   283      16.246 -18.600   3.757  0.00  0.00           H  
ATOM   4049 HG13LVAL   283      17.697 -18.341   2.789  0.00  0.00           H  
ATOM   4050 CG2 LVAL   283      15.007 -20.424   2.266  0.00  0.00           C  
ATOM   4051 HG21LVAL   283      14.854 -21.445   1.918  0.00  0.00           H  
ATOM   4052 HG22LVAL   283      14.689 -20.380   3.308  0.00  0.00           H  
ATOM   4053 HG23LVAL   283      14.393 -19.745   1.676  0.00  0.00           H  
ATOM   4054 C   LVAL   283      18.484 -19.722   0.629  0.00  0.00           C  
ATOM   4055 O   LVAL   283      19.337 -20.437   1.167  0.00  0.00           O  
ATOM   4056 N   LALA   284      18.778 -18.588  -0.006  0.00  0.00           N  
ATOM   4057 H   LALA   284      18.014 -18.060  -0.421  0.00  0.00           H  
ATOM   4058 CA  LALA   284      20.092 -17.950   0.001  0.00  0.00           C  
ATOM   4059 HA  LALA   284      20.820 -18.604   0.481  0.00  0.00           H  
ATOM   4060 CB  LALA   284      20.558 -17.727  -1.440  0.00  0.00           C  
ATOM   4061 HB1 LALA   284      21.597 -17.398  -1.442  0.00  0.00           H  
ATOM   4062 HB2 LALA   284      20.477 -18.653  -2.011  0.00  0.00           H  
ATOM   4063 HB3 LALA   284      19.949 -16.953  -1.903  0.00  0.00           H  
ATOM   4064 C   LALA   284      20.044 -16.629   0.782  0.00  0.00           C  
ATOM   4065 O   LALA   284      19.081 -15.873   0.674  0.00  0.00           O  
ATOM   4066 N   LTHR   285      21.103 -16.311   1.521  0.00  0.00           N  
ATOM   4067 H   LTHR   285      21.860 -16.984   1.581  0.00  0.00           H  
ATOM   4068 CA  LTHR   285      21.324 -14.983   2.120  0.00  0.00           C  
ATOM   4069 HA  LTHR   285      20.377 -14.595   2.495  0.00  0.00           H  
ATOM   4070 CB  LTHR   285      22.303 -15.078   3.303  0.00  0.00           C  
ATOM   4071 HB  LTHR   285      22.447 -14.080   3.713  0.00  0.00           H  
ATOM   4072 CG2 LTHR   285      21.763 -15.986   4.405  0.00  0.00           C  
ATOM   4073 HG21LTHR   285      21.805 -17.030   4.096  0.00  0.00           H  
ATOM   4074 HG22LTHR   285      22.356 -15.856   5.307  0.00  0.00           H  
ATOM   4075 HG23LTHR   285      20.729 -15.724   4.628  0.00  0.00           H  
ATOM   4076 OG1 LTHR   285      23.568 -15.579   2.914  0.00  0.00           O  
ATOM   4077 HG1 LTHR   285      24.061 -15.705   3.742  0.00  0.00           H  
ATOM   4078 C   LTHR   285      21.870 -13.951   1.130  0.00  0.00           C  
ATOM   4079 O   LTHR   285      21.830 -12.756   1.407  0.00  0.00           O  
ATOM   4080 N   LSER   286      22.420 -14.373  -0.011  0.00  0.00           N  
ATOM   4081 H   LSER   286      22.408 -15.364  -0.205  0.00  0.00           H  
ATOM   4082 CA  LSER   286      23.283 -13.526  -0.846  0.00  0.00           C  
ATOM   4083 HA  LSER   286      22.911 -12.502  -0.812  0.00  0.00           H  
ATOM   4084 CB  LSER   286      24.707 -13.534  -0.265  0.00  0.00           C  
ATOM   4085 HB2 LSER   286      25.330 -12.833  -0.821  0.00  0.00           H  
ATOM   4086 HB3 LSER   286      24.676 -13.215   0.778  0.00  0.00           H  
ATOM   4087 OG  LSER   286      25.282 -14.827  -0.345  0.00  0.00           O  
ATOM   4088 HG  LSER   286      26.217 -14.770  -0.061  0.00  0.00           H  
ATOM   4089 C   LSER   286      23.311 -13.954  -2.317  0.00  0.00           C  
ATOM   4090 O   LSER   286      22.955 -15.082  -2.666  0.00  0.00           O  
ATOM   4091 N   LSER   287      23.769 -13.051  -3.186  0.00  0.00           N  
ATOM   4092 H   LSER   287      24.008 -12.129  -2.827  0.00  0.00           H  
ATOM   4093 CA  LSER   287      23.933 -13.251  -4.627  0.00  0.00           C  
ATOM   4094 HA  LSER   287      24.121 -14.307  -4.815  0.00  0.00           H  
ATOM   4095 CB  LSER   287      22.638 -12.847  -5.332  0.00  0.00           C  
ATOM   4096 HB2 LSER   287      21.812 -13.422  -4.916  0.00  0.00           H  
ATOM   4097 HB3 LSER   287      22.447 -11.787  -5.153  0.00  0.00           H  
ATOM   4098 OG  LSER   287      22.741 -13.067  -6.725  0.00  0.00           O  
ATOM   4099 HG  LSER   287      22.635 -14.030  -6.889  0.00  0.00           H  
ATOM   4100 C   LSER   287      25.087 -12.403  -5.187  0.00  0.00           C  
ATOM   4101 O   LSER   287      25.255 -11.261  -4.749  0.00  0.00           O  
ATOM   4102 N   LPRO   288      25.861 -12.884  -6.181  0.00  0.00           N  
ATOM   4103 CD  LPRO   288      25.832 -14.233  -6.735  0.00  0.00           C  
ATOM   4104 HD2 LPRO   288      24.819 -14.584  -6.911  0.00  0.00           H  
ATOM   4105 HD3 LPRO   288      26.352 -14.912  -6.058  0.00  0.00           H  
ATOM   4106 CG  LPRO   288      26.579 -14.151  -8.062  0.00  0.00           C  
ATOM   4107 HG2 LPRO   288      25.894 -13.833  -8.850  0.00  0.00           H  
ATOM   4108 HG3 LPRO   288      27.052 -15.096  -8.322  0.00  0.00           H  
ATOM   4109 CB  LPRO   288      27.601 -13.053  -7.781  0.00  0.00           C  
ATOM   4110 HB2 LPRO   288      27.984 -12.613  -8.697  0.00  0.00           H  
ATOM   4111 HB3 LPRO   288      28.425 -13.454  -7.191  0.00  0.00           H  
ATOM   4112 CA  LPRO   288      26.812 -12.054  -6.932  0.00  0.00           C  
ATOM   4113 HA  LPRO   288      27.496 -11.551  -6.249  0.00  0.00           H  
ATOM   4114 C   LPRO   288      26.133 -10.982  -7.811  0.00  0.00           C  
ATOM   4115 O   LPRO   288      26.808 -10.081  -8.315  0.00  0.00           O  
ATOM   4116 N   LASP   289      24.807 -11.062  -7.984  0.00  0.00           N  
ATOM   4117 H   LASP   289      24.320 -11.851  -7.577  0.00  0.00           H  
ATOM   4118 CA  LASP   289      23.989 -10.109  -8.741  0.00  0.00           C  
ATOM   4119 HA  LASP   289      24.644  -9.556  -9.413  0.00  0.00           H  
ATOM   4120 CB  LASP   289      22.967 -10.863  -9.615  0.00  0.00           C  
ATOM   4121 HB2 LASP   289      22.356 -11.498  -8.971  0.00  0.00           H  
ATOM   4122 HB3 LASP   289      22.293 -10.144 -10.079  0.00  0.00           H  
ATOM   4123 CG  LASP   289      23.541 -11.721 -10.747  0.00  0.00           C  
ATOM   4124 OD1 LASP   289      22.724 -12.205 -11.558  0.00  0.00           O  
ATOM   4125 OD2 LASP   289      24.766 -11.942 -10.880  0.00  0.00           O  
ATOM   4126 C   LASP   289      23.280  -9.054  -7.860  0.00  0.00           C  
ATOM   4127 O   LASP   289      22.453  -8.290  -8.367  0.00  0.00           O  
ATOM   4128 N   LLEU   290      23.545  -8.988  -6.548  0.00  0.00           N  
ATOM   4129 H   LLEU   290      24.240  -9.606  -6.150  0.00  0.00           H  
ATOM   4130 CA  LLEU   290      22.892  -7.996  -5.683  0.00  0.00           C  
ATOM   4131 HA  LLEU   290      21.826  -8.080  -5.878  0.00  0.00           H  
ATOM   4132 CB  LLEU   290      23.124  -8.330  -4.195  0.00  0.00           C  
ATOM   4133 HB2 LLEU   290      23.019  -9.405  -4.040  0.00  0.00           H  
ATOM   4134 HB3 LLEU   290      24.148  -8.055  -3.939  0.00  0.00           H  
ATOM   4135 CG  LLEU   290      22.144  -7.591  -3.255  0.00  0.00           C  
ATOM   4136 HG  LLEU   290      21.989  -6.574  -3.606  0.00  0.00           H  
ATOM   4137 CD1 LLEU   290      20.788  -8.297  -3.203  0.00  0.00           C  
ATOM   4138 HD11LLEU   290      20.921  -9.311  -2.827  0.00  0.00           H  
ATOM   4139 HD12LLEU   290      20.114  -7.753  -2.542  0.00  0.00           H  
ATOM   4140 HD13LLEU   290      20.344  -8.337  -4.194  0.00  0.00           H  
ATOM   4141 CD2 LLEU   290      22.666  -7.505  -1.823  0.00  0.00           C  
ATOM   4142 HD21LLEU   290      23.593  -6.936  -1.812  0.00  0.00           H  
ATOM   4143 HD22LLEU   290      21.939  -6.986  -1.200  0.00  0.00           H  
ATOM   4144 HD23LLEU   290      22.832  -8.503  -1.424  0.00  0.00           H  
ATOM   4145 C   LLEU   290      23.358  -6.558  -6.025  0.00  0.00           C  
ATOM   4146 O   LLEU   290      24.565  -6.326  -6.147  0.00  0.00           O  
ATOM   4147 N   LPRO   291      22.449  -5.573  -6.167  0.00  0.00           N  
ATOM   4148 CD  LPRO   291      21.005  -5.725  -6.276  0.00  0.00           C  
ATOM   4149 HD2 LPRO   291      20.597  -6.358  -5.489  0.00  0.00           H  
ATOM   4150 HD3 LPRO   291      20.759  -6.138  -7.256  0.00  0.00           H  
ATOM   4151 CG  LPRO   291      20.428  -4.321  -6.146  0.00  0.00           C  
ATOM   4152 HG2 LPRO   291      20.240  -4.109  -5.093  0.00  0.00           H  
ATOM   4153 HG3 LPRO   291      19.523  -4.206  -6.739  0.00  0.00           H  
ATOM   4154 CB  LPRO   291      21.549  -3.424  -6.664  0.00  0.00           C  
ATOM   4155 HB2 LPRO   291      21.481  -2.418  -6.249  0.00  0.00           H  
ATOM   4156 HB3 LPRO   291      21.509  -3.388  -7.754  0.00  0.00           H  
ATOM   4157 CA  LPRO   291      22.819  -4.157  -6.224  0.00  0.00           C  
ATOM   4158 HA  LPRO   291      23.591  -4.007  -6.979  0.00  0.00           H  
ATOM   4159 C   LPRO   291      23.356  -3.632  -4.878  0.00  0.00           C  
ATOM   4160 O   LPRO   291      23.273  -4.291  -3.841  0.00  0.00           O  
ATOM   4161 N   LASP   292      23.928  -2.430  -4.890  0.00  0.00           N  
ATOM   4162 H   LASP   292      23.996  -1.932  -5.771  0.00  0.00           H  
ATOM   4163 CA  LASP   292      24.460  -1.752  -3.704  0.00  0.00           C  
ATOM   4164 HA  LASP   292      25.090  -2.445  -3.145  0.00  0.00           H  
ATOM   4165 CB  LASP   292      25.352  -0.609  -4.199  0.00  0.00           C  
ATOM   4166 HB2 LASP   292      26.160  -1.037  -4.793  0.00  0.00           H  
ATOM   4167 HB3 LASP   292      24.763   0.036  -4.851  0.00  0.00           H  
ATOM   4168 CG  LASP   292      25.975   0.256  -3.107  0.00  0.00           C  
ATOM   4169 OD1 LASP   292      25.810  -0.027  -1.899  0.00  0.00           O  
ATOM   4170 OD2 LASP   292      26.651   1.234  -3.489  0.00  0.00           O  
ATOM   4171 C   LASP   292      23.342  -1.254  -2.766  0.00  0.00           C  
ATOM   4172 O   LASP   292      22.621  -0.300  -3.079  0.00  0.00           O  
ATOM   4173 N   LLEU   293      23.212  -1.884  -1.592  0.00  0.00           N  
ATOM   4174 H   LLEU   293      23.837  -2.654  -1.385  0.00  0.00           H  
ATOM   4175 CA  LLEU   293      22.182  -1.543  -0.606  0.00  0.00           C  
ATOM   4176 HA  LLEU   293      21.222  -1.522  -1.114  0.00  0.00           H  
ATOM   4177 CB  LLEU   293      22.109  -2.633   0.477  0.00  0.00           C  
ATOM   4178 HB2 LLEU   293      23.077  -2.702   0.971  0.00  0.00           H  
ATOM   4179 HB3 LLEU   293      21.384  -2.309   1.221  0.00  0.00           H  
ATOM   4180 CG  LLEU   293      21.702  -4.041  -0.001  0.00  0.00           C  
ATOM   4181 HG  LLEU   293      22.517  -4.476  -0.580  0.00  0.00           H  
ATOM   4182 CD1 LLEU   293      21.444  -4.916   1.226  0.00  0.00           C  
ATOM   4183 HD11LLEU   293      22.322  -4.909   1.868  0.00  0.00           H  
ATOM   4184 HD12LLEU   293      20.591  -4.537   1.789  0.00  0.00           H  
ATOM   4185 HD13LLEU   293      21.242  -5.941   0.918  0.00  0.00           H  
ATOM   4186 CD2 LLEU   293      20.429  -4.059  -0.851  0.00  0.00           C  
ATOM   4187 HD21LLEU   293      20.628  -3.593  -1.814  0.00  0.00           H  
ATOM   4188 HD22LLEU   293      20.118  -5.087  -1.034  0.00  0.00           H  
ATOM   4189 HD23LLEU   293      19.626  -3.526  -0.341  0.00  0.00           H  
ATOM   4190 C   LLEU   293      22.362  -0.148   0.026  0.00  0.00           C  
ATOM   4191 O   LLEU   293      21.380   0.430   0.493  0.00  0.00           O  
ATOM   4192 N   LSER   294      23.574   0.419   0.011  0.00  0.00           N  
ATOM   4193 H   LSER   294      24.332  -0.062  -0.464  0.00  0.00           H  
ATOM   4194 CA  LSER   294      23.822   1.789   0.487  0.00  0.00           C  
ATOM   4195 HA  LSER   294      23.252   1.952   1.397  0.00  0.00           H  
ATOM   4196 CB  LSER   294      25.299   2.013   0.813  0.00  0.00           C  
ATOM   4197 HB2 LSER   294      25.894   1.889  -0.092  0.00  0.00           H  
ATOM   4198 HB3 LSER   294      25.435   3.028   1.186  0.00  0.00           H  
ATOM   4199 OG  LSER   294      25.732   1.086   1.794  0.00  0.00           O  
ATOM   4200 HG  LSER   294      25.552   1.492   2.684  0.00  0.00           H  
ATOM   4201 C   LSER   294      23.348   2.821  -0.534  0.00  0.00           C  
ATOM   4202 O   LSER   294      22.591   3.728  -0.185  0.00  0.00           O  
ATOM   4203 N   LALA   295      23.669   2.627  -1.819  0.00  0.00           N  
ATOM   4204 H   LALA   295      24.296   1.865  -2.046  0.00  0.00           H  
ATOM   4205 CA  LALA   295      23.122   3.439  -2.910  0.00  0.00           C  
ATOM   4206 HA  LALA   295      23.440   4.474  -2.775  0.00  0.00           H  
ATOM   4207 CB  LALA   295      23.680   2.921  -4.235  0.00  0.00           C  
ATOM   4208 HB1 LALA   295      23.404   1.878  -4.380  0.00  0.00           H  
ATOM   4209 HB2 LALA   295      23.262   3.509  -5.053  0.00  0.00           H  
ATOM   4210 HB3 LALA   295      24.765   3.017  -4.242  0.00  0.00           H  
ATOM   4211 C   LALA   295      21.583   3.411  -2.935  0.00  0.00           C  
ATOM   4212 O   LALA   295      20.939   4.445  -3.126  0.00  0.00           O  
ATOM   4213 N   LLEU   296      20.989   2.243  -2.665  0.00  0.00           N  
ATOM   4214 H   LLEU   296      21.587   1.426  -2.561  0.00  0.00           H  
ATOM   4215 CA  LLEU   296      19.543   2.058  -2.519  0.00  0.00           C  
ATOM   4216 HA  LLEU   296      19.066   2.431  -3.426  0.00  0.00           H  
ATOM   4217 CB  LLEU   296      19.248   0.553  -2.382  0.00  0.00           C  
ATOM   4218 HB2 LLEU   296      20.055   0.087  -1.826  0.00  0.00           H  
ATOM   4219 HB3 LLEU   296      18.332   0.396  -1.813  0.00  0.00           H  
ATOM   4220 CG  LLEU   296      19.095  -0.121  -3.752  0.00  0.00           C  
ATOM   4221 HG  LLEU   296      19.775   0.342  -4.465  0.00  0.00           H  
ATOM   4222 CD1 LLEU   296      19.398  -1.614  -3.694  0.00  0.00           C  
ATOM   4223 HD11LLEU   296      20.446  -1.761  -3.439  0.00  0.00           H  
ATOM   4224 HD12LLEU   296      18.773  -2.099  -2.944  0.00  0.00           H  
ATOM   4225 HD13LLEU   296      19.216  -2.055  -4.672  0.00  0.00           H  
ATOM   4226 CD2 LLEU   296      17.654   0.051  -4.237  0.00  0.00           C  
ATOM   4227 HD21LLEU   296      17.312   1.066  -4.050  0.00  0.00           H  
ATOM   4228 HD22LLEU   296      17.596  -0.167  -5.302  0.00  0.00           H  
ATOM   4229 HD23LLEU   296      17.006  -0.625  -3.686  0.00  0.00           H  
ATOM   4230 C   LLEU   296      18.906   2.852  -1.368  0.00  0.00           C  
ATOM   4231 O   LLEU   296      17.682   2.961  -1.350  0.00  0.00           O  
ATOM   4232 N   LVAL   297      19.671   3.438  -0.444  0.00  0.00           N  
ATOM   4233 H   LVAL   297      20.671   3.266  -0.471  0.00  0.00           H  
ATOM   4234 CA  LVAL   297      19.167   4.429   0.527  0.00  0.00           C  
ATOM   4235 HA  LVAL   297      18.079   4.459   0.478  0.00  0.00           H  
ATOM   4236 CB  LVAL   297      19.526   4.023   1.971  0.00  0.00           C  
ATOM   4237 HB  LVAL   297      20.596   3.828   2.039  0.00  0.00           H  
ATOM   4238 CG1 LVAL   297      19.159   5.102   2.998  0.00  0.00           C  
ATOM   4239 HG11LVAL   297      19.356   4.734   4.006  0.00  0.00           H  
ATOM   4240 HG12LVAL   297      19.773   5.990   2.847  0.00  0.00           H  
ATOM   4241 HG13LVAL   297      18.105   5.367   2.912  0.00  0.00           H  
ATOM   4242 CG2 LVAL   297      18.757   2.748   2.345  0.00  0.00           C  
ATOM   4243 HG21LVAL   297      19.059   1.928   1.694  0.00  0.00           H  
ATOM   4244 HG22LVAL   297      18.974   2.470   3.376  0.00  0.00           H  
ATOM   4245 HG23LVAL   297      17.685   2.915   2.241  0.00  0.00           H  
ATOM   4246 C   LVAL   297      19.631   5.844   0.171  0.00  0.00           C  
ATOM   4247 O   LVAL   297      18.803   6.756   0.138  0.00  0.00           O  
ATOM   4248 N   LALA   298      20.910   6.044  -0.150  0.00  0.00           N  
ATOM   4249 H   LALA   298      21.547   5.253  -0.107  0.00  0.00           H  
ATOM   4250 CA  LALA   298      21.496   7.361  -0.403  0.00  0.00           C  
ATOM   4251 HA  LALA   298      21.257   8.009   0.441  0.00  0.00           H  
ATOM   4252 CB  LALA   298      23.019   7.192  -0.450  0.00  0.00           C  
ATOM   4253 HB1 LALA   298      23.494   8.166  -0.552  0.00  0.00           H  
ATOM   4254 HB2 LALA   298      23.370   6.735   0.478  0.00  0.00           H  
ATOM   4255 HB3 LALA   298      23.308   6.556  -1.287  0.00  0.00           H  
ATOM   4256 C   LALA   298      20.956   8.048  -1.676  0.00  0.00           C  
ATOM   4257 O   LALA   298      20.585   9.226  -1.638  0.00  0.00           O  
ATOM   4258 N   LASP   299      20.858   7.329  -2.799  0.00  0.00           N  
ATOM   4259 H   LASP   299      21.139   6.352  -2.780  0.00  0.00           H  
ATOM   4260 CA  LASP   299      20.267   7.860  -4.036  0.00  0.00           C  
ATOM   4261 HA  LASP   299      20.631   8.875  -4.186  0.00  0.00           H  
ATOM   4262 CB  LASP   299      20.700   7.029  -5.262  0.00  0.00           C  
ATOM   4263 HB2 LASP   299      20.370   5.998  -5.133  0.00  0.00           H  
ATOM   4264 HB3 LASP   299      20.183   7.426  -6.136  0.00  0.00           H  
ATOM   4265 CG  LASP   299      22.208   7.047  -5.563  0.00  0.00           C  
ATOM   4266 OD1 LASP   299      22.937   7.908  -5.000  0.00  0.00           O  
ATOM   4267 OD2 LASP   299      22.637   6.252  -6.436  0.00  0.00           O  
ATOM   4268 C   LASP   299      18.736   7.953  -3.930  0.00  0.00           C  
ATOM   4269 O   LASP   299      18.146   8.960  -4.330  0.00  0.00           O  
ATOM   4270 N   LTYR   300      18.092   6.952  -3.321  0.00  0.00           N  
ATOM   4271 H   LTYR   300      18.638   6.161  -3.008  0.00  0.00           H  
ATOM   4272 CA  LTYR   300      16.643   6.944  -3.089  0.00  0.00           C  
ATOM   4273 HA  LTYR   300      16.136   7.015  -4.052  0.00  0.00           H  
ATOM   4274 CB  LTYR   300      16.241   5.620  -2.433  0.00  0.00           C  
ATOM   4275 HB2 LTYR   300      16.367   4.812  -3.155  0.00  0.00           H  
ATOM   4276 HB3 LTYR   300      16.923   5.432  -1.604  0.00  0.00           H  
ATOM   4277 CG  LTYR   300      14.819   5.586  -1.898  0.00  0.00           C  
ATOM   4278 CD1 LTYR   300      13.722   5.624  -2.782  0.00  0.00           C  
ATOM   4279 HD1 LTYR   300      13.891   5.699  -3.847  0.00  0.00           H  
ATOM   4280 CE1 LTYR   300      12.406   5.582  -2.278  0.00  0.00           C  
ATOM   4281 HE1 LTYR   300      11.565   5.642  -2.947  0.00  0.00           H  
ATOM   4282 CZ  LTYR   300      12.184   5.470  -0.889  0.00  0.00           C  
ATOM   4283 OH  LTYR   300      10.928   5.392  -0.378  0.00  0.00           O  
ATOM   4284 HH  LTYR   300      10.221   5.384  -1.045  0.00  0.00           H  
ATOM   4285 CE2 LTYR   300      13.284   5.443  -0.009  0.00  0.00           C  
ATOM   4286 HE2 LTYR   300      13.104   5.352   1.050  0.00  0.00           H  
ATOM   4287 CD2 LTYR   300      14.597   5.523  -0.509  0.00  0.00           C  
ATOM   4288 HD2 LTYR   300      15.434   5.504   0.178  0.00  0.00           H  
ATOM   4289 C   LTYR   300      16.171   8.135  -2.242  0.00  0.00           C  
ATOM   4290 O   LTYR   300      15.229   8.819  -2.637  0.00  0.00           O  
ATOM   4291 N   LTHR   301      16.850   8.434  -1.126  0.00  0.00           N  
ATOM   4292 H   LTHR   301      17.614   7.823  -0.856  0.00  0.00           H  
ATOM   4293 CA  LTHR   301      16.498   9.554  -0.231  0.00  0.00           C  
ATOM   4294 HA  LTHR   301      15.487   9.399   0.147  0.00  0.00           H  
ATOM   4295 CB  LTHR   301      17.455   9.635   0.976  0.00  0.00           C  
ATOM   4296 HB  LTHR   301      18.471   9.801   0.619  0.00  0.00           H  
ATOM   4297 CG2 LTHR   301      17.085  10.749   1.954  0.00  0.00           C  
ATOM   4298 HG21LTHR   301      16.053  10.627   2.284  0.00  0.00           H  
ATOM   4299 HG22LTHR   301      17.745  10.705   2.820  0.00  0.00           H  
ATOM   4300 HG23LTHR   301      17.204  11.724   1.482  0.00  0.00           H  
ATOM   4301 OG1 LTHR   301      17.434   8.437   1.717  0.00  0.00           O  
ATOM   4302 HG1 LTHR   301      17.919   7.770   1.198  0.00  0.00           H  
ATOM   4303 C   LTHR   301      16.508  10.882  -0.993  0.00  0.00           C  
ATOM   4304 O   LTHR   301      15.538  11.639  -0.945  0.00  0.00           O  
ATOM   4305 N   LARG   302      17.570  11.131  -1.775  0.00  0.00           N  
ATOM   4306 H   LARG   302      18.312  10.442  -1.794  0.00  0.00           H  
ATOM   4307 CA  LARG   302      17.703  12.324  -2.626  0.00  0.00           C  
ATOM   4308 HA  LARG   302      17.627  13.214  -1.999  0.00  0.00           H  
ATOM   4309 CB  LARG   302      19.090  12.301  -3.288  0.00  0.00           C  
ATOM   4310 HB2 LARG   302      19.846  12.359  -2.503  0.00  0.00           H  
ATOM   4311 HB3 LARG   302      19.219  11.358  -3.819  0.00  0.00           H  
ATOM   4312 CG  LARG   302      19.305  13.462  -4.274  0.00  0.00           C  
ATOM   4313 HG2 LARG   302      18.646  13.345  -5.136  0.00  0.00           H  
ATOM   4314 HG3 LARG   302      19.060  14.401  -3.776  0.00  0.00           H  
ATOM   4315 CD  LARG   302      20.752  13.543  -4.770  0.00  0.00           C  
ATOM   4316 HD2 LARG   302      20.841  14.429  -5.400  0.00  0.00           H  
ATOM   4317 HD3 LARG   302      21.417  13.681  -3.917  0.00  0.00           H  
ATOM   4318 NE  LARG   302      21.155  12.365  -5.565  0.00  0.00           N  
ATOM   4319 HE  LARG   302      20.978  12.393  -6.565  0.00  0.00           H  
ATOM   4320 CZ  LARG   302      21.842  11.311  -5.170  0.00  0.00           C  
ATOM   4321 NH1 LARG   302      22.254  11.175  -3.942  0.00  0.00           N  
ATOM   4322 HH11LARG   302      22.031  11.879  -3.265  0.00  0.00           H  
ATOM   4323 HH12LARG   302      22.802  10.366  -3.683  0.00  0.00           H  
ATOM   4324 NH2 LARG   302      22.132  10.361  -6.007  0.00  0.00           N  
ATOM   4325 HH21LARG   302      21.682  10.345  -6.916  0.00  0.00           H  
ATOM   4326 HH22LARG   302      22.571   9.506  -5.680  0.00  0.00           H  
ATOM   4327 C   LARG   302      16.580  12.431  -3.659  0.00  0.00           C  
ATOM   4328 O   LARG   302      16.037  13.520  -3.835  0.00  0.00           O  
ATOM   4329 N   LMET   303      16.224  11.328  -4.321  0.00  0.00           N  
ATOM   4330 H   LMET   303      16.722  10.469  -4.119  0.00  0.00           H  
ATOM   4331 CA  LMET   303      15.177  11.309  -5.349  0.00  0.00           C  
ATOM   4332 HA  LMET   303      15.351  12.146  -6.027  0.00  0.00           H  
ATOM   4333 CB  LMET   303      15.301  10.009  -6.157  0.00  0.00           C  
ATOM   4334 HB2 LMET   303      16.326   9.913  -6.519  0.00  0.00           H  
ATOM   4335 HB3 LMET   303      15.076   9.152  -5.521  0.00  0.00           H  
ATOM   4336 CG  LMET   303      14.366  10.003  -7.368  0.00  0.00           C  
ATOM   4337 HG2 LMET   303      13.329  10.035  -7.031  0.00  0.00           H  
ATOM   4338 HG3 LMET   303      14.565  10.901  -7.953  0.00  0.00           H  
ATOM   4339 SD  LMET   303      14.578   8.569  -8.451  0.00  0.00           S  
ATOM   4340 CE  LMET   303      13.656   9.164  -9.888  0.00  0.00           C  
ATOM   4341 HE1 LMET   303      13.689   8.402 -10.663  0.00  0.00           H  
ATOM   4342 HE2 LMET   303      12.620   9.357  -9.608  0.00  0.00           H  
ATOM   4343 HE3 LMET   303      14.107  10.083 -10.263  0.00  0.00           H  
ATOM   4344 C   LMET   303      13.765  11.486  -4.763  0.00  0.00           C  
ATOM   4345 O   LMET   303      12.954  12.227  -5.321  0.00  0.00           O  
ATOM   4346 N   LLEU   304      13.479  10.854  -3.619  0.00  0.00           N  
ATOM   4347 H   LLEU   304      14.187  10.244  -3.219  0.00  0.00           H  
ATOM   4348 CA  LLEU   304      12.204  10.968  -2.906  0.00  0.00           C  
ATOM   4349 HA  LLEU   304      11.402  10.673  -3.584  0.00  0.00           H  
ATOM   4350 CB  LLEU   304      12.227   9.993  -1.711  0.00  0.00           C  
ATOM   4351 HB2 LLEU   304      12.336   8.975  -2.090  0.00  0.00           H  
ATOM   4352 HB3 LLEU   304      13.106  10.215  -1.103  0.00  0.00           H  
ATOM   4353 CG  LLEU   304      10.989  10.055  -0.794  0.00  0.00           C  
ATOM   4354 HG  LLEU   304      10.878  11.063  -0.399  0.00  0.00           H  
ATOM   4355 CD1 LLEU   304       9.700   9.662  -1.519  0.00  0.00           C  
ATOM   4356 HD11LLEU   304       9.495  10.361  -2.329  0.00  0.00           H  
ATOM   4357 HD12LLEU   304       9.794   8.652  -1.917  0.00  0.00           H  
ATOM   4358 HD13LLEU   304       8.866   9.695  -0.819  0.00  0.00           H  
ATOM   4359 CD2 LLEU   304      11.174   9.104   0.385  0.00  0.00           C  
ATOM   4360 HD21LLEU   304      12.046   9.402   0.966  0.00  0.00           H  
ATOM   4361 HD22LLEU   304      10.295   9.141   1.026  0.00  0.00           H  
ATOM   4362 HD23LLEU   304      11.312   8.084   0.028  0.00  0.00           H  
ATOM   4363 C   LLEU   304      11.925  12.414  -2.467  0.00  0.00           C  
ATOM   4364 O   LLEU   304      10.808  12.901  -2.643  0.00  0.00           O  
ATOM   4365 N   LLEU   305      12.944  13.124  -1.969  0.00  0.00           N  
ATOM   4366 H   LLEU   305      13.832  12.653  -1.825  0.00  0.00           H  
ATOM   4367 CA  LLEU   305      12.831  14.531  -1.566  0.00  0.00           C  
ATOM   4368 HA  LLEU   305      12.072  14.605  -0.788  0.00  0.00           H  
ATOM   4369 CB  LLEU   305      14.176  15.007  -0.989  0.00  0.00           C  
ATOM   4370 HB2 LLEU   305      14.973  14.689  -1.661  0.00  0.00           H  
ATOM   4371 HB3 LLEU   305      14.188  16.097  -0.957  0.00  0.00           H  
ATOM   4372 CG  LLEU   305      14.465  14.476   0.428  0.00  0.00           C  
ATOM   4373 HG  LLEU   305      14.228  13.414   0.481  0.00  0.00           H  
ATOM   4374 CD1 LLEU   305      15.943  14.659   0.769  0.00  0.00           C  
ATOM   4375 HD11LLEU   305      16.145  14.265   1.765  0.00  0.00           H  
ATOM   4376 HD12LLEU   305      16.556  14.121   0.048  0.00  0.00           H  
ATOM   4377 HD13LLEU   305      16.205  15.717   0.748  0.00  0.00           H  
ATOM   4378 CD2 LLEU   305      13.640  15.211   1.484  0.00  0.00           C  
ATOM   4379 HD21LLEU   305      13.909  14.843   2.472  0.00  0.00           H  
ATOM   4380 HD22LLEU   305      13.844  16.283   1.446  0.00  0.00           H  
ATOM   4381 HD23LLEU   305      12.575  15.045   1.330  0.00  0.00           H  
ATOM   4382 C   LLEU   305      12.362  15.450  -2.707  0.00  0.00           C  
ATOM   4383 O   LLEU   305      11.599  16.378  -2.446  0.00  0.00           O  
ATOM   4384 N   LVAL   306      12.719  15.175  -3.969  0.00  0.00           N  
ATOM   4385 H   LVAL   306      13.336  14.390  -4.135  0.00  0.00           H  
ATOM   4386 CA  LVAL   306      12.220  15.948  -5.127  0.00  0.00           C  
ATOM   4387 HA  LVAL   306      12.397  17.006  -4.932  0.00  0.00           H  
ATOM   4388 CB  LVAL   306      12.956  15.576  -6.432  0.00  0.00           C  
ATOM   4389 HB  LVAL   306      12.686  14.558  -6.711  0.00  0.00           H  
ATOM   4390 CG1 LVAL   306      12.561  16.514  -7.580  0.00  0.00           C  
ATOM   4391 HG11LVAL   306      12.767  17.549  -7.307  0.00  0.00           H  
ATOM   4392 HG12LVAL   306      13.127  16.265  -8.477  0.00  0.00           H  
ATOM   4393 HG13LVAL   306      11.503  16.406  -7.814  0.00  0.00           H  
ATOM   4394 CG2 LVAL   306      14.479  15.646  -6.293  0.00  0.00           C  
ATOM   4395 HG21LVAL   306      14.823  14.917  -5.564  0.00  0.00           H  
ATOM   4396 HG22LVAL   306      14.951  15.405  -7.245  0.00  0.00           H  
ATOM   4397 HG23LVAL   306      14.786  16.644  -5.981  0.00  0.00           H  
ATOM   4398 C   LVAL   306      10.709  15.763  -5.318  0.00  0.00           C  
ATOM   4399 O   LVAL   306       9.996  16.726  -5.606  0.00  0.00           O  
ATOM   4400 N   LVAL   307      10.202  14.538  -5.128  0.00  0.00           N  
ATOM   4401 H   LVAL   307      10.840  13.802  -4.845  0.00  0.00           H  
ATOM   4402 CA  LVAL   307       8.768  14.215  -5.249  0.00  0.00           C  
ATOM   4403 HA  LVAL   307       8.389  14.693  -6.152  0.00  0.00           H  
ATOM   4404 CB  LVAL   307       8.540  12.693  -5.393  0.00  0.00           C  
ATOM   4405 HB  LVAL   307       8.874  12.188  -4.487  0.00  0.00           H  
ATOM   4406 CG1 LVAL   307       7.057  12.363  -5.615  0.00  0.00           C  
ATOM   4407 HG11LVAL   307       6.673  12.915  -6.473  0.00  0.00           H  
ATOM   4408 HG12LVAL   307       6.936  11.296  -5.801  0.00  0.00           H  
ATOM   4409 HG13LVAL   307       6.476  12.619  -4.729  0.00  0.00           H  
ATOM   4410 CG2 LVAL   307       9.324  12.123  -6.583  0.00  0.00           C  
ATOM   4411 HG21LVAL   307      10.394  12.219  -6.400  0.00  0.00           H  
ATOM   4412 HG22LVAL   307       9.096  11.064  -6.707  0.00  0.00           H  
ATOM   4413 HG23LVAL   307       9.061  12.654  -7.497  0.00  0.00           H  
ATOM   4414 C   LVAL   307       7.964  14.785  -4.075  0.00  0.00           C  
ATOM   4415 O   LVAL   307       6.888  15.349  -4.294  0.00  0.00           O  
ATOM   4416 N   LLEU   308       8.501  14.714  -2.850  0.00  0.00           N  
ATOM   4417 H   LLEU   308       9.380  14.213  -2.746  0.00  0.00           H  
ATOM   4418 CA  LLEU   308       7.925  15.355  -1.659  0.00  0.00           C  
ATOM   4419 HA  LLEU   308       6.889  15.032  -1.547  0.00  0.00           H  
ATOM   4420 CB  LLEU   308       8.718  14.944  -0.402  0.00  0.00           C  
ATOM   4421 HB2 LLEU   308       9.768  15.194  -0.558  0.00  0.00           H  
ATOM   4422 HB3 LLEU   308       8.360  15.542   0.438  0.00  0.00           H  
ATOM   4423 CG  LLEU   308       8.616  13.459  -0.001  0.00  0.00           C  
ATOM   4424 HG  LLEU   308       8.948  12.828  -0.823  0.00  0.00           H  
ATOM   4425 CD1 LLEU   308       9.515  13.196   1.208  0.00  0.00           C  
ATOM   4426 HD11LLEU   308       9.201  13.809   2.054  0.00  0.00           H  
ATOM   4427 HD12LLEU   308       9.456  12.146   1.497  0.00  0.00           H  
ATOM   4428 HD13LLEU   308      10.550  13.429   0.960  0.00  0.00           H  
ATOM   4429 CD2 LLEU   308       7.186  13.063   0.368  0.00  0.00           C  
ATOM   4430 HD21LLEU   308       6.795  13.758   1.110  0.00  0.00           H  
ATOM   4431 HD22LLEU   308       6.551  13.080  -0.516  0.00  0.00           H  
ATOM   4432 HD23LLEU   308       7.177  12.055   0.782  0.00  0.00           H  
ATOM   4433 C   LLEU   308       7.891  16.887  -1.794  0.00  0.00           C  
ATOM   4434 O   LLEU   308       6.878  17.508  -1.476  0.00  0.00           O  
ATOM   4435 N   LALA   309       8.954  17.491  -2.333  0.00  0.00           N  
ATOM   4436 H   LALA   309       9.789  16.940  -2.505  0.00  0.00           H  
ATOM   4437 CA  LALA   309       9.021  18.921  -2.638  0.00  0.00           C  
ATOM   4438 HA  LALA   309       8.578  19.454  -1.802  0.00  0.00           H  
ATOM   4439 CB  LALA   309      10.495  19.326  -2.743  0.00  0.00           C  
ATOM   4440 HB1 LALA   309      11.016  19.029  -1.833  0.00  0.00           H  
ATOM   4441 HB2 LALA   309      10.955  18.841  -3.604  0.00  0.00           H  
ATOM   4442 HB3 LALA   309      10.572  20.409  -2.852  0.00  0.00           H  
ATOM   4443 C   LALA   309       8.234  19.342  -3.895  0.00  0.00           C  
ATOM   4444 O   LALA   309       8.195  20.530  -4.226  0.00  0.00           O  
ATOM   4445 N   LARG   310       7.620  18.390  -4.613  0.00  0.00           N  
ATOM   4446 H   LARG   310       7.697  17.439  -4.272  0.00  0.00           H  
ATOM   4447 CA  LARG   310       6.863  18.608  -5.859  0.00  0.00           C  
ATOM   4448 HA  LARG   310       6.705  17.630  -6.314  0.00  0.00           H  
ATOM   4449 CB  LARG   310       5.467  19.193  -5.546  0.00  0.00           C  
ATOM   4450 HB2 LARG   310       5.570  20.152  -5.036  0.00  0.00           H  
ATOM   4451 HB3 LARG   310       4.937  19.358  -6.484  0.00  0.00           H  
ATOM   4452 CG  LARG   310       4.634  18.234  -4.676  0.00  0.00           C  
ATOM   4453 HG2 LARG   310       4.623  17.258  -5.160  0.00  0.00           H  
ATOM   4454 HG3 LARG   310       5.101  18.119  -3.698  0.00  0.00           H  
ATOM   4455 CD  LARG   310       3.177  18.672  -4.482  0.00  0.00           C  
ATOM   4456 HD2 LARG   310       2.688  18.730  -5.453  0.00  0.00           H  
ATOM   4457 HD3 LARG   310       2.668  17.891  -3.913  0.00  0.00           H  
ATOM   4458 NE  LARG   310       3.045  19.943  -3.740  0.00  0.00           N  
ATOM   4459 HE  LARG   310       3.335  19.933  -2.769  0.00  0.00           H  
ATOM   4460 CZ  LARG   310       2.451  21.050  -4.158  0.00  0.00           C  
ATOM   4461 NH1 LARG   310       2.052  21.217  -5.392  0.00  0.00           N  
ATOM   4462 HH11LARG   310       2.261  20.524  -6.096  0.00  0.00           H  
ATOM   4463 HH12LARG   310       1.547  22.057  -5.658  0.00  0.00           H  
ATOM   4464 NH2 LARG   310       2.259  22.039  -3.333  0.00  0.00           N  
ATOM   4465 HH21LARG   310       2.673  22.009  -2.401  0.00  0.00           H  
ATOM   4466 HH22LARG   310       1.893  22.907  -3.685  0.00  0.00           H  
ATOM   4467 C   LARG   310       7.670  19.394  -6.905  0.00  0.00           C  
ATOM   4468 O   LARG   310       7.183  20.362  -7.491  0.00  0.00           O  
ATOM   4469 N   LGLY   311       8.918  18.978  -7.137  0.00  0.00           N  
ATOM   4470 H   LGLY   311       9.247  18.177  -6.604  0.00  0.00           H  
ATOM   4471 CA  LGLY   311       9.797  19.505  -8.191  0.00  0.00           C  
ATOM   4472 HA2 LGLY   311      10.568  18.761  -8.393  0.00  0.00           H  
ATOM   4473 HA3 LGLY   311       9.217  19.643  -9.104  0.00  0.00           H  
ATOM   4474 C   LGLY   311      10.513  20.829  -7.883  0.00  0.00           C  
ATOM   4475 O   LGLY   311      11.041  21.451  -8.809  0.00  0.00           O  
ATOM   4476 N   LLEU   312      10.525  21.274  -6.622  0.00  0.00           N  
ATOM   4477 H   LLEU   312      10.035  20.733  -5.924  0.00  0.00           H  
ATOM   4478 CA  LLEU   312      11.292  22.435  -6.149  0.00  0.00           C  
ATOM   4479 HA  LLEU   312      11.428  23.137  -6.969  0.00  0.00           H  
ATOM   4480 CB  LLEU   312      10.515  23.138  -5.023  0.00  0.00           C  
ATOM   4481 HB2 LLEU   312      10.217  22.388  -4.289  0.00  0.00           H  
ATOM   4482 HB3 LLEU   312      11.179  23.839  -4.515  0.00  0.00           H  
ATOM   4483 CG  LLEU   312       9.272  23.904  -5.501  0.00  0.00           C  
ATOM   4484 HG  LLEU   312       8.653  23.263  -6.129  0.00  0.00           H  
ATOM   4485 CD1 LLEU   312       8.454  24.338  -4.290  0.00  0.00           C  
ATOM   4486 HD11LLEU   312       7.558  24.867  -4.617  0.00  0.00           H  
ATOM   4487 HD12LLEU   312       8.143  23.454  -3.735  0.00  0.00           H  
ATOM   4488 HD13LLEU   312       9.053  24.977  -3.644  0.00  0.00           H  
ATOM   4489 CD2 LLEU   312       9.665  25.161  -6.281  0.00  0.00           C  
ATOM   4490 HD21LLEU   312      10.374  25.758  -5.708  0.00  0.00           H  
ATOM   4491 HD22LLEU   312      10.107  24.887  -7.236  0.00  0.00           H  
ATOM   4492 HD23LLEU   312       8.773  25.754  -6.471  0.00  0.00           H  
ATOM   4493 C   LLEU   312      12.692  22.061  -5.642  0.00  0.00           C  
ATOM   4494 O   LLEU   312      12.864  21.045  -4.966  0.00  0.00           O  
ATOM   4495 N   LALA   313      13.667  22.939  -5.891  0.00  0.00           N  
ATOM   4496 H   LALA   313      13.451  23.764  -6.441  0.00  0.00           H  
ATOM   4497 CA  LALA   313      14.964  22.930  -5.217  0.00  0.00           C  
ATOM   4498 HA  LALA   313      15.384  21.930  -5.313  0.00  0.00           H  
ATOM   4499 CB  LALA   313      15.891  23.910  -5.953  0.00  0.00           C  
ATOM   4500 HB1 LALA   313      15.523  24.930  -5.842  0.00  0.00           H  
ATOM   4501 HB2 LALA   313      16.901  23.854  -5.547  0.00  0.00           H  
ATOM   4502 HB3 LALA   313      15.933  23.657  -7.013  0.00  0.00           H  
ATOM   4503 C   LALA   313      14.823  23.275  -3.709  0.00  0.00           C  
ATOM   4504 O   LALA   313      13.785  23.804  -3.288  0.00  0.00           O  
ATOM   4505 N   LPRO   314      15.834  22.994  -2.864  0.00  0.00           N  
ATOM   4506 CD  LPRO   314      17.062  22.276  -3.182  0.00  0.00           C  
ATOM   4507 HD2 LPRO   314      17.814  22.979  -3.543  0.00  0.00           H  
ATOM   4508 HD3 LPRO   314      16.908  21.485  -3.914  0.00  0.00           H  
ATOM   4509 CG  LPRO   314      17.518  21.671  -1.859  0.00  0.00           C  
ATOM   4510 HG2 LPRO   314      18.593  21.491  -1.846  0.00  0.00           H  
ATOM   4511 HG3 LPRO   314      16.967  20.749  -1.665  0.00  0.00           H  
ATOM   4512 CB  LPRO   314      17.100  22.748  -0.860  0.00  0.00           C  
ATOM   4513 HB2 LPRO   314      17.841  23.547  -0.867  0.00  0.00           H  
ATOM   4514 HB3 LPRO   314      16.978  22.336   0.141  0.00  0.00           H  
ATOM   4515 CA  LPRO   314      15.777  23.268  -1.424  0.00  0.00           C  
ATOM   4516 HA  LPRO   314      14.967  22.675  -0.998  0.00  0.00           H  
ATOM   4517 C   LPRO   314      15.534  24.751  -1.088  0.00  0.00           C  
ATOM   4518 O   LPRO   314      15.904  25.647  -1.853  0.00  0.00           O  
ATOM   4519 N   LGLU   315      14.882  25.018   0.049  0.00  0.00           N  
ATOM   4520 H   LGLU   315      14.713  24.246   0.691  0.00  0.00           H  
ATOM   4521 CA  LGLU   315      14.317  26.334   0.434  0.00  0.00           C  
ATOM   4522 HA  LGLU   315      13.717  26.165   1.331  0.00  0.00           H  
ATOM   4523 CB  LGLU   315      15.411  27.354   0.820  0.00  0.00           C  
ATOM   4524 HB2 LGLU   315      15.850  27.768  -0.089  0.00  0.00           H  
ATOM   4525 HB3 LGLU   315      14.931  28.175   1.354  0.00  0.00           H  
ATOM   4526 CG  LGLU   315      16.556  26.834   1.698  0.00  0.00           C  
ATOM   4527 HG2 LGLU   315      17.248  26.286   1.056  0.00  0.00           H  
ATOM   4528 HG3 LGLU   315      17.101  27.685   2.110  0.00  0.00           H  
ATOM   4529 CD  LGLU   315      16.109  25.920   2.841  0.00  0.00           C  
ATOM   4530 OE1 LGLU   315      15.146  26.261   3.565  0.00  0.00           O  
ATOM   4531 OE2 LGLU   315      16.773  24.864   3.005  0.00  0.00           O  
ATOM   4532 C   LGLU   315      13.337  26.954  -0.593  0.00  0.00           C  
ATOM   4533 O   LGLU   315      12.998  28.135  -0.498  0.00  0.00           O  
ATOM   4534 N   LGLY   316      12.900  26.199  -1.609  0.00  0.00           N  
ATOM   4535 H   LGLY   316      13.255  25.256  -1.701  0.00  0.00           H  
ATOM   4536 CA  LGLY   316      11.988  26.681  -2.650  0.00  0.00           C  
ATOM   4537 HA2 LGLY   316      11.705  25.836  -3.276  0.00  0.00           H  
ATOM   4538 HA3 LGLY   316      11.089  27.079  -2.177  0.00  0.00           H  
ATOM   4539 C   LGLY   316      12.579  27.767  -3.559  0.00  0.00           C  
ATOM   4540 O   LGLY   316      11.819  28.517  -4.173  0.00  0.00           O  
ATOM   4541 N   LTHR   317      13.909  27.895  -3.648  0.00  0.00           N  
ATOM   4542 H   LTHR   317      14.482  27.266  -3.098  0.00  0.00           H  
ATOM   4543 CA  LTHR   317      14.565  29.006  -4.372  0.00  0.00           C  
ATOM   4544 HA  LTHR   317      14.177  29.936  -3.957  0.00  0.00           H  
ATOM   4545 CB  LTHR   317      16.082  29.001  -4.104  0.00  0.00           C  
ATOM   4546 HB  LTHR   317      16.239  28.971  -3.025  0.00  0.00           H  
ATOM   4547 CG2 LTHR   317      16.821  27.816  -4.725  0.00  0.00           C  
ATOM   4548 HG21LTHR   317      16.359  26.877  -4.423  0.00  0.00           H  
ATOM   4549 HG22LTHR   317      16.823  27.899  -5.810  0.00  0.00           H  
ATOM   4550 HG23LTHR   317      17.851  27.823  -4.380  0.00  0.00           H  
ATOM   4551 OG1 LTHR   317      16.676  30.179  -4.601  0.00  0.00           O  
ATOM   4552 HG1 LTHR   317      16.380  30.899  -4.009  0.00  0.00           H  
ATOM   4553 C   LTHR   317      14.233  29.042  -5.876  0.00  0.00           C  
ATOM   4554 O   LTHR   317      13.996  30.115  -6.432  0.00  0.00           O  
ATOM   4555 N   LGLU   318      14.110  27.879  -6.525  0.00  0.00           N  
ATOM   4556 H   LGLU   318      14.301  27.026  -6.020  0.00  0.00           H  
ATOM   4557 CA  LGLU   318      13.704  27.725  -7.931  0.00  0.00           C  
ATOM   4558 HA  LGLU   318      12.904  28.437  -8.135  0.00  0.00           H  
ATOM   4559 CB  LGLU   318      14.890  28.077  -8.858  0.00  0.00           C  
ATOM   4560 HB2 LGLU   318      14.522  28.174  -9.877  0.00  0.00           H  
ATOM   4561 HB3 LGLU   318      15.280  29.049  -8.564  0.00  0.00           H  
ATOM   4562 CG  LGLU   318      16.046  27.066  -8.869  0.00  0.00           C  
ATOM   4563 HG2 LGLU   318      16.475  26.992  -7.869  0.00  0.00           H  
ATOM   4564 HG3 LGLU   318      15.645  26.087  -9.132  0.00  0.00           H  
ATOM   4565 CD  LGLU   318      17.150  27.442  -9.872  0.00  0.00           C  
ATOM   4566 OE1 LGLU   318      17.297  28.650 -10.176  0.00  0.00           O  
ATOM   4567 OE2 LGLU   318      17.836  26.495 -10.339  0.00  0.00           O  
ATOM   4568 C   LGLU   318      13.160  26.301  -8.199  0.00  0.00           C  
ATOM   4569 O   LGLU   318      13.390  25.397  -7.389  0.00  0.00           O  
ATOM   4570 N   LPRO   319      12.431  26.054  -9.304  0.00  0.00           N  
ATOM   4571 CD  LPRO   319      11.844  27.030 -10.213  0.00  0.00           C  
ATOM   4572 HD2 LPRO   319      12.573  27.752 -10.576  0.00  0.00           H  
ATOM   4573 HD3 LPRO   319      11.027  27.548  -9.708  0.00  0.00           H  
ATOM   4574 CG  LPRO   319      11.290  26.226 -11.389  0.00  0.00           C  
ATOM   4575 HG2 LPRO   319      12.063  26.106 -12.149  0.00  0.00           H  
ATOM   4576 HG3 LPRO   319      10.405  26.696 -11.815  0.00  0.00           H  
ATOM   4577 CB  LPRO   319      10.970  24.872 -10.759  0.00  0.00           C  
ATOM   4578 HB2 LPRO   319      10.956  24.071 -11.499  0.00  0.00           H  
ATOM   4579 HB3 LPRO   319      10.010  24.928 -10.241  0.00  0.00           H  
ATOM   4580 CA  LPRO   319      12.093  24.698  -9.735  0.00  0.00           C  
ATOM   4581 HA  LPRO   319      11.713  24.122  -8.893  0.00  0.00           H  
ATOM   4582 C   LPRO   319      13.297  23.951 -10.337  0.00  0.00           C  
ATOM   4583 O   LPRO   319      14.175  24.542 -10.972  0.00  0.00           O  
ATOM   4584 N   LVAL   320      13.298  22.623 -10.199  0.00  0.00           N  
ATOM   4585 H   LVAL   320      12.557  22.208  -9.643  0.00  0.00           H  
ATOM   4586 CA  LVAL   320      14.220  21.705 -10.897  0.00  0.00           C  
ATOM   4587 HA  LVAL   320      15.242  22.043 -10.727  0.00  0.00           H  
ATOM   4588 CB  LVAL   320      14.090  20.280 -10.310  0.00  0.00           C  
ATOM   4589 HB  LVAL   320      13.047  19.969 -10.367  0.00  0.00           H  
ATOM   4590 CG1 LVAL   320      14.930  19.233 -11.050  0.00  0.00           C  
ATOM   4591 HG11LVAL   320      15.976  19.540 -11.080  0.00  0.00           H  
ATOM   4592 HG12LVAL   320      14.858  18.272 -10.539  0.00  0.00           H  
ATOM   4593 HG13LVAL   320      14.560  19.096 -12.064  0.00  0.00           H  
ATOM   4594 CG2 LVAL   320      14.514  20.264  -8.835  0.00  0.00           C  
ATOM   4595 HG21LVAL   320      13.870  20.913  -8.243  0.00  0.00           H  
ATOM   4596 HG22LVAL   320      14.435  19.253  -8.433  0.00  0.00           H  
ATOM   4597 HG23LVAL   320      15.545  20.607  -8.740  0.00  0.00           H  
ATOM   4598 C   LVAL   320      13.957  21.733 -12.413  0.00  0.00           C  
ATOM   4599 O   LVAL   320      12.807  21.849 -12.840  0.00  0.00           O  
ATOM   4600 N   LSER   321      14.995  21.617 -13.243  0.00  0.00           N  
ATOM   4601 H   LSER   321      15.910  21.477 -12.827  0.00  0.00           H  
ATOM   4602 CA  LSER   321      14.882  21.531 -14.708  0.00  0.00           C  
ATOM   4603 HA  LSER   321      14.096  22.211 -15.038  0.00  0.00           H  
ATOM   4604 CB  LSER   321      16.195  21.985 -15.357  0.00  0.00           C  
ATOM   4605 HB2 LSER   321      16.443  22.986 -15.000  0.00  0.00           H  
ATOM   4606 HB3 LSER   321      16.994  21.301 -15.066  0.00  0.00           H  
ATOM   4607 OG  LSER   321      16.091  22.009 -16.772  0.00  0.00           O  
ATOM   4608 HG  LSER   321      15.577  22.813 -17.011  0.00  0.00           H  
ATOM   4609 C   LSER   321      14.516  20.106 -15.146  0.00  0.00           C  
ATOM   4610 O   LSER   321      15.097  19.133 -14.661  0.00  0.00           O  
ATOM   4611 N   LLEU   322      13.570  19.938 -16.079  0.00  0.00           N  
ATOM   4612 H   LLEU   322      13.167  20.750 -16.529  0.00  0.00           H  
ATOM   4613 CA  LLEU   322      13.067  18.600 -16.432  0.00  0.00           C  
ATOM   4614 HA  LLEU   322      12.789  18.109 -15.499  0.00  0.00           H  
ATOM   4615 CB  LLEU   322      11.804  18.730 -17.300  0.00  0.00           C  
ATOM   4616 HB2 LLEU   322      11.093  19.380 -16.788  0.00  0.00           H  
ATOM   4617 HB3 LLEU   322      12.076  19.197 -18.246  0.00  0.00           H  
ATOM   4618 CG  LLEU   322      11.111  17.387 -17.610  0.00  0.00           C  
ATOM   4619 HG  LLEU   322      11.773  16.755 -18.202  0.00  0.00           H  
ATOM   4620 CD1 LLEU   322      10.695  16.642 -16.341  0.00  0.00           C  
ATOM   4621 HD11LLEU   322      10.183  17.318 -15.656  0.00  0.00           H  
ATOM   4622 HD12LLEU   322      10.021  15.825 -16.597  0.00  0.00           H  
ATOM   4623 HD13LLEU   322      11.580  16.222 -15.870  0.00  0.00           H  
ATOM   4624 CD2 LLEU   322       9.855  17.654 -18.426  0.00  0.00           C  
ATOM   4625 HD21LLEU   322      10.107  18.236 -19.310  0.00  0.00           H  
ATOM   4626 HD22LLEU   322       9.413  16.710 -18.745  0.00  0.00           H  
ATOM   4627 HD23LLEU   322       9.120  18.191 -17.829  0.00  0.00           H  
ATOM   4628 C   LLEU   322      14.135  17.712 -17.094  0.00  0.00           C  
ATOM   4629 O   LLEU   322      14.131  16.499 -16.901  0.00  0.00           O  
ATOM   4630 N   LASN   323      15.097  18.322 -17.793  0.00  0.00           N  
ATOM   4631 H   LASN   323      15.040  19.325 -17.882  0.00  0.00           H  
ATOM   4632 CA  LASN   323      16.265  17.642 -18.359  0.00  0.00           C  
ATOM   4633 HA  LASN   323      15.928  16.903 -19.088  0.00  0.00           H  
ATOM   4634 CB  LASN   323      17.095  18.726 -19.073  0.00  0.00           C  
ATOM   4635 HB2 LASN   323      16.428  19.357 -19.657  0.00  0.00           H  
ATOM   4636 HB3 LASN   323      17.575  19.355 -18.326  0.00  0.00           H  
ATOM   4637 CG  LASN   323      18.180  18.204 -20.000  0.00  0.00           C  
ATOM   4638 OD1 LASN   323      19.045  17.428 -19.623  0.00  0.00           O  
ATOM   4639 ND2 LASN   323      18.213  18.659 -21.232  0.00  0.00           N  
ATOM   4640 HD21LASN   323      19.024  18.433 -21.801  0.00  0.00           H  
ATOM   4641 HD22LASN   323      17.567  19.384 -21.507  0.00  0.00           H  
ATOM   4642 C   LASN   323      17.065  16.900 -17.265  0.00  0.00           C  
ATOM   4643 O   LASN   323      17.420  15.732 -17.445  0.00  0.00           O  
ATOM   4644 N   LALA   324      17.255  17.549 -16.109  0.00  0.00           N  
ATOM   4645 H   LALA   324      16.861  18.473 -16.011  0.00  0.00           H  
ATOM   4646 CA  LALA   324      17.940  17.005 -14.940  0.00  0.00           C  
ATOM   4647 HA  LALA   324      18.871  16.539 -15.270  0.00  0.00           H  
ATOM   4648 CB  LALA   324      18.293  18.174 -14.008  0.00  0.00           C  
ATOM   4649 HB1 LALA   324      17.391  18.634 -13.605  0.00  0.00           H  
ATOM   4650 HB2 LALA   324      18.895  17.817 -13.175  0.00  0.00           H  
ATOM   4651 HB3 LALA   324      18.870  18.924 -14.548  0.00  0.00           H  
ATOM   4652 C   LALA   324      17.104  15.932 -14.215  0.00  0.00           C  
ATOM   4653 O   LALA   324      17.641  14.880 -13.864  0.00  0.00           O  
ATOM   4654 N   LTRP   325      15.790  16.142 -14.057  0.00  0.00           N  
ATOM   4655 H   LTRP   325      15.423  17.052 -14.314  0.00  0.00           H  
ATOM   4656 CA  LTRP   325      14.883  15.149 -13.456  0.00  0.00           C  
ATOM   4657 HA  LTRP   325      15.301  14.846 -12.495  0.00  0.00           H  
ATOM   4658 CB  LTRP   325      13.514  15.796 -13.195  0.00  0.00           C  
ATOM   4659 HB2 LTRP   325      13.658  16.639 -12.517  0.00  0.00           H  
ATOM   4660 HB3 LTRP   325      13.138  16.194 -14.136  0.00  0.00           H  
ATOM   4661 CG  LTRP   325      12.463  14.900 -12.600  0.00  0.00           C  
ATOM   4662 CD1 LTRP   325      11.246  14.636 -13.132  0.00  0.00           C  
ATOM   4663 HD1 LTRP   325      10.879  15.021 -14.075  0.00  0.00           H  
ATOM   4664 NE1 LTRP   325      10.538  13.793 -12.296  0.00  0.00           N  
ATOM   4665 HE1 LTRP   325       9.592  13.456 -12.499  0.00  0.00           H  
ATOM   4666 CE2 LTRP   325      11.281  13.439 -11.190  0.00  0.00           C  
ATOM   4667 CZ2 LTRP   325      11.025  12.605 -10.091  0.00  0.00           C  
ATOM   4668 HZ2 LTRP   325      10.096  12.066 -10.013  0.00  0.00           H  
ATOM   4669 CH2 LTRP   325      11.997  12.481  -9.086  0.00  0.00           C  
ATOM   4670 HH2 LTRP   325      11.820  11.849  -8.226  0.00  0.00           H  
ATOM   4671 CZ3 LTRP   325      13.202  13.192  -9.190  0.00  0.00           C  
ATOM   4672 HZ3 LTRP   325      13.934  13.113  -8.399  0.00  0.00           H  
ATOM   4673 CE3 LTRP   325      13.459  14.014 -10.305  0.00  0.00           C  
ATOM   4674 HE3 LTRP   325      14.395  14.550 -10.362  0.00  0.00           H  
ATOM   4675 CD2 LTRP   325      12.508  14.155 -11.339  0.00  0.00           C  
ATOM   4676 C   LTRP   325      14.763  13.872 -14.306  0.00  0.00           C  
ATOM   4677 O   LTRP   325      14.781  12.762 -13.775  0.00  0.00           O  
ATOM   4678 N   LTYR   326      14.734  13.995 -15.637  0.00  0.00           N  
ATOM   4679 H   LTYR   326      14.682  14.927 -16.038  0.00  0.00           H  
ATOM   4680 CA  LTYR   326      14.816  12.849 -16.548  0.00  0.00           C  
ATOM   4681 HA  LTYR   326      14.040  12.129 -16.293  0.00  0.00           H  
ATOM   4682 CB  LTYR   326      14.607  13.314 -17.993  0.00  0.00           C  
ATOM   4683 HB2 LTYR   326      15.216  14.200 -18.174  0.00  0.00           H  
ATOM   4684 HB3 LTYR   326      14.985  12.530 -18.652  0.00  0.00           H  
ATOM   4685 CG  LTYR   326      13.183  13.601 -18.440  0.00  0.00           C  
ATOM   4686 CD1 LTYR   326      12.995  13.993 -19.778  0.00  0.00           C  
ATOM   4687 HD1 LTYR   326      13.855  14.141 -20.414  0.00  0.00           H  
ATOM   4688 CE1 LTYR   326      11.698  14.187 -20.283  0.00  0.00           C  
ATOM   4689 HE1 LTYR   326      11.547  14.479 -21.310  0.00  0.00           H  
ATOM   4690 CZ  LTYR   326      10.581  13.994 -19.447  0.00  0.00           C  
ATOM   4691 OH  LTYR   326       9.342  14.129 -19.976  0.00  0.00           O  
ATOM   4692 HH  LTYR   326       8.613  13.985 -19.341  0.00  0.00           H  
ATOM   4693 CE2 LTYR   326      10.759  13.611 -18.103  0.00  0.00           C  
ATOM   4694 HE2 LTYR   326       9.900  13.473 -17.462  0.00  0.00           H  
ATOM   4695 CD2 LTYR   326      12.061  13.426 -17.598  0.00  0.00           C  
ATOM   4696 HD2 LTYR   326      12.179  13.152 -16.560  0.00  0.00           H  
ATOM   4697 C   LTYR   326      16.140  12.088 -16.431  0.00  0.00           C  
ATOM   4698 O   LTYR   326      16.124  10.860 -16.491  0.00  0.00           O  
ATOM   4699 N   LALA   327      17.265  12.775 -16.208  0.00  0.00           N  
ATOM   4700 H   LALA   327      17.236  13.786 -16.175  0.00  0.00           H  
ATOM   4701 CA  LALA   327      18.528  12.102 -15.917  0.00  0.00           C  
ATOM   4702 HA  LALA   327      18.715  11.370 -16.702  0.00  0.00           H  
ATOM   4703 CB  LALA   327      19.663  13.132 -15.953  0.00  0.00           C  
ATOM   4704 HB1 LALA   327      20.624  12.618 -15.908  0.00  0.00           H  
ATOM   4705 HB2 LALA   327      19.619  13.701 -16.881  0.00  0.00           H  
ATOM   4706 HB3 LALA   327      19.592  13.816 -15.109  0.00  0.00           H  
ATOM   4707 C   LALA   327      18.464  11.331 -14.583  0.00  0.00           C  
ATOM   4708 O   LALA   327      18.951  10.203 -14.500  0.00  0.00           O  
ATOM   4709 N   LMET   328      17.822  11.889 -13.551  0.00  0.00           N  
ATOM   4710 H   LMET   328      17.492  12.843 -13.651  0.00  0.00           H  
ATOM   4711 CA  LMET   328      17.618  11.214 -12.260  0.00  0.00           C  
ATOM   4712 HA  LMET   328      18.590  10.856 -11.914  0.00  0.00           H  
ATOM   4713 CB  LMET   328      17.118  12.257 -11.244  0.00  0.00           C  
ATOM   4714 HB2 LMET   328      17.785  13.119 -11.277  0.00  0.00           H  
ATOM   4715 HB3 LMET   328      16.117  12.590 -11.517  0.00  0.00           H  
ATOM   4716 CG  LMET   328      17.085  11.731  -9.806  0.00  0.00           C  
ATOM   4717 HG2 LMET   328      16.316  10.962  -9.733  0.00  0.00           H  
ATOM   4718 HG3 LMET   328      18.049  11.279  -9.574  0.00  0.00           H  
ATOM   4719 SD  LMET   328      16.747  12.993  -8.547  0.00  0.00           S  
ATOM   4720 CE  LMET   328      18.400  13.712  -8.351  0.00  0.00           C  
ATOM   4721 HE1 LMET   328      18.358  14.530  -7.631  0.00  0.00           H  
ATOM   4722 HE2 LMET   328      19.084  12.947  -7.983  0.00  0.00           H  
ATOM   4723 HE3 LMET   328      18.760  14.091  -9.308  0.00  0.00           H  
ATOM   4724 C   LMET   328      16.697   9.976 -12.374  0.00  0.00           C  
ATOM   4725 O   LMET   328      16.918   8.978 -11.686  0.00  0.00           O  
ATOM   4726 N   LLEU   329      15.715   9.994 -13.286  0.00  0.00           N  
ATOM   4727 H   LLEU   329      15.536  10.878 -13.751  0.00  0.00           H  
ATOM   4728 CA  LLEU   329      14.878   8.836 -13.655  0.00  0.00           C  
ATOM   4729 HA  LLEU   329      14.575   8.319 -12.745  0.00  0.00           H  
ATOM   4730 CB  LLEU   329      13.616   9.347 -14.378  0.00  0.00           C  
ATOM   4731 HB2 LLEU   329      13.924  10.079 -15.124  0.00  0.00           H  
ATOM   4732 HB3 LLEU   329      13.143   8.521 -14.911  0.00  0.00           H  
ATOM   4733 CG  LLEU   329      12.576   9.982 -13.433  0.00  0.00           C  
ATOM   4734 HG  LLEU   329      13.077  10.529 -12.635  0.00  0.00           H  
ATOM   4735 CD1 LLEU   329      11.688  10.955 -14.206  0.00  0.00           C  
ATOM   4736 HD11LLEU   329      12.285  11.809 -14.523  0.00  0.00           H  
ATOM   4737 HD12LLEU   329      11.256  10.460 -15.073  0.00  0.00           H  
ATOM   4738 HD13LLEU   329      10.890  11.316 -13.558  0.00  0.00           H  
ATOM   4739 CD2 LLEU   329      11.667   8.913 -12.819  0.00  0.00           C  
ATOM   4740 HD21LLEU   329      11.038   8.462 -13.586  0.00  0.00           H  
ATOM   4741 HD22LLEU   329      12.261   8.128 -12.354  0.00  0.00           H  
ATOM   4742 HD23LLEU   329      11.029   9.369 -12.061  0.00  0.00           H  
ATOM   4743 C   LLEU   329      15.606   7.789 -14.526  0.00  0.00           C  
ATOM   4744 O   LLEU   329      15.285   6.601 -14.452  0.00  0.00           O  
ATOM   4745 N   LASP   330      16.587   8.192 -15.336  0.00  0.00           N  
ATOM   4746 H   LASP   330      16.754   9.189 -15.421  0.00  0.00           H  
ATOM   4747 CA  LASP   330      17.416   7.283 -16.145  0.00  0.00           C  
ATOM   4748 HA  LASP   330      16.758   6.604 -16.687  0.00  0.00           H  
ATOM   4749 CB  LASP   330      18.193   8.131 -17.167  0.00  0.00           C  
ATOM   4750 HB2 LASP   330      17.489   8.777 -17.692  0.00  0.00           H  
ATOM   4751 HB3 LASP   330      18.902   8.767 -16.637  0.00  0.00           H  
ATOM   4752 CG  LASP   330      18.949   7.323 -18.223  0.00  0.00           C  
ATOM   4753 OD1 LASP   330      18.369   6.389 -18.829  0.00  0.00           O  
ATOM   4754 OD2 LASP   330      20.131   7.659 -18.491  0.00  0.00           O  
ATOM   4755 C   LASP   330      18.359   6.425 -15.271  0.00  0.00           C  
ATOM   4756 O   LASP   330      18.608   5.257 -15.587  0.00  0.00           O  
ATOM   4757 N   LASP   331      18.829   6.977 -14.143  0.00  0.00           N  
ATOM   4758 H   LASP   331      18.635   7.961 -13.988  0.00  0.00           H  
ATOM   4759 CA  LASP   331      19.524   6.235 -13.077  0.00  0.00           C  
ATOM   4760 HA  LASP   331      20.336   5.656 -13.517  0.00  0.00           H  
ATOM   4761 CB  LASP   331      20.114   7.202 -12.035  0.00  0.00           C  
ATOM   4762 HB2 LASP   331      19.343   7.899 -11.706  0.00  0.00           H  
ATOM   4763 HB3 LASP   331      20.438   6.626 -11.167  0.00  0.00           H  
ATOM   4764 CG  LASP   331      21.321   7.980 -12.547  0.00  0.00           C  
ATOM   4765 OD1 LASP   331      21.998   7.463 -13.470  0.00  0.00           O  
ATOM   4766 OD2 LASP   331      21.583   9.083 -12.018  0.00  0.00           O  
ATOM   4767 C   LASP   331      18.612   5.237 -12.365  0.00  0.00           C  
ATOM   4768 O   LASP   331      19.017   4.096 -12.136  0.00  0.00           O  
ATOM   4769 N   LGLN   332      17.370   5.628 -12.071  0.00  0.00           N  
ATOM   4770 H   LGLN   332      17.111   6.587 -12.260  0.00  0.00           H  
ATOM   4771 CA  LGLN   332      16.367   4.726 -11.505  0.00  0.00           C  
ATOM   4772 HA  LGLN   332      16.765   4.308 -10.578  0.00  0.00           H  
ATOM   4773 CB  LGLN   332      15.120   5.559 -11.156  0.00  0.00           C  
ATOM   4774 HB2 LGLN   332      15.431   6.367 -10.493  0.00  0.00           H  
ATOM   4775 HB3 LGLN   332      14.709   6.017 -12.052  0.00  0.00           H  
ATOM   4776 CG  LGLN   332      14.020   4.765 -10.444  0.00  0.00           C  
ATOM   4777 HG2 LGLN   332      14.469   4.141  -9.673  0.00  0.00           H  
ATOM   4778 HG3 LGLN   332      13.348   5.467  -9.952  0.00  0.00           H  
ATOM   4779 CD  LGLN   332      13.190   3.914 -11.397  0.00  0.00           C  
ATOM   4780 OE1 LGLN   332      12.684   4.383 -12.412  0.00  0.00           O  
ATOM   4781 NE2 LGLN   332      13.049   2.642 -11.117  0.00  0.00           N  
ATOM   4782 HE21LGLN   332      12.559   2.068 -11.798  0.00  0.00           H  
ATOM   4783 HE22LGLN   332      13.571   2.232 -10.349  0.00  0.00           H  
ATOM   4784 C   LGLN   332      16.091   3.539 -12.453  0.00  0.00           C  
ATOM   4785 O   LGLN   332      16.075   2.389 -12.017  0.00  0.00           O  
ATOM   4786 N   LALA   333      15.993   3.786 -13.765  0.00  0.00           N  
ATOM   4787 H   LALA   333      15.987   4.752 -14.073  0.00  0.00           H  
ATOM   4788 CA  LALA   333      15.859   2.725 -14.767  0.00  0.00           C  
ATOM   4789 HA  LALA   333      14.977   2.131 -14.522  0.00  0.00           H  
ATOM   4790 CB  LALA   333      15.641   3.369 -16.141  0.00  0.00           C  
ATOM   4791 HB1 LALA   333      14.727   3.959 -16.136  0.00  0.00           H  
ATOM   4792 HB2 LALA   333      16.480   4.015 -16.394  0.00  0.00           H  
ATOM   4793 HB3 LALA   333      15.551   2.590 -16.897  0.00  0.00           H  
ATOM   4794 C   LALA   333      17.067   1.764 -14.800  0.00  0.00           C  
ATOM   4795 O   LALA   333      16.887   0.566 -15.023  0.00  0.00           O  
ATOM   4796 N   LARG   334      18.294   2.252 -14.556  0.00  0.00           N  
ATOM   4797 H   LARG   334      18.385   3.244 -14.362  0.00  0.00           H  
ATOM   4798 CA  LARG   334      19.481   1.386 -14.414  0.00  0.00           C  
ATOM   4799 HA  LARG   334      19.508   0.695 -15.257  0.00  0.00           H  
ATOM   4800 CB  LARG   334      20.777   2.215 -14.409  0.00  0.00           C  
ATOM   4801 HB2 LARG   334      20.625   3.150 -13.872  0.00  0.00           H  
ATOM   4802 HB3 LARG   334      21.556   1.649 -13.900  0.00  0.00           H  
ATOM   4803 CG  LARG   334      21.276   2.505 -15.826  0.00  0.00           C  
ATOM   4804 HG2 LARG   334      21.530   1.558 -16.302  0.00  0.00           H  
ATOM   4805 HG3 LARG   334      20.486   2.984 -16.401  0.00  0.00           H  
ATOM   4806 CD  LARG   334      22.527   3.394 -15.822  0.00  0.00           C  
ATOM   4807 HD2 LARG   334      23.217   3.034 -15.058  0.00  0.00           H  
ATOM   4808 HD3 LARG   334      23.034   3.308 -16.782  0.00  0.00           H  
ATOM   4809 NE  LARG   334      22.212   4.809 -15.562  0.00  0.00           N  
ATOM   4810 HE  LARG   334      22.456   5.166 -14.641  0.00  0.00           H  
ATOM   4811 CZ  LARG   334      21.722   5.680 -16.423  0.00  0.00           C  
ATOM   4812 NH1 LARG   334      21.443   5.374 -17.656  0.00  0.00           N  
ATOM   4813 HH11LARG   334      21.546   4.420 -17.976  0.00  0.00           H  
ATOM   4814 HH12LARG   334      20.975   6.081 -18.214  0.00  0.00           H  
ATOM   4815 NH2 LARG   334      21.496   6.910 -16.088  0.00  0.00           N  
ATOM   4816 HH21LARG   334      21.640   7.208 -15.122  0.00  0.00           H  
ATOM   4817 HH22LARG   334      21.139   7.556 -16.774  0.00  0.00           H  
ATOM   4818 C   LARG   334      19.392   0.489 -13.175  0.00  0.00           C  
ATOM   4819 O   LARG   334      19.625  -0.709 -13.314  0.00  0.00           O  
ATOM   4820 N   LMET   335      18.975   1.023 -12.023  0.00  0.00           N  
ATOM   4821 H   LMET   335      18.810   2.022 -11.991  0.00  0.00           H  
ATOM   4822 CA  LMET   335      18.743   0.229 -10.805  0.00  0.00           C  
ATOM   4823 HA  LMET   335      19.665  -0.301 -10.560  0.00  0.00           H  
ATOM   4824 CB  LMET   335      18.401   1.165  -9.632  0.00  0.00           C  
ATOM   4825 HB2 LMET   335      19.231   1.852  -9.463  0.00  0.00           H  
ATOM   4826 HB3 LMET   335      17.521   1.757  -9.885  0.00  0.00           H  
ATOM   4827 CG  LMET   335      18.102   0.400  -8.335  0.00  0.00           C  
ATOM   4828 HG2 LMET   335      17.829   1.118  -7.569  0.00  0.00           H  
ATOM   4829 HG3 LMET   335      17.230  -0.235  -8.490  0.00  0.00           H  
ATOM   4830 SD  LMET   335      19.446  -0.634  -7.686  0.00  0.00           S  
ATOM   4831 CE  LMET   335      20.669   0.624  -7.223  0.00  0.00           C  
ATOM   4832 HE1 LMET   335      20.215   1.349  -6.548  0.00  0.00           H  
ATOM   4833 HE2 LMET   335      21.509   0.144  -6.718  0.00  0.00           H  
ATOM   4834 HE3 LMET   335      21.031   1.133  -8.115  0.00  0.00           H  
ATOM   4835 C   LMET   335      17.650  -0.833 -11.006  0.00  0.00           C  
ATOM   4836 O   LMET   335      17.802  -1.977 -10.576  0.00  0.00           O  
ATOM   4837 N   LMET   336      16.571  -0.494 -11.719  0.00  0.00           N  
ATOM   4838 H   LMET   336      16.444   0.479 -11.982  0.00  0.00           H  
ATOM   4839 CA  LMET   336      15.546  -1.471 -12.087  0.00  0.00           C  
ATOM   4840 HA  LMET   336      15.177  -1.928 -11.170  0.00  0.00           H  
ATOM   4841 CB  LMET   336      14.361  -0.769 -12.762  0.00  0.00           C  
ATOM   4842 HB2 LMET   336      13.891  -0.114 -12.027  0.00  0.00           H  
ATOM   4843 HB3 LMET   336      14.706  -0.156 -13.592  0.00  0.00           H  
ATOM   4844 CG  LMET   336      13.313  -1.774 -13.264  0.00  0.00           C  
ATOM   4845 HG2 LMET   336      13.298  -2.639 -12.602  0.00  0.00           H  
ATOM   4846 HG3 LMET   336      12.337  -1.303 -13.193  0.00  0.00           H  
ATOM   4847 SD  LMET   336      13.536  -2.357 -14.968  0.00  0.00           S  
ATOM   4848 CE  LMET   336      12.900  -0.909 -15.846  0.00  0.00           C  
ATOM   4849 HE1 LMET   336      13.532  -0.045 -15.638  0.00  0.00           H  
ATOM   4850 HE2 LMET   336      12.895  -1.117 -16.914  0.00  0.00           H  
ATOM   4851 HE3 LMET   336      11.883  -0.699 -15.514  0.00  0.00           H  
ATOM   4852 C   LMET   336      16.118  -2.617 -12.932  0.00  0.00           C  
ATOM   4853 O   LMET   336      15.862  -3.779 -12.614  0.00  0.00           O  
ATOM   4854 N   LARG   337      16.939  -2.341 -13.955  0.00  0.00           N  
ATOM   4855 H   LARG   337      17.114  -1.369 -14.191  0.00  0.00           H  
ATOM   4856 CA  LARG   337      17.573  -3.412 -14.750  0.00  0.00           C  
ATOM   4857 HA  LARG   337      16.799  -4.130 -15.027  0.00  0.00           H  
ATOM   4858 CB  LARG   337      18.183  -2.859 -16.041  0.00  0.00           C  
ATOM   4859 HB2 LARG   337      18.877  -2.050 -15.807  0.00  0.00           H  
ATOM   4860 HB3 LARG   337      18.737  -3.662 -16.531  0.00  0.00           H  
ATOM   4861 CG  LARG   337      17.091  -2.361 -17.000  0.00  0.00           C  
ATOM   4862 HG2 LARG   337      16.272  -3.081 -17.026  0.00  0.00           H  
ATOM   4863 HG3 LARG   337      16.696  -1.409 -16.648  0.00  0.00           H  
ATOM   4864 CD  LARG   337      17.619  -2.202 -18.429  0.00  0.00           C  
ATOM   4865 HD2 LARG   337      17.861  -3.192 -18.819  0.00  0.00           H  
ATOM   4866 HD3 LARG   337      16.828  -1.786 -19.048  0.00  0.00           H  
ATOM   4867 NE  LARG   337      18.828  -1.365 -18.508  0.00  0.00           N  
ATOM   4868 HE  LARG   337      19.708  -1.860 -18.606  0.00  0.00           H  
ATOM   4869 CZ  LARG   337      18.906  -0.049 -18.503  0.00  0.00           C  
ATOM   4870 NH1 LARG   337      17.882   0.752 -18.389  0.00  0.00           N  
ATOM   4871 HH11LARG   337      16.949   0.361 -18.325  0.00  0.00           H  
ATOM   4872 HH12LARG   337      18.028   1.752 -18.413  0.00  0.00           H  
ATOM   4873 NH2 LARG   337      20.079   0.496 -18.617  0.00  0.00           N  
ATOM   4874 HH21LARG   337      20.860  -0.136 -18.732  0.00  0.00           H  
ATOM   4875 HH22LARG   337      20.163   1.500 -18.639  0.00  0.00           H  
ATOM   4876 C   LARG   337      18.604  -4.229 -13.969  0.00  0.00           C  
ATOM   4877 O   LARG   337      18.757  -5.414 -14.267  0.00  0.00           O  
ATOM   4878 N   LALA   338      19.249  -3.651 -12.953  0.00  0.00           N  
ATOM   4879 H   LALA   338      19.129  -2.657 -12.809  0.00  0.00           H  
ATOM   4880 CA  LALA   338      20.129  -4.386 -12.046  0.00  0.00           C  
ATOM   4881 HA  LALA   338      20.892  -4.888 -12.643  0.00  0.00           H  
ATOM   4882 CB  LALA   338      20.836  -3.399 -11.108  0.00  0.00           C  
ATOM   4883 HB1 LALA   338      21.301  -2.604 -11.692  0.00  0.00           H  
ATOM   4884 HB2 LALA   338      20.132  -2.957 -10.406  0.00  0.00           H  
ATOM   4885 HB3 LALA   338      21.607  -3.925 -10.544  0.00  0.00           H  
ATOM   4886 C   LALA   338      19.359  -5.475 -11.277  0.00  0.00           C  
ATOM   4887 O   LALA   338      19.706  -6.653 -11.369  0.00  0.00           O  
ATOM   4888 N   LPHE   339      18.262  -5.128 -10.595  0.00  0.00           N  
ATOM   4889 H   LPHE   339      18.005  -4.148 -10.541  0.00  0.00           H  
ATOM   4890 CA  LPHE   339      17.394  -6.137  -9.971  0.00  0.00           C  
ATOM   4891 HA  LPHE   339      17.994  -6.749  -9.297  0.00  0.00           H  
ATOM   4892 CB  LPHE   339      16.298  -5.451  -9.146  0.00  0.00           C  
ATOM   4893 HB2 LPHE   339      15.962  -4.558  -9.673  0.00  0.00           H  
ATOM   4894 HB3 LPHE   339      15.449  -6.132  -9.077  0.00  0.00           H  
ATOM   4895 CG  LPHE   339      16.667  -5.073  -7.727  0.00  0.00           C  
ATOM   4896 CD1 LPHE   339      16.765  -3.719  -7.354  0.00  0.00           C  
ATOM   4897 HD1 LPHE   339      16.660  -2.941  -8.097  0.00  0.00           H  
ATOM   4898 CE1 LPHE   339      16.972  -3.374  -6.007  0.00  0.00           C  
ATOM   4899 HE1 LPHE   339      17.026  -2.336  -5.722  0.00  0.00           H  
ATOM   4900 CZ  LPHE   339      17.111  -4.378  -5.032  0.00  0.00           C  
ATOM   4901 HZ  LPHE   339      17.280  -4.112  -3.997  0.00  0.00           H  
ATOM   4902 CE2 LPHE   339      17.035  -5.731  -5.405  0.00  0.00           C  
ATOM   4903 HE2 LPHE   339      17.139  -6.504  -4.655  0.00  0.00           H  
ATOM   4904 CD2 LPHE   339      16.805  -6.078  -6.749  0.00  0.00           C  
ATOM   4905 HD2 LPHE   339      16.711  -7.119  -7.026  0.00  0.00           H  
ATOM   4906 C   LPHE   339      16.776  -7.105 -11.003  0.00  0.00           C  
ATOM   4907 O   LPHE   339      16.608  -8.283 -10.698  0.00  0.00           O  
ATOM   4908 N   LASP   340      16.502  -6.670 -12.238  0.00  0.00           N  
ATOM   4909 H   LASP   340      16.590  -5.680 -12.430  0.00  0.00           H  
ATOM   4910 CA  LASP   340      15.885  -7.530 -13.260  0.00  0.00           C  
ATOM   4911 HA  LASP   340      15.012  -7.999 -12.803  0.00  0.00           H  
ATOM   4912 CB  LASP   340      15.398  -6.681 -14.446  0.00  0.00           C  
ATOM   4913 HB2 LASP   340      14.991  -5.741 -14.075  0.00  0.00           H  
ATOM   4914 HB3 LASP   340      16.237  -6.453 -15.105  0.00  0.00           H  
ATOM   4915 CG  LASP   340      14.282  -7.379 -15.226  0.00  0.00           C  
ATOM   4916 OD1 LASP   340      14.430  -7.597 -16.448  0.00  0.00           O  
ATOM   4917 OD2 LASP   340      13.236  -7.702 -14.625  0.00  0.00           O  
ATOM   4918 C   LASP   340      16.803  -8.677 -13.734  0.00  0.00           C  
ATOM   4919 O   LASP   340      16.304  -9.691 -14.221  0.00  0.00           O  
ATOM   4920 N   LARG   341      18.131  -8.568 -13.548  0.00  0.00           N  
ATOM   4921 H   LARG   341      18.487  -7.699 -13.167  0.00  0.00           H  
ATOM   4922 CA  LARG   341      19.049  -9.716 -13.692  0.00  0.00           C  
ATOM   4923 HA  LARG   341      18.755 -10.280 -14.578  0.00  0.00           H  
ATOM   4924 CB  LARG   341      20.508  -9.253 -13.864  0.00  0.00           C  
ATOM   4925 HB2 LARG   341      20.546  -8.366 -14.498  0.00  0.00           H  
ATOM   4926 HB3 LARG   341      20.923  -8.995 -12.889  0.00  0.00           H  
ATOM   4927 CG  LARG   341      21.363 -10.355 -14.520  0.00  0.00           C  
ATOM   4928 HG2 LARG   341      21.142 -11.322 -14.070  0.00  0.00           H  
ATOM   4929 HG3 LARG   341      21.110 -10.403 -15.581  0.00  0.00           H  
ATOM   4930 CD  LARG   341      22.866 -10.092 -14.365  0.00  0.00           C  
ATOM   4931 HD2 LARG   341      23.071  -9.048 -14.611  0.00  0.00           H  
ATOM   4932 HD3 LARG   341      23.151 -10.256 -13.324  0.00  0.00           H  
ATOM   4933 NE  LARG   341      23.676 -10.952 -15.250  0.00  0.00           N  
ATOM   4934 HE  LARG   341      23.972 -10.546 -16.128  0.00  0.00           H  
ATOM   4935 CZ  LARG   341      24.004 -12.220 -15.073  0.00  0.00           C  
ATOM   4936 NH1 LARG   341      23.595 -12.940 -14.073  0.00  0.00           N  
ATOM   4937 HH11LARG   341      23.109 -12.500 -13.289  0.00  0.00           H
[truncated: 402,328 more chars]
